# Supplementary material for: A comparison of the low temperature transcriptomes of two tomato genotypes that differ in freezing tolerance: Solanum lycopersicum and Solanum habrochaites
Source: BMC Plant Biol. 2015 Jun 6;15:132. doi: 10.1186/s12870-015-0521-6 (PMC4458020; doi:10.1186/s12870-015-0521-6)
Supplement: Additional file 1: — List of genes used to identify differentially expressed genes (DEG). [file 12870_2015_521_MOESM1_ESM.xls]

## Sheet: RPKM
gene	chromosome	C0	C1	C12	Tsh0	Tsh1	Tsh12	Gene_len	TAIR_ID	Symbol	Description
Solyc00g005000.2	SL2.40ch00	0.26	0.05	0	0.1	0.14	0	1753	AT3G20015	--	--
Solyc00g005020.1	SL2.40ch00	0	0.06	0	0	0	0	703	--	--	--
Solyc00g005040.2	SL2.40ch00	0.2	0.24	0.26	4.15	1.48	3.75	657	AT5G46240	KAT1	potassium channel in Arabidopsis thaliana 1
Solyc00g005050.2	SL2.40ch00	36.07	31.51	16.92	52.83	48.44	29.08	4911	AT5G11680	--	--
Solyc00g005120.1	SL2.40ch00	0	0	0	0	0.25	0	186	--	--	--
Solyc00g005140.1	SL2.40ch00	0	0.12	0	0	0	0	513	--	--	--
Solyc00g005150.1	SL2.40ch00	0	0	0	0.04	0.04	0	1270	AT4G15020	--	--
Solyc00g005430.1	SL2.40ch00	0	0	0	0	0	0.26	165	--	--	--
Solyc00g005440.1	SL2.40ch00	0.15	0	0.08	0.08	0.09	0.34	1095	AT5G39850	--	--
Solyc00g005460.1	SL2.40ch00	0.25	0.2	0	0	0.3	0	240	AT5G39850	--	--
Solyc00g005480.1	SL2.40ch00	0	0	0	0	0	0.12	1616	AT3G57870	SCE1A	SUMO CONJUGATING ENZYME 1A
Solyc00g005490.1	SL2.40ch00	0	0	0	0	0	0.09	483	--	--	--
Solyc00g005840.2	SL2.40ch00	22.13	14.61	14.37	23.6	29.62	34.08	5628	AT4G29670	ACHT2	atypical CYS HIS rich thioredoxin 2
Solyc00g005850.1	SL2.40ch00	0	0	0	0	0.09	0	568	--	--	--
Solyc00g005860.1	SL2.40ch00	0.99	0	0.26	0.14	0.3	0	400	--	--	--
Solyc00g005870.1	SL2.40ch00	0	0	0	0.2	0.27	0.08	1228	AT1G64260	--	--
Solyc00g006020.1	SL2.40ch00	0	0.1	0	0	0	0	318	--	--	--
Solyc00g006050.1	SL2.40ch00	0	0	0	0.08	0.09	0	820	--	--	--
Solyc00g006170.1	SL2.40ch00	0	0	0	0.07	0.08	0	612	AT2G01050	--	--
Solyc00g006470.1	SL2.40ch00	61.77	81.65	74.2	95.57	59.47	73.52	1801	--	--	--
Solyc00g006480.1	SL2.40ch00	0	0	0	0.06	0	0	857	AT1G22400	UGT85A1
Solyc00g006490.2	SL2.40ch00	13.58	15.46	11.31	14.33	13.63	13.12	19163	AT1G07990	--	--
Solyc00g006510.1	SL2.40ch00	0.39	0	0	0	0	0	288	--	--	--
Solyc00g006530.1	SL2.40ch00	0.2	0.22	0.16	0.26	0.19	0.13	1516	--	--	--
Solyc00g006540.1	SL2.40ch00	0.03	0	0.03	0	0	0.03	7364	--	--	--
Solyc00g006550.1	SL2.40ch00	0	0	0	0	0.07	0	633	AT1G22370	UGT85A5	UDP-glucosyl transferase 85A5
Solyc00g006560.1	SL2.40ch00	0	0	0	0.07	0.15	0	2461	AT1G22400	UGT85A1
Solyc00g006570.1	SL2.40ch00	0	0	0	0.08	0	0	549	--	--	--
Solyc00g006600.1	SL2.40ch00	0	0	0	0	0	0.04	1344	AT4G15020	--	--
Solyc00g006630.1	SL2.40ch00	0	0	0	0	0	0.04	993	--	--	--
Solyc00g006670.2	SL2.40ch00	2.46	1.95	2.01	1.2	1.33	2.44	275	--	--	--
Solyc00g006680.1	SL2.40ch00	9.69	10.79	10.93	12.94	9.95	8.53	408	--	--	--
Solyc00g006690.2	SL2.40ch00	78.06	74.65	98.42	124.7	88.36	103.28	790	--	--	--
Solyc00g006800.2	SL2.40ch00	18.71	20.73	10.17	19.05	23.18	17.56	3561	AT5G13420	TRA2	transaldolase 2
Solyc00g006810.2	SL2.40ch00	61.92	55.73	53.59	68.83	91.43	70.33	4659	AT5G13410	--	--
Solyc00g006820.2	SL2.40ch00	19.75	11.68	4.7	15.92	9.37	3.99	2749	AT5G13400	--	--
Solyc00g006830.2	SL2.40ch00	3.75	2.99	2.1	4.99	3.14	2.27	10177	AT5G13390	NEF1	NO EXINE FORMATION 1
Solyc00g006840.2	SL2.40ch00	0	0	0	0.12	0.14	0	345	--	--	--
Solyc00g006850.1	SL2.40ch00	0	0.05	0	0.07	0	0	1456	--	--	--
Solyc00g006870.1	SL2.40ch00	0	0	0	0	0	0.22	195	--	--	--
Solyc00g007000.1	SL2.40ch00	0	0	0	0	0.32	0	150	--	--	--
Solyc00g007010.2	SL2.40ch00	6.11	6.06	5.6	14.15	13.1	12.13	13420	AT5G66020	SACIB	SUPPRESSOR OF ACTIN 1B
Solyc00g007030.1	SL2.40ch00	0	0	0	0.11	0	0	3746	AT5G02780	GSTL1	glutathione transferase lambda 1
Solyc00g007040.1	SL2.40ch00	0	0	0	0.06	0	0	2975	AT5G02790	GSTL3	Glutathione transferase L3
Solyc00g007060.2	SL2.40ch00	16.32	12.88	6.02	16.21	13.49	15.46	5562	AT2G17220	Kin3	kinase 3
Solyc00g007070.2	SL2.40ch00	78.55	73.86	53.1	89.48	72.64	53.38	2315	AT5G66010	--	--
Solyc00g007080.2	SL2.40ch00	1.39	0.59	0.9	0.16	0.4	0.32	4193	AT4G16444	--	--
Solyc00g007090.2	SL2.40ch00	23.11	20.46	21.94	15.65	14.19	12.98	3809	AT4G35530	--	--
Solyc00g007100.2	SL2.40ch00	6.78	7.55	8.02	17.1	12.55	11.15	3976	AT4G35500	--	--
Solyc00g007110.2	SL2.40ch00	0.41	0.18	0.47	0.98	0.79	0.55	4736	AT1G21630	--	--
Solyc00g007120.2	SL2.40ch00	2.51	2.28	1.94	3.71	4.64	3.04	10506	AT1G21630	--	--
Solyc00g007130.2	SL2.40ch00	1.79	0.6	1.12	1.53	1.01	0.55	1500	AT4G38250	--	--
Solyc00g007140.1	SL2.40ch00	0.73	1.97	1.25	0.4	0	0.13	324	--	--	--
Solyc00g007150.2	SL2.40ch00	1.02	0.07	0.33	0	0	0	490	--	--	--
Solyc00g007160.1	SL2.40ch00	0.15	0.06	0	0.08	0.09	0.09	504	--	--	--
Solyc00g007170.1	SL2.40ch00	0.28	0	0	0	0	0	540	--	--	--
Solyc00g007180.1	SL2.40ch00	0	0	0	0	0.05	0	1312	AT1G15550	GA4	GA REQUIRING 4
Solyc00g007190.2	SL2.40ch00	0.05	0.14	0.25	0.06	0.22	0.2	5034	AT3G51470	--	--
Solyc00g007200.2	SL2.40ch00	2.31	0.98	1.08	2.71	1.18	2.44	6526	AT2G17480	MLO8	MILDEW RESISTANCE LOCUS O 8
Solyc00g007210.1	SL2.40ch00	0	0	0	0	0.27	0.25	174	--	--	--
Solyc00g007220.2	SL2.40ch00	2.49	2.8	0.61	1.44	1.06	0.15	1073	AT1G20823	--	--
Solyc00g007230.1	SL2.40ch00	0.06	0	0	0.07	0	0	645	ATMG00860	ORF158
Solyc00g007240.1	SL2.40ch00	0	0.11	0	0	0	0	276	--	--	--
Solyc00g007260.2	SL2.40ch00	7.21	5.97	4.1	4.04	3.77	1.33	4509	AT3G48480	--	--
Solyc00g007270.2	SL2.40ch00	92.49	78.81	108.58	66.03	46.57	177.69	3911	AT3G55620	emb1624	embryo defective 1624
Solyc00g007300.2	SL2.40ch00	6.61	6.6	6.51	13.12	13.25	12.84	2676	AT4G35470	PIRL4	plant intracellular ras group-related LRR 4
Solyc00g007310.1	SL2.40ch00	0.2	0.32	4.4	0	0	0	195	--	--	--
Solyc00g007320.1	SL2.40ch00	0	0	0.09	0	0	0	471	--	--	--
Solyc00g007450.1	SL2.40ch00	0	0	0	0.06	0	0	870	AT5G66270	--	--
Solyc00g007550.1	SL2.40ch00	0.39	0	0	0	0.85	0	515	--	--	--
Solyc00g007560.1	SL2.40ch00	0	0	0	0	0	0.05	2450	AT1G48120	--	--
Solyc00g007570.1	SL2.40ch00	0	0	0	0.37	0	0	790	AT1G02460	--	--
Solyc00g007600.1	SL2.40ch00	0.08	0	0	0	0.09	0	1945	AT3G22880	DMC1	DISRUPTION OF MEIOTIC CONTROL 1
Solyc00g007920.1	SL2.40ch00	0	0	0	0	0.13	0	498	--	--	--
Solyc00g007940.1	SL2.40ch00	0	0	0.04	0	0	0	1384	--	--	--
Solyc00g007950.1	SL2.40ch00	0	0	0.12	0.13	0	0	336	--	--	--
Solyc00g007960.1	SL2.40ch00	0	0.07	0	0	0.11	0	643	--	--	--
Solyc00g008120.1	SL2.40ch00	0	0	0	0	0.13	0	366	--	--	--
Solyc00g008570.2	SL2.40ch00	2.3	3.44	3.23	3.66	4.66	4.24	1102	--	--	--
Solyc00g008580.1	SL2.40ch00	15	14.47	20.62	26.2	18.08	17.08	207	--	--	--
Solyc00g008680.2	SL2.40ch00	85.35	79.05	83.73	66.9	59.07	57.44	18343	AT5G08580	--	--
Solyc00g009020.2	SL2.40ch00	193.62	251.54	192.99	178.93	194.28	199.17	4491	AT2G21870	MGP1	MALE GAMETOPHYTE DEFECTIVE 1
Solyc00g009030.1	SL2.40ch00	0.26	0.18	0.2	0.04	0.12	0.07	1474	AT3G19940	--	--
Solyc00g009040.2	SL2.40ch00	0.05	0.08	0.02	0.02	0	0	3981	AT1G71770	PAB5	poly(A)-binding protein 5
Solyc00g009050.1	SL2.40ch00	0.28	0.58	0.11	0.39	0.56	0.04	1784	AT1G71760	--	--
Solyc00g009060.2	SL2.40ch00	10.71	11.98	10.58	8.06	7.43	8.09	2335	AT1G71750	HGPT	Hypoxanthine-guanine phosphoribosyltransferase
Solyc00g009080.2	SL2.40ch00	19.83	29.19	12.14	14.88	23.73	17	778	--	--	--
Solyc00g009090.2	SL2.40ch00	0.47	0.3	0.04	0.18	0.19	0.2	3568	AT1G34110	--	--
Solyc00g009100.2	SL2.40ch00	24	35.37	45.77	20.34	24.33	26.27	6740	AT1G71720	RLSB	RbcL mRNA S1 binding domain protein
Solyc00g009110.2	SL2.40ch00	22.02	32.02	26.38	91.46	57.43	71.07	8401	AT1G71710	--	--
Solyc00g009120.2	SL2.40ch00	24.78	26.09	37.88	4.18	4.1	1.84	1879	AT4G09750	--	--
Solyc00g009130.2	SL2.40ch00	9.98	8.89	9.34	15.05	12.84	8.26	2368	AT4G09750	--	--
Solyc00g009140.2	SL2.40ch00	11.89	9.75	18.24	21.55	16.47	14.57	2428	AT4G09750	--	--
Solyc00g009760.2	SL2.40ch00	51.01	80.64	101.43	70.31	52.41	61.06	931	--	--	--
Solyc00g009770.1	SL2.40ch00	0	0	0	0	0	0.18	237	--	--	--
Solyc00g009780.1	SL2.40ch00	0.18	0.42	0.37	0.2	0.43	0	219	--	--	--
Solyc00g009800.1	SL2.40ch00	0.18	0.56	0.56	0	0	0	219	--	--	--
Solyc00g010210.1	SL2.40ch00	0	0	0	0	0.77	0.18	966	ATMG00810	ORF240B
Solyc00g010530.1	SL2.40ch00	0	0	0	0.07	0.15	0	177	--	--	--
Solyc00g010540.1	SL2.40ch00	0	0	0	0	0.05	0	1026	ATMG00860	ORF158
Solyc00g010550.1	SL2.40ch00	1.14	0	1.2	1.26	0	0	515	--	--	--
Solyc00g010750.1	SL2.40ch00	0	0	0	0.06	0	0.06	1805	AT5G46070	--	--
Solyc00g010770.1	SL2.40ch00	0.05	0.17	0	0	0	0	2179	--	--	--
Solyc00g011140.1	SL2.40ch00	0	0	0.25	0	0	0	165	--	--	--
Solyc00g011150.1	SL2.40ch00	74.86	93.04	81.07	108.51	78.42	81.37	207	--	--	--
Solyc00g011160.1	SL2.40ch00	52.64	42.81	54.64	92.35	58.21	59.46	290	--	--	--
Solyc00g011170.1	SL2.40ch00	0.18	0	0	0.2	0.22	0.2	219	--	--	--
Solyc00g011660.1	SL2.40ch00	0	0.07	0	0	0	0	1291	AT3G18990	VRN1	REDUCED VERNALIZATION RESPONSE 1
Solyc00g011870.1	SL2.40ch00	0.11	0	0	1.75	0.77	2.1	4805	AT4G31860	--	--
Solyc00g011880.2	SL2.40ch00	13.25	14.04	8.97	11.67	7.84	8.02	2931	AT2G24390	--	--
Solyc00g011890.2	SL2.40ch00	8.37	8.73	6.52	17.31	9.71	8.03	16651	AT4G16130	ISA1
Solyc00g012310.1	SL2.40ch00	0	0	0	0	0.08	0	1128	AT1G43760	--	--
Solyc00g012430.1	SL2.40ch00	1.97	2.82	2.31	3.87	0.8	2.44	177	--	--	--
Solyc00g012440.1	SL2.40ch00	13.36	14.32	19.64	21.61	12.54	16.67	381	--	--	--
Solyc00g012540.1	SL2.40ch00	1.6	0.75	0.22	0.19	0.38	0.08	1732	AT1G19860	--	--
Solyc00g012640.1	SL2.40ch00	0.03	0.02	0	0.03	0	0.03	5016	AT5G14620	DRM2	domains rearranged methyltransferase 2
Solyc00g012660.1	SL2.40ch00	0.03	0.03	0	0	0	0	1494	--	--	--
Solyc00g012680.1	SL2.40ch00	0.1	0	0	0	0	0	3923	--	--	--
Solyc00g012690.1	SL2.40ch00	0.02	0.03	0.08	0	0	0.02	2088	--	--	--
Solyc00g012700.1	SL2.40ch00	0	0	0	0	0.13	0	825	--	--	--
Solyc00g013110.1	SL2.40ch00	0	0.05	0	0	0.18	0	267	--	--	--
Solyc00g013120.2	SL2.40ch00	1.36	1.03	2.68	1.06	0.97	1.26	893	ATMG01330	ORF107H
Solyc00g013130.2	SL2.40ch00	0.86	0.61	0.91	0.92	0.49	0.48	3807	ATMG01320	NAD2B	NADH dehydrogenase 2B
Solyc00g013140.1	SL2.40ch00	1.49	2.81	1.45	1.02	1.61	1.44	1827	ATMG00665	NAD5B	NADH dehydrogenase 5B
Solyc00g013150.1	SL2.40ch00	1.02	2.73	1.03	1.4	1.47	1.63	294	--	--	--
Solyc00g013160.1	SL2.40ch00	2.08	1.69	2.5	1.58	1.84	5.95	562	--	--	--
Solyc00g013170.1	SL2.40ch00	4.98	4.68	6.96	4.94	4.06	13.24	210	--	--	--
Solyc00g013180.1	SL2.40ch00	2.25	2.48	1.72	3.74	3.83	2.6	1347	ATMG00580	NAD4	NADH dehydrogenase subunit 4
Solyc00g013190.1	SL2.40ch00	0.13	0.2	0.4	0.79	0.62	0.91	354	--	--	--
Solyc00g013770.1	SL2.40ch00	0	0	0	0.27	0	0	474	--	--	--
Solyc00g014790.2	SL2.40ch00	1.94	1.42	0.68	0.59	0.17	0.08	2516	--	--	--
Solyc00g014800.1	SL2.40ch00	2.54	2.03	0.19	0.55	0.38	0.26	492	AT5G14010	KNU	KNUCKLES
Solyc00g014810.1	SL2.40ch00	0.28	0.36	0	0.26	0	0	165	--	--	--
Solyc00g014820.2	SL2.40ch00	0.23	0.09	0	0	0	0	916	--	--	--
Solyc00g014830.2	SL2.40ch00	7.66	11.23	11.88	4.77	5.9	7.53	5484	ATMG00510	NAD7	NADH dehydrogenase subunit 7
Solyc00g014840.1	SL2.40ch00	1.95	0.91	0.88	1.15	1.82	0.51	342	--	--	--
Solyc00g014850.1	SL2.40ch00	0.25	1.15	0.19	0.48	0.3	0.94	312	--	--	--
Solyc00g014960.1	SL2.40ch00	0	0	0	0.11	0	0.04	4287	AT3G23880	--	--
Solyc00g014970.1	SL2.40ch00	0.04	0	0	0.04	0	0.04	2334	AT3G51700	--	--
Solyc00g014980.1	SL2.40ch00	0	0.02	0.03	0.03	0	0.17	6432	AT5G19440	--	--
Solyc00g014990.1	SL2.40ch00	0	0	0	0	0.28	0	759	AT4G34320	--	--
Solyc00g015000.1	SL2.40ch00	0	0	0	0.09	0	0	492	AT5G14620	DRM2	domains rearranged methyltransferase 2
Solyc00g015610.1	SL2.40ch00	0.01	0	0	0	0.02	0.03	3481	AT2G01050	--	--
Solyc00g015720.1	SL2.40ch00	0.02	0	0	0	0.03	0	2798	AT2G37730	--	--
Solyc00g015730.1	SL2.40ch00	0	0.11	0	0	0	0	288	AT2G37740	ZFP10	zinc-finger protein 10
Solyc00g015740.1	SL2.40ch00	0	0	0	0	0.1	0	1873	AT2G37760	AKR4C8	Aldo-keto reductase family 4 member C8
Solyc00g015750.1	SL2.40ch00	0	0	0	0	0	0.05	1772	AT2G37770	ChlAKR	Chloroplastic aldo-keto reductase
Solyc00g016480.1	SL2.40ch00	0	0	0.07	0	0	0	739	AT3G29765	--	--
Solyc00g017210.1	SL2.40ch00	0	0	0	0	0.04	0.03	2102	AT3G53750	ACT3	actin 3
Solyc00g017220.1	SL2.40ch00	0	0	0	0	0.02	0	1574	AT2G37630	MYB91	MYB DOMAIN PROTEIN 91
Solyc00g017230.1	SL2.40ch00	0	0.07	0	0	0.03	0	1738	AT2G37640	EXP3
Solyc00g017870.1	SL2.40ch00	0	0.08	0	0	0	0	907	--	--	--
Solyc00g017880.1	SL2.40ch00	0.23	0.04	0.11	0.09	0.07	0.07	4143	AT3G18524	MSH2	MUTS homolog 2
Solyc00g017920.1	SL2.40ch00	0.04	0	0	0	0	0	1071	AT1G18270	--	--
Solyc00g018770.1	SL2.40ch00	0.02	0.03	0.04	0.02	0	0	4854	AT3G23880	--	--
Solyc00g018970.1	SL2.40ch00	0	0	0	0	0.31	0	153	--	--	--
Solyc00g019620.1	SL2.40ch00	0.02	0	0	0.02	0.09	0.04	3158	--	--	--
Solyc00g019630.1	SL2.40ch00	0	0	0	0	0.25	0	417	--	--	--
Solyc00g019730.1	SL2.40ch00	1.02	1.96	0.89	0.92	1.45	1.14	441	ATMG00730	COX3	cytochrome c oxidase subunit 3
Solyc00g019740.1	SL2.40ch00	3.4	9.56	4.67	3.69	9.03	5.31	471	ATMG00480	ORFB
Solyc00g019750.1	SL2.40ch00	0.69	1.46	0.16	2.9	2.4	1.33	210	--	--	--
Solyc00g019950.1	SL2.40ch00	0.64	0.43	0.43	0.15	0.08	0.23	573	ATMG00070	NAD9	NADH dehydrogenase subunit 9
Solyc00g019960.1	SL2.40ch00	0.11	2.38	2.07	0.95	3.48	1.17	231	--	--	--
Solyc00g019970.2	SL2.40ch00	0.94	0.47	0.71	0.23	0.62	0.14	992	--	--	--
Solyc00g019980.2	SL2.40ch00	1.12	1.36	1.55	2.72	2.02	1.1	1230	--	--	--
Solyc00g019990.1	SL2.40ch00	0.63	1.55	0.44	1.14	1.85	1.4	216	--	--	--
Solyc00g020000.1	SL2.40ch00	1.95	0.94	0.47	3.75	2.07	0.05	174	--	--	--
Solyc00g020010.1	SL2.40ch00	3.91	3.42	1	5.8	3.7	0.66	228	--	--	--
Solyc00g020020.2	SL2.40ch00	0.36	0.43	0.38	1.18	1.54	0.15	1084	--	--	--
Solyc00g020030.1	SL2.40ch00	0	0	0	0.08	0.11	0	201	--	--	--
Solyc00g020040.1	SL2.40ch00	0.06	0.24	0.01	0.46	0.15	0.35	621	ATMG00110	CCB206	cytochrome C biogenesis 206
Solyc00g020540.1	SL2.40ch00	0.07	0	0.04	0.02	0.04	0	2396	AT4G16050	--	--
Solyc00g020840.2	SL2.40ch00	0.52	0	0.06	1.51	0	0.42	1348	AT5G23980	FRO4	ferric reduction oxidase 4
Solyc00g020940.1	SL2.40ch00	0.04	0	0	0	0	0	1516	--	--	--
Solyc00g020960.1	SL2.40ch00	0	0	0	0	0.03	0.03	3055	--	--	--
Solyc00g020970.1	SL2.40ch00	0	0.04	0	0	0	0	1666	AT5G45290	--	--
Solyc00g021490.1	SL2.40ch00	0	0.04	0	0	0	0.06	714	--	--	--
Solyc00g021500.1	SL2.40ch00	0	0	0	0.07	0.08	0	615	--	--	--
Solyc00g021520.1	SL2.40ch00	0.02	0.04	0.02	0.05	0	0	1857	AT5G57960	--	--
Solyc00g021530.1	SL2.40ch00	0	0	0	0.02	0.11	0	2840	--	--	--
Solyc00g021630.1	SL2.40ch00	1.01	1.29	1.06	0.78	0.82	1.56	654	ATMG00270	NAD6	NADH dehydrogenase 6
Solyc00g021640.2	SL2.40ch00	2.29	2.92	2.01	2.68	3.53	3.48	2188	ATMG00290	RPS4	mitochondrial ribosomal protein S4
Solyc00g021650.1	SL2.40ch00	0.5	1.5	0.35	0.56	0.41	0.19	231	--	--	--
Solyc00g021660.1	SL2.40ch00	0	0	0	4.56	2.52	0.58	1321	AT4G34860	A/N-InvB	alkaline/neutral invertase B
Solyc00g022070.1	SL2.40ch00	0	0.27	0	0	0	0	238	--	--	--
Solyc00g022090.1	SL2.40ch00	0.22	0	0.12	0.24	0	0	354	--	--	--
Solyc00g022100.1	SL2.40ch00	3.05	5.51	5.66	0.84	1.09	1.68	480	--	--	--
Solyc00g022110.2	SL2.40ch00	7.45	13.39	9.38	3.72	3.75	4.58	3409	ATMG00560	RPL2
Solyc00g022920.1	SL2.40ch00	0	0.06	0	0	0	0	1056	AT2G37690	--	--
Solyc00g023020.1	SL2.40ch00	0.07	0	0	0	0	0	1070	AT2G37690	--	--
Solyc00g023040.1	SL2.40ch00	0	0.03	0	0	0.04	0	1515	AT2G37700	--	--
Solyc00g023250.1	SL2.40ch00	0	0	0.04	0	0	0	2239	AT2G37540	--	--
Solyc00g023260.1	SL2.40ch00	0.06	0.02	0.03	0.07	0	0	1887	AT2G37550	ASP1	yeast pde1 suppressor 1
Solyc00g023470.1	SL2.40ch00	0	0	0	0	0.05	0.08	1130	AT5G27870	--	--
Solyc00g023570.1	SL2.40ch00	0	0	0	0.39	0.14	0.13	330	--	--	--
Solyc00g023580.1	SL2.40ch00	0	0.15	0.36	0	0	0.17	258	--	--	--
Solyc00g023590.2	SL2.40ch00	0.04	0.15	0.11	0.22	0.36	0.2	2700	--	--	--
Solyc00g023600.1	SL2.40ch00	0.44	0.19	0	0.26	0.13	0.08	267	--	--	--
Solyc00g023700.2	SL2.40ch00	0	0.02	0	0	0	0	974	--	--	--
Solyc00g024020.1	SL2.40ch00	0	0	0	0.05	0	0	849	AT2G26800	--	--
Solyc00g024030.1	SL2.40ch00	0.03	0	0	0	0.04	0	1248	--	--	--
Solyc00g024040.1	SL2.40ch00	0	0	0	0	0.06	0.03	1523	--	--	--
Solyc00g024050.1	SL2.40ch00	0.01	0	0	0	0	0	639	AT5G39940	--	--
Solyc00g024150.2	SL2.40ch00	216.89	192.85	141.71	77.52	100.47	104.6	2662	AT5G51110	--	--
Solyc00g024160.1	SL2.40ch00	0	0.37	0.72	0.18	0.06	0.1	1004	AT4G17680	--	--
Solyc00g024370.1	SL2.40ch00	0	0.01	0	0	0.01	0.04	5407	--	--	--
Solyc00g024570.1	SL2.40ch00	0	0.02	0	0	0	0	1963	AT5G56810	--	--
Solyc00g024670.1	SL2.40ch00	0	0	0	0	0.04	0	1858	AT2G37585	--	--
Solyc00g025290.1	SL2.40ch00	3.02	5.49	4.28	4.38	3.91	6.9	486	ATMG00660	ORF149
Solyc00g025300.1	SL2.40ch00	0	0	0	0.53	7.19	1.04	162	ATMG01010	ORF118
Solyc00g025400.2	SL2.40ch00	0.11	0.17	0.27	0.53	0.52	0	1454	--	--	--
Solyc00g025500.1	SL2.40ch00	0	0	0	0.04	0.04	0	1360	--	--	--
Solyc00g025530.1	SL2.40ch00	0.05	0	0	0	0	0	783	--	--	--
Solyc00g025650.1	SL2.40ch00	0	0.02	0	0	0	0	1623	--	--	--
Solyc00g025660.1	SL2.40ch00	0	0	0	0.11	0.21	0.08	1143	--	--	--
Solyc00g026160.2	SL2.40ch00	0.02	0.19	0.08	0.48	0.03	0.35	3965	AT5G23980	FRO4	ferric reduction oxidase 4
Solyc00g026860.1	SL2.40ch00	0.03	0.02	0	0	0.04	0	1399	AT3G55610	P5CS2	delta 1-pyrroline-5-carboxylate synthase 2
Solyc00g026870.1	SL2.40ch00	0	0	0	0.09	0.1	0.06	1609	AT5G40950	RPL27	ribosomal protein large subunit 27
Solyc00g027120.1	SL2.40ch00	0.09	0	1.44	0	0.05	0.05	972	AT1G49920	--	--
Solyc00g027130.1	SL2.40ch00	0	0	0	0.08	0	0.04	1445	AT4G00690	ULP1B	UB-like protease 1B
Solyc00g027140.1	SL2.40ch00	0	0	0	0	0.03	0	3421	--	--	--
Solyc00g027660.1	SL2.40ch00	0.05	0.04	0	0.06	0	0.06	753	AT2G37670	--	--
Solyc00g027670.1	SL2.40ch00	0.04	0.03	0	0.04	0	0.04	1517	AT2G37670	--	--
Solyc00g027770.2	SL2.40ch00	15.94	14.61	12.01	14.04	14.9	11.7	5757	AT3G29090	PME31	pectin methylesterase 31
Solyc00g027970.1	SL2.40ch00	0.13	0.05	0	0	0	0	1565	AT1G32190	--	--
Solyc00g027990.1	SL2.40ch00	0	0.03	0	0	0	0	1337	AT1G32180	CSLD6	cellulose synthase-like D6
Solyc00g028090.1	SL2.40ch00	0	0	0	0	0	0.05	855	--	--	--
Solyc00g028550.1	SL2.40ch00	0	0	0	0.03	0.03	0	1652	--	--	--
Solyc00g028960.1	SL2.40ch00	1.43	5.27	46.52	5.61	11.71	19.52	312	AT1G03020	--	--
Solyc00g029080.1	SL2.40ch00	0	0	0	0.03	0	0	4025	AT1G08840	emb2411	embryo defective 2411
Solyc00g029090.1	SL2.40ch00	0	0.13	0	0	0	0.35	246	--	--	--
Solyc00g029190.2	SL2.40ch00	0.1	0.42	0.07	1.11	0.86	4.44	2199	AT1G68040	--	--
Solyc00g029290.1	SL2.40ch00	0	0	0.04	0	0	0.04	3342	AT4G23800	3xHMG-box2	3xHigh Mobility Group-box2
Solyc00g029300.1	SL2.40ch00	0	0	0	0.02	0	0	2695	AT2G44230	--	--
Solyc00g029500.1	SL2.40ch00	0	0	0	0.23	0	0	189	--	--	--
Solyc00g029800.1	SL2.40ch00	0	0.06	0	0	0	0	1274	AT1G67650	--	--
Solyc00g030000.1	SL2.40ch00	0	0	0	0.88	1.1	0.92	4550	AT4G24010	CSLG1	cellulose synthase like G1
Solyc00g030100.1	SL2.40ch00	7.35	10.96	23.48	2.95	1.09	5.47	174	--	--	--
Solyc00g030110.1	SL2.40ch00	0.03	0.03	0	0	0	0	1329	--	--	--
Solyc00g030210.1	SL2.40ch00	0.03	0.01	0.02	0.04	0.04	0.03	4664	AT5G10910	--	--
Solyc00g030510.2	SL2.40ch00	0.17	0.05	0.03	0.06	0.11	0	2412	AT3G07820	--	--
Solyc00g030520.2	SL2.40ch00	6.27	4.33	3.72	4.07	4.01	3.55	2930	AT3G22290	--	--
Solyc00g030820.1	SL2.40ch00	0	0.58	0	0	0.28	0	1144	--	--	--
Solyc00g031040.1	SL2.40ch00	0	0	0	0.05	0	0	955	--	--	--
Solyc00g031050.1	SL2.40ch00	0.06	0	0	0.03	0	0.03	1383	AT3G13050	NiaP	nicotinate transporter
Solyc00g031390.1	SL2.40ch00	0.03	0.01	0.02	0.02	0	0	3945	--	--	--
Solyc00g031500.1	SL2.40ch00	0.13	0	0.06	0	0	0	3009	--	--	--
Solyc00g031710.1	SL2.40ch00	0	0	0	0	0.07	0	699	--	--	--
Solyc00g032230.1	SL2.40ch00	0	0	0.23	0	0	0.5	174	--	--	--
Solyc00g033460.2	SL2.40ch00	0	0.16	0.11	3.78	0.95	4.52	1748	AT4G36470	--	--
Solyc00g033860.1	SL2.40ch00	0	0.03	0	0	0.04	0.04	1450	--	--	--
Solyc00g034000.1	SL2.40ch00	0.29	0.11	0.18	0	0	0.03	1531	AT5G65687	--	--
Solyc00g035010.1	SL2.40ch00	0.02	0	0	0	0	0	2662	--	--	--
Solyc00g036530.1	SL2.40ch00	0	0	0	0	0	0.28	156	--	--	--
Solyc00g036540.1	SL2.40ch00	0	0.11	0	0	0.34	0.15	282	ATCG01310	RPL2.2	ribosomal protein L2
Solyc00g036740.1	SL2.40ch00	0.05	0	0.12	0.06	0	0	800	--	--	--
Solyc00g036750.1	SL2.40ch00	0	0	0	0.13	0	0.05	1421	--	--	--
Solyc00g036760.1	SL2.40ch00	0	0	0	0	0.05	0	963	--	--	--
Solyc00g039990.2	SL2.40ch00	3.95	4.04	2.34	8.57	5.62	4.29	1752	AT1G22660	--	--
Solyc00g040490.1	SL2.40ch00	0	0	0	0	0	0.12	369	AT3G61660	--	--
Solyc00g041190.1	SL2.40ch00	0.16	0	0	0	0	0	237	AT1G65290	mtACP2	mitochondrial acyl carrier protein 2
Solyc00g041220.1	SL2.40ch00	0	0	0	0	0	0.06	859	--	--	--
Solyc00g042140.1	SL2.40ch00	0.16	0.03	0.03	0.11	0.04	0.04	1242	AT5G08690	--	--
Solyc00g042640.1	SL2.40ch00	0	0.03	0.03	0.09	0.13	0.13	3647	AT5G28780	--	--
Solyc00g042840.1	SL2.40ch00	0.61	0.22	0	0	0	0	1137	AT5G55150	--	--
Solyc00g044350.2	SL2.40ch00	61.02	71.06	33.62	8.79	19.54	3.12	681	AT5G10310	--	--
Solyc00g044750.1	SL2.40ch00	0	0	0.05	0	0	0	2877	AT1G76940	--	--
Solyc00g046570.1	SL2.40ch00	0	0	0	0	0.52	0	1518	--	--	--
Solyc00g046980.1	SL2.40ch00	0	0.03	0.08	0	0	0	1026	--	--	--
Solyc00g047700.2	SL2.40ch00	244.06	345.8	389.39	187.11	222.7	244.35	761	--	--	--
Solyc00g047810.1	SL2.40ch00	0	0.25	0	0	0	0.24	363	--	--	--
Solyc00g048410.1	SL2.40ch00	0.05	0	0	0	0	0	1918	--	--	--
Solyc00g048510.2	SL2.40ch00	0.2	0.26	14.01	0.54	0.36	24.7	825	AT1G31200	PP2-A9	phloem protein 2-A9
Solyc00g049210.1	SL2.40ch00	0.07	0.14	0	0.09	0.18	0.2	1770	ATMG00830	CCB382	cytochrome C biogenesis 382
Solyc00g049220.1	SL2.40ch00	0	0.25	0	0.26	0.37	0.34	207	--	--	--
Solyc00g049520.2	SL2.40ch00	30.56	35.08	14.47	9.21	8.47	4.61	1277	--	--	--
Solyc00g049920.1	SL2.40ch00	0	0	0	0.06	0	0	1038	AT1G24360	--	--
Solyc00g050030.1	SL2.40ch00	0	0	0	0	0.02	0	2382	AT3G06350	MEE32	MATERNAL EFFECT EMBRYO ARREST 32
Solyc00g050130.1	SL2.40ch00	3.41	2.59	2.2	9.81	5.09	3.03	1383	AT4G34138	UGT73B1	UDP-glucosyl transferase 73B1
Solyc00g050430.2	SL2.40ch00	19.65	36.95	6.86	3.86	12.1	2.37	2330	AT5G65640	bHLH093	beta HLH protein 93
Solyc00g052430.2	SL2.40ch00	0.94	0.92	1.42	0.52	0.61	1.29	2914	ATMG00180	CCB452	cytochrome C biogenesis 452
Solyc00g052530.2	SL2.40ch00	0.2	0.62	0.81	0.15	0	0	1202	--	--	--
Solyc00g052540.1	SL2.40ch00	0	0.19	0	0	0	0	672	--	--	--
Solyc00g052940.2	SL2.40ch00	9.28	8.05	16.46	16.42	4.53	19.86	3200	AT5G64700	UMAMIT21	Usually multiple acids move in and out Transporters 21
Solyc00g053440.2	SL2.40ch00	4.45	3.49	2.38	7.44	8.93	2.74	676	AT1G03070	--	--
Solyc00g053740.1	SL2.40ch00	0.12	0	0	0	0	0	693	AT1G76510	--	--
Solyc00g056680.1	SL2.40ch00	0.64	0.49	1.01	1.03	0.79	0.88	1614	AT4G16820	PLA-I{beta]2	phospholipase A I beta 2
Solyc00g057880.2	SL2.40ch00	0	0.74	0.59	0	0.47	0.65	2013	--	--	--
Solyc00g059100.2	SL2.40ch00	2.49	2.49	0.79	6.77	3.57	0.76	3730	AT5G08560	--	--
Solyc00g059500.1	SL2.40ch00	0.05	0.1	0.28	0.29	0	0.14	1533	AT1G13560	ATAAPT1
Solyc00g060700.1	SL2.40ch00	0	0.01	0	0.02	0	0	2867	--	--	--
Solyc00g060810.2	SL2.40ch00	0.05	0	0	0	0	0.05	2484	AT1G70880	--	--
Solyc00g062710.1	SL2.40ch00	0	0	0.4	0	0	0	306	--	--	--
Solyc00g063110.2	SL2.40ch00	0	0.02	0.06	0	0	0	1531	AT2G15325	--	--
Solyc00g063510.1	SL2.40ch00	0	0.05	0	0	0	0	3561	--	--	--
Solyc00g065510.1	SL2.40ch00	0	0.04	0	0	0	0	1306	--	--	--
Solyc00g065610.1	SL2.40ch00	0.08	0.06	0	0	0	0	516	--	--	--
Solyc00g065630.1	SL2.40ch00	0	0.02	0.03	0.03	0	0	1587	AT1G77180	SKIP	SNW/Ski-interacting protein
Solyc00g065930.1	SL2.40ch00	0	0	0	0.02	0	0	2107	--	--	--
Solyc00g066140.1	SL2.40ch00	0.03	0.04	0	0	0.03	0	1543	AT5G13030	--	--
Solyc00g066150.1	SL2.40ch00	0.04	0	0	0	0.04	0.04	1107	--	--	--
Solyc00g068970.2	SL2.40ch00	66	75.94	72.1	112.86	78.24	86.33	1320	--	--	--
Solyc00g068980.1	SL2.40ch00	4.62	8.61	10.73	5.6	7.91	4.94	165	--	--	--
Solyc00g069680.1	SL2.40ch00	0	0	0	0	0.2	0	651	--	--	--
Solyc00g069880.2	SL2.40ch00	0.09	0	0.05	0.22	0.38	0.02	3437	--	--	--
Solyc00g071180.2	SL2.40ch00	11.34	1.68	15.32	1163.84	2.03	3.1	3542	AT3G12490	CYSB	cystatin B
Solyc00g072100.2	SL2.40ch00	7.88	5.5	3.7	2.76	2.1	1.02	1050	AT5G48050	--	--
Solyc00g072400.2	SL2.40ch00	0	0	0	0.14	0	0	1384	AT5G05340	PRX52	peroxidase 52
Solyc00g072800.2	SL2.40ch00	0	3.21	1.36	0.31	1.27	0.68	1366	--	--	--
Solyc00g073200.1	SL2.40ch00	0	0	0	0.05	0	0.05	2241	--	--	--
Solyc00g073900.1	SL2.40ch00	0	0.03	0	0	0	0	1499	--	--	--
Solyc00g074210.1	SL2.40ch00	0.09	0.2	0.18	0	0	0	1190	AT3G59280	TXR1	THAXTOMIN A RESISTANT 1
Solyc00g074810.1	SL2.40ch00	0	0.03	0	0.04	0	0	1110	--	--	--
Solyc00g074820.1	SL2.40ch00	0	0	0	0	0.1	0	927	--	--	--
Solyc00g074830.1	SL2.40ch00	0	0	0	0	0.11	0	653	AT1G32500	NAP6	non-intrinsic ABC protein 6
Solyc00g075030.2	SL2.40ch00	0.04	0	0	0	0	0	1284	--	--	--
Solyc00g075040.1	SL2.40ch00	0	0	0	0	0.1	0.05	2027	AT4G23160	CRK8	cysteine-rich RLK (RECEPTOR-like protein kinase) 8
Solyc00g075440.1	SL2.40ch00	0.09	0	0.2	0.59	0.57	0.21	956	--	--	--
Solyc00g075450.2	SL2.40ch00	0	0	0	0.13	0.15	0.27	1325	--	--	--
Solyc00g076250.1	SL2.40ch00	0	0	0	0.14	0	0	803	--	--	--
Solyc00g079050.1	SL2.40ch00	0	0.31	0	0	0	0	383	--	--	--
Solyc00g080750.2	SL2.40ch00	8.07	7.01	17.1	25.98	3.89	21.79	1717	AT2G01340	At17.1
Solyc00g082150.2	SL2.40ch00	48.05	39.43	21.42	33.8	30.86	20.74	2189	AT4G10840	KLCR1	kinesin light chain-related 1
Solyc00g082550.1	SL2.40ch00	19.62	12.94	15.49	0	0	0.08	510	--	--	--
Solyc00g084750.2	SL2.40ch00	0	0	0	0.05	0.16	0	1375	AT2G01860	EMB975	EMBRYO DEFECTIVE 975
Solyc00g084760.1	SL2.40ch00	0.26	0.31	0	0	0.07	0.06	773	--	--	--
Solyc00g084770.1	SL2.40ch00	0	0.21	0	0	0	0	297	AT5G35695	--	--
Solyc00g084870.2	SL2.40ch00	0.13	0.11	0	0.07	0.58	0.08	1117	AT2G37000	--	--
Solyc00g085070.2	SL2.40ch00	71.67	62.01	124.08	25.04	42.79	41.31	3713	AT4G37760	SQE3	squalene epoxidase 3
Solyc00g085770.1	SL2.40ch00	0.2	0	0	0	0	0	192	--	--	--
Solyc00g085780.1	SL2.40ch00	0	0	0	0	0	0.2	219	--	--	--
Solyc00g088080.1	SL2.40ch00	0	0.06	0	0	0	0.08	537	AT1G27450	ATAPT1	ARABIDOPSIS THALIANA ADENINE PHOSPHORIBOSYLTRANSFERASE 1
Solyc00g088090.1	SL2.40ch00	0.02	0.01	0.02	0	0	0	2982	--	--	--
Solyc00g088200.1	SL2.40ch00	0.03	0	0	0	0	0	1286	--	--	--
Solyc00g088210.1	SL2.40ch00	0	0	0	0	0.12	0	402	--	--	--
Solyc00g090120.1	SL2.40ch00	0	0.05	0	0	0	0	631	--	--	--
Solyc00g090130.1	SL2.40ch00	0	0	0.04	0	0	0	1110	AT4G01800	SECA1
Solyc00g090430.2	SL2.40ch00	0.11	2.1	1.09	0.19	0.09	0	1791	AT1G15030	--	--
Solyc00g090640.1	SL2.40ch00	0	0	0	0.09	0	0	468	--	--	--
Solyc00g090650.1	SL2.40ch00	0.07	0.03	0	0	0	0	1611	--	--	--
Solyc00g090660.1	SL2.40ch00	0.2	0	0.21	0	0	0	192	--	--	--
Solyc00g090870.2	SL2.40ch00	3.58	2.37	1.95	3.05	2.78	2.92	777	AT4G16360	--	--
Solyc00g091170.2	SL2.40ch00	40.62	27.19	10.17	47.74	44.82	29.25	2960	AT4G13030	--	--
Solyc00g092870.1	SL2.40ch00	0	0	0	0	0	0.19	228	--	--	--
Solyc00g092900.1	SL2.40ch00	0	0.05	0	0	0	0	1261	--	--	--
Solyc00g093000.1	SL2.40ch00	4.35	5.04	2.6	7.34	7.52	2.86	181	--	--	--
Solyc00g093300.1	SL2.40ch00	0	0	0	0	0.06	0.06	1072	AT1G49920	--	--
Solyc00g093310.1	SL2.40ch00	0	0	0	0.15	0.34	0	1784	--	--	--
Solyc00g094020.1	SL2.40ch00	0	0	0	0	0	0.06	3440	--	--	--
Solyc00g094520.1	SL2.40ch00	1.17	0.4	0.08	0.29	0.88	1.19	186	--	--	--
Solyc00g094530.1	SL2.40ch00	0	0.3	0.1	0.18	0.7	0.98	390	ATMG01275	ND1	NAD(P)H DEHYDROGENASE 1
Solyc00g094540.1	SL2.40ch00	0.84	0.7	1.52	1.03	0.98	0.46	330	--	--	--
Solyc00g094550.1	SL2.40ch00	0	0.13	0	0	0.2	0	234	--	--	--
Solyc00g094850.1	SL2.40ch00	0	0	0	0	0.04	0.04	2847	AT2G01050	--	--
Solyc00g095460.1	SL2.40ch00	0.04	0	0.04	0	0.09	0	1005	--	--	--
Solyc00g095760.1	SL2.40ch00	0.08	0.06	0	0.04	0.14	0.26	1002	AT3G61510	AT-ACS1	ARABIDOPSIS THALIANA 1-AMINOCYCLOPROPANE-1-CARBOXYLATE SYNTHASE 1
Solyc00g096460.1	SL2.40ch00	5.77	10.48	12.49	5.36	8.76	8.86	2499	AT4G08310	--	--
Solyc00g097260.1	SL2.40ch00	0	0	0.1	0	0	0	399	--	--	--
Solyc00g097960.1	SL2.40ch00	9.32	4.54	1.81	7.66	8.64	3.71	2018	--	--	--
Solyc00g098560.2	SL2.40ch00	9.24	9.39	4.43	9.09	3.64	2.7	1210	AT5G03980	--	--
Solyc00g099460.1	SL2.40ch00	0.03	0	0	0	0.03	0	2053	--	--	--
Solyc00g099470.1	SL2.40ch00	0.04	0	0	0	0	0	1050	--	--	--
Solyc00g099570.1	SL2.40ch00	0	0	0	0	0.06	0	849	--	--	--
Solyc00g099580.1	SL2.40ch00	1.56	1.39	1.26	1.6	2.29	1.11	1996	AT4G21750	ATML1	MERISTEM LAYER 1
Solyc00g100880.2	SL2.40ch00	0.03	0.13	0.44	0.77	0.05	0.82	1145	AT3G14260	--	--
Solyc00g101700.1	SL2.40ch00	0	0.06	0	0	0	0	2297	AT4G29810	MKK2	MAP kinase kinase 2
Solyc00g102000.1	SL2.40ch00	5.37	11.36	11.94	8.77	9.94	9.31	195	--	--	--
Solyc00g102400.2	SL2.40ch00	0.01	0	0	0	0	0.01	3096	AT3G46730	--	--
Solyc00g104200.1	SL2.40ch00	3.76	2.24	2.07	7.06	5.33	2.87	1247	--	--	--
Solyc00g104210.1	SL2.40ch00	0	0	0	0	0.1	0	471	--	--	--
Solyc00g104310.1	SL2.40ch00	0	0	0.06	0	0	0.06	832	--	--	--
Solyc00g104740.1	SL2.40ch00	0.11	0	0	0.06	0	0	746	--	--	--
Solyc00g104940.1	SL2.40ch00	0.09	0	0	0	0	0	1574	AT5G47120	BI1	BAX inhibitor 1
Solyc00g106650.1	SL2.40ch00	2.86	2.61	0.55	6.08	5.88	2.5	225	AT4G06598	--	--
Solyc00g108550.1	SL2.40ch00	0.16	0.61	1.34	0.48	0.99	0.18	1035	--	--	--
Solyc00g109450.1	SL2.40ch00	0	0.21	0	0	0	0	150	--	--	--
Solyc00g109850.1	SL2.40ch00	0.22	0	0.08	0.04	0.04	0.08	1194	--	--	--
Solyc00g109860.1	SL2.40ch00	0	0.05	0	0	0	0	774	--	--	--
Solyc00g110070.1	SL2.40ch00	0.02	0	0	0	0.02	0	2630	--	--	--
Solyc00g110870.2	SL2.40ch00	7.7	7.2	4.41	19.45	10.12	9.28	2365	AT4G23740	--	--
Solyc00g111170.1	SL2.40ch00	0.08	0	0	0	0	0	2462	AT1G67650	--	--
Solyc00g111370.1	SL2.40ch00	0	0	0	0	0.07	0	764	--	--	--
Solyc00g111770.1	SL2.40ch00	0	0	0	0.14	0	0	312	--	--	--
Solyc00g112180.1	SL2.40ch00	0	0	0	0	0	0.05	153	--	--	--
Solyc00g112190.2	SL2.40ch00	0	0.19	0.25	0	0.08	0	1310	--	--	--
Solyc00g112700.1	SL2.40ch00	0.05	0	0	0	0.06	0	943	--	--	--
Solyc00g112810.1	SL2.40ch00	0	0.03	0	0	0	0	939	AT1G16780	VHP2;2
Solyc00g112820.1	SL2.40ch00	0	0	0	0.21	0	0	207	--	--	--
Solyc00g112930.2	SL2.40ch00	0	0	0	0.13	0.05	0	1805	AT5G13690	NAGLU	N-ACETYL-GLUCOSAMINIDASE
Solyc00g113740.1	SL2.40ch00	0	0	0	0	0	0.27	162	--	--	--
Solyc00g113750.1	SL2.40ch00	0	0	0	0	0	0.1	1076	--	--	--
Solyc00g117450.2	SL2.40ch00	1.89	1.27	1.56	12.72	3.11	0.99	748	AT1G75520	SRS5	SHI-related sequence 5
Solyc00g118680.2	SL2.40ch00	3.38	3.35	1.91	1.96	2.42	2.66	1932	--	--	--
Solyc00g118690.1	SL2.40ch00	1.54	1.71	0.31	0.6	1.36	0.68	261	ATMG01275	ND1	NAD(P)H DEHYDROGENASE 1
Solyc00g120830.1	SL2.40ch00	0	0	0	0.05	0	0	849	--	--	--
Solyc00g121230.1	SL2.40ch00	0.12	0.06	0.05	0.05	0	0.03	3127	--	--	--
Solyc00g121730.1	SL2.40ch00	0.07	0.11	0.02	0.02	0	0.05	1916	--	--	--
Solyc00g123030.1	SL2.40ch00	0.16	0.04	0.06	0	0	0.06	877	--	--	--
Solyc00g124860.1	SL2.40ch00	0	0.07	0	0.1	0.05	0.1	861	--	--	--
Solyc00g125260.1	SL2.40ch00	0	0	0	0.05	0	0	994	--	--	--
Solyc00g125270.1	SL2.40ch00	0	0	0	0	0.06	0	887	--	--	--
Solyc00g125980.1	SL2.40ch00	4.56	4.78	3.79	5.03	4.62	6.57	204	--	--	--
Solyc00g125990.1	SL2.40ch00	0.42	0.38	0.19	0.27	0.59	0	645	AT2G07689	--	--
Solyc00g126000.1	SL2.40ch00	3.42	3.25	4.72	1.03	0.77	1.98	153	--	--	--
Solyc00g126010.1	SL2.40ch00	0.41	0	0.47	0	0.27	0.84	174	ATMG01330	ORF107H
Solyc00g126440.1	SL2.40ch00	0	0	0.14	0	0.16	0	676	--	--	--
Solyc00g127660.2	SL2.40ch00	13.84	8.51	5.68	5.01	4.49	6.46	1263	--	--	--
Solyc00g127670.1	SL2.40ch00	3.86	2.78	1.55	1.9	4.33	1.8	1322	AT1G26180	--	--
Solyc00g127870.2	SL2.40ch00	7.85	6.09	5.82	3.96	2.32	1.03	3174	AT2G39445	--	--
Solyc00g128870.2	SL2.40ch00	15.45	10.57	5.75	9.14	6.89	4.7	1500	AT1G68760	NUDX1	NUDIX HYDROLASE 1
Solyc00g129680.1	SL2.40ch00	0	0	0	0.07	0	0	639	--	--	--
Solyc00g129880.1	SL2.40ch00	0.07	0	0.14	0.11	0.04	0.08	5010	--	--	--
Solyc00g130190.1	SL2.40ch00	0	0	0	0	0	0.02	4105	--	--	--
Solyc00g130290.1	SL2.40ch00	0	0	0.05	0	0	0	789	--	--	--
Solyc00g130690.1	SL2.40ch00	0	0.03	0	0.04	0	0.05	954	--	--	--
Solyc00g130800.1	SL2.40ch00	0	0.03	0	0.04	0	0	1155	--	--	--
Solyc00g130810.1	SL2.40ch00	0	0	0	0	0.11	0	432	--	--	--
Solyc00g131710.1	SL2.40ch00	0.25	0.3	0.19	0.08	0.09	0.08	1659	--	--	--
Solyc00g133720.1	SL2.40ch00	0.05	0	0	0	0	0	1792	--	--	--
Solyc00g134820.1	SL2.40ch00	0	0.04	0	0.11	0	0.12	750	--	--	--
Solyc00g134840.1	SL2.40ch00	0	0	0.18	0	0	0	447	--	--	--
Solyc00g135050.1	SL2.40ch00	0.09	0	0	0	0	0	429	--	--	--
Solyc00g135060.1	SL2.40ch00	0	0.03	0	0	0	0	1014	AT1G23740	AOR	alkenal/one oxidoreductase
Solyc00g136260.1	SL2.40ch00	20.48	6.5	1.05	29.5	13.95	5.4	411	AT5G42200	--	--
Solyc00g136560.2	SL2.40ch00	13.41	10.93	3.58	199.09	65.06	121.54	740	AT5G58770	cPT4	cis-prenyltransferase 4
Solyc00g138060.2	SL2.40ch00	0.1	0.24	0.18	0.33	0.62	2	1996	AT1G52820	--	--
Solyc00g139760.1	SL2.40ch00	0	0	0	0.02	0	0	3893	--	--	--
Solyc00g140060.2	SL2.40ch00	3.22	4.96	8.82	4.48	5.95	7.01	2650	AT4G20850	TPP2	tripeptidyl peptidase ii
Solyc00g141560.1	SL2.40ch00	0.08	0	0	0	0	0	1516	--	--	--
Solyc00g142160.1	SL2.40ch00	0.54	0.78	0.19	0.89	0.74	0.47	318	--	--	--
Solyc00g142170.2	SL2.40ch00	0.19	0.12	0.12	0.57	0.5	0.08	1409	ATMG01110	ORF251
Solyc00g143770.1	SL2.40ch00	7.3	8.96	19.14	10.08	8.89	10.62	2463	--	--	--
Solyc00g144470.1	SL2.40ch00	0	0.03	0	0	0	0	2558	AT1G48120	--	--
Solyc00g147570.2	SL2.40ch00	0	0	0	0	0.09	0	2446	AT3G57410	VLN3	villin 3
Solyc00g147770.1	SL2.40ch00	2.1	2.15	1.77	18.65	10.97	12.11	1551	AT5G33406	--	--
Solyc00g153980.1	SL2.40ch00	0	0.68	0	0	0.77	0	168	--	--	--
Solyc00g154480.1	SL2.40ch00	0.15	0	0.13	0.05	0.03	0.17	3577	AT3G25830	TPS-CIN	terpene synthase-like sequence-1,8-cineole
Solyc00g156980.2	SL2.40ch00	15.22	10.22	10.41	5	4.46	4.91	1177	AT1G72970	HTH	HOTHEAD
Solyc00g157080.1	SL2.40ch00	2.23	2.53	0.78	2.94	4.57	3.31	1684	AT5G10520	RBK1	ROP binding protein kinases 1
Solyc00g157180.2	SL2.40ch00	0	0.03	0	0	0	0.04	1380	AT1G76940	--	--
Solyc00g160780.2	SL2.40ch00	7.41	7.12	1.62	2.54	2.06	1.54	1127	AT5G60400	--	--
Solyc00g164580.1	SL2.40ch00	0	0	0	0.51	0.25	0.12	1156	--	--	--
Solyc00g164680.1	SL2.40ch00	2.34	2.97	3.72	2.5	2.31	1.2	2604	AT1G17840	WBC11	white-brown complex homolog protein 11
Solyc00g165080.1	SL2.40ch00	0	0	0	0.1	0	0	429	--	--	--
Solyc00g166490.1	SL2.40ch00	0.07	0	0	0	0	0	1896	--	--	--
Solyc00g166690.1	SL2.40ch00	0	0.05	0	0	0	0	1862	--	--	--
Solyc00g167300.1	SL2.40ch00	0	0.03	0	0.04	0.05	0	1017	AT4G37390	YDK1	YADOKARI 1
Solyc00g168200.1	SL2.40ch00	4.08	8.78	5.26	0.94	2.06	1.81	247	--	--	--
Solyc00g170200.1	SL2.40ch00	9.73	4.82	16.71	23.56	13.19	26.9	384	AT3G24420	--	--
Solyc00g170210.2	SL2.40ch00	3.07	4.39	5.49	2.28	3.7	2.77	903	--	--	--
Solyc00g170510.1	SL2.40ch00	0	0	0	0	0	0.05	970	AT3G05620	--	--
Solyc00g171810.2	SL2.40ch00	6.58	4.18	2.44	1.1	0.77	0.57	1567	ATMG00410	ATP6-1	ATPase subunit 6-1
Solyc00g172410.1	SL2.40ch00	0	0	0	0.08	0	0.16	2239	AT2G05642	--	--
Solyc00g173430.1	SL2.40ch00	0	0	0	0.11	0	0	719	AT4G26000	PEP	PEPPER
Solyc00g174330.2	SL2.40ch00	228.45	253.31	129.57	53.57	15.39	1.37	1945	AT2G14580	PRB1	basic pathogenesis-related protein 1
Solyc00g174340.1	SL2.40ch00	114.07	122.44	52.85	24.5	6.99	0.18	480	AT4G33720	--	--
Solyc00g178340.1	SL2.40ch00	0	0	0	0	0	0.07	921	AT1G10070	BCAT-2	branched-chain amino acid transaminase 2
Solyc00g179240.1	SL2.40ch00	29.2	32.4	35.81	2.75	3.72	2.79	165	AT2G45660	SOC1	SUPPRESSOR OF OVEREXPRESSION OF CO 1
Solyc00g179640.1	SL2.40ch00	3.95	5.7	3.03	2.57	1.75	2.2	735	--	--	--
Solyc00g179840.1	SL2.40ch00	0	0.11	0	0	0	0	291	--	--	--
Solyc00g180840.1	SL2.40ch00	0.06	0.04	0	0	0	0.06	797	--	--	--
Solyc00g181250.2	SL2.40ch00	0	0	0	0.22	0.17	0.05	845	--	--	--
Solyc00g183050.1	SL2.40ch00	0.32	0.51	0	0.31	0.39	0.72	444	AT1G61690	--	--
Solyc00g183550.1	SL2.40ch00	0.03	0	0	0	0.02	0	2762	--	--	--
Solyc00g184350.2	SL2.40ch00	1.58	1.34	1.02	4.81	4.15	3.41	880	AT5G05680	MOS7	MODIFIER OF SNC1,7
Solyc00g185750.1	SL2.40ch00	0.76	0.34	0.59	0.54	0.48	0.84	1658	AT3G23610	DSPTP1	dual specificity protein phosphatase 1
Solyc00g186050.1	SL2.40ch00	5.25	4.3	1.41	0	0.09	0	586	--	--	--
Solyc00g187050.2	SL2.40ch00	3.03	0.84	25.99	79.26	50.44	63.58	2766	AT4G30920	LAP2	leucyl aminopeptidase 2
Solyc00g188850.2	SL2.40ch00	0.22	0.04	0.23	0.86	0.88	1.55	1506	AT3G48980	--	--
Solyc00g195360.1	SL2.40ch00	0.1	0.08	0.05	0	0.12	0	1063	AT1G48120	--	--
Solyc00g196060.2	SL2.40ch00	5.42	4.04	3.93	16.17	6.95	5.5	2897	AT1G30330	ARF6	auxin response factor 6
Solyc00g198360.1	SL2.40ch00	0	0	0	0	0	0.12	870	AT1G19860	--	--
Solyc00g201060.1	SL2.40ch00	0	0	0	0.56	0	0	153	--	--	--
Solyc00g201160.2	SL2.40ch00	1.44	1.16	10.44	2.22	2.35	5.35	1416	AT4G27300	--	--
Solyc00g201760.1	SL2.40ch00	0.26	0.82	0.27	0	0.32	0	150	--	--	--
Solyc00g202560.1	SL2.40ch00	0	0.03	0	0.18	0	0	987	AT3G57260	PR2	PATHOGENESIS-RELATED PROTEIN 2
Solyc00g203660.1	SL2.40ch00	0.07	0.05	0.07	0.29	0.32	0.07	787	ATCG00490	RBCL
Solyc00g206460.1	SL2.40ch00	0.95	12.14	10.63	11.22	21.39	64	771	AT4G08950	EXO	EXORDIUM
Solyc00g207960.1	SL2.40ch00	0.09	0	0	0	0	0	980	AT1G14440	ZHD4	ZINC FINGER HOMEODOMAIN 4
Solyc00g209460.1	SL2.40ch00	0	0.09	0	0.13	0	0	422	AT4G10950	--	--
Solyc00g209560.1	SL2.40ch00	0.15	0.04	0	0	0	0	1679	--	--	--
Solyc00g210860.1	SL2.40ch00	0.01	0	0	0	0	0.08	261	--	--	--
Solyc00g212260.1	SL2.40ch00	0.05	0	0	0	0	0	4875	AT2G46370	JAR1	JASMONATE RESISTANT 1
Solyc00g215560.1	SL2.40ch00	0	0.1	0	0.69	0	0	598	--	--	--
Solyc00g217560.1	SL2.40ch00	0	0	0.08	0	0	0	528	AT3G02150	TFPD
Solyc00g217960.1	SL2.40ch00	2.32	3.14	0.64	14.51	2.66	3.4	444	AT3G14320	--	--
Solyc00g218560.1	SL2.40ch00	0	0.01	0	0	0	0	234	--	--	--
Solyc00g222460.1	SL2.40ch00	0	0	0	0.45	0	0	285	AT4G23160	CRK8	cysteine-rich RLK (RECEPTOR-like protein kinase) 8
Solyc00g226760.1	SL2.40ch00	0	0	0	0.52	0.29	0.22	990	AT2G03760	ST1	SULFOTRANSFERASE 1
Solyc00g227860.1	SL2.40ch00	19.09	10.34	8.94	12.39	3.27	19.39	1413	AT2G22590	--	--
Solyc00g227960.1	SL2.40ch00	0	0	0	0.14	0	0.09	990	AT3G45070	--	--
Solyc00g229260.1	SL2.40ch00	0	0	0.07	0	0	0	690	--	--	--
Solyc00g230060.1	SL2.40ch00	0.66	0.21	0.05	0.1	0	0	1006	--	--	--
Solyc00g230070.1	SL2.40ch00	22.56	70.97	35.32	17.37	81.99	35.02	264	ATCG00280	PSBC	photosystem II reaction center protein C
Solyc00g230080.1	SL2.40ch00	14.33	45.93	28.15	11.26	44.89	19.62	357	ATCG00270	PSBD	photosystem II reaction center protein D
Solyc00g231680.1	SL2.40ch00	0	0	0	0	0	0.04	1534	AT3G10890	--	--
Solyc00g231780.1	SL2.40ch00	12.68	33.1	13.42	24.7	26.47	11.38	657	ATCG01090	NDHI
Solyc00g233480.1	SL2.40ch00	2.71	2.63	8.56	0	0.43	1.02	552	AT1G51500	WBC12	WHITE-BROWN COMPLEX 12
Solyc00g237680.1	SL2.40ch00	0	0.16	0	0.23	0	0	952	--	--	--
Solyc00g240580.1	SL2.40ch00	0	0	0	0	0	0.28	153	--	--	--
Solyc00g244280.1	SL2.40ch00	0.21	0	0.43	0	0.26	0	183	--	--	--
Solyc00g244290.1	SL2.40ch00	1.03	1.6	3.58	1.52	1.76	1.86	492	ATMG01320	NAD2B	NADH dehydrogenase 2B
Solyc00g244300.1	SL2.40ch00	6.12	6.17	4.22	6.68	4.81	6.31	258	--	--	--
Solyc00g245200.1	SL2.40ch00	0	0.33	0	0	0	0	235	ATCG00350	PSAA
Solyc00g247300.2	SL2.40ch00	0.24	0.11	1.11	0.05	0.14	0.03	2298	AT4G36220	FAH1	ferulic acid 5-hydroxylase 1
Solyc00g249900.2	SL2.40ch00	0.19	0.25	0.2	1.7	1.58	1.17	2023	AT5G22770	alpha-ADR	alpha-adaptin
Solyc00g254910.1	SL2.40ch00	0	0	0	0.54	0.3	0.5	786	AT2G46370	JAR1	JASMONATE RESISTANT 1
Solyc00g256710.1	SL2.40ch00	0.56	1.34	0	0.17	0.57	0.52	249	--	--	--
Solyc00g257110.2	SL2.40ch00	0.04	0.03	0.1	0.15	0	0	3482	AT3G42640	HA8	H(+)-ATPase 8
Solyc00g265110.2	SL2.40ch00	0	0	0	0.95	1.58	1.6	676	AT5G04430	BTR1S	BINDING TO TOMV RNA 1S (SHORT FORM)
Solyc00g265510.1	SL2.40ch00	0.26	0	0	0	0	0	150	--	--	--
Solyc00g268310.1	SL2.40ch00	0.06	0.15	0.06	0.18	0.1	0.09	2019	--	--	--
Solyc00g272810.1	SL2.40ch00	15.5	1.03	98.79	6.7	1.11	18.97	726	AT2G39020	--	--
Solyc00g273110.1	SL2.40ch00	14.56	20.73	4.62	0	0	0	189	--	--	--
Solyc00g275310.1	SL2.40ch00	0	0	0	0	0	0.04	2285	AT5G02700	--	--
Solyc00g277510.1	SL2.40ch00	31.69	298.52	431.16	52.49	151.62	114.51	201	ATCG00020	PSBA	photosystem II reaction center protein A
Solyc00g278110.2	SL2.40ch00	5.8	3.9	7.6	1.31	1.15	1.12	958	AT2G37700	--	--
Solyc00g280110.1	SL2.40ch00	4.64	6	1.81	8.94	15.27	2.84	819	AT3G55240	--	--
Solyc00g282510.1	SL2.40ch00	0.09	0.64	2.02	0.41	0.24	2.6	2179	AT2G37040	PAL1	PHE ammonia lyase 1
Solyc00g283010.1	SL2.40ch00	0	0	0	0.02	0	0.02	2117	AT3G59140	MRP14	multidrug resistance-associated protein 14
Solyc00g286020.1	SL2.40ch00	0	0	0	0.05	0	0	939	--	--	--
Solyc00g289230.1	SL2.40ch00	10.85	14.42	7.62	14.77	9.48	4.94	1490	AT4G03230	--	--
Solyc00g294230.1	SL2.40ch00	0.26	0.15	0.14	0.5	0.55	0.07	1007	AT1G17600	--	--
Solyc00g300730.1	SL2.40ch00	0	0	0	0.15	0	0	1409	AT3G61790	--	--
Solyc00g304030.1	SL2.40ch00	0.14	0.09	0.05	0	0.01	0.01	4948	AT3G24255	--	--
Solyc00g306730.1	SL2.40ch00	0	0	0	0	0.06	0.03	1815	AT1G64260	--	--
Solyc00g306830.1	SL2.40ch00	0.07	0.05	0	0.15	0.08	0	1706	--	--	--
Solyc00g309530.1	SL2.40ch00	0	0	0	0	0.3	0	287	--	--	--
Solyc00g311230.2	SL2.40ch00	2.76	2.63	0.79	1.26	1.1	0.2	784	--	--	--
Solyc00g313930.1	SL2.40ch00	1.55	0.41	0	4.63	0.73	0	150	--	--	--
Solyc00g316530.1	SL2.40ch00	0.49	0.91	0.17	0.18	0.8	0	237	--	--	--
Solyc00g318130.1	SL2.40ch00	0	0	0	5.48	5.12	9.53	1511	AT1G24190	SNL3	SIN3-like 3
Solyc00g320430.1	SL2.40ch00	1.38	2.5	0.85	1.44	1.3	1.01	180	--	--	--
Solyc00g323130.2	SL2.40ch00	101.11	121.11	65.21	16.99	34.5	58.8	2094	AT1G70830	MLP28	MLP-like protein 28
Solyc00g324530.1	SL2.40ch00	0	0	0.26	0	0	0	1094	--	--	--
Solyc01g005000.2	SL2.40ch01	15.98	12.02	9.42	17.95	9	17.79	2187	AT2G02010	GAD4	glutamate decarboxylase 4
Solyc01g005010.2	SL2.40ch01	78.5	108.19	49.11	28.67	43.35	18.98	2935	AT2G01990	--	--
Solyc01g005020.2	SL2.40ch01	7.4	7.44	4.77	11.39	8	7.7	13319	AT2G01980	SOS1	SALT OVERLY SENSITIVE 1
Solyc01g005030.2	SL2.40ch01	5.97	7.31	2.48	12.26	9.04	4.05	7266	AT1G14670	--	--
Solyc01g005040.2	SL2.40ch01	0.57	1.01	0.8	1.14	0.49	3.22	1079	AT2G36330	--	--
Solyc01g005050.2	SL2.40ch01	0.11	0	0	0	0	0.06	992	--	--	--
Solyc01g005060.2	SL2.40ch01	4.07	5.78	6.43	6.35	6.31	6.39	2371	AT2G01940	SGR5	SHOOT GRAVITROPISM 5
Solyc01g005070.2	SL2.40ch01	0.03	0	0.05	0	0	0.03	1526	AT1G25240	--	--
Solyc01g005080.2	SL2.40ch01	19.07	28.7	25.54	17.58	25.07	18.78	4856	AT2G01910	MAP65-6
Solyc01g005090.2	SL2.40ch01	0	0	0	0.19	0.12	0.15	3765	AT2G01900	--	--
Solyc01g005100.2	SL2.40ch01	14.57	13	6.26	8.54	9.41	5.09	5481	AT1G68080	--	--
Solyc01g005110.2	SL2.40ch01	12.08	12.43	7.67	12.41	7.32	9.47	1004	AT1G48140	DPMS3	dolichol phosphate mannose synthase 3
Solyc01g005120.2	SL2.40ch01	13.67	17.65	7.98	23.29	43.72	33.71	3224	AT1G14720	XTR2	xyloglucan endotransglycosylase related 2
Solyc01g005130.2	SL2.40ch01	19.51	22.8	20.29	21.57	26.14	22.84	1025	AT1G66140	ZFP4	zinc finger protein 4
Solyc01g005140.2	SL2.40ch01	0.07	0.13	0.33	0.78	0.17	0.39	2091	AT4G25570	ACYB-2
Solyc01g005150.2	SL2.40ch01	3.5	3.96	2.72	3.8	4.58	4.74	2343	AT1G14730	--	--
Solyc01g005160.2	SL2.40ch01	0.56	1.55	7.38	0.67	0.69	2.61	1709	AT5G37490	--	--
Solyc01g005170.1	SL2.40ch01	0.12	0.12	0.03	0.07	0	0	3241	AT1G05020	--	--
Solyc01g005180.1	SL2.40ch01	0.14	0.11	0.12	0.27	0.01	0.27	276	AT3G52770	ZPR3	LITTLE ZIPPER 3
Solyc01g005190.1	SL2.40ch01	0	0.07	0.33	0.05	0	0.05	864	AT5G01860	--	--
Solyc01g005200.1	SL2.40ch01	0.04	0.21	0	0	0	0.05	891	AT1G80730	ZFP1	zinc-finger protein 1
Solyc01g005210.2	SL2.40ch01	21.25	22.32	18.74	45.84	28.15	22.59	4218	AT1G68020	TPS6	TREHALOSE -6-PHOSPHATASE SYNTHASE S6
Solyc01g005220.2	SL2.40ch01	2.2	4.07	5.88	2.63	2.78	1.18	7078	AT1G14780	--	--
Solyc01g005230.2	SL2.40ch01	3.57	3	2.58	1.14	1.26	1.18	1547	AT1G68040	--	--
Solyc01g005240.2	SL2.40ch01	20.07	22	21.18	40.77	40.3	61.17	5972	AT5G14060	CARAB-AK-LYS
Solyc01g005250.2	SL2.40ch01	33.87	27.35	30.23	15.85	21.79	17.86	3223	AT1G14810	--	--
Solyc01g005260.2	SL2.40ch01	6.91	2.41	2.9	9.71	5.18	3	3385	AT1G14820	--	--
Solyc01g005270.2	SL2.40ch01	19.41	20.34	17.97	34.11	27.98	22.23	3559	AT1G14820	--	--
Solyc01g005280.2	SL2.40ch01	4.8	6.35	4.57	2.77	3.2	3.59	2835	AT1G14820	--	--
Solyc01g005290.2	SL2.40ch01	2.23	2.97	2.99	1.62	1.37	2.67	2518	AT1G14820	--	--
Solyc01g005300.2	SL2.40ch01	0.51	1.03	125.15	1.54	0.74	180.33	5076	AT1G68050	FKF1	flavin-binding, kelch repeat, f box 1
Solyc01g005310.2	SL2.40ch01	0	0	0.1	0.23	0.18	0.12	5324	AT1G14830	DRP1C	DYNAMIN RELATED PROTEIN 1C
Solyc01g005320.2	SL2.40ch01	0.07	0.16	0.07	0.47	1.29	0.22	2222	AT2G46890	--	--
Solyc01g005330.2	SL2.40ch01	42.71	44.03	33.06	39.79	44.61	24.37	4658	AT1G68060	MAP70-1	microtubule-associated proteins 70-1
Solyc01g005340.2	SL2.40ch01	5.67	4.59	6.52	20.67	8.13	30.12	4362	AT2G01680	--	--
Solyc01g005350.2	SL2.40ch01	0.77	0.36	0.52	0.19	0	0	1402	AT1G68040	--	--
Solyc01g005360.2	SL2.40ch01	0.11	0.05	0.16	0	0	0	1521	AT1G68040	--	--
Solyc01g005370.2	SL2.40ch01	7.09	2.98	3.69	6.16	2.27	5.98	927	AT1G24620	--	--
Solyc01g005380.2	SL2.40ch01	3.69	2.57	1.95	3.73	3.35	5.35	4596	AT1G24610	--	--
Solyc01g005390.2	SL2.40ch01	0.61	0.87	0.75	1.28	1.47	6.07	1827	AT1G14860	NUDT18	nudix hydrolase homolog 18
Solyc01g005400.2	SL2.40ch01	10.76	10.29	5.42	16.44	15.17	11.34	3573	AT1G70670	PXG4	peroxygenase 4
Solyc01g005410.2	SL2.40ch01	58.46	47.42	368.95	46.58	23.16	36.23	3609	AT1G70680	--	--
Solyc01g005420.2	SL2.40ch01	12.79	29.4	28.34	4.71	6.02	25.88	827	AT4G15740	--	--
Solyc01g005430.2	SL2.40ch01	8.19	15.03	15.96	26.39	19.99	30.51	4454	AT2G01650	PUX2	plant UBX domain-containing protein 2
Solyc01g005440.2	SL2.40ch01	46.88	26.47	47.38	163.46	59.36	73.35	3536	AT3G17860	TIFY6B
Solyc01g005450.2	SL2.40ch01	15.59	27.72	13.36	12.06	11.83	14.33	2717	AT2G01620	MEE11	maternal effect embryo arrest 11
Solyc01g005460.2	SL2.40ch01	6.54	7.27	6.35	3.68	3.75	6.93	2938	AT1G23220	--	--
Solyc01g005470.2	SL2.40ch01	35.37	35.62	141.53	178.1	61.67	570.85	2305	AT1G14870	PCR2	PLANT CADMIUM RESISTANCE 2
Solyc01g005480.2	SL2.40ch01	3.43	1.17	0.91	4.43	3.34	4.35	3885	AT3G19330	--	--
Solyc01g005490.2	SL2.40ch01	23.19	20.75	11.56	17.8	11.39	10.34	2679	AT3G02875	ILR1	IAA-LEUCINE RESISTANT 1
Solyc01g005500.2	SL2.40ch01	1.08	1.24	1.6	0	0	0	1660	AT1G52340	SRE1	SALT RESISTANT 1
Solyc01g005510.2	SL2.40ch01	0.18	0.14	0.08	0.12	0.13	0.12	2169	AT1G55570	sks12	SKU5 similar 12
Solyc01g005520.2	SL2.40ch01	453.22	522.66	474.12	372.43	506.81	417.26	2772	AT1G55480	ZKT	protein containing PDZ domain, a K-box domain, and a TPR region
Solyc01g005530.2	SL2.40ch01	15.38	11.87	6.4	16.07	10.85	2.28	1221	AT3G13480	--	--
Solyc01g005540.2	SL2.40ch01	13.99	16.6	16.4	10.98	19.84	18.39	10568	AT3G13490	OVA5	OVULE ABORTION 5
Solyc01g005550.2	SL2.40ch01	63.92	62.06	25.1	34.47	51.35	23.82	3030	AT5G56530	--	--
Solyc01g005560.2	SL2.40ch01	129.07	79.11	107.46	413.78	193.04	276.07	4847	AT1G65930	cICDH	cytosolic NADP+-dependent isocitrate dehydrogenase
Solyc01g005570.2	SL2.40ch01	78.64	80.08	25.94	86.71	67.36	50.61	2105	AT1G55340	--	--
Solyc01g005580.2	SL2.40ch01	157.55	149.39	57.44	121.09	118.93	51.77	2260	AT1G55340	--	--
Solyc01g005590.2	SL2.40ch01	199.85	214.72	67.85	90.56	118.48	85.67	418	--	--	--
Solyc01g005600.2	SL2.40ch01	27.53	24.03	8.16	34.63	27.79	13.18	6106	AT3G03860	ATAPRL5	APR-like 5
Solyc01g005610.2	SL2.40ch01	0	0.25	0.18	0.04	0.12	0.19	2738	AT1G09390	--	--
Solyc01g005620.2	SL2.40ch01	193.38	159.91	106.47	127.68	204.87	148.03	4580	AT5G19760	--	--
Solyc01g005640.2	SL2.40ch01	11.78	10.03	7.82	7.19	6.88	5.8	7689	AT3G10250	--	--
Solyc01g005650.1	SL2.40ch01	0	0	0	0.03	0	0	1610	AT1G65430	ATARI8	ARABIDOPSIS ARIADNE 8
Solyc01g005670.2	SL2.40ch01	3.59	3.14	1.69	1.7	1.77	0.76	2605	AT4G10800	--	--
Solyc01g005680.2	SL2.40ch01	20.74	25.44	5.3	13.04	7.95	5.16	4823	AT5G11950	LOG8	LONELY GUY 8
Solyc01g005690.2	SL2.40ch01	43.01	39.28	19.05	65.8	49.95	19.67	1847	AT4G08810	SUB1
Solyc01g005700.2	SL2.40ch01	5.11	5.28	1.65	6.01	7.76	3.63	2605	AT1G64255	--	--
Solyc01g005710.2	SL2.40ch01	0.51	0.33	0.07	0.94	0.39	0	604	AT3G11080	RLP35	receptor like protein 35
Solyc01g005720.2	SL2.40ch01	3.26	1.87	0.93	20.44	3.99	4.28	2270	AT3G05650	RLP32	receptor like protein 32
Solyc01g005730.2	SL2.40ch01	2.75	1.88	2.08	2.26	1.95	4.93	2852	AT3G05650	RLP32	receptor like protein 32
Solyc01g005740.2	SL2.40ch01	0.33	0.27	0	16.47	10.97	18.75	487	--	--	--
Solyc01g005750.1	SL2.40ch01	0	0.11	0	2.3	2.37	1.39	328	AT3G45140	LOX2	lipoxygenase 2
Solyc01g005760.2	SL2.40ch01	5.16	3.14	2.27	7.66	3.97	7.53	2907	AT3G05660	RLP33	receptor like protein 33
Solyc01g005770.2	SL2.40ch01	1.51	0.3	1.22	0.64	1.69	0.51	336	--	--	--
Solyc01g005780.1	SL2.40ch01	0.15	0	0.04	0.44	0.1	0.32	2307	AT3G28890	RLP43	receptor like protein 43
Solyc01g005790.1	SL2.40ch01	1.13	1.61	2.4	2.31	2.39	2.01	1377	AT1G10330	--	--
Solyc01g005800.2	SL2.40ch01	0.38	0.26	2.13	0.14	0.26	2.53	2715	AT3G13600	--	--
Solyc01g005810.2	SL2.40ch01	65.5	72.68	49.77	29.47	32.13	23.18	4407	AT1G23280	--	--
Solyc01g005820.2	SL2.40ch01	111.43	100.22	82.64	114.82	115.61	116.33	4234	AT3G13570	SCL30A	SC35-like splicing factor 30A
Solyc01g005830.2	SL2.40ch01	16.65	18.47	13.28	7.12	13.35	15.01	5653	AT3G13560	--	--
Solyc01g005840.2	SL2.40ch01	15.73	24.46	6.49	12.5	18.21	6.72	3004	AT3G13550	FUS9	FUSCA 9
Solyc01g005850.1	SL2.40ch01	0.64	0.61	0.32	0.43	0.53	0.1	891	--	--	--
Solyc01g005860.2	SL2.40ch01	0.69	0.46	1.88	2.05	3.96	0.58	2915	--	--	--
Solyc01g005870.1	SL2.40ch01	2.12	0.67	10.68	7.24	2.75	4.86	2440	AT3G05650	RLP32	receptor like protein 32
Solyc01g005880.1	SL2.40ch01	0.07	0	0.09	1.19	0.5	0.3	1044	--	--	--
Solyc01g005890.1	SL2.40ch01	0	0	0	0.52	0.06	0.05	917	--	--	--
Solyc01g005900.2	SL2.40ch01	10.36	10.29	13.18	17.53	13.88	21.81	3862	AT1G28680	--	--
Solyc01g005910.2	SL2.40ch01	19.82	16.66	13.81	12.97	13.92	19.07	3942	AT3G12685	--	--
Solyc01g005920.2	SL2.40ch01	5.16	2.43	6.31	8.09	4.19	12.95	1719	AT3G13620	PUT4	POLYAMINE UPTAKE TRANSPORTER 4
Solyc01g005930.2	SL2.40ch01	6.51	3.37	2.98	15.56	4.63	7.18	4045	AT1G55280	--	--
Solyc01g005940.2	SL2.40ch01	0	0	0	0.04	0	0	3229	AT5G17230	PSY	PHYTOENE SYNTHASE
Solyc01g005950.2	SL2.40ch01	29.62	22.22	14.61	38.71	26.26	25.06	7171	AT3G58500	PP2A-4	protein phosphatase 2A-4
Solyc01g005960.2	SL2.40ch01	11.36	10.28	8.7	25.32	20.42	19.31	7414	AT2G42520	--	--
Solyc01g005970.2	SL2.40ch01	2.64	2.49	2.08	2.8	1.92	1.11	4729	AT1G55270	--	--
Solyc01g005980.2	SL2.40ch01	13.41	6.78	3.32	28.48	14.94	13.49	2080	AT5G19860	--	--
Solyc01g005990.2	SL2.40ch01	107.52	67.38	21.27	118.12	102.31	62.64	1894	AT2G44300	--	--
Solyc01g006000.2	SL2.40ch01	2.98	2.02	0.97	2.55	2.18	0.65	6520	AT1G11880	--	--
Solyc01g006010.2	SL2.40ch01	1.47	1.06	0.82	2.09	1.77	1.42	7468	AT3G32940	--	--
Solyc01g006020.2	SL2.40ch01	14.9	11.06	12.03	29.38	16.68	17.79	2849	AT3G32930	--	--
Solyc01g006030.2	SL2.40ch01	13.96	14.25	13.22	18.87	15.37	13.32	3916	AT1G55250	HUB2	histone mono-ubiquitination 2
Solyc01g006040.2	SL2.40ch01	4.16	6.05	5.53	7.58	6.7	4.74	10128	AT1G55250	HUB2	histone mono-ubiquitination 2
Solyc01g006050.2	SL2.40ch01	0.82	0.88	0.98	0.27	0.09	0.19	1390	AT1G55230	--	--
Solyc01g006060.2	SL2.40ch01	1.1	0.82	0.11	3.05	3.44	3.61	739	AT1G58170	--	--
Solyc01g006070.2	SL2.40ch01	0.44	0.77	0.62	0.76	0.97	0.27	959	AT1G55240	--	--
Solyc01g006080.1	SL2.40ch01	0	0	0	0	0.12	0	3199	AT4G03420	--	--
Solyc01g006090.2	SL2.40ch01	3.8	3.08	1.58	2.22	3.11	2.81	1459	AT3G22660	--	--
Solyc01g006100.2	SL2.40ch01	1.95	1.44	1.21	1.33	1.89	1.54	8025	AT4G19020	CMT2	chromomethylase 2
Solyc01g006110.2	SL2.40ch01	56.97	61.26	58.4	64.93	52.56	48.94	5795	AT5G53000	TAP46	2A phosphatase associated protein of 46 kD
Solyc01g006120.2	SL2.40ch01	49.96	46.87	65.19	63.4	50.78	45.87	8331	AT3G13670	--	--
Solyc01g006130.2	SL2.40ch01	207.03	202.18	130.42	49.42	66.31	62.94	4345	AT2G34860	EDA3	embryo sac development arrest 3
Solyc01g006140.2	SL2.40ch01	0.69	0.39	0.21	0.24	0.78	0.28	4490	AT2G31270	CDT1A	homolog of yeast CDT1 A
Solyc01g006150.2	SL2.40ch01	17.68	15.55	11.52	15.59	15.34	20.1	4608	AT3G58060	--	--
Solyc01g006160.2	SL2.40ch01	245.07	292.37	309.59	196.58	215.33	218.7	2564	--	--	--
Solyc01g006170.2	SL2.40ch01	6.85	5.13	3.85	9.18	11.36	7.21	1141	AT3G22660	--	--
Solyc01g006180.2	SL2.40ch01	1.72	1.17	2.42	1.23	1.8	1.69	5638	AT4G10620	--	--
Solyc01g006190.2	SL2.40ch01	52.8	43.96	36.12	50.02	38.22	37.71	4702	AT3G58040	SINAT2	seven in absentia of Arabidopsis 2
Solyc01g006200.2	SL2.40ch01	23.93	17.93	4.6	17.74	21.62	16.79	3014	--	--	--
Solyc01g006210.2	SL2.40ch01	0.69	0.34	0.33	0.62	1.03	0.14	4281	AT5G21140	emb1379	embryo defective 1379
Solyc01g006220.2	SL2.40ch01	3.08	3.46	2.24	3.12	3.98	2.8	11897	AT2G44150	SDG7	SET DOMAIN-CONTAINING PROTEIN 7
Solyc01g006230.2	SL2.40ch01	17.47	13.71	9.8	26.74	17.77	13.9	5741	AT3G59950	--	--
Solyc01g006240.2	SL2.40ch01	9.14	6.77	3.39	10.72	12.69	10.39	1030	AT1G05760	RTM1	restricted tev movement 1
Solyc01g006250.1	SL2.40ch01	2.34	4.02	1.82	4.46	5.44	2.02	319	--	--	--
Solyc01g006260.2	SL2.40ch01	9.53	9.05	5.35	8.52	8.65	6.02	1276	AT1G04635	POP5	A. thaliana homolog of yeast POP5
Solyc01g006270.2	SL2.40ch01	80.46	83.15	107.52	96.53	134.11	136.24	713	--	--	--
Solyc01g006280.2	SL2.40ch01	58.63	60.44	48.26	71.66	83.32	79.47	6642	AT1G50480	THFS	10-formyltetrahydrofolate synthetase
Solyc01g006290.2	SL2.40ch01	97.51	100.86	41.21	83.35	81.76	58.76	2843	AT5G06720	PRX53	peroxidase 53
Solyc01g006300.2	SL2.40ch01	126.72	181.29	104.9	70.77	61.25	72.24	2852	AT5G06720	PRX53	peroxidase 53
Solyc01g006310.2	SL2.40ch01	0	0.01	0	0	0	0.03	3225	AT5G19890	--	--
Solyc01g006320.2	SL2.40ch01	36.44	17.69	30.59	22.96	20.52	40.87	798	AT3G20600	NDR1	non race-specific disease resistance 1
Solyc01g006330.2	SL2.40ch01	64.9	47.66	28.55	60.64	86.7	55.29	4359	AT1G51110	--	--
Solyc01g006340.2	SL2.40ch01	3.27	3.47	2.73	5	4.68	3.78	3356	AT3G02065	--	--
Solyc01g006350.2	SL2.40ch01	10.31	8.87	11.19	21.1	14.2	15.74	17957	AT3G07160	GSL10	glucan synthase-like 10
Solyc01g006360.2	SL2.40ch01	1.46	2.46	2.6	4.3	3.81	3.02	26907	AT3G07160	GSL10	glucan synthase-like 10
Solyc01g006370.2	SL2.40ch01	3.98	3	3.8	3.25	3.47	3.71	21826	AT5G13000	GSL12	glucan synthase-like 12
Solyc01g006380.2	SL2.40ch01	2.85	3	1.11	0.64	0.21	0.3	1604	AT3G06880	--	--
Solyc01g006390.2	SL2.40ch01	0.41	0.05	0.07	18.6	0.31	0	1332	--	--	--
Solyc01g006400.2	SL2.40ch01	167.34	86.05	153.38	575.69	276.09	360.54	1994	--	--	--
Solyc01g006410.2	SL2.40ch01	0	0	0.04	0	0.07	0.34	696	--	--	--
Solyc01g006420.2	SL2.40ch01	0	0	0	1.93	0.98	12.34	486	--	--	--
Solyc01g006430.2	SL2.40ch01	153.66	121.68	128.82	178.86	217.17	223.81	1640	AT3G12120	FAD2	fatty acid desaturase 2
Solyc01g006450.2	SL2.40ch01	12.23	11.46	11.57	11.87	19.6	19.47	5187	AT2G05990	MOD1	MOSAIC DEATH 1
Solyc01g006460.1	SL2.40ch01	0.68	0.6	0.27	0	0.04	0	3011	AT1G51130	--	--
Solyc01g006470.1	SL2.40ch01	0	0.11	0	0	0.05	0	2496	AT2G44430	--	--
Solyc01g006480.2	SL2.40ch01	6.87	8.02	5	10.5	6.93	6.34	4178	AT5G19630	--	--
Solyc01g006490.2	SL2.40ch01	3.8	3.85	1.27	7.85	6.39	4.35	5454	AT5G13030	--	--
Solyc01g006500.2	SL2.40ch01	10.25	10.37	13.68	7.52	10.6	6.45	3262	AT5G48730	--	--
Solyc01g006510.2	SL2.40ch01	110.18	126.43	75.42	126.68	142.18	105.02	4363	AT5G51970	--	--
Solyc01g006520.2	SL2.40ch01	7.5	6.01	8.58	5.25	6.6	18.67	3325	AT5G60900	RLK1	receptor-like protein kinase 1
Solyc01g006530.1	SL2.40ch01	0	0	0.02	0	0.04	0	2418	AT5G60900	RLK1	receptor-like protein kinase 1
Solyc01g006540.2	SL2.40ch01	8.62	6.97	9.63	53.48	4.4	6.21	10211	AT3G45140	LOX2	lipoxygenase 2
Solyc01g006550.2	SL2.40ch01	0.27	0.23	1.21	1.96	0.55	1.57	2698	AT3G11080	RLP35	receptor like protein 35
Solyc01g006560.2	SL2.40ch01	68.9	75.05	27.58	16.35	9.93	5.8	10891	AT3G45140	LOX2	lipoxygenase 2
Solyc01g006580.2	SL2.40ch01	0.03	0.13	0	0.09	0.18	0.24	2736	AT1G52820	--	--
Solyc01g006590.1	SL2.40ch01	0	0.02	0	0.18	0.03	0	2257	AT5G60900	RLK1	receptor-like protein kinase 1
Solyc01g006600.1	SL2.40ch01	0.22	0.19	0.3	0.31	0.23	0.33	6619	--	--	--
Solyc01g006610.1	SL2.40ch01	0.04	0	0	0.13	0.48	0.33	2667	AT1G52820	--	--
Solyc01g006620.2	SL2.40ch01	0.03	0.04	0.03	0.03	0.04	0.04	2351	AT3G57880	--	--
Solyc01g006630.2	SL2.40ch01	6.75	4.12	3.72	7.7	7.8	6.23	7253	AT3G20790	--	--
Solyc01g006640.1	SL2.40ch01	0.01	0	0	0.02	0	0.02	8714	AT4G05160	--	--
Solyc01g006650.1	SL2.40ch01	1	1.26	1.77	1.2	1.03	3.54	2857	AT1G73730	SLIM1	SULFUR LIMITATION 1
Solyc01g006660.1	SL2.40ch01	1.55	1.05	0.26	2.91	5.43	4.18	6495	AT1G20160	ATSBT5.2
Solyc01g006670.2	SL2.40ch01	0.48	0.96	1.77	1.13	1.52	6.45	1662	AT5G12890	--	--
Solyc01g006680.2	SL2.40ch01	0.37	0.71	1.19	0.49	0.26	1.39	4227	AT3G20810	JMJD5	jumonji domain containing 5
Solyc01g006690.2	SL2.40ch01	28.85	25.31	16.95	10.36	24.2	19.1	3588	AT5G12900	--	--
Solyc01g006700.2	SL2.40ch01	3.86	3.67	3.15	4.66	4.41	3.04	7914	AT3G54750	--	--
Solyc01g006710.2	SL2.40ch01	2.99	2.54	1.87	3.48	2.79	2.24	14465	AT5G04895	ABO6	ABA overly sensitive 6
Solyc01g006720.2	SL2.40ch01	54.85	59.11	38.91	93.47	98.26	63.09	7826	AT5G06530	AtABCG22	Arabidopsis thaliana ATP-binding cassette G22
Solyc01g006730.2	SL2.40ch01	1.51	0.77	0.29	0.2	0	0.02	4122	AT2G38910	CPK20	calcium-dependent protein kinase 20
Solyc01g006740.2	SL2.40ch01	3.4	3.51	2.36	1.01	0.95	0.37	4297	AT2G35840	--	--
Solyc01g006750.2	SL2.40ch01	0	0.13	0.22	0.08	0.22	0.17	542	--	--	--
Solyc01g006770.1	SL2.40ch01	0	0.08	0	0	0	0.03	3282	AT5G12460	--	--
Solyc01g006780.2	SL2.40ch01	7.33	4.77	1.81	1.51	4.31	2.51	619	--	--	--
Solyc01g006790.2	SL2.40ch01	16.77	14.36	7.49	12.61	18.37	10.66	731	AT2G27180	--	--
Solyc01g006800.2	SL2.40ch01	45.1	40.84	38.37	54.67	50.02	44.35	4575	AT3G59990	MAP2B	methionine aminopeptidase 2B
Solyc01g006810.2	SL2.40ch01	10.57	6.51	7.62	6.33	5.76	6.08	3570	AT5G22000	RHF2A	RING-H2 group F2A
Solyc01g006820.2	SL2.40ch01	26.52	31.08	35.77	43.66	47.41	58.64	768	--	--	--
Solyc01g006830.2	SL2.40ch01	36.98	29.31	32.87	29.63	29.56	32.28	2947	AT2G35880	--	--
Solyc01g006840.2	SL2.40ch01	0.06	0.2	0.04	0.04	0.05	0.04	3508	AT3G10660	CPK2	calmodulin-domain protein kinase cdpk isoform 2
Solyc01g006850.1	SL2.40ch01	0.24	0.14	0.25	0.13	0.1	0.13	3294	AT5G06400	--	--
Solyc01g006860.2	SL2.40ch01	12.25	11.86	8.25	9.84	9.84	6.79	4429	AT5G06410	--	--
Solyc01g006870.2	SL2.40ch01	27.2	26.19	13.39	22.16	18.17	20.2	5530	AT5G06440	--	--
Solyc01g006880.2	SL2.40ch01	2.98	2.62	2.28	4.57	3.35	2.3	13682	AT5G42400	SDG25	SET domain protein 25
Solyc01g006890.2	SL2.40ch01	8.92	7.92	7.29	8.67	5.46	4	4946	AT3G11760	--	--
Solyc01g006900.2	SL2.40ch01	59.35	46.99	27.55	47.06	37.29	26.61	5668	AT5G06480	--	--
Solyc01g006910.2	SL2.40ch01	0.21	0.2	0	0.28	0.5	0.52	753	AT2G35910	--	--
Solyc01g006920.2	SL2.40ch01	0.07	0.13	0.31	0.05	0.18	0.11	2816	AT4G39530	--	--
Solyc01g006930.2	SL2.40ch01	3.32	2.84	1.04	2.4	1.45	1.35	5379	AT5G06510	NF-YA10	nuclear factor Y, subunit A10
Solyc01g006940.2	SL2.40ch01	108.56	137.02	105.64	49.47	87.76	58.49	2902	AT3G52380	PDE322	PIGMENT DEFECTIVE 322
Solyc01g006950.2	SL2.40ch01	2.68	4.7	69.07	7.14	5.56	186.16	1811	AT3G11820	SYR1	SYNTAXIN RELATED PROTEIN 1
Solyc01g006960.2	SL2.40ch01	4.94	3.47	3.05	7.61	5.89	6.14	19378	AT5G16280	--	--
Solyc01g006970.2	SL2.40ch01	9.5	8.27	9.78	8.25	7.45	7.78	9542	AT2G35920	--	--
Solyc01g006980.2	SL2.40ch01	35.6	33.62	35.45	38.54	47.57	33.99	3842	AT2G30200	EMB3147	EMBRYO DEFECTIVE 3147
Solyc01g006990.2	SL2.40ch01	15.47	21.03	13.28	21.89	17.78	9.84	2128	AT1G23780	--	--
Solyc01g007000.2	SL2.40ch01	0.58	8.4	16.16	1.52	3.47	2.26	1374	AT2G35930	PUB23	plant U-box 23
Solyc01g007010.2	SL2.40ch01	3.88	45.57	31.07	0.35	1.18	0.7	1360	AT3G52450	PUB22	plant U-box 22
Solyc01g007020.2	SL2.40ch01	1.33	49.56	18.29	0.9	5.06	3.23	1511	AT2G35930	PUB23	plant U-box 23
Solyc01g007030.2	SL2.40ch01	0.19	54.66	59.26	2.31	12.92	14.88	1465	AT2G35930	PUB23	plant U-box 23
Solyc01g007040.2	SL2.40ch01	0	0.12	0.08	0.04	0.04	0	1061	AT3G52450	PUB22	plant U-box 22
Solyc01g007050.1	SL2.40ch01	0.11	0.64	0.35	0.88	0.45	0.14	1415	AT3G11840	PUB24	plant U-box 24
Solyc01g007060.2	SL2.40ch01	7.1	5.09	2.08	4.16	3.39	2.18	2321	AT3G05675	--	--
Solyc01g007070.2	SL2.40ch01	24.04	27.67	17.23	70.45	39.63	28.44	3470	AT2G35940	EDA29	embryo sac development arrest 29
Solyc01g007080.2	SL2.40ch01	0.74	0.44	1.64	0.06	0.49	1.37	5044	AT3G11680	--	--
Solyc01g007090.1	SL2.40ch01	0.04	0	0	0	0.13	0.05	4530	AT3G11680	--	--
Solyc01g007100.2	SL2.40ch01	88.76	80.75	71.51	74.44	91.65	41.93	4689	AT3G11670	DGD1	DIGALACTOSYL DIACYLGLYCEROL DEFICIENT 1
Solyc01g007110.2	SL2.40ch01	25.37	24.18	28.05	60.76	32.18	44.25	3322	AT5G06370	--	--
Solyc01g007120.2	SL2.40ch01	16.05	17.81	19.2	16.07	17.85	20.22	5074	AT3G51270	--	--
Solyc01g007130.2	SL2.40ch01	6.5	6.43	1.64	4.73	7.47	1.53	3638	AT2G01820	--	--
Solyc01g007140.2	SL2.40ch01	1.61	1.14	2.06	1.01	1.64	1.38	19159	AT5G06350	--	--
Solyc01g007150.2	SL2.40ch01	13.61	11.5	7.4	15.37	15.44	10.27	6479	AT4G31480	--	--
Solyc01g007160.2	SL2.40ch01	0.44	0.76	0.19	0.59	0.57	0.78	4740	AT4G31400	CTF7
Solyc01g007170.2	SL2.40ch01	0.49	0.34	0.24	1.35	0.94	0.43	3087	AT3G03680	--	--
Solyc01g007180.2	SL2.40ch01	4.16	4.17	1.26	2.85	1.46	1.17	3919	AT1G80245	--	--
Solyc01g007190.2	SL2.40ch01	9.94	4.2	51.92	7.65	3.48	9.34	1084	--	--	--
Solyc01g007200.2	SL2.40ch01	1.02	1.47	1.69	0.04	0.04	0.29	3649	--	--	--
Solyc01g007210.2	SL2.40ch01	0	0.07	0.1	0	0.23	0	1978	--	--	--
Solyc01g007220.2	SL2.40ch01	29.76	31.77	34.75	14.48	10.82	7.5	1066	AT3G52470	--	--
Solyc01g007230.2	SL2.40ch01	4.61	4.61	3.11	4.57	4.15	5.44	873	AT2G35980	YLS9	YELLOW-LEAF-SPECIFIC GENE 9
Solyc01g007240.2	SL2.40ch01	0	0	0	0.06	0.14	0	687	AT2G35460	--	--
Solyc01g007250.2	SL2.40ch01	2.51	1.86	1.25	2.32	2.31	2.1	4596	AT1G63780	IMP4
Solyc01g007260.2	SL2.40ch01	3	2.74	2.23	2.98	2.15	4.53	3623	AT3G52490	--	--
Solyc01g007270.1	SL2.40ch01	0	0	0	0.2	0	0	1578	AT5G06300	LOG7	LONELY GUY 7
Solyc01g007280.2	SL2.40ch01	14.67	29.09	12.4	4.58	14.59	7.45	970	ATCG00380	RPS4	chloroplast ribosomal protein S4
Solyc01g007290.1	SL2.40ch01	24.79	39.46	24.34	33.35	43.4	33.47	477	ATCG00420	NDHJ	NADH dehydrogenase subunit J
Solyc01g007300.1	SL2.40ch01	39.33	39.93	28.54	44.04	50.92	45.7	678	ATCG00430	PSBG	photosystem II reaction center protein G
Solyc01g007310.2	SL2.40ch01	49.41	61.02	42.76	66.94	73.28	66.3	384	ATCG00440	NDHC
Solyc01g007320.2	SL2.40ch01	8808.42	6118.61	5393.34	11582.8	8771.75	9097.14	2506	ATCG00480	PB	ATP synthase subunit beta
Solyc01g007330.2	SL2.40ch01	679.8	1383.08	917.2	412.62	590.28	425.27	1846	ATCG00490	RBCL
Solyc01g007340.2	SL2.40ch01	12.68	34.09	17.54	14.27	26.47	17.53	1918	ATCG00500	ACCD	acetyl-CoA carboxylase carboxyl transferase subunit beta
Solyc01g007350.2	SL2.40ch01	12.97	76.95	37.7	15.3	54.17	19.82	750	ATCG00510	PSAI	photsystem I subunit I
Solyc01g007360.2	SL2.40ch01	11.7	25.72	11.66	11.65	28.33	11.72	564	ATCG00520	YCF4
Solyc01g007370.2	SL2.40ch01	19.06	34.65	12.61	19.36	38.02	15.18	739	ATCG00530	YCF10
Solyc01g007380.1	SL2.40ch01	18.19	45.52	22.82	18.53	40.1	16.18	963	ATCG00540	PETA	photosynthetic electron transfer A
Solyc01g007390.1	SL2.40ch01	2.94	12.44	8.63	11.74	22.61	9.96	212	--	--	--
Solyc01g007400.1	SL2.40ch01	26.94	113.78	95.89	25.14	64.25	36.8	168	--	--	--
Solyc01g007410.2	SL2.40ch01	58.44	98.18	70.7	41.18	79.47	45.35	147	ATCG00570	PSBF	photosystem II reaction center protein F
Solyc01g007420.2	SL2.40ch01	15.85	85.37	22.35	7.91	36.69	19.4	320	ATCG00590	ORF31
Solyc01g007430.2	SL2.40ch01	6.05	105.52	25.42	10.85	71.54	16.4	345	ATCG00600	PETG
Solyc01g007440.1	SL2.40ch01	32.05	135.46	51.44	1.35	4.79	2.87	495	ATCG00630	PSAJ
Solyc01g007450.1	SL2.40ch01	1.46	3.75	2.47	1.61	4.82	2.77	201	ATCG00640	RPL33	ribosomal protein L33
Solyc01g007460.2	SL2.40ch01	35.56	101.46	46.24	37.94	89.63	46.04	308	ATCG00650	RPS18	ribosomal protein S18
Solyc01g007470.1	SL2.40ch01	24.75	70.3	43.27	35.46	61.2	39.48	387	ATCG00660	RPL20	ribosomal protein L20
Solyc01g007480.1	SL2.40ch01	30.74	29.94	30.49	51.23	61.19	48.36	243	--	--	--
Solyc01g007490.2	SL2.40ch01	934.29	799.64	647.64	866.47	670.01	805.35	2143	ATCG00670	PCLPP	plastid-encoded CLP P
Solyc01g007500.2	SL2.40ch01	156.32	268.55	173.55	161.93	264.94	155.89	2019	ATCG00680	PSBB	photosystem II reaction center protein B
Solyc01g007510.1	SL2.40ch01	6.83	31.1	13.59	12.08	36.33	18.04	132	ATCG00700	PSBN	photosystem II reaction center protein N
Solyc01g007520.2	SL2.40ch01	60.49	189.13	100.76	63.44	144.25	80.21	711	ATCG00710	PSBH	photosystem II reaction center protein H
Solyc01g007530.2	SL2.40ch01	26.13	92.92	51.56	24.21	60.68	38.96	1813	ATCG00720	PETB	photosynthetic electron transfer B
Solyc01g007540.2	SL2.40ch01	18.5	52.02	21.28	18.69	37.51	19.68	683	ATCG00730	PETD	photosynthetic electron transfer D
Solyc01g007550.1	SL2.40ch01	13.3	9.46	7.64	16.26	22.79	16.68	150	ATCG00740	RPOA	RNA polymerase subunit alpha
Solyc01g007560.2	SL2.40ch01	38.03	65.38	28.56	58.85	87.08	48.97	877	ATCG00740	RPOA	RNA polymerase subunit alpha
Solyc01g007570.2	SL2.40ch01	31.56	76.91	34.75	43.5	89.17	37.9	1682	ATCG00750	RPS11	ribosomal protein S11
Solyc01g007580.2	SL2.40ch01	23.64	39.4	21.42	35.61	57	28.91	1600	ATCG00770	RPS8	ribosomal protein S8
Solyc01g007590.2	SL2.40ch01	12.72	13.16	11.31	16.7	21.76	11.42	1072	ATCG00780	RPL14	ribosomal protein L14
Solyc01g007600.2	SL2.40ch01	17.21	22.56	16.69	31.51	44.71	27.09	935	ATCG00790	RPL16	ribosomal protein L16
Solyc01g007610.2	SL2.40ch01	238.02	197.54	146.17	512.65	444.37	381.91	1909	ATCG00800	--	--
Solyc01g007630.2	SL2.40ch01	648.35	624.27	539.15	1625.24	1298.3	1352.01	2059	ATCG01310	RPL2.2	ribosomal protein L2
Solyc01g007640.2	SL2.40ch01	1.06	7.18	3.53	0.99	4.6	2.41	7322	ATCG01280	YCF2.2
Solyc01g007650.2	SL2.40ch01	0	0.06	0.04	0.03	0.02	0	615	ATCG01270	ORF77.2
Solyc01g007660.2	SL2.40ch01	192.54	172.1	148.54	262.68	189.07	216.73	2787	ATCG01250	NDHB.2
Solyc01g007670.2	SL2.40ch01	330.15	234.32	190.14	432.75	308.72	353.44	778	ATCG00900	RPS7.1
Solyc01g007680.1	SL2.40ch01	0.1	8.55	3.12	0.11	3.67	1.16	396	--	--	--
Solyc01g007690.2	SL2.40ch01	2261.11	9190.47	8245.82	3548.8	6454.16	2908.43	1162	--	--	--
Solyc01g007700.2	SL2.40ch01	9.53	81.82	54.06	11.77	68.1	21.06	944	--	--	--
Solyc01g007710.2	SL2.40ch01	171.47	2745.48	1900.4	205.1	2451.74	632.29	543	--	--	--
Solyc01g007720.2	SL2.40ch01	145.22	2047.59	1583.93	59.07	948.09	377.12	935	--	--	--
Solyc01g007730.2	SL2.40ch01	206.08	996.36	799.01	418.63	803.04	350.57	298	--	--	--
Solyc01g007740.2	SL2.40ch01	48.7	38.68	33.43	27.85	35.78	23.61	4317	AT5G06290	2CPB	2-CYS PEROXIREDOXIN B
Solyc01g007750.2	SL2.40ch01	37.75	34.41	4.14	24.9	41.86	4.48	1345	AT2G36000	EMB3114	EMBRYO DEFECTIVE 3114
Solyc01g007760.2	SL2.40ch01	9.04	7.38	5.2	9.89	8.99	7.36	5104	AT2G36010	E2F3	E2F transcription factor 3
Solyc01g007770.2	SL2.40ch01	4.15	5.2	5.85	9.29	11.18	7.35	727	AT5G06280	--	--
Solyc01g007780.2	SL2.40ch01	4.72	15.42	10.14	4.91	5.75	5.99	3915	AT5G42560	--	--
Solyc01g007790.2	SL2.40ch01	6.08	3.72	3.78	4.95	5.95	5.44	9468	AT3G11620	--	--
Solyc01g007800.2	SL2.40ch01	14.28	2.62	0.78	0.58	0.64	0.53	891	AT2G36026	--	--
Solyc01g007810.1	SL2.40ch01	46.94	31.35	3.02	9.96	22.12	1.83	897	AT2G36050	OFP15	ovate family protein 15
Solyc01g007820.1	SL2.40ch01	3.08	4.71	1.39	2.66	4.41	1.79	3579	--	--	--
Solyc01g007830.1	SL2.40ch01	0.12	0.28	0	0.26	0.29	0	424	AT2G32590	EMB2795	EMBRYO DEFECTIVE 2795
Solyc01g007840.2	SL2.40ch01	6.52	5.17	2.02	8.12	6.57	4.6	1047	AT3G44260	CAF1a	CCR4- associated factor 1a
Solyc01g007850.2	SL2.40ch01	3.22	3.36	3.59	2.27	4.81	2.42	3138	AT4G13650	--	--
Solyc01g007860.2	SL2.40ch01	166.12	160.91	130.47	156.04	132.6	166	4188	AT3G52560	UEV1D-4	ubiquitin E2 variant 1D-4
Solyc01g007870.2	SL2.40ch01	3.06	1.57	2.23	0.56	1.13	1.22	742	AT3G11600	--	--
Solyc01g007880.2	SL2.40ch01	7.34	7.14	8.94	4.86	5.8	4.46	13586	AT1G75010	ARC3	ACCUMULATION AND REPLICATION OF CHLOROPLASTS 3
Solyc01g007890.1	SL2.40ch01	24.49	31.84	12.56	7.62	17.88	3.01	1570	--	--	--
Solyc01g007900.2	SL2.40ch01	13.89	11.81	10.05	16.35	10.36	8.83	6860	AT2G02180	TOM3	tobamovirus multiplication protein 3
Solyc01g007910.2	SL2.40ch01	20.26	15.59	18.12	28.07	29.98	27.97	7769	AT5G23250	--	--
Solyc01g007920.2	SL2.40ch01	11.76	14.43	3.39	16.04	22.77	4.56	3304	AT5G23230	NIC2	nicotinamidase 2
Solyc01g007930.2	SL2.40ch01	8.14	6.27	5.99	9.28	6.16	5.23	2771	AT1G70590	--	--
Solyc01g007940.2	SL2.40ch01	0.03	0	0	0.06	0	0.03	5070	AT1G70580	GGT2	GLUTAMATE:GLYOXYLATE AMINOTRANSFERASE 2
Solyc01g007950.2	SL2.40ch01	1.12	0.98	1.04	5.38	1	1.83	8348	AT1G10740	--	--
Solyc01g007960.2	SL2.40ch01	0.52	0.38	0.65	0.35	0.12	0.13	2678	AT1G70520	CRK2	cysteine-rich RLK (RECEPTOR-like protein kinase) 2
Solyc01g007970.1	SL2.40ch01	0.28	0.15	0.02	1.01	0.26	0.23	3469	AT1G70520	CRK2	cysteine-rich RLK (RECEPTOR-like protein kinase) 2
Solyc01g007980.2	SL2.40ch01	19.39	10.55	19.39	2.51	0.22	0.8	2798	AT1G70520	CRK2	cysteine-rich RLK (RECEPTOR-like protein kinase) 2
Solyc01g007990.2	SL2.40ch01	13.36	7.03	23.17	32.42	8.65	36.51	3007	AT1G70520	CRK2	cysteine-rich RLK (RECEPTOR-like protein kinase) 2
Solyc01g008000.2	SL2.40ch01	284.42	257.2	236.65	248.04	185.13	157.68	4086	AT1G10630	ATARFA1F	ADP-ribosylation factor A1F
Solyc01g008010.2	SL2.40ch01	55.78	55.36	41.74	39.69	47	29.84	4644	AT1G70480	--	--
Solyc01g008020.2	SL2.40ch01	15.96	16.32	16.2	26.7	16.91	13.78	4198	AT1G70330	ENT1,AT	equilibrative nucleotide transporter 1
Solyc01g008030.2	SL2.40ch01	0.23	0.18	0.48	0	0	0.13	1969	--	--	--
Solyc01g008040.1	SL2.40ch01	0.07	0.1	0	0.14	0.05	0.04	1298	AT3G06240	--	--
Solyc01g008050.2	SL2.40ch01	0.21	0.19	0.11	0.36	0.26	0	2134	AT1G70230	TBL27	TRICHOME BIREFRINGENCE-LIKE 27
Solyc01g008060.2	SL2.40ch01	26.16	21.22	27.06	21.01	16.94	15.73	8294	AT1G24090	--	--
Solyc01g008070.2	SL2.40ch01	17.41	15.01	12.67	62.03	23.26	27.49	7020	AT5G47860	--	--
Solyc01g008080.2	SL2.40ch01	577.51	569.42	598.86	222.27	223.35	299.37	4470	AT3G61110	RS27A	ribosomal protein S27
Solyc01g008090.2	SL2.40ch01	54.54	40.1	38.3	48.02	46.09	38.38	2171	AT3G61110	RS27A	ribosomal protein S27
Solyc01g008100.2	SL2.40ch01	34.86	45.5	25.59	37.7	54.15	33.4	4235	AT4G14100	--	--
Solyc01g008110.2	SL2.40ch01	289.22	306.57	193.6	450.8	465.5	496.02	2552	AT1G11680	EMB1738	embryo defective 1738
Solyc01g008120.2	SL2.40ch01	8.69	7.04	8.7	10.42	8.54	8.64	16664	AT1G79000	PCAT2	P300/CBP ACETYLTRANSFERASE-RELATED PROTEIN 2
Solyc01g008130.2	SL2.40ch01	2.87	2.14	4.9	7.42	4	8.68	9358	AT3G11920	--	--
Solyc01g008140.2	SL2.40ch01	6.92	5.34	5.41	8.19	5.84	9.35	3600	AT2G02220	PSKR1	phytosulfokin receptor 1
Solyc01g008150.1	SL2.40ch01	4.43	4.69	1.17	0	0	0.42	150	--	--	--
Solyc01g008160.2	SL2.40ch01	13.09	10.86	9.28	10.44	17.76	17.38	1493	AT3G18420	--	--
Solyc01g008170.2	SL2.40ch01	20.36	20	13.92	9.06	12.57	11.25	4159	AT2G02160	--	--
Solyc01g008180.2	SL2.40ch01	9.47	9.6	6.23	16.16	13.95	16.7	6530	AT2G02170	--	--
Solyc01g008190.2	SL2.40ch01	7.38	8.25	4.68	6.22	5.78	3.57	1760	AT2G31600	--	--
Solyc01g008200.2	SL2.40ch01	10.86	15.57	7.7	12.81	9.37	7.37	1079	AT2G31600	--	--
Solyc01g008210.2	SL2.40ch01	1.02	0.27	0.31	0	0	0	782	--	--	--
Solyc01g008220.2	SL2.40ch01	1.58	2.27	1.66	0.46	0.07	0.13	3191	AT5G11680	--	--
Solyc01g008230.2	SL2.40ch01	48.33	61.55	20.91	58.86	70.97	51.63	1297	AT5G23280	--	--
Solyc01g008240.2	SL2.40ch01	0	0.05	0.04	0.02	0.05	0.04	4213	AT3G19940	--	--
Solyc01g008250.2	SL2.40ch01	141.36	160.85	148.6	41.1	97.08	83.6	2794	AT1G50320	THX	thioredoxin X
Solyc01g008260.2	SL2.40ch01	12.72	11.98	4.55	6.29	6.81	3.81	3739	AT5G08320	--	--
Solyc01g008270.2	SL2.40ch01	41.54	31.45	25.15	54.13	46.9	42.08	14159	AT5G23290	PFD5	prefoldin 5
Solyc01g008290.2	SL2.40ch01	3.25	2.44	2.86	3.13	4.22	4.9	8120	AT5G23300	PYRD	pyrimidine d
Solyc01g008300.1	SL2.40ch01	0.33	0.22	0.54	0.1	0	0.78	1934	AT3G26040	--	--
Solyc01g008310.2	SL2.40ch01	18.72	17.58	15.83	18.14	20.09	20.75	13330	AT1G72550	--	--
Solyc01g008320.2	SL2.40ch01	8.77	10.21	7.77	15.83	13.33	10.05	18155	AT1G31480	SGR2	SHOOT GRAVITROPISM 2
Solyc01g008330.2	SL2.40ch01	46.27	38.84	46.26	68.45	76.21	74.07	9877	AT5G35360	CAC2	acetyl Co-enzyme a carboxylase biotin carboxylase subunit
Solyc01g008340.2	SL2.40ch01	4.64	6.05	5.08	5.9	9.84	9.85	7601	AT4G11630	--	--
Solyc01g008350.2	SL2.40ch01	69.59	65.22	47.63	54.54	55.26	62.54	3680	AT1G65280	--	--
Solyc01g008360.2	SL2.40ch01	2.26	1.67	1.52	1.07	0.96	0.8	1936	AT5G12190	--	--
Solyc01g008370.2	SL2.40ch01	41.64	32.23	28.74	55.72	47.68	47.12	5958	AT5G05780	RPN8A	RP non-ATPase subunit 8A
Solyc01g008380.1	SL2.40ch01	0.6	1.11	1.37	0.13	0.21	0.57	742	AT1G10330	--	--
Solyc01g008390.1	SL2.40ch01	0	0.01	0	0.3	0.43	0.43	2528	AT3G05650	RLP32	receptor like protein 32
Solyc01g008400.2	SL2.40ch01	0	0	3.73	9	11.86	25.38	6306	--	--	--
Solyc01g008410.1	SL2.40ch01	0	0.01	0	0.33	0.4	0.58	2425	AT3G05370	RLP31	receptor like protein 31
Solyc01g008420.2	SL2.40ch01	0.27	0.28	0.07	0.48	0.28	0.13	7735	AT1G51340	--	--
Solyc01g008430.1	SL2.40ch01	0.03	0	0	0	0	0.04	2413	--	--	--
Solyc01g008440.2	SL2.40ch01	16.62	21.12	15.24	23.4	20.08	17	5789	AT5G12480	CPK7	calmodulin-domain protein kinase 7
Solyc01g008450.1	SL2.40ch01	0.09	0.58	0	0	0.06	0.21	834	--	--	--
Solyc01g008460.2	SL2.40ch01	4.73	2.53	2.07	5.41	5.16	2.65	5037	AT4G05450	MFDX1	mitochondrial ferredoxin 1
Solyc01g008470.2	SL2.40ch01	4.56	2.84	2.55	6.22	4.95	6.14	6177	AT3G20920	--	--
Solyc01g008480.2	SL2.40ch01	1.6	1.49	1.09	0.95	1.34	0.98	3431	AT2G01390	EMB3111	EMBRYO DEFECTIVE 3111
Solyc01g008490.2	SL2.40ch01	4.38	3.82	1.02	3.82	3.33	1.16	5065	AT5G12840	NF-YA1	nuclear factor Y, subunit A1
Solyc01g008500.2	SL2.40ch01	2.78	2.59	3.63	21.3	14.06	27.01	5695	AT5G38280	PR5K	PR5-like receptor kinase
Solyc01g008510.2	SL2.40ch01	11.9	43.33	9.88	0.81	5.82	0.53	623	AT1G51400	--	--
Solyc01g008520.2	SL2.40ch01	2.54	2.37	0.41	2.58	2.69	1.88	8916	AT5G64520	XRCC2	homolog of X-ray repair cross complementing 2 (XRCC2)
Solyc01g008530.2	SL2.40ch01	10.23	9.89	7.38	5.63	6.29	7.34	11008	AT1G51410	--	--
Solyc01g008550.2	SL2.40ch01	74.61	60.43	68.11	25.29	16.69	17.8	3721	AT5G19440	--	--
Solyc01g008560.2	SL2.40ch01	12.56	12.39	36.74	13.34	12.39	23.76	7815	AT3G21070	NADK1	NAD kinase 1
Solyc01g008570.1	SL2.40ch01	0	0	0	0	0	0.06	1201	AT1G66980	SNC4	suppressor of npr1-1 constitutive 4
Solyc01g008590.1	SL2.40ch01	0	0	0	0	0	0.08	540	AT2G04032	ZIP7	zinc transporter 7 precursor
Solyc01g008600.2	SL2.40ch01	2.68	1.73	2.56	0.71	0.72	1.58	3838	AT5G12440	--	--
Solyc01g008610.2	SL2.40ch01	0	0.09	0	0	0	0	1677	AT4G16260	--	--
Solyc01g008620.2	SL2.40ch01	15.61	18.32	6.01	11.82	15.94	18.31	1736	AT4G16260	--	--
Solyc01g008640.2	SL2.40ch01	0.07	0.06	0.05	0.46	0.42	1.87	1770	AT3G26310	CYP71B35	cytochrome P450, family 71, subfamily B, polypeptide 35
Solyc01g008650.2	SL2.40ch01	0.02	0.05	0	1.34	4.01	1.13	2442	AT5G25120	CYP71B11	ytochrome p450, family 71, subfamily B, polypeptide 11
Solyc01g008660.2	SL2.40ch01	5.43	5.65	1.3	3.32	3.8	0.74	1250	AT4G12560	CPR30	CONSTITUTIVE EXPRESSER OF PR GENES 30
Solyc01g008670.2	SL2.40ch01	6.48	3.51	5.01	5.17	2.16	4.3	3145	AT3G26310	CYP71B35	cytochrome P450, family 71, subfamily B, polypeptide 35
Solyc01g008680.2	SL2.40ch01	0.53	0.48	0.21	1.22	1.04	0.51	5359	AT5G12240	--	--
Solyc01g008690.2	SL2.40ch01	0.07	0	0.59	0.91	0.14	0.08	4047	AT2G13650	GONST1	golgi nucleotide sugar transporter 1
Solyc01g008700.2	SL2.40ch01	12.19	8.55	9.48	8.83	8.77	8.05	4938	AT2G26840	--	--
Solyc01g008710.2	SL2.40ch01	0.08	0.06	0	0	0	0.03	3051	AT5G66460	MAN7	endo-beta-mannase 7
Solyc01g008730.2	SL2.40ch01	7.41	7.27	6.03	16.63	9.4	5.87	9503	AT5G06950	TGA2	TGACG sequence-specific binding protein 2
Solyc01g008740.1	SL2.40ch01	0	0.04	0.03	0	0	0	5316	AT5G12180	CPK17	calcium-dependent protein kinase 17
Solyc01g008750.1	SL2.40ch01	0	0	0	0	0.02	0	3188	AT1G64260	--	--
Solyc01g008760.2	SL2.40ch01	3.12	2.59	2.24	0.62	0.59	0.54	4162	AT5G64680	--	--
Solyc01g008770.2	SL2.40ch01	21.23	21.84	20.2	19.15	21.42	19.58	18265	AT5G19390	--	--
Solyc01g008780.2	SL2.40ch01	67.8	71.42	25.49	30.03	39.8	9.06	1267	AT4G29070	--	--
Solyc01g008790.2	SL2.40ch01	18.75	10.96	4.31	9.41	10.36	7.56	4663	AT2G26870	NPC2	non-specific phospholipase C2
Solyc01g008800.1	SL2.40ch01	1.6	1.34	1.46	2.81	1.68	1.96	5153	AT5G17680	--	--
Solyc01g008810.2	SL2.40ch01	22.99	16.37	13.09	4.35	4.4	5.57	3420	AT5G19430	--	--
Solyc01g008820.2	SL2.40ch01	38.99	35.61	41.16	56.27	42.76	29.8	6005	AT2G03120	SPP	signal peptide peptidase
Solyc01g008830.1	SL2.40ch01	8.1	5.87	3.4	19.55	14.45	8.9	8228	AT5G21105	--	--
Solyc01g008840.2	SL2.40ch01	32.4	33.87	28.08	32.49	29.34	26.85	7793	AT2G26990	FUS12	FUSCA 12
Solyc01g008850.2	SL2.40ch01	296.18	268.17	1632.07	398.26	237.87	971.61	6110	AT2G26980	SnRK3.17	SNF1-RELATED PROTEIN KINASE 3.17
Solyc01g008860.1	SL2.40ch01	0	0	0	0	0.19	0.31	2536	AT2G02800	Kin2	kinase 2
Solyc01g008870.1	SL2.40ch01	0	0.03	0	0	0	0.19	2944	AT2G02800	Kin2	kinase 2
Solyc01g008880.1	SL2.40ch01	0	0.21	0.2	0.07	0.08	0	600	AT2G46310	CRF5	cytokinin response factor 5
Solyc01g008890.2	SL2.40ch01	40.37	47.63	19.04	23.24	29.18	8.44	1561	AT4G27950	CRF4	cytokinin response factor 4
Solyc01g008900.2	SL2.40ch01	4.63	4.25	2.68	5.73	5.56	5.7	5412	AT3G26115	--	--
Solyc01g008910.2	SL2.40ch01	8.68	6.62	2.45	7.33	1.82	1.21	1892	AT1G50420	SCL3	scarecrow-like 3
Solyc01g008920.2	SL2.40ch01	59.67	62.21	31.81	84.45	75.85	63.01	5995	AT4G31530	--	--
Solyc01g008930.2	SL2.40ch01	35.84	46.09	28.75	12.34	28.27	16.34	7317	AT3G09150	HY2	ELONGATED HYPOCOTYL 2
Solyc01g008940.2	SL2.40ch01	0.31	0.41	0.44	0	0	0	375	--	--	--
Solyc01g008950.2	SL2.40ch01	233.05	238.39	194.06	244.52	175.2	231.31	3146	AT2G27030	CAM5	calmodulin 5
Solyc01g008960.2	SL2.40ch01	48.26	42.62	34.11	65.1	70.26	55.37	8590	AT2G27040	OCP11	OVEREXPRESSOR OF CATIONIC PEROXIDASE 11
Solyc01g008970.2	SL2.40ch01	219.21	224.85	291.04	116.39	95.53	122.42	1807	AT3G56860	UBA2A	UBP1-associated protein 2A
Solyc01g008980.2	SL2.40ch01	13.75	15.48	4.19	16.02	11.04	4.5	4215	AT2G41070	EEL	ENHANCED EM LEVEL
Solyc01g008990.2	SL2.40ch01	12.69	15.91	14.24	23.87	22.8	22.7	4373	AT3G02950	THO7
Solyc01g009000.2	SL2.40ch01	33.37	33.46	14.83	27.98	23.93	15.15	1331	AT2G40830	RHC1A	RING-H2 finger C1A
Solyc01g009010.2	SL2.40ch01	17.5	16	11.97	18.45	19.01	20.19	6290	AT2G26930	PDE277	PIGMENT DEFECTIVE 277
Solyc01g009020.2	SL2.40ch01	66.43	92.21	75.6	68.89	44.91	98.91	2434	AT3G12490	CYSB	cystatin B
Solyc01g009030.2	SL2.40ch01	3.3	2.67	2.66	6.29	6.4	5.85	13072	AT5G12290	DGS1	DGD1 SUPPRESSOR 1
Solyc01g009040.2	SL2.40ch01	4.47	3.03	2.85	1.83	2.72	1.73	3005	AT5G06150	CYCB1;2	cyclin B 1;2
Solyc01g009050.2	SL2.40ch01	11.85	10.08	9.47	19.56	17.96	15.8	19275	AT5G20990	SIR4	SIRTINOL 4
Solyc01g009060.2	SL2.40ch01	15.34	15.42	11.8	21.93	19.6	11.49	6927	AT3G03740	BPM4	BTB-POZ and MATH domain 4
Solyc01g009070.2	SL2.40ch01	4.71	4.28	0.9	6.55	3.89	0.77	4481	AT3G11440	MYB65	myb domain protein 65
Solyc01g009080.2	SL2.40ch01	369.55	462.83	421.71	237.53	344.11	396.9	2927	AT2G21530	--	--
Solyc01g009090.2	SL2.40ch01	22.92	20.68	21.73	26.86	24.79	24.71	13181	AT2G27100	SE	SERRATE
Solyc01g009100.2	SL2.40ch01	24.48	22.5	16.64	29.48	36.95	26.87	3247	AT1G36240	--	--
Solyc01g009110.2	SL2.40ch01	15.05	13.61	12.24	25.49	28.35	17.24	2498	AT4G33470	HDA14	histone deacetylase 14
Solyc01g009120.2	SL2.40ch01	3.38	2.99	1.68	9.59	8.83	5.12	7722	AT4G33470	HDA14	histone deacetylase 14
Solyc01g009150.2	SL2.40ch01	4.17	3.37	4.08	1.6	1.36	1.2	4510	AT5G21070	--	--
Solyc01g009160.2	SL2.40ch01	1.72	23.03	9.38	10.8	7.25	6.46	1150	AT2G27080	--	--
Solyc01g009170.2	SL2.40ch01	28.53	30.83	14.98	55.7	29.15	22.05	2494	AT3G20770	EIN3	ETHYLENE-INSENSITIVE3
Solyc01g009180.2	SL2.40ch01	8.32	5.73	3.96	9.29	9.58	6.03	5802	AT5G17920	ATMS1	methionine synthesis 1
Solyc01g009190.1	SL2.40ch01	0	0.07	0.25	0	0.04	0.07	2541	AT3G62800	DRB4	double-stranded-RNA-binding protein 4
Solyc01g009200.2	SL2.40ch01	8.8	5.94	2.68	8.61	8.67	8.67	1363	AT2G27140	--	--
Solyc01g009220.2	SL2.40ch01	3.38	2.3	0.94	5.82	4.23	5.25	1677	AT5G20970	--	--
Solyc01g009230.2	SL2.40ch01	7.95	5.77	5.4	6.68	6.21	4.31	8209	AT2G27150	AtAAO3
Solyc01g009240.2	SL2.40ch01	0.25	0.17	0.08	0.96	2.06	0.67	4440	AT5G20950	--	--
Solyc01g009250.2	SL2.40ch01	2.4	4.2	0.31	0.96	1.38	0.71	728	AT5G06380	--	--
Solyc01g009260.1	SL2.40ch01	0.6	0.35	0.14	0.9	0.53	3.21	1416	AT5G22090	--	--
Solyc01g009270.1	SL2.40ch01	0.3	0.04	0	0.21	0.46	1.52	1422	AT5G22090	--	--
Solyc01g009280.2	SL2.40ch01	9.49	9.71	8.02	12.72	13.45	10.15	17653	AT2G27210	BSL3	BRI1 suppressor 1 (BSU1)-like 3
Solyc01g009290.2	SL2.40ch01	9.11	7.55	7.32	7.85	7.88	8.25	12041	AT3G04680	CLPS3	CLP-similar protein 3
Solyc01g009300.2	SL2.40ch01	5.65	6.31	2.87	7.98	7.42	2.79	7477	AT3G44200	NEK6	NIMA (never in mitosis, gene A)-related 6
Solyc01g009310.2	SL2.40ch01	28.04	18.25	18.31	35.82	24.52	26.44	9329	AT1G50430	ST7R	STEROL DELTA7 REDUCTASE
Solyc01g009320.1	SL2.40ch01	0	0.02	0.1	0.75	0.52	0.82	1511	AT3G11840	PUB24	plant U-box 24
Solyc01g009330.1	SL2.40ch01	0.06	0.1	0	3.71	1	1.23	1281	AT2G35930	PUB23	plant U-box 23
Solyc01g009340.2	SL2.40ch01	2.25	2.17	1.43	1.44	1.07	0.57	4122	AT1G01110	IQD18	IQ-domain 18
Solyc01g009350.2	SL2.40ch01	0	0.03	0.15	0	0	0	1033	AT3G44260	CAF1a	CCR4- associated factor 1a
Solyc01g009370.1	SL2.40ch01	0	0	0	0.17	0.09	0.11	6434	AT2G40890	CYP98A3	cytochrome P450, family 98, subfamily A, polypeptide 3
Solyc01g009380.2	SL2.40ch01	2.41	2.33	2.95	4.27	2.23	4.1	19208	AT3G44330	--	--
Solyc01g009390.2	SL2.40ch01	3.49	2.62	1.51	3.63	3.02	2.13	6406	AT1G08370	DCP1	decapping 1
Solyc01g009400.2	SL2.40ch01	0.04	0	0	0	0	0.04	2754	AT5G22410	RHS18	root hair specific 18
Solyc01g009410.2	SL2.40ch01	0.08	0.24	0	0	0	0	3508	AT5G22410	RHS18	root hair specific 18
Solyc01g009420.2	SL2.40ch01	58.13	38.05	31.7	151.82	127.47	108.18	4924	AT1G08200	AXS2	UDP-D-apiose/UDP-D-xylose synthase 2
Solyc01g009430.2	SL2.40ch01	144.79	116.24	20.88	58.03	85.28	31.23	1671	AT2G27830	--	--
Solyc01g009440.1	SL2.40ch01	0.1	0	2.37	0.14	0	0.14	633	AT4G25470	FTQ4	FREEZING TOLERANCE QTL 4
Solyc01g009450.2	SL2.40ch01	62.63	56.88	39.51	34.66	38.69	18.28	5301	AT3G03420	--	--
Solyc01g009470.1	SL2.40ch01	0	0.01	0.03	0	0	0.02	4062	AT5G22470	--	--
Solyc01g009480.2	SL2.40ch01	0.03	0.18	0.55	0.16	0.6	1.3	3495	AT3G44510	--	--
Solyc01g009490.1	SL2.40ch01	0	0	0	0.1	0	0	435	AT3G03280	--	--
Solyc01g009500.2	SL2.40ch01	11.52	7.75	5.52	7.41	8.49	8.39	3977	AT3G44510	--	--
Solyc01g009510.1	SL2.40ch01	0	0.11	0	0	0	0	2468	AT3G44460	DPBF2
Solyc01g009520.2	SL2.40ch01	164.34	204.45	207.48	62.41	87.45	83.67	3330	AT1G08360	--	--
Solyc01g009530.1	SL2.40ch01	0.12	0.1	0.19	0	0.07	0	1257	AT5G43400	--	--
Solyc01g009540.1	SL2.40ch01	0	0.46	0.33	0	0	0	288	AT5G13210	--	--
Solyc01g009550.1	SL2.40ch01	2.16	1.45	0.68	3.2	2.35	3.14	264	ATCG01130	YCF1.2
Solyc01g009560.1	SL2.40ch01	0	0	0	0	0.09	0	907	AT5G03840	TFL1	TERMINAL FLOWER 1
Solyc01g009570.2	SL2.40ch01	39.94	18.3	30.51	14.87	9.98	10.12	566	--	--	--
Solyc01g009580.1	SL2.40ch01	0.17	0.09	0.24	0.06	0.21	0.06	1784	AT5G03840	TFL1	TERMINAL FLOWER 1
Solyc01g009590.2	SL2.40ch01	0	0	0.08	0.24	0.18	0	1256	AT5G52160	--	--
Solyc01g009600.2	SL2.40ch01	0	0.06	0.04	0.08	0.04	0	4456	AT4G00750	--	--
Solyc01g009610.2	SL2.40ch01	36.08	56.02	37.38	55.74	41.22	38.36	4347	--	--	--
Solyc01g009620.2	SL2.40ch01	3.5	2.33	2.08	4.11	4.48	3.41	9751	AT4G25550	--	--
Solyc01g009630.2	SL2.40ch01	10.09	10.33	5.44	10.96	14.22	10.2	8894	AT4G25550	--	--
Solyc01g009640.1	SL2.40ch01	0	0	0.04	0.04	0	0	2795	AT1G17150	--	--
Solyc01g009660.1	SL2.40ch01	0	0	0	0.07	0	0	2470	AT5G52300	RD29B	RESPONSIVE TO DESSICATION 29B
Solyc01g009670.2	SL2.40ch01	7.53	7.59	6.88	3.62	5.83	4.64	6308	AT5G23690	--	--
Solyc01g009680.2	SL2.40ch01	0.24	0.04	0.03	3.52	2.72	2.18	3670	AT3G45140	LOX2	lipoxygenase 2
Solyc01g009690.1	SL2.40ch01	0.78	0.49	1.1	1.84	0.71	2.26	2598	AT3G05650	RLP32	receptor like protein 32
Solyc01g009700.1	SL2.40ch01	0.8	0.5	1.16	0.38	0.3	0.71	2292	AT3G28890	RLP43	receptor like protein 43
Solyc01g009710.1	SL2.40ch01	1.06	0.54	0.24	0	0.14	0	342	--	--	--
Solyc01g009720.1	SL2.40ch01	1.35	0.98	0.89	0.75	1.1	3.95	1337	AT5G13250	--	--
Solyc01g009730.1	SL2.40ch01	0.92	2.5	1.94	0.68	1.68	0.81	5784	--	--	--
Solyc01g009740.1	SL2.40ch01	0.02	0	0	0	0	0.02	7965	AT5G13220	TIFY9	TIFY DOMAIN PROTEIN 9
Solyc01g009750.2	SL2.40ch01	29.66	25.71	36.96	15.41	13.36	22.26	4450	--	--	--
Solyc01g009760.2	SL2.40ch01	3.24	3.78	2.3	3.83	3.62	7.35	2411	AT5G13200	--	--
Solyc01g009770.2	SL2.40ch01	7.87	7.33	3.54	1.47	4.14	2.11	3114	AT2G33510	--	--
Solyc01g009780.2	SL2.40ch01	10.51	11.37	6.07	8.73	6.41	7.72	3661	AT5G13190	GILP	GSH-induced LITAF domain protein
Solyc01g009800.1	SL2.40ch01	0	0.02	0	0.03	0.03	0.03	2874	--	--	--
Solyc01g009810.2	SL2.40ch01	2.52	2.59	0.27	2.53	1.44	1.06	3102	AT1G34210	SERK2	somatic embryogenesis receptor-like kinase 2
Solyc01g009820.2	SL2.40ch01	5.4	5.72	9.6	10.63	8.69	10.95	6617	AT2G33490	--	--
Solyc01g009830.2	SL2.40ch01	0	0	0	0.04	0	0	4319	AT4G32272	--	--
Solyc01g009840.1	SL2.40ch01	0	0	0	0.51	0.13	0.06	1565	AT1G63100	--	--
Solyc01g009850.2	SL2.40ch01	27.52	23.97	14.55	11.52	13.73	11.38	6523	AT1G27435	--	--
Solyc01g009860.2	SL2.40ch01	142.72	99.69	106.37	329.06	68.96	432.26	2013	AT5G13180	VNI2	VND-interacting 2
Solyc01g009870.2	SL2.40ch01	0.1	0.33	4.56	0.13	0.09	0.27	4233	AT5G43300	GDPD3	glycerophosphodiester phosphodiesterase 3
Solyc01g009880.2	SL2.40ch01	0	0	0	0	0.07	0	2143	AT5G13150	EXO70C1	exocyst subunit exo70 family protein C1
Solyc01g009890.1	SL2.40ch01	0	0	0	0	0.21	0.06	393	AT5G14070	ROXY2
Solyc01g009900.2	SL2.40ch01	0.25	0.26	0.09	0.45	0.1	0.28	471	AT5G14070	ROXY2
Solyc01g009910.1	SL2.40ch01	1.28	0.76	1.01	0.73	0.13	0.12	363	AT5G14070	ROXY2
Solyc01g009920.1	SL2.40ch01	0	0	0.02	0.02	0.02	0.02	5190	AT5G50780	--	--
Solyc01g009930.1	SL2.40ch01	0.48	0.58	0.98	0.1	0.39	0.44	2300	AT2G25440	RLP20	receptor like protein 20
Solyc01g009940.1	SL2.40ch01	0	0	0.09	2.02	2.86	1.37	3139	--	--	--
Solyc01g009950.1	SL2.40ch01	0	0.2	0	1.78	0.9	1.2	465	AT3G29785	--	--
Solyc01g009960.2	SL2.40ch01	0.04	0.1	0.34	1.75	1.1	2.42	1495	AT1G43800	FTM1	FLORAL TRANSITION AT THE MERISTEM1
Solyc01g009970.2	SL2.40ch01	25.38	20.48	15.83	18.46	23.25	15.46	3962	AT2G35450	--	--
Solyc01g009990.2	SL2.40ch01	320.59	338.71	406.11	158.61	235.4	251.35	3967	AT5G13120	Pnsl5	Photosynthetic NDH subcomplex L 5
Solyc01g010000.2	SL2.40ch01	44.43	62.43	22.39	23.83	42.34	27.32	3611	AT1G69040	ACR4	ACT domain repeat 4
Solyc01g010010.1	SL2.40ch01	1.05	0.96	0.43	0	0	0	830	AT1G64255	--	--
Solyc01g010020.2	SL2.40ch01	8.15	12.83	2.51	5.28	6.11	5.09	1043	AT3G25600	--	--
Solyc01g010030.2	SL2.40ch01	5.07	5.79	6.57	5.52	10.51	12.43	10716	AT1G26150	PERK10	proline-rich extensin-like receptor kinase 10
Solyc01g010040.2	SL2.40ch01	234.15	237.08	362.36	467.58	1052.51	891.07	3680	AT3G02468	CPuORF9	conserved peptide upstream open reading frame 9
Solyc01g010060.2	SL2.40ch01	1.1	1.83	4.41	4.81	5.98	62.34	702	--	--	--
Solyc01g010080.2	SL2.40ch01	0.47	0.11	0.19	0.43	0.15	0.14	10520	AT4G32650	KC1
Solyc01g010090.1	SL2.40ch01	0	0.08	0	0	0.06	0	2630	--	--	--
Solyc01g010110.1	SL2.40ch01	0	0	0	0	0.07	0	1561	--	--	--
Solyc01g010120.1	SL2.40ch01	0	0	0	0	0	0.13	342	--	--	--
Solyc01g010130.2	SL2.40ch01	3.68	3.22	1.56	9.14	4.26	1.82	3215	AT1G68920	--	--
Solyc01g010140.1	SL2.40ch01	0.03	0.02	0	0	0	0.03	1782	AT2G03810	--	--
Solyc01g010150.2	SL2.40ch01	6.88	5.27	3.06	6.35	2.98	1.21	3739	AT1G69040	ACR4	ACT domain repeat 4
Solyc01g010160.2	SL2.40ch01	0	0	0	0.67	0.11	0	534	AT1G26560	BGLU40	beta glucosidase 40
Solyc01g010170.1	SL2.40ch01	0	0	0	0	0	0.9	208	--	--	--
Solyc01g010180.2	SL2.40ch01	27.47	19.33	44.76	11.17	4.78	10.63	1173	--	--	--
Solyc01g010190.2	SL2.40ch01	10.25	4.39	16.79	2.62	2.37	2.45	919	AT5G48050	--	--
Solyc01g010200.2	SL2.40ch01	16.72	11.21	4.85	1.79	1.3	1.14	1043	AT5G48050	--	--
Solyc01g010210.1	SL2.40ch01	0	0	0	0	0.17	0	558	--	--	--
Solyc01g010220.2	SL2.40ch01	12.11	8.44	5.62	9.63	9.59	2.18	833	AT5G48050	--	--
Solyc01g010230.2	SL2.40ch01	10.71	6.5	6.08	2.12	2.77	1.63	663	--	--	--
Solyc01g010240.2	SL2.40ch01	0	0	0	0.23	0.08	0	2532	AT1G69180	CRC	CRABS CLAW
Solyc01g010250.2	SL2.40ch01	7.56	7.53	6.1	7.21	2.62	18.39	3368	AT1G13700	PGL1	6-phosphogluconolactonase 1
Solyc01g010260.2	SL2.40ch01	0.04	0.02	0.03	0	0.03	0.07	2198	AT5G06900	CYP93D1	cytochrome P450, family 93, subfamily D, polypeptide 1
Solyc01g010270.2	SL2.40ch01	42.96	45.99	16.7	27.39	22.74	22.08	2969	AT1G26355	SP1L1	SPIRAL1-like1
Solyc01g010280.2	SL2.40ch01	0	0.1	0	0.03	0	0	1561	AT2G03630	--	--
Solyc01g010290.2	SL2.40ch01	15.81	10.4	3.49	4.71	3.21	4.11	4504	AT2G03530	UPS2	ureide permease 2
Solyc01g010310.2	SL2.40ch01	2.92	1.24	4.54	1.43	1.17	2.66	3696	AT1G18650	PDCB3	plasmodesmata callose-binding protein 3
Solyc01g010340.1	SL2.40ch01	0.03	0.04	0	0	0	0	2345	AT1G48120	--	--
Solyc01g010350.2	SL2.40ch01	0	0.04	0	0.15	0.07	0.12	4118	AT5G46110	TPT	triose-phosphate &#8260; phosphate translocator
Solyc01g010360.2	SL2.40ch01	0	0	0	0.13	0	0.09	3163	AT1G26480	GRF12	general regulatory factor 12
Solyc01g010370.2	SL2.40ch01	1.82	1.28	0.93	1.35	1.51	1.03	4612	AT1G13860	QUL1	QUASIMODO2 LIKE 1
Solyc01g010390.2	SL2.40ch01	6.57	5.43	5.74	13.03	11.05	7.88	6821	AT1G26560	BGLU40	beta glucosidase 40
Solyc01g010400.1	SL2.40ch01	0	0.07	0	0	0	0	1326	--	--	--
Solyc01g010410.2	SL2.40ch01	0.13	0.14	0.21	0.02	0.12	0.02	2361	AT1G26610	--	--
Solyc01g010420.2	SL2.40ch01	0.05	0	0	0.06	0.1	0	869	AT1G59710	--	--
Solyc01g010430.2	SL2.40ch01	4.72	9.05	47.06	11.25	7.39	139.51	3391	AT3G28630	--	--
Solyc01g010440.2	SL2.40ch01	39.84	43.79	29.6	41.14	33.69	23.83	5775	AT1G27090	--	--
Solyc01g010460.2	SL2.40ch01	8.97	9.87	7.22	4.27	7.77	5.16	2354	AT1G27070	--	--
Solyc01g010470.2	SL2.40ch01	15.44	11.88	8.16	4.38	9.12	7.15	2940	AT1G27070	--	--
Solyc01g010480.2	SL2.40ch01	51.99	19.12	72.79	73.24	31.23	198.73	3457	AT2G02710	PLPC	PAS/LOV PROTEIN C
Solyc01g010490.2	SL2.40ch01	0	0.02	0	0.05	0.03	0	1951	AT4G31500	SUR2	SUPERROOT 2
Solyc01g010500.1	SL2.40ch01	0.81	0.68	0.34	0	0	0.03	4022	AT5G25350	EBF2	EIN3-binding F box protein 2
Solyc01g010510.2	SL2.40ch01	0.54	0.61	1.07	1.11	1.26	1.38	1799	AT1G26900	--	--
Solyc01g010520.2	SL2.40ch01	17.38	14.69	10.33	8.82	9.5	6.04	3727	AT2G46420	--	--
Solyc01g010530.1	SL2.40ch01	0.03	0.04	0.06	0.03	0.1	0.03	1470	AT5G26250	--	--
Solyc01g010540.2	SL2.40ch01	39.13	33.85	27.98	48.1	60.24	56.28	3190	AT5G39850	--	--
Solyc01g010570.2	SL2.40ch01	17.94	16.09	9.34	9.75	7.89	3.44	4805	AT2G02880	--	--
Solyc01g010580.2	SL2.40ch01	55.67	53.77	40.95	23.37	27.36	20.52	2925	AT5G39850	--	--
Solyc01g010590.2	SL2.40ch01	16.32	18.65	13.84	17.5	17.57	15.87	5785	AT1G26940	--	--
Solyc01g010600.2	SL2.40ch01	0.31	0.94	0	0	0.1	0.24	4154	AT1G69780	ATHB13
Solyc01g010610.1	SL2.40ch01	0.46	1.33	0.16	0.17	0.56	0.17	697	--	--	--
Solyc01g010630.1	SL2.40ch01	0	0.02	0	0	0.04	0.04	4811	--	--	--
Solyc01g010640.2	SL2.40ch01	107.96	106.33	74.59	56.75	88.99	55.58	953	AT1G14345	--	--
Solyc01g010650.2	SL2.40ch01	15.26	13.61	7.32	9.19	6.54	3.28	5612	AT1G14360	UTR3	UDP-galactose transporter 3
Solyc01g010660.2	SL2.40ch01	4.55	5.27	5.11	6.32	4.31	3.25	6630	AT2G02800	Kin2	kinase 2
Solyc01g010680.1	SL2.40ch01	0	0	0.07	0	0	0.05	3345	--	--	--
Solyc01g010690.1	SL2.40ch01	0.1	0.05	0.11	0.22	0.08	0.04	1518	--	--	--
Solyc01g010700.2	SL2.40ch01	8.06	9.22	5.3	5.39	6.83	2.53	2544	AT1G69800	--	--
Solyc01g010710.2	SL2.40ch01	3.66	4.35	1.7	0.84	1.23	0.87	5816	AT1G28110	SCPL45	serine carboxypeptidase-like 45
Solyc01g010720.2	SL2.40ch01	0.05	0.08	0	0.2	0.13	0.09	3632	AT2G33530	scpl46	serine carboxypeptidase-like 46
Solyc01g010740.2	SL2.40ch01	0	0	0.07	0.02	0.08	0.09	3971	AT1G14420	AT59
Solyc01g010750.2	SL2.40ch01	83.2	81.7	71.34	121.56	84.87	98.27	5165	AT2G39050	EULS3	Euonymus lectin S3
Solyc01g010760.2	SL2.40ch01	18.47	16.73	10.48	44.74	43.83	36.24	4097	AT3G01280	VDAC1	voltage dependent anion channel 1
Solyc01g010770.2	SL2.40ch01	15.88	32.61	7.35	37.54	20.42	16.13	3137	AT5G62740	HIR4	hypersensitive induced reaction 4
Solyc01g010780.2	SL2.40ch01	14.52	13.15	7.47	18.25	14.08	11.97	5575	AT5G15080	--	--
Solyc01g010800.1	SL2.40ch01	0.81	9.61	2.9	0	0	0	845	--	--	--
Solyc01g010810.2	SL2.40ch01	5.02	5.91	5.18	7.04	6.46	8.58	4562	AT1G69680	--	--
Solyc01g010820.2	SL2.40ch01	18.41	16.5	12.18	23.21	23.1	15.86	8025	AT1G26830	CUL3A	cullin 3A
Solyc01g010830.2	SL2.40ch01	10.91	10.38	8.28	10.28	11.74	9.94	8344	AT1G14310	--	--
Solyc01g010850.1	SL2.40ch01	0	0	0.15	0	0	0	279	--	--	--
Solyc01g010860.2	SL2.40ch01	6.73	7.01	4.99	6.22	5.03	9.39	4276	AT1G69640	SBH1	sphingoid base hydroxylase 1
Solyc01g010870.2	SL2.40ch01	13.28	16.71	14.4	16.57	19.59	15.46	7054	AT1G26850	--	--
Solyc01g010880.2	SL2.40ch01	8.28	8.96	5.25	7.45	5.98	4.18	5186	AT2G02960	--	--
Solyc01g010890.2	SL2.40ch01	0	0.11	0.08	0.04	0.09	0	4979	AT2G03090	EXPA15	expansin A15
Solyc01g010900.2	SL2.40ch01	0.02	0.03	0.02	0	0.03	0	5041	AT1G69500	CYP704B1	cytochrome P450, family 704, subfamily B, polypeptide 1
Solyc01g010910.1	SL2.40ch01	0.58	0.28	0.12	0.3	0.33	0.04	3220	AT5G15310	MYB16	myb domain protein 16
Solyc01g010920.1	SL2.40ch01	3.56	2.95	2.82	5.51	5.67	4.18	592	AT1G14020	--	--
Solyc01g010930.2	SL2.40ch01	1.75	1.54	2.57	5.51	4.59	4.51	10075	AT1G14020	--	--
Solyc01g010940.2	SL2.40ch01	20.36	14.42	9.29	27.24	22.44	20.23	5629	AT1G26690	--	--
Solyc01g010950.2	SL2.40ch01	9.6	9.31	7.03	15.31	11.81	5.82	12160	AT1G14000	VIK	VH1-interacting kinase
Solyc01g010960.1	SL2.40ch01	0	0	0	0.05	0	0	360	AT5G02610	--	--
Solyc01g010970.2	SL2.40ch01	0.1	0.25	0.08	0.22	0.39	0.2	4018	AT1G69440	ZIP	ZIPPY
Solyc01g010980.1	SL2.40ch01	5.23	0.88	1.01	0.05	0	0	244	--	--	--
Solyc01g010990.2	SL2.40ch01	3.76	3.17	1.61	4.08	6.07	3.79	1531	AT1G26650	--	--
Solyc01g011000.2	SL2.40ch01	129.81	100.06	78.74	112.1	130.68	140.3	3158	AT1G13950	ELF5A-1	eukaryotic elongation factor 5A-1
Solyc01g011010.2	SL2.40ch01	1.89	1.25	0.19	1.5	1.55	0.66	6354	--	--	--
Solyc01g011020.1	SL2.40ch01	0	0	0	0	0	0.27	159	--	--	--
Solyc01g011030.2	SL2.40ch01	4.37	3.07	1.19	3.05	1.66	0.28	1238	AT1G69330	--	--
Solyc01g011040.2	SL2.40ch01	14.54	8.41	8.36	21.83	17.3	14.74	6933	AT5G61240	--	--
Solyc01g011050.2	SL2.40ch01	0	0	0.03	0	0.18	0	2097	AT1G33590	--	--
Solyc01g011060.1	SL2.40ch01	0	0	0	0	0.01	0	336	ATMG00520	MATR
Solyc01g011080.2	SL2.40ch01	0.68	0.41	0.3	0.32	0	0	541	--	--	--
Solyc01g011090.2	SL2.40ch01	1.74	1.92	4.45	4.28	4.04	7.49	16484	AT1G59820	ALA3	aminophospholipid ATPase 3
Solyc01g011100.2	SL2.40ch01	5.85	2.89	5.93	9.63	3.88	10.22	15584	AT1G59820	ALA3	aminophospholipid ATPase 3
Solyc01g011150.1	SL2.40ch01	0.08	0	0	0	0	0	483	--	--	--
Solyc01g011170.1	SL2.40ch01	0	0	0	0.06	0	0	4813	--	--	--
Solyc01g011200.2	SL2.40ch01	0.05	0.3	0	0.56	0.28	0.53	1193	AT2G36670	--	--
Solyc01g011220.1	SL2.40ch01	0.35	0	0.31	0.41	0.43	1.93	2071	AT2G36670	--	--
Solyc01g011230.2	SL2.40ch01	0.4	0.38	0.14	0.73	0.01	0.46	1767	AT2G36670	--	--
Solyc01g011250.1	SL2.40ch01	0	0	0	0.12	0.13	0	1627	--	--	--
Solyc01g011280.1	SL2.40ch01	0	0	0.05	0	0	0.05	2234	--	--	--
Solyc01g011310.1	SL2.40ch01	0	0	0	0	0	0.08	5529	AT2G36670	--	--
Solyc01g011330.1	SL2.40ch01	0	0	0	0	0.17	0.14	2002	AT5G22850	--	--
Solyc01g011340.2	SL2.40ch01	26.83	18	13.71	38.03	23.39	24.96	6239	AT1G10430	PP2A-2	protein phosphatase 2A-2
Solyc01g011350.2	SL2.40ch01	11.69	16.76	14.7	9.5	8.34	11.2	10027	AT1G60670	--	--
Solyc01g011390.2	SL2.40ch01	0	0	0	0.05	0	0	846	--	--	--
Solyc01g011400.1	SL2.40ch01	0.09	0.21	0	0	0	0	2463	--	--	--
Solyc01g011410.1	SL2.40ch01	42.61	97.14	46.93	28.89	51.32	20.06	222	ATCG01110	NDHH	NAD(P)H dehydrogenase subunit H
Solyc01g011430.2	SL2.40ch01	0	0.14	0.02	0.24	0.22	0.09	2432	AT3G49210	--	--
Solyc01g011450.1	SL2.40ch01	0.44	0	0.09	0.22	0.08	0.64	1093	--	--	--
Solyc01g011460.1	SL2.40ch01	0	0	0.36	0	0	0	1648	--	--	--
Solyc01g011470.1	SL2.40ch01	0	0.22	0	1.57	1.77	7.4	282	AT1G70850	MLP34	MLP-like protein 34
Solyc01g011480.1	SL2.40ch01	0.9	4.17	2.53	1.66	5.31	2.01	258	ATCG00280	PSBC	photosystem II reaction center protein C
Solyc01g011510.2	SL2.40ch01	34.01	31.23	13.69	18.4	21.23	16.8	14133	AT4G36250	ALDH3F1	aldehyde dehydrogenase 3F1
Solyc01g011530.1	SL2.40ch01	0	0	0.2	0.31	0.23	0.42	947	AT3G03300	DCL2	dicer-like 2
Solyc01g012580.1	SL2.40ch01	0.02	0	0.16	0	0	0	367	AT3G03300	DCL2	dicer-like 2
Solyc01g012590.1	SL2.40ch01	0.14	0	0	0.15	0	0	1742	AT3G03300	DCL2	dicer-like 2
Solyc01g012600.1	SL2.40ch01	0	0	0	0	0	0.11	1281	AT3G03300	DCL2	dicer-like 2
Solyc01g012620.1	SL2.40ch01	0	0	0	0	0	0.12	450	--	--	--
Solyc01g012630.1	SL2.40ch01	0	0	0	0	0	0.11	396	AT3G03300	DCL2	dicer-like 2
Solyc01g012650.1	SL2.40ch01	0	0	0	0.21	0	0	493	AT3G03300	DCL2	dicer-like 2
Solyc01g012690.1	SL2.40ch01	0	0	0	0	0.14	0	1005	AT2G15080	RLP19	receptor like protein 19
Solyc01g012700.2	SL2.40ch01	0	0	0	0.98	1.31	0.47	4455	AT4G36250	ALDH3F1	aldehyde dehydrogenase 3F1
Solyc01g012740.1	SL2.40ch01	0	0.1	0	0.07	0.08	0	868	AT3G03300	DCL2	dicer-like 2
Solyc01g012750.1	SL2.40ch01	0.12	0.1	0	0.06	0	0.27	321	AT4G36250	ALDH3F1	aldehyde dehydrogenase 3F1
Solyc01g012760.1	SL2.40ch01	0	0.05	0	4.48	5.63	3.78	3951	AT4G36250	ALDH3F1	aldehyde dehydrogenase 3F1
Solyc01g013820.1	SL2.40ch01	0.23	0	0	0	0	0	327	--	--	--
Solyc01g013890.1	SL2.40ch01	0	0	0	0.59	0.95	0.42	5124	AT4G36250	ALDH3F1	aldehyde dehydrogenase 3F1
Solyc01g013900.2	SL2.40ch01	0	0.11	0	9.09	8.11	8.07	268	AT4G36250	ALDH3F1	aldehyde dehydrogenase 3F1
Solyc01g014020.1	SL2.40ch01	0	0	0	0.07	0	0	1378	AT3G05660	RLP33	receptor like protein 33
Solyc01g014030.1	SL2.40ch01	0	0.16	0	0	0.24	0	195	--	--	--
Solyc01g014040.1	SL2.40ch01	0	0	0	0	0.13	0	525	AT3G04260	PTAC3	plastid transcriptionally active 3
Solyc01g014060.1	SL2.40ch01	0.14	0	0.07	0	0.08	0	934	AT5G26330	--	--
Solyc01g014110.2	SL2.40ch01	48.25	51.66	5.03	21.35	41.9	2.72	405	AT5G12900	--	--
Solyc01g014120.2	SL2.40ch01	20.63	18.92	3.14	5.44	10.95	0.54	2642	AT5G12900	--	--
Solyc01g014140.2	SL2.40ch01	12.34	8.48	3.81	0.03	0.43	0.1	519	--	--	--
Solyc01g014150.1	SL2.40ch01	0.31	0.05	0.06	0	0	0	1157	AT3G11080	RLP35	receptor like protein 35
Solyc01g014160.1	SL2.40ch01	0.03	0	0	0.03	0	0	2228	AT3G28890	RLP43	receptor like protein 43
Solyc01g014180.2	SL2.40ch01	53.11	47.29	35.18	67.07	46.23	45.43	978	AT1G51200	--	--
Solyc01g014190.1	SL2.40ch01	0	0	0.22	0	0	0	189	--	--	--
Solyc01g014200.1	SL2.40ch01	0	1.09	0.83	1.2	2.31	0.25	174	--	--	--
Solyc01g014210.1	SL2.40ch01	0	0	0.05	0	0	0	1403	AT5G13490	AAC2	ADP/ATP carrier 2
Solyc01g014220.1	SL2.40ch01	0	0	0	0	0.06	0.06	3022	AT1G28240	--	--
Solyc01g014230.2	SL2.40ch01	8.01	5.34	9.09	10.16	7.93	9.89	3301	AT2G23140	PUB4	plant U-box 4
Solyc01g014250.2	SL2.40ch01	4.75	1.43	0.14	0.15	0	0	564	--	--	--
Solyc01g014270.2	SL2.40ch01	22.15	30.49	17.24	3.79	8.88	7.24	4513	--	--	--
Solyc01g014280.2	SL2.40ch01	0.54	0.3	0.4	0.07	0.22	0.07	1822	--	--	--
Solyc01g014290.1	SL2.40ch01	0.09	0.07	0.47	0.09	0	0	438	--	--	--
Solyc01g014320.2	SL2.40ch01	9.32	19.01	15.39	3.9	29.47	10.46	1096	AT1G68040	--	--
Solyc01g014330.2	SL2.40ch01	2.53	5.53	4.21	0.16	0.35	0.16	543	AT1G68040	--	--
Solyc01g014370.1	SL2.40ch01	0	0.08	0.1	0	0	0.11	1018	AT1G05500	SYTE	SYNAPTOTAGMIN HOMOLOG E
Solyc01g014380.2	SL2.40ch01	27.17	29.24	2.27	6	10.82	0.54	2393	AT5G12900	--	--
Solyc01g014390.2	SL2.40ch01	2.05	0.04	0.2	0	0	0	2340	--	--	--
Solyc01g014400.1	SL2.40ch01	0.47	0.17	0.39	0.46	0.13	0.23	1932	AT3G03300	DCL2	dicer-like 2
Solyc01g014410.1	SL2.40ch01	0	0	0	0.18	0.39	0	240	AT3G03300	DCL2	dicer-like 2
Solyc01g014460.1	SL2.40ch01	0	0	0	0	0.09	0	1217	AT3G03300	DCL2	dicer-like 2
Solyc01g014470.1	SL2.40ch01	0.09	0.33	0.09	0	0.22	0	432	--	--	--
Solyc01g014480.2	SL2.40ch01	5.79	5.27	6.96	7.1	7.34	8.05	2752	AT1G73730	SLIM1	SULFUR LIMITATION 1
Solyc01g014490.2	SL2.40ch01	13.31	10.62	6.66	14.12	13.82	8.19	15982	AT3G20780	TOP6B	topoisomerase 6 subunit B
Solyc01g014500.1	SL2.40ch01	0	0	0	0	0	0.07	588	--	--	--
Solyc01g014510.1	SL2.40ch01	0	0.04	0	0.05	0.38	0.74	876	AT5G60900	RLK1	receptor-like protein kinase 1
Solyc01g014520.1	SL2.40ch01	0	0	0	0.89	2.26	5.29	1287	AT5G60900	RLK1	receptor-like protein kinase 1
Solyc01g014530.2	SL2.40ch01	0	0	0.17	2.04	0.82	3.13	1293	AT5G60900	RLK1	receptor-like protein kinase 1
Solyc01g014540.1	SL2.40ch01	0	0	0	0.63	0	0.37	336	AT3G12000	--	--
Solyc01g014550.1	SL2.40ch01	0	0	0	0.12	0.04	0.6	1361	AT5G60900	RLK1	receptor-like protein kinase 1
Solyc01g014560.2	SL2.40ch01	0	0.19	1.92	4.74	0.74	9.49	1337	AT5G60900	RLK1	receptor-like protein kinase 1
Solyc01g014580.1	SL2.40ch01	0	0	0	0	0.1	0	468	--	--	--
Solyc01g014600.1	SL2.40ch01	0	0	0	0	0	0.07	636	--	--	--
Solyc01g014610.1	SL2.40ch01	0.37	0.01	0	0	0	0.21	210	--	--	--
Solyc01g014620.1	SL2.40ch01	1.16	0.16	0	0.31	1.13	0	375	--	--	--
Solyc01g014660.1	SL2.40ch01	0	0	0	0	0	0.01	782	AT5G60900	RLK1	receptor-like protein kinase 1
Solyc01g014670.1	SL2.40ch01	0	0	0	0	0.08	0	2673	--	--	--
Solyc01g014680.1	SL2.40ch01	0	0.34	0	0.24	0	0	180	AT5G60900	RLK1	receptor-like protein kinase 1
Solyc01g014690.2	SL2.40ch01	0.11	0	0	0.12	0.13	0	528	AT5G60900	RLK1	receptor-like protein kinase 1
Solyc01g014700.2	SL2.40ch01	0.14	0.11	0.22	0.66	0.04	0.43	1100	AT5G60900	RLK1	receptor-like protein kinase 1
Solyc01g014720.1	SL2.40ch01	0	0.16	0	0.08	0.09	0	525	AT4G27950	CRF4	cytokinin response factor 4
Solyc01g014760.1	SL2.40ch01	0.14	0	0	0	0	0	273	--	--	--
Solyc01g014820.1	SL2.40ch01	0	0	0	0.12	0	0	917	AT5G18870	NSH5	nucleoside hydrolase 5
Solyc01g014830.1	SL2.40ch01	0	0.06	0	0	0	0	510	--	--	--
Solyc01g014840.2	SL2.40ch01	0.53	0.35	0.6	2.2	1.92	4.43	5690	AT5G17680	--	--
Solyc01g014850.2	SL2.40ch01	30.53	28.35	25.44	36.86	35.35	36	10944	AT3G12130	--	--
Solyc01g014870.1	SL2.40ch01	0	0.27	0	0	0	0.08	1473	--	--	--
Solyc01g014880.2	SL2.40ch01	0	0	0.19	0	0	0	744	--	--	--
Solyc01g014900.1	SL2.40ch01	0.11	0	0	0	0	0	581	AT1G74875	--	--
Solyc01g014910.1	SL2.40ch01	0	0.1	0.04	0	0	0	2573	AT1G49770	ZOU	ZHOUPI
Solyc01g014930.1	SL2.40ch01	0	0	0	0.04	0	0.04	1717	AT3G28890	RLP43	receptor like protein 43
Solyc01g014950.1	SL2.40ch01	0.2	0.24	0	0	0.12	0	1484	--	--	--
Solyc01g014970.1	SL2.40ch01	0	0	0.06	0	0	0	1366	AT1G14440	ZHD4	ZINC FINGER HOMEODOMAIN 4
Solyc01g014990.1	SL2.40ch01	0	0	0	0.15	0.17	0.22	704	--	--	--
Solyc01g015000.2	SL2.40ch01	0	0.04	0.05	6.93	7.89	7.22	3732	AT4G01900	PII
Solyc01g015020.2	SL2.40ch01	75.36	96.19	87.93	87.98	79.54	72.69	2342	AT5G19900	--	--
Solyc01g015030.1	SL2.40ch01	0.45	0	0.09	0.84	1.12	0.49	2561	--	--	--
Solyc01g015040.1	SL2.40ch01	0	0	0.23	0.49	0	0	174	--	--	--
Solyc01g015050.1	SL2.40ch01	1.32	1.41	0.55	0	0.21	0.38	285	--	--	--
Solyc01g015060.1	SL2.40ch01	0.11	0.5	0.11	0	0	0	464	AT5G59390	--	--
Solyc01g015070.2	SL2.40ch01	16.69	6.6	6.29	0	0	0.32	563	--	--	--
Solyc01g015090.1	SL2.40ch01	0	0	0	0.09	0	0	982	--	--	--
Solyc01g015110.1	SL2.40ch01	0.08	0.13	0	0	0	0	3474	--	--	--
Solyc01g015140.1	SL2.40ch01	0	0	0.15	0	0	0	319	ATMG00220	COB	apocytochrome b
Solyc01g015190.1	SL2.40ch01	0	0.04	0.05	0	0	0	999	--	--	--
Solyc01g015220.1	SL2.40ch01	0	0	0.08	0	0	0	486	--	--	--
Solyc01g015240.1	SL2.40ch01	0	0.09	0	0.13	0	0.13	324	--	--	--
Solyc01g015260.1	SL2.40ch01	0.23	0	0	0.25	0	0	171	--	--	--
Solyc01g015270.1	SL2.40ch01	0	0	0.16	0	0	0	1524	--	--	--
Solyc01g015280.1	SL2.40ch01	0	0	0	0	0.32	0	150	--	--	--
Solyc01g016310.1	SL2.40ch01	0	0.03	0	0	0	0	918	--	--	--
Solyc01g016320.1	SL2.40ch01	0	0.17	0	0	0.27	0	177	--	--	--
Solyc01g016330.1	SL2.40ch01	0.04	0.07	0	0	0	0.68	996	AT4G23160	CRK8	cysteine-rich RLK (RECEPTOR-like protein kinase) 8
Solyc01g016340.1	SL2.40ch01	0.11	0	0	0	0	0	369	AT4G23160	CRK8	cysteine-rich RLK (RECEPTOR-like protein kinase) 8
Solyc01g016360.1	SL2.40ch01	0	0	0	1.02	0.38	0.7	1052	AT1G71400	RLP12	receptor like protein 12
Solyc01g016370.1	SL2.40ch01	0.04	0	0.3	0.77	0.31	1.2	2161	AT1G71400	RLP12	receptor like protein 12
Solyc01g016380.2	SL2.40ch01	0	0.4	0	0.21	0	0.16	2038	AT5G06700	TBR	TRICHOME BIREFRINGENCE
Solyc01g016390.2	SL2.40ch01	0.04	0.05	0	0.07	0.24	0.07	3202	AT5G06700	TBR	TRICHOME BIREFRINGENCE
Solyc01g016400.1	SL2.40ch01	0	0.3	0.5	0.35	0.53	0.36	2018	--	--	--
Solyc01g016410.2	SL2.40ch01	4.13	3.68	2.91	2.1	3.26	1.07	973	AT5G59550	RDUF2	RING and Domain of Unknown Function 1117 2
Solyc01g016460.2	SL2.40ch01	16.77	6.53	0.64	0.3	0	0	1313	--	--	--
Solyc01g016470.2	SL2.40ch01	40.47	35.41	28.39	21.41	26.49	21.78	952	--	--	--
Solyc01g016480.1	SL2.40ch01	0	0.02	0.02	0.05	0.08	0	6016	--	--	--
Solyc01g016510.1	SL2.40ch01	0	0	0	3.77	0.5	0.52	1221	AT1G03610	--	--
Solyc01g016530.1	SL2.40ch01	0	0	0	8.53	1.53	1.27	712	AT1G73210	--	--
Solyc01g016540.1	SL2.40ch01	0	0	0	9.48	2.98	3.33	904	AT4G03420	--	--
Solyc01g016550.1	SL2.40ch01	1.6	2.23	0.63	0	0	0	328	--	--	--
Solyc01g016560.1	SL2.40ch01	5.21	5.59	2.54	0	0	0	447	--	--	--
Solyc01g016570.1	SL2.40ch01	7.56	5.91	7.73	0	0	0	567	ATMG00810	ORF240B
Solyc01g016580.1	SL2.40ch01	0	0	0	0	0.55	0.76	171	AT4G34320	--	--
Solyc01g016610.1	SL2.40ch01	0	0.17	0	0.24	0	0	177	AT1G21400	--	--
Solyc01g016620.1	SL2.40ch01	0.11	0.09	0	0	0	0	475	--	--	--
Solyc01g016630.1	SL2.40ch01	0	0	0	0	0.1	0	600	--	--	--
Solyc01g016660.1	SL2.40ch01	0	0	0	0.5	0	1.26	381	AT3G01180	SS2	starch synthase 2
Solyc01g016670.1	SL2.40ch01	0	0.11	0	0	0	0	282	--	--	--
Solyc01g016710.1	SL2.40ch01	1.68	1.12	0.29	0.89	0.57	0.6	573	--	--	--
Solyc01g016720.2	SL2.40ch01	0	0.11	0	0	0	0	279	--	--	--
Solyc01g016740.1	SL2.40ch01	0.11	0	0	0	0	0.12	363	AT5G28780	--	--
Solyc01g016770.1	SL2.40ch01	0	0.18	0	0	0	0	168	AT3G13890	MYB26	myb domain protein 26
Solyc01g016780.1	SL2.40ch01	0	0	0	0	0.25	0	192	--	--	--
Solyc01g016800.1	SL2.40ch01	0	0	0	0	0	0.07	1910	AT1G69060	--	--
Solyc01g016820.1	SL2.40ch01	0	0	0.06	0	0	0	1868	--	--	--
Solyc01g016840.1	SL2.40ch01	0	0	0	0.22	0	0	393	--	--	--
Solyc01g016880.1	SL2.40ch01	0	0.1	0	0	0	0	312	--	--	--
Solyc01g016950.1	SL2.40ch01	0	0	0	0.29	0.21	0.05	961	ATMG00710	ORF120
Solyc01g016970.1	SL2.40ch01	0	0	0	0	0	0.13	387	--	--	--
Solyc01g016980.1	SL2.40ch01	0.05	0	0	0	0	0	717	--	--	--
Solyc01g017000.1	SL2.40ch01	0	0	0	0.07	0	0.08	737	--	--	--
Solyc01g017030.1	SL2.40ch01	0	0	0	0	0.1	0	4308	AT1G76510	--	--
Solyc01g017050.1	SL2.40ch01	0.37	1.26	0.39	1.21	1.19	0.14	318	--	--	--
Solyc01g017070.1	SL2.40ch01	0.11	0.41	0.35	0.04	0.47	0.47	583	ATCG01280	YCF2.2
Solyc01g017080.1	SL2.40ch01	0.37	1.42	0.89	0.58	1.29	0.29	924	ATCG01270	ORF77.2
Solyc01g017090.2	SL2.40ch01	2.44	1.98	1.28	0.58	0.55	1.1	668	ATCG01010	NDHF
Solyc01g017100.1	SL2.40ch01	0.11	0.53	0.11	0	0.47	0.12	503	ATCG01010	NDHF
Solyc01g017110.1	SL2.40ch01	0	1.01	0.23	0	0.43	0.15	2304	ATCG01280	YCF2.2
Solyc01g017170.1	SL2.40ch01	0.09	0.59	0.49	0.31	0.8	0.42	1028	ATCG01250	NDHB.2
Solyc01g017190.1	SL2.40ch01	0	0.09	0.13	0	0	0.13	640	ATCG00900	RPS7.1
Solyc01g017200.1	SL2.40ch01	0	0	0	0	0.14	0.13	557	ATCG00500	ACCD	acetyl-CoA carboxylase carboxyl transferase subunit beta
Solyc01g017220.1	SL2.40ch01	235.25	131.19	106.96	322.63	248.57	204.68	291	ATCG00470	ATPE	ATP synthase epsilon chain
Solyc01g017230.1	SL2.40ch01	0.41	2.1	1.54	0.37	2	0.8	861	ATCG01010	NDHF
Solyc01g017240.1	SL2.40ch01	0.98	6.72	3.55	2.28	3.44	1.57	357	ATCG01130	YCF1.2
Solyc01g017280.1	SL2.40ch01	0	0	0	0	0.24	0	504	ATCG01280	YCF2.2
Solyc01g017300.1	SL2.40ch01	2.22	9.37	5.03	2.15	8.64	3.67	1620	ATCG00350	PSAA
Solyc01g017320.1	SL2.40ch01	0.19	2.23	2.57	2.07	1.37	2.72	207	ATCG00350	PSAA
Solyc01g017330.1	SL2.40ch01	2.04	4.62	3.03	2.46	8.25	1.97	507	ATCG00350	PSAA
Solyc01g017340.1	SL2.40ch01	0.55	1.06	0.67	0.67	1.22	0.37	1088	ATCG01040	YCF5
Solyc01g017350.1	SL2.40ch01	0	1.4	0.83	0.68	0.64	0.29	530	ATCG00170	RPOC2
Solyc01g017370.1	SL2.40ch01	2.02	10.69	5.58	2.06	5.22	2.43	1331	ATCG00180	RPOC1
Solyc01g017380.1	SL2.40ch01	0.45	2.27	2.53	0.59	1.47	0.17	258	ATCG00180	RPOC1
Solyc01g017390.1	SL2.40ch01	0	0	0	0	0.25	0	186	ATCG00180	RPOC1
Solyc01g017400.1	SL2.40ch01	0.13	0.24	0.09	0.07	0.05	0.04	1233	ATCG00900	RPS7.1
Solyc01g017420.1	SL2.40ch01	0.05	0.06	0.03	0.06	0.2	0.03	1999	ATCG00170	RPOC2
Solyc01g017440.1	SL2.40ch01	0.06	0.15	0	0	0.08	0	883	ATCG00740	RPOA	RNA polymerase subunit alpha
Solyc01g017460.1	SL2.40ch01	0	0.35	0.85	0.26	0.12	0.13	156	ATCG00180	RPOC1
Solyc01g017470.1	SL2.40ch01	0	0.14	0.1	0.1	0.11	0	426	ATCG00180	RPOC1
Solyc01g017480.1	SL2.40ch01	0.1	0	0	0.19	0	0	429	ATCG01130	YCF1.2
Solyc01g017490.1	SL2.40ch01	11.11	70.23	50.9	21.38	68.2	23.33	300	--	--	--
Solyc01g017500.1	SL2.40ch01	0	0.13	0.36	0	0.41	0	322	--	--	--
Solyc01g017510.1	SL2.40ch01	0.09	0	0.05	0	0.05	0	1342	ATCG00170	RPOC2
Solyc01g017520.1	SL2.40ch01	0	1.48	0	0.17	1.14	0.52	486	ATCG00150	ATPI
Solyc01g017530.1	SL2.40ch01	2.25	4.23	1.05	3.4	5.01	4.73	661	ATCG00160	RPS2	ribosomal protein S2
Solyc01g017550.1	SL2.40ch01	0	0.12	0	0	0	0	1387	--	--	--
Solyc01g017560.1	SL2.40ch01	0.19	0.29	0	0	0	0	501	--	--	--
Solyc01g017600.2	SL2.40ch01	68.83	72.07	41.85	159.17	136.76	97.46	2019	AT1G55230	--	--
Solyc01g017660.1	SL2.40ch01	0	0	0	0	0.12	0	2067	--	--	--
Solyc01g017670.1	SL2.40ch01	0.45	0	0	0.49	0	0	1714	--	--	--
Solyc01g017710.1	SL2.40ch01	0.43	0.46	1.03	0	0	0	156	--	--	--
Solyc01g017720.1	SL2.40ch01	0.21	0.38	0	0.45	0.25	1.58	1048	--	--	--
Solyc01g017730.1	SL2.40ch01	0.5	0.43	1.96	0.12	0	0	3807	--	--	--
Solyc01g017740.1	SL2.40ch01	9.36	34.32	16.4	12.94	18.65	12.65	294	ATCG00720	PETB	photosynthetic electron transfer B
Solyc01g017750.1	SL2.40ch01	0	0	0	0.19	0	0.09	3290	--	--	--
Solyc01g017760.1	SL2.40ch01	0.07	0.05	0	0	0	0	1958	--	--	--
Solyc01g017770.1	SL2.40ch01	0	0	0	0.12	0.05	0	1047	AT3G23960	--	--
Solyc01g017780.1	SL2.40ch01	0	0	0	0	0	0.03	1655	ATMG00300	ORF145A
Solyc01g017840.1	SL2.40ch01	0.03	0	0	0	0.04	0.04	2221	AT5G08020	RPA70B	RPA70-kDa subunit B
Solyc01g017850.1	SL2.40ch01	0	0	0	0.02	0.06	0	3546	AT5G28780	--	--
Solyc01g017860.2	SL2.40ch01	1.64	0.85	0.2	0.18	0	0	870	--	--	--
Solyc01g017880.1	SL2.40ch01	0.25	0	0	0	0	0	156	--	--	--
Solyc01g017930.1	SL2.40ch01	0.02	0	0	0	0.02	0	9807	--	--	--
Solyc01g017950.1	SL2.40ch01	0	0.02	0	0	0.04	0	1497	--	--	--
Solyc01g017990.1	SL2.40ch01	0	0.03	0.02	0	0	0	3598	--	--	--
Solyc01g018000.1	SL2.40ch01	0	0	0	0.03	0	0	3608	--	--	--
Solyc01g018010.1	SL2.40ch01	1.65	0.74	0.36	0	0	0	299	--	--	--
Solyc01g018020.1	SL2.40ch01	0.52	0.1	0.17	0.22	0.06	0.15	6021	AT3G60750	--	--
Solyc01g018040.1	SL2.40ch01	0	0	0	0	0	0.08	567	AT4G38180	FRS5	FAR1-related sequence 5
Solyc01g018050.1	SL2.40ch01	0	0	0.06	0.18	0.46	0.42	723	--	--	--
Solyc01g018060.1	SL2.40ch01	0.72	0.38	0	0.53	0.29	0	162	ATCG00900	RPS7.1
Solyc01g018080.1	SL2.40ch01	0	0	0	0.2	0	0	216	--	--	--
Solyc01g018090.1	SL2.40ch01	2.97	12.31	8.44	4.56	21.27	7.21	1064	ATCG00350	PSAA
Solyc01g020110.1	SL2.40ch01	0	0.41	0.09	0	0.21	0	1195	AT2G30580	DRIP2	DREB2A-interacting protein 2
Solyc01g020120.1	SL2.40ch01	0	0	0	0	0	1.05	687	AT5G44635	MCM6	MINICHROMOSOME MAINTENANCE 6
Solyc01g020130.2	SL2.40ch01	0.4	0.36	0.48	3.95	2.45	7.32	1079	AT5G67230	IRX14-L	IRREGULAR XYLEM 14-LIKE
Solyc01g020140.2	SL2.40ch01	0.07	0.23	0.08	2.14	3.59	16.1	686	AT5G67230	IRX14-L	IRREGULAR XYLEM 14-LIKE
Solyc01g020150.2	SL2.40ch01	0.23	0	0	0	0	0	656	AT4G36890	IRX14	irregular xylem 14
Solyc01g020190.2	SL2.40ch01	0.54	0.48	0	0	0.09	0	542	AT4G34100	CER9	ECERIFERUM 9
Solyc01g020200.1	SL2.40ch01	9.96	6.19	4.02	9.5	9.91	8.69	592	ATCG01130	YCF1.2
Solyc01g020210.1	SL2.40ch01	0	0	0.18	0	0	0	1114	AT1G49920	--	--
Solyc01g020220.1	SL2.40ch01	2.1	1.75	1.12	0.47	0.42	0.05	9082	AT5G27740	RFC3	replication factor C 3
Solyc01g020230.2	SL2.40ch01	0.67	0.63	0.71	0	0.33	0	962	AT5G27740	RFC3	replication factor C 3
Solyc01g020240.2	SL2.40ch01	22.92	26.18	10.04	12.73	11.29	5.7	10277	AT1G09290	--	--
Solyc01g020250.1	SL2.40ch01	0	0	0.08	0	0.09	0	591	--	--	--
Solyc01g020270.1	SL2.40ch01	0	0	0	0.07	0	0	1285	--	--	--
Solyc01g020300.2	SL2.40ch01	0	0	0	0.28	0	0	252	--	--	--
Solyc01g020320.2	SL2.40ch01	4.05	3.31	1.73	3.07	3.2	2.39	629	AT2G20480	--	--
Solyc01g020330.2	SL2.40ch01	3.35	2.05	0.98	1.66	1.38	1.26	1747	--	--	--
Solyc01g020340.1	SL2.40ch01	0.26	0.29	0.12	0.25	0.14	0.14	3860	AT4G21065	--	--
Solyc01g020350.1	SL2.40ch01	0	0	0	0	0.04	0	156	AT1G59720	CRR28	CHLORORESPIRATORY REDUCTION28
Solyc01g020360.1	SL2.40ch01	0	0.17	0	0	0	0	180	--	--	--
Solyc01g020370.1	SL2.40ch01	0	0	0	0.26	0.05	0.04	10890	--	--	--
Solyc01g020390.1	SL2.40ch01	0	0	0.39	0.41	0	0	802	--	--	--
Solyc01g020400.1	SL2.40ch01	0	0	0	0	0.14	0	345	--	--	--
Solyc01g020440.2	SL2.40ch01	20.36	15.54	17.94	19.35	24.18	21.63	13776	AT5G27740	RFC3	replication factor C 3
Solyc01g020460.1	SL2.40ch01	0.1	0	0.1	0.05	0.18	0	3377	--	--	--
Solyc01g020480.1	SL2.40ch01	0	0	0	0	0	0.05	1729	AT3G17450	--	--
Solyc01g020490.1	SL2.40ch01	0	0	0	0.12	0	0	732	AT5G33406	--	--
Solyc01g020500.1	SL2.40ch01	11.45	7.08	0	0.31	0	0	1463	--	--	--
Solyc01g020510.1	SL2.40ch01	0.15	0.12	0	0	0	0	261	ATCG01280	YCF2.2
Solyc01g020520.2	SL2.40ch01	0.87	0.35	0.69	0.57	0.57	0.62	7619	AT4G20310	--	--
Solyc01g020530.1	SL2.40ch01	0	0.06	0	0	0	0	1757	--	--	--
Solyc01g020560.1	SL2.40ch01	0	0	0	0	0.12	0	1593	--	--	--
Solyc01g020570.1	SL2.40ch01	0.1	0	0.2	0.83	0.23	0.63	405	AT3G57330	ACA11	autoinhibited Ca2+-ATPase 11
Solyc01g020600.1	SL2.40ch01	0	0	0	0	0	0.05	1418	--	--	--
Solyc01g021600.2	SL2.40ch01	2.55	1.95	1.27	3.87	0.73	0.84	770	AT1G58170	--	--
Solyc01g021610.1	SL2.40ch01	0	0	0	0	0.06	0	885	--	--	--
Solyc01g021640.2	SL2.40ch01	5.59	4.19	3.22	4.7	4.62	4.25	26481	AT5G17370	--	--
Solyc01g021650.1	SL2.40ch01	0	0	0	0	0.1	0	713	--	--	--
Solyc01g021670.2	SL2.40ch01	17.04	19.64	14.48	27.52	24.18	23.62	2690	AT5G19860	--	--
Solyc01g021680.1	SL2.40ch01	0	0.3	0	0	0	0.22	198	AT3G29763	--	--
Solyc01g021690.1	SL2.40ch01	0	0	0	0	0	0.11	399	--	--	--
Solyc01g021700.1	SL2.40ch01	0	0.05	0	0	0	0	1948	--	--	--
Solyc01g021720.1	SL2.40ch01	0.15	0	0.16	0.16	0	0	261	--	--	--
Solyc01g021730.2	SL2.40ch01	0.11	0.03	0	0.04	0.04	0	1066	AT5G04410	NAC2	NAC domain containing protein 2
Solyc01g021740.1	SL2.40ch01	0.11	0.09	0	4.47	7.48	3.79	354	AT5G19760	--	--
Solyc01g022740.2	SL2.40ch01	5.74	4.95	6.13	6.65	6.08	7.94	4997	AT1G55270	--	--
Solyc01g022750.2	SL2.40ch01	107.68	93.94	73.22	142.33	131.58	131.4	6675	AT3G12260	--	--
Solyc01g022770.1	SL2.40ch01	1.06	2.56	2.65	1.58	1.75	2.4	9153	--	--	--
Solyc01g022780.1	SL2.40ch01	0.75	0.79	1.05	0.82	0.61	1.11	729	--	--	--
Solyc01g022790.1	SL2.40ch01	0	0	0.15	0	0.18	0	1066	--	--	--
Solyc01g028800.1	SL2.40ch01	0.02	0	0.04	0.16	0.08	0.19	3706	AT5G56510	PUM12	pumilio 12
Solyc01g028810.2	SL2.40ch01	303.86	414.87	454.65	265.43	467.15	453.24	5120	AT3G13470	Cpn60beta2	chaperonin-60beta2
Solyc01g028830.2	SL2.40ch01	6.09	6.24	2.34	6.27	5.57	4.2	3823	AT5G56460	--	--
Solyc01g028840.1	SL2.40ch01	0.06	0	0	0	0.08	0	4015	AT5G28780	--	--
Solyc01g028850.1	SL2.40ch01	0	0.05	0.05	0	0	0	941	--	--	--
Solyc01g028860.2	SL2.40ch01	113.19	109.73	109.63	96.5	94.93	92.16	4143	AT3G13460	ECT2	evolutionarily conserved C-terminal region 2
Solyc01g028870.2	SL2.40ch01	37.35	45.01	41.33	15.22	30.55	30.66	8509	AT4G26370	--	--
Solyc01g028890.1	SL2.40ch01	0	0.04	0.35	0	0	0	1043	--	--	--
Solyc01g028900.2	SL2.40ch01	51.02	46.94	41.05	89.47	48.82	59.54	9817	AT3G13450	DIN4	DARK INDUCIBLE 4
Solyc01g028910.1	SL2.40ch01	0	0.15	0	0	0.23	0	993	AT5G02800	CDL1	CDG1-like 1
Solyc01g028930.2	SL2.40ch01	14.3	11.87	15.21	20.24	15.11	18.5	11070	AT1G55520	TBP2	TATA binding protein 2
Solyc01g028970.1	SL2.40ch01	0.05	0.04	0.02	0.08	0	0.1	2016	--	--	--
Solyc01g033980.2	SL2.40ch01	1.67	1.21	1.66	0.09	0	0	501	--	--	--
Solyc01g033990.1	SL2.40ch01	0	0	0	0.55	0	0.14	557	AT4G27020	--	--
Solyc01g034000.1	SL2.40ch01	0	0	0.02	0.02	0.02	0	2809	AT1G64260	--	--
Solyc01g034010.1	SL2.40ch01	0	0	0	0	0	0.08	2713	AT1G48120	--	--
Solyc01g034020.2	SL2.40ch01	29.41	30.54	26.84	28.39	29.3	30.12	11636	AT3G58500	PP2A-4	protein phosphatase 2A-4
Solyc01g034030.1	SL2.40ch01	0.11	0	0	0	0	0	369	--	--	--
Solyc01g034040.1	SL2.40ch01	0.03	0.01	0	0	0.04	0.27	4383	AT1G40087	--	--
Solyc01g034070.1	SL2.40ch01	0	0	0	0.4	0.65	0.1	535	AT2G28105	--	--
Solyc01g034080.1	SL2.40ch01	0.05	0.22	0.09	0.15	0.03	0.12	1413	AT3G13620	PUT4	POLYAMINE UPTAKE TRANSPORTER 4
Solyc01g034100.1	SL2.40ch01	0.03	0	0	0.03	0	0	3393	--	--	--
Solyc01g034130.1	SL2.40ch01	0.02	0	0	0	0.06	0	3531	AT2G10260	--	--
Solyc01g034140.1	SL2.40ch01	0	0	0	0	0.14	0	336	--	--	--
Solyc01g034150.2	SL2.40ch01	5.64	6	3.66	7.07	5.85	4.46	17626	AT5G44740	POLH	Y-family DNA polymerase H
Solyc01g034160.1	SL2.40ch01	0.13	0.56	0.56	0.87	0.59	0.34	879	AT4G23160	CRK8	cysteine-rich RLK (RECEPTOR-like protein kinase) 8
Solyc01g034180.1	SL2.40ch01	0.01	0	0	0	0.02	0.01	3772	--	--	--
Solyc01g034190.1	SL2.40ch01	0	0	0	0	0	0.15	294	AT3G18990	VRN1	REDUCED VERNALIZATION RESPONSE 1
Solyc01g034200.1	SL2.40ch01	0.21	0	0	0.23	0	0	183	ATMG00820	ORF170
Solyc01g034210.1	SL2.40ch01	0.09	0	0	0	0	0.09	1306	--	--	--
Solyc01g034220.1	SL2.40ch01	0	0	0	0.09	0.02	0.09	3018	--	--	--
Solyc01g035220.1	SL2.40ch01	0.18	0	0	0	0	0	186	ATCG01250	NDHB.2
Solyc01g044240.2	SL2.40ch01	58.49	103.47	10.34	0.34	0.25	0.17	4802	--	--	--
Solyc01g044250.1	SL2.40ch01	58.35	168.83	139.45	46.74	168.4	85.18	681	ATCG00280	PSBC	photosystem II reaction center protein C
Solyc01g044270.2	SL2.40ch01	8.08	6.81	1.22	10.29	7.41	4.03	3115	AT5G53150	--	--
Solyc01g044290.1	SL2.40ch01	0	0	0	0.16	0.1	0.27	5197	AT2G07190	--	--
Solyc01g044320.1	SL2.40ch01	0	0	0	0.05	0	0	1293	--	--	--
Solyc01g044330.1	SL2.40ch01	0	0	0	0.02	0.02	0	2787	--	--	--
Solyc01g044340.2	SL2.40ch01	30.24	23.56	22.03	80.45	49.81	44.76	5100	AT1G65430	ATARI8	ARABIDOPSIS ARIADNE 8
Solyc01g044360.2	SL2.40ch01	15.94	13.49	16.61	20.05	23	19.65	11716	AT5G19820	emb2734	embryo defective 2734
Solyc01g044370.1	SL2.40ch01	0.06	0.7	0.25	18.02	12.25	9.65	2018	AT1G30910	--	--
Solyc01g044380.1	SL2.40ch01	0	0	0.15	0.83	0.37	0.5	1821	--	--	--
Solyc01g044420.2	SL2.40ch01	0.04	0.15	0.65	0.32	0.31	0.05	2698	AT3G13600	--	--
Solyc01g044440.1	SL2.40ch01	0	0	0	0.06	0	0	1318	--	--	--
Solyc01g044460.1	SL2.40ch01	0	0	0	0	0.09	0.04	2070	--	--	--
Solyc01g044480.2	SL2.40ch01	543.43	694.97	550.98	715.62	762.91	803.2	23667	AT4G26310	--	--
Solyc01g044490.2	SL2.40ch01	10.25	9.17	8.65	7.31	4.97	5.14	24493	AT4G26310	--	--
Solyc01g044510.1	SL2.40ch01	0.07	0.28	0.08	0	0.35	0	1877	--	--	--
Solyc01g044520.1	SL2.40ch01	0	0.1	0	0.75	0.09	0.34	1983	AT1G07900	LBD1	LOB domain-containing protein 1
Solyc01g044540.1	SL2.40ch01	0.12	2.09	1.75	0	0	0	153	--	--	--
Solyc01g047590.1	SL2.40ch01	0	0.03	0	3.48	2.82	1	2785	AT1G67680	--	--
Solyc01g048590.1	SL2.40ch01	24.79	265.31	245.78	39.35	129.5	77.46	372	ATCG00020	PSBA	photosystem II reaction center protein A
Solyc01g048610.1	SL2.40ch01	0	0.07	0	0	0.03	0.03	2213	--	--	--
Solyc01g049610.1	SL2.40ch01	0.1	0	0	0	0	0	396	--	--	--
Solyc01g049650.2	SL2.40ch01	20.59	27.36	16.65	12.98	16.7	14.15	2245	AT5G56350	--	--
Solyc01g049680.2	SL2.40ch01	85.55	69.83	50.69	51.83	37.3	26.4	1674	AT2G32080	PUR ALPHA-1	purin-rich alpha 1
Solyc01g049690.2	SL2.40ch01	41.76	36.36	26.1	32	25.67	19.58	1264	AT2G32080	PUR ALPHA-1	purin-rich alpha 1
Solyc01g049700.2	SL2.40ch01	0	0	0.16	0	0	0.06	959	--	--	--
Solyc01g049750.1	SL2.40ch01	0	0	0	0.26	0	0	162	--	--	--
Solyc01g049770.2	SL2.40ch01	45.44	24.77	3.87	0.26	0.32	0	489	--	--	--
Solyc01g049780.1	SL2.40ch01	0	0.27	0.15	0	0	0	546	--	--	--
Solyc01g049810.2	SL2.40ch01	0.82	0.83	0.93	0.63	0.53	1.53	1882	AT5G56310	--	--
Solyc01g049820.2	SL2.40ch01	0.3	0.19	0.16	0.44	0.26	0.31	4635	AT1G55550	--	--
Solyc01g049830.2	SL2.40ch01	0	0.04	0	0.12	0	0.18	3640	AT1G55550	--	--
Solyc01g049840.1	SL2.40ch01	0	0.03	0	0	0.29	0.07	1277	AT1G55550	--	--
Solyc01g049850.1	SL2.40ch01	0	0	0.03	0.03	0.07	0	4649	--	--	--
Solyc01g049860.1	SL2.40ch01	0.04	0.04	0.05	0	0	0	1391	AT1G49920	--	--
Solyc01g049880.2	SL2.40ch01	2.28	0.74	1.8	0	0	0	2246	--	--	--
Solyc01g049890.2	SL2.40ch01	95.92	89.92	66.08	149.97	127.97	114.65	2695	AT3G13410	--	--
Solyc01g049900.2	SL2.40ch01	0.81	0.4	0.59	0.7	0.58	0.46	10336	AT4G20310	--	--
Solyc01g049910.2	SL2.40ch01	0	0	0.35	0.25	0.45	0.45	232	--	--	--
Solyc01g049920.1	SL2.40ch01	0.89	1.61	0.27	0.37	0.58	0	222	--	--	--
Solyc01g049930.2	SL2.40ch01	0.22	0.43	0.58	0	0	0	357	--	--	--
Solyc01g049960.2	SL2.40ch01	61.78	60.42	64.71	40.48	47.53	49.1	1711	AT4G26410	--	--
Solyc01g049970.1	SL2.40ch01	0.02	0	0	0	0.02	0	3823	--	--	--
Solyc01g049980.2	SL2.40ch01	0.06	0.05	0	0	0	0.06	760	--	--	--
Solyc01g050000.2	SL2.40ch01	2.53	0.94	0.23	0.33	0.36	0.14	988	AT3G42170	DAYSLEEPER	DAYSLEEPER
Solyc01g050010.2	SL2.40ch01	3.78	2.61	1.05	0.78	0.52	0	1004	AT3G42170	DAYSLEEPER	DAYSLEEPER
Solyc01g050040.2	SL2.40ch01	5.24	5.38	0.47	10.22	7.07	0.65	1438	AT5G56340	ATCRT1
Solyc01g050050.1	SL2.40ch01	0	0	0	0.16	0.03	0	213	--	--	--
Solyc01g050060.1	SL2.40ch01	0	0.02	0	0	0.04	0	285	--	--	--
Solyc01g050070.2	SL2.40ch01	95.69	101.6	70.42	104.77	79.03	110.05	22657	AT1G55535	--	--
Solyc01g055160.1	SL2.40ch01	0	0.03	0	0	0.03	0.04	1170	AT4G12560	CPR30	CONSTITUTIVE EXPRESSER OF PR GENES 30
Solyc01g055200.1	SL2.40ch01	0	0	0	0.06	0	0	763	AT1G26820	RNS3	ribonuclease 3
Solyc01g056200.1	SL2.40ch01	0	0	0	0	0.23	0	1862	--	--	--
Solyc01g056210.1	SL2.40ch01	0	0	0	0	0.03	0	7725	AT1G31150	--	--
Solyc01g056220.2	SL2.40ch01	0.09	0	0	0	0	0	832	AT4G12560	CPR30	CONSTITUTIVE EXPRESSER OF PR GENES 30
Solyc01g056240.1	SL2.40ch01	0	0	0	0.09	0	0.09	486	AT3G06240	--	--
Solyc01g056250.2	SL2.40ch01	0	0.05	0	0	0	0.07	615	AT4G12560	CPR30	CONSTITUTIVE EXPRESSER OF PR GENES 30
Solyc01g056260.1	SL2.40ch01	1.36	0.75	0	0	0	0	213	--	--	--
Solyc01g056270.2	SL2.40ch01	0.17	0.14	0	0	0.13	0	701	--	--	--
Solyc01g056280.2	SL2.40ch01	0	0	0.04	0	0	0	1201	AT4G12560	CPR30	CONSTITUTIVE EXPRESSER OF PR GENES 30
Solyc01g056310.2	SL2.40ch01	0.06	0.14	0.06	0.38	0.51	0.21	2022	AT1G55570	sks12	SKU5 similar 12
Solyc01g056320.1	SL2.40ch01	0.98	0.15	0	0	0	0	171	--	--	--
Solyc01g056330.1	SL2.40ch01	0.8	2.7	1.27	0.67	2.2	0.56	507	ATCG00170	RPOC2
Solyc01g056340.2	SL2.40ch01	3.67	3.21	1.8	3.21	3.31	4.15	20531	AT4G10180	FUS2	FUSCA 2
Solyc01g056350.1	SL2.40ch01	4.98	4.14	4.17	0.26	0.03	0	165	--	--	--
Solyc01g056360.2	SL2.40ch01	0.09	0	0	0	0.11	0.1	426	--	--	--
Solyc01g056370.2	SL2.40ch01	20.01	16.5	9.97	0	0.35	0	2400	--	--	--
Solyc01g056430.1	SL2.40ch01	0.04	0.03	0	0	0	0	3965	AT3G53180	NodGS	nodulin/glutamine synthase-like protein
Solyc01g056440.1	SL2.40ch01	0	0.06	0	0	0	0	3129	AT3G53180	NodGS	nodulin/glutamine synthase-like protein
Solyc01g056450.1	SL2.40ch01	0.05	0.04	0	0.06	0	0	2952	AT3G53180	NodGS	nodulin/glutamine synthase-like protein
Solyc01g056460.1	SL2.40ch01	0	0	0	0	0	0.16	797	ATCG01280	YCF2.2
Solyc01g056470.1	SL2.40ch01	0.07	0.17	0	0.08	0.26	0.31	769	ATCG00280	PSBC	photosystem II reaction center protein C
Solyc01g056480.2	SL2.40ch01	1.46	0.69	0.56	0	0	0.07	583	--	--	--
Solyc01g056490.1	SL2.40ch01	0	0	0.03	0	0.09	0	5782	AT1G31150	--	--
Solyc01g056510.1	SL2.40ch01	0	0	0	0.46	0.65	0.92	186	AT3G42170	DAYSLEEPER	DAYSLEEPER
Solyc01g056520.2	SL2.40ch01	3.43	2.96	3.29	3.5	2.24	3.06	37630	AT5G06120	--	--
Solyc01g056530.1	SL2.40ch01	0	0	0	0.18	0.27	0	1980	AT4G10770	OPT7	oligopeptide transporter 7
Solyc01g056550.1	SL2.40ch01	0.05	0	0	0	0	0	1240	--	--	--
Solyc01g056560.1	SL2.40ch01	0	0	0	0.26	0.42	0.68	3686	AT2G07190	--	--
Solyc01g056570.2	SL2.40ch01	8.1	7.05	4.91	11.47	13.21	8.12	8616	AT3G03790	--	--
Solyc01g056580.2	SL2.40ch01	0.06	0.1	0.09	2.31	2.5	3.94	3795	AT5G14760	FIN4	FLAGELLIN-INSENSITIVE 4
Solyc01g056600.2	SL2.40ch01	1.6	2.01	0.97	1.73	1.94	2.01	755	AT2G28380	DRB2	dsRNA-binding protein 2
Solyc01g056610.1	SL2.40ch01	0.83	1.31	0.36	0.38	1.08	1.04	228	--	--	--
Solyc01g056620.2	SL2.40ch01	3.81	2.98	1.71	3.18	3.62	2.83	7816	AT3G62800	DRB4	double-stranded-RNA-binding protein 4
Solyc01g056640.1	SL2.40ch01	0.24	0	0	0	0	0	337	--	--	--
Solyc01g056650.1	SL2.40ch01	0	0	0	0.7	0	0.71	448	AT3G01180	SS2	starch synthase 2
Solyc01g056660.1	SL2.40ch01	0	0	0	0	0.05	0	968	AT3G06240	--	--
Solyc01g056670.1	SL2.40ch01	0.45	0	0	0.25	0.28	0	171	ATMG00650	NAD4L	NADH dehydrogenase subunit 4L
Solyc01g056690.2	SL2.40ch01	13.95	12.49	11.38	16.49	25.07	24.56	15242	AT2G40860	--	--
Solyc01g056700.1	SL2.40ch01	0	0.08	0	0	0	0.04	402	--	--	--
Solyc01g056710.1	SL2.40ch01	0	0	0	0.41	0	0	820	--	--	--
Solyc01g056720.2	SL2.40ch01	28.39	20.97	23.39	31.84	15.87	28.71	10045	AT3G56950	SIP2;1	small and basic intrinsic protein 2;1
Solyc01g056730.1	SL2.40ch01	0	1.28	2.41	0.65	1.15	0.43	844	--	--	--
Solyc01g056740.1	SL2.40ch01	0.05	0.04	0.2	0	0	0	1212	AT4G15020	--	--
Solyc01g056750.1	SL2.40ch01	0	1.27	1.7	0.68	1.07	0.35	2243	AT3G43590	--	--
Solyc01g056760.2	SL2.40ch01	0.05	0.77	1.48	0.68	0.79	0.17	6129	AT3G43590	--	--
Solyc01g056770.1	SL2.40ch01	0	1.78	1.86	4.56	3.01	1.46	207	--	--	--
Solyc01g056780.2	SL2.40ch01	175.55	152.8	161.3	75.19	124.67	122.94	1224	AT1G29070	--	--
Solyc01g056790.2	SL2.40ch01	0.16	0.35	0.45	0.12	0.07	0	2351	AT4G38040	--	--
Solyc01g056800.1	SL2.40ch01	0.62	0.25	0.47	0.24	0.67	0.78	492	AT4G38040	--	--
Solyc01g056810.2	SL2.40ch01	12.08	12.4	10.96	8.68	10.93	4.1	10068	AT3G03800	SYP131	syntaxin of plants 131
Solyc01g056820.1	SL2.40ch01	0.07	0.12	0	0.22	0.1	0.23	585	--	--	--
Solyc01g056830.2	SL2.40ch01	1.45	2.07	3	1.03	0.81	0.14	2713	AT5G08080	SYP132	syntaxin of plants 132
Solyc01g056840.1	SL2.40ch01	0	0	0	3.41	0	0	276	ATCG00170	RPOC2
Solyc01g056850.2	SL2.40ch01	5.61	6.51	7.2	26.97	8.36	4.86	6550	AT1G30820	--	--
Solyc01g056860.1	SL2.40ch01	0	0	0	0.61	0.25	0.08	561	AT4G23160	CRK8	cysteine-rich RLK (RECEPTOR-like protein kinase) 8
Solyc01g056880.1	SL2.40ch01	0	0	0	0.2	0.67	0.41	747	AT3G10130	--	--
Solyc01g056890.1	SL2.40ch01	0.14	0.02	0	0.11	0	0	516	--	--	--
Solyc01g056910.1	SL2.40ch01	0	0	0	0.2	0	0	219	AT3G03380	DegP7	DegP protease 7
Solyc01g056930.1	SL2.40ch01	0	0.1	0	0	0	0	267	ATCG01130	YCF1.2
Solyc01g056940.2	SL2.40ch01	216.38	218.91	224.05	126.57	177.01	179.65	756	AT2G47110	UBQ6	ubiquitin 6
Solyc01g056950.1	SL2.40ch01	0	0.06	0.07	0.08	0	0	685	--	--	--
Solyc01g056980.2	SL2.40ch01	34.49	22.75	14.87	13.76	3.37	7.73	3245	--	--	--
Solyc01g056990.2	SL2.40ch01	0.27	0.43	0	0.6	1.04	0.72	13001	AT5G06590	--	--
Solyc01g057000.2	SL2.40ch01	0.3	0.16	0	7.36	5.98	1.69	2402	AT3G11930	--	--
Solyc01g057010.1	SL2.40ch01	0	0	0.03	0	0.04	0	1173	AT4G12560	CPR30	CONSTITUTIVE EXPRESSER OF PR GENES 30
Solyc01g057020.2	SL2.40ch01	4.07	2.07	1.86	2.81	5.87	3.88	1137	AT3G06960	TGD4	TRIGALACTOSYLDIACYLGLYCEROL 4
Solyc01g057030.1	SL2.40ch01	0.11	0	0	0	0	0	210	--	--	--
Solyc01g057040.2	SL2.40ch01	8.74	6.43	5.94	6.98	7.54	6.83	4908	AT3G06960	TGD4	TRIGALACTOSYLDIACYLGLYCEROL 4
Solyc01g057070.1	SL2.40ch01	0	0	0.15	0.16	0	0	1420	AT3G28460	--	--
Solyc01g057080.1	SL2.40ch01	0	0	0.98	0	0	2.49	342	AT1G71520	--	--
Solyc01g057090.2	SL2.40ch01	6.62	6.99	4.61	10.51	10.55	5.45	22477	AT1G28760	--	--
Solyc01g057120.1	SL2.40ch01	0.92	0	0	0	0	0	257	--	--	--
Solyc01g057130.1	SL2.40ch01	0	0.19	0	0	0	0	159	--	--	--
Solyc01g057140.1	SL2.40ch01	0	0	0.09	0	0	0.28	438	--	--	--
Solyc01g057150.1	SL2.40ch01	0	0.11	0	0.15	0	0.15	279	--	--	--
Solyc01g057160.1	SL2.40ch01	0.16	0	0	0	0	0	201	--	--	--
Solyc01g057170.2	SL2.40ch01	1.62	0.17	0.54	0	0	0	816	--	--	--
Solyc01g057190.1	SL2.40ch01	0	0.03	0	0	0.08	0.04	1164	AT4G12560	CPR30	CONSTITUTIVE EXPRESSER OF PR GENES 30
Solyc01g057200.2	SL2.40ch01	29.72	26.73	18.45	14.13	21.81	17.49	2077	AT3G06430	PPR2	pentatricopeptide repeat 2
Solyc01g057210.2	SL2.40ch01	49.09	45.08	46.69	48.24	36.83	32.55	3808	AT3G06483	PDK	pyruvate dehydrogenase kinase
Solyc01g057220.2	SL2.40ch01	0.02	0.01	0	0	0.09	0.04	2144	AT2G26450	--	--
Solyc01g057240.1	SL2.40ch01	0	0.1	0.4	0.5	0.23	1.03	1332	AT3G17465	RPL3P	ribosomal protein L3 plastid
Solyc01g057250.1	SL2.40ch01	0	0	0	0.77	0	2.63	674	AT3G17465	RPL3P	ribosomal protein L3 plastid
Solyc01g057260.2	SL2.40ch01	9.16	4.69	2.76	5	13.84	3.08	2778	AT3G50140	--	--
Solyc01g057270.2	SL2.40ch01	0.13	0.34	0.26	1.24	1.67	3.27	10644	AT5G09410	EICBP.B	ethylene induced calmodulin binding protein
Solyc01g057280.1	SL2.40ch01	0	0	0	0.08	0.07	0	673	AT5G57950	--	--
Solyc01g057300.1	SL2.40ch01	0	0	0	0.09	0.15	0.09	2725	AT1G49770	ZOU	ZHOUPI
Solyc01g057310.2	SL2.40ch01	1.14	1.08	1.32	1.54	2.32	1.55	7488	AT3G17360	POK1	phragmoplast orienting kinesin 1
Solyc01g057320.1	SL2.40ch01	0.62	0.36	0.4	0.25	0.43	1.4	7791	AT3G17360	POK1	phragmoplast orienting kinesin 1
Solyc01g057340.2	SL2.40ch01	11.81	5.77	4.05	1.71	1.8	4.36	1320	--	--	--
Solyc01g057350.1	SL2.40ch01	0	0.05	0	0	0	0	2792	--	--	--
Solyc01g057390.2	SL2.40ch01	0	0	0	0.67	0.56	0.93	1437	--	--	--
Solyc01g057400.1	SL2.40ch01	0.11	0	0	0	0	0	354	AT5G28780	--	--
Solyc01g057410.1	SL2.40ch01	0	0	0	0	0.31	0	153	--	--	--
Solyc01g057430.2	SL2.40ch01	0	0.12	0.14	0.81	0.18	0	552	AT2G38040	CAC3	acetyl Co-enzyme a carboxylase carboxyltransferase alpha subunit
Solyc01g057440.2	SL2.40ch01	0.18	0.44	0	0.2	0.22	0.41	1446	--	--	--
Solyc01g057450.1	SL2.40ch01	0.12	0.07	0.57	0.14	0.05	0.14	2816	--	--	--
Solyc01g057460.2	SL2.40ch01	29.59	18.71	23.7	26.12	18.78	22.41	2287	AT1G15780	NRB4	Non-Recognition-of-BTH 4
Solyc01g057480.1	SL2.40ch01	0.27	0.15	0.13	0.03	0	0	3613	AT5G28780	--	--
Solyc01g057490.2	SL2.40ch01	2.35	1.84	1.46	2.06	1.17	1.55	443	--	--	--
Solyc01g057520.2	SL2.40ch01	4.56	4.5	4.78	8.65	7.59	8.16	10914	AT3G17340	--	--
Solyc01g057530.1	SL2.40ch01	0	0	0.39	0	0	0.28	312	--	--	--
Solyc01g057540.1	SL2.40ch01	0.12	0	0	0	0	0	1649	--	--	--
Solyc01g057550.1	SL2.40ch01	0	0.1	0	0	0	0	315	--	--	--
Solyc01g057570.2	SL2.40ch01	5.55	6.55	3.01	8.6	5.33	3.56	7415	AT4G20350	--	--
Solyc01g057580.1	SL2.40ch01	0	0	0	0.04	0	0	3096	AT4G02010	--	--
Solyc01g057590.1	SL2.40ch01	0	0	0	0.54	0	0	720	--	--	--
Solyc01g057600.2	SL2.40ch01	0.16	0	0.22	0	0.11	0.37	1852	--	--	--
Solyc01g057620.1	SL2.40ch01	0	0	0	0	0	0.33	261	--	--	--
Solyc01g057630.1	SL2.40ch01	0.11	0	0	0	0	0	1473	--	--	--
Solyc01g057670.1	SL2.40ch01	0	0	0.1	0	0	0	423	AT5G18750	--	--
Solyc01g057680.2	SL2.40ch01	0	0.07	0	0	0.1	0	7242	AT4G08850	--	--
Solyc01g057700.1	SL2.40ch01	0	0	0	0.23	0.34	0.52	1111	AT4G09570	CPK4	calcium-dependent protein kinase 4
Solyc01g057730.1	SL2.40ch01	0	0.95	1.43	0.66	1.1	0	383	--	--	--
Solyc01g057740.1	SL2.40ch01	0	0	0	0.15	0	0.08	849	--	--	--
Solyc01g057760.2	SL2.40ch01	14.47	13.78	16.99	16.56	15.61	13.98	8569	AT3G06480	--	--
Solyc01g057770.2	SL2.40ch01	8.59	16.48	26.07	30.6	24.67	45.52	3782	AT3G62270	--	--
Solyc01g057780.2	SL2.40ch01	15.71	13.39	18.66	14.64	30.27	20.46	5970	AT5G17790	VAR3	VARIEGATED 3
Solyc01g057830.2	SL2.40ch01	301.14	312.44	227.94	163.42	207.32	145.32	4837	AT5G30510	RPS1	ribosomal protein S1
Solyc01g057840.2	SL2.40ch01	11.72	13.62	17.25	15.75	19.7	17.17	6313	AT5G49930	emb1441	embryo defective 1441
Solyc01g057850.2	SL2.40ch01	4.01	4.09	6.68	5.83	9.37	8.27	13135	AT5G49930	emb1441	embryo defective 1441
Solyc01g057870.1	SL2.40ch01	0.17	0	0	0	0.2	0	234	--	--	--
Solyc01g057880.1	SL2.40ch01	0	0.02	0	0	0	0	7013	--	--	--
Solyc01g057890.1	SL2.40ch01	0	0.02	0	0.05	0.03	0	2455	AT1G64260	--	--
Solyc01g057900.2	SL2.40ch01	7.45	5.58	6.68	15.58	11.57	11.28	37148	AT3G17205	UPL6	ubiquitin protein ligase 6
Solyc01g057910.2	SL2.40ch01	1.51	1.36	1.35	4.36	0.83	3.06	1702	AT5G49620	MYB78	myb domain protein 78
Solyc01g057930.1	SL2.40ch01	0	0	0.08	0.08	0	0.12	790	--	--	--
Solyc01g057940.1	SL2.40ch01	0.17	0.13	0.12	0.3	0.2	0.37	1300	--	--	--
Solyc01g057960.1	SL2.40ch01	0	0	0.1	2.39	3.51	1.06	1320	AT1G52150	ICU4	INCURVATA 4
Solyc01g057970.1	SL2.40ch01	0	0	0.25	0.26	0	0.52	165	--	--	--
Solyc01g057980.2	SL2.40ch01	0.9	1.43	3.31	19.95	12.77	36.88	504	--	--	--
Solyc01g057990.1	SL2.40ch01	0	0	0	0	0.29	0	165	--	--	--
Solyc01g058000.2	SL2.40ch01	0	0.07	0.65	8.86	14.4	60.27	545	--	--	--
Solyc01g058010.2	SL2.40ch01	4.73	6.55	7.06	5.21	2.82	10.25	5300	AT3G06500	A/N-InvC	alkaline/neutral invertase C
Solyc01g058020.2	SL2.40ch01	1.01	0.7	1.25	1.63	0.82	2.96	1204	AT3G05820	INVH	invertase H
Solyc01g058030.1	SL2.40ch01	0.83	1.13	0.19	0.39	0.79	2.06	1231	AT1G47990	GA2OX4	gibberellin 2-oxidase 4
Solyc01g058040.1	SL2.40ch01	0.11	0.58	0	0	0.13	0	369	AT1G02400	GA2OX6	gibberellin 2-oxidase 6
Solyc01g058060.1	SL2.40ch01	0	0	0	0	0	0.2	213	--	--	--
Solyc01g058070.1	SL2.40ch01	0.6	0	0.16	0	0	0	258	--	--	--
Solyc01g058090.1	SL2.40ch01	0	0	0.08	0	0	0.36	486	--	--	--
Solyc01g058100.2	SL2.40ch01	0.02	0.23	0	0	0	0.31	604	--	--	--
Solyc01g058120.1	SL2.40ch01	0.08	0.07	0	0	0	0	1071	--	--	--
Solyc01g058130.1	SL2.40ch01	0	0.06	0	0	0	0	492	AT1G24625	ZFP7	zinc finger protein 7
Solyc01g058140.2	SL2.40ch01	22.25	22.52	24.9	21.74	14.69	17.38	12440	AT3G06510	SFR2	SENSITIVE TO FREEZING 2
Solyc01g058150.1	SL2.40ch01	0	0	0	0	0.05	0	1996	--	--	--
Solyc01g058160.2	SL2.40ch01	4.76	6.98	1.05	1.21	2.52	1.12	2547	AT3G06520	--	--
Solyc01g058170.2	SL2.40ch01	2.93	4.24	0.66	0.45	0.96	0.65	1764	AT3G06520	--	--
Solyc01g058190.2	SL2.40ch01	52.88	54.6	46.47	27.93	40.11	35.79	2737	AT3G17170	RFC3	REGULATOR OF FATTY-ACID COMPOSITION 3
Solyc01g058200.2	SL2.40ch01	0	0.3	0	0.38	0.23	0	547	--	--	--
Solyc01g058220.1	SL2.40ch01	0	0	0	7.53	10.21	11.99	1300	AT4G24750	--	--
Solyc01g058250.1	SL2.40ch01	0	0.06	0.12	0.2	0	0	1213	AT1G15550	GA4	GA REQUIRING 4
Solyc01g058260.2	SL2.40ch01	48.95	32.83	52.57	73.81	37.41	25.1	4679	AT3G06560	PAPS3	poly(A) polymerase 3
Solyc01g058270.2	SL2.40ch01	2.94	2.73	1.95	2.17	2.98	1.94	6748	AT3G06550	RWA2	REDUCED WALL ACETYLATION 2
Solyc01g058280.2	SL2.40ch01	23.67	17.61	13.45	15.1	11.18	15.07	3753	AT5G49540	--	--
Solyc01g058310.1	SL2.40ch01	0.06	0.1	0	0	0	0	689	--	--	--
Solyc01g058320.2	SL2.40ch01	18.23	17.31	31.71	25.91	29.67	87.99	2104	AT3G17120	--	--
Solyc01g058330.1	SL2.40ch01	0	0.26	0	0	0	0.37	234	--	--	--
Solyc01g058340.1	SL2.40ch01	0	0.15	0	0	0	0	3270	--	--	--
Solyc01g058350.1	SL2.40ch01	5.25	1.82	0.37	0	0	0	282	--	--	--
Solyc01g058360.1	SL2.40ch01	0	0	0	0.86	0.76	0.58	4660	AT5G13750	ZIFL1	zinc induced facilitator-like 1
Solyc01g058380.1	SL2.40ch01	0	0	0	1.05	0.72	1.12	1613	AT4G34450	--	--
Solyc01g058390.2	SL2.40ch01	7.89	6.49	5.83	12.14	9.4	6.51	5918	AT3G06580	GALK
Solyc01g058400.1	SL2.40ch01	0	0.16	0	0.22	0	0.9	3775	--	--	--
Solyc01g058410.1	SL2.40ch01	2.88	1.67	1.65	1.13	1.1	1.07	2739	ATMG00160	COX2	cytochrome oxidase 2
Solyc01g058420.1	SL2.40ch01	0.11	0	0	0	0	0	482	ATMG00520	MATR
Solyc01g058430.1	SL2.40ch01	0	0.02	0	0.09	0.07	0	3515	AT1G64255	--	--
Solyc01g058440.1	SL2.40ch01	0.26	0	0	0.12	0.26	0	1399	--	--	--
Solyc01g058450.2	SL2.40ch01	7.11	5.52	5.47	7.82	8.48	7.56	18207	AT4G16280	FCA
Solyc01g058470.1	SL2.40ch01	6.86	0.92	0	0.62	0.67	0.05	195	--	--	--
Solyc01g058490.1	SL2.40ch01	38.57	68.87	84.17	18.15	14.37	1.75	174	--	--	--
Solyc01g058500.2	SL2.40ch01	74.9	82.28	72.32	131.56	87.81	98.67	516	--	--	--
Solyc01g058520.2	SL2.40ch01	1.56	1.09	0.37	1.35	2.69	0.54	1645	AT4G16270	--	--
Solyc01g058530.2	SL2.40ch01	2.16	1.08	0.83	0.31	0.53	0.15	1652	AT1G07210	--	--
Solyc01g058540.2	SL2.40ch01	0.24	0.08	0.07	0	0.08	0.04	1534	AT5G49520	WRKY48	WRKY DNA-binding protein 48
Solyc01g058550.1	SL2.40ch01	0	0	0	1.12	1.08	0.42	306	--	--	--
Solyc01g058560.1	SL2.40ch01	0	0	0	0.1	0	0	641	--	--	--
Solyc01g058570.1	SL2.40ch01	0	0	0.04	0	0	0.04	1722	--	--	--
Solyc01g058670.2	SL2.40ch01	10.44	5.24	6.18	8.38	7.27	5.73	1505	AT3G17100	--	--
Solyc01g058700.1	SL2.40ch01	1.71	1.74	2.14	0	0	0	1367	--	--	--
Solyc01g058710.1	SL2.40ch01	0.06	0	0	0	0	0	1645	--	--	--
Solyc01g058720.2	SL2.40ch01	171.45	489.85	2630.89	100.6	352.11	1601.31	831	AT5G49480	CP1	Ca2+-binding protein 1
Solyc01g058730.2	SL2.40ch01	16.76	17.12	15.78	28.92	23.05	23.28	9223	AT4G16180	--	--
Solyc01g058740.2	SL2.40ch01	0	0	0	0.13	0	0	8835	--	--	--
Solyc01g059740.1	SL2.40ch01	0	0.07	0	0	0	0	748	--	--	--
Solyc01g059750.1	SL2.40ch01	0	0	0.09	0	0.11	0	1341	--	--	--
Solyc01g059820.1	SL2.40ch01	0	0	0	0	0.77	0	508	--	--	--
Solyc01g059830.2	SL2.40ch01	19.04	16.33	6.81	39.35	10.33	9.22	3899	AT4G16210	ECHIA	enoyl-CoA hydratase/isomerase A
Solyc01g059840.1	SL2.40ch01	0.18	0.06	0	0	0	0	1392	AT2G23540	--	--
Solyc01g059860.2	SL2.40ch01	15.52	16.1	16.45	17.82	26.7	20.65	8263	AT5G49470	--	--
Solyc01g059870.2	SL2.40ch01	22.8	27.85	19.86	16.36	30.73	15.25	6939	AT2G18790	PHYB	phytochrome B
Solyc01g059880.2	SL2.40ch01	20.29	15.83	15.66	20.16	23.08	18.05	5973	AT5G49460	ACLB-2	ATP citrate lyase subunit B 2
Solyc01g059890.1	SL2.40ch01	0	0	0	0.01	0	0	255	--	--	--
Solyc01g059900.2	SL2.40ch01	0.45	0.08	0.54	0	0.22	0.07	597	AT1G22900	--	--
Solyc01g059910.2	SL2.40ch01	0.03	0.01	0.02	0	0.04	0.03	2659	AT3G04690	ANX1	ANXUR1
Solyc01g059920.2	SL2.40ch01	2.21	1.54	1.37	1.49	1.63	1.53	10198	AT3G17030	--	--
Solyc01g059930.2	SL2.40ch01	280.52	238.23	261.62	243.88	191.36	231.51	2654	AT3G17020	--	--
Solyc01g059940.2	SL2.40ch01	0	0	0	0.12	0	0.08	1069	AT3G36659	--	--
Solyc01g059950.1	SL2.40ch01	0.37	0.07	0.29	0	0	0.05	3077	AT5G17490	RGL3	RGA-like protein 3
Solyc01g059960.1	SL2.40ch01	0	0	0	0.06	0.03	0.09	1728	AT3G03450	RGL2	RGA-like 2
Solyc01g059970.1	SL2.40ch01	0	0	0	0.04	0.04	0	2435	AT1G64260	--	--
Solyc01g059980.2	SL2.40ch01	1.59	2.61	3.28	0.8	1.02	0.89	24373	AT4G16260	--	--
Solyc01g060030.2	SL2.40ch01	77.27	100.15	83.43	48.49	50.21	43.83	1795	AT5G49400	--	--
Solyc01g060040.2	SL2.40ch01	6.87	6.33	8.11	9.34	8.28	9.96	5114	AT5G49430	--	--
Solyc01g060050.1	SL2.40ch01	0.57	0.67	0.54	1.03	1.21	1.37	5934	AT5G49430	--	--
Solyc01g060070.2	SL2.40ch01	8.58	7.13	8.84	6.08	4.65	2.35	3001	AT4G16160	ATOEP16-S
Solyc01g060080.2	SL2.40ch01	14.63	11.09	13.72	14.85	11.71	12.68	19242	AT3G06670	--	--
Solyc01g060090.1	SL2.40ch01	2.7	2.81	3.62	6.92	3.26	5.39	2203	AT3G06670	--	--
Solyc01g060100.2	SL2.40ch01	4.29	1.52	6.04	3.71	2.51	3.96	2247	--	--	--
Solyc01g060110.1	SL2.40ch01	0	0.15	0	0	0	0	1248	AT1G64260	--	--
Solyc01g060120.1	SL2.40ch01	0	0	0	0	0.02	0	4262	--	--	--
Solyc01g060130.2	SL2.40ch01	11.54	16.14	6.12	20.81	12.8	0.31	2065	AT3G62560	--	--
Solyc01g060140.2	SL2.40ch01	42.88	45.85	37.08	60.2	41.31	37.19	3984	AT4G16150	--	--
Solyc01g060150.2	SL2.40ch01	13.06	16.7	13.35	27.5	23.92	30.38	13550	AT4G16150	--	--
Solyc01g060170.2	SL2.40ch01	6.73	9.56	9.17	9.96	8.78	10.69	5644	AT3G16940	--	--
Solyc01g060180.2	SL2.40ch01	53.36	60.75	29.61	27.51	48.89	26.64	4225	AT3G16910	ACN1	ACETATE NON-UTILIZING 1
Solyc01g060190.1	SL2.40ch01	0.16	0.03	0.08	0	0.1	0.09	1261	AT1G64260	--	--
Solyc01g060200.1	SL2.40ch01	0.15	0.19	0	0.06	0.12	0.06	5889	AT2G25910	--	--
Solyc01g060210.2	SL2.40ch01	3.21	3.96	1.07	0	0	0	1512	AT4G01180	--	--
Solyc01g060220.1	SL2.40ch01	0	0	0.14	0	0	0	285	--	--	--
Solyc01g060230.1	SL2.40ch01	0	0.03	0	0	0.05	0.13	1206	--	--	--
Solyc01g060240.2	SL2.40ch01	7.75	4.51	6.24	5.64	5.68	7.09	2480	AT4G16146	--	--
Solyc01g060250.2	SL2.40ch01	7.24	5.65	13.48	6.05	10.56	10.65	2219	--	--	--
Solyc01g060260.2	SL2.40ch01	0.09	0	0	0.14	0	0.29	1486	AT5G49350	--	--
Solyc01g060270.1	SL2.40ch01	0.03	0	0	0	0.03	0	1802	AT5G49340	TBL4	TRICHOME BIREFRINGENCE-LIKE 4
Solyc01g060280.2	SL2.40ch01	3.8	2.61	2.14	7.95	5.88	11.57	12647	AT4G16144	AMSH3	associated molecule with the SH3 domain of STAM 3
Solyc01g060300.1	SL2.40ch01	0	0	0	0.07	0	0.14	3658	AT5G60440	AGL62	AGAMOUS-like 62
Solyc01g060310.1	SL2.40ch01	0	0	0	0	0	0.1	2698	AT5G60440	AGL62	AGAMOUS-like 62
Solyc01g060320.1	SL2.40ch01	0	0	0	0	0	1.23	204	--	--	--
Solyc01g060330.1	SL2.40ch01	0	0.02	0	0.29	0.33	0.6	5260	AT2G07190	--	--
Solyc01g060340.1	SL2.40ch01	0.13	0.2	0.26	0	0	0	309	AT5G49720	TSD1	TUMOROUS SHOOT DEVELOPMENT 1
Solyc01g060370.1	SL2.40ch01	0.13	0	0	0	0	0	294	AT4G33280	--	--
Solyc01g060380.1	SL2.40ch01	0	0	0	0.17	0.19	0.09	1688	AT2G16920	UBC23	ubiquitin-conjugating enzyme 23
Solyc01g060390.1	SL2.40ch01	1.73	2.58	2.25	2.46	3.72	2.59	381	--	--	--
Solyc01g060410.2	SL2.40ch01	1.63	1.59	1	0.82	1.14	0.71	3736	AT3G58650	TRM7	TON1 Recruiting Motif 7
Solyc01g060420.2	SL2.40ch01	0	0	0.07	0	0	0	563	AT1G67030	ZFP6	zinc finger protein 6
Solyc01g060430.1	SL2.40ch01	0	0.1	0	0	0	0	294	AT5G48660	--	--
Solyc01g060450.2	SL2.40ch01	0.51	0.21	0.3	0.31	0.69	0.1	1635	AT5G49320	--	--
Solyc01g060460.1	SL2.40ch01	0.05	0.03	0.02	0.02	0.06	0	4098	AT1G05490	chr31	chromatin remodeling 31
Solyc01g060470.2	SL2.40ch01	45.66	41.78	41.44	73.53	70.01	73.46	5321	AT4G16143	IMPA-2	importin alpha isoform 2
Solyc01g060490.2	SL2.40ch01	0.16	0.25	0	0	0.06	0.06	913	AT5G49300	GATA16	GATA transcription factor 16
Solyc01g065490.2	SL2.40ch01	20.57	15.99	7.74	94.86	67.99	52.44	3338	AT1G60690	--	--
Solyc01g065500.2	SL2.40ch01	0.9	0.62	0.63	1.15	1.09	0.27	3414	AT5G17980	--	--
Solyc01g065510.2	SL2.40ch01	7.67	6.38	1.04	5.79	6.01	0.87	942	--	--	--
Solyc01g065520.1	SL2.40ch01	0	0	0	0	0	0.05	3562	--	--	--
Solyc01g065530.2	SL2.40ch01	5.59	9.83	8.4	6.56	28.69	21.69	3119	AT4G16120	SEB1	SEC61 BETA 1
Solyc01g065540.2	SL2.40ch01	5.8	4.75	2.69	8.52	6.08	3.38	4180	AT3G16857	RR1	response regulator 1
Solyc01g065550.2	SL2.40ch01	13.11	14.76	31.08	11.89	11.07	16.23	5385	AT3G06760	--	--
Solyc01g065560.2	SL2.40ch01	2.55	1.98	1.93	2.92	3.55	1.63	3841	AT4G16100	--	--
Solyc01g065570.2	SL2.40ch01	0.02	0.03	0.04	0	0	0	1474	AT3G06778	--	--
Solyc01g065580.2	SL2.40ch01	6.05	6.13	7.52	5.51	7.79	8.52	5082	AT3G16810	PUM24	pumilio 24
Solyc01g065590.1	SL2.40ch01	0.3	1.92	1.6	0.11	0.98	0.45	567	--	--	--
Solyc01g065600.1	SL2.40ch01	0.24	1.79	0.87	0.39	1.52	0.6	2861	ATCG01050	NDHD
Solyc01g065610.1	SL2.40ch01	0	0	0.12	0	0.14	0.13	327	ATCG01050	NDHD
Solyc01g065620.1	SL2.40ch01	0.11	0.36	0	0	0.23	0.13	366	ATCG01050	NDHD
Solyc01g065630.1	SL2.40ch01	0.21	2.12	0.22	0.23	2.25	0.69	189	ATCG01050	NDHD
Solyc01g065640.1	SL2.40ch01	0.68	3.51	1.61	1.5	2.9	0.38	228	ATCG01050	NDHD
Solyc01g065680.2	SL2.40ch01	2.22	0.98	0.27	0.09	0	0.1	453	--	--	--
Solyc01g065690.2	SL2.40ch01	12.02	10.32	14.56	24.74	11.78	73.66	1596	AT1G06330	--	--
Solyc01g065700.2	SL2.40ch01	7.82	13.49	3.21	5.82	11.06	9.3	3879	AT5G27930	--	--
Solyc01g065710.2	SL2.40ch01	5.31	4.28	3.97	8.19	4.43	8.22	2806	AT1G56260	MDO1	MERISTEM DISORGANIZATION 1
Solyc01g065720.2	SL2.40ch01	5.32	3.82	3.79	11.41	6.2	5.78	19514	AT3G16785	PLDZETA1
Solyc01g065740.2	SL2.40ch01	0.14	0.1	0.27	0.05	0.05	0.21	4137	AT3G18150	--	--
Solyc01g065750.2	SL2.40ch01	4.02	6.49	8.26	0	0.2	0.18	478	--	--	--
Solyc01g065780.1	SL2.40ch01	0	0	0	0	0.24	0	198	ATMG00510	NAD7	NADH dehydrogenase subunit 7
Solyc01g065790.1	SL2.40ch01	0	0.1	0.26	0.13	0.15	0	318	--	--	--
Solyc01g065800.1	SL2.40ch01	0.11	0	0	0	0	0	743	--	--	--
Solyc01g065810.1	SL2.40ch01	0	0.08	0	0	0	0	489	ATMG00510	NAD7	NADH dehydrogenase subunit 7
Solyc01g065820.1	SL2.40ch01	0.37	0	0	0	0.03	0	790	--	--	--
Solyc01g065840.2	SL2.40ch01	3	2.56	1.48	4.77	3.49	2.62	3502	AT3G18150	--	--
Solyc01g065850.1	SL2.40ch01	0	0	0	0	0	0.12	2351	--	--	--
Solyc01g065900.1	SL2.40ch01	0	0	0	0	0	0.05	927	AT2G33550	--	--
Solyc01g065920.1	SL2.40ch01	2.08	0.47	0	0	0	0	261	AT2G07820	--	--
Solyc01g065980.2	SL2.40ch01	81.85	123.91	34.09	20.61	14.5	13.61	2456	AT3G16770	RAP2.3	RELATED TO AP2 3
Solyc01g065990.1	SL2.40ch01	0	0	0.25	0.13	0	0	324	--	--	--
Solyc01g066000.1	SL2.40ch01	0	0	0.09	0.2	0	0	660	AT1G72510	--	--
Solyc01g066010.1	SL2.40ch01	0.14	0	0	8.24	3.66	2.42	1519	AT3G51950	--	--
Solyc01g066020.1	SL2.40ch01	0.02	0.01	0	0.05	0.71	0.21	3447	AT5G17680	--	--
Solyc01g066030.1	SL2.40ch01	0	0	0.06	0	0.07	0	3431	--	--	--
Solyc01g066040.2	SL2.40ch01	0.43	0.11	0.45	0	0	0	450	--	--	--
Solyc01g066050.2	SL2.40ch01	18.94	15.94	16.3	22.22	13.24	13.39	4144	AT3G16760	--	--
Solyc01g066060.2	SL2.40ch01	4.74	3.66	3.57	8.66	11.92	8.76	4369	AT3G06790	MORF3	multiple organellar RNA editing factor 3
Solyc01g066070.2	SL2.40ch01	0.07	0.04	0.05	0.05	0	0.08	2574	AT4G18180	--	--
Solyc01g066080.1	SL2.40ch01	0	0.12	0.08	0	0	0	792	AT4G14090	--	--
Solyc01g066100.1	SL2.40ch01	0.08	0.17	0.09	0	0	0	1434	AT4G14090	--	--
Solyc01g066110.1	SL2.40ch01	0	0	0.03	0	0.04	0	1434	AT4G14090	--	--
Solyc01g066120.1	SL2.40ch01	0.08	0	0	0.43	1.53	0.09	790	AT1G05530	UGT75B2	UDP-glucosyl transferase 75B2
Solyc01g066160.1	SL2.40ch01	0	0	0	0.45	0	0.15	288	--	--	--
Solyc01g066180.1	SL2.40ch01	0	0	0.1	0	0	0	1961	--	--	--
Solyc01g066190.1	SL2.40ch01	0	0	2.76	3.91	1	0.84	315	--	--	--
Solyc01g066200.1	SL2.40ch01	1.68	0.73	0.42	4.81	2.01	1.16	270	--	--	--
Solyc01g066230.1	SL2.40ch01	0	0	0	0.08	0	0.08	2284	--	--	--
Solyc01g066260.2	SL2.40ch01	2.57	0.34	2.79	1.18	0.09	0	542	--	--	--
Solyc01g066270.2	SL2.40ch01	1.29	0.46	0.7	7.88	4.17	4.98	549	--	--	--
Solyc01g066280.1	SL2.40ch01	0.23	0	0	0	0	0	318	--	--	--
Solyc01g066290.2	SL2.40ch01	7.44	2.32	2.28	13.28	6.8	9.25	606	--	--	--
Solyc01g066300.1	SL2.40ch01	1.07	0.66	0	0	0	0	461	--	--	--
Solyc01g066310.2	SL2.40ch01	11.7	8.64	5.39	6.44	2.52	1.89	8528	AT3G06810	IBR3	IBA-RESPONSE 3
Solyc01g066320.1	SL2.40ch01	0	0	0.04	0	0	0	1205	--	--	--
Solyc01g066340.2	SL2.40ch01	1.62	1.83	1.74	0	0	0	302	--	--	--
Solyc01g066360.2	SL2.40ch01	0.02	0	0.06	0	0.12	0.02	2450	AT5G27870	--	--
Solyc01g066380.2	SL2.40ch01	0	0	0.02	0	0.02	0	1916	--	--	--
Solyc01g066410.1	SL2.40ch01	0	0	0	0	0.15	0	1290	AT3G05610	--	--
Solyc01g066420.2	SL2.40ch01	0.02	0.09	0.02	0.02	0.05	0.07	1978	AT3G05610	--	--
Solyc01g066430.2	SL2.40ch01	16.6	84.36	103.42	20.5	65.86	108.65	1302	AT3G16720	TL2	TOXICOS EN LEVADURA 2
Solyc01g066440.2	SL2.40ch01	5.53	3.92	5.83	5.84	3.64	5.04	1153	AT3G06840	--	--
Solyc01g066450.2	SL2.40ch01	0.68	0.68	0.37	2.43	1.63	0.8	2720	AT4G15960	--	--
Solyc01g066460.2	SL2.40ch01	3.47	3.07	0.85	11.7	9.74	7.63	924	AT4G02340	--	--
Solyc01g066470.2	SL2.40ch01	3.59	4.7	1.28	25.9	20.56	17.82	930	AT4G02340	--	--
Solyc01g066480.2	SL2.40ch01	16.52	14.39	13.38	11.43	11.45	15.56	7036	AT4G15940	--	--
Solyc01g066490.2	SL2.40ch01	17.62	6.49	6.47	0	0	0	403	--	--	--
Solyc01g066500.1	SL2.40ch01	0.13	0.33	0.21	0.51	0.25	0.05	930	AT2G24840	DIA	DIANA
Solyc01g066510.1	SL2.40ch01	0.02	0	0	0	0	0.03	9314	AT5G49150	GEX2	gamete expressed 2
Solyc01g066520.2	SL2.40ch01	4.51	4.45	3.64	38.68	9.65	7.23	6327	AT3G06850	LTA1
Solyc01g066560.2	SL2.40ch01	0.2	0.16	0.12	0.12	0.16	0.05	4306	AT5G49130	--	--
Solyc01g066570.2	SL2.40ch01	0	0.39	0.47	0.27	0.05	0.36	1031	AT5G49120	--	--
Solyc01g066580.1	SL2.40ch01	0	1.64	1.09	0.86	1.58	0.86	150	--	--	--
Solyc01g066590.2	SL2.40ch01	44.33	36.16	33.15	38.24	37.42	52.18	3556	AT4G15930	--	--
Solyc01g066600.2	SL2.40ch01	1.11	3.17	3.11	1.14	2.06	0.59	786	--	--	--
Solyc01g066610.2	SL2.40ch01	0.17	0.26	0.18	0.18	0.53	0.2	7123	AT5G49110	--	--
Solyc01g066620.2	SL2.40ch01	0.34	0.21	0.11	0.3	0.11	0.04	5625	AT3G06860	MFP2	multifunctional protein 2
Solyc01g066630.1	SL2.40ch01	3.97	0.24	0.24	0	0	0	153	--	--	--
Solyc01g066640.2	SL2.40ch01	2.42	2.02	1.11	0.88	0.94	0.81	1551	AT5G49100	--	--
Solyc01g066680.2	SL2.40ch01	21.34	12.73	6.09	5.16	6.81	10.15	1157	AT3G16660	--	--
Solyc01g066690.2	SL2.40ch01	25.45	31.26	39.46	19.91	20.37	16.12	9996	AT1G04170	EIF2 GAMMA	eukaryotic translation initiation factor 2 gamma subunit
Solyc01g066700.2	SL2.40ch01	0.76	1.16	2.03	0.28	0.59	0.91	2003	AT2G47650	UXS4	UDP-xylose synthase 4
Solyc01g066710.2	SL2.40ch01	0.51	0.72	0.43	0	0	0.46	632	--	--	--
Solyc01g066720.2	SL2.40ch01	76.01	67.04	75.56	21.07	14.28	33.15	2358	AT3G05550	--	--
Solyc01g066730.2	SL2.40ch01	2.57	2.49	2.48	1.56	3.05	1.91	1339	AT1G17310	--	--
Solyc01g066740.2	SL2.40ch01	8.4	9.62	7.11	12.04	17.02	11.37	8314	AT3G06880	--	--
Solyc01g066760.2	SL2.40ch01	1.11	0.91	2.38	0.18	0.61	0.64	544	--	--	--
Solyc01g066770.2	SL2.40ch01	1.79	2.89	1.44	0.06	0.19	0.15	3517	AT5G49060	--	--
Solyc01g066790.1	SL2.40ch01	0	0.61	0	0	0	0	195	--	--	--
Solyc01g066810.2	SL2.40ch01	0	0.13	0.17	0.09	0.3	1.73	2050	AT2G47710	--	--
Solyc01g066820.2	SL2.40ch01	0.49	0.41	0.36	6.16	4.72	4.95	8193	AT3G16630	KINESIN-13A
Solyc01g066830.2	SL2.40ch01	6.62	8.05	8.55	19.81	12.19	13.98	13634	AT4G15880	ESD4	EARLY IN SHORT DAYS 4
Solyc01g066840.2	SL2.40ch01	227.99	216.81	180.21	175.69	205.85	203.16	1854	AT5G27700	--	--
Solyc01g066850.2	SL2.40ch01	0.24	0.17	0.09	0.44	0.49	1.45	2307	AT3G30340	UMAMIT32	Usually multiple acids move in and out Transporters 32
Solyc01g066860.2	SL2.40ch01	30.07	21.35	16.82	22.71	25.51	32.07	806	AT1G63310	--	--
Solyc01g066870.2	SL2.40ch01	15.21	18.81	29.83	23.06	30.99	34.56	2136	AT3G16560	--	--
Solyc01g066880.2	SL2.40ch01	30.24	28.21	9.5	21.76	19.44	12.74	1376	AT5G27690	--	--
Solyc01g066890.1	SL2.40ch01	0	0.07	0	0	0	0	867	--	--	--
Solyc01g066900.2	SL2.40ch01	9.27	6.87	5.53	4.55	6.63	8.47	3625	AT4G15790	--	--
Solyc01g066910.2	SL2.40ch01	11.43	5.41	12.49	2.13	2.94	1.67	594	AT5G48485	DIR1	DEFECTIVE IN INDUCED RESISTANCE 1
Solyc01g066930.1	SL2.40ch01	0.03	0.03	0.01	0.01	0.03	0.02	5455	AT2G07190	--	--
Solyc01g066940.2	SL2.40ch01	7.15	7.22	7.88	17.08	10.64	21.18	5382	AT4G15780	VAMP724	vesicle-associated membrane protein 724
Solyc01g066950.1	SL2.40ch01	0	0	0	0.13	0	0	321	AT5G10625	--	--
Solyc01g066970.2	SL2.40ch01	0	0	0	0	0.14	0	606	AT5G24860	FPF1	FLOWERING PROMOTING FACTOR 1
Solyc01g066980.2	SL2.40ch01	0.55	1.51	1.1	2.37	0.9	0.96	632	AT5G24860	FPF1	FLOWERING PROMOTING FACTOR 1
Solyc01g066990.1	SL2.40ch01	0	0.59	0	0	0	0.21	207	--	--	--
Solyc01g067000.2	SL2.40ch01	25.46	34.53	81.86	21	22.44	13.59	1231	AT3G16510	--	--
Solyc01g067010.2	SL2.40ch01	14.7	54.69	64.25	24.09	19.91	14.18	1474	AT4G12560	CPR30	CONSTITUTIVE EXPRESSER OF PR GENES 30
Solyc01g067020.2	SL2.40ch01	10.03	14.01	29.59	4.92	3.91	10.2	4451	AT1G48480	RKL1	receptor-like kinase 1
Solyc01g067030.2	SL2.40ch01	0.68	0.17	0.59	0	0.19	0	1463	AT3G06240	--	--
Solyc01g067040.1	SL2.40ch01	0	0.02	0.02	2.11	0.69	2.71	3555	AT3G05430	--	--
Solyc01g067050.1	SL2.40ch01	0	0.02	0	0	0.03	0	1877	ATMG00300	ORF145A
Solyc01g067070.2	SL2.40ch01	7.21	5.73	5.25	7.27	5.65	8.68	6363	AT5G48970	--	--
Solyc01g067080.2	SL2.40ch01	5.16	6.37	8.08	3.41	6.59	5.16	1595	AT3G21400	--	--
Solyc01g067090.2	SL2.40ch01	3.67	4.56	4.09	5.38	5.52	4.47	3421	AT2G47820	--	--
Solyc01g067100.2	SL2.40ch01	29.67	28.87	37.21	49.39	35.47	46.37	9019	AT4G02570	CUL1	cullin 1
Solyc01g067120.2	SL2.40ch01	60.99	50.84	46.98	18.12	3.94	41.03	2788	AT4G02570	CUL1	cullin 1
Solyc01g067130.2	SL2.40ch01	0.08	0.59	0.69	0.09	0.1	0	469	AT2G47810	NF-YB5	nuclear factor Y, subunit B5
Solyc01g067140.1	SL2.40ch01	0	0.03	0	0	0	0.04	2181	AT4G02570	CUL1	cullin 1
Solyc01g067150.1	SL2.40ch01	0	0	0	0.97	0.54	0.25	746	--	--	--
Solyc01g067160.2	SL2.40ch01	0.47	0.22	0.98	0.93	1.25	0.35	6585	--	--	--
Solyc01g067170.1	SL2.40ch01	0	0	0	0.11	0.12	0	564	AT4G02570	CUL1	cullin 1
Solyc01g067180.2	SL2.40ch01	3.19	3.9	2.38	0.83	0.23	0.76	1130	AT4G02570	CUL1	cullin 1
Solyc01g067190.1	SL2.40ch01	0	0	0.01	0.08	0	0	659	--	--	--
Solyc01g067200.1	SL2.40ch01	0.27	0	0	0.46	0.3	0.33	1397	AT4G02570	CUL1	cullin 1
Solyc01g067210.2	SL2.40ch01	0.48	0.07	0.41	0.56	0.47	0.36	5136	AT1G43140	--	--
Solyc01g067220.1	SL2.40ch01	1.13	0.56	0.78	0.2	1.08	1.18	1615	--	--	--
Solyc01g067230.2	SL2.40ch01	0.75	0.26	0.05	0.69	0.26	0.21	1742	AT4G02570	CUL1	cullin 1
Solyc01g067240.2	SL2.40ch01	6.65	1.63	1.58	0.72	2.98	0	1527	AT4G02570	CUL1	cullin 1
Solyc01g067250.2	SL2.40ch01	0.02	0	0	0	0	0	1004	AT1G43140	--	--
Solyc01g067260.2	SL2.40ch01	4.24	3.75	4.64	4.39	1.4	2.05	7140	AT4G02570	CUL1	cullin 1
Solyc01g067270.2	SL2.40ch01	2.74	2.54	1.29	2.17	1.06	0.9	9124	AT4G02570	CUL1	cullin 1
Solyc01g067280.2	SL2.40ch01	18.75	17.03	3.19	31.46	15.87	4.69	2544	AT4G15563	--	--
Solyc01g067290.2	SL2.40ch01	177.97	224.98	170.4	150.86	245.77	183.49	1608	AT5G18660	PCB2	PALE-GREEN AND CHLOROPHYLL B REDUCED 2
Solyc01g067300.2	SL2.40ch01	1.3	0.77	0.63	1.71	0.58	0.52	4420	AT4G15610	--	--
Solyc01g067310.1	SL2.40ch01	0	0	0	0	0.75	1.37	189	--	--	--
Solyc01g067320.1	SL2.40ch01	0	0	0	0	0	0.15	558	AT1G49730	--	--
Solyc01g067330.2	SL2.40ch01	0.04	0	1.96	0.51	0.32	4.34	2468	AT4G15630	--	--
Solyc01g067340.1	SL2.40ch01	0	0	0	0	0	0.2	782	AT1G49770	ZOU	ZHOUPI
Solyc01g067350.2	SL2.40ch01	0	0.11	0	0	0.89	0.31	1411	AT5G65550	--	--
Solyc01g067360.2	SL2.40ch01	5.34	4.74	3.72	12.61	20.88	13.16	4438	AT5G18650	--	--
Solyc01g067370.2	SL2.40ch01	0.33	0.81	1.17	0.22	1.01	0.81	1664	--	--	--
Solyc01g067380.2	SL2.40ch01	9.38	11.04	7.73	33.32	22.01	11.56	6432	AT5G18630	--	--
Solyc01g067390.2	SL2.40ch01	40.47	37.43	35.24	57.58	45.92	31.76	10923	AT3G06400	CHR11	chromatin-remodeling protein 11
Solyc01g067400.2	SL2.40ch01	18.15	15.85	12.3	21.95	16.31	12.46	9562	AT5G18610	--	--
Solyc01g067410.1	SL2.40ch01	0	0	0	0	0.06	0	1008	AT3G05620	--	--
Solyc01g067420.2	SL2.40ch01	0	0	0	0	0	0.04	1065	AT3G27980	--	--
Solyc01g067440.2	SL2.40ch01	7.77	8.05	20.19	18.34	9.15	57.69	634	AT3G21460	--	--
Solyc01g067460.1	SL2.40ch01	43.63	28.92	43.02	81.73	37.15	80.4	309	AT4G15700	--	--
Solyc01g067480.2	SL2.40ch01	7.03	7.48	5.09	4.8	7.52	4.89	12381	AT5G18590	--	--
Solyc01g067490.2	SL2.40ch01	6.58	5.49	5.01	7.92	6.4	4.9	15570	AT2G39090	AtAPC7
Solyc01g067500.2	SL2.40ch01	21.44	18.38	16.36	25.22	25.6	18.53	10357	AT5G18580	TON2	TONNEAU 2
Solyc01g067510.2	SL2.40ch01	15.49	10.83	2.34	5.37	5.48	3.83	2683	AT3G26700	--	--
Solyc01g067520.2	SL2.40ch01	0.02	0.01	0	0	0.03	0	3911	AT4G38190	CSLD4	cellulose synthase like D4
Solyc01g067530.2	SL2.40ch01	34.24	43.71	49.69	19.13	28.97	28.39	10897	AT5G18570	EMB3138	EMBRYO DEFECTIVE 3138
Solyc01g067540.1	SL2.40ch01	0	0.03	0	0.04	0.05	0	966	AT5G18560	PUCHI
Solyc01g067550.2	SL2.40ch01	5.4	4.24	4.83	5.89	6.96	5.73	6461	AT5G18550	--	--
Solyc01g067560.2	SL2.40ch01	4.65	4.86	4.75	6.1	6.29	6.41	19960	AT3G21430	ATALY3	ARABIDOPSIS THALIANA ALWAYS EARLY 3
Solyc01g067570.2	SL2.40ch01	4.62	2.21	1.9	2.86	1.77	2.46	2201	--	--	--
Solyc01g067580.2	SL2.40ch01	9.94	15.42	9.07	5.14	6.91	5.42	3041	AT5G18540	--	--
Solyc01g067590.2	SL2.40ch01	11.01	9.35	6.94	17.65	13.74	8.76	12076	AT1G09020	SNF4	homolog of yeast sucrose nonfermenting 4
Solyc01g067600.2	SL2.40ch01	4.64	3.98	2.46	5.84	5.14	2.4	8742	AT1G02990	--	--
Solyc01g067610.2	SL2.40ch01	11	9.47	4.59	8.13	7.34	5.05	748	--	--	--
Solyc01g067620.2	SL2.40ch01	0.95	1	0.59	1.02	0.47	0.65	1927	AT3G21420	LBO1	LATERAL BRANCHING OXIDOREDUCTASE 1
Solyc01g067630.2	SL2.40ch01	12.91	16.84	18.38	9.57	15.92	12.89	2631	AT2G39080	EMB2799	EMBRYO DEFECTIVE 2799
Solyc01g067640.2	SL2.40ch01	12.38	13.13	10.87	9.95	15.34	9.3	5640	AT1G54610	--	--
Solyc01g067650.1	SL2.40ch01	0.25	0	0	0	0	0	1186	--	--	--
Solyc01g067660.2	SL2.40ch01	68.09	124.66	39.43	54.61	64.05	50.96	3172	AT5G18670	BMY3	beta-amylase 3
Solyc01g067670.2	SL2.40ch01	36.02	31.33	18.3	19.38	12.45	74.11	1607	--	--	--
Solyc01g067680.2	SL2.40ch01	8.7	12.43	8.31	6.44	3.57	27.44	3208	AT2G47900	TLP3	tubby like protein 3
Solyc01g067690.2	SL2.40ch01	1.19	1.17	2.07	0.9	1.3	1.96	1608	--	--	--
Solyc01g067700.2	SL2.40ch01	2.29	0.76	1.04	0.7	1.61	1.36	15512	--	--	--
Solyc01g067710.2	SL2.40ch01	7.02	5.74	5.96	16.14	7.3	6.58	4868	AT3G05030	NHX2	sodium hydrogen exchanger 2
Solyc01g067720.2	SL2.40ch01	11.3	9.1	8.54	12.93	10.32	10.42	5149	AT1G08820	VAP27-2	vamp/synaptobrevin-associated protein 27-2
Solyc01g067730.2	SL2.40ch01	281.54	279.45	279.42	375.65	338.39	348.02	2354	AT4G25050	ACP4	acyl carrier protein 4
Solyc01g067740.2	SL2.40ch01	140.61	99.62	152.97	224.57	130.08	142.74	4929	AT1G08830	CSD1	copper/zinc superoxide dismutase 1
Solyc01g067750.2	SL2.40ch01	15.94	16.2	18.9	21.5	41.56	44.25	14389	AT3G06350	MEE32	MATERNAL EFFECT EMBRYO ARREST 32
Solyc01g067760.1	SL2.40ch01	0.2	0	0	0.01	0.23	0	488	ATCG00630	PSAJ
Solyc01g067770.1	SL2.40ch01	0	0	0	0.05	0.06	0	987	AT5G18750	--	--
Solyc01g067780.1	SL2.40ch01	0.06	0.02	0.06	0.03	0.03	0	2712	AT5G18750	--	--
Solyc01g067790.2	SL2.40ch01	2.25	1.39	1.09	2.58	3.69	1.77	5822	AT3G21480	--	--
Solyc01g067800.2	SL2.40ch01	3.99	2.76	2.69	6.58	5.48	2.55	7734	AT3G06330	--	--
Solyc01g067810.1	SL2.40ch01	0.14	0	0	0	0	0	350	--	--	--
Solyc01g067820.2	SL2.40ch01	3.14	5.18	2.77	4.2	4.39	3.01	2050	AT3G62450	--	--
Solyc01g067830.2	SL2.40ch01	3.49	3.12	1.41	2.18	4.37	1.88	4337	AT4G03120	--	--
Solyc01g067840.2	SL2.40ch01	0.07	0.28	0.31	0.08	0	0	535	--	--	--
Solyc01g067850.2	SL2.40ch01	0.03	0	0	0	0	0	2302	AT1G05260	RCI3A
Solyc01g067860.2	SL2.40ch01	0.06	0.05	0	0	0	0	1599	AT2G39040	--	--
Solyc01g067870.2	SL2.40ch01	0	0.02	0	0.06	0.04	0.03	1661	AT2G39040	--	--
Solyc01g067880.1	SL2.40ch01	0	0.04	0	0	0	0	2220	AT2G39040	--	--
Solyc01g067890.2	SL2.40ch01	236.21	136.13	65.57	222.57	255.6	122.02	4292	AT4G15560	DXS1	1-deoxy-D-xylulose 5-phosphate (DXP) synthase 1
Solyc01g067900.2	SL2.40ch01	57.62	43.81	44.27	44.21	40.3	55.74	873	AT4G15800	RALFL33	ralf-like 33
Solyc01g067910.2	SL2.40ch01	0.07	0.3	0.26	0.14	0	0.43	406	--	--	--
Solyc01g067920.1	SL2.40ch01	0	0	0.03	0	0	0	1997	AT4G38180	FRS5	FAR1-related sequence 5
Solyc01g067930.2	SL2.40ch01	63.06	85.66	160.5	148.66	117.03	334.76	1400	AT3G62720	XXT1	XYG XYLOSYLTRANSFERASE 1
Solyc01g067940.2	SL2.40ch01	18.07	21.67	28.7	38.37	27.62	75.93	998	--	--	--
Solyc01g067950.1	SL2.40ch01	0	0	0	0	0.21	0	222	--	--	--
Solyc01g067970.1	SL2.40ch01	0	0.1	0.28	0	0	0	297	--	--	--
Solyc01g067980.1	SL2.40ch01	0	0.05	0.07	0	0	0	3945	AT3G62260	--	--
Solyc01g068000.2	SL2.40ch01	7.95	11.1	14.29	16.13	15.39	12.7	5009	AT3G62260	--	--
Solyc01g068010.1	SL2.40ch01	0	0	0.05	0.06	0.06	0.06	1079	--	--	--
Solyc01g068020.2	SL2.40ch01	8.92	5.93	5.64	13.18	11.36	8.9	2797	AT1G02475	--	--
Solyc01g068030.2	SL2.40ch01	8.92	5	4.71	12.89	9.53	9.43	2601	AT1G02475	--	--
Solyc01g068040.1	SL2.40ch01	0.05	0	0.93	0	0	0.36	837	AT2G36110	--	--
Solyc01g068050.2	SL2.40ch01	3.16	2.97	3.05	2.13	3.48	2.62	4420	AT4G01880	--	--
Solyc01g068060.2	SL2.40ch01	47.96	51.92	18.35	51.29	39.75	33.01	6086	AT3G15580	ATG8I	AUTOPHAGY 8I
Solyc01g068070.2	SL2.40ch01	1.51	1.52	1.64	1.59	2.29	2.87	18184	AT4G01860	--	--
Solyc01g068080.2	SL2.40ch01	1.25	1.19	1.3	0.29	1.12	0.27	3292	AT1G68540	TKPR2	tetraketide alpha-pyrone reductase 2
Solyc01g068100.2	SL2.40ch01	47.57	42.83	78.24	99.75	72.01	107.19	7170	AT2G47070	SPL1	squamosa promoter binding protein-like 1
Solyc01g068110.2	SL2.40ch01	0	0.03	0.04	0	0	0	989	--	--	--
Solyc01g068120.2	SL2.40ch01	0	0.07	0.09	0	0.05	0.05	888	AT2G47040	VGD1	VANGUARD1
Solyc01g068130.2	SL2.40ch01	7.98	6.63	14.02	6.7	4.12	5.57	3564	AT2G47010	--	--
Solyc01g068140.2	SL2.40ch01	2.04	2.64	1.76	2.45	3.88	2.29	2322	AT3G62160	--	--
Solyc01g068150.2	SL2.40ch01	13.25	11.73	4.85	6.13	6.82	5.31	6008	AT3G62140	--	--
Solyc01g068160.2	SL2.40ch01	7.81	6.86	6.36	6.58	7.82	3.79	5757	AT3G62130	LCD	L-cysteine desulfhydrase
Solyc01g068170.2	SL2.40ch01	6.95	8.56	6.81	6.06	2.94	0.21	5293	AT5G03990	--	--
Solyc01g068180.2	SL2.40ch01	1.75	1.33	1.01	1.34	1.2	0.95	4289	AT4G20740	EMB3131	EMBRYO DEFECTIVE 3131
Solyc01g068190.2	SL2.40ch01	15.03	10.71	11.05	8.21	10.86	10.35	3248	AT4G31560	HCF153	high chlorophyll fluorescence 153
Solyc01g068200.2	SL2.40ch01	15.55	13.47	10.64	16.46	14.55	8.42	6641	AT3G08550	KOB1	KOBITO
Solyc01g068210.2	SL2.40ch01	20.08	20.46	16.27	17.38	17.6	15.22	10002	AT1G51720	--	--
Solyc01g068230.1	SL2.40ch01	0	0	0	0.05	0.06	0.05	2303	AT2G07190	--	--
Solyc01g068240.2	SL2.40ch01	6.18	6.85	8.88	8.45	10.02	13.45	10041	AT4G30890	UBP24	ubiquitin-specific protease 24
Solyc01g068250.2	SL2.40ch01	2.23	1.55	1.74	2.02	1.58	3.9	1374	AT3G51930	--	--
Solyc01g068260.2	SL2.40ch01	1.75	1.34	0.7	2.5	3.14	1.42	13239	AT1G77320	MEI1	meiosis defective 1
Solyc01g068270.2	SL2.40ch01	7.16	7.12	6.62	8.82	8.88	7.1	4402	AT5G63940	--	--
Solyc01g068280.2	SL2.40ch01	5.51	5.31	4.05	3.51	2.35	2.18	13925	AT5G63950	CHR24	chromatin remodeling 24
Solyc01g068290.2	SL2.40ch01	10.4	8.9	9.46	8.28	9.4	10.1	12123	AT2G13440	--	--
Solyc01g068320.1	SL2.40ch01	0.04	0	0.04	0.3	0	0	3083	AT1G05490	chr31	chromatin remodeling 31
Solyc01g068330.2	SL2.40ch01	9.41	9.13	11	8.34	7.87	5.93	6007	AT3G01610	emb1354	embryo defective 1354
Solyc01g068340.2	SL2.40ch01	0.64	0.59	0.75	1.31	0.97	0.2	9417	AT4G30870	MUS81	MMS AND UV SENSITIVE 81
Solyc01g068350.2	SL2.40ch01	0.46	0.51	0.8	1.19	1.71	0.69	2336	AT4G30870	MUS81	MMS AND UV SENSITIVE 81
Solyc01g068360.2	SL2.40ch01	1.86	1.22	1.7	5.22	5.12	2.35	4533	AT3G03770	--	--
Solyc01g068370.2	SL2.40ch01	1.94	1.29	1.03	2.13	1.3	1.29	4241	AT3G03750	SUVR3
Solyc01g068380.2	SL2.40ch01	2.06	2.06	6.84	10.58	2.01	3	9921	AT5G50400	PAP27	purple acid phosphatase 27
Solyc01g068390.2	SL2.40ch01	11.85	10.58	9.27	15.06	13.14	12.32	5283	AT3G62240	--	--
Solyc01g068400.2	SL2.40ch01	55.42	60.1	51.74	28.43	24.25	19.17	8515	AT2G30410	TFCA	TUBULIN FOLDING FACTOR A
Solyc01g068410.2	SL2.40ch01	0.57	0.62	0.38	0.22	0.41	1.06	3003	AT5G16530	PIN5	PIN-FORMED 5
Solyc01g068420.2	SL2.40ch01	0	0	0	0	0	0.07	2522	AT1G29050	TBL38	TRICHOME BIREFRINGENCE-LIKE 38
Solyc01g068430.1	SL2.40ch01	0	0	0	0.24	0	0.12	3215	AT1G29050	TBL38	TRICHOME BIREFRINGENCE-LIKE 38
Solyc01g068450.2	SL2.40ch01	8.19	6.99	6.14	3.24	3.77	3.03	1541	AT3G15750	--	--
Solyc01g068460.2	SL2.40ch01	14.94	14.44	12.45	26.66	18.96	18.94	3032	AT2G38800	--	--
Solyc01g068470.2	SL2.40ch01	16.75	17.56	15.6	13.29	20.54	13.18	9738	AT2G38780	--	--
Solyc01g068480.2	SL2.40ch01	7.82	6.32	6.2	6.84	7.11	5.92	13876	AT2G38770	EMB2765	EMBRYO DEFECTIVE 2765
Solyc01g068490.2	SL2.40ch01	3.17	1.97	4.51	7.24	4.62	3.94	2759	AT1G20780	SAUL1	senescence-associated E3 ubiquitin ligase 1
Solyc01g068500.2	SL2.40ch01	0.3	0.12	0.26	1.2	0.32	0.18	10511	AT3G54510	--	--
Solyc01g068510.1	SL2.40ch01	0	0	0	0	0.18	0	513	AT1G44224	--	--
Solyc01g068520.1	SL2.40ch01	0.47	0.2	0.33	0.39	0.51	0.65	201	--	--	--
Solyc01g068530.2	SL2.40ch01	82.08	57	49.9	71.7	87.32	71.09	720	AT2G09990	--	--
Solyc01g068540.2	SL2.40ch01	0.88	0.74	0.78	1.11	1.98	1.83	6016	AT3G53440	--	--
Solyc01g068550.2	SL2.40ch01	0	0.06	0.11	0	1.64	0.32	1149	AT4G35160	--	--
Solyc01g068560.2	SL2.40ch01	129.21	129.99	78.38	199.93	163.51	188.33	815	--	--	--
Solyc01g068580.2	SL2.40ch01	26.97	26.58	26.2	38.26	44.83	50.31	9083	AT1G02330	--	--
Solyc01g068590.2	SL2.40ch01	8.15	17.07	24.56	23.27	22.91	20.91	5199	--	--	--
Solyc01g068600.2	SL2.40ch01	1.37	1.81	2.02	2.81	2.24	2.8	6156	AT3G62010	--	--
Solyc01g068610.2	SL2.40ch01	15.5	11.21	20.62	32.04	16.84	30.72	17320	AT3G62010	--	--
Solyc01g068620.2	SL2.40ch01	25.5	23.15	19.25	6.16	9.42	5.93	3363	AT4G01650	--	--
Solyc01g068630.2	SL2.40ch01	0.26	0.44	0.16	6.72	5.92	9.84	3436	AT3G62040	--	--
Solyc01g068640.2	SL2.40ch01	5.52	3.33	7.27	9.57	10.16	12.71	10984	AT4G01660	ATATH10
Solyc01g073640.2	SL2.40ch01	627.33	607.69	338.79	219.2	277.18	285.99	1468	AT2G47140	SDR5	short-chain dehydrogenase reductase 5
Solyc01g073650.2	SL2.40ch01	116.41	91.9	95.76	99.68	89.5	94.83	7867	AT2G42500	PP2A-3	protein phosphatase 2A-3
Solyc01g073660.2	SL2.40ch01	17.12	11.27	8.13	15.69	13.11	15.86	8364	AT2G44280	--	--
Solyc01g073670.2	SL2.40ch01	0.07	0.18	0.87	0	0.08	0.02	3318	AT3G60070	--	--
Solyc01g073680.2	SL2.40ch01	26.02	19.68	11.21	20.99	37.63	19.99	1600	AT2G44300	--	--
Solyc01g073690.2	SL2.40ch01	99.8	98.78	99.02	136.64	133.62	131.47	1083	AT3G58730	--	--
Solyc01g073700.2	SL2.40ch01	3.06	4.24	6.18	2.39	2.59	2.63	1783	AT5G57480	--	--
Solyc01g073710.2	SL2.40ch01	5.2	3.77	3.22	6.82	4.55	2.1	744	AT2G44310	--	--
Solyc01g073720.2	SL2.40ch01	1.05	1.88	2.57	5.34	4.6	6.02	551	AT2G31945	--	--
Solyc01g073730.2	SL2.40ch01	13.3	14	10.79	29.72	19.07	19.2	4927	AT2G31955	CNX2	cofactor of nitrate reductase and xanthine dehydrogenase 2
Solyc01g073740.2	SL2.40ch01	20.63	15.94	14.21	33.17	29.72	27.71	8786	AT2G44350	CSY4	CITRATE SYNTHASE 4
Solyc01g073750.2	SL2.40ch01	16.36	12.69	15.91	37.52	31.44	29.86	27743	AT1G05570	GSL6	GLUCAN SYNTHASE-LIKE 6
Solyc01g073760.2	SL2.40ch01	38.46	26.6	25.79	16.22	11.28	12.85	514	AT1G05570	GSL6	GLUCAN SYNTHASE-LIKE 6
Solyc01g073770.2	SL2.40ch01	55.79	47.31	11.37	44.44	21.1	2.43	1084	AT5G19900	--	--
Solyc01g073780.2	SL2.40ch01	0.86	0.63	0.63	0.06	0.03	0.06	1356	AT2G44380	--	--
Solyc01g073800.2	SL2.40ch01	0	0.17	0.53	0	0.19	0.05	917	AT2G44380	--	--
Solyc01g073810.2	SL2.40ch01	0.49	0.62	0.31	0.38	0	0.11	797	AT2G17740	--	--
Solyc01g073820.2	SL2.40ch01	1.54	2.22	11.56	0.64	0.2	2.88	947	AT2G44380	--	--
Solyc01g073830.1	SL2.40ch01	0	0.07	1.43	0.37	0.15	0.49	933	AT2G44380	--	--
Solyc01g073840.1	SL2.40ch01	0.7	0.63	1.01	0.59	0.77	3.12	1380	AT2G44380	--	--
Solyc01g073860.2	SL2.40ch01	0.1	0.08	0.27	0	0	0.28	768	AT2G44380	--	--
Solyc01g073870.2	SL2.40ch01	27.04	26.31	18.09	26.34	24.29	15.2	11467	AT1G40087	--	--
Solyc01g073880.2	SL2.40ch01	0.25	1.11	8.6	0.7	1.78	4.04	609	AT2G44380	--	--
Solyc01g073890.2	SL2.40ch01	0.08	1.35	30.36	0.06	0.31	41.74	1493	AT2G27660	--	--
Solyc01g073900.2	SL2.40ch01	14.58	18.44	25.47	25.92	22.53	41.94	2139	AT2G44410	--	--
Solyc01g073910.2	SL2.40ch01	8.26	11.77	14.97	5.97	8.7	14.7	1884	AT5G06710	HAT14	homeobox from Arabidopsis thaliana
Solyc01g073920.2	SL2.40ch01	4.81	3.42	2.9	4.36	4.01	1.95	10004	AT2G32840	--	--
Solyc01g073930.2	SL2.40ch01	3.4	3.23	2.05	2.54	3.4	1.74	6338	AT2G44420	--	--
Solyc01g073940.2	SL2.40ch01	6.17	4	3.36	4.85	5.85	3.69	3801	AT3G12130	--	--
Solyc01g073950.2	SL2.40ch01	28.47	27.5	42.95	50.49	35.13	45.81	4479	AT3G57980	--	--
Solyc01g073960.2	SL2.40ch01	41.2	35.31	19.19	38.63	30.74	20	6337	AT5G13020	EML3	EMSY-like 3
Solyc01g073970.2	SL2.40ch01	12.74	3.75	6.11	13.45	14.48	20	575	AT5G65360	--	--
Solyc01g073980.1	SL2.40ch01	0	0	0.16	0.08	0.17	0	1020	--	--	--
Solyc01g073990.2	SL2.40ch01	0	0.11	0.15	0.11	0.06	0	793	--	--	--
Solyc01g074000.2	SL2.40ch01	25.26	18.96	8.74	13.42	17.47	14.17	643	AT5G65360	--	--
Solyc01g074010.2	SL2.40ch01	12.35	12.09	12.41	19.35	15.5	22.31	4108	AT2G32850	--	--
Solyc01g074020.2	SL2.40ch01	2.23	2.16	1.1	1.98	1.24	1.23	6257	AT1G04945	--	--
Solyc01g074030.2	SL2.40ch01	153.65	188.73	268	61.66	35.53	166.32	6971	AT2G44480	BGLU17	beta glucosidase 17
Solyc01g074040.1	SL2.40ch01	0	0	0.24	0	0.03	0.12	5286	AT2G44480	BGLU17	beta glucosidase 17
Solyc01g074060.1	SL2.40ch01	0.08	0	0	0	0	0	950	AT2G44480	BGLU17	beta glucosidase 17
Solyc01g079060.2	SL2.40ch01	1.63	2.19	2.65	6.83	5.32	5.82	4747	AT3G62080	--	--
Solyc01g079070.2	SL2.40ch01	9.02	7.45	5.04	15.98	13.7	15.09	1998	AT3G62080	--	--
Solyc01g079080.2	SL2.40ch01	0.36	0.1	0.18	0.38	0.16	0.03	5674	AT2G46980	AtASY3	Arabidopsis thaliana ASYNAPTIC 3
Solyc01g079090.2	SL2.40ch01	72.51	51.52	44.33	75.01	97.03	57.29	5456	AT4G01690	PPOX
Solyc01g079100.2	SL2.40ch01	1.33	1.54	0.52	1.55	1.41	0.93	3447	AT4G01730	--	--
[truncated: 27,979 more rows]
