# Supplementary material for: A comparison of the low temperature transcriptomes of two tomato genotypes that differ in freezing tolerance: Solanum lycopersicum and Solanum habrochaites
Source: BMC Plant Biol. 2015 Jun 6;15:132. doi: 10.1186/s12870-015-0521-6 (PMC4458020; doi:10.1186/s12870-015-0521-6)
Supplement: Additional file 2: — Specify primers used in expression analysis of selected genes. [file 12870_2015_521_MOESM2_ESM.xls]

## Sheet: Sheet1
Tomato ID	Class	Forward (5'-3')	Reverse (5'-3')
Solyc04g082200.2	LTI45	TTTGGGATGTTATGATTGTGTTTCT	ATCCTTCAGAATCCAAAAAAAACAA
Solyc07g053140.2	BBX28	GACCATTCGTTTTCATCAACATTAC	ATATCAACCGACTAAAAGATTTAGGG
Solyc06g050920.2	TBL33	TATCATCCACCACAACACAATTTTT	TTTTGTTTTGACCAATTTTATGTGG
Solyc02g086820.2	SABP3	AGTATACTGCACTGGAAGCTCATGT	TTTGGTCTACATGAGCAAGAATAACA
Solyc05g050120.2	NADP-ME3	CATATCACGGGGGTTAATCTTGTAT	ACAAACTCGAATTCTGAACAAAAAA
Solyc10g006970.2	TRX-M1	TACAATGGTGCGCGCATATAG	TGTGCTTTTGAAGGCAAATATAGAA
Solyc05g006020.2	NAT7	ATATTGCCCCTAAGTTTTCTTGTTT	GCAAATTGCAAATAACTCACTTTTG
