# Supplementary material for: A comparison of the low temperature transcriptomes of two tomato genotypes that differ in freezing tolerance: Solanum lycopersicum and Solanum habrochaites
Source: BMC Plant Biol. 2015 Jun 6;15:132. doi: 10.1186/s12870-015-0521-6 (PMC4458020; doi:10.1186/s12870-015-0521-6)
Supplement: Additional file 3: — GO term analysis of differentially expressed genes (DEG). [file 12870_2015_521_MOESM3_ESM.xls]

## Sheet: Tsh0 vs C0 up gene list
Gene	Chromosome	logConc	logFC	p.value	TAIR ID	Symbol	Description
Solyc00g005040.2	SL2.40ch00	-21.4502	4.29527	7.84e-10	AT5G46240	KAT1	potassium channel in Arabidopsis thaliana 1
Solyc00g007010.2	SL2.40ch00	-15.5472	1.11773	8.8e-36	AT5G66020	SACIB	SUPPRESSOR OF ACTIN 1B
Solyc00g007100.2	SL2.40ch00	-15.7013	1.24086	9.24e-40	AT4G35500	--	--
Solyc00g007110.2	SL2.40ch00	-19.9695	1.25679	0.00383827	AT1G21630	--	--
Solyc00g009110.2	SL2.40ch00	-13.2909	1.96111	0	AT1G71710	--	--
Solyc00g011870.1	SL2.40ch00	-22.6208	3.95423	0.000274658	AT4G31860	--	--
Solyc00g019750.1	SL2.40ch00	-21.878	2.26973	0.00753784	--	--	--
Solyc00g019980.2	SL2.40ch00	-19.3616	1.18485	0.000317317	--	--	--
Solyc00g020020.2	SL2.40ch00	-20.9087	1.76355	0.00332689	--	--	--
Solyc00g020840.2	SL2.40ch00	-20.6673	1.52127	0.00598812	AT5G23980	FRO4	ferric reduction oxidase 4
Solyc00g021660.1	SL2.40ch00	-34.9908	30.0505	5.96e-08	AT4G34860	A/N-InvB	alkaline/neutral invertase B
Solyc00g026160.2	SL2.40ch00	-22.4892	4.21727	4.01e-05	AT5G23980	FRO4	ferric reduction oxidase 4
Solyc00g028960.1	SL2.40ch00	-20.1835	1.90984	3.59e-05	AT1G03020	--	--
Solyc00g029190.2	SL2.40ch00	-21.3283	3.36927	7.66e-07	AT1G68040	--	--
Solyc00g030000.1	SL2.40ch00	-34.8062	30.4197	4.66e-10	AT4G24010	CSLG1	cellulose synthase like G1
Solyc00g033460.2	SL2.40ch00	-34.2611	31.5099	1.36e-20	AT4G36470	--	--
Solyc00g039990.2	SL2.40ch00	-18.0464	1.01417	2.8e-06	AT1G22660	--	--
Solyc00g050130.1	SL2.40ch00	-16.9606	1.43682	6.08e-23	AT4G34138	UGT73B1	UDP-glucosyl transferase 73B1
Solyc00g059100.2	SL2.40ch00	-17.7334	1.34937	1.42e-12	AT5G08560	--	--
Solyc00g071180.2	SL2.40ch00	-12.9539	6.59054	0	AT3G12490	CYSB	cystatin B
Solyc00g075440.1	SL2.40ch00	-22.8445	3.50677	0.00341797	--	--	--
Solyc00g080750.2	SL2.40ch00	-16.0722	1.59555	3.34e-50	AT2G01340	At17.1
Solyc00g100880.2	SL2.40ch00	-35.2833	29.4655	1.53e-05	AT3G14260	--	--
Solyc00g110870.2	SL2.40ch00	-15.8014	1.2431	3.63e-37	AT4G23740	--	--
Solyc00g117450.2	SL2.40ch00	-18.3009	2.6856	4.62e-31	AT1G75520	SRS5	SHI-related sequence 5
Solyc00g136560.2	SL2.40ch00	-14.9176	3.79785	0	AT5G58770	cPT4	cis-prenyltransferase 4
Solyc00g147770.1	SL2.40ch00	-17.0813	3.07849	4.95e-92	AT5G33406	--	--
Solyc00g170200.1	SL2.40ch00	-17.4212	1.18348	6.51e-12	AT3G24420	--	--
Solyc00g184350.2	SL2.40ch00	-19.8124	1.5709	0.000117055	AT5G05680	MOS7	MODIFIER OF SNC1,7
Solyc00g187050.2	SL2.40ch00	-15.1512	4.61429	0	AT4G30920	LAP2	leucyl aminopeptidase 2
Solyc00g196060.2	SL2.40ch00	-16.4982	1.48421	5.05e-33	AT1G30330	ARF6	auxin response factor 6
Solyc00g206460.1	SL2.40ch00	-18.6601	3.53563	3.75e-42	AT4G08950	EXO	EXORDIUM
Solyc00g217960.1	SL2.40ch00	-18.6096	2.57572	1.25e-23	AT3G14320	--	--
Solyc00g226760.1	SL2.40ch00	-35.5536	28.925	0.000488281	AT2G03760	ST1	SULFOTRANSFERASE 1
Solyc00g249900.2	SL2.40ch00	-21.4892	3.04734	2.74e-05	AT5G22770	alpha-ADR	alpha-adaptin
Solyc00g254910.1	SL2.40ch00	-35.6223	28.7875	0.000976563	AT2G46370	JAR1	JASMONATE RESISTANT 1
Solyc00g282510.1	SL2.40ch00	-21.5742	2.04734	0.00719738	AT2G37040	PAL1	PHE ammonia lyase 1
Solyc00g318130.1	SL2.40ch00	-33.9058	32.2204	1.54e-33	AT1G24190	SNL3	SIN3-like 3
Solyc01g005140.2	SL2.40ch01	-21.9132	3.36927	6.6e-05	AT4G25570	ACYB-2
Solyc01g005210.2	SL2.40ch01	-13.4248	1.01546	1.35e-124	AT1G68020	TPS6	TREHALOSE -6-PHOSPHATASE SYNTHASE S6
Solyc01g005300.2	SL2.40ch01	-19.2487	1.52847	1.67e-06	AT1G68050	FKF1	flavin-binding, kelch repeat, f box 1
Solyc01g005310.2	SL2.40ch01	-35.5536	28.925	0.000488281	AT1G14830	DRP1C	DYNAMIN RELATED PROTEIN 1C
Solyc01g005320.2	SL2.40ch01	-22.224	2.74778	0.00418091	AT2G46890	--	--
Solyc01g005340.2	SL2.40ch01	-15.5112	1.77397	5.47e-90	AT2G01680	--	--
Solyc01g005430.2	SL2.40ch01	-15.3661	1.59428	1.32e-80	AT2G01650	PUX2	plant UBX domain-containing protein 2
Solyc01g005440.2	SL2.40ch01	-12.9561	1.70781	0	AT3G17860	TIFY6B
Solyc01g005470.2	SL2.40ch01	-14.0609	2.23821	0	AT1G14870	PCR2	PLANT CADMIUM RESISTANCE 2
Solyc01g005560.2	SL2.40ch01	-11.4363	1.58666	0	AT1G65930	cICDH	cytosolic NADP+-dependent isocitrate dehydrogenase
Solyc01g005720.2	SL2.40ch01	-15.789	2.55488	5.52e-154	AT3G05650	RLP32	receptor like protein 32
Solyc01g005740.2	SL2.40ch01	-21.3445	6.50677	1.47e-25	--	--	--
Solyc01g005750.1	SL2.40ch01	-35.3298	29.3724	3.05e-05	AT3G45140	LOX2	lipoxygenase 2
Solyc01g005780.1	SL2.40ch01	-20.8124	1.5709	0.00700037	AT3G28890	RLP43	receptor like protein 43
Solyc01g005870.1	SL2.40ch01	-16.7339	1.68319	9.7e-36	AT3G05650	RLP32	receptor like protein 32
Solyc01g005880.1	SL2.40ch01	-21.6705	3.8547	4.63e-07	--	--	--
Solyc01g005890.1	SL2.40ch01	-35.6983	28.6355	0.00195312	--	--	--
Solyc01g005930.2	SL2.40ch01	-16.158	1.16378	5.02e-26	AT1G55280	--	--
Solyc01g005960.2	SL2.40ch01	-14.5297	1.06183	3.41e-64	AT2G42520	--	--
Solyc01g006060.2	SL2.40ch01	-19.563	1.42585	0.000141637	AT1G58170	--	--
Solyc01g006360.2	SL2.40ch01	-17.2733	1.47919	1.21e-19	AT3G07160	GSL10	glucan synthase-like 10
Solyc01g006390.2	SL2.40ch01	-19.2541	5.51766	4.24e-73	--	--	--
Solyc01g006400.2	SL2.40ch01	-11.4602	1.68848	0	--	--	--
Solyc01g006420.2	SL2.40ch01	-35.1593	29.7135	1.91e-06	--	--	--
Solyc01g006540.2	SL2.40ch01	-13.9543	2.54137	0	AT3G45140	LOX2	lipoxygenase 2
Solyc01g006550.2	SL2.40ch01	-19.0831	2.8547	3.9e-21	AT3G11080	RLP35	receptor like protein 35
Solyc01g006670.2	SL2.40ch01	-19.6835	1.18485	0.00262638	AT5G12890	--	--
Solyc01g006950.2	SL2.40ch01	-17.7719	1.31204	1.04e-11	AT3G11820	SYR1	SYNTAXIN RELATED PROTEIN 1
Solyc01g007000.2	SL2.40ch01	-19.6208	1.31038	0.000636173	AT2G35930	PUB23	plant U-box 23
Solyc01g007030.2	SL2.40ch01	-20.878	3.43966	2.78e-09	AT2G35930	PUB23	plant U-box 23
Solyc01g007050.1	SL2.40ch01	-21.4598	3.10624	1.52e-05	AT3G11840	PUB24	plant U-box 24
Solyc01g007070.2	SL2.40ch01	-13.2038	1.45748	8.9e-297	AT2G35940	EDA29	embryo sac development arrest 29
Solyc01g007110.2	SL2.40ch01	-14.5208	1.16635	1.27e-77	AT5G06370	--	--
Solyc01g007170.2	SL2.40ch01	-18.7353	1.38521	2.98e-07	AT3G03680	--	--
Solyc01g007390.1	SL2.40ch01	-20.9892	2.04734	0.00087791	--	--	--
Solyc01g007610.2	SL2.40ch01	-10.613	1.01274	0	ATCG00800	--	--
Solyc01g007630.2	SL2.40ch01	-9.54415	1.23168	0	ATCG01310	RPL2.2	ribosomal protein L2
Solyc01g007770.2	SL2.40ch01	-17.7935	1.07518	3.05e-08	AT5G06280	--	--
Solyc01g007950.2	SL2.40ch01	-17.0038	2.17254	3.48e-49	AT1G10740	--	--
Solyc01g007970.1	SL2.40ch01	-19.9622	1.87046	1.21e-05	AT1G70520	CRK2	cysteine-rich RLK (RECEPTOR-like protein kinase) 2
Solyc01g007990.2	SL2.40ch01	-14.4167	1.18485	9e-86	AT1G70520	CRK2	cysteine-rich RLK (RECEPTOR-like protein kinase) 2
Solyc01g008070.2	SL2.40ch01	-14.3212	1.73876	1.25e-195	AT5G47860	--	--
Solyc01g008130.2	SL2.40ch01	-16.8213	1.27411	5.79e-20	AT3G11920	--	--
Solyc01g008390.1	SL2.40ch01	-35.1983	29.6355	3.81e-06	AT3G05650	RLP32	receptor like protein 32
Solyc01g008410.1	SL2.40ch01	-35.2833	29.4655	1.53e-05	AT3G05370	RLP31	receptor like protein 31
Solyc01g008500.2	SL2.40ch01	-16.5174	2.84446	2.06e-116	AT5G38280	PR5K	PR5-like receptor kinase
Solyc01g008640.2	SL2.40ch01	-21.6968	2.6323	0.000855446	AT3G26310	CYP71B35	cytochrome P450, family 71, subfamily B, polypeptide 35
Solyc01g008650.2	SL2.40ch01	-21.6968	5.80223	1.58e-15	AT5G25120	CYP71B11	ytochrome p450, family 71, subfamily B, polypeptide 11
Solyc01g008690.2	SL2.40ch01	-21.8124	3.5709	1.05e-05	AT2G13650	GONST1	golgi nucleotide sugar transporter 1
Solyc01g008730.2	SL2.40ch01	-15.9411	1.07561	6.98e-26	AT5G06950	TGA2	TGACG sequence-specific binding protein 2
Solyc01g008830.1	SL2.40ch01	-15.522	1.17605	2.11e-40	AT5G21105	--	--
Solyc01g009120.2	SL2.40ch01	-18.053	1.4239	4.23e-11	AT4G33470	HDA14	histone deacetylase 14
Solyc01g009160.2	SL2.40ch01	-17.648	2.55483	5.92e-44	AT2G27080	--	--
Solyc01g009240.2	SL2.40ch01	-19.8632	1.8547	7.07e-06	AT5G20950	--	--
Solyc01g009320.1	SL2.40ch01	-35.0871	29.8578	4.77e-07	AT3G11840	PUB24	plant U-box 24
Solyc01g009330.1	SL2.40ch01	-20.677	5.84176	3.21e-31	AT2G35930	PUB23	plant U-box 23
Solyc01g009420.2	SL2.40ch01	-12.6904	1.29081	0	AT1G08200	AXS2	UDP-D-apiose/UDP-D-xylose synthase 2
Solyc01g009680.2	SL2.40ch01	-19.6452	3.90532	5.93e-26	AT3G45140	LOX2	lipoxygenase 2
Solyc01g009690.1	SL2.40ch01	-18.3268	1.14132	1.45e-06	AT3G05650	RLP32	receptor like protein 32
Solyc01g009840.1	SL2.40ch01	-35.6983	28.6355	0.00195312	AT1G63100	--	--
Solyc01g009860.2	SL2.40ch01	-12.1495	1.11098	0	AT5G13180	VNI2	VND-interacting 2
Solyc01g009940.1	SL2.40ch01	-34.5702	30.8918	1.14e-13	--	--	--
Solyc01g009950.1	SL2.40ch01	-35.1593	29.7135	1.91e-06	AT3G29785	--	--
Solyc01g009960.2	SL2.40ch01	-21.8611	5.47361	2.61e-12	AT1G43800	FTM1	FLORAL TRANSITION AT THE MERISTEM1
Solyc01g010060.2	SL2.40ch01	-19.2613	2.02919	2.7e-10	--	--	--
Solyc01g010130.2	SL2.40ch01	-16.2583	1.2233	1.54e-26	AT1G68920	--	--
Solyc01g010160.2	SL2.40ch01	-35.8796	28.2729	0.0078125	AT1G26560	BGLU40	beta glucosidase 40
Solyc01g010430.2	SL2.40ch01	-16.7602	1.16064	1.94e-17	AT3G28630	--	--
Solyc01g010760.2	SL2.40ch01	-14.7898	1.18264	3.21e-66	AT3G01280	VDAC1	voltage dependent anion channel 1
Solyc01g010770.2	SL2.40ch01	-15.3412	1.14735	2.21e-43	AT5G62740	HIR4	hypersensitive induced reaction 4
Solyc01g010930.2	SL2.40ch01	-18.5596	1.58077	5.79e-10	AT1G14020	--	--
Solyc01g011090.2	SL2.40ch01	-18.6673	1.21727	4.15e-06	AT1G59820	ALA3	aminophospholipid ATPase 3
Solyc01g011430.2	SL2.40ch01	-35.6223	28.7875	0.000976563	AT3G49210	--	--
Solyc01g011470.1	SL2.40ch01	-35.6223	28.7875	0.000976563	AT1G70850	MLP34	MLP-like protein 34
Solyc01g012700.2	SL2.40ch01	-35.1983	29.6355	3.81e-06	AT4G36250	ALDH3F1	aldehyde dehydrogenase 3F1
Solyc01g012760.1	SL2.40ch01	-34.2721	31.4879	2.71e-20	AT4G36250	ALDH3F1	aldehyde dehydrogenase 3F1
Solyc01g013890.1	SL2.40ch01	-35.5536	28.925	0.000488281	AT4G36250	ALDH3F1	aldehyde dehydrogenase 3F1
Solyc01g013900.2	SL2.40ch01	-34.3668	31.2984	6.94e-18	AT4G36250	ALDH3F1	aldehyde dehydrogenase 3F1
Solyc01g014520.1	SL2.40ch01	-34.9331	30.166	1.49e-08	AT5G60900	RLK1	receptor-like protein kinase 1
Solyc01g014530.2	SL2.40ch01	-34.506	31.0201	7.11e-15	AT5G60900	RLK1	receptor-like protein kinase 1
Solyc01g014560.2	SL2.40ch01	-33.7135	32.6051	1.79e-43	AT5G60900	RLK1	receptor-like protein kinase 1
Solyc01g014700.2	SL2.40ch01	-21.5305	2.1348	0.00434351	AT5G60900	RLK1	receptor-like protein kinase 1
Solyc01g014840.2	SL2.40ch01	-17.8298	1.97334	2.64e-23	AT5G17680	--	--
Solyc01g015000.2	SL2.40ch01	-33.729	32.5741	1.43e-42	AT4G01900	PII
Solyc01g016360.1	SL2.40ch01	-35.5536	28.925	0.000488281	AT1G71400	RLP12	receptor like protein 12
Solyc01g016370.1	SL2.40ch01	-21.4695	4.25679	1.49e-09	AT1G71400	RLP12	receptor like protein 12
Solyc01g016510.1	SL2.40ch01	-34.8543	30.3235	1.86e-09	AT1G03610	--	--
Solyc01g016530.1	SL2.40ch01	-34.4331	31.166	2.22e-16	AT1G73210	--	--
Solyc01g016540.1	SL2.40ch01	-34.0137	32.0047	5.05e-29	AT4G03420	--	--
Solyc01g017320.1	SL2.40ch01	-22.9132	3.36927	0.00634766	ATCG00350	PSAA
Solyc01g017350.1	SL2.40ch01	-35.8796	28.2729	0.0078125	ATCG00170	RPOC2
Solyc01g017600.2	SL2.40ch01	-12.8503	1.11549	2.83e-222	AT1G55230	--	--
Solyc01g020130.2	SL2.40ch01	-20.0096	3.17662	9.69e-14	AT5G67230	IRX14-L	IRREGULAR XYLEM 14-LIKE
Solyc01g020140.2	SL2.40ch01	-22.1968	4.80223	1.12e-07	AT5G67230	IRX14-L	IRREGULAR XYLEM 14-LIKE
Solyc01g021740.1	SL2.40ch01	-21.9695	5.25679	1.46e-10	AT5G19760	--	--
Solyc01g034160.1	SL2.40ch01	-21.738	2.54984	0.00148964	AT4G23160	CRK8	cysteine-rich RLK (RECEPTOR-like protein kinase) 8
Solyc01g044290.1	SL2.40ch01	-35.7833	28.4655	0.00390625	AT2G07190	--	--
Solyc01g044340.2	SL2.40ch01	-15.0898	1.31896	3.93e-67	AT1G65430	ATARI8	ARABIDOPSIS ARIADNE 8
Solyc01g044370.1	SL2.40ch01	-20.5121	8.17146	1.29e-85	AT1G30910	--	--
Solyc01g044380.1	SL2.40ch01	-35.6223	28.7875	0.000976563	--	--	--
Solyc01g044420.2	SL2.40ch01	-22.1705	2.8547	0.00234985	AT3G13600	--	--
Solyc01g044520.1	SL2.40ch01	-35.6983	28.6355	0.00195312	AT1G07900	LBD1	LOB domain-containing protein 1
Solyc01g047590.1	SL2.40ch01	-33.9686	32.0949	7.89e-31	AT1G67680	--	--
Solyc01g056310.2	SL2.40ch01	-21.738	2.54984	0.00148964	AT1G55570	sks12	SKU5 similar 12
Solyc01g056580.2	SL2.40ch01	-21.0199	5.15587	1.11e-18	AT5G14760	FIN4	FLAGELLIN-INSENSITIVE 4
Solyc01g056750.1	SL2.40ch01	-35.6223	28.7875	0.000976563	AT3G43590	--	--
Solyc01g056760.2	SL2.40ch01	-22.8445	3.50677	0.00341797	AT3G43590	--	--
Solyc01g056770.1	SL2.40ch01	-35.0536	29.925	2.38e-07	--	--	--
Solyc01g056840.1	SL2.40ch01	-35.0536	29.925	2.38e-07	ATCG00170	RPOC2
Solyc01g056850.2	SL2.40ch01	-15.1363	2.17314	5.26e-174	AT1G30820	--	--
Solyc01g056860.1	SL2.40ch01	-35.7833	28.4655	0.00390625	AT4G23160	CRK8	cysteine-rich RLK (RECEPTOR-like protein kinase) 8
Solyc01g057000.2	SL2.40ch01	-19.765	4.4958	2.7e-32	AT3G11930	--	--
Solyc01g057270.2	SL2.40ch01	-19.6754	3.20115	3.06e-17	AT5G09410	EICBP.B	ethylene induced calmodulin binding protein
Solyc01g057390.2	SL2.40ch01	-35.7833	28.4655	0.00390625	--	--	--
Solyc01g057770.2	SL2.40ch01	-14.5806	1.74013	6.61e-164	AT3G62270	--	--
Solyc01g057910.2	SL2.40ch01	-18.2246	1.45877	1.72e-10	AT5G49620	MYB78	myb domain protein 78
Solyc01g057960.1	SL2.40ch01	-35.0215	29.9891	1.19e-07	AT1G52150	ICU4	INCURVATA 4
Solyc01g057980.2	SL2.40ch01	-19.8283	4.36927	3.35e-29	--	--	--
Solyc01g058000.2	SL2.40ch01	-34.0294	31.9733	2.02e-28	--	--	--
Solyc01g058220.1	SL2.40ch01	-34.2611	31.5099	1.36e-20	AT4G24750	--	--
Solyc01g058360.1	SL2.40ch01	-35.0871	29.8578	4.77e-07	AT5G13750	ZIFL1	zinc induced facilitator-like 1
Solyc01g058380.1	SL2.40ch01	-35.2833	29.4655	1.53e-05	AT4G34450	--	--
Solyc01g058550.1	SL2.40ch01	-35.7833	28.4655	0.00390625	--	--	--
Solyc01g060090.1	SL2.40ch01	-18.9186	1.26973	9.45e-06	AT3G06670	--	--
Solyc01g060330.1	SL2.40ch01	-35.6983	28.6355	0.00195312	AT2G07190	--	--
Solyc01g065490.2	SL2.40ch01	-14.2339	2.11132	1.36e-305	AT1G60690	--	--
Solyc01g065720.2	SL2.40ch01	-15.1209	1.00514	8.65e-39	AT3G16785	PLDZETA1
Solyc01g066010.1	SL2.40ch01	-20.7035	5.78881	9.41e-30	AT3G51950	--	--
Solyc01g066190.1	SL2.40ch01	-34.8796	30.2729	3.73e-09	--	--	--
Solyc01g066200.1	SL2.40ch01	-20.391	1.4948	0.00288725	--	--	--
Solyc01g066270.2	SL2.40ch01	-19.1601	2.53563	3.41e-16	--	--	--
Solyc01g066450.2	SL2.40ch01	-19.3238	1.76355	7.25e-08	AT4G15960	--	--
Solyc01g066460.2	SL2.40ch01	-17.5788	1.65842	3.53e-20	AT4G02340	--	--
Solyc01g066470.2	SL2.40ch01	-16.9659	2.76808	3.57e-81	AT4G02340	--	--
Solyc01g066520.2	SL2.40ch01	-15.2658	3.01114	7.94e-308	AT3G06850	LTA1
Solyc01g066820.2	SL2.40ch01	-17.8552	3.57696	1.64e-73	AT3G16630	KINESIN-13A
Solyc01g066830.2	SL2.40ch01	-15.6491	1.48843	1.96e-58	AT4G15880	ESD4	EARLY IN SHORT DAYS 4
Solyc01g066940.2	SL2.40ch01	-16.1973	1.16085	2.63e-25	AT4G15780	VAMP724	vesicle-associated membrane protein 724
Solyc01g066980.2	SL2.40ch01	-20.4246	2.0067	6.57e-05	AT5G24860	FPF1	FLOWERING PROMOTING FACTOR 1
Solyc01g067040.1	SL2.40ch01	-33.9614	32.1094	3.94e-31	AT3G05430	--	--
Solyc01g067150.1	SL2.40ch01	-35.4908	29.0505	0.000244141	--	--	--
Solyc01g067330.2	SL2.40ch01	-22.9132	3.36927	0.00634766	AT4G15630	--	--
Solyc01g067360.2	SL2.40ch01	-16.7043	1.14327	1.58e-17	AT5G18650	--	--
Solyc01g067380.2	SL2.40ch01	-15.115	1.73641	1.76e-113	AT5G18630	--	--
Solyc01g067440.2	SL2.40ch01	-17.0388	1.14081	2.12e-14	AT3G21460	--	--
Solyc01g067710.2	SL2.40ch01	-15.3819	1.10837	2.77e-39	AT3G05030	NHX2	sodium hydrogen exchanger 2
Solyc01g067930.2	SL2.40ch01	-13.5094	1.14353	2.09e-148	AT3G62720	XXT1	XYG XYLOSYLTRANSFERASE 1
Solyc01g068320.1	SL2.40ch01	-22.224	2.74778	0.00418091	AT1G05490	chr31	chromatin remodeling 31
Solyc01g068360.2	SL2.40ch01	-16.9475	1.39235	8.16e-22	AT3G03770	--	--
Solyc01g068380.2	SL2.40ch01	-16.7235	2.26588	4.02e-64	AT5G50400	PAP27	purple acid phosphatase 27
Solyc01g068490.2	SL2.40ch01	-16.3162	1.09399	1.11e-20	AT1G20780	SAUL1	senescence-associated E3 ubiquitin ligase 1
Solyc01g068500.2	SL2.40ch01	-19.6088	1.97808	1.51e-07	AT3G54510	--	--
Solyc01g068590.2	SL2.40ch01	-18.563	1.42585	2.4e-08	--	--	--
Solyc01g068630.2	SL2.40ch01	-19.4917	4.59754	5.91e-42	AT3G62040	--	--
Solyc01g073720.2	SL2.40ch01	-19.6268	2.32745	6.8e-10	AT2G31945	--	--
Solyc01g073730.2	SL2.40ch01	-15.1539	1.06819	7.48e-43	AT2G31955	CNX2	cofactor of nitrate reductase and xanthine dehydrogenase 2
Solyc01g073750.2	SL2.40ch01	-12.8571	1.10309	2.37e-216	AT1G05570	GSL6	GLUCAN SYNTHASE-LIKE 6
Solyc01g073830.1	SL2.40ch01	-35.7833	28.4655	0.00390625	AT2G44380	--	--
Solyc01g079060.2	SL2.40ch01	-18.5138	1.9933	1.97e-15	AT3G62080	--	--
Solyc01g079180.2	SL2.40ch01	-16.7899	1.15837	4.46e-17	AT5G19730	--	--
Solyc01g079200.2	SL2.40ch01	-19.859	1.66401	5.78e-05	AT1G02400	GA2OX6	gibberellin 2-oxidase 6
Solyc01g079260.2	SL2.40ch01	-14.9303	1.53342	1.55e-100	AT2G47260	WRKY23	WRKY DNA-binding protein 23
Solyc01g079300.2	SL2.40ch01	-19.639	2.74778	2.99e-13	AT4G01970	STS	stachyose synthase
Solyc01g079330.2	SL2.40ch01	-14.6185	1.13568	6.52e-69	AT2G47330	--	--
Solyc01g079360.2	SL2.40ch01	-14.8292	1.68181	2.5e-129	AT2G34830	WRKY35	WRKY DNA-binding protein 35
Solyc01g079380.1	SL2.40ch01	-35.4331	29.166	0.00012207	AT3G03450	RGL2	RGA-like 2
Solyc01g079390.2	SL2.40ch01	-14.4091	1.33828	1.46e-109	AT4G02020	SWN	SWINGER
Solyc01g079480.2	SL2.40ch01	-15.1214	1.17541	1.57e-52	AT3G62420	BZIP53	basic region/leucine zipper motif 53
Solyc01g079530.2	SL2.40ch01	-15.2115	3.52858	0	AT1G02610	--	--
Solyc01g079600.2	SL2.40ch01	-15.0982	3.95214	0	AT1G02660	--	--
Solyc01g079610.2	SL2.40ch01	-13.8575	1.13098	1.26e-114	AT3G62600	ERDJ3B
Solyc01g079780.2	SL2.40ch01	-16.5024	1.25569	6.4e-24	AT5G19250	--	--
Solyc01g079930.1	SL2.40ch01	-19.2902	3.69643	9.43e-31	AT1G03220	--	--
Solyc01g079940.2	SL2.40ch01	-16.2311	1.14471	3.63e-24	AT1G03220	--	--
Solyc01g079960.2	SL2.40ch01	-35.7833	28.4655	0.00390625	AT1G03220	--	--
Solyc01g079980.2	SL2.40ch01	-18.8845	1.08687	0.000124656	AT1G03220	--	--
Solyc01g080010.2	SL2.40ch01	-15.8652	2.00942	6.72e-91	AT1G03220	--	--
Solyc01g080020.2	SL2.40ch01	-15.0059	1.66083	1.6e-111	AT1G03230	--	--
Solyc01g080030.1	SL2.40ch01	-18.0731	9.8797	0	AT5G16990	--	--
Solyc01g080260.2	SL2.40ch01	-16.5323	2.29339	5.14e-75	AT5G18980	--	--
Solyc01g080480.2	SL2.40ch01	-17.7875	2.16491	1.61e-28	AT3G21530	--	--
Solyc01g080490.2	SL2.40ch01	-19.4616	1.77669	7.39e-07	AT3G21550	DMP2	DUF679 domain membrane protein 2
Solyc01g080570.2	SL2.40ch01	-22.1968	4.80223	1.12e-07	AT5G18860	NSH3	nucleoside hydrolase 3
Solyc01g080680.2	SL2.40ch01	-20.4598	3.10624	5.68e-10	AT5G18840	--	--
Solyc01g080790.2	SL2.40ch01	-17.0053	3.32362	3.09e-114	AT2G15220	--	--
Solyc01g080890.2	SL2.40ch01	-15.6859	1.79042	2.16e-81	--	--	--
Solyc01g080910.2	SL2.40ch01	-14.9688	2.02141	8.28e-169	AT1G31130	--	--
Solyc01g080920.2	SL2.40ch01	-22.9132	3.36927	0.00634766	AT2G35930	PUB23	plant U-box 23
Solyc01g081060.2	SL2.40ch01	-11.9209	1.18901	0	AT1G32170	XTR4	xyloglucan endotransglycosylase 4
Solyc01g081140.1	SL2.40ch01	-34.4614	31.1094	8.88e-16	AT5G17580	--	--
Solyc01g081270.2	SL2.40ch01	-17.1073	1.19144	1.33e-14	AT2G29420	GSTU7	glutathione S-transferase tau 7
Solyc01g081540.2	SL2.40ch01	-13.9507	1.48665	1.01e-184	AT2G31900	XIF	myosin-like protein XIF
Solyc01g081620.2	SL2.40ch01	-18.774	2.13794	5.52e-15	AT2G44260	--	--
Solyc01g086640.2	SL2.40ch01	-17.2926	2.43561	2.62e-50	AT2G44500	--	--
Solyc01g087020.2	SL2.40ch01	-19.0459	1.2902	1.55e-05	--	--	--
Solyc01g087280.1	SL2.40ch01	-20.467	1.92181	0.000170155	AT3G07970	QRT2	QUARTET 2
Solyc01g087360.1	SL2.40ch01	-20.4968	5.03223	5.11e-25	AT3G52100	--	--
Solyc01g087410.2	SL2.40ch01	-19.7171	1.11773	0.0051524	AT3G08020	--	--
Solyc01g087450.2	SL2.40ch01	-18.3181	1.51246	1.37e-10	AT5G21080	--	--
Solyc01g087590.2	SL2.40ch01	-16.8192	1.04262	6.93e-14	AT5G13700	PAO1	polyamine oxidase 1
Solyc01g087710.2	SL2.40ch01	-16.0534	1.089	1.83e-24	AT5G13720	--	--
Solyc01g087820.2	SL2.40ch01	-15.9081	1.02976	2.48e-24	AT5G67090	--	--
Solyc01g087840.2	SL2.40ch01	-15.6956	1.94315	5.82e-95	AT5G67090	--	--
Solyc01g087850.2	SL2.40ch01	-15.224	1.48178	6.26e-77	AT5G67090	--	--
Solyc01g087970.2	SL2.40ch01	-14.2961	1.03748	6.03e-72	AT3G63470	scpl40	serine carboxypeptidase-like 40
Solyc01g087980.2	SL2.40ch01	-15.9629	1.91089	1.26e-76	--	--	--
Solyc01g088090.2	SL2.40ch01	-13.1544	2.81191	0	AT5G13800	PPH	pheophytinase
Solyc01g088160.2	SL2.40ch01	-17.3724	2.11104	4.4e-36	AT3G63440	CKX6	cytokinin oxidase/dehydrogenase 6
Solyc01g088280.1	SL2.40ch01	-35.4908	29.0505	0.000244141	AT5G39110	--	--
Solyc01g088300.2	SL2.40ch01	-18.2958	3.31637	4.91e-47	AT5G39150	--	--
Solyc01g088760.2	SL2.40ch01	-15.3586	1.36927	4.42e-60	AT5G24910	ELA1	EUI-like p450 A1
Solyc01g090120.2	SL2.40ch01	-19.5083	1.26034	0.000642807	AT3G60280	UCC3	uclacyanin 3
Solyc01g090180.2	SL2.40ch01	-16.5452	1.26973	8.36e-24	AT4G15093	LigB
Solyc01g090230.2	SL2.40ch01	-14.582	1.00828	3.93e-56	AT1G02120	VAD1	VASCULAR ASSOCIATED DEATH1
Solyc01g090250.2	SL2.40ch01	-18.7983	1.10319	6.29e-05	AT3G08800	SIEL	SHORT-ROOT interacting embryonic lethal
Solyc01g090550.2	SL2.40ch01	-15.9157	1.31959	7.84e-39	AT5G22060	J2	DNAJ homologue 2
Solyc01g090560.2	SL2.40ch01	-16.883	1.66454	6.73e-32	AT2G44940	--	--
Solyc01g090710.2	SL2.40ch01	-18.3404	2.51495	9.9e-27	AT5G43330	c-NAD-MDH2	cytosolic-NAD-dependent malate dehydrogenase 2
Solyc01g090740.2	SL2.40ch01	-15.3553	1.80552	9.02e-104	AT1G02070	--	--
Solyc01g090920.2	SL2.40ch01	-16.9101	1.53787	7.36e-27	AT1G73440	--	--
Solyc01g091050.2	SL2.40ch01	-14.712	1.8344	1.53e-166	AT2G45220	--	--
Solyc01g091160.2	SL2.40ch01	-16.1583	1.17573	1.59e-26	AT4G08900	ARGAH1	arginine amidohydrolase 1
Solyc01g091170.2	SL2.40ch01	-13.6154	5.13766	0	AT4G08900	ARGAH1	arginine amidohydrolase 1
Solyc01g091350.2	SL2.40ch01	-15.8444	1.44018	5.61e-48	AT1G48050	KU80
Solyc01g091440.2	SL2.40ch01	-20.7817	1.6323	0.00455138	AT1G48050	KU80
Solyc01g091460.2	SL2.40ch01	-14.5795	1.20525	2.83e-79	AT3G60860	--	--
Solyc01g091490.2	SL2.40ch01	-17.7671	2.09887	7.12e-28	--	--	--
Solyc01g091560.2	SL2.40ch01	-21.4892	2.21727	0.00259948	AT3G61200	--	--
Solyc01g091600.2	SL2.40ch01	-14.4195	1.40529	5.77e-120	AT1G12760	--	--
Solyc01g091690.2	SL2.40ch01	-16.5371	1.58791	1.2e-36	AT4G00750	--	--
Solyc01g091830.2	SL2.40ch01	-17.8203	2.15426	1.13e-27	AT4G00770	TRM9	TON1 Recruiting Motif 9
Solyc01g091840.2	SL2.40ch01	-18.3278	1.62133	6.73e-12	AT1G12600	--	--
Solyc01g091910.2	SL2.40ch01	-16.1961	1.17607	6.01e-26	AT2G42010	PLDBETA1	phospholipase D beta 1
Solyc01g091930.2	SL2.40ch01	-19.3203	1.15426	0.000378343	AT4G00230	XSP1	xylem serine peptidase 1
Solyc01g093960.2	SL2.40ch01	-17.9474	2.80504	1.99e-42	AT2G45650	RSB1	REDUCED SHOOT BRANCHING 1
Solyc01g093970.2	SL2.40ch01	-15.6502	1.00114	3.43e-27	AT3G61130	LGT1
Solyc01g094040.2	SL2.40ch01	-15.5452	1.26973	9.69e-46	AT1G08500	ENODL18	early nodulin-like protein 18
Solyc01g094050.1	SL2.40ch01	-19.1317	1.02388	0.000810009	AT2G45540	--	--
Solyc01g094130.2	SL2.40ch01	-21.3283	6.53919	3.76e-26	AT2G45510	CYP704A2	cytochrome P450, family 704, subfamily A, polypeptide 2
Solyc01g094140.2	SL2.40ch01	-18.5634	5.15015	2.2e-99	AT2G45510	CYP704A2	cytochrome P450, family 704, subfamily A, polypeptide 2
Solyc01g094220.2	SL2.40ch01	-15.7634	1.15409	6.98e-33	AT3G61220	SDR1	short-chain dehydrogenase/reductase 1
Solyc01g094240.2	SL2.40ch01	-19.6321	1.14688	0.00306532	AT3G61220	SDR1	short-chain dehydrogenase/reductase 1
Solyc01g094250.2	SL2.40ch01	-18.9836	6.05857	5.03e-109	AT3G61220	SDR1	short-chain dehydrogenase/reductase 1
Solyc01g094260.2	SL2.40ch01	-21.7817	5.6323	9.06e-14	AT3G61220	SDR1	short-chain dehydrogenase/reductase 1
Solyc01g094320.2	SL2.40ch01	-21.8445	3.50677	1.94e-05	AT3G61230	PLIM2c	PLIM2c
Solyc01g094330.2	SL2.40ch01	-15.9799	2.7024	4.17e-151	AT1G01770	--	--
Solyc01g094410.2	SL2.40ch01	-14.2616	1.11632	9.06e-85	AT4G11610	--	--
Solyc01g094810.2	SL2.40ch01	-15.4078	1.38039	3.53e-59	AT1G63800	UBC5	ubiquitin-conjugating enzyme 5
Solyc01g094920.2	SL2.40ch01	-13.6436	1.24215	2.02e-159	AT4G00300	--	--
Solyc01g094970.2	SL2.40ch01	-17.3578	6.30528	0	AT3G61490	--	--
Solyc01g094990.2	SL2.40ch01	-19.2541	1.07288	0.00073171	AT4G23490	--	--
Solyc01g095080.2	SL2.40ch01	-18.6737	7.84824	3.03e-267	AT1G01480	AT-ACC2
Solyc01g095190.1	SL2.40ch01	-20.5096	1.53277	0.00337785	AT4G01240	--	--
Solyc01g095370.2	SL2.40ch01	-16.5184	1.39156	6.93e-29	AT3G61590	HWS	HAWAIIAN SKIRT
Solyc01g095390.2	SL2.40ch01	-16.6297	1.22117	1.09e-20	AT5G41620	--	--
Solyc01g095410.2	SL2.40ch01	-11.9975	1.89414	0	AT2G04520	--	--
Solyc01g095450.2	SL2.40ch01	-18.878	1.82495	1.18e-10	AT4G01130	--	--
Solyc01g095490.2	SL2.40ch01	-17.7478	1.02037	9.64e-08	AT1G64230	UBC28	ubiquitin-conjugating enzyme 28
Solyc01g095550.2	SL2.40ch01	-21.5742	2.04734	0.00719738	AT1G64300	--	--
Solyc01g095810.2	SL2.40ch01	-21.1578	1.71031	0.00935531	AT1G28040	--	--
Solyc01g095930.2	SL2.40ch01	-18.8373	4.35112	1.51e-57	AT5G53390	FOP1	FOLDED PETAL 1
Solyc01g095960.2	SL2.40ch01	-18.698	7.15587	5.48e-204	AT5G53390	FOP1	FOLDED PETAL 1
Solyc01g095970.2	SL2.40ch01	-14.966	1.11008	4.26e-52	AT5G42080	RSW9	RADIAL SWELLING 9
Solyc01g096050.2	SL2.40ch01	-13.7294	1.70612	1.23e-282	AT1G01260	--	--
Solyc01g096320.2	SL2.40ch01	-15.3981	3.32116	0	AT2G46680	HB-7	homeobox 7
Solyc01g096380.1	SL2.40ch01	-21.6968	3.80223	8.68e-07	AT1G01180	--	--
Solyc01g096400.2	SL2.40ch01	-16.8921	3.41148	4.91e-130	--	--	--
Solyc01g096560.1	SL2.40ch01	-20.5096	1.53277	0.00337785	AT1G20160	ATSBT5.2
Solyc01g096670.2	SL2.40ch01	-14.0574	1.20184	6.34e-113	AT2G40890	CYP98A3	cytochrome P450, family 98, subfamily A, polypeptide 3
Solyc01g096720.2	SL2.40ch01	-21.4315	3.16282	8.43e-06	AT5G13750	ZIFL1	zinc induced facilitator-like 1
Solyc01g096730.2	SL2.40ch01	-16.6823	1.11605	5.44e-17	AT5G13750	ZIFL1	zinc induced facilitator-like 1
Solyc01g096880.2	SL2.40ch01	-14.3198	1.07991	2.49e-76	AT2G26690	--	--
Solyc01g096930.2	SL2.40ch01	-16.7983	1.21946	1.14e-18	AT5G04930	ALA1	aminophospholipid ATPase 1
Solyc01g097040.2	SL2.40ch01	-15.4219	1.44944	1.76e-64	AT1G08800	--	--
Solyc01g097430.2	SL2.40ch01	-22.4502	4.29527	2.1e-05	AT2G37360	ABCG2	ATP-binding cassette G2
Solyc01g097470.2	SL2.40ch01	-21.4132	2.36927	0.000910521	AT4G14746	--	--
Solyc01g097510.2	SL2.40ch01	-14.5044	2.55943	0	AT2G38760	ANNAT3	annexin 3
Solyc01g097520.2	SL2.40ch01	-11.6432	3.75045	0	AT2G38750	ANNAT4	annexin 4
Solyc01g097830.2	SL2.40ch01	-16.9101	1.24335	4.11e-18	AT5G28150	--	--
Solyc01g097980.2	SL2.40ch01	-14.945	1.27768	1.74e-69	AT1G08720	EDR1	ENHANCED DISEASE RESISTANCE 1
Solyc01g098110.2	SL2.40ch01	-16.0098	1.18741	1.51e-29	AT1G54570	PES1	phytyl ester synthase 1
Solyc01g098120.2	SL2.40ch01	-15.1196	1.24057	2.27e-58	--	--	--
Solyc01g098130.2	SL2.40ch01	-15.049	2.1462	2.22e-180	--	--	--
Solyc01g098200.2	SL2.40ch01	-15.6909	1.67111	9.89e-71	AT1G08820	VAP27-2	vamp/synaptobrevin-associated protein 27-2
Solyc01g098240.1	SL2.40ch01	-17.2697	6.84262	0	AT5G48385	--	--
Solyc01g098270.1	SL2.40ch01	-35.4908	29.0505	0.000244141	--	--	--
Solyc01g098280.2	SL2.40ch01	-21.1578	3.71031	5.63e-09	AT3G04960	--	--
Solyc01g098300.1	SL2.40ch01	-35.1223	29.7875	9.54e-07	AT5G18740	--	--
Solyc01g098360.1	SL2.40ch01	-34.6406	30.7509	1.82e-12	--	--	--
Solyc01g098370.1	SL2.40ch01	-19.878	2.26973	3.74e-08	AT1G45616	RLP6	receptor like protein 6
Solyc01g098400.2	SL2.40ch01	-16.5785	2.08408	8.29e-60	AT3G21510	AHP1	histidine-containing phosphotransmitter 1
Solyc01g098490.2	SL2.40ch01	-22.2817	4.6323	8.05e-07	AT1G54730	--	--
Solyc01g098720.2	SL2.40ch01	-21.0199	1.98594	0.00143091	AT1G72210	--	--
Solyc01g098910.2	SL2.40ch01	-15.6934	2.52113	1.09e-159	AT3G05290	PNC1	peroxisomal adenine nucleotide carrier 1
Solyc01g098950.1	SL2.40ch01	-18.4473	7.13126	2.18e-239	AT3G04120	GAPC1	glyceraldehyde-3-phosphate dehydrogenase C subunit 1
Solyc01g099040.2	SL2.40ch01	-18.6976	9.80056	0	AT5G03980	--	--
Solyc01g099050.2	SL2.40ch01	-22.5742	4.04734	0.000144958	AT1G28590	--	--
Solyc01g099060.1	SL2.40ch01	-18.6059	9.98398	0	AT1G28590	--	--
Solyc01g099100.2	SL2.40ch01	-13.9052	2.17445	0	AT5G27600	LACS7	long-chain acyl-CoA synthetase 7
Solyc01g099150.2	SL2.40ch01	-18.0691	1.4948	5.52e-12	AT1G55020	LOX1	lipoxygenase 1
Solyc01g099160.2	SL2.40ch01	-14.9122	4.09809	0	AT1G55020	LOX1	lipoxygenase 1
Solyc01g099190.2	SL2.40ch01	-35.8796	28.2729	0.0078125	AT1G55020	LOX1	lipoxygenase 1
Solyc01g099290.2	SL2.40ch01	-18.0953	1.66032	3.02e-14	AT4G02570	CUL1	cullin 1
Solyc01g099330.2	SL2.40ch01	-16.3304	1.45655	2.44e-35	AT3G05390	--	--
Solyc01g099460.1	SL2.40ch01	-18.2353	1.32418	7.97e-09	AT5G27680	RECQSIM	RECQ helicase SIM
Solyc01g099500.1	SL2.40ch01	-19.7845	1.81288	6.46e-06	AT5G27680	RECQSIM	RECQ helicase SIM
Solyc01g099560.2	SL2.40ch01	-17.0007	1.3094	7.04e-19	AT3G61220	SDR1	short-chain dehydrogenase/reductase 1
Solyc01g099620.2	SL2.40ch01	-22.6705	3.8547	0.000518799	AT1G09090	RBOHB	respiratory burst oxidase homolog B
Solyc01g099650.2	SL2.40ch01	-17.6081	1.44589	1.85e-15	AT3G05470	--	--
Solyc01g099660.2	SL2.40ch01	-20.7523	3.04734	4.41e-08	AT5G42020	BIP2
Solyc01g099750.2	SL2.40ch01	-16.4092	2.44569	1.98e-92	AT5G27730	--	--
Solyc01g099780.2	SL2.40ch01	-12.973	3.89429	0	AT3G05540	--	--
Solyc01g099860.2	SL2.40ch01	-14.5729	1.05431	1.15e-61	AT3G05580	TOPP9	type one protein phosphatase 9
Solyc01g099870.1	SL2.40ch01	-20.891	2.76981	2.43e-06	AT4G15920	SWEET17
Solyc01g099880.2	SL2.40ch01	-17.9084	1.51748	1.54e-13	AT4G15920	SWEET17
Solyc01g099980.2	SL2.40ch01	-17.9114	1.60764	5.22e-15	AT1G56230	--	--
Solyc01g100270.2	SL2.40ch01	-16.48	1.00628	3.96e-16	AT1G56310	--	--
Solyc01g100450.1	SL2.40ch01	-17.2609	1.32911	2.87e-16	AT1G09820	--	--
Solyc01g100460.2	SL2.40ch01	-16.365	2.74969	2.95e-120	AT3G62420	BZIP53	basic region/leucine zipper motif 53
Solyc01g100740.2	SL2.40ch01	-18.3894	1.18752	8.92e-07	AT1G09300	--	--
Solyc01g100790.1	SL2.40ch01	-20.0986	2.65878	2.05e-09	AT1G08070	OTP82	ORGANELLE TRANSCRIPT PROCESSING 82
Solyc01g100810.2	SL2.40ch01	-13.7812	1.34407	6.7e-170	AT1G56560	A/N-InvA	alkaline/neutral invertase A
Solyc01g100960.2	SL2.40ch01	-19.5199	1.10874	0.00294276	AT1G09420	G6PD4	glucose-6-phosphate dehydrogenase 4
Solyc01g101170.2	SL2.40ch01	-33.3239	33.3844	3.54e-74	AT5G23960	TPS21	terpene synthase 21
Solyc01g101180.2	SL2.40ch01	-21.8283	5.53919	6.82e-13	AT5G23960	TPS21	terpene synthase 21
Solyc01g101210.2	SL2.40ch01	-35.0215	29.9891	1.19e-07	AT5G23960	TPS21	terpene synthase 21
Solyc01g102680.2	SL2.40ch01	-20.9502	3.29527	3.11e-08	AT1G79620	--	--
Solyc01g102730.2	SL2.40ch01	-17.4842	2.01028	1.23e-30	AT2G02400	--	--
Solyc01g102840.2	SL2.40ch01	-16.1814	1.32312	1.14e-32	AT5G36930	--	--
Solyc01g102850.1	SL2.40ch01	-16.6289	1.78431	1.07e-42	AT5G36930	--	--
Solyc01g102870.1	SL2.40ch01	-21.1578	4.88023	3.18e-15	AT1G55610	BRL1	BRI1 like
Solyc01g102880.1	SL2.40ch01	-16.5728	1.7915	1.37e-44	AT5G36930	--	--
Solyc01g102920.2	SL2.40ch01	-22.4502	4.29527	2.1e-05	AT5G36930	--	--
Solyc01g102930.1	SL2.40ch01	-34.7611	30.5099	1.16e-10	AT5G36930	--	--
Solyc01g102960.2	SL2.40ch01	-18.4906	3.42981	2.7e-44	AT4G10250	ATHSP22.0
Solyc01g103030.2	SL2.40ch01	-16.4283	2.01933	1.43e-62	AT1G59740	--	--
Solyc01g103060.2	SL2.40ch01	-19.653	1.71477	8.14e-06	AT5G13900	--	--
Solyc01g103120.2	SL2.40ch01	-20.052	2.17287	7.56e-07	AT1G10290	DRP2A	DYNAMIN-RELATED PROTEIN 2A
Solyc01g103170.2	SL2.40ch01	-14.4458	2.22638	7.67e-294	AT4G18530	--	--
Solyc01g103230.2	SL2.40ch01	-15.4941	1.1604	4.69e-40	AT5G49900	--	--
Solyc01g103300.1	SL2.40ch01	-35.0215	29.9891	1.19e-07	AT5G08430	--	--
Solyc01g103320.2	SL2.40ch01	-16.8147	1.54391	1.08e-28	AT5G08430	--	--
Solyc01g103330.2	SL2.40ch01	-18.6356	1.83584	2.2e-12	--	--	--
Solyc01g103340.2	SL2.40ch01	-16.9801	1.83474	4.04e-36	AT5G08430	--	--
Solyc01g103410.2	SL2.40ch01	-12.3814	1.05998	3.17e-277	AT1G09660	--	--
Solyc01g103470.2	SL2.40ch01	-18.4519	3.24488	1.05e-40	--	--	--
Solyc01g103490.2	SL2.40ch01	-13.4295	1.08159	1.9e-140	AT4G24290	--	--
Solyc01g103590.2	SL2.40ch01	-16.6424	2.24512	2.29e-66	AT1G80160	GLYI7	glyoxylase I 7
Solyc01g103630.2	SL2.40ch01	-34.506	31.0201	7.11e-15	AT1G80160	GLYI7	glyoxylase I 7
Solyc01g103850.2	SL2.40ch01	-15.871	1.08405	2.22e-27	AT4G06599	--	--
Solyc01g103880.2	SL2.40ch01	-35.8796	28.2729	0.0078125	AT4G06598	--	--
Solyc01g103920.2	SL2.40ch01	-18.4118	2.5583	2.13e-26	AT1G60950	FED A
Solyc01g104040.2	SL2.40ch01	-13.8914	1.12863	1.99e-111	AT1G71220	UGGT	UDP-GLUCOSE:GLYCOPROTEIN GLUCOSYLTRANSFERASE
Solyc01g104100.2	SL2.40ch01	-18.644	2.50677	5.47e-22	AT2G28680	--	--
Solyc01g104290.1	SL2.40ch01	-35.8796	28.2729	0.0078125	AT1G77700	--	--
Solyc01g104300.2	SL2.40ch01	-14.4647	2.21049	4.23e-286	AT1G71240	--	--
Solyc01g104320.2	SL2.40ch01	-16.0211	2.31774	4.59e-108	AT3G26070	--	--
Solyc01g104430.1	SL2.40ch01	-19.6673	1.52127	8.77e-05	AT1G59660	--	--
Solyc01g104720.2	SL2.40ch01	-15.1142	1.53889	1.82e-89	AT1G25275	--	--
Solyc01g104770.2	SL2.40ch01	-14.2264	1.97982	1.99e-270	AT3G12110	ACT11	actin-11
Solyc01g104800.2	SL2.40ch01	-35.7833	28.4655	0.00390625	AT3G43660	--	--
Solyc01g105070.2	SL2.40ch01	-16.1114	2.88406	8.41e-158	AT5G64120	--	--
Solyc01g105080.2	SL2.40ch01	-35.6983	28.6355	0.00195312	AT2G26730	--	--
Solyc01g105230.2	SL2.40ch01	-14.2488	1.24912	8.51e-107	AT5G64220	--	--
Solyc01g105280.2	SL2.40ch01	-13.8827	1.23166	3.5e-133	AT1G34750	--	--
Solyc01g105310.2	SL2.40ch01	-17.6067	1.76537	2.87e-22	AT1G02170	MCP1b	metacaspase 1b
Solyc01g105320.2	SL2.40ch01	-18.8049	2.2983	8.92e-17	AT1G02170	MCP1b	metacaspase 1b
Solyc01g105350.1	SL2.40ch01	-17.5621	1.89652	3.75e-26	AT1G22340	UGT85A7	UDP-glucosyl transferase 85A7
Solyc01g105370.2	SL2.40ch01	-14.0118	1.74024	2.42e-242	AT5G64250	--	--
Solyc01g105400.2	SL2.40ch01	-22.8445	3.50677	0.00341797	AT1G17840	WBC11	white-brown complex homolog protein 11
Solyc01g105410.2	SL2.40ch01	-12.3993	3.6233	0	AT5G64260	EXL2	EXORDIUM like 2
Solyc01g105450.2	SL2.40ch01	-13.8895	2.15075	0	AT1G17840	WBC11	white-brown complex homolog protein 11
Solyc01g105500.2	SL2.40ch01	-19.9968	4.03223	5.66e-22	AT4G33840	--	--
Solyc01g105580.1	SL2.40ch01	-21.1148	6.9662	1.18e-35	AT3G26040	--	--
Solyc01g105590.2	SL2.40ch01	-35.6223	28.7875	0.000976563	AT3G26040	--	--
Solyc01g105600.2	SL2.40ch01	-16.5955	1.2897	8.84e-24	AT2G14095	--	--
Solyc01g105620.2	SL2.40ch01	-20.2595	1.75783	0.000222245	AT1G72220	--	--
Solyc01g105770.2	SL2.40ch01	-18.442	3.14186	1.87e-38	AT5G09520	PELPK2	Pro-Glu-Leu|Ile|Val-Pro-Lys 2
Solyc01g105810.2	SL2.40ch01	-20.7893	2.97334	1.41e-07	AT5G09550	GDI	RAB GDP-dissociation inhibitor
Solyc01g105900.2	SL2.40ch01	-33.8732	32.2857	4.81e-35	AT3G25810	--	--
Solyc01g106270.1	SL2.40ch01	-35.1223	29.7875	9.54e-07	AT5G64420	--	--
Solyc01g106340.2	SL2.40ch01	-19.3553	1.98924	1.92e-09	AT5G64440	FAAH	fatty acid amide hydrolase
Solyc01g106350.2	SL2.40ch01	-17.3124	2.5709	3.44e-55	AT5G64440	FAAH	fatty acid amide hydrolase
Solyc01g106360.2	SL2.40ch01	-15.502	1.4591	1.13e-61	AT5G64440	FAAH	fatty acid amide hydrolase
Solyc01g106500.2	SL2.40ch01	-18.0165	1.81786	7.79e-18	AT1G09970	RLK7	receptor-like kinase 7
Solyc01g106510.2	SL2.40ch01	-21.1968	2.80223	1.93e-05	AT3G25750	--	--
Solyc01g106600.2	SL2.40ch01	-32.0191	35.994	0	AT4G33720	--	--
Solyc01g106610.2	SL2.40ch01	-18.9738	2.32938	1.59e-15	AT3G19690	--	--
Solyc01g106620.2	SL2.40ch01	-13.9205	1.46384	1.16e-182	AT2G14580	PRB1	basic pathogenesis-related protein 1
Solyc01g106820.2	SL2.40ch01	-13.75	2.30878	0	AT1G17870	EGY3	ETHYLENE-DEPENDENT GRAVITROPISM-DEFICIENT AND YELLOW-GREEN-LIKE 3
Solyc01g107070.2	SL2.40ch01	-20.139	2.57786	1.05e-08	AT5G67150	--	--
Solyc01g107170.2	SL2.40ch01	-17.2553	1.79915	1.21e-28	AT3G49930	--	--
Solyc01g107340.2	SL2.40ch01	-16.7498	1.20029	1.17e-18	--	--	--
Solyc01g107390.2	SL2.40ch01	-17.8729	6.04907	6.98e-233	AT2G14960	GH3.1
Solyc01g107400.2	SL2.40ch01	-19.7523	3.04734	5.9e-15	AT2G14960	GH3.1
Solyc01g107540.2	SL2.40ch01	-34.8062	30.4197	4.66e-10	AT2G15220	--	--
Solyc01g107780.2	SL2.40ch01	-15.4583	1.352	4.38e-55	AT4G34131	UGT73B3	UDP-glucosyl transferase 73B3
Solyc01g107790.2	SL2.40ch01	-18.967	1.17287	5.54e-05	AT4G06744	--	--
Solyc01g107810.2	SL2.40ch01	-21.1835	2.18485	0.000912234	AT4G34131	UGT73B3	UDP-glucosyl transferase 73B3
Solyc01g107830.2	SL2.40ch01	-18.5691	2.76981	8.4e-28	AT4G34131	UGT73B3	UDP-glucosyl transferase 73B3
Solyc01g108000.2	SL2.40ch01	-17.6056	1.23454	1.47e-11	AT1G49730	--	--
Solyc01g108020.2	SL2.40ch01	-14.9593	1.8901	2.73e-149	AT2G15570	TRX-M3	THIOREDOXIN-M3
Solyc01g108030.2	SL2.40ch01	-13.605	1.85893	0	AT4G34030	MCCB	3-methylcrotonyl-CoA carboxylase
Solyc01g108040.1	SL2.40ch01	-19.9917	1.59754	0.000234446	AT2G14120	DRP3B	dynamin related protein
Solyc01g108080.2	SL2.40ch01	-14.5143	1.17537	4.07e-79	AT4G34000	DPBF5	DC3 PROMOTER-BINDING FACTOR 5
Solyc01g108110.2	SL2.40ch01	-17.2463	1.19332	1.64e-13	AT3G19280	FUT11	fucosyltransferase 11
Solyc01g108240.2	SL2.40ch01	-20.5226	3.50677	5.65e-12	AT4G34410	RRTF1	redox responsive transcription factor 1
Solyc01g108250.2	SL2.40ch01	-15.0993	1.71657	4.56e-112	AT3G19240	--	--
Solyc01g108270.2	SL2.40ch01	-14.5725	1.08316	5.4e-65	AT3G19230	--	--
Solyc01g108350.2	SL2.40ch01	-21.7523	3.6912	3.03e-06	AT2G15780	--	--
Solyc01g108400.2	SL2.40ch01	-14.4376	1.05097	6.56e-67	AT3G50530	CRK	CDPK-related kinase
Solyc01g108440.2	SL2.40ch01	-19.1566	2.09797	1.42e-11	AT2G15760	--	--
Solyc01g108450.2	SL2.40ch01	-19.4874	1.43638	8.22e-05	AT3G63470	scpl40	serine carboxypeptidase-like 40
Solyc01g108480.1	SL2.40ch01	-21.4695	4.25679	1.49e-09	AT3G63470	scpl40	serine carboxypeptidase-like 40
Solyc01g108490.2	SL2.40ch01	-13.208	2.30524	0	AT2G35780	scpl26	serine carboxypeptidase-like 26
Solyc01g108520.1	SL2.40ch01	-18.1151	6.3216	2.87e-220	AT3G48700	CXE13	carboxyesterase 13
Solyc01g108540.2	SL2.40ch01	-15.444	1.30007	1.56e-51	AT3G48690	CXE12
Solyc01g108780.2	SL2.40ch01	-20.2668	8.66205	6.2e-120	AT2G23610	MES3	methyl esterase 3
Solyc01g108800.2	SL2.40ch01	-15.9771	2.47421	8.18e-127	AT5G65940	CHY1	beta-hydroxyisobutyryl-CoA hydrolase 1
Solyc01g108910.2	SL2.40ch01	-15.3995	1.23433	6.2e-48	AT2G15890	MEE14	maternal effect embryo arrest 14
Solyc01g108930.2	SL2.40ch01	-20.2345	2.08297	9.06e-06	AT4G33280	--	--
Solyc01g108940.1	SL2.40ch01	-20.9087	1.76355	0.00332689	AT3G53310	--	--
Solyc01g108950.1	SL2.40ch01	-35.3298	29.3724	3.05e-05	AT5G66980	--	--
Solyc01g108980.1	SL2.40ch01	-35.4331	29.166	0.00012207	AT4G15090	FAR1	FAR-RED IMPAIRED RESPONSE 1
Solyc01g109010.2	SL2.40ch01	-20.878	2.26973	0.000116842	AT2G15900	--	--
Solyc01g109110.2	SL2.40ch01	-16.7336	1.42898	4.6e-26	AT2G23460	XLG1	extra-large G-protein 1
Solyc01g109150.2	SL2.40ch01	-18.878	4.26973	1.31e-53	AT5G42650	DDE2	DELAYED DEHISCENCE 2
Solyc01g109160.2	SL2.40ch01	-34.0786	31.8749	1.29e-26	AT5G42650	DDE2	DELAYED DEHISCENCE 2
Solyc01g109300.2	SL2.40ch01	-9.84685	1.06795	0	AT4G34350	ISPH
Solyc01g109330.2	SL2.40ch01	-17.3382	1.47215	9.98e-19	AT1G49380	--	--
Solyc01g109470.2	SL2.40ch01	-21.5305	4.1348	1.02e-08	AT1G49320	USPL1	unknown seed protein like 1
Solyc01g109480.2	SL2.40ch01	-19.3223	3.38124	4.14e-25	AT1G49310	--	--
Solyc01g109680.2	SL2.40ch01	-17.9754	1.38339	4.91e-11	AT4G39235	--	--
Solyc01g109710.2	SL2.40ch01	-14.9798	1.7131	4.6e-121	AT2G21620	RD2
Solyc01g109720.2	SL2.40ch01	-19.9246	1.53277	0.000306947	AT2G18360	--	--
Solyc01g110110.2	SL2.40ch01	-15.0118	1.23476	2.23e-62	AT4G39090	RD19A	RESPONSIVE TO DEHYDRATION 19A
Solyc01g110330.1	SL2.40ch01	-21.2817	2.6323	0.000103716	AT4G31400	CTF7
Solyc01g110380.2	SL2.40ch01	-14.3118	1.37224	5.3e-123	AT2G21300	--	--
Solyc01g110480.2	SL2.40ch01	-14.0388	1.01847	2.15e-82	AT4G38900	--	--
Solyc01g110500.2	SL2.40ch01	-19.8653	1.12534	0.00750818	AT3G46540	--	--
Solyc01g110510.2	SL2.40ch01	-19.5742	2.04734	3.64e-08	AT3G46540	--	--
Solyc01g110630.2	SL2.40ch01	-21.724	3.74778	1.62e-06	AT4G38840	--	--
Solyc01g110640.1	SL2.40ch01	-20.8653	4.29527	3.29e-14	AT4G35520	MLH3	MUTL protein homolog 3
Solyc01g111250.2	SL2.40ch01	-18.9889	6.57404	6.7e-133	AT4G38690	--	--
Solyc01g111340.2	SL2.40ch01	-17.9449	1.04734	5.59e-07	AT4G38650	--	--
Solyc01g111430.2	SL2.40ch01	-18.4874	1.30216	1.77e-07	AT3G03580	--	--
Solyc01g111540.2	SL2.40ch01	-35.2833	29.4655	1.53e-05	AT2G16730	BGAL13	beta-galactosidase 13
Solyc01g111640.2	SL2.40ch01	-18.9574	1.66625	9.93e-09	AT1G75950	UIP1	UFO INTERACTING PROTEIN 1
Solyc01g111690.2	SL2.40ch01	-16.4991	1.11921	2.28e-19	AT2G20930	--	--
Solyc01g111870.1	SL2.40ch01	-20.2595	1.50677	0.00164149	AT5G40820	ATRAD3
Solyc01g111880.2	SL2.40ch01	-14.915	2.11425	5.42e-192	AT4G38470	STY46	serine/threonine/tyrosine kinase 46
Solyc01g111970.2	SL2.40ch01	-16.2601	3.27468	9.97e-184	AT1G76160	sks5	SKU5 similar 5
Solyc01g112000.2	SL2.40ch01	-15.7845	1.11188	3.01e-30	AT3G45970	EXPL1	EXPANSIN L1
Solyc01g112050.2	SL2.40ch01	-15.0474	1.19249	1.52e-56	AT4G35240	--	--
Solyc01g112250.2	SL2.40ch01	-13.5775	1.08528	6.99e-128	AT2G17290	CPK6	calcium dependent protein kinase 6
Solyc01g112280.2	SL2.40ch01	-14.7289	1.50015	1.3e-110	AT4G38220	AQI	aquaporin interactor
Solyc01g112370.2	SL2.40ch01	-35.2833	29.4655	1.53e-05	AT4G25315	--	--
Solyc02g005310.1	SL2.40ch02	-35.5536	28.925	0.000488281	--	--	--
Solyc02g011980.1	SL2.40ch02	-35.8796	28.2729	0.0078125	ATCG01300	RPL23.2	ribosomal protein L23
Solyc02g014190.2	SL2.40ch02	-18.0463	1.0584	9.93e-07	AT5G23110	--	--
Solyc02g014470.2	SL2.40ch02	-17.3777	2.14077	6.12e-37	AT4G18550	DSEL	DAD1-like seeding establishment-related lipase
Solyc02g014490.2	SL2.40ch02	-35.8796	28.2729	0.0078125	AT5G58170	SVL5	SHV3-like 5
Solyc02g014530.2	SL2.40ch02	-35.4908	29.0505	0.000244141	AT5G58050	SVL4	SHV3-like 4
Solyc02g014730.2	SL2.40ch02	-19.5913	3.36927	4.4e-20	AT5G23190	CYP86B1	cytochrome P450, family 86, subfamily B, polypeptide 1
Solyc02g014860.2	SL2.40ch02	-18.146	2.56392	2.29e-31	AT5G23240	--	--
Solyc02g021070.1	SL2.40ch02	-35.1223	29.7875	9.54e-07	--	--	--
Solyc02g021230.2	SL2.40ch02	-18.9087	1.76355	7.14e-10	AT1G14590	--	--
Solyc02g021240.2	SL2.40ch02	-14.6581	1.13391	4.77e-67	AT2G02040	PTR2-B
Solyc02g021340.2	SL2.40ch02	-16.3347	1.25307	1.64e-26	AT4G38260	--	--
Solyc02g021490.1	SL2.40ch02	-21.0686	3.88864	2.46e-10	AT1G29820	--	--
Solyc02g021680.2	SL2.40ch02	-35.3796	29.2729	6.1e-05	AT2G34830	WRKY35	WRKY DNA-binding protein 35
Solyc02g022850.1	SL2.40ch02	-15.0338	2.6418	1.09e-276	AT4G20840	--	--
Solyc02g030290.1	SL2.40ch02	-35.8796	28.2729	0.0078125	AT3G14470	--	--
Solyc02g030450.2	SL2.40ch02	-17.1357	1.15905	1.14e-13	AT5G45160	RL2	RHD-like2
Solyc02g030480.2	SL2.40ch02	-14.0689	1.35138	6.75e-141	AT4G39330	CAD9	cinnamyl alcohol dehydrogenase 9
Solyc02g031770.2	SL2.40ch02	-16.9944	1.34542	6.49e-20	AT2G34050	--	--
Solyc02g031790.1	SL2.40ch02	-17.6193	2.29127	4.19e-36	AT3G47570	--	--
Solyc02g032060.1	SL2.40ch02	-34.5215	30.9891	1.42e-14	AT5G25930	--	--
Solyc02g032820.2	SL2.40ch02	-20.4132	1.72541	0.000606107	AT4G04720	CPK21	calcium-dependent protein kinase 21
Solyc02g032850.2	SL2.40ch02	-14.6096	1.23507	9.54e-82	AT3G52430	PAD4	PHYTOALEXIN DEFICIENT 4
Solyc02g032870.2	SL2.40ch02	-16.5929	1.12403	1.75e-18	AT1G11800	--	--
Solyc02g032930.2	SL2.40ch02	-15.2591	1.44805	6.1e-72	AT5G42570	--	--
Solyc02g033000.1	SL2.40ch02	-35.6983	28.6355	0.00195312	--	--	--
Solyc02g036210.1	SL2.40ch02	-35.7833	28.4655	0.00390625	AT4G04340	--	--
Solyc02g036220.1	SL2.40ch02	-34.9908	30.0505	5.96e-08	AT1G11925	--	--
Solyc02g036240.1	SL2.40ch02	-35.5536	28.925	0.000488281	AT1G11925	--	--
Solyc02g037500.1	SL2.40ch02	-20.5147	6.16628	1.85e-39	--	--	--
Solyc02g038740.2	SL2.40ch02	-16.4534	2.57306	2.81e-99	AT1G76490	MAD3	miRNA action deficient 3
Solyc02g050200.1	SL2.40ch02	-19.2039	1.072	0.000610259	AT5G01630	BRCA2B	BRCA2-like B
Solyc02g050210.1	SL2.40ch02	-19.6437	2.09465	3.75e-08	AT5G01630	BRCA2B	BRCA2-like B
Solyc02g055390.1	SL2.40ch02	-35.6223	28.7875	0.000976563	--	--	--
Solyc02g055480.1	SL2.40ch02	-35.6223	28.7875	0.000976563	--	--	--
Solyc02g061770.2	SL2.40ch02	-17.4294	1.87922	6.62e-28	AT3G12500	PR3	PATHOGENESIS-RELATED 3
Solyc02g061800.2	SL2.40ch02	-34.9058	30.2204	7.45e-09	AT1G53720	CYP59	cyclophilin 59
Solyc02g061860.1	SL2.40ch02	-22.9132	3.36927	0.00634766	--	--	--
Solyc02g062050.1	SL2.40ch02	-35.6223	28.7875	0.000976563	AT4G35985	--	--
Solyc02g062120.2	SL2.40ch02	-35.3796	29.2729	6.1e-05	AT3G55600	--	--
Solyc02g062130.2	SL2.40ch02	-14.6999	1.09843	5.61e-61	AT1G20020	FNR2	ferredoxin-NADP(+)-oxidoreductase 2
Solyc02g062300.2	SL2.40ch02	-18.5651	3.89062	1.21e-54	AT5G25610	RD22	RESPONSIVE TO DESSICATION 22
Solyc02g062320.2	SL2.40ch02	-34.9614	30.1094	2.98e-08	AT5G25610	RD22	RESPONSIVE TO DESSICATION 22
Solyc02g062360.2	SL2.40ch02	-16.131	1.90233	3.34e-68	AT2G16485	NERD	Needed for RDR2-independent DNA methylation
Solyc02g062370.2	SL2.40ch02	-14.7884	1.79923	7.31e-152	AT2G16485	NERD	Needed for RDR2-independent DNA methylation
Solyc02g062390.2	SL2.40ch02	-18.738	4.54984	1.88e-67	--	--	--
Solyc02g062430.2	SL2.40ch02	-15.7547	1.09702	5.06e-30	AT4G36400	D2HGDH	D-2-hydroxyglutarate dehydrogenase
Solyc02g062460.2	SL2.40ch02	-17.1733	4.06442	1.89e-153	AT1G52820	--	--
Solyc02g062490.2	SL2.40ch02	-20.9695	3.25679	5.65e-08	AT1G52820	--	--
Solyc02g062550.2	SL2.40ch02	-18.2782	1.40991	1.36e-09	AT3G50930	BCS1	cytochrome BC1 synthesis
Solyc02g062580.2	SL2.40ch02	-15.8509	1.93132	6.73e-85	AT5G66450	LPPepsilon2	lipid phosphate phosphatase epsilon 2
Solyc02g062710.1	SL2.40ch02	-18.0958	1.54824	1.47e-12	AT5G67150	--	--
Solyc02g062800.2	SL2.40ch02	-15.4061	1.31297	8.97e-54	AT5G49610	--	--
Solyc02g063020.1	SL2.40ch02	-16.6107	1.03917	7.19e-16	AT4G36790	--	--
Solyc02g063140.2	SL2.40ch02	-15.6855	1.21727	1.05e-38	AT1G68530	POP1	POLLEN-PISTIL INCOMPATIBILITY 1
Solyc02g063250.2	SL2.40ch02	-18.9429	2.52539	2.44e-18	AT4G25130	PMSR4	peptide met sulfoxide reductase 4
Solyc02g063290.2	SL2.40ch02	-19.4043	1.21727	0.000263637	AT1G66740	SP7
Solyc02g063320.2	SL2.40ch02	-18.7514	1.35315	6.36e-07	AT3G03440	--	--
Solyc02g063350.1	SL2.40ch02	-15.7411	1.07866	1.21e-29	AT1G66400	CML23	calmodulin like 23
Solyc02g063390.2	SL2.40ch02	-16.4542	1.30368	1.43e-26	AT2G46890	--	--
Solyc02g064560.1	SL2.40ch02	-33.636	32.7601	2.74e-48	AT3G49790	--	--
Solyc02g064830.2	SL2.40ch02	-20.6673	3.21727	2.33e-09	AT2G14960	GH3.1
Solyc02g064980.1	SL2.40ch02	-19.2541	2.19173	8.22e-12	AT5G67080	MAPKKK19	mitogen-activated protein kinase kinase kinase 19
Solyc02g065090.2	SL2.40ch02	-17.3395	1.0338	7.6e-10	AT4G37050	PLP4	PATATIN-like protein 4
Solyc02g065160.1	SL2.40ch02	-21.4132	2.36927	0.000910521	AT1G49520	--	--
Solyc02g065230.2	SL2.40ch02	-17.0977	1.80058	1.14e-31	AT2G45550	CYP76C4	cytochrome P450, family 76, subfamily C, polypeptide 4
Solyc02g065250.1	SL2.40ch02	-35.7833	28.4655	0.00390625	AT2G23620	MES1	methyl esterase 1
Solyc02g065490.2	SL2.40ch02	-17.4859	1.1148	2.4e-10	AT2G23760	SAW2	SAWTOOTH 2
Solyc02g065550.2	SL2.40ch02	-15.1396	1.51557	1.89e-85	AT2G23790	--	--
Solyc02g065570.1	SL2.40ch02	-19.0856	1.40991	3.18e-06	AT5G16023	RTFL18	ROTUNDIFOLIA like 18
Solyc02g065600.2	SL2.40ch02	-17.7946	1.30699	1.75e-11	AT5G15900	TBL19	TRICHOME BIREFRINGENCE-LIKE 19
Solyc02g066930.2	SL2.40ch02	-16.8251	1.16586	6.3e-17	AT1G74230	GR-RBP5	glycine-rich RNA-binding protein 5
Solyc02g067010.2	SL2.40ch02	-18.4637	3.34946	5.25e-43	AT1G13980	VAN7	VASCULAR NETWORK 7
Solyc02g067290.2	SL2.40ch02	-19.3465	1.10179	0.000752126	AT5G48600	SMC3	structural maintenance of chromosome 3
Solyc02g067490.2	SL2.40ch02	-19.9385	4.14888	3.5e-24	AT1G59710	--	--
Solyc02g067560.1	SL2.40ch02	-16.2606	1.24599	1.96e-27	AT3G28450	--	--
Solyc02g067600.1	SL2.40ch02	-20.9087	1.76355	0.00332689	--	--	--
Solyc02g067620.1	SL2.40ch02	-16.9111	1.48853	2.99e-25	AT2G04620	--	--
Solyc02g067630.2	SL2.40ch02	-17.6475	9.90065	0	AT2G43870	--	--
Solyc02g067640.2	SL2.40ch02	-17.0941	10.3636	0	AT2G43870	--	--
Solyc02g067650.1	SL2.40ch02	-33.0765	33.8792	1.4e-104	AT2G43870	--	--
Solyc02g067690.2	SL2.40ch02	-15.2884	1.23191	1.6e-51	AT2G16890	--	--
Solyc02g067750.2	SL2.40ch02	-16.9161	10.1937	0	AT3G01500	SABP3	SALICYLIC ACID-BINDING PROTEIN 3
Solyc02g067780.2	SL2.40ch02	-20.0199	1.98594	5.13e-06	AT4G28670	--	--
Solyc02g067860.2	SL2.40ch02	-14.9338	1.30011	2.19e-72	AT5G14500	--	--
Solyc02g067920.2	SL2.40ch02	-14.4718	1.31698	1.16e-101	AT5G14390	--	--
Solyc02g068080.2	SL2.40ch02	-12.8756	1.9265	0	AT3G27170	CLC-B	chloride channel B
Solyc02g068240.2	SL2.40ch02	-15.3011	2.13594	3.54e-150	AT3G51520	DGAT2	diacylglycerol acyltransferase 2
Solyc02g068280.2	SL2.40ch02	-16.5857	1.78638	5.55e-44	AT4G10520	--	--
Solyc02g068330.1	SL2.40ch02	-22.6208	3.95423	0.000274658	AT1G14130	--	--
Solyc02g068490.2	SL2.40ch02	-13.8822	1.74657	1.98e-266	AT5G44790	RAN1	RESPONSIVE-TO-ANTAGONIST 1
Solyc02g068590.2	SL2.40ch02	-15.1601	1.34587	8.13e-67	AT2G35060	KUP11	K+ uptake permease 11
Solyc02g068680.1	SL2.40ch02	-19.3008	1.67537	2.51e-07	AT2G44380	--	--
Solyc02g068790.2	SL2.40ch02	-15.4487	1.09848	4.4e-37	AT4G19900	--	--
Solyc02g069050.1	SL2.40ch02	-20.9087	1.76355	0.00332689	AT5G45540	--	--
Solyc02g069100.2	SL2.40ch02	-12.1967	2.12813	0	AT1G02305	--	--
Solyc02g069140.1	SL2.40ch02	-19.6283	1.44327	0.000166042	AT1G09620	--	--
Solyc02g069240.1	SL2.40ch02	-16.6493	1.38241	8.71e-26	AT3G05320	--	--
Solyc02g069280.2	SL2.40ch02	-21.9892	3.21727	0.000221252	AT1G31280	AtAGO2
Solyc02g069310.2	SL2.40ch02	-14.6345	1.09097	4.06e-63	AT5G45110	NPR3	NPR1-like protein 3
Solyc02g069520.2	SL2.40ch02	-17.2701	1.04089	2.36e-10	AT1G55080	MED9
Solyc02g069660.2	SL2.40ch02	-17.8613	1.17372	7.56e-09	AT4G19490	VPS54
Solyc02g069710.2	SL2.40ch02	-16.3093	1.04071	6.24e-19	AT1G54115	CCX4	cation calcium exchanger 4
Solyc02g069800.1	SL2.40ch02	-14.9618	2.07222	5.79e-179	AT5G16080	CXE17	carboxyesterase 17
Solyc02g069810.1	SL2.40ch02	-34.8543	30.3235	1.86e-09	AT3G15605	--	--
Solyc02g070020.1	SL2.40ch02	-16.1144	2.4334	5.89e-112	AT5G49690	--	--
Solyc02g070110.1	SL2.40ch02	-21.9892	3.21727	0.000221252	AT5G44440	--	--
Solyc02g070200.1	SL2.40ch02	-35.0215	29.9891	1.19e-07	AT5G44440	--	--
Solyc02g070210.2	SL2.40ch02	-15.8861	1.9005	3.06e-80	AT1G30690	--	--
Solyc02g070530.2	SL2.40ch02	-15.6689	1.60972	3.61e-67	AT5G46240	KAT1	potassium channel in Arabidopsis thaliana 1
Solyc02g070580.1	SL2.40ch02	-15.3916	1.11054	3.36e-39	AT2G34500	CYP710A1	cytochrome P450, family 710, subfamily A, polypeptide 1
Solyc02g070610.2	SL2.40ch02	-20.4155	1.44589	0.004324	AT5G50890	--	--
Solyc02g070710.1	SL2.40ch02	-20.2817	1.46238	0.0024589	AT3G20730	--	--
Solyc02g070810.2	SL2.40ch02	-16.5231	1.29703	4.25e-25	AT5G40480	EMB3012	embryo defective 3012
Solyc02g070890.2	SL2.40ch02	-15.6177	1.14999	3.42e-36	AT5G46330	FLS2	FLAGELLIN-SENSITIVE 2
Solyc02g070990.1	SL2.40ch02	-10.5199	1.85968	0	AT2G34430	LHCB1.4	LIGHT-HARVESTING CHLOROPHYLL-PROTEIN COMPLEX II SUBUNIT B1
Solyc02g071050.2	SL2.40ch02	-35.5536	28.925	0.000488281	AT4G18220	--	--
Solyc02g071060.2	SL2.40ch02	-19.3399	3.11509	3.03e-21	AT4G18220	--	--
Solyc02g071090.2	SL2.40ch02	-17.9363	1.60721	8.89e-15	AT4G18210	PUP10	purine permease 10
Solyc02g071130.2	SL2.40ch02	-18.6819	2.21727	6.3e-17	AT1G29860	WRKY71	WRKY DNA-binding protein 71
Solyc02g071270.1	SL2.40ch02	-15.9753	1.44339	5.53e-44	AT1G29400	ML5	MEI2-like protein 5
Solyc02g071340.1	SL2.40ch02	-21.378	2.43966	0.000533521	AT4G18050	PGP9	P-glycoprotein 9
Solyc02g071350.2	SL2.40ch02	-18.1077	1.93317	6.85e-19	AT4G18050	PGP9	P-glycoprotein 9
Solyc02g071400.2	SL2.40ch02	-18.4246	2.73184	1.14e-29	AT1G17020	SRG1	senescence-related gene 1
Solyc02g071430.2	SL2.40ch02	-20.0856	7.02462	2.23e-75	AT1G17020	SRG1	senescence-related gene 1
Solyc02g071530.1	SL2.40ch02	-18.4721	1.6808	1.17e-11	AT1G29630	--	--
Solyc02g071700.2	SL2.40ch02	-17.6609	1.87389	4.55e-24	AT1G29670	--	--
Solyc02g071720.2	SL2.40ch02	-20.8695	2.81288	1.38e-06	AT1G29670	--	--
Solyc02g071750.2	SL2.40ch02	-18.1554	1.07119	1.76e-06	AT4G18930	--	--
Solyc02g071770.2	SL2.40ch02	-21.1515	2.24898	0.000546113	AT5G45690	--	--
Solyc02g071780.2	SL2.40ch02	-15.6835	1.18485	8.26e-37	AT1G29690	CAD1	constitutively activated cell death 1
Solyc02g071790.1	SL2.40ch02	-19.7119	1.43201	0.000287118	AT3G23120	RLP38	receptor like protein 38
Solyc02g071800.2	SL2.40ch02	-15.1172	1.36602	1.21e-70	AT1G07650	--	--
Solyc02g071810.2	SL2.40ch02	-16.3657	2.33219	1.36e-86	AT1G07650	--	--
Solyc02g072070.2	SL2.40ch02	-22.5742	4.04734	0.000144958	AT4G32300	SD2-5	S-domain-2 5
Solyc02g072120.2	SL2.40ch02	-20.0358	1.95423	8.22e-06	AT1G29330	ERD2	ENDOPLASMIC RETICULUM RETENTION DEFECTIVE 2
Solyc02g072130.2	SL2.40ch02	-13.1844	1.31385	2.28e-244	AT2G34250	--	--
Solyc02g072150.2	SL2.40ch02	-14.3158	1.09814	4.63e-79	AT1G06410	TPS7	trehalose-phosphatase/synthase 7
Solyc02g072190.2	SL2.40ch02	-17.5541	1.74778	1.44e-22	AT3G58710	WRKY69	WRKY DNA-binding protein 69
Solyc02g072240.2	SL2.40ch02	-16.2804	1.20654	1.61e-25	AT4G18780	LEW2	LEAF WILTING 2
Solyc02g072490.2	SL2.40ch02	-18.9272	1.433	6.31e-07	AT1G29200	--	--
Solyc02g073570.1	SL2.40ch02	-34.6045	30.8231	4.55e-13	AT4G18690	--	--
Solyc02g076640.1	SL2.40ch02	-35.0215	29.9891	1.19e-07	AT4G18650	--	--
Solyc02g076710.2	SL2.40ch02	-20.6268	2.32745	1.51e-05	AT1G09850	XBCP3	xylem bark cysteine peptidase 3
Solyc02g076740.1	SL2.40ch02	-18.0481	1.19118	3.52e-08	--	--	--
Solyc02g076750.1	SL2.40ch02	-16.4053	2.21018	5.81e-76	AT1G09850	XBCP3	xylem bark cysteine peptidase 3
Solyc02g076820.2	SL2.40ch02	-19.5665	1.01563	0.00762052	AT2G42610	LSH10	LIGHT SENSITIVE HYPOCOTYLS 10
Solyc02g076880.2	SL2.40ch02	-35.5536	28.925	0.000488281	AT1G06330	--	--
Solyc02g076910.2	SL2.40ch02	-17.4616	8.27255	0	AT5G45890	SAG12	senescence-associated gene 12
Solyc02g076930.1	SL2.40ch02	-17.3847	2.97047	3.12e-70	AT2G27430	--	--
Solyc02g076980.2	SL2.40ch02	-13.4112	2.2011	0	AT3G49340	--	--
Solyc02g076990.2	SL2.40ch02	-35.4908	29.0505	0.000244141	AT4G18550	DSEL	DAD1-like seeding establishment-related lipase
Solyc02g077000.2	SL2.40ch02	-19.2102	2.77526	1.53e-18	AT4G18550	DSEL	DAD1-like seeding establishment-related lipase
Solyc02g077010.1	SL2.40ch02	-34.7611	30.5099	1.16e-10	AT4G18550	DSEL	DAD1-like seeding establishment-related lipase
Solyc02g077110.2	SL2.40ch02	-14.4828	1.86035	2.75e-200	AT4G18550	DSEL	DAD1-like seeding establishment-related lipase
Solyc02g077420.2	SL2.40ch02	-15.0409	2.05902	4.83e-167	AT4G18550	DSEL	DAD1-like seeding establishment-related lipase
Solyc02g077430.2	SL2.40ch02	-14.0202	1.31769	1.14e-138	AT4G18550	DSEL	DAD1-like seeding establishment-related lipase
Solyc02g077540.2	SL2.40ch02	-21.738	2.54984	0.00148964	AT5G46060	--	--
Solyc02g077550.2	SL2.40ch02	-19.7668	1.66205	3.33e-05	AT5G46060	--	--
Solyc02g077640.1	SL2.40ch02	-19.0275	2.6449	5.72e-19	AT5G46090	--	--
Solyc02g077780.2	SL2.40ch02	-15.253	1.23381	8.1e-53	AT1G28380	NSL1	necrotic spotted lesions 1
Solyc02g077980.1	SL2.40ch02	-19.2478	1.65306	2.26e-07	--	--	--
Solyc02g078020.2	SL2.40ch02	-15.8779	1.24393	2.28e-35	AT1G28260	--	--
Solyc02g078150.2	SL2.40ch02	-17.6272	3.02254	7.61e-62	AT4G32480	--	--
Solyc02g078320.1	SL2.40ch02	-17.2897	1.08006	6.34e-11	AT4G27470	RMA3	RING membrane-anchor 3
Solyc02g078340.2	SL2.40ch02	-34.5871	30.8578	2.27e-13	AT5G62020	HSFB2A	heat shock transcription factor B2A
Solyc02g078380.2	SL2.40ch02	-15.6783	3.47938	9.6497745774328e-312	AT4G27450	--	--
Solyc02g078650.2	SL2.40ch02	-16.6976	5.01587	0	--	--	--
Solyc02g078670.2	SL2.40ch02	-12.8862	1.33871	1.24483909558975e-311	AT4G27430	CIP7	COP1-interacting protein 7
Solyc02g078790.2	SL2.40ch02	-13.9755	1.23076	6.08e-125	AT1G09060	--	--
Solyc02g078890.1	SL2.40ch02	-18.6807	1.92604	3.92e-13	--	--	--
Solyc02g078900.2	SL2.40ch02	-15.0958	1.71637	2.71e-112	AT2G29990	NDA2	alternative NAD(P)H dehydrogenase 2
Solyc02g078910.2	SL2.40ch02	-17.2173	2.22764	2.06e-44	AT1G11190	ENDO1	ENDONUCLEASE 1
Solyc02g078930.1	SL2.40ch02	-33.37	33.2921	1.16e-69	AT1G54890	--	--
Solyc02g079030.2	SL2.40ch02	-15.5724	1.94043	2.31e-103	AT4G21540	SPHK1	sphingosine kinase 1
Solyc02g079080.1	SL2.40ch02	-22.6208	3.95423	0.000274658	AT5G02930	--	--
Solyc02g079170.2	SL2.40ch02	-14.5264	3.30721	0	AT4G05020	NDB2	NAD(P)H dehydrogenase B2
Solyc02g079180.1	SL2.40ch02	-20.9842	2.58339	2.24e-05	AT5G03720	HSFA3	heat shock transcription factor A3
Solyc02g079280.2	SL2.40ch02	-19.0906	4.0957	7.29e-43	AT4G21440	MYB102	MYB-like 102
Solyc02g079330.2	SL2.40ch02	-19.5728	1.71031	4.71e-06	AT4G05120	FUR1	FUDR RESISTANT 1
Solyc02g079440.1	SL2.40ch02	-17.5776	7.70078	0	AT4G20860	--	--
Solyc02g079450.1	SL2.40ch02	-35.4331	29.166	0.00012207	AT5G44360	--	--
Solyc02g079460.1	SL2.40ch02	-21.5305	4.1348	1.02e-08	AT4G20860	--	--
Solyc02g079540.1	SL2.40ch02	-20.5466	6.10262	1.09e-37	AT1G11330	--	--
Solyc02g079550.1	SL2.40ch02	-20.3653	5.29527	8.45e-31	AT1G11330	--	--
Solyc02g079560.1	SL2.40ch02	-34.2833	31.4655	5.42e-20	AT1G11330	--	--
Solyc02g079570.2	SL2.40ch02	-15.9306	2.30313	3.19e-113	AT4G21390	B120
Solyc02g079590.2	SL2.40ch02	-14.3239	1.25655	1.52e-102	AT4G21380	RK3	receptor kinase 3
Solyc02g079620.1	SL2.40ch02	-35.3796	29.2729	6.1e-05	AT4G27290	--	--
Solyc02g079700.1	SL2.40ch02	-21.052	5.09174	8.19e-18	AT4G03230	--	--
Solyc02g079710.2	SL2.40ch02	-19.0931	5.3948	2.79e-77	AT4G27290	--	--
Solyc02g079930.2	SL2.40ch02	-19.1483	1.28438	3.11e-05	AT4G21320	HSA32	HEAT-STRESS-ASSOCIATED 32
Solyc02g079990.2	SL2.40ch02	-19.5841	3.38362	2.41e-20	AT4G21410	CRK29	cysteine-rich RLK (RECEPTOR-like protein kinase) 29
Solyc02g080040.2	SL2.40ch02	-19.2301	1.81673	1.09e-08	AT4G23180	RLK4
Solyc02g080050.1	SL2.40ch02	-21.7523	3.6912	3.03e-06	AT4G38830	CRK26	cysteine-rich RLK (RECEPTOR-like protein kinase) 26
Solyc02g080200.2	SL2.40ch02	-35.8796	28.2729	0.0078125	AT1G11580	PMEPCRA	methylesterase PCR A
Solyc02g080290.2	SL2.40ch02	-16.0781	2.25494	1.19e-98	AT4G21760	BGLU47	beta-glucosidase 47
Solyc02g080450.1	SL2.40ch02	-16.5511	1.50426	8.62e-33	AT4G04745	--	--
Solyc02g080520.2	SL2.40ch02	-17.1616	2.33898	1.35e-50	AT1G50660	--	--
Solyc02g080530.2	SL2.40ch02	-11.6053	1.28489	0	AT4G21960	PRXR1
Solyc02g080820.2	SL2.40ch02	-16.1438	1.10648	6.91e-24	AT4G14305	--	--
Solyc02g080890.2	SL2.40ch02	-17.695	3.09067	7.56e-62	AT1G62300	WRKY6
Solyc02g081170.2	SL2.40ch02	-12.0166	1.7127	0	AT4G04020	PGL35	plastoglobulin 35
Solyc02g081360.2	SL2.40ch02	-17.6022	1.34747	1.61e-13	AT1G66120	AtAAE11
Solyc02g081370.2	SL2.40ch02	-20.4408	2.69942	6.97e-08	AT1G66120	AtAAE11
Solyc02g081390.2	SL2.40ch02	-15.476	2.37045	6.06e-164	AT1G65840	PAO4	polyamine oxidase 4
Solyc02g081450.2	SL2.40ch02	-18.7579	2.39217	1.39e-18	AT1G65690	--	--
Solyc02g081480.2	SL2.40ch02	-17.3981	1.44813	1.55e-17	AT1G66920	--	--
Solyc02g081610.1	SL2.40ch02	-18.9321	1.61563	2.09e-08	AT2G34980	SETH1
Solyc02g081690.1	SL2.40ch02	-16.1648	2.06431	2.93e-78	AT3G21800	UGT71B8	UDP-glucosyl transferase 71B8
Solyc02g081750.1	SL2.40ch02	-35.6983	28.6355	0.00195312	AT3G26040	--	--
Solyc02g081830.2	SL2.40ch02	-17.8894	1.46238	8.22e-13	AT5G44730	--	--
Solyc02g081860.1	SL2.40ch02	-18.7455	1.20881	8.27e-06	AT4G20090	EMB1025	embryo defective 1025
Solyc02g081980.2	SL2.40ch02	-13.6531	2.09384	0	AT5G18280	ATAPY2	apyrase 2
Solyc02g082060.1	SL2.40ch02	-14.5365	1.06772	1.29e-64	AT4G25680	--	--
Solyc02g082290.2	SL2.40ch02	-18.9658	1.08916	0.000178357	AT1G19100	MORC6	Microrchidia 6
Solyc02g082310.1	SL2.40ch02	-35.3298	29.3724	3.05e-05	AT3G58690	--	--
Solyc02g082410.2	SL2.40ch02	-18.117	4.31787	1.88e-91	AT4G35300	TMT2	tonoplast monosaccharide transporter2
Solyc02g082430.2	SL2.40ch02	-16.286	1.4539	3.35e-36	AT2G17480	MLO8	MILDEW RESISTANCE LOCUS O 8
Solyc02g082450.2	SL2.40ch02	-17.5325	4.04187	3.6e-119	AT2G17500	--	--
Solyc02g082630.2	SL2.40ch02	-19.9223	3.35112	4.6e-16	AT5G66020	SACIB	SUPPRESSOR OF ACTIN 1B
Solyc02g082650.2	SL2.40ch02	-18.3333	1.88528	1.5e-15	--	--	--
Solyc02g082670.2	SL2.40ch02	-14.3742	1.14532	8.95e-83	AT4G35550	WOX13	WUSCHEL related homeobox 13
Solyc02g082690.2	SL2.40ch02	-13.6522	1.37421	6.8e-194	AT4G35560	DAW1	DUO1-activated WD40 1
Solyc02g082880.2	SL2.40ch02	-20.5686	6.05857	1.64e-36	AT2G17650	--	--
Solyc02g082890.1	SL2.40ch02	-21.6968	2.6323	0.000855446	AT2G29840	--	--
Solyc02g082900.2	SL2.40ch02	-14.4068	2.71629	0	AT3G51440	--	--
Solyc02g082910.2	SL2.40ch02	-17.7919	4.21109	2.43e-109	AT1G20560	AAE1	acyl activating enzyme 1
Solyc02g082920.2	SL2.40ch02	-12.2704	1.41916	0	AT3G12500	PR3	PATHOGENESIS-RELATED 3
Solyc02g082980.1	SL2.40ch02	-35.4908	29.0505	0.000244141	AT4G35680	--	--
Solyc02g083000.1	SL2.40ch02	-20.0358	1.95423	8.22e-06	AT4G35690	--	--
Solyc02g083010.1	SL2.40ch02	-22.3445	4.50677	2.98e-06	AT4G35690	--	--
Solyc02g083030.1	SL2.40ch02	-35.3796	29.2729	6.1e-05	AT4G35690	--	--
Solyc02g083050.1	SL2.40ch02	-34.7396	30.553	5.82e-11	AT4G35690	--	--
Solyc02g083250.2	SL2.40ch02	-12.909	1.05174	6.96e-190	AT4G35750	--	--
Solyc02g083310.2	SL2.40ch02	-16.1612	1.57122	4.26e-46	AT5G66050	--	--
Solyc02g083390.2	SL2.40ch02	-15.4568	1.07489	2.07e-35	AT5G66060	--	--
Solyc02g083400.2	SL2.40ch02	-17.3611	1.65476	6.25e-23	AT2G17730	NIP2	NEP-interacting protein 2
Solyc02g083430.1	SL2.40ch02	-16.3868	1.22222	1.6e-24	AT4G35870	--	--
Solyc02g083460.2	SL2.40ch02	-15.463	1.90001	1.94e-106	AT2G17760	--	--
Solyc02g083490.2	SL2.40ch02	-20.6673	1.52127	0.00598812	AT5G42180	PER64	peroxidase 64
Solyc02g083740.1	SL2.40ch02	-19.1802	1.43436	4.27e-06	AT4G10770	OPT7	oligopeptide transporter 7
Solyc02g083850.2	SL2.40ch02	-16.2255	2.04734	1.88e-73	AT2G17890	CPK16	calcium-dependent protein kinase 16
Solyc02g083880.2	SL2.40ch02	-19.0909	1.96672	9.63e-11	AT2G18420	--	--
Solyc02g084120.1	SL2.40ch02	-20.467	1.3428	0.0094753	AT5G53350	CLPX	CLP protease regulatory subunit X
Solyc02g084200.1	SL2.40ch02	-34.7396	30.553	5.82e-11	AT1G19860	--	--
Solyc02g084240.2	SL2.40ch02	-13.3183	1.81985	0	AT2G18050	HIS1-3	histone H1-3
Solyc02g084250.2	SL2.40ch02	-20.4246	2.73184	4e-08	AT4G35520	MLH3	MUTL protein homolog 3
Solyc02g084260.1	SL2.40ch02	-20.391	3.76981	6.39e-15	--	--	--
Solyc02g084340.1	SL2.40ch02	-14.668	1.34978	2.52e-93	AT2G44200	--	--
Solyc02g084410.2	SL2.40ch02	-12.9262	1.09121	4.93e-202	AT1G15380	GLYI4	glyoxylase I 4
Solyc02g084530.1	SL2.40ch02	-21.5305	4.1348	1.02e-08	AT4G36210	--	--
Solyc02g084720.2	SL2.40ch02	-12.9569	1.135	5.28e-214	AT4G36360	BGAL3	beta-galactosidase 3
Solyc02g084790.2	SL2.40ch02	-35.8796	28.2729	0.0078125	AT5G66390	--	--
Solyc02g084840.2	SL2.40ch02	-15.3559	1.80421	1.4e-103	--	--	--
Solyc02g084870.2	SL2.40ch02	-16.5222	1.13574	1.25e-19	AT2G18170	MPK7	MAP kinase 7
Solyc02g084900.2	SL2.40ch02	-17.058	1.31445	2.2e-18	AT2G18193	--	--
Solyc02g084950.2	SL2.40ch02	-14.1925	1.59235	3.99e-179	AT4G36470	--	--
Solyc02g084960.1	SL2.40ch02	-17.7862	1.32386	8.44e-12	AT5G66440	--	--
Solyc02g085110.2	SL2.40ch02	-18.0027	2.20654	8.28e-26	AT5G03260	LAC11	laccase 11
Solyc02g085300.2	SL2.40ch02	-17.7483	1.65433	3.7e-18	AT1G75170	--	--
Solyc02g085400.2	SL2.40ch02	-14.3939	1.33349	7.63e-110	AT2G25737	--	--
Solyc02g085650.2	SL2.40ch02	-17.4304	1.0762	4.88e-10	AT4G36680	--	--
Solyc02g085660.1	SL2.40ch02	-34.8298	30.3724	9.31e-10	AT3G50740	UGT72E1	UDP-glucosyl transferase 72E1
Solyc02g085730.2	SL2.40ch02	-12.5372	1.37242	0	AT1G13280	AOC4	allene oxide cyclase 4
Solyc02g085880.1	SL2.40ch02	-22.4132	4.36927	1.1e-05	AT5G38450	CYP735A1	cytochrome P450, family 735, subfamily A, polypeptide 1
Solyc02g086270.2	SL2.40ch02	-18.0267	1.8547	2.17e-18	AT1G66880	--	--
Solyc02g086300.2	SL2.40ch02	-18.8913	4.01224	8.9e-47	AT5G38200	--	--
Solyc02g086340.2	SL2.40ch02	-16.6778	1.00453	4.47e-14	AT5G16210	--	--
Solyc02g086410.1	SL2.40ch02	-21.9892	5.21727	2.84e-10	AT4G20320	--	--
Solyc02g086530.2	SL2.40ch02	-18.0563	2.58732	8.37e-34	AT5G40390	SIP1	seed imbibition 1-like
Solyc02g086880.2	SL2.40ch02	-13.6006	1.73087	1.11063585670012e-317	AT5G14780	FDH	formate dehydrogenase
Solyc02g087070.2	SL2.40ch02	-18.2453	6.36526	4.95e-205	AT3G01420	PADOX-1	plant alpha dioxygenase 1
Solyc02g087090.2	SL2.40ch02	-33.5914	32.8492	2.67e-51	AT3G01420	PADOX-1	plant alpha dioxygenase 1
Solyc02g087110.2	SL2.40ch02	-14.7782	2.32282	1.14e-254	AT3G01420	PADOX-1	plant alpha dioxygenase 1
Solyc02g087160.2	SL2.40ch02	-19.1096	1.57572	2.45e-07	--	--	--
Solyc02g087190.1	SL2.40ch02	-14.3302	1.1449	5.26e-85	AT5G40150	--	--
Solyc02g087260.1	SL2.40ch02	-18.2864	1.00817	1.65e-05	AT3G01360	--	--
Solyc02g087280.2	SL2.40ch02	-15.0414	1.39083	9.73e-77	AT5G14940	--	--
Solyc02g087350.1	SL2.40ch02	-18.8669	1.64825	5.21e-09	AT3G28340	GolS8	galactinol synthase 8
Solyc02g087390.1	SL2.40ch02	-33.2422	33.5477	3.29e-83	AT3G01320	SNL1	SIN3-like 1
Solyc02g087420.1	SL2.40ch02	-22.7817	3.6323	0.00183106	AT3G28370	--	--
Solyc02g087430.2	SL2.40ch02	-15.3668	1.05424	5e-36	AT2G37440	--	--
Solyc02g087460.1	SL2.40ch02	-14.945	1.07826	6.84e-50	AT3G28450	--	--
Solyc02g087520.2	SL2.40ch02	-20.5358	1.4803	0.00509764	AT5G40020	--	--
Solyc02g087630.2	SL2.40ch02	-15.7022	1.49192	2.49e-56	AT5G39950	TRXH2	THIOREDOXIN H2
Solyc02g087720.1	SL2.40ch02	-16.1234	1.19596	5.77e-28	AT3G28720	--	--
Solyc02g087740.2	SL2.40ch02	-17.9674	1.49562	9.77e-13	AT5G39890	--	--
Solyc02g087800.2	SL2.40ch02	-18.1379	4.27616	2.27e-88	AT5G15140	--	--
Solyc02g087810.2	SL2.40ch02	-19.175	3.44493	7.78e-29	AT5G15140	--	--
Solyc02g087830.2	SL2.40ch02	-19.3998	6.39607	3.55e-94	AT5G15080	--	--
Solyc02g087840.2	SL2.40ch02	-17.6395	1.537	6.06e-17	AT1G69780	ATHB13
Solyc02g087870.2	SL2.40ch02	-14.8781	1.75478	1.03e-135	AT3G28860	PGP19	P-GLYCOPROTEIN 19
Solyc02g087890.2	SL2.40ch02	-17.7584	3.18312	6.37e-63	--	--	--
Solyc02g088000.2	SL2.40ch02	-12.9258	1.33701	1.61e-302	AT3G01180	SS2	starch synthase 2
Solyc02g088180.2	SL2.40ch02	-15.3585	1.57627	3.22e-79	AT5G61430	NAC100	NAC domain containing protein 100
Solyc02g088200.2	SL2.40ch02	-17.7059	3.52539	3.81e-80	AT3G16230	--	--
Solyc02g088240.2	SL2.40ch02	-19.5096	2.56191	1.24e-12	AT3G29060	--	--
Solyc02g088250.2	SL2.40ch02	-19.4762	2.0684	8.35e-09	AT1G14040	--	--
Solyc02g088300.2	SL2.40ch02	-16.0742	1.06988	2.23e-23	AT3G01100	HYP1	hypothetical protein 1
Solyc02g088430.1	SL2.40ch02	-20.9087	1.76355	0.00332689	AT5G27680	RECQSIM	RECQ helicase SIM
Solyc02g088460.2	SL2.40ch02	-14.2479	1.27832	8.28e-112	AT3G29200	CM1	chorismate mutase 1
Solyc02g088560.2	SL2.40ch02	-12.3022	1.74192	0	AT5G15410	DND1	DEFENSE NO DEATH 1
Solyc02g088610.2	SL2.40ch02	-13.323	1.71397	0	AT5G15450	CLPB3	casein lytic proteinase B3
Solyc02g088980.1	SL2.40ch02	-20.4132	2.36927	1.96e-06	--	--	--
Solyc02g088990.1	SL2.40ch02	-19.5986	2.18485	5.26e-09	AT4G35520	MLH3	MUTL protein homolog 3
Solyc02g089090.2	SL2.40ch02	-12.8555	1.2107	1.87e-260	AT3G51550	FER	FERONIA
Solyc02g089210.2	SL2.40ch02	-22.224	2.74778	0.00418091	AT1G69120	AP1	APETALA1
Solyc02g089260.2	SL2.40ch02	-13.4807	1.24467	2.58e-179	AT3G02260	UMB1	UMBRELLA 1
Solyc02g089330.2	SL2.40ch02	-20.238	1.54984	0.00108854	AT5G15700	--	--
Solyc02g089370.2	SL2.40ch02	-15.9062	1.19776	2.35e-32	AT5G15680	--	--
Solyc02g089400.2	SL2.40ch02	-15.3365	2.68498	7.05e-232	AT3G30390	--	--
Solyc02g089420.1	SL2.40ch02	-21.4892	2.21727	0.00259948	AT3G30530	bZIP42	basic leucine-zipper 42
Solyc02g089610.1	SL2.40ch02	-12.5394	1.10836	6.74e-272	AT3G25570	--	--
Solyc02g089630.2	SL2.40ch02	-18.1819	5.66205	1.31e-161	AT5G38710	--	--
Solyc02g089640.2	SL2.40ch02	-14.6069	2.15613	2.16e-246	AT3G28180	CSLC4	CELLULOSE-SYNTHASE LIKE C4
Solyc02g089670.2	SL2.40ch02	-35.8796	28.2729	0.0078125	AT5G15900	TBL19	TRICHOME BIREFRINGENCE-LIKE 19
Solyc02g089880.2	SL2.40ch02	-18.2928	1.04734	7.93e-06	AT3G50760	GATL2	galacturonosyltransferase-like 2
Solyc02g089990.1	SL2.40ch02	-16.2043	1.29067	9.66e-31	AT2G23690	--	--
Solyc02g090110.2	SL2.40ch02	-16.0615	1.38176	3.43e-38	AT2G23450	--	--
Solyc02g090140.1	SL2.40ch02	-20.2893	1.97334	3.85e-05	AT3G50380	--	--
Solyc02g090160.2	SL2.40ch02	-14.2055	1.01648	2.12e-73	AT2G23460	XLG1	extra-large G-protein 1
Solyc02g090210.2	SL2.40ch02	-20.0856	3.02462	5.77e-12	AT2G23540	--	--
Solyc02g090290.2	SL2.40ch02	-17.1582	5.83212	0	AT2G45550	CYP76C4	cytochrome P450, family 76, subfamily C, polypeptide 4
Solyc02g090300.2	SL2.40ch02	-18.7043	3.44727	5.78e-39	AT2G45570	CYP76C2	cytochrome P450, family 76, subfamily C, polypeptide 2
Solyc02g090360.2	SL2.40ch02	-16.4068	1.92443	8.89e-58	AT5G66920	sks17	SKU5 similar 17
Solyc02g090380.2	SL2.40ch02	-15.4853	1.5543	1.73e-70	AT5G66900	--	--
Solyc02g090430.2	SL2.40ch02	-14.7742	1.15146	7.94e-64	AT5G66850	MAPKKK5	mitogen-activated protein kinase kinase kinase 5
Solyc02g090490.2	SL2.40ch02	-16.4345	2.46533	2.27e-92	AT4G37050	PLP4	PATATIN-like protein 4
Solyc02g090500.2	SL2.40ch02	-22.5305	4.1348	7.63e-05	AT1G56500	--	--
Solyc02g090690.1	SL2.40ch02	-19.2827	1.22954	0.000130379	AT4G37030	--	--
Solyc02g090750.2	SL2.40ch02	-18.0958	3.1903	6.88e-50	AT4G37020	--	--
Solyc02g090770.1	SL2.40ch02	-35.3796	29.2729	6.1e-05	AT2G33710	--	--
Solyc02g090810.2	SL2.40ch02	-18.4607	1.16518	2.47e-06	AT3G50360	CEN2	centrin2
Solyc02g090970.1	SL2.40ch02	-18.1206	3.90748	7.29e-74	AT4G36950	MAPKKK21	mitogen-activated protein kinase kinase kinase 21
Solyc02g090980.1	SL2.40ch02	-19.092	2.67183	1.4e-18	AT4G36950	MAPKKK21	mitogen-activated protein kinase kinase kinase 21
Solyc02g091000.2	SL2.40ch02	-16.1334	1.23803	1.15e-29	AT1G45688	--	--
Solyc02g091070.2	SL2.40ch02	-21.4315	6.33274	1.34e-22	AT1G71140	--	--
Solyc02g091100.2	SL2.40ch02	-13.7369	1.20951	3.8e-142	AT5G17380	--	--
Solyc02g091110.2	SL2.40ch02	-16.4275	1.14092	6.26e-21	AT5G38110	SGA1
Solyc02g091180.1	SL2.40ch02	-22.0305	3.1348	0.000402451	AT3G03280	--	--
Solyc02g091220.1	SL2.40ch02	-15.3211	1.01056	1.8e-34	AT1G77840	--	--
Solyc02g091250.1	SL2.40ch02	-19.1578	2.38438	1.65e-14	AT2G01300	--	--
Solyc02g091260.1	SL2.40ch02	-35.1223	29.7875	9.54e-07	AT2G01300	--	--
Solyc02g091310.1	SL2.40ch02	-35.4908	29.0505	0.000244141	AT1G23000	--	--
Solyc02g091580.2	SL2.40ch02	-12.7845	1.35909	0	AT5G65620	--	--
Solyc02g091590.2	SL2.40ch02	-20.1208	1.78431	8.17e-05	AT2G29000	--	--
Solyc02g091630.1	SL2.40ch02	-20.0083	2.26034	1.67e-07	--	--	--
Solyc02g091660.2	SL2.40ch02	-16.1027	1.05884	1.5e-22	AT5G10550	GTE2	global transcription factor group E2
Solyc02g091700.2	SL2.40ch02	-17.5031	2.96011	2.48e-64	AT5G65660	--	--
Solyc02g091710.2	SL2.40ch02	-18.0067	1.78153	2.73e-17	AT5G49665	--	--
Solyc02g091730.1	SL2.40ch02	-17.0737	1.21063	1.07e-15	AT2G22720	--	--
Solyc02g091740.2	SL2.40ch02	-15.7188	1.04294	3.4e-28	AT4G37860	--	--
Solyc02g091770.1	SL2.40ch02	-22.6208	3.95423	0.000274658	AT5G65685	--	--
Solyc02g091800.2	SL2.40ch02	-20.3283	1.36927	0.00540157	AT4G37850	--	--
Solyc02g091810.1	SL2.40ch02	-35.6983	28.6355	0.00195312	AT4G37850	--	--
Solyc02g091860.2	SL2.40ch02	-15.0586	1.42536	8.58e-80	AT5G65710	HSL2	HAESA-like 2
Solyc02g091930.2	SL2.40ch02	-14.2302	1.58809	6.45e-174	AT4G37790	HAT22
Solyc02g091980.1	SL2.40ch02	-22.1705	2.8547	0.00234985	AT3G49690	RAX3	REGULATOR OF AXILLARY MERISTEMS3
Solyc02g092060.1	SL2.40ch02	-35.6223	28.7875	0.000976563	AT5G10050	--	--
Solyc02g092090.1	SL2.40ch02	-17.228	1.98971	1.65e-35	AT4G37730	bZIP7	basic leucine-zipper 7
Solyc02g092120.2	SL2.40ch02	-20.3183	3.91524	7.98e-17	AT3G49780	PSK4	phytosulfokine 4 precursor
Solyc02g092230.2	SL2.40ch02	-17.1375	1.22976	3.42e-15	AT4G37680	HHP4	heptahelical protein 4
Solyc02g092290.2	SL2.40ch02	-16.8773	1.80081	3.62e-37	AT5G02910	--	--
Solyc02g092300.1	SL2.40ch02	-17.2319	1.04106	1.4e-10	AT4G37660	--	--
Solyc02g092460.2	SL2.40ch02	-18.0335	2.20996	2.17e-25	AT5G67480	BT4	BTB and TAZ domain protein 4
Solyc02g092580.2	SL2.40ch02	-15.8457	2.3495	1.85e-125	AT4G37530	--	--
Solyc02g092680.1	SL2.40ch02	-19.8632	3.8547	6.45e-22	AT5G67360	ARA12
Solyc02g092760.2	SL2.40ch02	-18.3012	1.19239	3.81e-07	AT4G37470	KAI2	KARRIKIN INSENSITIVE 2
Solyc02g092770.2	SL2.40ch02	-20.5412	4.11343	4.62e-16	AT4G37470	KAI2	KARRIKIN INSENSITIVE 2
Solyc02g092790.2	SL2.40ch02	-13.6367	1.8254	0	--	--	--
Solyc02g092820.2	SL2.40ch02	-17.2727	5.8657	0	AT2G14960	GH3.1
Solyc02g092860.2	SL2.40ch02	-13.6515	7.91533	0	AT4G37370	CYP81D8	cytochrome P450, family 81, subfamily D, polypeptide 8
Solyc02g092880.2	SL2.40ch02	-17.8333	2.12826	8.07e-27	AT4G37300	MEE59	maternal effect embryo arrest 59
Solyc02g092970.2	SL2.40ch02	-18.2136	2.76844	8.02e-35	AT1G70490	ATARFA1D
Solyc02g092990.1	SL2.40ch02	-15.7573	1.18528	7.2e-35	AT1G47056	VFB1	VIER F-box proteine 1
Solyc02g093050.2	SL2.40ch02	-15.0205	1.14913	7.32e-54	AT2G23320	WRKY15	WRKY DNA-binding protein 15
Solyc02g093090.1	SL2.40ch02	-17.5479	1.76006	5.99e-23	AT5G67210	IRX15-L	IRX15-LIKE
Solyc02g093180.2	SL2.40ch02	-14.6842	5.2198	0	AT5G67150	--	--
Solyc02g093310.2	SL2.40ch02	-19.1968	1.6323	2.03e-07	AT4G36945	--	--
Solyc02g093420.2	SL2.40ch02	-17.0575	1.01392	1.4e-11	AT3G01600	NAC044	NAC domain containing protein 44
Solyc02g093500.2	SL2.40ch02	-35.6983	28.6355	0.00195312	AT5G14450	--	--
Solyc02g093530.2	SL2.40ch02	-14.8442	1.06416	3.41e-52	AT4G35860	GB2	GTP-binding 2
Solyc02g093580.2	SL2.40ch02	-17.6408	1.16416	3.09e-10	AT5G63180	--	--
Solyc02g093600.2	SL2.40ch02	-22.224	4.74778	2.16e-07	AT1G53540	--	--
Solyc02g093650.2	SL2.40ch02	-35.2396	29.553	7.63e-06	AT5G14345	ENODL21	early nodulin-like protein 21
Solyc02g093710.1	SL2.40ch02	-14.3583	1.2205	8.41e-95	AT5G40690	--	--
Solyc02g093830.2	SL2.40ch02	-14.5679	1.2327	1.36e-83	AT5G40760	G6PD6	glucose-6-phosphate dehydrogenase 6
Solyc02g093890.1	SL2.40ch02	-18.6858	2.10822	2.1e-15	AT3G27250	--	--
Solyc02g093950.2	SL2.40ch02	-16.5188	3.89963	1.17e-221	AT5G14230	--	--
Solyc02g093960.2	SL2.40ch02	-17.9987	7.19836	0	AT5G14020	--	--
Solyc02g093990.2	SL2.40ch02	-17.7342	1.26973	2.69e-11	AT3G01820	--	--
Solyc02g094000.1	SL2.40ch02	-21.4132	2.36927	0.000910521	AT1G76650	CML38	calmodulin-like 38
Solyc02g094190.2	SL2.40ch02	-17.02	2.69811	1.63e-74	AT3G01930	--	--
Solyc02g094280.2	SL2.40ch02	-14.3482	1.2261	2.94e-96	AT3G27020	YSL6	YELLOW STRIPE like 6
Solyc02g094380.1	SL2.40ch02	-34.6406	30.7509	1.82e-12	AT5G13160	PBS1	avrPphB susceptible 1
Solyc02g094400.2	SL2.40ch02	-14.8099	1.0145	1.77e-48	AT3G02040	SRG3	senescence-related gene 3
Solyc02g094860.1	SL2.40ch02	-21.3954	6.40489	8.79e-24	AT5G38450	CYP735A1	cytochrome P450, family 735, subfamily A, polypeptide 1
Solyc03g005020.2	SL2.40ch03	-18.7824	1.7225	3.5e-10	AT5G14180	MPL1	Myzus persicae-induced lipase 1
Solyc03g005200.2	SL2.40ch03	-20.2398	1.79736	0.000141971	AT3G22600	--	--
Solyc03g005210.2	SL2.40ch03	-19.6096	2.16282	8.63e-09	AT3G22620	--	--
Solyc03g005380.2	SL2.40ch03	-16.9948	1.01001	6.65e-12	AT5G43670	--	--
Solyc03g005450.2	SL2.40ch03	-13.2817	4.69499	0	AT4G24010	CSLG1	cellulose synthase like G1
Solyc03g005510.1	SL2.40ch03	-34.9614	30.1094	2.98e-08	AT3G23230	TDR1	Transcriptional Regulator of Defense Response 1
Solyc03g005520.1	SL2.40ch03	-35.0536	29.925	2.38e-07	AT3G23240	ERF1	ethylene response factor 1
Solyc03g005540.1	SL2.40ch03	-21.5199	2.98594	4.92e-05	AT1G64260	--	--
Solyc03g005600.2	SL2.40ch03	-14.4331	1.37008	5.29e-113	AT1G04430	--	--
Solyc03g005660.2	SL2.40ch03	-16.644	1.21037	3.52e-20	AT1G53350	--	--
Solyc03g005850.2	SL2.40ch03	-35.2396	29.553	7.63e-06	--	--	--
Solyc03g005860.2	SL2.40ch03	-19.4658	5.62023	2.68e-66	AT4G18050	PGP9	P-glycoprotein 9
Solyc03g005870.2	SL2.40ch03	-14.1095	1.11231	2.34e-93	AT4G18040	eIF4E1	eukaryotic translation Initiation Factor 4E1
Solyc03g005890.1	SL2.40ch03	-20.2469	8.70198	3.03e-123	AT1G29640	--	--
Solyc03g006010.2	SL2.40ch03	-18.5744	1.06328	3.44e-05	AT1G17030	--	--
Solyc03g006040.2	SL2.40ch03	-22.4892	4.21727	4.01e-05	AT1G29270	--	--
Solyc03g006210.1	SL2.40ch03	-19.6059	3.34012	1.46e-19	AT3G49340	--	--
Solyc03g006290.2	SL2.40ch03	-20.5971	4.00154	1.11e-14	AT5G46060	--	--
Solyc03g006400.2	SL2.40ch03	-17.55	1.24313	4.48e-12	AT5G58950	--	--
Solyc03g006500.2	SL2.40ch03	-15.6686	1.37212	3.45e-49	AT3G09010	--	--
Solyc03g006550.2	SL2.40ch03	-16.8368	2.53848	1.95e-74	AT1G61120	TPS4	TERPENE SYNTHASE 4
Solyc03g006630.2	SL2.40ch03	-19.3223	1.6323	5.99e-07	AT4G21540	SPHK1	sphingosine kinase 1
Solyc03g006700.2	SL2.40ch03	-17.185	1.93979	1.49e-34	AT5G05340	PRX52	peroxidase 52
Solyc03g006770.2	SL2.40ch03	-19.3061	3.66473	6.15e-30	AT4G21380	RK3	receptor kinase 3
Solyc03g006780.2	SL2.40ch03	-17.7722	2.73257	2.01e-45	AT1G11410	--	--
Solyc03g006790.1	SL2.40ch03	-21.5742	6.04734	1.82e-18	AT1G11410	--	--
Solyc03g006810.2	SL2.40ch03	-17.9762	1.02628	1.22e-06	AT5G51890	--	--
Solyc03g006860.2	SL2.40ch03	-17.387	1.7066	6.61e-24	AT5G51830	--	--
Solyc03g006910.2	SL2.40ch03	-22.3445	4.50677	2.98e-06	AT4G25410	--	--
Solyc03g006960.2	SL2.40ch03	-16.4622	1.22422	2.27e-23	AT5G51760	AHG1	ABA-hypersensitive germination 1
Solyc03g007080.2	SL2.40ch03	-19.7292	2.12263	6.22e-08	AT5G51680	--	--
Solyc03g007120.2	SL2.40ch03	-14.3645	1.0973	1.33e-76	AT4G25360	TBL18	TRICHOME BIREFRINGENCE-LIKE 18
Solyc03g007200.1	SL2.40ch03	-17.8756	9.44448	0	AT5G16990	--	--
Solyc03g007230.2	SL2.40ch03	-15.0102	1.07564	1.01e-47	AT3G11410	PP2CA	protein phosphatase 2CA
Solyc03g007240.2	SL2.40ch03	-12.203	2.42614	0	AT5G53120	SPMS
Solyc03g007260.2	SL2.40ch03	-16.193	1.23385	1.95e-28	AT5G53130	CNGC1	cyclic nucleotide gated channel 1
Solyc03g007340.2	SL2.40ch03	-20.7931	1.99487	0.00050826	AT5G24130	--	--
Solyc03g007720.2	SL2.40ch03	-21.1208	1.78431	0.00592461	AT1G64080	MAKR2	MEMBRANE-ASSOCIATED KINASE REGULATOR 2
Solyc03g007790.2	SL2.40ch03	-18.1283	2.44327	6.28e-29	AT5G24080	--	--
Solyc03g007810.2	SL2.40ch03	-13.9178	1.02775	3.99e-91	AT5G52920	PKP2	PLASTIDIAL PYRUVATE KINASE 2
Solyc03g007960.2	SL2.40ch03	-15.4928	1.8305	4.88e-97	AT4G25700	chy1
Solyc03g013160.2	SL2.40ch03	-16.7367	1.0072	1.12e-13	AT5G15240	--	--
Solyc03g013290.1	SL2.40ch03	-22.7817	3.6323	0.00183106	--	--	--
Solyc03g013630.2	SL2.40ch03	-17.7219	1.14444	1.64e-09	AT3G01040	GAUT13	galacturonosyltransferase 13
Solyc03g019690.1	SL2.40ch03	-19.2415	1.09797	0.000524355	AT1G73260	KTI1	kunitz trypsin inhibitor 1
Solyc03g019700.1	SL2.40ch03	-19.5418	1.32745	0.00037134	AT5G63500	--	--
Solyc03g019960.2	SL2.40ch03	-18.7171	1.11773	3.18e-05	AT2G31270	CDT1A	homolog of yeast CDT1 A
Solyc03g020010.1	SL2.40ch03	-20.6268	2.32745	1.51e-05	AT1G17860	--	--
Solyc03g020050.2	SL2.40ch03	-21.2102	4.77526	4.43e-14	--	--	--
Solyc03g020060.2	SL2.40ch03	-21.139	3.74778	3.02e-09	--	--	--
Solyc03g020080.2	SL2.40ch03	-20.8867	7.42238	4.54e-49	--	--	--
Solyc03g025190.2	SL2.40ch03	-17.0953	1.60429	1.76e-25	AT4G25640	FFT	FLOWER FLAVONOID TRANSPORTER
Solyc03g025290.2	SL2.40ch03	-14.6099	1.14025	7.97e-70	AT4G25620	--	--
Solyc03g025330.2	SL2.40ch03	-19.7001	3.15168	1.79e-16	AT3G49070	--	--
Solyc03g025490.2	SL2.40ch03	-21.4892	6.21727	7.94e-21	AT4G23340	--	--
Solyc03g025590.2	SL2.40ch03	-19.4491	1.51301	2.53e-05	AT4G20850	TPP2	tripeptidyl peptidase ii
Solyc03g025640.1	SL2.40ch03	-34.4908	31.0505	3.55e-15	AT5G52400	CYP715A1	cytochrome P450, family 715, subfamily A, polypeptide 1
Solyc03g025680.2	SL2.40ch03	-15.9995	2.6632	1.19e-144	AT5G52390	--	--
Solyc03g025810.2	SL2.40ch03	-20.391	5.24374	2.38e-29	AT5G52300	RD29B	RESPONSIVE TO DESSICATION 29B
Solyc03g025900.2	SL2.40ch03	-19.3791	1.51865	4.97e-06	AT3G48900	--	--
Solyc03g026050.2	SL2.40ch03	-19.0108	3.77317	2.91e-38	AT5G62040	BFT	brother of FT and TFL1
Solyc03g026130.2	SL2.40ch03	-18.4574	1.42843	7.14e-09	AT2G45560	CYP76C1	cytochrome P450, family 76, subfamily C, polypeptide 1
Solyc03g026160.2	SL2.40ch03	-19.8878	2.01933	1.17e-06	AT3G61060	PP2-A13	phloem protein 2-A13
Solyc03g026230.1	SL2.40ch03	-17.7198	1.71147	1.2e-19	AT4G23030	--	--
Solyc03g031870.1	SL2.40ch03	-18.485	4.41191	1.06e-74	AT1G65880	BZO1	benzoyloxyglucosinolate 1
Solyc03g031900.1	SL2.40ch03	-34.6983	30.6355	1.46e-11	AT4G05540	--	--
Solyc03g031940.2	SL2.40ch03	-13.0229	1.56265	0	AT1G21540	--	--
Solyc03g031990.2	SL2.40ch03	-15.7729	1.25068	2.91e-38	AT1G20925	--	--
Solyc03g032020.2	SL2.40ch03	-16.5707	1.26973	1.92e-23	AT1G76490	MAD3	miRNA action deficient 3
Solyc03g032080.2	SL2.40ch03	-20.9598	7.27616	2.7e-44	AT2G17500	--	--
Solyc03g032090.1	SL2.40ch03	-16.6173	2.91395	1.58e-113	AT2G42005	--	--
Solyc03g032110.1	SL2.40ch03	-34.5702	30.8918	1.14e-13	AT2G17550	TRM26	TON1 Recruiting Motif 26
Solyc03g032220.2	SL2.40ch03	-20.2742	4.64725	1.75e-24	AT4G26220	--	--
Solyc03g033300.1	SL2.40ch03	-21.1705	2.8547	1.09e-05	AT2G38290	ATAMT2	ammonium transporter 2
Solyc03g033510.2	SL2.40ch03	-17.7197	1.41658	8.2e-14	AT5G66200	ARO2	armadillo repeat only 2
Solyc03g033540.2	SL2.40ch03	-12.6755	1.14057	6.93e-262	AT2G17890	CPK16	calcium-dependent protein kinase 16
Solyc03g033550.2	SL2.40ch03	-18.6437	1.26457	1.44e-06	AT2G17940	--	--
Solyc03g033630.2	SL2.40ch03	-15.4968	1.06245	8.16e-34	AT2G18090	--	--
Solyc03g033680.1	SL2.40ch03	-20.4574	2.66625	1.21e-07	AT1G75520	SRS5	SHI-related sequence 5
Solyc03g033710.2	SL2.40ch03	-35.2396	29.553	7.63e-06	AT5G66390	--	--
Solyc03g034120.2	SL2.40ch03	-18.5096	1.91806	1.98e-14	AT4G36740	HB40	homeobox protein 40
Solyc03g034160.2	SL2.40ch03	-18.3809	1.45031	1.67e-09	--	--	--
Solyc03g034230.2	SL2.40ch03	-20.0096	1.17662	0.00778744	AT3G02555	--	--
Solyc03g034240.2	SL2.40ch03	-18.7916	4.96859	1.19e-78	AT1G67080	ABA4	abscisic acid (ABA)-deficient 4
Solyc03g034320.2	SL2.40ch03	-17.9223	1.35112	6.46e-11	AT5G38200	--	--
Solyc03g034410.1	SL2.40ch03	-21.8283	2.36927	0.00442505	AT3G03280	--	--
Solyc03g034450.2	SL2.40ch03	-15.204	1.01035	2.86e-37	AT5G37930	--	--
Solyc03g036470.1	SL2.40ch03	-35.3298	29.3724	3.05e-05	AT2G37040	PAL1	PHE ammonia lyase 1
Solyc03g042560.1	SL2.40ch03	-20.4892	4.21727	1.89e-17	AT3G53260	PAL2	phenylalanine ammonia-lyase 2
Solyc03g043700.2	SL2.40ch03	-20.2705	1.25379	0.00955988	AT3G03440	--	--
Solyc03g043850.2	SL2.40ch03	-35.3298	29.3724	3.05e-05	AT4G37830	--	--
Solyc03g043880.2	SL2.40ch03	-17.7586	7.67852	0	AT5G65780	ATBCAT-5
Solyc03g043890.2	SL2.40ch03	-35.5536	28.925	0.000488281	AT4G37770	ACS8	1-amino-cyclopropane-1-carboxylate synthase 8
Solyc03g043900.1	SL2.40ch03	-19.6515	3.89283	1.11e-25	AT3G49760	bZIP5	basic leucine-zipper 5
Solyc03g043910.2	SL2.40ch03	-19.442	2.498	1.4e-12	AT3G49800	--	--
Solyc03g044120.1	SL2.40ch03	-34.0786	31.8749	1.29e-26	AT2G20340	AtAAS
Solyc03g044300.2	SL2.40ch03	-16.7356	2.29599	2.78e-65	AT4G36920	FLO2	FLORAL MUTANT 2
Solyc03g044350.1	SL2.40ch03	-20.9408	5.31413	5.36e-21	AT5G05140	--	--
Solyc03g044430.2	SL2.40ch03	-16.139	1.17698	6.95e-27	AT4G36940	NAPRT1	nicotinate phosphoribosyltransferase 1
Solyc03g044670.1	SL2.40ch03	-18.6583	7.23519	1.17e-215	AT1G72190	--	--
Solyc03g044800.1	SL2.40ch03	-35.6983	28.6355	0.00195312	AT3G50440	MES10	methyl esterase 10
Solyc03g044840.1	SL2.40ch03	-21.9315	5.33274	3.82e-11	AT5G28780	--	--
Solyc03g045010.1	SL2.40ch03	-22.8445	3.50677	0.00341797	AT4G28680	TYRDC1	L-TYROSINE DECARBOXYLASE 1
Solyc03g045020.2	SL2.40ch03	-21.878	3.43966	3.59e-05	AT2G20340	AtAAS
Solyc03g046200.1	SL2.40ch03	-18.1719	1.62246	4.68e-13	AT5G15870	--	--
Solyc03g046270.2	SL2.40ch03	-17.1718	1.3423	1.84e-17	AT5G15900	TBL19	TRICHOME BIREFRINGENCE-LIKE 19
Solyc03g046580.1	SL2.40ch03	-19.238	2.54484	1.48e-15	AT5G15780	--	--
Solyc03g051790.2	SL2.40ch03	-14.2265	1.15066	4.49e-92	AT2G42320	--	--
Solyc03g051960.2	SL2.40ch03	-35.8796	28.2729	0.0078125	AT3G11980	MS2	MALE STERILITY 2
Solyc03g053140.1	SL2.40ch03	-35.3796	29.2729	6.1e-05	--	--	--
Solyc03g058370.1	SL2.40ch03	-35.1593	29.7135	1.91e-06	AT4G14090	--	--
Solyc03g059050.2	SL2.40ch03	-35.5536	28.925	0.000488281	--	--	--
Solyc03g059190.2	SL2.40ch03	-20.3046	1.41658	0.00365777	AT3G59710	--	--
Solyc03g059260.2	SL2.40ch03	-12.033	1.48619	0	AT3G57680	--	--
Solyc03g059290.1	SL2.40ch03	-35.8796	28.2729	0.0078125	AT3G01180	SS2	starch synthase 2
Solyc03g060530.1	SL2.40ch03	-35.3796	29.2729	6.1e-05	--	--	--
Solyc03g062930.1	SL2.40ch03	-35.8796	28.2729	0.0078125	AT3G52050	--	--
Solyc03g063110.2	SL2.40ch03	-15.3653	1.33304	8.42e-57	AT2G43710	SSI2	suppressor of SA insensitive 2
Solyc03g063150.2	SL2.40ch03	-35.8796	28.2729	0.0078125	AT1G55570	sks12	SKU5 similar 12
Solyc03g063550.1	SL2.40ch03	-18.7523	1.04734	0.000115475	AT3G57950	--	--
Solyc03g065260.2	SL2.40ch03	-20.9043	4.21727	2.26e-13	--	--	--
Solyc03g065300.1	SL2.40ch03	-35.3298	29.3724	3.05e-05	--	--	--
Solyc03g065310.1	SL2.40ch03	-35.4331	29.166	0.00012207	--	--	--
Solyc03g071520.1	SL2.40ch03	-35.0871	29.8578	4.77e-07	AT4G21060	--	--
Solyc03g071850.1	SL2.40ch03	-19.4861	2.82264	2.46e-15	AT5G65550	--	--
Solyc03g078110.1	SL2.40ch03	-22.9132	3.36927	0.00634766	--	--	--
Solyc03g078200.1	SL2.40ch03	-22.7817	3.6323	0.00183106	AT1G62340	ALE1	ABNORMAL LEAF-SHAPE 1
Solyc03g078430.1	SL2.40ch03	-35.3796	29.2729	6.1e-05	AT4G37980	ELI3-1	elicitor-activated gene 3-1
Solyc03g078440.2	SL2.40ch03	-35.2833	29.4655	1.53e-05	AT4G39330	CAD9	cinnamyl alcohol dehydrogenase 9
Solyc03g078470.2	SL2.40ch03	-34.3668	31.2984	6.94e-18	AT5G58940	CRCK1	calmodulin-binding receptor-like cytoplasmic kinase 1
Solyc03g078480.1	SL2.40ch03	-35.2396	29.553	7.63e-06	AT4G00330	CRCK2	calmodulin-binding receptor-like cytoplasmic kinase 2
Solyc03g078620.1	SL2.40ch03	-17.3127	2.23056	6.8e-42	AT5G65030	--	--
Solyc03g078630.2	SL2.40ch03	-15.1124	1.11533	9.63e-48	AT3G09790	UBQ8	ubiquitin 8
Solyc03g078810.2	SL2.40ch03	-22.224	4.74778	2.16e-07	AT3G11340	UGT76B1	UDP-dependent glycosyltransferase 76B1
Solyc03g079850.2	SL2.40ch03	-14.9956	1.36688	6.25e-77	AT5G05930	GC1	guanylyl cyclase 1
Solyc03g079970.1	SL2.40ch03	-19.0735	9.04875	6.79038653395445e-313	AT3G49550	--	--
Solyc03g080080.2	SL2.40ch03	-14.5081	1.1168	9.21e-72	AT5G54130	--	--
Solyc03g080100.2	SL2.40ch03	-15.8697	3.43379	1.09e-265	AT5G24580	--	--
Solyc03g080140.2	SL2.40ch03	-13.928	1.17016	6.44e-117	AT3G49490	--	--
Solyc03g081200.1	SL2.40ch03	-21.738	2.54984	0.00148964	AT5G24520	URM23	UNARMED 23
Solyc03g081250.1	SL2.40ch03	-35.3796	29.2729	6.1e-05	AT4G10540	--	--
Solyc03g081330.1	SL2.40ch03	-21.2523	2.04734	0.00249392	AT5G54165	--	--
Solyc03g082370.1	SL2.40ch03	-19.6746	3.50677	1.44e-20	AT5G54165	--	--
Solyc03g082450.2	SL2.40ch03	-18.4661	1.69268	7.63e-12	AT1G73080	PEPR1	PEP1 receptor 1
Solyc03g082530.1	SL2.40ch03	-19.3611	4.47361	3.97e-43	AT4G00880	--	--
Solyc03g082550.2	SL2.40ch03	-15.209	2.31058	2.18e-187	AT2G46680	HB-7	homeobox 7
Solyc03g082690.2	SL2.40ch03	-14.4563	1.17399	3.39e-82	AT1G76390	PUB43	plant U-box 43
Solyc03g082770.1	SL2.40ch03	-35.1593	29.7135	1.91e-06	--	--	--
Solyc03g082780.1	SL2.40ch03	-34.5215	30.9891	1.42e-14	AT3G05650	RLP32	receptor like protein 32
Solyc03g082880.1	SL2.40ch03	-18.7043	1.29127	1.4e-06	--	--	--
Solyc03g082920.2	SL2.40ch03	-12.1313	1.46381	0	AT5G42020	BIP2
Solyc03g083000.2	SL2.40ch03	-15.5477	1.1979	7.8e-41	AT2G46550	--	--
Solyc03g083010.2	SL2.40ch03	-13.7814	2.78462	0	AT5G53050	--	--
Solyc03g083160.1	SL2.40ch03	-21.0096	3.17662	1.86e-07	AT5G24280	GMI1	GAMMA-IRRADIATION AND MITOMYCIN C INDUCED 1
Solyc03g083170.2	SL2.40ch03	-17.6227	3.53138	6.36e-85	AT3G49250	IDN1	INVOLVED IN DE NOVO 1
Solyc03g083190.1	SL2.40ch03	-18.7514	1.35315	6.36e-07	AT5G24280	GMI1	GAMMA-IRRADIATION AND MITOMYCIN C INDUCED 1
Solyc03g083420.2	SL2.40ch03	-12.9136	1.93996	0	AT5G53450	ORG1	OBP3-responsive gene 1
Solyc03g083440.2	SL2.40ch03	-13.9904	2.46048	0	AT5G53460	GLT1	NADH-dependent glutamate synthase 1
Solyc03g083470.2	SL2.40ch03	-17.925	1.3011	3.35e-10	AT1G66920	--	--
Solyc03g083660.1	SL2.40ch03	-21.5971	6.00154	7.05e-18	AT4G25250	--	--
Solyc03g083680.1	SL2.40ch03	-22.1452	4.90532	2.98e-08	--	--	--
Solyc03g083710.1	SL2.40ch03	-17.6236	6.1348	1.78e-287	AT4G25250	--	--
Solyc03g083730.1	SL2.40ch03	-14.6261	4.52888	0	AT5G62360	--	--
Solyc03g083770.1	SL2.40ch03	-16.2486	3.08391	5.67e-164	AT5G62360	--	--
Solyc03g083900.2	SL2.40ch03	-17.3118	1.82205	2.53e-28	AT4G25240	SKS1	SKU5 similar 1
Solyc03g093120.2	SL2.40ch03	-22.0742	3.04734	0.000728607	AT4G25810	XTR6	xyloglucan endotransglycosylase 6
Solyc03g093350.2	SL2.40ch03	-16.3414	1.51328	9.36e-38	AT5G51300	--	--
Solyc03g093410.2	SL2.40ch03	-21.1029	3.81993	8.65e-10	AT5G61520	--	--
Solyc03g093440.2	SL2.40ch03	-17.744	1.13698	2.71e-09	AT5G61540	--	--
Solyc03g093450.2	SL2.40ch03	-16.745	1.892	2.08e-44	AT4G25160	--	--
Solyc03g093490.2	SL2.40ch03	-19.6007	1.20961	0.00155032	AT5G07590	--	--
Solyc03g093510.2	SL2.40ch03	-14.516	1.38339	7.23e-109	AT5G51180	--	--
Solyc03g093520.2	SL2.40ch03	-15.3044	1.07709	2.61e-39	AT5G61580	PFK4	phosphofructokinase 4
Solyc03g093760.1	SL2.40ch03	-21.724	3.74778	1.62e-06	AT2G22740	SUVH6	SU(VAR)3-9 homolog 6
Solyc03g093800.1	SL2.40ch03	-16.6796	1.26577	1.83e-21	--	--	--
Solyc03g093820.1	SL2.40ch03	-35.0215	29.9891	1.19e-07	--	--	--
Solyc03g093890.2	SL2.40ch03	-18.9491	1.58168	4.84e-08	AT3G23250	MYB15	myb domain protein 15
Solyc03g094010.2	SL2.40ch03	-18.8932	1.79458	2.91e-10	AT5G07440	GDH2	glutamate dehydrogenase 2
Solyc03g094110.2	SL2.40ch03	-20.2668	6.66205	2.5e-56	AT1G28710	--	--
Solyc03g094120.2	SL2.40ch03	-17.5618	1.46466	2.96e-16	AT1G28710	--	--
Solyc03g095310.2	SL2.40ch03	-16.5871	2.18376	3.72e-65	AT5G24910	ELA1	EUI-like p450 A1
Solyc03g095320.1	SL2.40ch03	-35.6983	28.6355	0.00195312	AT3G56460	--	--
Solyc03g095330.2	SL2.40ch03	-18.4905	1.5709	2.99e-10	--	--	--
Solyc03g095660.1	SL2.40ch03	-35.8796	28.2729	0.0078125	--	--	--
Solyc03g095700.1	SL2.40ch03	-18.5428	3.06294	2.68e-34	AT5G05220	--	--
Solyc03g095710.2	SL2.40ch03	-15.7231	1.81796	7.08e-82	AT4G25000	ATAMY1
Solyc03g096070.2	SL2.40ch03	-18.3412	1.79831	3.32e-14	AT2G40116	--	--
Solyc03g096200.1	SL2.40ch03	-34.6593	30.7135	3.64e-12	AT4G01070	UGT72B1	UDP-GLUCOSE-DEPENDENT GLUCOSYLTRANSFERASE 72 B1
Solyc03g096250.2	SL2.40ch03	-34.6593	30.7135	3.64e-12	AT2G40110	--	--
Solyc03g096380.2	SL2.40ch03	-14.8028	1.07069	3.62e-54	AT3G55740	PROT2	proline transporter 2
Solyc03g096540.2	SL2.40ch03	-20.5686	4.88864	1.96e-22	AT2G22170	PLAT2	PLAT domain protein 2
Solyc03g096550.2	SL2.40ch03	-18.647	2.8547	4.88e-28	AT4G39730	PLAT1	PLAT domain protein 1
Solyc03g096610.1	SL2.40ch03	-21.6968	3.80223	8.68e-07	AT1G33350	--	--
Solyc03g096790.2	SL2.40ch03	-15.6324	1.207	2.46e-39	AT3G49590	ATG13	autophagy-related 13
Solyc03g097050.2	SL2.40ch03	-16.7632	2.95423	9.21e-106	AT3G03050	RHD7	ROOT HAIR DEFECTIVE 7
Solyc03g097080.2	SL2.40ch03	-17.0637	1.9287	4.07e-37	AT1G63205	--	--
Solyc03g097100.1	SL2.40ch03	-19.891	2.76981	1.7e-11	AT3G03000	--	--
Solyc03g097170.2	SL2.40ch03	-16.3977	2.24665	8.07e-79	AT2G23910	--	--
Solyc03g097390.2	SL2.40ch03	-21.7817	2.46238	0.00257683	AT1G08510	FATB	fatty acyl-ACP thioesterases B
Solyc03g097410.1	SL2.40ch03	-20.7171	4.59166	7.16e-18	AT5G16760	ITPK1	inositol (1,3,4) P3 5/6-kinase 1
Solyc03g097420.2	SL2.40ch03	-20.391	1.76981	0.000388131	AT5G50720	HVA22E	HVA22 homologue E
Solyc03g097440.2	SL2.40ch03	-33.9759	32.0802	1.58e-30	AT5G50700	HSD1	hydroxysteroid dehydrogenase 1
Solyc03g097500.2	SL2.40ch03	-18.1621	1.64209	2.03e-13	AT5G41040	RWP1	REDUCED LEVELS OF WALL-BOUND PHENOLICS 1
Solyc03g097530.2	SL2.40ch03	-21.0199	1.98594	0.00143091	AT1G32583	--	--
Solyc03g097570.2	SL2.40ch03	-18.9943	3.20721	3.76e-28	AT3G48740	SWEET11
Solyc03g097750.2	SL2.40ch03	-20.0226	2.50677	6.9e-09	AT5G14030	--	--
Solyc03g097820.1	SL2.40ch03	-16.5587	2.56858	1.34e-91	AT5G50915	--	--
Solyc03g097840.2	SL2.40ch03	-16.3064	2.65141	2.98e-116	AT5G14040	PHT3;1	phosphate transporter 3;1
Solyc03g097910.2	SL2.40ch03	-13.327	1.40774	2.32e-254	AT3G17810	PYD1	pyrimidine 1
Solyc03g097920.1	SL2.40ch03	-13.6207	1.14404	9.91e-138	AT1G73500	MKK9	MAP kinase kinase 9
Solyc03g097980.2	SL2.40ch03	-15.228	2.10497	1.14e-153	AT1G31930	XLG3	extra-large GTP-binding protein 3
Solyc03g098010.2	SL2.40ch03	-17.7542	1.4702	1.81e-14	AT3G17790	PAP17	purple acid phosphatase 17
Solyc03g098030.2	SL2.40ch03	-20.6968	1.80223	0.00119324	AT2G01900	--	--
Solyc03g098240.2	SL2.40ch03	-16.2859	1.16804	6.18e-24	AT5G17330	GAD1	GLUTAMATE DECARBOXYLASE 1
Solyc03g098250.2	SL2.40ch03	-19.0305	1.1348	0.000130822	AT5G22110	DPB2	DNA polymerase epsilon subunit B2
Solyc03g098540.1	SL2.40ch03	-35.8796	28.2729	0.0078125	--	--	--
Solyc03g098700.1	SL2.40ch03	-17.3627	9.8264	0	--	--	--
Solyc03g098710.1	SL2.40ch03	-16.9121	9.75692	0	AT1G17860	--	--
Solyc03g098720.2	SL2.40ch03	-16.9692	8.6134	0	AT1G73325	--	--
Solyc03g098730.1	SL2.40ch03	-14.5863	2.97602	0	AT1G17860	--	--
Solyc03g098740.1	SL2.40ch03	-16.4398	2.88768	3.09e-126	AT1G17860	--	--
Solyc03g098760.1	SL2.40ch03	-16.107	6.19709	0	--	--	--
Solyc03g098770.1	SL2.40ch03	-34.3668	31.2984	6.94e-18	--	--	--
Solyc03g098780.1	SL2.40ch03	-11.0882	4.5993	0	AT1G17860	--	--
Solyc03g098790.1	SL2.40ch03	-13.6338	6.07854	0	AT1G73325	--	--
Solyc03g110910.2	SL2.40ch03	-15.5783	1.03935	1.85e-30	AT5G50320	HAG3	HISTONE ACETYLTRANSFERASE OF THE GNAT FAMILY 3
Solyc03g111170.2	SL2.40ch03	-13.4361	2.37757	0	AT5G63380	--	--
Solyc03g111280.1	SL2.40ch03	-20.3404	6.51495	1.07e-50	AT3G48520	CYP94B3	cytochrome P450, family 94, subfamily B, polypeptide 3
Solyc03g111300.1	SL2.40ch03	-21.1452	2.90532	6.16e-06	AT3G48520	CYP94B3	cytochrome P450, family 94, subfamily B, polypeptide 3
Solyc03g111310.2	SL2.40ch03	-14.2804	1.33293	6.47e-119	AT3G48530	KING1	SNF1-related protein kinase regulatory subunit gamma 1
Solyc03g111630.2	SL2.40ch03	-16.461	1.45493	1.55e-32	AT5G63190	--	--
Solyc03g111640.2	SL2.40ch03	-12.8592	1.12744	9.7e-226	AT5G63190	--	--
Solyc03g111690.2	SL2.40ch03	-12.681	1.21942	3.03e-298	AT4G24780	--	--
Solyc03g111710.2	SL2.40ch03	-16.0816	1.45666	6.76e-42	AT5G63160	BT1	BTB and TAZ domain protein 1
Solyc03g111730.2	SL2.40ch03	-18.87	3.11582	8.47e-29	AT5G50260	CEP1	cysteine endopeptidase 1
Solyc03g111780.1	SL2.40ch03	-21.7817	3.6323	5.65e-06	AT1G24530	--	--
Solyc03g111800.2	SL2.40ch03	-13.6539	1.1184	5.03e-129	AT2G31880	SOBIR1	SUPPRESSOR OF BIR1 1
Solyc03g111920.1	SL2.40ch03	-35.6983	28.6355	0.00195312	AT3G48310	CYP71A22	cytochrome P450, family 71, subfamily A, polypeptide 22
Solyc03g111990.2	SL2.40ch03	-35.3298	29.3724	3.05e-05	AT3G48280	CYP71A25	cytochrome P450, family 71, subfamily A, polypeptide 25
Solyc03g112040.1	SL2.40ch03	-22.5742	4.04734	0.000144958	AT3G48280	CYP71A25	cytochrome P450, family 71, subfamily A, polypeptide 25
Solyc03g112080.1	SL2.40ch03	-17.4007	1.37875	5.14e-16	AT4G24730	--	--
Solyc03g112210.1	SL2.40ch03	-15.7724	1.66217	1.89e-66	--	--	--
Solyc03g112230.2	SL2.40ch03	-12.8328	1.12212	1.04e-227	AT4G24690	NBR1	next to BRCA1 gene 1
Solyc03g112250.1	SL2.40ch03	-21.3283	6.53919	3.76e-26	AT5G52450	--	--
Solyc03g112280.2	SL2.40ch03	-18.7128	2.36927	9.09e-19	AT5G50170	--	--
Solyc03g112320.2	SL2.40ch03	-16.16	1.6909	3.94e-53	AT5G50160	FRO8	ferric reduction oxidase 8
Solyc03g112340.1	SL2.40ch03	-17.1825	1.01697	1.93e-10	AT5G27420	CNI1	carbon/nitrogen insensitive 1
Solyc03g112370.1	SL2.40ch03	-17.3041	2.4988	1.72e-52	--	--	--
Solyc03g112380.1	SL2.40ch03	-20.1515	2.24898	7.51e-07	AT3G26600	ARO4	armadillo repeat only 4
Solyc03g112590.2	SL2.40ch03	-21.2171	2.11773	0.00151372	AT5G03340	AtCDC48C	cell division cycle 48C
Solyc03g112680.1	SL2.40ch03	-20.6029	2.81993	1.01e-07	AT4G20140	GSO1	GASSHO1
Solyc03g112750.2	SL2.40ch03	-19.0222	1.24289	2.72e-05	AT5G55540	TRN1	TORNADO 1
Solyc03g112830.2	SL2.40ch03	-15.9024	1.13238	3.61e-29	AT3G48195	--	--
Solyc03g112940.2	SL2.40ch03	-19.9695	1.25679	0.00383827	AT3G48190	PIG1	pcd in male gametogenesis 1
Solyc03g113040.2	SL2.40ch03	-16.7212	1.27654	2.88e-21	AT3G47780	ATH6	ABC2 homolog 6
Solyc03g113070.2	SL2.40ch03	-19.4408	2.31413	5.78e-11	AT3G47730	ATH1	ABC2 homolog 1
Solyc03g113080.2	SL2.40ch03	-17.626	2.59892	4.49e-46	AT3G47730	ATH1	ABC2 homolog 1
Solyc03g113100.2	SL2.40ch03	-13.8568	1.04371	7.72e-98	AT2G02760	UBC2	ubiquiting-conjugating enzyme 2
Solyc03g113120.2	SL2.40ch03	-22.2523	4.6912	4.17e-07	AT5G15130	WRKY72	WRKY DNA-binding protein 72
Solyc03g113160.1	SL2.40ch03	-34.1689	31.6943	2.65e-23	AT5G03390	--	--
Solyc03g113330.2	SL2.40ch03	-16.6826	1.33469	1.18e-23	AT1G74780	--	--
Solyc03g113340.2	SL2.40ch03	-16.1369	1.14444	1.53e-25	AT1G74780	--	--
Solyc03g113350.2	SL2.40ch03	-16.074	1.38187	6.68e-38	AT1G74770	--	--
Solyc03g113390.2	SL2.40ch03	-14.0326	1.03092	1.07e-84	AT1G18890	CPK10
Solyc03g113420.2	SL2.40ch03	-14.8057	2.23247	6.17e-231	AT5G62680	GTR2	GLUCOSINOLATE TRANSPORTER-2
Solyc03g113470.1	SL2.40ch03	-35.8796	28.2729	0.0078125	AT5G62630	HIPL2	hipl2 protein precursor
Solyc03g113510.1	SL2.40ch03	-20.738	2.54984	4.87e-06	AT1G16770	--	--
Solyc03g113540.2	SL2.40ch03	-19.3695	1.81288	4.96e-08	AT5G20110	--	--
Solyc03g113550.2	SL2.40ch03	-18.1377	1.01201	5.69e-06	AT5G62610	--	--
Solyc03g113560.2	SL2.40ch03	-18.9186	1.26973	9.45e-06	AT1G59640	ZCW32
Solyc03g113820.1	SL2.40ch03	-21.5199	6.15587	6.1e-20	AT5G13690	NAGLU	N-ACETYL-GLUCOSAMINIDASE
Solyc03g113860.1	SL2.40ch03	-19.1819	1.21727	9.26e-05	AT5G50110	--	--
Solyc03g113930.1	SL2.40ch03	-34.7611	30.5099	1.16e-10	AT4G10250	ATHSP22.0
Solyc03g113980.2	SL2.40ch03	-17.0842	2.34774	1.39e-53	AT5G62570	--	--
Solyc03g114180.2	SL2.40ch03	-18.106	2.41299	1.19e-28	AT2G16890	--	--
Solyc03g114230.1	SL2.40ch03	-21.1268	6.94216	4.63e-35	AT4G20970	--	--
Solyc03g114530.2	SL2.40ch03	-16.9436	1.96363	4.58e-42	AT1G74000	SS3	strictosidine synthase 3
Solyc03g114540.1	SL2.40ch03	-22.7817	3.6323	0.00183106	AT3G57030	--	--
Solyc03g114580.2	SL2.40ch03	-15.2275	1.3959	2.45e-68	AT1G73980	--	--
Solyc03g114740.2	SL2.40ch03	-17.188	1.90079	3.56e-33	AT1G69030	--	--
Solyc03g114780.2	SL2.40ch03	-17.0205	1.56581	5.7e-26	AT5G08110	--	--
Solyc03g114820.2	SL2.40ch03	-19.928	2.4208	7.56e-09	AT3G03290	--	--
Solyc03g114860.2	SL2.40ch03	-16.7407	1.87667	7.75e-44	AT3G02230	RGP1	reversibly glycosylated polypeptide 1
Solyc03g114870.1	SL2.40ch03	-34.9614	30.1094	2.98e-08	AT3G42170	DAYSLEEPER	DAYSLEEPER
Solyc03g115230.2	SL2.40ch03	-15.0597	1.34806	2.23e-71	AT1G74310	HSP101	heat shock protein 101
Solyc03g115380.1	SL2.40ch03	-18.3283	1.55549	4.67e-11	AT3G29360	UGD2	UDP-glucose dehydrogenase 2
Solyc03g115510.1	SL2.40ch03	-15.761	1.34391	3.09e-44	--	--	--
Solyc03g115610.2	SL2.40ch03	-16.989	1.28613	2.14e-18	AT1G74360	--	--
Solyc03g115670.1	SL2.40ch03	-16.0926	1.03307	1.14e-21	AT5G07740	--	--
Solyc03g115780.1	SL2.40ch03	-21.878	2.26973	0.00753784	AT5G07710	--	--
Solyc03g115850.2	SL2.40ch03	-17.0587	3.56858	1.17e-127	AT5G61430	NAC100	NAC domain containing protein 100
Solyc03g115860.2	SL2.40ch03	-14.6601	1.4227	5.58e-104	AT1G18720	--	--
Solyc03g115910.1	SL2.40ch03	-18.1869	1.5925	1.62e-12	AT1G18750	AGL65	AGAMOUS-like 65
Solyc03g116070.1	SL2.40ch03	-35.4908	29.0505	0.000244141	AT1G18835	MIF3	mini zinc finger 3
Solyc03g116260.2	SL2.40ch03	-18.1379	1.10624	6.83e-07	AT3G19000	--	--
Solyc03g116330.2	SL2.40ch03	-16.0575	1.5709	3.61e-49	AT1G74530	--	--
Solyc03g116360.1	SL2.40ch03	-20.6705	1.8547	0.000752897	AT5G19420	--	--
Solyc03g116390.2	SL2.40ch03	-19.552	2.92181	1.08e-15	AT3G15670	--	--
Solyc03g116480.1	SL2.40ch03	-18.1452	3.18936	2.77e-48	AT5G49610	--	--
Solyc03g116510.1	SL2.40ch03	-17.7075	3.967	7.49e-102	--	--	--
Solyc03g116530.2	SL2.40ch03	-20.4043	4.38719	5.76e-20	AT1G80160	GLYI7	glyoxylase I 7
Solyc03g116620.2	SL2.40ch03	-20.6483	2.28438	2.53e-05	AT3G15730	PLDALPHA1	phospholipase D alpha 1
Solyc03g116820.2	SL2.40ch03	-17.3698	3.16836	1.27e-80	AT3G15920	--	--
Solyc03g116830.2	SL2.40ch03	-16.9744	1.24701	1.54e-17	AT4G32160	--	--
Solyc03g116890.2	SL2.40ch03	-16.2046	2.16072	9.58e-83	AT1G80840	WRKY40	WRKY DNA-binding protein 40
Solyc03g116930.2	SL2.40ch03	-18.9762	2.1962	6.07e-14	AT4G31880	--	--
Solyc03g116940.1	SL2.40ch03	-21.2893	1.97334	0.00407731	AT1G15940	--	--
Solyc03g116950.1	SL2.40ch03	-35.5536	28.925	0.000488281	AT4G35110	--	--
Solyc03g116970.1	SL2.40ch03	-22.224	2.74778	0.00418091	AT1G15940	--	--
Solyc03g117110.2	SL2.40ch03	-15.6498	1.14601	2.91e-35	AT1G15860	--	--
Solyc03g117260.1	SL2.40ch03	-19.8283	3.53919	5.91e-19	AT3G02645	--	--
Solyc03g117290.1	SL2.40ch03	-18.1151	2.11293	3.55e-22	AT5G11090	--	--
Solyc03g117310.1	SL2.40ch03	-17.1382	1.1298	4.85e-13	AT1G80520	--	--
Solyc03g117540.2	SL2.40ch03	-16.2205	1.39577	2.67e-35	AT2G07680	MRP11	multidrug resistance-associated protein 11
Solyc03g117600.2	SL2.40ch03	-13.4369	1.64451	1.88733076711356e-321	AT5G48930	HCT	hydroxycinnamoyl-CoA shikimate/quinate hydroxycinnamoyl transferase
Solyc03g117680.2	SL2.40ch03	-14.1062	2.41254	0	AT2G24100	ASG1	ALTERED SEED GERMINATION 1
Solyc03g117720.2	SL2.40ch03	-17.8274	1.1613	3.28e-09	AT1G16060	WRI3	WRINKLED 3
Solyc03g117790.1	SL2.40ch03	-17.1451	1.6178	4.21e-25	AT1G79640	--	--
Solyc03g117860.2	SL2.40ch03	-16.955	2.7521	8.05e-81	AT3G14250	--	--
Solyc03g117950.2	SL2.40ch03	-12.7997	2.3212	0	AT5G51070	SAG15	SENESCENCE ASSOCIATED GENE 15
Solyc03g117980.2	SL2.40ch03	-13.1061	2.13314	0	AT5G47910	RBOHD	respiratory burst oxidase homologue D
Solyc03g117990.1	SL2.40ch03	-18.9968	1.38838	2.35e-06	AT5G07380	--	--
Solyc03g118040.2	SL2.40ch03	-12.1736	1.56345	0	AT5G61790	CNX1	calnexin 1
Solyc03g118340.2	SL2.40ch03	-12.6713	2.16372	0	AT5G50920	HSP93-V	HEAT SHOCK PROTEIN 93-V
Solyc03g118390.2	SL2.40ch03	-14.0328	1.19855	4.65e-114	AT3G48860	--	--
Solyc03g118430.2	SL2.40ch03	-12.2437	1.08478	5.22286675531699e-319	AT5G42390	SPP	stromal processing peptidase
Solyc03g118450.1	SL2.40ch03	-19.177	2.84176	8.93e-20	--	--	--
Solyc03g118490.2	SL2.40ch03	-19.9043	3.38719	1.38e-16	AT2G23530	--	--
Solyc03g118520.2	SL2.40ch03	-16.3331	1.25621	1.16e-26	AT3G51610	NPU	NO PRIMEXINE AND PLASMA MEMBRANE UNDULATION
Solyc03g118540.2	SL2.40ch03	-18.1181	2.24438	8.68e-25	AT3G17860	TIFY6B
Solyc03g118710.2	SL2.40ch03	-14.7618	1.79895	1.88e-154	AT3G17980	C2	C2 domain
Solyc03g118820.2	SL2.40ch03	-16.4602	2.25286	6.78e-76	AT1G73640	RABA6a	RAB GTPase homolog A6A
Solyc03g118850.2	SL2.40ch03	-18.6746	4.92776	1.73e-83	AT1G73750	--	--
Solyc03g118960.1	SL2.40ch03	-22.2817	2.6323	0.00738525	AT5G52450	--	--
Solyc03g118970.2	SL2.40ch03	-14.4261	1.42475	9.78e-123	AT5G52450	--	--
Solyc03g119200.2	SL2.40ch03	-16.5827	2.07569	3.53e-59	AT3G18270	CYP77A5P	cytochrome P450, family 77, subfamily A, polypeptide 5 pseudogene
Solyc03g119240.2	SL2.40ch03	-19.1483	1.72917	2.28e-08	AT1G18390	--	--
Solyc03g119370.1	SL2.40ch03	-20.5971	6.00154	4.85e-35	AT1G68320	MYB62	myb domain protein 62
Solyc03g119510.2	SL2.40ch03	-22.9132	3.36927	0.00634766	--	--	--
Solyc03g119660.1	SL2.40ch03	-19.1291	1.53673	5.64e-07	AT1G49030	--	--
Solyc03g119720.2	SL2.40ch03	-14.0736	1.28016	3.93e-126	AT1G73920	--	--
Solyc03g119810.1	SL2.40ch03	-15.9582	1.85077	3.33e-72	AT1G49000	--	--
Solyc03g119970.2	SL2.40ch03	-14.5479	1.47424	2e-120	AT1G80300	NTT1	nucleotide transporter 1
Solyc03g120060.2	SL2.40ch03	-22.1452	4.90532	2.98e-08	AT2G26710	CYP734A1
Solyc03g120110.2	SL2.40ch03	-18.674	2.13188	7.85e-16	AT3G16030	CES101	CALLUS EXPRESSION OF RBCS 101
Solyc03g120390.2	SL2.40ch03	-14.5024	1.21123	1.6e-84	AT1G04250	IAA17	indole-3-acetic acid inducible 17
Solyc03g120420.2	SL2.40ch03	-18.1675	1.09544	1.12e-06	--	--	--
Solyc03g120520.1	SL2.40ch03	-20.9408	1.69942	0.00522288	AT1G79810	TED3	REVERSAL OF THE DET PHENOTYPE 3
Solyc03g120550.2	SL2.40ch03	-14.6208	1.17386	2.18e-73	AT1G52190	--	--
Solyc03g120570.2	SL2.40ch03	-18.215	3.71854	1.04e-62	AT1G52190	--	--
Solyc03g120580.2	SL2.40ch03	-16.3613	3.68845	2.27e-219	--	--	--
Solyc03g120600.2	SL2.40ch03	-35.2833	29.4655	1.53e-05	AT1G52200	--	--
Solyc03g120830.2	SL2.40ch03	-20.2595	1.75783	0.000222245	AT1G52155	--	--
Solyc03g120900.1	SL2.40ch03	-17.2484	2.48185	1.07e-53	AT2G30050	--	--
Solyc03g120990.2	SL2.40ch03	-17.6712	3.06865	6.3e-62	AT1G79750	NADP-ME4	NADP-malic enzyme 4
Solyc03g121040.2	SL2.40ch03	-15.9581	1.4181	5.65e-43	AT3G21360	--	--
Solyc03g121250.2	SL2.40ch03	-17.6216	1.82046	2.32e-23	AT2G25910	--	--
Solyc03g121270.2	SL2.40ch03	-13.9924	2.37516	0	AT1G51760	JR3	JASMONIC ACID RESPONSIVE 3
Solyc03g121290.2	SL2.40ch03	-15.7946	1.03573	2.66e-26	AT2G42730	--	--
Solyc03g121350.2	SL2.40ch03	-21.378	2.43966	0.000533521	AT1G73020	--	--
Solyc03g121420.2	SL2.40ch03	-15.7439	1.2891	2.84e-41	AT1G73010	PS2	phosphate starvation-induced gene 2
Solyc03g121460.1	SL2.40ch03	-16.1464	1.36662	1.72e-35	AT1G55190	PRA7
Solyc03g121540.2	SL2.40ch03	-13.2178	2.56402	0	AT3G13750	BGAL1	beta-galactosidase 1
Solyc03g121680.1	SL2.40ch03	-17.8945	3.49829	1.83e-68	AT3G13790	ATCWINV1	ARABIDOPSIS THALIANA CELL WALL INVERTASE 1
Solyc03g121880.2	SL2.40ch03	-11.8823	1.0552	0	AT1G72770	HAB1	HYPERSENSITIVE TO ABA1
Solyc03g122100.1	SL2.40ch03	-19.7292	2.12263	6.22e-08	AT1G74960	KAS2	BETA-KETOACYL-ACP SYNTHETASE 2
Solyc03g122130.2	SL2.40ch03	-22.8445	3.50677	0.00341797	AT3G14130	HAOX1
Solyc03g122190.2	SL2.40ch03	-13.9763	1.65434	2.55e-224	AT1G74950	TIFY10B
Solyc03g122310.2	SL2.40ch03	-12.7934	1.65432	0	AT1G54100	ALDH7B4	aldehyde dehydrogenase 7B4
Solyc03g122340.2	SL2.40ch03	-13.9237	2.42546	0	AT1G17420	LOX3	lipoxygenase 3
Solyc03g123370.2	SL2.40ch03	-12.4132	1.89604	0	AT1G54130	RSH3	RELA/SPOT homolog 3
Solyc03g123400.1	SL2.40ch03	-19.4155	3.44589	1.58e-23	AT3G13840	--	--
Solyc03g123430.2	SL2.40ch03	-22.0305	3.1348	0.000402451	AT1G72570	--	--
Solyc03g123460.2	SL2.40ch03	-16.246	1.31675	9.96e-31	AT1G53903	--	--
Solyc03g123490.1	SL2.40ch03	-14.0892	1.31388	1.89e-131	AT3G14240	--	--
Solyc03g123540.2	SL2.40ch03	-18.391	1.76981	2.12e-13	AT1G54050	--	--
Solyc03g123550.1	SL2.40ch03	-35.6983	28.6355	0.00195312	AT1G56150	--	--
Solyc03g123580.2	SL2.40ch03	-20.2595	1.75783	0.000222245	AT3G14280	--	--
Solyc03g123610.2	SL2.40ch03	-13.7665	1.33542	2.56e-169	AT1G72330	ALAAT2	alanine aminotransferase 2
Solyc03g123630.2	SL2.40ch03	-13.3666	2.4372	0	AT3G14310	PME3	pectin methylesterase 3
Solyc03g123710.2	SL2.40ch03	-18.4449	1.0182	3.57e-05	--	--	--
Solyc03g123750.2	SL2.40ch03	-17.345	3.39663	3e-94	AT3G14360	--	--
Solyc03g123830.2	SL2.40ch03	-12.3549	1.0022	1.05e-252	AT1G17745	PGDH	3-phosphoglycerate dehydrogenase
Solyc03g124000.1	SL2.40ch03	-19.2171	1.97695	4.29e-10	AT1G16800	--	--
Solyc03g124020.1	SL2.40ch03	-35.2833	29.4655	1.53e-05	AT2G24400	--	--
Solyc04g005040.1	SL2.40ch04	-18.2483	1.13635	8.57e-07	AT1G24140	--	--
Solyc04g005050.1	SL2.40ch04	-17.0321	1.73061	3.98e-31	AT1G24140	--	--
Solyc04g005160.1	SL2.40ch04	-13.2205	1.15608	4.4e-185	AT3G02360	--	--
Solyc04g005230.2	SL2.40ch04	-18.865	5.85101	1.11e-108	AT3G48700	CXE13	carboxyesterase 13
Solyc04g005300.2	SL2.40ch04	-17.782	1.21293	3.65e-10	AT2G03800	GEK1	GEKO1
Solyc04g005380.2	SL2.40ch04	-16.2467	1.20604	2.18e-26	AT1G69260	AFP1	ABI five binding protein
Solyc04g005470.2	SL2.40ch04	-17.0305	1.1348	2.48e-14	AT1G13920	--	--
Solyc04g005480.1	SL2.40ch04	-14.6339	1.38506	1e-100	AT2G03440	NRP1	nodulin-related protein 1
Solyc04g005660.2	SL2.40ch04	-17.4993	1.89759	3.24e-27	AT3G28857	PRE5	Paclobutrazol Resistance 5
Solyc04g005670.1	SL2.40ch04	-14.047	2.75679	0	AT1G14330	--	--
Solyc04g005790.2	SL2.40ch04	-18.8181	2.51246	1.3e-19	AT1G69850	NTL1
Solyc04g005910.2	SL2.40ch04	-15.9218	1.25252	6.88e-35	AT3G25560	NIK2	NSP-interacting kinase 2
Solyc04g006980.1	SL2.40ch04	-18.3465	1.10179	3.83e-06	AT1G68800	TCP12	TCP domain protein 12
Solyc04g007070.2	SL2.40ch04	-13.7305	1.3576	1.52e-179	AT3G46530	RPP13	RECOGNITION OF PERONOSPORA PARASITICA 13
Solyc04g007120.2	SL2.40ch04	-14.0785	1.01908	1.67e-80	AT3G02540	RAD23C	RADIATION SENSITIVE23C
Solyc04g007130.1	SL2.40ch04	-15.3672	2.35071	6.64e-174	AT1G13360	--	--
Solyc04g007190.2	SL2.40ch04	-35.0871	29.8578	4.77e-07	AT1G68260	--	--
Solyc04g007250.1	SL2.40ch04	-19.7931	2.43966	1e-09	AT1G25400	--	--
Solyc04g007320.1	SL2.40ch04	-16.3521	1.79401	3.18e-52	AT5G17680	--	--
Solyc04g007430.1	SL2.40ch04	-34.6223	30.7875	9.09e-13	AT1G09530	POC1	PHOTOCURRENT 1
Solyc04g007450.2	SL2.40ch04	-17.5351	1.01631	1.34e-08	AT1G15060	--	--
Solyc04g007580.1	SL2.40ch04	-18.012	2.67593	4.03e-37	AT3G03280	--	--
Solyc04g007630.1	SL2.40ch04	-20.4132	1.72541	0.000606107	AT1G71050	HIPP20	heavy metal associated isoprenylated plant protein 20
Solyc04g007650.2	SL2.40ch04	-19.5986	2.18485	5.26e-09	AT1G71010	FAB1C	FORMS APLOID AND BINUCLEATE CELLS 1C
Solyc04g007670.1	SL2.40ch04	-20.878	1.82495	0.0021024	AT1G70990	--	--
Solyc04g007760.2	SL2.40ch04	-20.2433	4.06526	5.08e-19	AT1G70890	MLP43	MLP-like protein 43
Solyc04g007770.2	SL2.40ch04	-20.7969	5.60193	6e-26	AT5G28010	--	--
Solyc04g007940.2	SL2.40ch04	-20.2068	5.61213	5.94e-39	AT4G31940	CYP82C4	cytochrome P450, family 82, subfamily C, polypeptide 4
Solyc04g007980.2	SL2.40ch04	-13.1995	2.15055	0	AT1G06620	--	--
Solyc04g008090.2	SL2.40ch04	-19.3061	1.07381	0.000877552	AT2G01818	--	--
Solyc04g008100.1	SL2.40ch04	-18.853	4.5709	3.75e-63	AT5G37490	--	--
Solyc04g008150.1	SL2.40ch04	-22.3445	4.50677	2.98e-06	AT5G35450	--	--
Solyc04g008190.1	SL2.40ch04	-35.6223	28.7875	0.000976563	AT3G46730	--	--
Solyc04g008250.1	SL2.40ch04	-20.1133	4.32533	1.82e-23	AT1G14700	PAP3	purple acid phosphatase 3
Solyc04g008320.1	SL2.40ch04	-33.9614	32.1094	3.94e-31	AT5G26310	UGT72E3
Solyc04g008330.1	SL2.40ch04	-14.4663	1.27544	8.39e-96	AT3G53160	UGT73C7	UDP-glucosyl transferase 73C7
Solyc04g008400.1	SL2.40ch04	-17.5278	1.35546	1.99e-14	AT1G11300	--	--
Solyc04g008590.2	SL2.40ch04	-14.3742	1.45963	3.34e-133	AT2G34590	--	--
Solyc04g008630.2	SL2.40ch04	-16.3932	1.30011	2e-27	AT2G31260	ATAPG9
Solyc04g008780.2	SL2.40ch04	-18.5083	1.26034	5.2e-07	AT4G35420	TKPR1	tetraketide alpha-pyrone reductase 1
Solyc04g008910.1	SL2.40ch04	-17.1251	2.0267	2.93e-39	AT3G50150	--	--
Solyc04g008930.1	SL2.40ch04	-22.0742	5.04734	4.07e-09	AT5G23370	--	--
Solyc04g008940.2	SL2.40ch04	-18.68	2.32588	1.66e-18	AT5G23370	--	--
Solyc04g008960.2	SL2.40ch04	-17.1689	1.48496	4.47e-21	AT5G23370	--	--
Solyc04g008970.2	SL2.40ch04	-17.7198	1.71147	1.2e-19	AT5G23370	--	--
Solyc04g009040.2	SL2.40ch04	-19.0856	1.40991	3.18e-06	AT3G47570	--	--
Solyc04g009440.2	SL2.40ch04	-14.9492	1.38891	1.04e-81	AT1G01720	ATAF1
Solyc04g009520.2	SL2.40ch04	-20.0986	1.18485	0.00939924	AT3G53340	NF-YB10	nuclear factor Y, subunit B10
Solyc04g009620.2	SL2.40ch04	-17.0197	1.49058	1.05e-23	AT1G48850	EMB1144	embryo defective 1144
Solyc04g010040.2	SL2.40ch04	-19.577	1.86677	5.66e-07	AT3G04500	--	--
Solyc04g010180.2	SL2.40ch04	-19.5728	1.5543	3.38e-05	--	--	--
Solyc04g010200.1	SL2.40ch04	-18.7798	2.71719	1.67e-23	AT5G13580	ABCG6	ATP-binding cassette G6
Solyc04g010210.1	SL2.40ch04	-35.0871	29.8578	4.77e-07	AT2G39350	ABCG1	ATP-binding cassette G1
Solyc04g011350.2	SL2.40ch04	-14.7296	1.63683	3.28e-131	AT3G55410	--	--
Solyc04g011480.2	SL2.40ch04	-21.1208	1.78431	0.00592461	AT2G39518	--	--
Solyc04g011520.2	SL2.40ch04	-14.2136	1.01243	1.81e-72	AT1G07570	APK1A
Solyc04g011650.2	SL2.40ch04	-15.9136	1.67758	7.26e-62	AT5G13820	TBP1	telomeric DNA binding protein 1
Solyc04g011680.1	SL2.40ch04	-17.9616	2.9327	4e-46	AT2G45550	CYP76C4	cytochrome P450, family 76, subfamily C, polypeptide 4
Solyc04g011970.1	SL2.40ch04	-35.1983	29.6355	3.81e-06	AT4G23160	CRK8	cysteine-rich RLK (RECEPTOR-like protein kinase) 8
Solyc04g012020.1	SL2.40ch04	-21.1705	4.8547	6.14e-15	AT3G26040	--	--
Solyc04g014270.2	SL2.40ch04	-15.7725	1.27114	1.77e-39	AT2G22480	PFK5	phosphofructokinase 5
Solyc04g014290.1	SL2.40ch04	-21.878	2.26973	0.00753784	--	--	--
Solyc04g014600.2	SL2.40ch04	-17.4956	1.22082	4.61e-12	AT3G03270	--	--
Solyc04g014730.2	SL2.40ch04	-16.5407	2.42344	2.3e-83	AT1G12050	--	--
Solyc04g014740.1	SL2.40ch04	-16.0622	1.24559	2.47e-31	AT1G12060	BAG5	BCL-2-associated athanogene 5
Solyc04g014820.2	SL2.40ch04	-14.6615	1.15316	3.98e-69	AT3G07810	--	--
Solyc04g014890.1	SL2.40ch04	-35.2833	29.4655	1.53e-05	AT3G47570	--	--
Solyc04g014990.1	SL2.40ch04	-16.7542	4.64012	4.42e-274	AT2G29730	UGT71D1	UDP-glucosyl transferase 71D1
Solyc04g015070.2	SL2.40ch04	-18.0931	1.34373	8.38e-10	AT5G47710	--	--
Solyc04g015610.2	SL2.40ch04	-20.5439	8.10804	5.27e-82	AT2G41810	--	--
Solyc04g015690.2	SL2.40ch04	-15.3945	1.21436	1.34e-46	AT2G41790	--	--
Solyc04g015970.2	SL2.40ch04	-14.768	2.22448	4.91e-235	AT2G41700	AtABCA1	Arabidopsis thaliana ATP-binding cassette A1
Solyc04g016000.2	SL2.40ch04	-18.0051	4.13849	3.88e-90	AT2G41690	HSFB3	heat shock transcription factor B3
Solyc04g016010.2	SL2.40ch04	-17.86	2.24641	3.17e-29	AT2G41680	NTRC	NADPH-dependent thioredoxin reductase C
Solyc04g016160.2	SL2.40ch04	-19.1968	1.29245	3.67e-05	AT5G63520	--	--
Solyc04g016180.2	SL2.40ch04	-16.0001	1.02057	2.28e-22	AT2G41640	--	--
Solyc04g016190.1	SL2.40ch04	-18.4537	1.17925	1.77e-06	AT2G15490	UGT73B4	UDP-glycosyltransferase 73B4
Solyc04g016210.2	SL2.40ch04	-16.4779	2.40227	2.43e-85	AT2G15480	UGT73B5	UDP-glucosyl transferase 73B5
Solyc04g016280.2	SL2.40ch04	-35.5536	28.925	0.000488281	AT3G10290	--	--
Solyc04g016350.1	SL2.40ch04	-17.772	2.19594	1.35e-29	AT5G58420	--	--
Solyc04g016400.2	SL2.40ch04	-17.1288	1.05319	1.41e-11	AT3G10300	--	--
Solyc04g016420.2	SL2.40ch04	-19.0358	2.4803	9.11e-17	AT5G04000	--	--
Solyc04g016430.2	SL2.40ch04	-18.3046	1.41658	1.58e-09	AT2G41510	CKX1	cytokinin oxidase/dehydrogenase 1
Solyc04g016560.1	SL2.40ch04	-22.224	2.74778	0.00418091	--	--	--
Solyc04g017640.1	SL2.40ch04	-35.3298	29.3724	3.05e-05	AT3G50160	--	--
Solyc04g017780.1	SL2.40ch04	-35.0871	29.8578	4.77e-07	AT4G16050	--	--
Solyc04g024910.1	SL2.40ch04	-35.2396	29.553	7.63e-06	AT5G23670	LCB2	long chain base2
Solyc04g025440.2	SL2.40ch04	-18.2645	1.74778	3.99e-14	AT1G23460	--	--
Solyc04g025470.1	SL2.40ch04	-34.4908	31.0505	3.55e-15	--	--	--
Solyc04g025560.2	SL2.40ch04	-19.4683	8.25923	1.45e-178	AT3G62290	ATARFA1E	ADP-ribosylation factor A1E
Solyc04g025570.1	SL2.40ch04	-20.9315	5.33274	2.75e-21	--	--	--
Solyc04g025650.2	SL2.40ch04	-15.607	1.52416	8.02e-63	AT4G15760	MO1	monooxygenase 1
Solyc04g025880.2	SL2.40ch04	-19.0986	1.18485	9.34e-05	AT1G70300	KUP6	K+ uptake permease 6
Solyc04g025940.2	SL2.40ch04	-14.668	1.04947	3.06e-57	AT1G23870	TPS9	trehalose-phosphatase/synthase 9
Solyc04g025950.1	SL2.40ch04	-35.5536	28.925	0.000488281	--	--	--
Solyc04g026000.1	SL2.40ch04	-35.7833	28.4655	0.00390625	--	--	--
Solyc04g026340.1	SL2.40ch04	-35.4908	29.0505	0.000244141	AT4G04040	MEE51	maternal effect embryo arrest 51
Solyc04g028470.1	SL2.40ch04	-35.2833	29.4655	1.53e-05	AT1G53920	GLIP5	GDSL-motif lipase 5
Solyc04g028580.1	SL2.40ch04	-20.6118	1.6323	0.00256321	AT5G04240	ELF6	EARLY FLOWERING 6
Solyc04g039670.2	SL2.40ch04	-17.7878	7.62004	0	AT1G60810	ACLA-2	ATP-citrate lyase A-2
Solyc04g039750.1	SL2.40ch04	-35.5536	28.925	0.000488281	--	--	--
Solyc04g039760.1	SL2.40ch04	-14.6954	1.06359	1.92e-57	ATCG01280	YCF2.2
Solyc04g039900.1	SL2.40ch04	-22.3124	4.5709	1.55e-06	AT3G57070	--	--
Solyc04g040090.2	SL2.40ch04	-20.6059	3.34012	2.14e-10	AT3G57030	--	--
Solyc04g040170.2	SL2.40ch04	-18.4892	1.04734	2.76e-05	AT3G57080	RPB5B	RNA POLYMERASE II FIFTH LARGEST SUBUNIT, B
Solyc04g040180.2	SL2.40ch04	-14.7506	1.8747	5.55e-169	AT2G41380	--	--
Solyc04g040230.1	SL2.40ch04	-22.1705	4.8547	5.77e-08	AT3G10200	--	--
Solyc04g045310.2	SL2.40ch04	-20.677	5.84176	3.21e-31	AT1G67570	--	--
Solyc04g045640.1	SL2.40ch04	-35.8796	28.2729	0.0078125	--	--	--
Solyc04g045660.2	SL2.40ch04	-17.508	1.80003	1.61e-24	AT4G09140	MLH1	MUTL-homologue 1
Solyc04g048900.2	SL2.40ch04	-11.2222	1.34828	0	AT1G08450	PSL1	PRIORITY IN SWEET LIFE 1
Solyc04g049090.2	SL2.40ch04	-13.9023	1.26973	1.15e-139	AT1G61560	MLO6	MILDEW RESISTANCE LOCUS O 6
Solyc04g050010.1	SL2.40ch04	-19.1321	1.11773	0.000261683	AT1G07900	LBD1	LOB domain-containing protein 1
Solyc04g050260.1	SL2.40ch04	-35.8796	28.2729	0.0078125	AT5G18520	Cand7	candidate G-protein Coupled Receptor 7
Solyc04g050520.2	SL2.40ch04	-17.7018	1.22137	9.43e-11	AT1G64790	ILA	ILITYHIA
Solyc04g050620.2	SL2.40ch04	-16.5351	4.12549	6.21e-247	AT5G57260	CYP71B10	cytochrome P450, family 71, subfamily B, polypeptide 10
Solyc04g050790.2	SL2.40ch04	-18.9731	1.34107	4.31e-06	AT5G18310	--	--
Solyc04g050820.1	SL2.40ch04	-16.5305	6.1348	0	AT4G39800	MIPS1	myo-inositol-1-phosphate synthase 1
Solyc04g050860.1	SL2.40ch04	-35.8796	28.2729	0.0078125	AT4G39800	MIPS1	myo-inositol-1-phosphate synthase 1
Solyc04g050900.1	SL2.40ch04	-35.6983	28.6355	0.00195312	--	--	--
Solyc04g051150.2	SL2.40ch04	-17.7887	2.76574	5.21e-46	AT3G07020	UGT80A2	UDP-glucosyl transferase 80A2
Solyc04g051280.2	SL2.40ch04	-16.0136	3.01492	2.84e-184	AT1G65090	--	--
Solyc04g051360.2	SL2.40ch04	-20.6673	1.52127	0.00598812	AT5G64750	ABR1	ABA REPRESSOR1
Solyc04g051550.1	SL2.40ch04	-18.6415	1.19758	4.95e-06	AT4G39420	--	--
Solyc04g051600.2	SL2.40ch04	-15.408	1.07043	3.54e-36	AT2G32320	--	--
Solyc04g051610.2	SL2.40ch04	-16.306	1.18295	3.23e-24	AT2G21860	--	--
Solyc04g051650.2	SL2.40ch04	-19.2798	1.71719	1.04e-07	AT3G07130	PAP15	purple acid phosphatase 15
Solyc04g054150.1	SL2.40ch04	-19.0906	3.61369	2.2e-33	AT4G14540	NF-YB3	nuclear factor Y, subunit B3
Solyc04g054250.2	SL2.40ch04	-20.7705	3.01082	7.88e-08	AT4G36220	FAH1	ferulic acid 5-hydroxylase 1
Solyc04g054890.2	SL2.40ch04	-14.9399	1.47831	7.48e-93	AT5G65110	ATACX2
Solyc04g054990.2	SL2.40ch04	-15.2566	1.83838	2.42e-115	AT4G39730	PLAT1	PLAT domain protein 1
Solyc04g055160.2	SL2.40ch04	-15.8558	1.1442	1.37e-30	AT4G39860	--	--
Solyc04g055170.2	SL2.40ch04	-13.7435	1.26559	6.38e-155	AT5G65020	ANNAT2	annexin 2
Solyc04g055260.2	SL2.40ch04	-18.104	6.3438	7.92e-224	AT5G66430	--	--
Solyc04g056430.2	SL2.40ch04	-18.4781	1.25593	4.4e-07	AT1G06010	--	--
Solyc04g056440.1	SL2.40ch04	-34.8298	30.3724	9.31e-10	AT3G23530	--	--
Solyc04g056450.2	SL2.40ch04	-20.378	2.82495	7.46e-09	AT3G23510	--	--
Solyc04g056600.2	SL2.40ch04	-15.3342	1.2614	4.81e-52	AT1G79610	NHX6	Na+/H+ antiporter 6
Solyc04g057830.1	SL2.40ch04	-17.9827	3.32196	3.22e-58	AT5G12340	--	--
Solyc04g057940.2	SL2.40ch04	-18.6515	1.24898	2.06e-06	AT3G06880	--	--
Solyc04g058100.2	SL2.40ch04	-16.6663	2.97726	9.44e-115	AT5G02380	MT2B	metallothionein 2B
Solyc04g063210.2	SL2.40ch04	-16.4735	2.0526	9.49e-63	AT4G26220	--	--
Solyc04g063230.2	SL2.40ch04	-11.7394	1.28473	0	AT5G64030	--	--
Solyc04g063280.2	SL2.40ch04	-13.6655	1.1386	2.47e-132	AT1G21380	--	--
Solyc04g063310.1	SL2.40ch04	-34.6406	30.7509	1.82e-12	--	--	--
Solyc04g063350.2	SL2.40ch04	-15.1775	2.4908	1.25e-222	AT1G21400	--	--
Solyc04g064580.1	SL2.40ch04	-17.1754	2.845	6.26e-74	--	--	--
Solyc04g064590.1	SL2.40ch04	-16.2747	2.3877	3.09e-96	AT1G53570	MAPKKK3	MAP KINASE KINASE KINASE 3
Solyc04g064640.2	SL2.40ch04	-20.3223	1.6323	0.000824082	AT1G21460	SWEET1
Solyc04g064710.2	SL2.40ch04	-20.4455	6.30473	1.36e-43	AT1G77120	ATADH1
Solyc04g064740.2	SL2.40ch04	-16.1277	1.11459	1.91e-24	AT1G48880	TBL7	TRICHOME BIREFRINGENCE-LIKE 7
Solyc04g064810.2	SL2.40ch04	-14.3132	1.19277	3.2e-93	AT4G31080	--	--
Solyc04g064880.2	SL2.40ch04	-17.4431	6.4958	0	AT1G78780	--	--
Solyc04g070980.2	SL2.40ch04	-13.4433	1.90009	0	AT2G07050	CAS1	cycloartenol synthase 1
Solyc04g071030.1	SL2.40ch04	-15.9813	1.55465	1.47e-50	AT5G09800	--	--
Solyc04g071120.2	SL2.40ch04	-15.5715	1.65341	1.85e-75	AT4G38470	STY46	serine/threonine/tyrosine kinase 46
Solyc04g071400.2	SL2.40ch04	-35.0536	29.925	2.38e-07	AT1G43650	UMAMIT22	Usually multiple acids move in and out Transporters 22
Solyc04g071590.1	SL2.40ch04	-20.5358	1.78431	0.000679548	--	--	--
Solyc04g071630.2	SL2.40ch04	-18.0912	1.05875	1.41e-06	AT4G08330	--	--
Solyc04g071770.2	SL2.40ch04	-16.7319	3.19841	6.83e-127	AT5G50080	ERF110	ethylene response factor 110
Solyc04g071900.2	SL2.40ch04	-15.5152	1.57609	4.58e-71	AT1G71695	--	--
Solyc04g071990.2	SL2.40ch04	-16.2101	1.07211	1.54e-21	AT1G22770	GI	GIGANTEA
Solyc04g072230.2	SL2.40ch04	-13.9082	1.81008	3.26e-281	AT1G71810	--	--
Solyc04g072560.2	SL2.40ch04	-14.8946	1.47495	2.64e-95	AT1G34220	--	--
Solyc04g072800.2	SL2.40ch04	-18.4408	1.39526	1.32e-08	AT1G22170	--	--
Solyc04g072890.2	SL2.40ch04	-15.7188	1.15964	1.36e-34	AT1G78070	--	--
Solyc04g072920.2	SL2.40ch04	-16.6539	3.13787	1.47e-128	AT5G65140	TPPJ	trehalose-6-phosphate phosphatase J
Solyc04g073940.2	SL2.40ch04	-17.7081	1.43966	2.59e-14	AT5G65160	TPR14	tetratricopeptide repeat 14
Solyc04g074020.2	SL2.40ch04	-19.7568	1.86837	2.61e-06	AT4G08850	--	--
Solyc04g074050.2	SL2.40ch04	-18.5383	1.40404	3.04e-08	AT4G08850	--	--
Solyc04g074110.2	SL2.40ch04	-17.7301	1.27795	1.89e-11	AT3G53010	--	--
Solyc04g074120.2	SL2.40ch04	-18.9892	2.04734	3.24e-12	AT1G22260	ZYP1a
Solyc04g074360.1	SL2.40ch04	-22.7817	3.6323	0.00183106	AT1G22360	UGT85A2	UDP-glucosyl transferase 85A2
Solyc04g074400.1	SL2.40ch04	-17.3465	2.16282	1.21e-38	AT4G08950	EXO	EXORDIUM
Solyc04g074410.1	SL2.40ch04	-16.1941	1.51983	3.31e-42	AT4G08950	EXO	EXORDIUM
Solyc04g074450.1	SL2.40ch04	-16.3905	3.39908	9.49e-182	AT4G08950	EXO	EXORDIUM
Solyc04g074470.1	SL2.40ch04	-16.4989	2.26643	6.72e-75	AT5G64260	EXL2	EXORDIUM like 2
Solyc04g074520.1	SL2.40ch04	-17.2811	1.40418	9.06e-18	AT1G78310	--	--
Solyc04g074710.2	SL2.40ch04	-19.8283	1.53919	0.000176327	--	--	--
Solyc04g074730.1	SL2.40ch04	-15.0274	2.08592	6.72e-173	--	--	--
Solyc04g074770.2	SL2.40ch04	-14.2018	4.91886	0	AT2G14095	--	--
Solyc04g074890.2	SL2.40ch04	-20.6868	4.6522	1.01e-18	--	--	--
Solyc04g074930.2	SL2.40ch04	-22.8445	3.50677	0.00341797	AT4G33590	--	--
Solyc04g074940.2	SL2.40ch04	-16.5627	1.26851	1.63e-23	AT4G14600	--	--
Solyc04g074960.2	SL2.40ch04	-16.6561	1.42585	2.19e-27	AT4G24380	--	--
Solyc04g076140.2	SL2.40ch04	-17.5459	1.80449	4.55e-24	AT4G24580	REN1	ROP1 ENHANCER 1
Solyc04g076170.1	SL2.40ch04	-35.4908	29.0505	0.000244141	AT2G29940	PDR3	pleiotropic drug resistance 3
Solyc04g076300.2	SL2.40ch04	-13.0936	1.69205	0	AT1G58200	MSL3	MSCS-like 3
Solyc04g076480.2	SL2.40ch04	-15.9504	1.39818	5.05e-42	AT4G24480	--	--
Solyc04g076540.2	SL2.40ch04	-15.4411	1.21984	1.57e-45	AT1G58250	SAB	SABRE
Solyc04g076610.1	SL2.40ch04	-15.7592	1.00657	1.86e-25	AT1G69700	HVA22C	HVA22 homologue C
Solyc04g076630.2	SL2.40ch04	-19.36	1.07482	0.00105273	AT1G09890	--	--
Solyc04g076640.1	SL2.40ch04	-19.3834	1.38176	3.23e-05	AT1G09890	--	--
Solyc04g076660.2	SL2.40ch04	-17.7123	1.68243	3.96e-19	AT1G09910	--	--
Solyc04g076680.2	SL2.40ch04	-19.0408	1.02532	0.000562208	AT2G14210	ANR1	ARABIDOPSIS NITRATE REGULATED 1
Solyc04g076690.2	SL2.40ch04	-18.9237	1.6323	1.37e-08	--	--	--
Solyc04g076730.1	SL2.40ch04	-35.5536	28.925	0.000488281	--	--	--
Solyc04g076860.2	SL2.40ch04	-16.4617	1.70152	7.75e-44	AT5G49665	--	--
Solyc04g076980.2	SL2.40ch04	-15.7862	1.45905	5.11e-51	AT1G09970	RLK7	receptor-like kinase 7
Solyc04g077050.2	SL2.40ch04	-14.2973	1.42369	1.25e-133	AT5G49630	AAP6	amino acid permease 6
Solyc04g077220.2	SL2.40ch04	-17.5096	2.17662	4.44e-35	AT4G37790	HAT22
Solyc04g077240.2	SL2.40ch04	-33.94	32.152	4.93e-32	AT1G10070	BCAT-2	branched-chain amino acid transaminase 2
Solyc04g077250.2	SL2.40ch04	-35.8796	28.2729	0.0078125	--	--	--
Solyc04g077260.2	SL2.40ch04	-21.2817	3.46238	2.27e-07	AT3G49690	RAX3	REGULATOR OF AXILLARY MERISTEMS3
Solyc04g077300.2	SL2.40ch04	-19.7595	2.75783	2.25e-12	AT4G27290	--	--
Solyc04g077330.2	SL2.40ch04	-17.3738	1.24833	1.31e-13	AT4G27300	--	--
Solyc04g077340.2	SL2.40ch04	-16.4716	1.85329	1.48e-51	AT4G27290	--	--
Solyc04g077350.1	SL2.40ch04	-20.5602	1.7354	0.00106502	--	--	--
Solyc04g077360.2	SL2.40ch04	-16.2747	2.3877	3.09e-96	AT4G27290	--	--
Solyc04g077370.1	SL2.40ch04	-19.2469	1.3011	4.32e-05	AT4G27290	--	--
Solyc04g077440.2	SL2.40ch04	-12.2128	1.20488	0	AT1G58440	XF1
Solyc04g077460.2	SL2.40ch04	-18.1943	1.46238	1.01e-10	AT3G30390	--	--
Solyc04g077540.2	SL2.40ch04	-18.2449	1.25016	5.75e-08	AT1G59540	ZCF125
Solyc04g077580.2	SL2.40ch04	-19.0391	4.47361	3.63e-53	AT4G37720	PSK6	phytosulfokine 6 precursor
Solyc04g077650.2	SL2.40ch04	-16.8766	3.48791	2.01e-137	AT3G12203	scpl17	serine carboxypeptidase-like 17
Solyc04g077740.1	SL2.40ch04	-21.738	2.54984	0.00148964	AT1G27461	--	--
Solyc04g077810.1	SL2.40ch04	-16.8829	1.97406	3.72e-44	AT1G59590	ZCF37
Solyc04g077870.2	SL2.40ch04	-16.0804	1.45911	4.6e-42	AT1G27770	PEA1	PLASTID ENVELOPE ATPASE 1
Solyc04g077980.1	SL2.40ch04	-15.8797	2.77442	5.5e-171	AT1G27730	ZAT10
Solyc04g077990.2	SL2.40ch04	-20.1835	2.8287	5.56e-10	AT3G49940	LBD38	LOB domain-containing protein 38
Solyc04g078040.2	SL2.40ch04	-35.3298	29.3724	3.05e-05	AT5G43140	--	--
Solyc04g078060.1	SL2.40ch04	-18.5209	1.36927	5.56e-08	AT1G75810	--	--
Solyc04g078090.2	SL2.40ch04	-13.7939	2.18633	0	AT4G24230	ACBP3	acyl-CoA-binding domain 3
Solyc04g078110.1	SL2.40ch04	-19.2687	1.61124	5.35e-07	AT5G67360	ARA12
Solyc04g078340.2	SL2.40ch04	-15.8044	3.56457	3.62e-300	AT5G10600	CYP81K2	cytochrome P450, family 81, subfamily K, polypeptide 2
Solyc04g078370.2	SL2.40ch04	-22.4502	4.29527	2.1e-05	AT5G10600	CYP81K2	cytochrome P450, family 81, subfamily K, polypeptide 2
Solyc04g078540.2	SL2.40ch04	-15.1575	1.1339	6.04e-48	AT5G43060	RD21B	esponsive to dehydration 21B
Solyc04g078800.2	SL2.40ch04	-17.7414	1.33325	2.97e-12	AT5G42930	--	--
Solyc04g078840.2	SL2.40ch04	-12.3769	1.50571	0	AT1G45249	ATAREB1
Solyc04g078870.2	SL2.40ch04	-15.2055	1.15071	1.51e-47	AT5G09890	--	--
Solyc04g078930.2	SL2.40ch04	-16.8402	4.28594	1.39e-216	AT4G25000	ATAMY1
Solyc04g079030.2	SL2.40ch04	-18.3119	5.40196	3.19e-131	AT5G54010	--	--
Solyc04g079070.2	SL2.40ch04	-22.4502	4.29527	2.1e-05	AT2G23000	scpl10	serine carboxypeptidase-like 10
Solyc04g079090.2	SL2.40ch04	-14.9862	1.71347	4.3e-120	AT5G42870	PAH2	phosphatidic acid phosphohydrolase 2
Solyc04g079120.2	SL2.40ch04	-14.4707	1.00654	2.66e-60	AT1G47380	--	--
Solyc04g079470.2	SL2.40ch04	-18.0466	1.10262	3.39e-07	AT1G47710	SERPIN1
Solyc04g079480.2	SL2.40ch04	-18.8943	4.23717	3.3e-52	AT1G47710	SERPIN1
Solyc04g079690.2	SL2.40ch04	-17.1168	1.56122	6.84e-24	AT3G13690	--	--
Solyc04g079720.2	SL2.40ch04	-13.7027	1.0468	2.22e-109	AT1G28680	--	--
Solyc04g079730.1	SL2.40ch04	-17.428	3.16974	1.13e-77	AT5G42650	DDE2	DELAYED DEHISCENCE 2
Solyc04g079750.2	SL2.40ch04	-18.2734	1.08616	3.1e-06	AT1G47578	--	--
Solyc04g079800.2	SL2.40ch04	-17.5672	1.76178	1.01e-22	AT1G13570	--	--
Solyc04g079810.1	SL2.40ch04	-19.1208	2.31038	5.14e-14	AT1G13570	--	--
Solyc04g079820.2	SL2.40ch04	-17.4407	2.40603	1.11e-44	AT1G47510	AT5PTASE11	ARABIDOPSIS THALIANA INOSITOL POLYPHOSPHATE 5-PHOSPHATASE 11
Solyc04g079880.2	SL2.40ch04	-18.7331	1.82107	1.55e-11	AT1G75020	LPAT4	lysophosphatidyl acyltransferase 4
Solyc04g080080.2	SL2.40ch04	-15.6967	1.54377	2.14e-60	AT1G19360	RRA3	reduced residual arabinose 3
Solyc04g080170.2	SL2.40ch04	-16.7273	1.26426	8.19e-21	AT1G45160	--	--
Solyc04g080270.2	SL2.40ch04	-18.295	1.20488	2.71e-07	AT5G42710	TRM30	TON1 Recruiting Motif 30
Solyc04g080290.2	SL2.40ch04	-13.2633	1.8377	0	AT1G75170	--	--
Solyc04g080520.1	SL2.40ch04	-17.0028	1.40045	2.48e-21	AT1G75260	--	--
Solyc04g080550.2	SL2.40ch04	-15.633	2.85137	5.17e-214	AT1G75290	--	--
Solyc04g080610.2	SL2.40ch04	-15.3589	1.13314	1.45e-41	AT1G75330	OTC	ornithine carbamoyltransferase
Solyc04g080700.2	SL2.40ch04	-13.3185	1.02231	1.32e-135	AT1G19660	--	--
Solyc04g080820.2	SL2.40ch04	-14.682	2.55856	0	AT1G75450	CKX5	cytokinin oxidase 5
Solyc04g080840.1	SL2.40ch04	-22.9132	3.36927	0.00634766	AT1G45130	BGAL5	beta-galactosidase 5
Solyc04g080850.2	SL2.40ch04	-12.2476	1.0112	8.2e-277	AT3G51030	TRX1	thioredoxin H-type 1
Solyc04g081530.1	SL2.40ch04	-14.7311	2.1188	1.4e-218	AT4G36040	J11	DnaJ11
Solyc04g081570.2	SL2.40ch04	-11.368	1.03244	0	AT4G24190	SHD	SHEPHERD
Solyc04g081600.1	SL2.40ch04	-35.6223	28.7875	0.000976563	--	--	--
Solyc04g081610.1	SL2.40ch04	-34.9058	30.2204	7.45e-09	--	--	--
Solyc04g081710.1	SL2.40ch04	-33.1617	33.7087	7.67e-93	--	--	--
Solyc04g081720.1	SL2.40ch04	-35.0215	29.9891	1.19e-07	--	--	--
Solyc04g081760.2	SL2.40ch04	-17.0767	1.61387	4.55e-26	AT3G43570	--	--
Solyc04g081790.2	SL2.40ch04	-16.8199	1.2362	6.72e-19	AT1G75900	--	--
Solyc04g081800.1	SL2.40ch04	-21.1208	1.78431	0.00592461	AT1G75880	--	--
Solyc04g081900.2	SL2.40ch04	-13.969	1.8396	1.41e-278	AT1G60420	--	--
Solyc04g081930.2	SL2.40ch04	-17.1537	1.17235	8.29e-14	AT1G20270	--	--
Solyc04g082030.1	SL2.40ch04	-15.0047	2.14701	4.93e-186	AT5G11880	--	--
Solyc04g082040.2	SL2.40ch04	-14.9482	1.17254	1.06e-58	AT2G17000	--	--
Solyc04g082050.2	SL2.40ch04	-15.1627	2.06853	6.72e-155	AT4G35750	--	--
Solyc04g082120.2	SL2.40ch04	-17.3053	2.28561	4.07e-44	AT1G76140	--	--
Solyc04g082140.2	SL2.40ch04	-13.1934	1.68446	0	AT1G76160	sks5	SKU5 similar 5
Solyc04g082270.2	SL2.40ch04	-14.9464	1.68178	2.8e-119	AT1G76240	--	--
Solyc04g082410.2	SL2.40ch04	-14.1998	1.67936	2.99e-198	AT2G30600	--	--
Solyc04g082420.2	SL2.40ch04	-15.2298	2.22145	5.56e-171	AT2G30600	--	--
Solyc04g082460.2	SL2.40ch04	-17.4139	2.27907	6.12e-41	AT4G35090	CAT2	catalase 2
Solyc04g082500.2	SL2.40ch04	-15.9469	3.48807	1.26e-260	AT1G76360	--	--
Solyc04g082590.2	SL2.40ch04	-17.5829	1.53412	1.85e-17	AT1G42480	--	--
Solyc04g082710.2	SL2.40ch04	-13.6633	1.01449	1.07e-105	AT4G35350	XCP1	xylem cysteine peptidase 1
Solyc04g082830.2	SL2.40ch04	-17.797	3.78791	2.46e-87	AT1G20925	--	--
Solyc04g082880.2	SL2.40ch04	-18.0546	2.03948	1.49e-21	AT1G76550	--	--
Solyc04g082960.1	SL2.40ch04	-19.1004	1.70727	2.08e-08	AT1G76600	--	--
Solyc04g083000.1	SL2.40ch04	-35.7833	28.4655	0.00390625	--	--	--
Solyc04g083140.1	SL2.40ch04	-35.6983	28.6355	0.00195312	AT3G26310	CYP71B35	cytochrome P450, family 71, subfamily B, polypeptide 35
Solyc05g005120.2	SL2.40ch05	-20.8124	1.5709	0.00700037	--	--	--
Solyc05g005160.2	SL2.40ch05	-13.8984	1.67049	3.43e-241	AT1G60810	ACLA-2	ATP-citrate lyase A-2
Solyc05g005200.2	SL2.40ch05	-15.7856	1.28468	5.82e-40	AT1G23440	--	--
Solyc05g005550.2	SL2.40ch05	-18.1388	7.30338	7.62722790272533e-315	AT1G70370	PG2	polygalacturonase 2
Solyc05g005600.1	SL2.40ch05	-20.7817	2.46238	1.43e-05	AT5G40290	--	--
Solyc05g005610.2	SL2.40ch05	-18.8924	1.50254	1.28e-07	AT5G40270	--	--
Solyc05g005680.2	SL2.40ch05	-17.4742	2.48211	1.91e-46	AT1G10550	XTH33	xyloglucan:xyloglucosyl transferase 33
Solyc05g005700.2	SL2.40ch05	-16.7402	2.7639	4.82e-94	AT1G23800	ALDH2B7	aldehyde dehydrogenase 2B7
Solyc05g005710.2	SL2.40ch05	-12.0697	1.5241	0	AT1G70310	SPDS2	spermidine synthase 2
Solyc05g005750.2	SL2.40ch05	-14.0614	1.83622	1.18e-260	AT1G60140	TPS10	TREHALOSE PHOSPHATE SYNTHASE 10
Solyc05g005810.2	SL2.40ch05	-15.231	2.60147	2.1e-234	AT1G60060	--	--
Solyc05g005940.2	SL2.40ch05	-16.434	2.89915	1.02e-127	AT1G52190	--	--
Solyc05g005970.2	SL2.40ch05	-20.5096	3.53277	3.07e-12	AT1G52190	--	--
Solyc05g006220.2	SL2.40ch05	-14.5389	3.88005	0	AT1G51760	JR3	JASMONIC ACID RESPONSIVE 3
Solyc05g006410.2	SL2.40ch05	-20.5358	1.4803	0.00509764	AT1G70150	--	--
Solyc05g006510.1	SL2.40ch05	-17.1377	2.00154	5.04e-38	AT1G70090	LGT8	glucosyl transferase family 8
Solyc05g006520.2	SL2.40ch05	-12.6004	1.27435	0	AT1G59900	E1 ALPHA	pyruvate dehydrogenase complex E1 alpha subunit
Solyc05g006530.2	SL2.40ch05	-15.4004	1.44351	7.63e-65	AT1G70070	PDE317	PIGMENT DEFECTIVE 317
Solyc05g006640.2	SL2.40ch05	-14.9794	1.29376	1.11e-69	AT1G59820	ALA3	aminophospholipid ATPase 3
Solyc05g006760.2	SL2.40ch05	-15.6216	1.82046	3.43e-88	AT1G27150	--	--
Solyc05g006860.2	SL2.40ch05	-17.5108	2.77317	2.69e-56	AT5G39950	TRXH2	THIOREDOXIN H2
Solyc05g006890.1	SL2.40ch05	-21.6968	2.6323	0.000855446	AT1G13950	ELF5A-1	eukaryotic elongation factor 5A-1
Solyc05g006910.2	SL2.40ch05	-17.5261	1.3934	3.58e-15	AT2G38280	FAC1	EMBRYONIC FACTOR1
Solyc05g006980.2	SL2.40ch05	-14.739	1.23148	1.73e-74	AT3G01470	HD-ZIP-1
Solyc05g007140.2	SL2.40ch05	-15.033	1.1637	9.16e-55	AT2G02800	Kin2	kinase 2
Solyc05g007220.2	SL2.40ch05	-15.9813	1.29012	3.36e-35	AT2G02870	--	--
Solyc05g007230.2	SL2.40ch05	-18.5313	3.08602	4.63e-35	AT4G20140	GSO1	GASSHO1
Solyc05g007610.2	SL2.40ch05	-21.3363	6.52308	7.43e-26	AT3G46730	--	--
Solyc05g007630.2	SL2.40ch05	-20.052	3.09174	1.01e-12	AT1G50180	--	--
Solyc05g007640.2	SL2.40ch05	-20.0813	5.86326	7.33e-47	AT1G50180	--	--
Solyc05g007750.2	SL2.40ch05	-18.2864	1.00817	1.65e-05	AT2G04660	APC2	anaphase-promoting complex/cyclosome 2
Solyc05g007770.2	SL2.40ch05	-14.2987	3.27469	0	AT1G69490	NAP	NAC-like, activated by AP3/PI
Solyc05g007900.2	SL2.40ch05	-15.5065	1.16708	3.43e-40	AT1G26800	--	--
Solyc05g007940.2	SL2.40ch05	-16.9285	3.2941	5e-118	AT2G02990	RNS1	ribonuclease 1
Solyc05g007950.2	SL2.40ch05	-20.9598	2.6323	1.29e-05	AT2G02990	RNS1	ribonuclease 1
Solyc05g008000.2	SL2.40ch05	-17.7455	1.93949	2.28e-24	AT1G30110	NUDX25	nudix hydrolase homolog 25
Solyc05g008120.2	SL2.40ch05	-22.7817	3.6323	0.00183106	AT1G71000	--	--
Solyc05g008130.2	SL2.40ch05	-16.8623	1.05221	8.95e-14	AT2G01410	--	--
Solyc05g008140.2	SL2.40ch05	-16.6611	1.65649	2.79e-36	--	--	--
Solyc05g008210.2	SL2.40ch05	-16.8534	1.79804	1.29e-37	AT2G01340	At17.1
Solyc05g008220.2	SL2.40ch05	-16.4625	2.36227	2.14e-83	AT2G01340	At17.1
Solyc05g008250.1	SL2.40ch05	-35.8796	28.2729	0.0078125	AT1G22640	MYB3	myb domain protein 3
Solyc05g008390.2	SL2.40ch05	-17.2081	1.1648	3.14e-13	AT2G01275	--	--
Solyc05g008410.1	SL2.40ch05	-33.842	32.3482	1.5e-36	AT5G61412	--	--
Solyc05g008690.1	SL2.40ch05	-34.9058	30.2204	7.45e-09	AT3G46730	--	--
Solyc05g008830.2	SL2.40ch05	-14.7035	1.24115	2.53e-77	AT2G01190	PDE331	PIGMENT DEFECTIVE 331
Solyc05g009000.2	SL2.40ch05	-16.9696	2.14739	3.77e-49	AT1G18390	--	--
Solyc05g009010.1	SL2.40ch05	-16.4744	1.46238	1.39e-32	AT1G25390	--	--
Solyc05g009090.1	SL2.40ch05	-20.3283	1.36927	0.00540157	AT1G67000	--	--
Solyc05g009180.1	SL2.40ch05	-19.5459	2.2902	4.26e-10	AT1G68360	--	--
Solyc05g009230.1	SL2.40ch05	-18.3613	1.68845	1.55e-12	AT1G68320	MYB62	myb domain protein 62
Solyc05g009280.2	SL2.40ch05	-22.8445	3.50677	0.00341797	AT1G68530	POP1	POLLEN-PISTIL INCOMPATIBILITY 1
Solyc05g009340.1	SL2.40ch05	-16.6495	2.91304	7.83e-111	--	--	--
Solyc05g009390.2	SL2.40ch05	-16.8148	1.45558	1.12e-25	AT1G77420	--	--
Solyc05g009520.1	SL2.40ch05	-14.6511	1.45995	3.46e-110	AT1G13360	--	--
Solyc05g009590.2	SL2.40ch05	-35.7833	28.4655	0.00390625	AT3G18440	AtALMT9	aluminum-activated malate transporter 9
Solyc05g009750.1	SL2.40ch05	-22.7817	3.6323	0.00183106	AT3G46530	RPP13	RECOGNITION OF PERONOSPORA PARASITICA 13
Solyc05g009900.1	SL2.40ch05	-18.4502	1.79941	2.5e-13	AT1G68800	TCP12	TCP domain protein 12
Solyc05g010080.2	SL2.40ch05	-15.867	1.30815	2.38e-39	--	--	--
Solyc05g010120.2	SL2.40ch05	-15.2986	1.06874	7.24e-39	AT1G68710	--	--
Solyc05g010330.2	SL2.40ch05	-20.4315	3.16282	1.75e-10	AT1G68850	--	--
Solyc05g010340.2	SL2.40ch05	-15.7818	3.65485	8.56709829888722e-321	AT1G26190	--	--
Solyc05g010420.1	SL2.40ch05	-9.47613	1.58809	0	AT3G25570	--	--
Solyc05g010590.2	SL2.40ch05	-14.6341	1.64841	1.18e-141	AT1G68910	WIT2	WPP domain-interacting protein 2
Solyc05g010750.2	SL2.40ch05	-19.0551	7.91565	1.32e-211	AT4G31340	--	--
Solyc05g010760.1	SL2.40ch05	-33.7833	32.4655	1.47e-39	AT4G31340	--	--
Solyc05g010800.2	SL2.40ch05	-18.968	2.4752	2.09e-17	AT1G13635	--	--
Solyc05g011870.1	SL2.40ch05	-35.1983	29.6355	3.81e-06	AT2G03760	ST1	SULFOTRANSFERASE 1
Solyc05g011900.1	SL2.40ch05	-22.1452	4.90532	2.98e-08	AT3G45070	--	--
Solyc05g012180.2	SL2.40ch05	-19.7433	1.89534	1.65e-06	AT1G26360	MES13	methyl esterase 13
Solyc05g012210.2	SL2.40ch05	-14.5044	1.23136	3.55e-87	AT3G29575	AFP3	ABI five binding protein 3
Solyc05g012480.2	SL2.40ch05	-14.1839	1.55474	8.12e-172	AT3G02090	MPPBETA
Solyc05g012660.1	SL2.40ch05	-22.4892	4.21727	4.01e-05	AT2G03360	--	--
Solyc05g012720.2	SL2.40ch05	-20.1819	2.49213	5.26e-08	AT1G69400	--	--
Solyc05g012740.1	SL2.40ch05	-20.3203	4.55514	8.76e-23	AT1G50180	--	--
Solyc05g012770.2	SL2.40ch05	-14.9351	1.99487	1.05e-168	AT1G13960	WRKY4	WRKY DNA-binding protein 4
Solyc05g012780.2	SL2.40ch05	-19.5493	1.45333	9.61e-05	AT3G29180	--	--
Solyc05g012810.1	SL2.40ch05	-19.911	4.20385	2.72e-25	AT3G11810	--	--
Solyc05g012850.2	SL2.40ch05	-17.4358	3.03648	5.91e-71	AT3G11810	--	--
Solyc05g012870.1	SL2.40ch05	-19.9455	1.1298	0.00907334	AT1G69430	--	--
Solyc05g012910.2	SL2.40ch05	-21.2595	3.50677	1.23e-07	AT1G50180	--	--
Solyc05g013060.2	SL2.40ch05	-15.5126	1.21907	1.6e-43	AT1G13990	--	--
Solyc05g013180.2	SL2.40ch05	-17.198	1.51201	2.06e-21	AT1G69480	--	--
Solyc05g013250.1	SL2.40ch05	-34.2947	31.4428	1.08e-19	AT5G35450	--	--
Solyc05g013260.1	SL2.40ch05	-34.229	31.5741	1.69e-21	AT3G46710	--	--
Solyc05g013480.2	SL2.40ch05	-12.0715	1.00111	3.49e-306	AT3G26580	--	--
Solyc05g013540.1	SL2.40ch05	-35.8796	28.2729	0.0078125	AT1G12980	ESR1	ENHANCER OF SHOOT REGENERATION 1
Solyc05g013710.2	SL2.40ch05	-18.5278	2.52539	5.85e-24	AT1G67810	SUFE2	sulfur E2
Solyc05g013950.1	SL2.40ch05	-35.1223	29.7875	9.54e-07	AT1G75270	DHAR2	dehydroascorbate reductase 2
Solyc05g014070.1	SL2.40ch05	-34.506	31.0201	7.11e-15	AT2G19540	--	--
Solyc05g014080.1	SL2.40ch05	-35.3298	29.3724	3.05e-05	AT1G76990	ACR3	ACT domain repeat 3
Solyc05g014090.1	SL2.40ch05	-32.9542	34.1237	1.51e-123	AT2G19540	--	--
Solyc05g014120.1	SL2.40ch05	-16.25	2.05184	1.31e-72	AT1G24480	--	--
Solyc05g014160.2	SL2.40ch05	-16.8672	1.06199	5.77e-14	AT3G26090	RGS1	REGULATOR OF G-PROTEIN SIGNALING 1
Solyc05g014200.2	SL2.40ch05	-14.5167	1.11913	1.14e-71	AT1G24460	TNO1	TGN-localized SYP41 interacting protein
Solyc05g014210.2	SL2.40ch05	-20.3653	2.12534	1.52e-05	AT3G48460	--	--
Solyc05g014280.2	SL2.40ch05	-16.1745	2.07938	6.89e-79	AT4G27670	HSP21	heat shock protein 21
Solyc05g014380.2	SL2.40ch05	-15.4029	1.47924	6.85e-68	AT1G04120	MRP5	multidrug resistance-associated protein 5
Solyc05g014550.1	SL2.40ch05	-17.0682	1.29398	9.27e-18	AT5G14280	--	--
Solyc05g014560.2	SL2.40ch05	-19.6819	1.04734	0.0081469	AT1G24360	--	--
Solyc05g014590.2	SL2.40ch05	-33.4506	33.1309	1.94e-62	AT5G57150	--	--
Solyc05g014790.2	SL2.40ch05	-15.357	1.85599	2e-109	AT1G67560	LOX6	lipoxygenase 6
Solyc05g015300.2	SL2.40ch05	-33.8062	32.4197	2.35e-38	AT5G25610	RD22	RESPONSIVE TO DESSICATION 22
Solyc05g015610.2	SL2.40ch05	-13.627	1.56945	7.53e-257	AT1G27320	HK3	histidine kinase 3
Solyc05g015710.2	SL2.40ch05	-15.0515	1.15549	4.59e-53	AT1G27290	--	--
Solyc05g015790.1	SL2.40ch05	-22.0305	5.1348	1.08e-09	AT5G44670	GALS2	galactan synthase 2
Solyc05g015850.2	SL2.40ch05	-17.0529	2.6323	1.07e-68	AT5G13080	WRKY75	WRKY DNA-binding protein 75
Solyc05g015860.2	SL2.40ch05	-15.3446	1.57958	2.96e-80	AT1G27980	DPL1	dihydrosphingosine phosphate lyase
Solyc05g015890.2	SL2.40ch05	-21.3527	3.32036	1.4e-06	AT1G27990	--	--
Solyc05g015970.1	SL2.40ch05	-34.8543	30.3235	1.86e-09	AT2G07190	--	--
Solyc05g016020.1	SL2.40ch05	-35.8796	28.2729	0.0078125	--	--	--
Solyc05g016060.2	SL2.40ch05	-17.5493	3.45333	3.46e-85	--	--	--
Solyc05g016250.2	SL2.40ch05	-19.9744	7.24701	5.89e-88	AT3G22260	--	--
Solyc05g016310.1	SL2.40ch05	-17.9658	1.64938	3.22e-15	AT3G59080	--	--
Solyc05g016320.1	SL2.40ch05	-19.6321	1.14688	0.00306532	AT5G03795	--	--
Solyc05g017830.1	SL2.40ch05	-34.8543	30.3235	1.86e-09	AT2G26770	SCAB1	stomatal closure-related actin binding protein 1
Solyc05g017900.2	SL2.40ch05	-18.5351	1.01631	6.11e-05	--	--	--
Solyc05g018120.1	SL2.40ch05	-20.2541	3.07288	4.27e-11	AT4G20280	TAF11	TBP-associated factor 11
Solyc05g018230.2	SL2.40ch05	-15.5165	1.27682	4.61e-47	AT1G77210	STP14	sugar transport protein 14
Solyc05g018310.1	SL2.40ch05	-35.2396	29.553	7.63e-06	AT2G20030	--	--
Solyc05g018320.2	SL2.40ch05	-14.574	1.20365	1.73e-79	AT4G28910	NINJA	novel interactor of JAZ
Solyc05g018700.2	SL2.40ch05	-14.7609	1.08476	2.49e-57	AT1G77510	PDIL1-2	PDI-like 1-2
Solyc05g018750.2	SL2.40ch05	-16.4949	1.02094	2.04e-16	AT3G07660	--	--
Solyc05g018780.1	SL2.40ch05	-22.0096	5.17662	5.53e-10	AT2G19540	--	--
Solyc05g021090.2	SL2.40ch05	-18.0513	1.47839	7.11e-12	AT2G43000	NAC042	NAC domain containing protein 42
Solyc05g021390.2	SL2.40ch05	-18.9574	3.66625	2.12e-37	AT5G36110	CYP716A1	cytochrome P450, family 716, subfamily A, polypeptide 1
Solyc05g021560.2	SL2.40ch05	-20.2469	1.3011	0.00660882	AT2G47980	SCC3	sister-chromatid cohesion protein 3
Solyc05g021570.1	SL2.40ch05	-21.6578	2.71031	0.000488281	AT1G77120	ATADH1
Solyc05g021580.2	SL2.40ch05	-21.878	2.26973	0.00753784	AT1G50030	TOR	target of rapamycin
Solyc05g023840.1	SL2.40ch05	-20.467	1.3428	0.0094753	AT4G35540	--	--
Solyc05g024010.2	SL2.40ch05	-19.3283	1.36927	2.77e-05	AT2G33500	BBX12	B-box domain protein 12
Solyc05g024290.2	SL2.40ch05	-13.287	1.07877	2.42e-154	AT5G13160	PBS1	avrPphB susceptible 1
Solyc05g024460.1	SL2.40ch05	-34.2186	31.5948	8.47e-22	--	--	--
Solyc05g025630.1	SL2.40ch05	-34.9908	30.0505	5.96e-08	AT2G19540	--	--
Solyc05g025680.1	SL2.40ch05	-22.9132	3.36927	0.00634766	AT1G19230	--	--
Solyc05g025780.2	SL2.40ch05	-35.3298	29.3724	3.05e-05	AT3G42880	PRK3	pollen receptor like kinase 3
Solyc05g026060.1	SL2.40ch05	-20.5742	2.04734	0.000112221	AT5G11700	--	--
Solyc05g026080.2	SL2.40ch05	-17.608	1.29995	1.21e-12	AT4G32920	--	--
Solyc05g026260.1	SL2.40ch05	-34.4908	31.0505	3.55e-15	--	--	--
Solyc05g026370.1	SL2.40ch05	-34.5374	30.9574	2.84e-14	AT5G46070	--	--
Solyc05g032690.2	SL2.40ch05	-20.4043	2.04734	4.06e-05	AT2G30650	--	--
Solyc05g032750.2	SL2.40ch05	-14.8645	1.7884	2.47e-142	AT5G20610	--	--
Solyc05g040060.1	SL2.40ch05	-35.6983	28.6355	0.00195312	AT2G17900	SDG37	SET domain group 37
Solyc05g041200.2	SL2.40ch05	-11.2674	1.94521	0	AT1G06570	PDS1	phytoene desaturation 1
Solyc05g041580.1	SL2.40ch05	-35.8796	28.2729	0.0078125	AT5G35830	--	--
Solyc05g041830.2	SL2.40ch05	-18.7257	1.10045	4.41e-05	AT2G04845	--	--
Solyc05g042130.1	SL2.40ch05	-35.8796	28.2729	0.0078125	--	--	--
Solyc05g042140.1	SL2.40ch05	-35.1983	29.6355	3.81e-06	--	--	--
Solyc05g045650.2	SL2.40ch05	-15.0894	2.76871	5.13e-293	AT1G05200	GLUR3
Solyc05g045950.1	SL2.40ch05	-35.2833	29.4655	1.53e-05	AT3G25800	PR 65
Solyc05g046020.2	SL2.40ch05	-21.5856	2.8547	0.000156522	AT1G05260	RCI3A
Solyc05g046120.2	SL2.40ch05	-18.8669	1.64825	5.21e-09	AT5G54650	Fh5	formin homology5
Solyc05g046290.2	SL2.40ch05	-19.1051	2.6456	4.25e-18	AT4G25810	XTR6	xyloglucan endotransglycosylase 6
Solyc05g047700.1	SL2.40ch05	-20.2205	1.83584	9.02e-05	AT1G59780	--	--
Solyc05g047710.2	SL2.40ch05	-19.4217	1.30514	0.000263637	AT3G61050	NTMC2TYPE4
Solyc05g048750.2	SL2.40ch05	-15.8257	1.60132	9.2e-60	AT2G45520	--	--
Solyc05g048800.1	SL2.40ch05	-35.3796	29.2729	6.1e-05	AT5G23850	--	--
Solyc05g050120.2	SL2.40ch05	-11.4576	1.11016	0	AT5G25880	NADP-ME3	NADP-malic enzyme 3
Solyc05g050290.1	SL2.40ch05	-22.8445	3.50677	0.00341797	AT2G46370	JAR1	JASMONATE RESISTANT 1
Solyc05g050340.2	SL2.40ch05	-16.166	1.18542	8.23e-27	AT4G11070	WRKY41
Solyc05g050430.1	SL2.40ch05	-20.9598	4.10624	2.92e-12	AT5G35450	--	--
Solyc05g050440.2	SL2.40ch05	-35.0215	29.9891	1.19e-07	AT5G02180	--	--
Solyc05g050560.1	SL2.40ch05	-15.0876	2.68074	9.71e-275	AT1G01260	--	--
Solyc05g050590.2	SL2.40ch05	-19.2822	5.98751	1.22e-86	AT2G46500	UBDK GAMMA 4	UBIQUITIN-LIKE DOMAIN KINASE GAMMA 4
Solyc05g050780.2	SL2.40ch05	-21.878	2.26973	0.00753784	AT5G09640	SNG2	SINAPOYLGLUCOSE ACCUMULATOR 2
Solyc05g051220.2	SL2.40ch05	-17.7915	1.89672	3.69e-22	AT3G02850	SKOR	STELAR K+ outward rectifier
Solyc05g051250.2	SL2.40ch05	-20.3486	1.8547	0.000156417	AT5G37600	GSR 1	glutamine synthase clone R1
Solyc05g051450.1	SL2.40ch05	-18.8653	5.46519	7.24e-93	--	--	--
Solyc05g051490.2	SL2.40ch05	-15.9376	1.50677	6.35e-49	AT5G65290	--	--
Solyc05g051590.2	SL2.40ch05	-16.7406	1.31527	3.19e-22	AT5G65000	--	--
Solyc05g051670.1	SL2.40ch05	-18.6681	1.95113	1.53e-13	AT3G48690	CXE12
Solyc05g051690.2	SL2.40ch05	-17.2832	1.09294	3.4e-11	AT5G51400	--	--
Solyc05g051920.2	SL2.40ch05	-34.9331	30.166	1.49e-08	AT5G10190	--	--
Solyc05g051970.2	SL2.40ch05	-19.1398	1.9973	9.9e-11	AT4G39860	--	--
Solyc05g052060.1	SL2.40ch05	-34.6406	30.7509	1.82e-12	AT5G07500	PEI1
Solyc05g052280.2	SL2.40ch05	-17.3286	2.87266	3.52e-68	AT5G05340	PRX52	peroxidase 52
Solyc05g052340.2	SL2.40ch05	-21.878	3.43966	3.59e-05	AT5G05390	LAC12	laccase 12
Solyc05g052360.1	SL2.40ch05	-22.1452	4.90532	2.98e-08	AT5G05390	LAC12	laccase 12
Solyc05g052370.2	SL2.40ch05	-20.1593	3.26235	3.85e-13	AT5G05390	LAC12	laccase 12
Solyc05g052410.1	SL2.40ch05	-20.4043	2.04734	4.06e-05	AT5G05410	DREB2A	DRE-binding protein 2A
Solyc05g052450.2	SL2.40ch05	-19.0063	1.36927	3.45e-06	AT2G40320	TBL33	TRICHOME BIREFRINGENCE-LIKE 33
Solyc05g052520.2	SL2.40ch05	-15.5618	1.64359	4.72e-75	AT2G40180	PP2C5	phosphatase 2C5
Solyc05g052650.2	SL2.40ch05	-19.5561	2.46881	1.78e-11	AT2G39980	--	--
Solyc05g052660.1	SL2.40ch05	-17.9753	1.7354	8.52e-17	--	--	--
Solyc05g052670.1	SL2.40ch05	-14.9887	1.5716	1.2e-101	AT2G39980	--	--
Solyc05g052680.1	SL2.40ch05	-17.1734	3.92998	4.83e-143	AT2G39980	--	--
Solyc05g052820.2	SL2.40ch05	-20.0856	1.40991	0.0017692	AT2G39890	PROT1	proline transporter 1
Solyc05g052830.2	SL2.40ch05	-19.2197	2.41658	2.51e-14	AT3G55740	PROT2	proline transporter 2
Solyc05g052860.2	SL2.40ch05	-18.6968	1.80223	1.44e-11	AT5G05840	--	--
Solyc05g052890.2	SL2.40ch05	-19.2766	3.24172	7.81e-24	AT5G02020	SIS	Salt Induced Serine rich
Solyc05g053060.1	SL2.40ch05	-19.4189	3.7141	1.26e-28	--	--	--
Solyc05g053150.1	SL2.40ch05	-34.1983	31.6355	2.12e-22	AT3G24310	MYB305	myb domain protein 305
Solyc05g053330.2	SL2.40ch05	-17.401	2.93781	9.76e-68	AT5G49620	MYB78	myb domain protein 78
Solyc05g053370.2	SL2.40ch05	-17.6258	2.03566	1.01e-28	AT2G30080	ZIP6
Solyc05g053690.1	SL2.40ch05	-19.1398	1.9973	9.9e-11	AT1G04860	UBP2	ubiquitin-specific protease 2
Solyc05g053920.1	SL2.40ch05	-35.4908	29.0505	0.000244141	AT2G44810	DAD1	DEFECTIVE ANTHER DEHISCENCE 1
Solyc05g054020.1	SL2.40ch05	-20.3163	3.39312	8.18e-13	AT1G59780	--	--
Solyc05g054050.2	SL2.40ch05	-19.4144	4.02716	1.15e-33	AT5G17330	GAD1	GLUTAMATE DECARBOXYLASE 1
Solyc05g054060.2	SL2.40ch05	-19.6059	1.34012	0.000440285	AT5G17310	UGP2	UDP-glucose pyrophosphorylase 2
Solyc05g054080.2	SL2.40ch05	-15.1356	1.15317	3.42e-50	AT4G12570	UPL5	ubiquitin protein ligase 5
Solyc05g054090.2	SL2.40ch05	-14.8499	1.10643	4.48e-56	--	--	--
Solyc05g054110.2	SL2.40ch05	-18.8075	1.08482	8.72e-05	AT3G07880	SCN1	SUPERCENTIPEDE1
Solyc05g054230.2	SL2.40ch05	-16.0541	1.57786	1.07e-49	AT5G47650	NUDT2	nudix hydrolase homolog 2
Solyc05g054380.1	SL2.40ch05	-20.1238	6.94821	1.73e-71	AT5G45860	RCAR5	regulatory components of ABA receptor 5
Solyc05g054390.2	SL2.40ch05	-13.7577	1.36573	3.79e-178	AT3G16857	RR1	response regulator 1
Solyc05g054560.2	SL2.40ch05	-17.7595	1.6767	1.75e-18	AT3G55390	--	--
Solyc05g054570.2	SL2.40ch05	-15.4563	1.43906	3.13e-62	AT3G46450	--	--
Solyc05g054590.2	SL2.40ch05	-15.1584	1.1444	8.92e-49	AT2G28760	UXS6	UDP-XYL synthase 6
Solyc05g054650.1	SL2.40ch05	-20.724	1.74778	0.00187823	AT2G28710	--	--
Solyc05g054660.1	SL2.40ch05	-22.9132	3.36927	0.00634766	AT2G28710	--	--
Solyc05g054830.2	SL2.40ch05	-12.3212	1.00951	3.15e-262	AT3G12360	ITN1	INCREASED TOLERANCE TO NACL
Solyc05g054890.2	SL2.40ch05	-16.2428	7.79126	0	AT2G39350	ABCG1	ATP-binding cassette G1
Solyc05g054900.2	SL2.40ch05	-35.1223	29.7875	9.54e-07	AT5G07475	--	--
Solyc05g055180.2	SL2.40ch05	-34.4759	31.0802	1.78e-15	AT3G44190	--	--
Solyc05g055420.2	SL2.40ch05	-15.687	1.19594	2.18e-37	AT5G04500	--	--
Solyc05g055690.1	SL2.40ch05	-20.8283	2.89534	4.43e-07	AT4G32640	--	--
Solyc05g055760.2	SL2.40ch05	-16.0997	1.73766	3.49e-58	AT5G16440	IPP1	isopentenyl diphosphate isomerase 1
Solyc05g055910.2	SL2.40ch05	-15.9207	1.66333	6.81e-60	AT3G04350	--	--
Solyc05g056200.1	SL2.40ch05	-18.2128	1.36927	1.83e-09	AT3G57120	--	--
Solyc05g056500.1	SL2.40ch05	-20.0986	2.07976	3.31e-06	AT1G49780	PUB26	plant U-box 26
Solyc05g056550.2	SL2.40ch05	-19.7433	3.36927	3.32e-18	AT5G63650	SRK2H	SNF1-RELATED PROTEIN KINASE 2H
Solyc05g056620.1	SL2.40ch05	-21.5305	2.1348	0.00434351	AT1G69120	AP1	APETALA1
Solyc06g005000.2	SL2.40ch06	-20.8283	5.53919	8.83e-25	AT5G60250	--	--
Solyc06g005100.2	SL2.40ch06	-32.7135	34.6051	2.59e-172	--	--	--
Solyc06g005250.2	SL2.40ch06	-16.3558	2.1442	6.49e-74	AT5G62960	--	--
Solyc06g005340.2	SL2.40ch06	-18.4673	1.7652	9.49e-13	--	--	--
Solyc06g005350.2	SL2.40ch06	-19.2085	1.49095	2.2e-06	AT3G46060	RABE1c
Solyc06g005880.2	SL2.40ch06	-35.6223	28.7875	0.000976563	AT3G47570	--	--
Solyc06g005940.2	SL2.40ch06	-13.0389	1.56664	0	AT1G77510	PDIL1-2	PDI-like 1-2
Solyc06g006020.1	SL2.40ch06	-20.9361	2.67961	7.43e-06	AT3G47090	--	--
Solyc06g006050.1	SL2.40ch06	-35.1593	29.7135	1.91e-06	AT3G47090	--	--
Solyc06g007120.2	SL2.40ch06	-15.0007	2.08521	7.92e-176	AT5G58700	PLC4	phosphatidylinositol-speciwc phospholipase C4
Solyc06g007180.2	SL2.40ch06	-15.4137	7.94935	0	AT3G47340	DIN6	DARK INDUCIBLE 6
Solyc06g007190.2	SL2.40ch06	-17.0452	2.57172	6e-66	AT1G07160	--	--
Solyc06g007320.2	SL2.40ch06	-13.7534	1.23614	1.81e-146	AT2G30110	UBA1	ubiquitin-activating enzyme 1
Solyc06g007330.2	SL2.40ch06	-19.9968	1.38838	0.00149626	AT1G07080	--	--
Solyc06g007580.1	SL2.40ch06	-16.6555	2.53982	4.34e-84	AT3G07350	--	--
Solyc06g007860.1	SL2.40ch06	-21.1641	6.86752	2.82e-33	--	--	--
Solyc06g007890.2	SL2.40ch06	-16.6031	1.36382	7.37e-26	AT5G15230	GASA4	GAST1 protein homolog 4
Solyc06g008100.2	SL2.40ch06	-20.6835	3.18485	4.21e-09	AT3G04300	--	--
Solyc06g008190.1	SL2.40ch06	-21.1515	2.24898	0.000546113	AT1G13040	--	--
Solyc06g008270.2	SL2.40ch06	-18.7471	4.78267	1.4e-74	AT1G35710	--	--
Solyc06g008290.2	SL2.40ch06	-16.6108	1.00647	5.54e-15	AT1G03950	VPS2.3	vacuolar protein sorting-associated protein 2.3
Solyc06g008300.2	SL2.40ch06	-16.5906	1.0957	1.14e-17	AT2G15080	RLP19	receptor like protein 19
Solyc06g008360.2	SL2.40ch06	-17.1189	1.34327	4.79e-18	AT4G28530	NAC074	NAC domain containing protein 74
Solyc06g008400.1	SL2.40ch06	-21.8954	5.40489	1e-11	AT3G46710	--	--
Solyc06g008480.1	SL2.40ch06	-21.3954	4.40489	1.13e-10	AT3G46530	RPP13	RECOGNITION OF PERONOSPORA PARASITICA 13
Solyc06g008490.2	SL2.40ch06	-16.4988	1.91902	3.36e-54	AT1G08620	PKDM7D
Solyc06g008560.1	SL2.40ch06	-17.0823	1.52127	3.03e-23	AT2G39690	--	--
Solyc06g008720.2	SL2.40ch06	-14.697	1.03432	2.28e-54	AT1G02990	--	--
Solyc06g008780.1	SL2.40ch06	-20.891	2.76981	2.43e-06	AT3G62980	TIR1	TRANSPORT INHIBITOR RESPONSE 1
Solyc06g008870.2	SL2.40ch06	-14.256	1.77317	2.44e-212	AT3G63010	GID1B	GA INSENSITIVE DWARF1B
Solyc06g008920.2	SL2.40ch06	-14.8	3.09045	0	AT1G20560	AAE1	acyl activating enzyme 1
Solyc06g008930.2	SL2.40ch06	-19.378	1.26973	0.000126611	--	--	--
Solyc06g009040.2	SL2.40ch06	-19.5154	3.24612	1.25e-19	AT4G02520	GSTF2	glutathione S-transferase PHI 2
Solyc06g009070.2	SL2.40ch06	-17.7705	3.65467	1.26e-82	AT2G47680	--	--
Solyc06g009110.2	SL2.40ch06	-16.4712	2.23087	6.33e-74	AT4G33490	--	--
Solyc06g009150.1	SL2.40ch06	-17.2691	1.70603	1.09e-25	AT4G02370	--	--
Solyc06g009270.2	SL2.40ch06	-13.585	1.47585	6.5e-234	AT4G30340	DGK7	diacylglycerol kinase 7
Solyc06g009280.1	SL2.40ch06	-18.888	4.5008	9.65e-60	AT3G62150	PGP21	P-glycoprotein 21
Solyc06g009290.2	SL2.40ch06	-14.4127	2.27071	1.45498772748773e-312	AT3G62150	PGP21	P-glycoprotein 21
Solyc06g009390.2	SL2.40ch06	-16.1126	2.43698	2.06e-112	AT3G62260	--	--
Solyc06g009640.1	SL2.40ch06	-16.8452	1.20593	8.56e-18	AT3G62420	BZIP53	basic region/leucine zipper motif 53
Solyc06g009670.2	SL2.40ch06	-16.7797	1.01058	1.98e-13	AT2G47440	--	--
Solyc06g009830.2	SL2.40ch06	-19.2627	2.17445	1.36e-11	AT2G47510	FUM1	fumarase 1
Solyc06g009840.2	SL2.40ch06	-19.4622	2.87046	4.54e-16	AT5G50950	FUM2	FUMARASE 2
Solyc06g009960.1	SL2.40ch06	-16.8396	7.51647	0	AT5G60390	--	--
Solyc06g011350.2	SL2.40ch06	-15.4203	4.18026	0	AT2G37170	PIP2B	plasma membrane intrinsic protein 2
Solyc06g011370.2	SL2.40ch06	-16.8496	1.80548	5.29e-38	AT2G25140	HSP98.7	HEAT SHOCK PROTEIN 98.7
Solyc06g011380.2	SL2.40ch06	-17.6764	2.02919	1.14e-27	AT2G25140	HSP98.7	HEAT SHOCK PROTEIN 98.7
Solyc06g011400.2	SL2.40ch06	-15.2443	1.55983	6.01e-84	AT2G25140	HSP98.7	HEAT SHOCK PROTEIN 98.7
Solyc06g011610.1	SL2.40ch06	-35.6983	28.6355	0.00195312	AT4G18220	--	--
Solyc06g011660.1	SL2.40ch06	-35.1983	29.6355	3.81e-06	AT5G13750	ZIFL1	zinc induced facilitator-like 1
Solyc06g016800.1	SL2.40ch06	-21.378	4.43966	5.89e-11	AT1G30820	--	--
Solyc06g017860.1	SL2.40ch06	-20.8008	7.59424	2.43e-55	AT3G45010	scpl48	serine carboxypeptidase-like 48
Solyc06g019140.1	SL2.40ch06	-35.4908	29.0505	0.000244141	--	--	--
Solyc06g024250.1	SL2.40ch06	-19.4303	1.04734	0.00176187	--	--	--
Solyc06g024260.1	SL2.40ch06	-22.0305	3.1348	0.000402451	--	--	--
Solyc06g030540.2	SL2.40ch06	-19.8653	1.12534	0.00750818	AT2G40020	--	--
Solyc06g033860.1	SL2.40ch06	-19.6096	5.33274	2.14e-53	AT5G07440	GDH2	glutamate dehydrogenase 2
Solyc06g033920.1	SL2.40ch06	-34.3543	31.3235	3.47e-18	AT3G11010	RLP34	receptor like protein 34
Solyc06g034060.1	SL2.40ch06	-34.7833	30.4655	2.33e-10	--	--	--
Solyc06g034070.1	SL2.40ch06	-34.2721	31.4879	2.71e-20	AT5G28780	--	--
Solyc06g034250.1	SL2.40ch06	-35.1593	29.7135	1.91e-06	AT1G34320	--	--
Solyc06g034340.1	SL2.40ch06	-17.9632	1.22465	5.47e-09	AT1G12260	VND4	VASCULAR RELATED NAC-DOMAIN PROTEIN 4
Solyc06g034360.1	SL2.40ch06	-19.2705	2.84089	1.16e-18	AT3G47400	--	--
Solyc06g034370.1	SL2.40ch06	-17.5296	3.35199	2.81e-81	AT5G62350	--	--
Solyc06g034390.1	SL2.40ch06	-19.2469	3.3011	3.86e-25	AT5G51550	EXL3	EXORDIUM like 3
Solyc06g035490.2	SL2.40ch06	-22.8445	3.50677	0.00341797	AT5G51790	--	--
Solyc06g035520.2	SL2.40ch06	-18.3084	2.67057	1.39e-30	AT5G62180	CXE20	carboxyesterase 20
Solyc06g035720.2	SL2.40ch06	-14.7611	1.40477	1.01e-94	AT5G52060	BAG1	BCL-2-associated athanogene 1
Solyc06g035960.2	SL2.40ch06	-16.5546	2.22513	4.91e-69	AT3G48990	AAE3	ACYL-ACTIVATING ENZYME 3
Solyc06g036130.2	SL2.40ch06	-15.6897	1.1013	8.58e-32	AT4G25640	FFT	FLOWER FLAVONOID TRANSPORTER
Solyc06g036250.1	SL2.40ch06	-17.7487	9.69839	0	AT4G25670	--	--
Solyc06g036290.2	SL2.40ch06	-13.883	3.35189	0	AT5G52640	HSP90.1	heat shock protein 90.1
Solyc06g036410.1	SL2.40ch06	-35.1593	29.7135	1.91e-06	AT4G11260	SGT1B
Solyc06g036420.1	SL2.40ch06	-17.5151	6.99571	0	AT4G23570	SGT1A
Solyc06g036470.1	SL2.40ch06	-17.5671	6.24767	2.34079094937076e-312	AT5G24080	--	--
Solyc06g036480.1	SL2.40ch06	-34.0137	32.0047	5.05e-29	AT3G59140	MRP14	multidrug resistance-associated protein 14
Solyc06g036490.1	SL2.40ch06	-19.4968	5.5583	2.32e-63	AT3G59140	MRP14	multidrug resistance-associated protein 14
Solyc06g036620.1	SL2.40ch06	-34.1884	31.6554	1.06e-22	AT3G04470	--	--
Solyc06g036630.1	SL2.40ch06	-34.9058	30.2204	7.45e-09	AT3G04470	--	--
Solyc06g036700.1	SL2.40ch06	-35.8796	28.2729	0.0078125	AT3G55080	--	--
Solyc06g036770.1	SL2.40ch06	-35.4331	29.166	0.00012207	--	--	--
Solyc06g048530.2	SL2.40ch06	-18.9692	11.2574	0	AT3G10850	GLY2
Solyc06g048570.2	SL2.40ch06	-16.1064	1.9516	8.05e-73	AT3G10870	MES17	methyl esterase 17
Solyc06g048870.1	SL2.40ch06	-35.6983	28.6355	0.00195312	AT2G40740	WRKY55	WRKY DNA-binding protein 55
Solyc06g049020.1	SL2.40ch06	-12.5621	2.82381	0	AT3G56360	--	--
Solyc06g050250.1	SL2.40ch06	-15.4272	2.433	2.92e-179	AT3G10960	AZG1	AZA-guanine resistant1
Solyc06g050400.1	SL2.40ch06	-35.5536	28.925	0.000488281	AT3G11710	ATKRS-1	lysyl-tRNA synthetase 1
Solyc06g050430.2	SL2.40ch06	-18.4195	2.01697	1.08e-16	AT2G40470	LBD15	LOB domain-containing protein 15
Solyc06g050790.2	SL2.40ch06	-19.428	1.4208	7.01e-05	AT3G56200	--	--
Solyc06g050800.2	SL2.40ch06	-17.9457	1.74172	3.26e-17	AT3G56200	--	--
Solyc06g050810.2	SL2.40ch06	-16.0138	1.46472	3.61e-44	AT3G56180	--	--
Solyc06g050820.1	SL2.40ch06	-35.8796	28.2729	0.0078125	AT2G40430	--	--
Solyc06g050920.2	SL2.40ch06	-17.8363	1.52308	3.12e-14	AT2G40320	TBL33	TRICHOME BIREFRINGENCE-LIKE 33
Solyc06g051010.1	SL2.40ch06	-13.9838	1.31098	7.08e-141	AT5G05480	--	--
Solyc06g051170.2	SL2.40ch06	-18.1452	4.90532	2.46e-118	AT2G19930	--	--
Solyc06g051180.1	SL2.40ch06	-34.8543	30.3235	1.86e-09	AT2G19920	--	--
Solyc06g051190.1	SL2.40ch06	-34.3543	31.3235	3.47e-18	AT2G19910	--	--
Solyc06g051360.2	SL2.40ch06	-17.3283	1.36927	1.67e-16	AT3G11150	--	--
Solyc06g051380.1	SL2.40ch06	-18.9344	2.40809	6.85e-17	AT5G05570	--	--
Solyc06g051540.2	SL2.40ch06	-16.2951	1.26061	1.83e-27	AT3G55950	CCR3	CRINKLY4 related 3
Solyc06g051620.2	SL2.40ch06	-14.5696	3.13769	0	AT2G40116	--	--
Solyc06g051750.2	SL2.40ch06	-13.8542	1.02255	3.79e-94	AT5G05690	DWF3	DWARF 3
Solyc06g051800.2	SL2.40ch06	-17.1817	1.29597	2.79e-16	AT2G39700	EXPA4	expansin A4
Solyc06g051830.1	SL2.40ch06	-17.3338	1.70941	8.89e-25	AT2G30070	KUP1	POTASSIUM UPTAKE TRANSPORTER 1
Solyc06g051940.2	SL2.40ch06	-14.064	1.62888	6.44e-205	AT3G11410	PP2CA	protein phosphatase 2CA
Solyc06g051950.2	SL2.40ch06	-22.1705	2.8547	0.00234985	AT5G53400	BOB1	BOBBER1
Solyc06g053150.1	SL2.40ch06	-17.4678	1.15096	4.76e-11	AT2G46620	--	--
Solyc06g053210.2	SL2.40ch06	-17.6645	1.25926	1.41e-11	AT3G52590	UBQ1	ubiquitin extension protein 1
Solyc06g053220.2	SL2.40ch06	-17.0081	3.04734	7.99e-96	AT2G46680	HB-7	homeobox 7
Solyc06g053360.2	SL2.40ch06	-18.7869	2.33422	1.89e-17	AT1G06050	--	--
Solyc06g053420.2	SL2.40ch06	-19.2197	1.24665	7.66e-05	AT3G59660	--	--
Solyc06g053570.2	SL2.40ch06	-15.5637	1.16599	2.12e-38	AT1G79280	NUA	nuclear pore anchor
Solyc06g053710.2	SL2.40ch06	-14.5306	2.17989	1.21e-265	AT3G04580	EIN4	ETHYLENE INSENSITIVE 4
Solyc06g054090.1	SL2.40ch06	-16.9842	1.01028	5.59e-12	AT2G32030	--	--
Solyc06g054120.1	SL2.40ch06	-18.9598	1.27616	1.12e-05	AT2G32040	--	--
Solyc06g054240.2	SL2.40ch06	-19.2433	2.36927	1.23e-13	AT4G14930	--	--
Solyc06g054310.1	SL2.40ch06	-18.8968	1.89237	3.16e-11	AT5G19260	FAF3	FANTASTIC FOUR 3
Solyc06g054340.1	SL2.40ch06	-18.1916	1.04734	3.9e-06	AT5G19200	TSC10B	TSC10B
Solyc06g054390.2	SL2.40ch06	-35.1593	29.7135	1.91e-06	AT4G14240	--	--
Solyc06g054450.1	SL2.40ch06	-18.7255	1.02964	0.00013196	AT3G59390	--	--
Solyc06g054520.1	SL2.40ch06	-22.3445	4.50677	2.98e-06	AT1G06550	--	--
Solyc06g054640.1	SL2.40ch06	-22.7817	3.6323	0.00183106	AT2G38820	--	--
Solyc06g059700.2	SL2.40ch06	-21.1578	1.71031	0.00935531	AT1G43800	FTM1	FLORAL TRANSITION AT THE MERISTEM1
Solyc06g059980.2	SL2.40ch06	-17.0473	1.46078	1.86e-22	AT3G03810	EDA30	embryo sac development arrest 30
Solyc06g060110.2	SL2.40ch06	-13.6391	1.40748	5.45e-205	AT1G77380	ATAAP3
Solyc06g060160.1	SL2.40ch06	-20.6483	4.72917	7.33e-20	AT1G77460	--	--
Solyc06g060290.2	SL2.40ch06	-13.9689	1.15275	2.54e-110	AT1G21750	PDIL1-1	PDI-like 1-1
Solyc06g060500.1	SL2.40ch06	-35.7833	28.4655	0.00390625	AT2G45430	AHL22	AT-hook motif nuclear-localized protein 22
Solyc06g060590.2	SL2.40ch06	-17.1007	1.82432	2.07e-32	AT1G21460	SWEET1
Solyc06g060600.1	SL2.40ch06	-35.2833	29.4655	1.53e-05	AT4G22590	TPPG	trehalose-6-phosphate phosphatase G
Solyc06g060710.2	SL2.40ch06	-20.0956	3.38973	1.06e-14	AT2G35710	PGSIP7	plant glycogenin-like starch initiation protein 7
Solyc06g060760.2	SL2.40ch06	-14.9906	1.47389	2.17e-89	AT5G47450	TIP2;3	tonoplast intrinsic protein 2;3
Solyc06g060800.2	SL2.40ch06	-16.9724	2.05106	6.56e-45	AT4G16770	--	--
Solyc06g060870.1	SL2.40ch06	-19.1004	1.70727	2.08e-08	AT4G16820	PLA-I{beta]2	phospholipase A I beta 2
Solyc06g060910.1	SL2.40ch06	-20.1578	3.71031	8.45e-17	AT4G17550	G3Pp4	glycerol-3-phosphate permease 4
Solyc06g061100.2	SL2.40ch06	-34.6406	30.7509	1.82e-12	AT4G17970	QUAC1	quick-activating anion channel 1
Solyc06g061210.2	SL2.40ch06	-33.6314	32.7693	1.37e-48	AT2G03220	MUR2	MURUS 2
Solyc06g061280.2	SL2.40ch06	-14.9753	2.90532	0	AT2G23910	--	--
Solyc06g062290.1	SL2.40ch06	-19.6968	1.80223	3.75e-06	AT2G15490	UGT73B4	UDP-glycosyltransferase 73B4
Solyc06g062370.2	SL2.40ch06	-17.519	2.02565	2.05e-30	AT4G25150	--	--
Solyc06g062380.2	SL2.40ch06	-18.7418	3.53731	5.04e-40	AT4G25150	--	--
Solyc06g062390.2	SL2.40ch06	-22.6705	3.8547	0.000518799	AT5G51260	--	--
Solyc06g062460.2	SL2.40ch06	-13.8253	1.50311	7.11e-206	AT3G21330	--	--
Solyc06g062560.1	SL2.40ch06	-35.3298	29.3724	3.05e-05	AT1G17710	PEPC1	phosphoethanolamine/phosphocholine phosphatase 1
Solyc06g062750.2	SL2.40ch06	-35.1223	29.7875	9.54e-07	AT1G72880	--	--
Solyc06g062780.2	SL2.40ch06	-14.5803	1.05535	1.67e-61	AT1G54280	--	--
Solyc06g062790.2	SL2.40ch06	-14.4095	1.09978	1.68e-74	AT1G72710	CKL2	casein kinase 1-like protein 2
Solyc06g062870.2	SL2.40ch06	-22.2817	2.6323	0.00738525	AT5G13640	PDAT1	PHOSPHOLIPID:DIACYLGLYCEROL ACYLTRANSFERASE 1
Solyc06g062920.2	SL2.40ch06	-19.5986	1.07976	0.00490338	AT2G05940	RIPK	RPM1-induced protein kinase
Solyc06g062950.1	SL2.40ch06	-11.4928	1.19993	0	AT3G14067	--	--
Solyc06g062960.1	SL2.40ch06	-16.0349	1.86713	6.24e-70	AT1G72510	--	--
Solyc06g063040.1	SL2.40ch06	-20.639	1.57786	0.00393317	AT5G16970	AT-AER	alkenal reductase
Solyc06g063090.2	SL2.40ch06	-15.7964	2.16071	1.32e-109	AT1G72330	ALAAT2	alanine aminotransferase 2
Solyc06g063120.2	SL2.40ch06	-22.224	2.74778	0.00418091	AT5G50420	--	--
Solyc06g063260.2	SL2.40ch06	-17.4127	2.50892	2.48e-49	AT1G51590	MNS1	alpha-mannosidase 1
Solyc06g064680.1	SL2.40ch06	-35.8796	28.2729	0.0078125	AT3G46530	RPP13	RECOGNITION OF PERONOSPORA PARASITICA 13
Solyc06g064750.1	SL2.40ch06	-21.8445	5.50677	1.34e-12	AT3G46530	RPP13	RECOGNITION OF PERONOSPORA PARASITICA 13
Solyc06g065010.2	SL2.40ch06	-20.1314	2.01417	8.7e-06	AT5G40990	GLIP1	GDSL lipase 1
Solyc06g065050.1	SL2.40ch06	-35.3298	29.3724	3.05e-05	AT1G72100	--	--
Solyc06g065060.1	SL2.40ch06	-34.2084	31.6153	4.24e-22	AT5G44440	--	--
Solyc06g065150.1	SL2.40ch06	-33.6045	32.8231	2.14e-50	AT3G51570	--	--
Solyc06g065420.1	SL2.40ch06	-35.7833	28.4655	0.00390625	AT5G36110	CYP716A1	cytochrome P450, family 716, subfamily A, polypeptide 1
Solyc06g065540.2	SL2.40ch06	-14.3963	1.21457	2.46e-91	AT1G34260	FAB1D	FORMS APLOID AND BINUCLEATE CELLS 1A
Solyc06g065790.1	SL2.40ch06	-21.177	3.67183	1.05e-08	AT3G50310	MKKK20	MAPKK kinase 20
Solyc06g065820.2	SL2.40ch06	-19.6554	2.07119	6.08e-08	AT5G25190	ESE3	ethylene and salt inducible 3
Solyc06g065910.2	SL2.40ch06	-20.6088	3.97808	2.08e-14	AT2G25290	Phox1	Phox1
Solyc06g066230.2	SL2.40ch06	-35.6983	28.6355	0.00195312	AT3G26300	CYP71B34	cytochrome P450, family 71, subfamily B, polypeptide 34
Solyc06g066240.2	SL2.40ch06	-18.8384	4.87516	3.55e-73	AT3G26330	CYP71B37	cytochrome P450, family 71, subfamily B, polypeptide 37
Solyc06g066270.1	SL2.40ch06	-19.8653	2.29527	2.25e-08	AT2G45550	CYP76C4	cytochrome P450, family 76, subfamily C, polypeptide 4
Solyc06g066290.2	SL2.40ch06	-18.7305	1.55979	7.5e-09	AT1G31940	--	--
Solyc06g066310.2	SL2.40ch06	-17.0326	1.75745	4.9e-32	AT1G31910	--	--
Solyc06g066370.2	SL2.40ch06	-13.1416	1.8169	0	AT2G38470	WRKY33	WRKY DNA-binding protein 33
Solyc06g066420.2	SL2.40ch06	-16.6269	1.19194	8.16e-20	AT5G56550	OXS3	OXIDATIVE STRESS 3
Solyc06g066490.1	SL2.40ch06	-22.8445	3.50677	0.00341797	AT1G52140	--	--
Solyc06g066560.1	SL2.40ch06	-20.2433	2.36927	4.34e-07	AT3G16240	TIP2;1
Solyc06g066590.2	SL2.40ch06	-21.4502	4.29527	7.84e-10	AT1G52200	--	--
Solyc06g066600.2	SL2.40ch06	-16.7792	1.87206	1.4e-42	AT1G79820	SGB1	SUPPRESSOR OF G PROTEIN BETA1
Solyc06g066610.2	SL2.40ch06	-13.6371	1.13266	1.13e-133	AT1G79830	GC5	golgin candidate 5
Solyc06g066680.2	SL2.40ch06	-18.4408	4.31413	2.22e-73	AT1G79900	BAC2
Solyc06g067910.2	SL2.40ch06	-17.4155	1.44589	2.63e-17	AT5G11420	--	--
Solyc06g068050.2	SL2.40ch06	-15.6095	1.35101	1.57e-49	AT2G34160	--	--
Solyc06g068200.1	SL2.40ch06	-35.8796	28.2729	0.0078125	AT1G52520	FRS6	FAR1-related sequence 6
Solyc06g068330.1	SL2.40ch06	-20.9087	1.76355	0.00332689	AT5G25280	--	--
Solyc06g068360.2	SL2.40ch06	-17.7523	3.6912	2.53e-85	AT5G25190	ESE3	ethylene and salt inducible 3
Solyc06g068400.2	SL2.40ch06	-14.9593	1.8901	2.73e-149	AT2G01250	--	--
Solyc06g068500.2	SL2.40ch06	-15.1476	1.1659	6.88e-51	AT1G80920	Toc12	translocon at the outer envelope membrane of chloroplasts 12
Solyc06g068540.2	SL2.40ch06	-15.2843	2.49498	2.92e-207	AT2G24100	ASG1	ALTERED SEED GERMINATION 1
Solyc06g068570.2	SL2.40ch06	-16.4046	1.53397	2.98e-37	AT1G16060	WRI3	WRINKLED 3
Solyc06g068620.2	SL2.40ch06	-14.3233	1.17622	3.83e-90	AT5G43150	--	--
Solyc06g068680.2	SL2.40ch06	-16.061	1.70069	3.4e-57	AT5G47910	RBOHD	respiratory burst oxidase homologue D
Solyc06g068690.2	SL2.40ch06	-18.7902	1.52651	2.91e-08	AT5G07360	--	--
Solyc06g068730.1	SL2.40ch06	-35.8796	28.2729	0.0078125	AT5G61820	--	--
Solyc06g068860.2	SL2.40ch06	-13.9033	1.1024	1.27e-105	AT5G13980	--	--
Solyc06g068890.1	SL2.40ch06	-20.8445	3.50677	8.23e-10	--	--	--
Solyc06g068900.2	SL2.40ch06	-21.9132	5.36927	1.96e-11	AT2G01670	NUDT17	nudix hydrolase homolog 17
Solyc06g068920.2	SL2.40ch06	-14.4303	1.04734	9.31e-67	AT3G17850	--	--
Solyc06g068990.2	SL2.40ch06	-17.3121	1.3128	1.94e-15	AT3G18040	MPK9	MAP kinase 9
Solyc06g069180.2	SL2.40ch06	-14.9432	1.09752	1.11e-51	AT3G25800	PR 65
Solyc06g069190.2	SL2.40ch06	-14.7521	1.31182	1.47e-83	AT1G49050	--	--
Solyc06g069220.1	SL2.40ch06	-19.2043	2.29127	3.8e-13	AT3G18490	ASPG1	ASPARTIC PROTEASE IN GUARD CELL 1
Solyc06g069240.1	SL2.40ch06	-16.0276	2.5882	3.76e-134	AT3G18550	TCP18
Solyc06g069320.2	SL2.40ch06	-35.5536	28.925	0.000488281	AT2G23810	TET8	tetraspanin8
Solyc06g069470.2	SL2.40ch06	-15.1962	1.54469	4.26e-85	AT1G74210	GDPD5	glycerophosphodiester phosphodiesterase 5
Solyc06g069480.2	SL2.40ch06	-15.5121	1.28564	8.02e-48	AT5G61140	--	--
Solyc06g069670.2	SL2.40ch06	-21.7817	3.6323	5.65e-06	AT5G07740	--	--
Solyc06g069710.2	SL2.40ch06	-18.2144	4.27109	8.79e-84	AT5G61430	NAC100	NAC domain containing protein 100
Solyc06g069900.2	SL2.40ch06	-18.2837	5.70944	5.75e-154	AT5G05600	--	--
Solyc06g070960.1	SL2.40ch06	-21.1968	2.80223	1.93e-05	AT3G47730	ATH1	ABC2 homolog 1
Solyc06g071090.1	SL2.40ch06	-20.8527	5.49029	6.62e-24	AT3G47960	GTR1	GLUCOSINOLATE TRANSPORTER-1
Solyc06g071300.1	SL2.40ch06	-20.1705	2.8547	3.16e-10	AT5G39810	AGL98	AGAMOUS-like 98
Solyc06g071390.2	SL2.40ch06	-17.9827	1.94264	1.39e-20	--	--	--
Solyc06g071700.1	SL2.40ch06	-21.9502	5.29527	7.46e-11	AT2G42490	--	--
Solyc06g071770.2	SL2.40ch06	-15.8789	1.13839	7.04e-30	AT4G24690	NBR1	next to BRCA1 gene 1
Solyc06g071820.2	SL2.40ch06	-15.9844	1.57394	1.11e-51	AT3G48360	BT2	BTB and TAZ domain protein 2
[truncated: 1,609 more rows]

## Sheet: Tsh0 vs C0 up cluster
Annotation Cluster 1	Enrichment Score: 7.101291863830663
Category	Term	Count	%	PValue	Genes	List Total	Pop Hits	Pop Total	Fold Enrichment	Bonferroni	Benjamini	FDR
GOTERM_CC_FAT	GO:0005618~cell wall	113	4.41751	9.43e-09	AT1G76160, AT5G11420, AT4G29010, AT2G38540, AT1G10550, AT5G20950, AT3G02090, AT5G66920, AT1G50010, AT5G51680, AT5G19760, AT5G52640, AT2G05920, AT1G02810, AT2G28790, AT1G12040, AT3G13790, AT3G51550, AT5G13980, AT4G14940, AT1G29670, AT1G78830, AT3G23730, AT2G34930, AT5G54650, AT1G62340, AT3G09790, AT4G19810, AT3G07320, AT1G71695, AT5G22460, AT2G16250, AT1G74000, AT5G34850, AT5G54570, AT4G23500, AT3…	1490	611	13779	1.71029	2.83e-06	9.43e-07	1.26e-05
GOTERM_CC_FAT	GO:0030312~external encapsulating structure	113	4.41751	2.19e-08	AT1G76160, AT5G11420, AT4G29010, AT2G38540, AT1G10550, AT5G20950, AT3G02090, AT5G66920, AT1G50010, AT5G51680, AT5G19760, AT5G52640, AT2G05920, AT1G02810, AT2G28790, AT1G12040, AT3G13790, AT3G51550, AT5G13980, AT4G14940, AT1G29670, AT1G78830, AT3G23730, AT2G34930, AT5G54650, AT1G62340, AT3G09790, AT4G19810, AT3G07320, AT1G71695, AT5G22460, AT2G16250, AT1G74000, AT5G34850, AT5G54570, AT4G23500, AT3…	1490	620	13779	1.68546	6.56e-06	1.64e-06	2.92e-05
GOTERM_CC_FAT	GO:0009505~plant-type cell wall	56	2.18921	2.41e-06	AT1G76160, AT5G11420, AT2G38540, AT5G06870, AT5G20950, AT5G66920, AT4G00230, AT2G05920, AT1G02810, AT3G13750, AT2G28790, AT1G12040, AT2G45220, AT5G13980, AT1G78830, AT5G19730, AT1G05310, AT1G11580, AT3G57030, AT5G10840, AT5G51550, AT1G04980, AT3G07320, AT5G49360, AT5G22460, AT1G71695, AT2G16250, AT5G42180, AT1G74000, AT5G34850, AT5G54570, AT4G22010, AT3G45970, AT3G02230, AT1G03230, AT5G67360, AT1…	1490	270	13779	1.91803	0.000722	0.000144	0.00321648
Annotation Cluster 2	Enrichment Score: 7.087294776261835
Category	Term	Count	%	PValue	Genes	List Total	Pop Hits	Pop Total	Fold Enrichment	Bonferroni	Benjamini	FDR
GOTERM_BP_FAT	GO:0009628~response to abiotic stimulus	201	7.8577	6.46e-10	AT1G75780, AT2G37170, AT2G45790, AT5G47910, AT4G25200, AT1G48030, AT5G65940, AT1G50010, AT4G35090, AT5G52640, AT1G27730, AT1G73500, AT3G03050, AT1G09530, AT4G17615, AT1G67090, AT1G48050, AT4G21320, AT1G06180, AT1G58200, AT3G03450, AT4G15090, AT5G59560, AT1G65930, AT1G68530, AT4G10310, AT5G03280, AT3G45140, AT1G04220, AT1G67080, AT3G11410, AT2G26710, AT5G20620, AT2G38050, AT4G36220, AT2G05710, AT5…	1555	1197	13998	1.5116	1.18e-06	1.69e-07	1.1e-06
GOTERM_BP_FAT	GO:0006970~response to osmotic stress	79	3.08835	3.7e-07	AT1G11910, AT2G45790, AT1G16060, AT3G12360, AT4G18780, AT1G77510, AT2G40950, AT5G64750, AT1G50010, AT1G45249, AT4G17260, AT3G02360, AT1G28380, AT2G38750, AT1G77120, AT1G27730, AT1G05260, AT1G73500, AT5G19660, AT4G05100, AT2G47510, AT5G01270, AT5G43060, AT2G16720, AT1G16540, AT1G54100, AT1G04120, AT2G31180, AT4G37530, AT5G07440, AT5G56030, AT4G17615, AT4G39090, AT5G57050, AT3G23250, AT1G06180, AT5…	1555	399	13998	1.78234	0.000679	4.24e-05	0.00063
GOTERM_BP_FAT	GO:0009651~response to salt stress	72	2.8147	2.29e-06	AT1G11910, AT2G45790, AT1G16060, AT3G12360, AT1G77510, AT2G40950, AT1G45249, AT1G50010, AT4G17260, AT3G02360, AT1G28380, AT1G77120, AT1G27730, AT1G05260, AT1G73500, AT5G19660, AT4G05100, AT2G47510, AT5G43060, AT2G16720, AT1G16540, AT1G54100, AT1G04120, AT2G31180, AT4G37530, AT5G07440, AT5G56030, AT4G17615, AT4G39090, AT3G23250, AT1G06180, AT5G18170, AT3G03450, AT1G22640, AT1G65930, AT5G27600, AT2…	1555	369	13998	1.75647	0.0041822	0.000175	0.00389095
Annotation Cluster 3	Enrichment Score: 6.961068545591107
Category	Term	Count	%	PValue	Genes	List Total	Pop Hits	Pop Total	Fold Enrichment	Bonferroni	Benjamini	FDR
SP_PIR_KEYWORDS	glycosyltransferase	57	2.2283	2.61e-10	AT4G23990, AT2G15480, AT3G50740, AT4G18780, AT3G21790, AT4G01970, AT4G27570, AT1G05570, AT1G77810, AT5G54010, AT2G18700, AT1G22340, AT2G15490, AT5G12890, AT5G17420, AT2G36780, AT5G20250, AT3G03050, AT3G16520, AT3G53160, AT1G23870, AT3G62720, AT1G60140, AT5G40390, AT1G68020, AT1G07260, AT2G03220, AT3G53150, AT5G44030, AT5G65550, AT3G07160, AT1G55740, AT5G26310, AT4G01070, AT2G43820, AT2G29730, AT3…	2502	244	26538	2.4778	1.04e-07	1.3e-08	3.64e-07
GOTERM_MF_FAT	GO:0035251~UDP-glucosyltransferase activity	33	1.29007	2.02e-06	AT5G44030, AT4G23990, AT2G15480, AT3G07160, AT5G26310, AT5G11110, AT3G50740, AT2G43820, AT4G01070, AT4G18780, AT3G02230, AT2G29730, AT1G05570, AT3G21800, AT4G15280, AT2G18700, AT2G15490, AT5G17420, AT3G03050, AT3G16520, AT4G14090, AT1G23870, AT4G24010, AT1G60140, AT1G06410, AT3G43190, AT4G34131, AT1G68020, AT1G05680, AT1G07260, AT1G71220, AT5G64740, AT4G34138	1676	119	14806	2.4498	0.00217029	0.000543	0.00321737
GOTERM_MF_FAT	GO:0046527~glucosyltransferase activity	36	1.40735	2.48e-06	AT5G44030, AT4G23990, AT2G15480, AT3G07160, AT5G26310, AT5G11110, AT3G50740, AT2G43820, AT4G01070, AT4G18780, AT3G02230, AT2G29730, AT1G05570, AT3G21800, AT3G28180, AT4G15280, AT2G18700, AT2G15490, AT5G17420, AT3G03050, AT3G16520, AT5G65685, AT4G14090, AT1G23870, AT4G24010, AT1G60140, AT1G06410, AT3G43190, AT4G34131, AT1G68020, AT1G05680, AT1G07260, AT1G71220, AT3G01180, AT5G64740, AT4G34138	1676	137	14806	2.32138	0.00266946	0.000534	0.00395836
Annotation Cluster 4	Enrichment Score: 6.797089669463426
Category	Term	Count	%	PValue	Genes	List Total	Pop Hits	Pop Total	Fold Enrichment	Bonferroni	Benjamini	FDR
GOTERM_BP_FAT	GO:0006631~fatty acid metabolic process	58	2.2674	1.67e-10	AT1G24360, AT4G29010, AT2G26560, AT1G13280, AT5G65940, AT4G32770, AT1G01120, AT2G33150, AT1G20510, AT1G76690, AT4G33790, AT3G15730, AT1G74960, AT5G02310, AT3G03480, AT4G23850, AT1G79750, AT1G62640, AT2G43710, AT1G43800, AT5G23190, AT1G55020, AT3G22400, AT5G21170, AT2G46210, AT1G67560, AT2G26640, AT2G04350, AT3G58750, AT3G45770, AT1G08510, AT4G24510, AT3G01420, AT5G27600, AT2G44810, AT4G25700, AT1…	1555	214	13998	2.43978	3.05e-07	7.63e-08	2.84e-07
GOTERM_BP_FAT	GO:0008610~lipid biosynthetic process	88	3.44019	2.55e-09	AT5G16440, AT2G38110, AT1G24360, AT1G58440, AT1G75020, AT5G51810, AT2G26560, AT1G13280, AT1G04580, AT4G02780, AT1G01120, AT5G05690, AT2G33150, AT1G20510, AT1G76690, AT5G22500, AT4G33790, AT1G74960, AT5G02310, AT3G23510, AT4G23850, AT3G11980, AT1G79750, AT4G34350, AT1G76490, AT5G13710, AT1G62640, AT1G43800, AT2G43710, AT2G07050, AT3G52940, AT1G16540, AT5G23190, AT1G50430, AT5G48230, AT1G55020, AT4…	1555	415	13998	1.90884	4.68e-06	5.85e-07	4.34e-06
GOTERM_BP_FAT	GO:0006633~fatty acid biosynthetic process	41	1.60281	4.55e-07	AT1G08510, AT1G24360, AT4G24510, AT4G25700, AT2G44810, AT1G68530, AT2G26560, AT1G13280, AT2G33150, AT1G01120, AT1G20510, AT1G76690, AT3G45140, AT4G33790, AT1G74960, AT1G04220, AT5G02310, AT5G52920, AT5G63380, AT4G23850, AT2G06050, AT1G79750, AT4G16760, AT1G62640, AT1G43800, AT2G43710, AT3G48530, AT1G17420, AT5G23190, AT1G02205, AT4G36220, AT1G55020, AT3G22400, AT5G21170, AT3G02630, AT2G46210, AT1…	1555	159	13998	2.32125	0.000834	4.64e-05	0.000775
GOTERM_BP_FAT	GO:0046394~carboxylic acid biosynthetic process	74	2.89289	2.31e-05	AT1G24360, AT5G10870, AT2G45790, AT5G51810, AT2G26560, AT1G13280, AT1G04580, AT4G02780, AT1G01120, AT2G33150, AT1G20510, AT1G76690, AT4G33790, AT5G65780, AT1G74960, AT1G15710, AT5G02310, AT4G23850, AT1G10070, AT1G79750, AT3G22740, AT1G62640, AT2G43710, AT1G43800, AT1G16540, AT5G23190, AT5G11880, AT1G55020, AT5G38710, AT3G22400, AT5G21170, AT2G46210, AT1G08250, AT1G67560, AT2G26640, AT5G53460, AT2…	1555	408	13998	1.6327	0.0414934	0.00132346	0.0393381
GOTERM_BP_FAT	GO:0016053~organic acid biosynthetic process	74	2.89289	2.31e-05	AT1G24360, AT5G10870, AT2G45790, AT5G51810, AT2G26560, AT1G13280, AT1G04580, AT4G02780, AT1G01120, AT2G33150, AT1G20510, AT1G76690, AT4G33790, AT5G65780, AT1G74960, AT1G15710, AT5G02310, AT4G23850, AT1G10070, AT1G79750, AT3G22740, AT1G62640, AT2G43710, AT1G43800, AT1G16540, AT5G23190, AT5G11880, AT1G55020, AT5G38710, AT3G22400, AT5G21170, AT2G46210, AT1G08250, AT1G67560, AT2G26640, AT5G53460, AT2…	1555	408	13998	1.6327	0.0414934	0.00132346	0.0393381
Annotation Cluster 5	Enrichment Score: 6.530183579060022
Category	Term	Count	%	PValue	Genes	List Total	Pop Hits	Pop Total	Fold Enrichment	Bonferroni	Benjamini	FDR
GOTERM_BP_FAT	GO:0006575~cellular amino acid derivative metabolic process	69	2.69742	2.49e-10	AT5G24530, AT4G08900, AT5G53120, AT1G17020, AT5G03260, AT3G50740, AT1G13950, AT1G20510, AT2G42010, AT3G15730, AT4G27430, AT1G73500, AT1G17010, AT5G63910, AT2G29130, AT5G23190, AT3G58180, AT4G09820, AT5G66060, AT1G20270, AT1G78570, AT3G24170, AT1G70310, AT3G25570, AT4G37770, AT3G09220, AT2G21100, AT1G05010, AT3G53260, AT5G05390, AT4G16770, AT1G22640, AT1G16490, AT1G08450, AT5G54160, AT4G39330, AT2…	1555	280	13998	2.21833	4.56e-07	9.12e-08	4.23e-07
GOTERM_BP_FAT	GO:0019748~secondary metabolic process	88	3.44019	6.71e-09	AT5G24530, AT1G17020, AT5G51810, AT5G03260, AT3G50740, AT4G32770, AT1G04580, AT4G02780, AT1G20510, AT3G09270, AT3G02360, AT4G27430, AT2G29420, AT1G73500, AT1G02400, AT1G17010, AT2G07050, AT2G29130, AT1G16540, AT5G23190, AT4G09820, AT5G41210, AT1G78570, AT3G57030, AT5G55810, AT5G09640, AT3G10230, AT3G09220, AT2G21100, AT3G53260, AT5G05390, AT4G16770, AT1G22640, AT1G16490, AT1G08450, AT5G54160, AT4…	1555	423	13998	1.87274	1.23e-05	1.23e-06	1.14e-05
GOTERM_BP_FAT	GO:0009698~phenylpropanoid metabolic process	46	1.79828	7.69e-09	AT5G54160, AT5G24530, AT4G39330, AT2G02990, AT4G16330, AT1G17020, AT2G02400, AT3G50740, AT5G03260, AT2G23910, AT5G48930, AT1G20510, AT4G26220, AT4G27430, AT2G26310, AT1G04220, AT2G37040, AT1G49390, AT1G17010, AT4G37980, AT5G60020, AT1G29690, AT2G29130, AT5G23190, AT4G09820, AT1G58170, AT1G78570, AT2G40890, AT4G36220, AT4G14090, AT5G46330, AT5G07990, AT2G38080, AT4G30470, AT3G09220, AT2G21100, AT4…	1555	166	13998	2.49451	1.41e-05	1.28e-06	1.31e-05
GOTERM_BP_FAT	GO:0042398~cellular amino acid derivative biosynthetic process	47	1.83737	4.14e-07	AT5G54160, AT5G24530, AT4G39330, AT2G02990, AT5G53120, AT4G16330, AT1G17020, AT4G11280, AT2G02400, AT2G23910, AT3G61510, AT5G28237, AT5G48930, AT1G01480, AT4G26220, AT4G27430, AT2G26310, AT1G04220, AT2G37040, AT1G73500, AT1G49390, AT1G17010, AT4G37980, AT1G29690, AT5G23190, AT4G09820, AT1G58170, AT1G78570, AT2G40890, AT4G36220, AT5G46330, AT4G34710, AT5G07990, AT1G70310, AT3G25570, AT4G37770, AT4…	1555	194	13998	2.18088	0.000759	4.47e-05	0.000705
GOTERM_BP_FAT	GO:0009699~phenylpropanoid biosynthetic process	35	1.36826	8.54e-07	AT5G24530, AT4G39330, AT5G54160, AT2G02990, AT4G16330, AT1G17020, AT2G02400, AT2G23910, AT5G48930, AT4G26220, AT4G27430, AT2G26310, AT1G04220, AT2G37040, AT1G49390, AT1G17010, AT4G37980, AT1G29690, AT5G23190, AT4G09820, AT1G58170, AT1G78570, AT2G40890, AT4G36220, AT5G46330, AT5G07990, AT4G30470, AT2G21100, AT4G01900, AT3G53260, AT1G16490, AT1G22640, AT4G16770, AT5G41040, AT4G22880	1555	128	13998	2.46147	0.00156362	8.24e-05	0.00145283
GOTERM_BP_FAT	GO:0019438~aromatic compound biosynthetic process	48	1.87647	3.6e-06	AT5G54160, AT5G24530, AT4G39330, AT2G02990, AT5G10870, AT4G16330, AT1G17020, AT2G02400, AT2G23910, AT5G28237, AT5G48930, AT4G26220, AT4G27430, AT2G26310, AT1G15710, AT1G04220, AT2G37040, AT1G73500, AT2G38470, AT1G49390, AT1G17010, AT4G37980, AT3G29200, AT1G29690, AT1G16540, AT5G23190, AT4G09820, AT1G58170, AT1G78570, AT2G40890, AT2G31955, AT4G36220, AT5G46330, AT4G15560, AT5G07990, AT1G02880, AT1…	1555	215	13998	2.00973	0.00658572	0.000264	0.00613442
GOTERM_BP_FAT	GO:0009812~flavonoid metabolic process	19	0.742768	2.63e-05	AT5G54160, AT5G24530, AT2G02990, AT4G16330, AT1G17020, AT4G09820, AT1G78570, AT2G40890, AT5G46330, AT5G07990, AT4G27430, AT2G26310, AT4G01900, AT1G49390, AT1G17010, AT1G71220, AT4G16770, AT1G08450, AT4G22880	1555	57	13998	3.00064	0.0470993	0.00141795	0.0447818
GOTERM_BP_FAT	GO:0009813~flavonoid biosynthetic process	17	0.664582	0.000133	AT5G54160, AT5G24530, AT2G02990, AT4G16330, AT1G17020, AT4G09820, AT1G78570, AT2G40890, AT5G46330, AT5G07990, AT4G27430, AT2G26310, AT4G01900, AT1G49390, AT1G17010, AT4G16770, AT4G22880	1555	53	13998	2.88741	0.21682	0.00507857	0.226644
Annotation Cluster 6	Enrichment Score: 6.0672546627341015
Category	Term	Count	%	PValue	Genes	List Total	Pop Hits	Pop Total	Fold Enrichment	Bonferroni	Benjamini	FDR
KEGG_PATHWAY	ath00592:alpha-Linolenic acid metabolism	17	0.664582	3.65e-08	AT1G17420, AT3G01420, AT4G29010, AT5G65110, AT1G55020, AT3G51840, AT1G13280, AT2G33150, AT1G76690, AT1G20510, AT3G22400, AT3G45140, AT1G67560, AT3G06860, AT5G42650, AT2G06050, AT4G16760	323	28	2458	4.6203	3.98e-06	1.99e-06	4.12e-05
GOTERM_BP_FAT	GO:0031408~oxylipin biosynthetic process	16	0.625489	1.37e-07	AT2G43710, AT1G17420, AT2G44810, AT1G55020, AT2G26560, AT1G13280, AT2G33150, AT1G20510, AT3G22400, AT1G76690, AT3G45140, AT1G67560, AT5G42650, AT5G63380, AT2G06050, AT4G16760	1555	30	13998	4.80103	0.000252	1.94e-05	0.000234
GOTERM_BP_FAT	GO:0031407~oxylipin metabolic process	17	0.664582	1.54e-07	AT2G43710, AT1G17420, AT2G44810, AT1G55020, AT2G26560, AT1G13280, AT2G33150, AT2G46370, AT1G20510, AT3G22400, AT1G76690, AT3G45140, AT1G67560, AT5G42650, AT5G63380, AT2G06050, AT4G16760	1555	34	13998	4.50096	0.000282	2.02e-05	0.000262
GOTERM_BP_FAT	GO:0006633~fatty acid biosynthetic process	41	1.60281	4.55e-07	AT1G08510, AT1G24360, AT4G24510, AT4G25700, AT2G44810, AT1G68530, AT2G26560, AT1G13280, AT2G33150, AT1G01120, AT1G20510, AT1G76690, AT3G45140, AT4G33790, AT1G74960, AT1G04220, AT5G02310, AT5G52920, AT5G63380, AT4G23850, AT2G06050, AT1G79750, AT4G16760, AT1G62640, AT1G43800, AT2G43710, AT3G48530, AT1G17420, AT5G23190, AT1G02205, AT4G36220, AT1G55020, AT3G22400, AT5G21170, AT3G02630, AT2G46210, AT1…	1555	159	13998	2.32125	0.000834	4.64e-05	0.000775
GOTERM_BP_FAT	GO:0009694~jasmonic acid metabolic process	14	0.547303	9.56e-07	AT2G43710, AT1G17420, AT2G44810, AT1G55020, AT1G13280, AT2G33150, AT2G46370, AT1G20510, AT1G76690, AT3G45140, AT5G42650, AT5G63380, AT2G06050, AT4G16760	1555	26	13998	4.84719	0.0017503	8.76e-05	0.00162645
GOTERM_BP_FAT	GO:0009695~jasmonic acid biosynthetic process	13	0.50821	1.41e-06	AT2G43710, AT1G17420, AT2G44810, AT1G55020, AT1G13280, AT2G33150, AT1G20510, AT1G76690, AT3G45140, AT5G42650, AT5G63380, AT2G06050, AT4G16760	1555	23	13998	5.08805	0.00257491	0.000117	0.00239368
SP_PIR_KEYWORDS	lipid synthesis	26	1.01642	2.44e-06	AT1G24360, AT1G20330, AT2G33150, AT1G76690, AT5G22500, AT3G45140, AT4G33790, AT5G47770, AT3G11980, AT5G63380, AT2G06050, AT4G17190, AT5G13710, AT1G62640, AT1G43800, AT2G43710, AT3G52940, AT1G17420, AT3G48530, AT1G50430, AT1G55020, AT3G22400, AT5G21170, AT1G67560, AT5G42650, AT4G15090, AT3G45770	2502	97	26538	2.84304	0.000968	4.4e-05	0.00339955
SP_PIR_KEYWORDS	Oxylipin biosynthesis	10	0.39093	6.96e-06	AT1G76690, AT3G22400, AT1G17420, AT3G45140, AT1G67560, AT5G42650, AT5G63380, AT2G06050, AT1G55020, AT2G33150	2502	17	26538	6.23924	0.00275845	0.000115	0.00969374
SP_PIR_KEYWORDS	Fatty acid biosynthesis	17	0.664582	3.09e-05	AT1G43800, AT2G43710, AT3G48530, AT1G17420, AT1G24360, AT1G55020, AT2G33150, AT3G22400, AT1G76690, AT3G45140, AT5G21170, AT1G67560, AT5G42650, AT2G06050, AT5G63380, AT3G45770, AT1G62640	2502	55	26538	3.27844	0.0121829	0.000423	0.0430094
Annotation Cluster 7	Enrichment Score: 5.275955318518714
Category	Term	Count	%	PValue	Genes	List Total	Pop Hits	Pop Total	Fold Enrichment	Bonferroni	Benjamini	FDR
SP_PIR_KEYWORDS	glycoprotein	177	6.91947	2.11e-14	AT1G75450, AT1G73080, AT1G70530, AT4G38830, AT4G27290, AT5G03260, AT5G36890, AT5G02070, AT1G77510, AT1G10550, AT4G23160, AT1G18390, AT3G07130, AT4G35350, AT2G41510, AT4G24780, AT1G02810, AT1G05260, AT1G21230, AT3G62150, AT5G55470, AT4G13710, AT5G63910, AT5G17420, AT3G13790, AT2G26730, AT5G03980, AT3G51550, AT5G19250, AT3G48460, AT3G23730, AT3G05030, AT5G51890, AT4G37530, AT1G68850, AT1G53920, AT4…	2502	1051	26538	1.78629	8.37e-12	2.79e-12	2.94e-11
UP_SEQ_FEATURE	glycosylation site:N-linked (GlcNAc...)	170	6.64582	1.77e-09	AT1G75450, AT1G73080, AT1G70530, AT4G38830, AT5G03260, AT5G36890, AT5G02070, AT1G77510, AT1G10550, AT4G23160, AT1G18390, AT3G07130, AT4G35350, AT2G41510, AT4G24780, AT1G02810, AT1G05260, AT1G21230, AT3G62150, AT5G55470, AT4G13710, AT5G63910, AT5G17420, AT3G13790, AT2G26730, AT5G03980, AT3G51550, AT5G19250, AT3G48460, AT3G23730, AT5G51890, AT3G05030, AT4G37530, AT1G68850, AT1G53920, AT4G39090, AT5…	980	1001	8885	1.53974	3e-06	3e-06	2.99e-06
SP_PIR_KEYWORDS	signal	194	7.58405	8.78e-06	AT1G70530, AT2G38540, AT5G03260, AT1G10550, AT4G23160, AT1G18390, AT3G07130, AT4G35350, AT2G41510, AT1G02810, AT1G21230, AT1G51760, AT4G13710, AT2G26730, AT3G13790, AT3G51550, AT4G37720, AT3G48460, AT2G38530, AT3G23730, AT5G51890, AT1G68850, AT1G53920, AT1G75900, AT2G28100, AT3G09220, AT1G71691, AT5G05390, AT1G26820, AT1G71695, AT5G13900, AT3G45970, AT4G23180, AT5G67360, AT5G01550, AT1G70520, AT4…	2502	1518	26538	1.35554	0.00347764	0.000139	0.0122254
UP_SEQ_FEATURE	signal peptide	194	7.58405	0.0119648	AT1G70530, AT2G38540, AT5G03260, AT1G10550, AT4G23160, AT1G18390, AT3G07130, AT4G35350, AT2G41510, AT1G02810, AT1G21230, AT1G51760, AT4G13710, AT2G26730, AT3G13790, AT3G51550, AT4G37720, AT3G48460, AT2G38530, AT3G23730, AT5G51890, AT1G68850, AT1G53920, AT1G75900, AT2G28100, AT3G09220, AT1G71691, AT5G05390, AT1G26820, AT1G71695, AT5G13900, AT3G45970, AT4G23180, AT5G67360, AT5G01550, AT1G70520, AT4…	980	1515	8885	1.16097	1	0.51641	18.3626
SP_PIR_KEYWORDS	Secreted	106	4.14386	0.0339735	AT1G75450, AT2G38540, AT5G03260, AT1G10550, AT3G07130, AT1G02810, AT1G05260, AT3G13790, AT5G03980, AT4G37720, AT3G48460, AT1G29670, AT3G23730, AT5G51890, AT4G37530, AT1G68850, AT1G53920, AT5G09640, AT1G75900, AT2G28100, AT2G23000, AT3G09220, AT1G71691, AT5G05390, AT1G71695, AT5G63140, AT5G64120, AT5G67360, AT3G12203, AT5G48540, AT5G06720, AT5G60020, AT2G31957, AT1G70370, AT4G21960, AT2G32810, AT2…	2502	936	26538	1.20119	0.999999	0.155834	38.2189
GOTERM_CC_FAT	GO:0005576~extracellular region	144	5.6294	0.165866	AT1G29920, AT1G75450, AT1G76160, AT2G38540, AT1G48030, AT5G03260, AT1G10550, AT5G49910, AT2G14580, AT3G07130, AT4G16640, AT1G02810, AT1G05260, AT3G13790, AT5G13980, AT5G03980, AT4G37720, AT3G48460, AT1G29670, AT1G78830, AT3G23730, AT5G51890, AT4G37530, AT1G68850, AT1G53920, AT1G75900, AT5G09640, AT4G25000, AT1G67090, AT2G28100, AT2G23000, AT1G08200, AT3G09220, AT2G15620, AT5G42870, AT5G05390, AT1…	1490	1225	13779	1.08707	1	0.846821	91.1392
Annotation Cluster 8	Enrichment Score: 4.927564401041857
Category	Term	Count	%	PValue	Genes	List Total	Pop Hits	Pop Total	Fold Enrichment	Bonferroni	Benjamini	FDR
SP_PIR_KEYWORDS	oxidoreductase	185	7.23221	6.29e-23	AT5G24530, AT1G75450, AT4G15093, AT5G50160, AT5G51810, AT1G59900, AT5G47910, AT3G48520, AT1G48030, AT5G03260, AT3G14690, AT1G19250, AT3G02090, AT3G61220, AT3G48310, AT5G22500, AT4G17260, AT4G35090, AT4G33790, AT3G52970, AT2G41510, AT2G45560, AT1G77120, AT1G05260, AT1G09090, AT1G02400, AT5G63910, AT2G43710, AT3G48280, AT5G23190, AT1G50430, AT3G19000, AT5G13700, AT4G14940, AT5G57260, AT1G52820, AT5…	2502	932	26538	2.10541	2.5e-20	2.5e-20	8.77e-20
GOTERM_BP_FAT	GO:0055114~oxidation reduction	210	8.20954	1.57e-12	AT4G15093, AT5G47910, AT1G59900, AT3G48520, AT1G48030, AT5G03260, AT1G19250, AT3G61220, AT3G02090, AT3G48310, AT4G35090, AT4G33790, AT2G41510, AT5G23190, AT3G19000, AT4G14940, AT1G52820, AT5G16990, AT5G51890, AT1G68850, AT5G11930, AT3G51030, AT3G59710, AT1G67090, AT3G09220, AT2G15620, AT5G05390, AT3G26330, AT4G15090, AT5G38450, AT1G71695, AT1G65930, AT4G37370, AT3G45140, AT4G12300, AT2G26710, AT2…	1555	1186	13998	1.59393	2.88e-09	2.88e-09	2.67e-09
SP_PIR_KEYWORDS	iron	111	4.33933	1.65e-10	AT5G24530, AT5G51810, AT3G48520, AT3G14690, AT3G48310, AT4G35090, AT2G27510, AT3G07130, AT3G52970, AT2G45560, AT1G05260, AT1G02400, AT3G48280, AT5G23190, AT3G19000, AT1G52820, AT5G57260, AT5G10600, AT5G51890, AT4G37530, AT1G68850, AT5G58660, AT3G22400, AT4G19210, AT2G45570, AT2G15620, AT3G55970, AT3G26330, AT1G71695, AT5G38450, AT5G34850, AT5G63140, AT4G10500, AT4G37370, AT5G64120, AT3G45140, AT4…	2502	631	26538	1.86584	6.57e-08	1.09e-08	2.3e-07
GOTERM_MF_FAT	GO:0009055~electron carrier activity	121	4.73026	4.67e-08	AT1G75450, AT4G15093, AT5G50160, AT5G47910, AT1G48030, AT3G48520, AT3G14690, AT1G19250, AT4G36400, AT3G48310, AT1G28480, AT5G44360, AT2G15780, AT2G27510, AT3G52970, AT3G23510, AT2G41510, AT2G45560, AT1G05260, AT1G09090, AT5G14345, AT3G48280, AT5G23190, AT3G57070, AT5G13700, AT5G57260, AT5G10600, AT5G51890, AT4G37530, AT1G68850, AT5G11930, AT3G22400, AT4G19210, AT2G45570, AT2G15620, AT3G62950, AT3…	1676	656	14806	1.62947	5.03e-05	5.03e-05	7.45e-05
GOTERM_MF_FAT	GO:0005506~iron ion binding	128	5.00391	2.4e-07	AT5G24530, AT4G15093, AT5G50160, AT5G51810, AT5G47910, AT3G48520, AT3G14690, AT3G48310, AT4G35090, AT2G27510, AT3G07130, AT3G52970, AT2G45560, AT1G05260, AT1G09090, AT1G02400, AT3G48280, AT5G23190, AT3G19000, AT1G52820, AT5G57260, AT1G20270, AT5G10600, AT5G51890, AT4G37530, AT1G68850, AT5G58660, AT3G22400, AT4G19210, AT2G46210, AT2G45570, AT2G15620, AT3G55970, AT4G16770, AT3G26330, AT1G71695, AT5…	1676	725	14806	1.55968	0.000258	8.61e-05	0.000382
SP_PIR_KEYWORDS	heme	55	2.15012	0.000108	AT5G52400, AT5G05340, AT3G48520, AT3G14690, AT3G48310, AT5G05690, AT5G24910, AT2G34500, AT4G35090, AT3G52970, AT2G45560, AT1G05260, AT3G09640, AT4G12320, AT3G26300, AT3G48280, AT5G23190, AT5G40150, AT2G37130, AT5G57260, AT5G10600, AT5G51890, AT4G37530, AT1G68850, AT2G46660, AT2G45570, AT2G15620, AT3G26330, AT5G38450, AT1G71695, AT5G42180, AT4G37370, AT5G64120, AT3G26320, AT4G12300, AT5G36110, AT2…	2502	341	26538	1.71076	0.0420917	0.00138624	0.150807
SP_PIR_KEYWORDS	Monooxygenase	43	1.681	0.000215	AT2G35660, AT5G52400, AT1G58440, AT3G48520, AT3G14690, AT4G37370, AT1G19250, AT3G48310, AT5G05690, AT5G24910, AT3G26320, AT2G34500, AT4G15760, AT4G12300, AT3G52970, AT5G36110, AT2G45560, AT4G12320, AT2G26710, AT3G26300, AT4G31940, AT3G48280, AT5G23190, AT3G58180, AT5G63450, AT5G25120, AT5G57260, AT2G40890, AT5G10600, AT4G36220, AT2G46660, AT5G07990, AT2G45550, AT2G27690, AT1G67090, AT3G26310, AT4…	2502	253	26538	1.80272	0.0817934	0.00236755	0.299029
GOTERM_MF_FAT	GO:0020037~heme binding	59	2.30649	0.00694046	AT5G52400, AT5G05340, AT3G48520, AT3G14690, AT5G05690, AT3G48310, AT5G24910, AT2G34500, AT4G35090, AT3G52970, AT2G45560, AT1G05260, AT3G09640, AT4G12320, AT3G26300, AT3G13750, AT3G48280, AT5G23190, AT5G40150, AT2G37130, AT5G57260, AT5G10600, AT5G51890, AT4G37530, AT1G68850, AT2G46660, AT2G46210, AT2G45570, AT2G15620, AT3G26330, AT5G38450, AT1G71695, AT3G01420, AT5G42180, AT4G37370, AT5G64120, AT4…	1676	372	14806	1.40111	0.999447	0.160073	10.5133
INTERPRO	IPR017973:Cytochrome P450, C-terminal region	37	1.44644	0.00732868	AT5G52400, AT3G48520, AT3G14690, AT4G37370, AT3G48310, AT5G05690, AT5G24910, AT3G26320, AT2G34500, AT4G12300, AT3G52970, AT5G36110, AT2G45560, AT4G12320, AT2G26710, AT3G26300, AT4G31940, AT3G48280, AT5G23190, AT5G63450, AT5G25120, AT5G57260, AT2G40890, AT5G10600, AT4G36220, AT2G46660, AT5G07990, AT2G45550, AT2G27690, AT3G26310, AT4G31500, AT2G45510, AT2G45570, AT3G26330, AT5G38450, AT4G19230, AT2…	2255	220	20885	1.55764	0.999999	0.306355	11.7711
GOTERM_MF_FAT	GO:0046906~tetrapyrrole binding	62	2.42377	0.0101752	AT1G29920, AT5G52400, AT5G05340, AT3G48520, AT3G22840, AT3G14690, AT5G05690, AT3G48310, AT5G24910, AT4G35090, AT2G34500, AT3G52970, AT2G45560, AT1G05260, AT3G09640, AT4G12320, AT3G26300, AT3G13750, AT3G48280, AT5G23190, AT5G40150, AT2G37130, AT5G57260, AT5G10600, AT5G51890, AT4G37530, AT1G68850, AT2G46660, AT2G34430, AT2G46210, AT2G45570, AT2G15620, AT3G26330, AT5G38450, AT1G71695, AT3G01420, AT5…	1676	402	14806	1.36248	0.999984	0.194246	15.0507
INTERPRO	IPR002401:Cytochrome P450, E-class, group I	37	1.44644	0.0103759	AT5G52400, AT3G48520, AT3G14690, AT4G37370, AT3G48310, AT5G05690, AT5G24910, AT3G26320, AT2G34500, AT4G12300, AT3G52970, AT5G36110, AT2G45560, AT4G12320, AT2G26710, AT3G26300, AT4G31940, AT3G48280, AT5G23190, AT5G63450, AT5G25120, AT5G57260, AT2G40890, AT5G10600, AT4G36220, AT2G46660, AT5G07990, AT2G45550, AT2G27690, AT3G26310, AT4G31500, AT2G45510, AT2G45570, AT3G26330, AT5G38450, AT4G19230, AT2…	2255	225	20885	1.52303	1	0.373799	16.2707
INTERPRO	IPR001128:Cytochrome P450	38	1.48554	0.0210233	AT5G52400, AT3G48520, AT3G14690, AT4G37370, AT3G48310, AT5G05690, AT5G24910, AT3G26320, AT2G34500, AT4G12300, AT3G52970, AT5G36110, AT2G45560, AT4G12320, AT2G26710, AT3G26300, AT4G31940, AT3G48280, AT5G23190, AT5G63450, AT5G25120, AT5G57260, AT2G40890, AT5G10600, AT4G36220, AT2G46660, AT5G07990, AT2G45550, AT2G27690, AT3G26310, AT4G31500, AT2G45510, AT2G45570, AT5G42650, AT3G26330, AT5G38450, AT4…	2255	244	20885	1.44239	1	0.528498	30.3546
GOTERM_MF_FAT	GO:0019825~oxygen binding	36	1.40735	0.0464356	AT5G52400, AT3G48520, AT3G14690, AT4G37370, AT3G48310, AT4G32690, AT5G05690, AT5G24910, AT3G26320, AT2G34500, AT4G12300, AT3G52970, AT5G36110, AT4G12320, AT2G26710, AT3G26300, AT4G31940, AT3G48280, AT5G23190, AT5G63450, AT5G25120, AT5G57260, AT5G10600, AT2G46660, AT2G45550, AT5G07990, AT2G27690, AT3G26310, AT4G31500, AT2G45510, AT2G45570, AT5G42650, AT3G26330, AT5G38450, AT4G19230, AT2G23180	1676	232	14806	1.37081	1	0.508966	53.1561
INTERPRO	IPR017972:Cytochrome P450, conserved site	33	1.29007	0.0576158	AT5G52400, AT4G37370, AT3G48310, AT5G05690, AT5G24910, AT3G26320, AT2G34500, AT4G12300, AT3G52970, AT5G36110, AT2G45560, AT4G12320, AT2G26710, AT3G26300, AT4G31940, AT3G48280, AT5G23190, AT5G25120, AT5G57260, AT2G40890, AT5G10600, AT4G36220, AT2G46660, AT2G45550, AT5G07990, AT3G26310, AT4G31500, AT2G45510, AT2G45570, AT5G42650, AT3G26330, AT4G19230, AT2G23180	2255	223	20885	1.37056	1	0.727435	63.5908
PIR_SUPERFAMILY	PIRSF000045:cytochrome P450 CYP2D6	19	0.742768	0.174414	AT3G48280, AT5G25120, AT5G57260, AT5G10600, AT2G40890, AT4G36220, AT2G46660, AT4G37370, AT3G48310, AT3G26320, AT2G45550, AT4G12300, AT3G26310, AT4G31500, AT2G45570, AT2G45560, AT3G26300, AT3G26330, AT4G31940	1024	119	8556	1.33407	1	0.997022	94.4384
COG_ONTOLOGY	Secondary metabolites biosynthesis, transport, and catabolism	40	1.56372	0.643458	AT5G52400, AT3G48520, AT3G14690, AT4G37370, AT3G48310, AT5G05690, AT5G24910, AT3G26320, AT2G34500, AT4G12300, AT3G52970, AT5G36110, AT2G45560, AT4G12320, AT2G26710, AT1G57770, AT3G26300, AT4G31940, AT3G48280, AT5G23190, AT5G63450, AT5G25120, AT5G57260, AT2G40890, AT5G10600, AT4G36220, AT2G46660, AT5G07990, AT2G45550, AT2G27690, AT3G26310, AT4G31500, AT2G45510, AT2G45570, AT5G42650, AT3G26330, AT2…	381	274	2563	0.982049	1	0.954676	99.9915
Annotation Cluster 9	Enrichment Score: 4.801851169438649
Category	Term	Count	%	PValue	Genes	List Total	Pop Hits	Pop Total	Fold Enrichment	Bonferroni	Benjamini	FDR
GOTERM_BP_FAT	GO:0016054~organic acid catabolic process	30	1.17279	7.79e-09	AT5G43430, AT4G08900, AT3G01420, AT4G29010, AT1G03090, AT3G22200, AT5G65940, AT1G64660, AT2G33150, AT3G24360, AT2G37040, AT1G06570, AT3G05290, AT1G02400, AT4G16760, AT2G20860, AT1G79810, AT1G06550, AT5G65110, AT4G34710, AT3G51840, AT5G38710, AT5G54080, AT3G06860, AT1G78440, AT3G58750, AT3G53260, AT4G34030, AT3G47340, AT4G33150	1555	83	13998	3.25371	1.43e-05	1.19e-06	1.33e-05
GOTERM_BP_FAT	GO:0046395~carboxylic acid catabolic process	30	1.17279	7.79e-09	AT5G43430, AT4G08900, AT3G01420, AT4G29010, AT1G03090, AT3G22200, AT5G65940, AT1G64660, AT2G33150, AT3G24360, AT2G37040, AT1G06570, AT3G05290, AT1G02400, AT4G16760, AT2G20860, AT1G79810, AT1G06550, AT5G65110, AT4G34710, AT3G51840, AT5G38710, AT5G54080, AT3G06860, AT1G78440, AT3G58750, AT3G53260, AT4G34030, AT3G47340, AT4G33150	1555	83	13998	3.25371	1.43e-05	1.19e-06	1.33e-05
GOTERM_BP_FAT	GO:0030258~lipid modification	18	0.703675	1.35e-06	AT1G79810, AT3G07020, AT3G01420, AT4G29010, AT1G06550, AT1G47510, AT5G65110, AT1G04010, AT3G51840, AT1G49340, AT5G65940, AT2G33150, AT5G64070, AT3G24360, AT3G06860, AT3G05290, AT3G58750, AT4G16760	1555	43	13998	3.76825	0.00246734	0.000118	0.00229356
GOTERM_BP_FAT	GO:0009310~amine catabolic process	17	0.664582	2.58e-05	AT2G20860, AT5G43430, AT4G08900, AT1G03090, AT5G38710, AT3G22200, AT4G34710, AT5G65940, AT1G64660, AT5G54080, AT2G37040, AT1G06570, AT4G34030, AT3G53260, AT3G47340, AT1G65840, AT4G33150	1555	47	13998	3.25602	0.0461126	0.00142957	0.0438213
GOTERM_BP_FAT	GO:0009063~cellular amino acid catabolic process	16	0.625489	4.5e-05	AT2G20860, AT5G43430, AT4G08900, AT1G03090, AT5G38710, AT3G22200, AT4G34710, AT5G65940, AT1G64660, AT5G54080, AT2G37040, AT1G06570, AT4G34030, AT3G53260, AT3G47340, AT4G33150	1555	44	13998	3.27343	0.0792227	0.00229007	0.0766006
GOTERM_BP_FAT	GO:0019395~fatty acid oxidation	13	0.50821	6.28e-05	AT1G79810, AT3G01420, AT4G29010, AT1G06550, AT5G65110, AT3G51840, AT5G65940, AT2G33150, AT3G24360, AT3G06860, AT3G05290, AT3G58750, AT4G16760	1555	31	13998	3.775	0.10868	0.0030231	0.10676
GOTERM_BP_FAT	GO:0034440~lipid oxidation	13	0.50821	6.28e-05	AT1G79810, AT3G01420, AT4G29010, AT1G06550, AT5G65110, AT3G51840, AT5G65940, AT2G33150, AT3G24360, AT3G06860, AT3G05290, AT3G58750, AT4G16760	1555	31	13998	3.775	0.10868	0.0030231	0.10676
GOTERM_BP_FAT	GO:0044242~cellular lipid catabolic process	18	0.703675	9.82e-05	AT1G79810, AT1G27980, AT4G29010, AT3G01420, AT1G06550, AT5G65110, AT5G49900, AT3G51840, AT5G65940, AT2G33150, AT3G24360, AT5G04040, AT3G06860, AT1G78440, AT3G05290, AT3G58750, AT1G02400, AT4G16760	1555	57	13998	2.84271	0.164716	0.00438023	0.166963
GOTERM_BP_FAT	GO:0006635~fatty acid beta-oxidation	12	0.469116	0.000109	AT1G79810, AT3G24360, AT4G29010, AT1G06550, AT3G06860, AT3G05290, AT3G58750, AT5G65110, AT3G51840, AT5G65940, AT4G16760, AT2G33150	1555	28	13998	3.85797	0.180408	0.00472568	0.18454
GOTERM_BP_FAT	GO:0009062~fatty acid catabolic process	13	0.50821	0.000128	AT1G79810, AT3G01420, AT4G29010, AT1G06550, AT5G65110, AT3G51840, AT5G65940, AT2G33150, AT3G24360, AT3G06860, AT3G05290, AT3G58750, AT4G16760	1555	33	13998	3.54621	0.208737	0.004969	0.217133
INTERPRO	IPR001753:Crotonase, core	6	0.234558	0.029763	AT3G24360, AT4G29010, AT1G06550, AT3G06860, AT2G30650, AT5G65940	2255	17	20885	3.26881	1	0.622942	40.216
Annotation Cluster 10	Enrichment Score: 4.770965719914048
Category	Term	Count	%	PValue	Genes	List Total	Pop Hits	Pop Total	Fold Enrichment	Bonferroni	Benjamini	FDR
GOTERM_BP_FAT	GO:0010035~response to inorganic substance	97	3.79203	1.64e-06	AT2G41380, AT1G60420, AT4G27670, AT1G59900, AT4G25200, AT1G48030, AT2G26560, AT1G77510, AT1G50010, AT5G49910, AT4G35090, AT3G15730, AT5G52640, AT3G60190, AT1G77120, AT1G05260, AT5G51890, AT4G37530, AT1G68850, AT1G70490, AT1G06180, AT5G65140, AT1G71695, AT1G65930, AT5G51830, AT5G34850, AT3G48990, AT2G37330, AT1G02130, AT3G22200, AT5G56550, AT5G64120, AT3G52990, AT1G61120, AT4G02520, AT3G20390, AT1…	1555	540	13998	1.61701	0.00300985	0.000131	0.00279861
GOTERM_BP_FAT	GO:0046686~response to cadmium ion	63	2.46286	1.57e-05	AT1G60420, AT2G41380, AT1G75950, AT1G59900, AT2G41690, AT4G25200, AT1G48030, AT2G26560, AT1G77510, AT5G49910, AT1G50010, AT3G09270, AT2G42010, AT2G24200, AT3G15730, AT3G60190, AT1G77120, AT2G16720, AT5G17330, AT4G35450, AT5G07440, AT1G70490, AT3G23250, AT1G06180, AT5G18170, AT5G53460, AT5G65140, AT5G02790, AT1G22640, AT5G14780, AT1G65930, AT5G51830, AT3G12500, AT3G48990, AT2G36460, AT1G02130, AT5…	1555	327	13998	1.73432	0.0283658	0.000928	0.0267129
GOTERM_BP_FAT	GO:0010038~response to metal ion	67	2.61923	0.000188	AT1G60420, AT2G41380, AT1G75950, AT3G58810, AT1G59900, AT2G41690, AT4G25200, AT1G48030, AT2G26560, AT1G77510, AT5G49910, AT1G50010, AT3G09270, AT2G42010, AT2G24200, AT3G15730, AT3G60190, AT1G77120, AT2G16720, AT5G17330, AT4G35450, AT5G07440, AT1G70490, AT3G23250, AT1G06180, AT5G18170, AT5G53460, AT5G65140, AT5G02790, AT1G22640, AT5G14780, AT1G65930, AT5G51830, AT3G12500, AT3G48990, AT2G37330, AT2…	1555	384	13998	1.57065	0.29211	0.00675097	0.320228

## Sheet: Tsh0 vs C0 down gene list
Gene	Chromosome	logConc	logFC	p.value	TAIR ID	Symbol	Description
Solyc00g007080.2	SL2.40ch00	-21.3527	-3.22568	2.56e-06	AT4G16444	--	--
Solyc00g007150.2	SL2.40ch00	-35.5145	-29.0031	0.000488281	--	--	--
Solyc00g009090.2	SL2.40ch00	-19.9917	-1.50286	0.000355281	AT1G34110	--	--
Solyc00g009120.2	SL2.40ch00	-16.8807	-2.65993	2e-78	AT4G09750	--	--
Solyc00g012540.1	SL2.40ch00	-20.6515	-3.15429	2.33e-09	AT1G19860	--	--
Solyc00g014790.2	SL2.40ch00	-20.7931	-1.90019	0.000821395	--	--	--
Solyc00g014800.1	SL2.40ch00	-20.7817	-2.3677	2.43e-05	AT5G14010	KNU	KNUCKLES
Solyc00g019970.2	SL2.40ch00	-21.1835	-2.09016	0.00151372	--	--	--
Solyc00g022100.1	SL2.40ch00	-20.3845	-1.99219	4.06e-05	--	--	--
Solyc00g022110.2	SL2.40ch00	-16.9781	-1.10022	1.11e-13	ATMG00560	RPL2
Solyc00g024150.2	SL2.40ch00	-12.9301	-1.57822	0	AT5G51110	--	--
Solyc00g030100.1	SL2.40ch00	-20.2595	-1.41209	0.0024589	--	--	--
Solyc00g034000.1	SL2.40ch00	-35.646	-28.7401	0.00195312	AT5G65687	--	--
Solyc00g042840.1	SL2.40ch00	-35.222	-29.5881	7.63e-06	AT5G55150	--	--
Solyc00g044350.2	SL2.40ch00	-16.3907	-2.89126	2.23e-129	AT5G10310	--	--
Solyc00g049520.2	SL2.40ch00	-16.898	-1.82222	5.65e-37	--	--	--
Solyc00g050430.2	SL2.40ch00	-16.3694	-2.45379	8.41e-95	AT5G65640	bHLH093	beta HLH protein 93
Solyc00g072100.2	SL2.40ch00	-17.7897	-1.61317	3.25e-16	AT5G48050	--	--
Solyc00g082550.1	SL2.40ch00	-33.3013	-33.4294	4.44e-75	--	--	--
Solyc00g085070.2	SL2.40ch00	-13.7154	-1.61162	1.44e-253	AT4G37760	SQE3	squalene epoxidase 3
Solyc00g127660.2	SL2.40ch00	-17.7931	-1.56034	3.27e-15	--	--	--
Solyc00g127670.1	SL2.40ch00	-19.6007	-1.11493	0.00218624	AT1G26180	--	--
Solyc00g127870.2	SL2.40ch00	-17.967	-1.07819	1.69e-07	AT2G39445	--	--
Solyc00g156980.2	SL2.40ch00	-17.2349	-1.7124	1.46e-26	AT1G72970	HTH	HOTHEAD
Solyc00g160780.2	SL2.40ch00	-18.8283	-1.63073	9.61e-09	AT5G60400	--	--
Solyc00g171810.2	SL2.40ch00	-18.1109	-2.7044	1.25e-35	ATMG00410	ATP6-1	ATPase subunit 6-1
Solyc00g174330.2	SL2.40ch00	-13.3251	-2.18712	0	AT2G14580	PRB1	basic pathogenesis-related protein 1
Solyc00g174340.1	SL2.40ch00	-15.2908	-2.31289	2.24e-176	AT4G33720	--	--
Solyc00g179240.1	SL2.40ch00	-19.4361	-3.58493	7.6e-25	AT2G45660	SOC1	SUPPRESSOR OF OVEREXPRESSION OF CO 1
Solyc00g186050.1	SL2.40ch00	-34.212	-31.608	2.12e-22	--	--	--
Solyc00g230060.1	SL2.40ch00	-22.1208	-2.85955	0.00234985	--	--	--
Solyc00g233480.1	SL2.40ch00	-34.683	-30.6661	7.28e-12	AT1G51500	WBC12	WHITE-BROWN COMPLEX 12
Solyc00g272810.1	SL2.40ch00	-17.0742	-1.31239	1.13e-17	AT2G39020	--	--
Solyc00g273110.1	SL2.40ch00	-34.2423	-31.5475	1.69e-21	--	--	--
Solyc00g278110.2	SL2.40ch00	-19.1503	-2.30464	4.25e-13	AT2G37700	--	--
Solyc00g304030.1	SL2.40ch00	-35.5145	-29.0031	0.000488281	AT3G24255	--	--
Solyc00g311230.2	SL2.40ch00	-19.7043	-1.19658	0.00156279	--	--	--
Solyc00g323130.2	SL2.40ch00	-14.7531	-2.6678	0	AT1G70830	MLP28	MLP-like protein 28
Solyc01g005010.2	SL2.40ch01	-14.2533	-1.54739	8.67e-162	AT2G01990	--	--
Solyc01g005230.2	SL2.40ch01	-18.5561	-1.73027	1.44e-11	AT1G68040	--	--
Solyc01g005250.2	SL2.40ch01	-14.8788	-1.18986	7.49e-63	AT1G14810	--	--
Solyc01g005350.2	SL2.40ch01	-21.378	-2.34498	0.000910521	AT1G68040	--	--
Solyc01g005420.2	SL2.40ch01	-17.2766	-1.53233	5.9e-21	AT4G15740	--	--
Solyc01g005500.2	SL2.40ch01	-34.9295	-30.1731	1.49e-08	AT1G52340	SRE1	SALT RESISTANT 1
Solyc01g005590.2	SL2.40ch01	-14.143	-1.23593	5.79e-112	--	--	--
Solyc01g005670.2	SL2.40ch01	-18.0071	-1.17837	1.79e-08	AT4G10800	--	--
Solyc01g005810.2	SL2.40ch01	-14.0442	-1.24743	1.05e-121	AT1G23280	--	--
Solyc01g005830.2	SL2.40ch01	-16.1406	-1.32341	2.83e-33	AT3G13560	--	--
Solyc01g006050.2	SL2.40ch01	-20.6452	-1.81064	0.000752897	AT1G55230	--	--
Solyc01g006130.2	SL2.40ch01	-13.7594	-2.16072	0	AT2G34860	EDA3	embryo sac development arrest 3
Solyc01g006140.2	SL2.40ch01	-20.2205	-1.74115	0.000141971	AT2G31270	CDT1A	homolog of yeast CDT1 A
Solyc01g006380.2	SL2.40ch01	-18.8772	-2.29946	1.15e-15	AT3G06880	--	--
Solyc01g006460.1	SL2.40ch01	-35.183	-29.6661	3.81e-06	AT1G51130	--	--
Solyc01g006560.2	SL2.40ch01	-13.3599	-2.16952	0	AT3G45140	LOX2	lipoxygenase 2
Solyc01g006690.2	SL2.40ch01	-14.7974	-1.57465	2.65e-115	AT5G12900	--	--
Solyc01g006730.2	SL2.40ch01	-19.8105	-3.14029	7.09e-16	AT2G38910	CPK20	calcium-dependent protein kinase 20
Solyc01g006740.2	SL2.40ch01	-18.3465	-1.83718	8.66e-15	AT2G35840	--	--
Solyc01g006780.2	SL2.40ch01	-18.9491	-2.41832	2.15e-16	--	--	--
Solyc01g006940.2	SL2.40ch01	-13.4195	-1.22876	2.75e-181	AT3G52380	PDE322	PIGMENT DEFECTIVE 322
Solyc01g007010.2	SL2.40ch01	-19.3061	-3.57004	5.56e-27	AT3G52450	PUB22	plant U-box 22
Solyc01g007080.2	SL2.40ch01	-21.6705	-3.76001	8.68e-07	AT3G11680	--	--
Solyc01g007200.2	SL2.40ch01	-22.1968	-4.70755	2.16e-07	--	--	--
Solyc01g007220.2	SL2.40ch01	-15.4883	-1.13276	4.7e-38	AT3G52470	--	--
Solyc01g007280.2	SL2.40ch01	-16.9711	-1.78579	8.95e-34	ATCG00380	RPS4	chloroplast ribosomal protein S4
Solyc01g007420.2	SL2.40ch01	-18.6754	-1.10646	4.27e-05	ATCG00590	ORF31
Solyc01g007440.1	SL2.40ch01	-20.1578	-4.78555	9.25e-29	ATCG00630	PSAJ
Solyc01g007720.2	SL2.40ch01	-13.5972	-1.3918	2.33e-205	--	--	--
Solyc01g007800.2	SL2.40ch01	-18.6029	-4.72525	3.55e-79	AT2G36026	--	--
Solyc01g007810.1	SL2.40ch01	-15.6781	-2.33011	2.57e-137	AT2G36050	OFP15	ovate family protein 15
Solyc01g007870.2	SL2.40ch01	-20.6968	-2.53762	2.83e-06	AT3G11600	--	--
Solyc01g007890.1	SL2.40ch01	-16.0012	-1.78229	6.13e-65	--	--	--
Solyc01g007980.2	SL2.40ch01	-16.0821	-3.0518	2.58e-178	AT1G70520	CRK2	cysteine-rich RLK (RECEPTOR-like protein kinase) 2
Solyc01g008080.2	SL2.40ch01	-12.2571	-1.47201	0	AT3G61110	RS27A	ribosomal protein S27
Solyc01g008150.1	SL2.40ch01	-35.2632	-29.5056	1.53e-05	--	--	--
Solyc01g008170.2	SL2.40ch01	-14.934	-1.26144	4.69e-68	AT2G02160	--	--
Solyc01g008210.2	SL2.40ch01	-35.146	-29.7401	1.91e-06	--	--	--
Solyc01g008220.2	SL2.40ch01	-20.7931	-1.90019	0.000821395	AT5G11680	--	--
Solyc01g008250.2	SL2.40ch01	-13.6967	-1.87598	0	AT1G50320	THX	thioredoxin X
Solyc01g008260.2	SL2.40ch01	-17.1606	-1.11412	1.09e-12	AT5G08320	--	--
Solyc01g008360.2	SL2.40ch01	-19.7761	-1.209	0.0018681	AT5G12190	--	--
Solyc01g008510.2	SL2.40ch01	-19.0558	-4.07066	4.31e-42	AT1G51400	--	--
Solyc01g008550.2	SL2.40ch01	-14.0932	-1.6559	2.42e-206	AT5G19440	--	--
Solyc01g008600.2	SL2.40ch01	-18.4097	-2.02305	6.52e-17	AT5G12440	--	--
Solyc01g008760.2	SL2.40ch01	-19.5371	-2.41209	1.05e-11	AT5G64680	--	--
Solyc01g008780.2	SL2.40ch01	-14.352	-1.26886	5.32e-102	AT4G29070	--	--
Solyc01g008790.2	SL2.40ch01	-15.4311	-1.09154	6.17e-37	AT2G26870	NPC2	non-specific phospholipase C2
Solyc01g008810.2	SL2.40ch01	-16.4333	-2.4938	1.41e-93	AT5G19430	--	--
Solyc01g008930.2	SL2.40ch01	-14.9418	-1.6352	2.24e-112	AT3G09150	HY2	ELONGATED HYPOCOTYL 2
Solyc01g008970.2	SL2.40ch01	-12.0043	-1.00785	0	AT3G56860	UBA2A	UBP1-associated protein 2A
Solyc01g009040.2	SL2.40ch01	-17.6475	-1.38706	1.51e-13	AT5G06150	CYCB1;2	cyclin B 1;2
Solyc01g009150.2	SL2.40ch01	-18.3501	-1.48191	4.49e-10	AT5G21070	--	--
Solyc01g009250.2	SL2.40ch01	-19.8283	-1.44451	0.000264279	AT5G06380	--	--
Solyc01g009430.2	SL2.40ch01	-13.3083	-1.41386	1.69e-258	AT2G27830	--	--
Solyc01g009520.2	SL2.40ch01	-13.2697	-1.49119	5.91e-295	AT1G08360	--	--
Solyc01g009570.2	SL2.40ch01	-16.1732	-1.5253	1.52e-42	--	--	--
Solyc01g009670.2	SL2.40ch01	-16.8463	-1.1498	3.22e-16	AT5G23690	--	--
Solyc01g009700.1	SL2.40ch01	-19.7931	-1.17505	0.00267044	AT3G28890	RLP43	receptor like protein 43
Solyc01g009710.1	SL2.40ch01	-35.722	-28.5881	0.00390625	--	--	--
Solyc01g009750.2	SL2.40ch01	-15.6944	-1.04143	3.25e-28	--	--	--
Solyc01g009770.2	SL2.40ch01	-18.3629	-2.56147	5.79e-27	AT2G33510	--	--
Solyc01g009850.2	SL2.40ch01	-16.4124	-1.35741	3.45e-29	AT1G27435	--	--
Solyc01g009930.1	SL2.40ch01	-21.378	-2.34498	0.000910521	AT2G25440	RLP20	receptor like protein 20
Solyc01g009990.2	SL2.40ch01	-11.8299	-1.10958	0	AT5G13120	Pnsl5	Photosynthetic NDH subcomplex L 5
Solyc01g010010.1	SL2.40ch01	-35.146	-29.7401	1.91e-06	AT1G64255	--	--
Solyc01g010180.2	SL2.40ch01	-15.751	-1.3924	9.63e-48	--	--	--
Solyc01g010190.2	SL2.40ch01	-17.7111	-2.06417	2.97e-27	AT5G48050	--	--
Solyc01g010200.2	SL2.40ch01	-17.5349	-3.31621	5.15e-78	AT5G48050	--	--
Solyc01g010230.2	SL2.40ch01	-18.3163	-2.46836	6.33e-26	--	--	--
Solyc01g010290.2	SL2.40ch01	-16.1148	-1.83997	9.66e-64	AT2G03530	UPS2	ureide permease 2
Solyc01g010310.2	SL2.40ch01	-19.2705	-1.15911	0.00073171	AT1G18650	PDCB3	plasmodesmata callose-binding protein 3
Solyc01g010460.2	SL2.40ch01	-16.8184	-1.16486	6.24e-17	AT1G27070	--	--
Solyc01g010470.2	SL2.40ch01	-17.1006	-1.91613	6.76e-36	AT1G27070	--	--
Solyc01g010500.1	SL2.40ch01	-34.9567	-30.1186	2.98e-08	AT5G25350	EBF2	EIN3-binding F box protein 2
Solyc01g010520.2	SL2.40ch01	-15.9043	-1.07536	3.18e-26	AT2G46420	--	--
Solyc01g010580.2	SL2.40ch01	-14.8104	-1.34805	3.3e-84	AT5G39850	--	--
Solyc01g010640.2	SL2.40ch01	-13.7353	-1.02283	7.64e-102	AT1G14345	--	--
Solyc01g010710.2	SL2.40ch01	-18.3134	-2.21569	3.78e-21	AT1G28110	SCPL45	serine carboxypeptidase-like 45
Solyc01g010980.1	SL2.40ch01	-35.4033	-29.2255	0.00012207	--	--	--
Solyc01g014110.2	SL2.40ch01	-16.407	-1.27141	6.96e-26	AT5G12900	--	--
Solyc01g014120.2	SL2.40ch01	-16.1899	-2.02389	1.67e-73	AT5G12900	--	--
Solyc01g014140.2	SL2.40ch01	-33.7423	-32.5475	2.87e-42	--	--	--
Solyc01g014250.2	SL2.40ch01	-21.0199	-5.06118	2.17e-18	--	--	--
Solyc01g014270.2	SL2.40ch01	-17.2076	-2.6411	4.25e-62	--	--	--
Solyc01g014280.2	SL2.40ch01	-22.5742	-3.95266	0.000274658	--	--	--
Solyc01g014320.2	SL2.40ch01	-18.1943	-1.3677	1.08e-09	AT1G68040	--	--
Solyc01g014330.2	SL2.40ch01	-22.0096	-5.08194	1.08e-09	AT1G68040	--	--
Solyc01g014380.2	SL2.40ch01	-15.8434	-2.27459	1.79e-116	AT5G12900	--	--
Solyc01g014390.2	SL2.40ch01	-35.646	-28.7401	0.00195312	--	--	--
Solyc01g015050.1	SL2.40ch01	-35.722	-28.5881	0.00390625	--	--	--
Solyc01g015070.2	SL2.40ch01	-33.6194	-32.7932	4.28e-50	--	--	--
Solyc01g016410.2	SL2.40ch01	-18.4537	-1.08457	1.23e-05	AT5G59550	RDUF2	RING and Domain of Unknown Function 1117 2
Solyc01g016460.2	SL2.40ch01	-20.6029	-5.89517	7.29e-34	--	--	--
Solyc01g016470.2	SL2.40ch01	-15.6357	-1.01087	8.13e-28	--	--	--
Solyc01g016550.1	SL2.40ch01	-35.646	-28.7401	0.00195312	--	--	--
Solyc01g016560.1	SL2.40ch01	-34.485	-31.062	1.78e-15	--	--	--
Solyc01g016570.1	SL2.40ch01	-33.9163	-32.1995	3.08e-33	ATMG00810	ORF240B
Solyc01g017090.2	SL2.40ch01	-20.2931	-2.17505	3.39e-06	ATCG01010	NDHF
Solyc01g018020.1	SL2.40ch01	-20.2817	-1.3677	0.00365777	AT3G60750	--	--
Solyc01g020220.1	SL2.40ch01	-20.1059	-2.24544	2.71e-07	AT5G27740	RFC3	replication factor C 3
Solyc01g020500.1	SL2.40ch01	-21.9132	-5.27459	3.82e-11	--	--	--
Solyc01g028870.2	SL2.40ch01	-14.8548	-1.39145	8.95e-87	AT4G26370	--	--
Solyc01g033980.2	SL2.40ch01	-22.378	-4.34498	1.1e-05	--	--	--
Solyc01g044240.2	SL2.40ch01	-18.2024	-7.52631	2.61854792295861e-321	--	--	--
Solyc01g049770.2	SL2.40ch01	-19.2005	-7.53009	1.14e-162	--	--	--
Solyc01g049880.2	SL2.40ch01	-34.7022	-30.6276	1.46e-11	--	--	--
Solyc01g050000.2	SL2.40ch01	-20.2415	-3.00328	4.27e-11	AT3G42170	DAYSLEEPER	DAYSLEEPER
Solyc01g050010.2	SL2.40ch01	-20.1253	-2.51065	1.05e-08	AT3G42170	DAYSLEEPER	DAYSLEEPER
Solyc01g056350.1	SL2.40ch01	-22.378	-4.34498	1.1e-05	--	--	--
Solyc01g056370.2	SL2.40ch01	-33.4533	-33.1255	9.72e-63	--	--	--
Solyc01g056480.2	SL2.40ch01	-35.0772	-29.8776	4.77e-07	--	--	--
Solyc01g056780.2	SL2.40ch01	-13.6286	-1.31738	1.97e-180	AT1G29070	--	--
Solyc01g056980.2	SL2.40ch01	-16.8719	-1.42567	9.92e-24	--	--	--
Solyc01g057200.2	SL2.40ch01	-14.8457	-1.16652	6.03e-62	AT3G06430	PPR2	pentatricopeptide repeat 2
Solyc01g057320.1	SL2.40ch01	-20.1593	-1.3815	0.00208811	AT3G17360	POK1	phragmoplast orienting kinesin 1
Solyc01g057340.2	SL2.40ch01	-19.2668	-2.95266	2.79e-19	--	--	--
Solyc01g058160.2	SL2.40ch01	-18.8012	-2.09771	6.4e-14	AT3G06520	--	--
Solyc01g058170.2	SL2.40ch01	-19.6398	-2.90262	2.55e-15	AT3G06520	--	--
Solyc01g058190.2	SL2.40ch01	-14.629	-1.01578	7.51e-55	AT3G17170	RFC3	REGULATOR OF FATTY-ACID COMPOSITION 3
Solyc01g058350.1	SL2.40ch01	-35.146	-29.7401	1.91e-06	--	--	--
Solyc01g058410.1	SL2.40ch01	-19.738	-1.45016	0.000152107	ATMG00160	COX2	cytochrome oxidase 2
Solyc01g058470.1	SL2.40ch01	-21.5305	-4.04012	1.94e-08	--	--	--
Solyc01g058490.1	SL2.40ch01	-17.762	-1.19746	8.54e-10	--	--	--
Solyc01g058530.2	SL2.40ch01	-20.4744	-2.98241	1.82e-09	AT1G07210	--	--
Solyc01g058700.1	SL2.40ch01	-35.1108	-29.8105	9.54e-07	--	--	--
Solyc01g059980.2	SL2.40ch01	-19.6321	-1.05219	0.0042724	AT4G16260	--	--
Solyc01g060180.2	SL2.40ch01	-13.6259	-1.0497	1.74e-115	AT3G16910	ACN1	ACETATE NON-UTILIZING 1
Solyc01g060210.2	SL2.40ch01	-34.443	-31.1461	2.22e-16	AT4G01180	--	--
Solyc01g060410.2	SL2.40ch01	-18.1934	-1.0995	9.69e-07	AT3G58650	TRM7	TON1 Recruiting Motif 7
Solyc01g065680.2	SL2.40ch01	-22.2523	-4.59651	8.05e-07	--	--	--
Solyc01g065750.2	SL2.40ch01	-34.4996	-31.0329	3.55e-15	--	--	--
Solyc01g065920.1	SL2.40ch01	-35.4033	-29.2255	0.00012207	AT2G07820	--	--
Solyc01g065980.2	SL2.40ch01	-14.4362	-2.08577	7.77e-258	AT3G16770	RAP2.3	RELATED TO AP2 3
Solyc01g066260.2	SL2.40ch01	-20.0358	-1.21569	0.00460131	--	--	--
Solyc01g066340.2	SL2.40ch01	-35.5145	-29.0031	0.000488281	--	--	--
Solyc01g066490.2	SL2.40ch01	-33.9996	-32.0329	6.31e-30	--	--	--
Solyc01g066630.1	SL2.40ch01	-35.807	-28.4182	0.0078125	--	--	--
Solyc01g066640.2	SL2.40ch01	-18.8046	-1.58342	1.94e-08	AT5G49100	--	--
Solyc01g066680.2	SL2.40ch01	-16.9407	-2.14142	4.09e-49	AT3G16660	--	--
Solyc01g066720.2	SL2.40ch01	-15.2194	-1.94715	3.16e-131	AT3G05550	--	--
Solyc01g066760.2	SL2.40ch01	-22.1208	-2.85955	0.00234985	--	--	--
Solyc01g066770.2	SL2.40ch01	-21.063	-4.97503	3.09e-17	AT5G49060	--	--
Solyc01g066900.2	SL2.40ch01	-17.25	-1.11808	4.97e-12	AT4G15790	--	--
Solyc01g066910.2	SL2.40ch01	-18.4196	-2.54589	1.25e-25	AT5G48485	DIR1	DEFECTIVE IN INDUCED RESISTANCE 1
Solyc01g067020.2	SL2.40ch01	-16.111	-1.12599	5.14e-25	AT1G48480	RKL1	receptor-like kinase 1
Solyc01g067030.2	SL2.40ch01	-34.985	-30.062	5.96e-08	AT3G06240	--	--
Solyc01g067120.2	SL2.40ch01	-15.247	-1.84824	3.75e-116	AT4G02570	CUL1	cullin 1
Solyc01g067180.2	SL2.40ch01	-19.9455	-2.04012	7.46e-07	AT4G02570	CUL1	cullin 1
Solyc01g067240.2	SL2.40ch01	-20.878	-3.34498	5.1e-09	AT4G02570	CUL1	cullin 1
Solyc01g067510.2	SL2.40ch01	-15.789	-1.62634	1.17e-62	AT3G26700	--	--
Solyc01g067580.2	SL2.40ch01	-17.3506	-1.05502	2.69e-10	AT5G18540	--	--
Solyc01g067700.2	SL2.40ch01	-19.2262	-1.86412	1.59e-08	--	--	--
Solyc01g068080.2	SL2.40ch01	-20.2275	-2.3063	4.34e-07	AT1G68540	TKPR2	tetraketide alpha-pyrone reductase 2
Solyc01g068150.2	SL2.40ch01	-16.825	-1.2131	3.72e-18	AT3G62140	--	--
Solyc01g068400.2	SL2.40ch01	-14.9588	-1.05668	1.79e-47	AT2G30410	TFCA	TUBULIN FOLDING FACTOR A
Solyc01g068410.2	SL2.40ch01	-21.1208	-1.68962	0.00935531	AT5G16530	PIN5	PIN-FORMED 5
Solyc01g068450.2	SL2.40ch01	-17.7022	-1.43809	6.12e-14	AT3G15750	--	--
Solyc01g068620.2	SL2.40ch01	-16.0936	-2.14638	1.66e-87	AT4G01650	--	--
Solyc01g073640.2	SL2.40ch01	-11.0088	-1.61113	0	AT2G47140	SDR5	short-chain dehydrogenase reductase 5
Solyc01g073760.2	SL2.40ch01	-16.7208	-1.33968	1.87e-23	AT1G05570	GSL6	GLUCAN SYNTHASE-LIKE 6
Solyc01g073780.2	SL2.40ch01	-21.6452	-3.81064	4.63e-07	AT2G44380	--	--
Solyc01g073820.2	SL2.40ch01	-20.0658	-1.35476	0.0017692	AT2G44380	--	--
Solyc01g074000.2	SL2.40ch01	-16.3933	-1.01241	3.14e-17	AT5G65360	--	--
Solyc01g074030.2	SL2.40ch01	-12.4381	-1.41146	0	AT2G44480	BGLU17	beta glucosidase 17
Solyc01g079270.1	SL2.40ch01	-22.1705	-2.76001	0.00418091	AT2G47270	UPB1	UPBEAT1
Solyc01g079320.2	SL2.40ch01	-18.8993	-1.58653	5.69e-08	AT1G02370	--	--
Solyc01g079400.2	SL2.40ch01	-17.2745	-1.17905	5.25e-13	AT3G62390	TBL6	TRICHOME BIREFRINGENCE-LIKE 6
Solyc01g079470.2	SL2.40ch01	-12.5505	-1.2598	0	AT3G62410	CP12-2	CP12 domain-containing protein 2
Solyc01g079620.2	SL2.40ch01	-18.8223	-2.53762	1.49e-19	AT2G47460	PFG1	PRODUCTION OF FLAVONOL GLYCOSIDES 1
Solyc01g079710.2	SL2.40ch01	-16.9214	-1.94191	3.86e-41	AT5G19300	--	--
Solyc01g079740.2	SL2.40ch01	-18.0418	-2.23277	7.98e-26	AT5G19260	FAF3	FANTASTIC FOUR 3
Solyc01g079770.2	SL2.40ch01	-18.7288	-1.14767	3.18e-05	AT1G21790	--	--
Solyc01g079830.2	SL2.40ch01	-19.2496	-3.68305	6.7e-30	AT5G19190	--	--
Solyc01g080070.2	SL2.40ch01	-14.7019	-1.24928	4.05e-78	AT3G06130	--	--
Solyc01g080150.2	SL2.40ch01	-17.8196	-2.0061	1.57e-24	AT5G19040	IPT5	isopentenyltransferase 5
Solyc01g080210.2	SL2.40ch01	-17.4587	-1.13646	6.48e-11	AT3G23580	RNR2A	ribonucleotide reductase 2A
Solyc01g080220.2	SL2.40ch01	-15.4626	-1.66105	3.07e-81	AT3G23600	--	--
Solyc01g080290.2	SL2.40ch01	-16.5241	-1.03732	1.89e-16	AT5G18970	--	--
Solyc01g080370.2	SL2.40ch01	-19.0092	-1.57281	2.52e-07	AT3G06260	GolS9	galactinol synthase 9
Solyc01g080410.2	SL2.40ch01	-19.6835	-1.73402	3.75e-06	AT4G04830	MSRB5	methionine sulfoxide reductase B5
Solyc01g080500.2	SL2.40ch01	-11.2947	-1.50797	0	--	--	--
Solyc01g080700.2	SL2.40ch01	-17.9039	-2.79749	1.15e-43	AT5G18860	NSH3	nucleoside hydrolase 3
Solyc01g080750.2	SL2.40ch01	-17.9971	-1.651	3.6e-15	AT4G15830	--	--
Solyc01g080800.2	SL2.40ch01	-17.8374	-1.3815	2.1e-12	AT2G15220	--	--
Solyc01g080930.2	SL2.40ch01	-14.4089	-1.29564	2.49e-102	AT5G65940	CHY1	beta-hydroxyisobutyryl-CoA hydrolase 1
Solyc01g080990.2	SL2.40ch01	-35.0772	-29.8776	4.77e-07	AT3G11480	BSMT1
Solyc01g081000.2	SL2.40ch01	-34.878	-30.2762	3.73e-09	AT4G16580	--	--
Solyc01g081040.2	SL2.40ch01	-19.4485	-1.15702	0.000764582	AT5G17600	--	--
Solyc01g081050.2	SL2.40ch01	-17.1594	-1.06622	9.46e-12	AT5G35930	--	--
Solyc01g081160.2	SL2.40ch01	-34.8535	-30.3251	1.86e-09	AT1G02850	BGLU11	beta glucosidase 11
Solyc01g081170.1	SL2.40ch01	-34.8299	-30.3724	9.31e-10	AT1G02850	BGLU11	beta glucosidase 11
Solyc01g081230.2	SL2.40ch01	-21.0913	-2.27459	0.000324914	--	--	--
Solyc01g081240.2	SL2.40ch01	-21.7523	-3.59651	5.65e-06	AT4G02750	--	--
Solyc01g081320.2	SL2.40ch01	-18.3441	-1.18344	6.33e-07	AT5G27460	--	--
Solyc01g081460.2	SL2.40ch01	-18.3815	-1.05027	1.35e-05	AT5G17660	--	--
Solyc01g081480.2	SL2.40ch01	-15.3189	-1.62756	2.26e-86	AT5G17670	--	--
Solyc01g086660.2	SL2.40ch01	-20.6673	-3.12258	4.21e-09	--	--	--
Solyc01g086680.2	SL2.40ch01	-20.7001	-3.057	1.37e-08	AT3G09270	GSTU8	glutathione S-transferase TAU 8
Solyc01g086840.1	SL2.40ch01	-20.5096	-2.46723	1.07e-06	AT1G75030	TLP-3	thaumatin-like protein 3
Solyc01g086900.2	SL2.40ch01	-16.1344	-1.12882	1.01e-24	AT5G26880	AGL26	AGAMOUS-like 26
Solyc01g086950.2	SL2.40ch01	-16.3432	-1.01377	7.02e-18	AT5G08430	--	--
Solyc01g087050.2	SL2.40ch01	-19.8653	-2.20059	3.74e-08	AT3G57670	WIP2	WIP domain protein 2
Solyc01g087060.2	SL2.40ch01	-18.7761	-1.209	1.65e-05	AT3G63530	BB2
Solyc01g087130.2	SL2.40ch01	-20.2398	-1.70268	0.000222245	AT5G12870	MYB46	myb domain protein 46
Solyc01g087140.2	SL2.40ch01	-19.8435	-1.60036	5.78e-05	AT3G08490	--	--
Solyc01g087240.2	SL2.40ch01	-15.3524	-1.32578	1.04e-56	AT3G20910	NF-YA9	nuclear factor Y, subunit A9
Solyc01g087350.2	SL2.40ch01	-35.807	-28.4182	0.0078125	--	--	--
Solyc01g087370.2	SL2.40ch01	-17.9468	-1.69762	1.66e-16	AT3G08020	--	--
Solyc01g087380.2	SL2.40ch01	-35.1108	-29.8105	9.54e-07	AT3G08020	--	--
Solyc01g087390.2	SL2.40ch01	-22.0305	-3.04012	0.000728607	AT3G08020	--	--
Solyc01g087570.2	SL2.40ch01	-16.9405	-1.0451	8.47e-13	AT3G57450	--	--
Solyc01g087620.2	SL2.40ch01	-13.2567	-1.39897	2.63e-262	--	--	--
Solyc01g087660.2	SL2.40ch01	-20.8085	-2.84018	4.43e-07	--	--	--
Solyc01g087690.1	SL2.40ch01	-15.5054	-1.95803	1.82e-109	AT5G13730	SIGD
Solyc01g087770.2	SL2.40ch01	-17.0592	-1.63779	1.47e-27	AT5G67090	--	--
Solyc01g087780.2	SL2.40ch01	-15.2315	-1.15517	4.81e-47	AT5G67090	--	--
Solyc01g088250.2	SL2.40ch01	-15.0316	-1.02652	1.1e-42	AT5G13460	IQD11	IQ-domain 11
Solyc01g088260.2	SL2.40ch01	-19.1733	-2.94059	2.15e-20	AT5G39150	--	--
Solyc01g088460.2	SL2.40ch01	-15.5594	-1.32045	7.54e-49	--	--	--
Solyc01g088470.2	SL2.40ch01	-18.1096	-1.48104	9.39e-12	AT3G20230	--	--
Solyc01g088600.2	SL2.40ch01	-15.6341	-1.04818	7.91e-30	AT2G44640	--	--
Solyc01g088610.2	SL2.40ch01	-13.4018	-1.49792	1.02e-271	AT3G60210	--	--
Solyc01g088630.1	SL2.40ch01	-18.782	-1.11824	7.29e-05	AT3G60220	TL4	TOXICOS EN LEVADURA 4
Solyc01g088680.2	SL2.40ch01	-20.4598	-1.53762	0.00222143	--	--	--
Solyc01g088770.2	SL2.40ch01	-17.1868	-2.3478	3.78e-50	AT1G02160	--	--
Solyc01g088780.2	SL2.40ch01	-19.2446	-1.82713	3.9e-08	AT4G35020	ROP6	RHO-RELATED PROTEIN FROM PLANTS 6
Solyc01g088810.2	SL2.40ch01	-22.224	-2.6531	0.00738525	AT5G51160	--	--
Solyc01g089850.2	SL2.40ch01	-15.8802	-1.10284	5.56e-28	AT2G44740	CYCP4;1	cyclin p4;1
Solyc01g089860.2	SL2.40ch01	-16.1874	-1.25687	3.57e-29	--	--	--
Solyc01g089870.2	SL2.40ch01	-15.3676	-1.37418	5.49e-60	AT1G02150	--	--
Solyc01g089880.2	SL2.40ch01	-19.9315	-2.06814	4.57e-07	AT1G04260	PRA1.D	PRENYLATED RAB ACCEPTOR 1.D
Solyc01g089890.2	SL2.40ch01	-20.724	-1.6531	0.00293506	--	--	--
Solyc01g089910.2	SL2.40ch01	-20.4892	-6.12258	4.75e-40	AT5G25260	--	--
Solyc01g090200.2	SL2.40ch01	-14.324	-1.15101	4.47e-86	AT3G48110	EDD1	EMBRYO-DEFECTIVE-DEVELOPMENT 1
Solyc01g090340.2	SL2.40ch01	-15.5972	-4.29187	0	AT2G44840	ERF13	ethylene-responsive element binding factor 13
Solyc01g090440.2	SL2.40ch01	-16.7337	-1.52308	2.02e-29	AT3G60380	--	--
Solyc01g090790.2	SL2.40ch01	-12.8139	-1.47039	0	AT4G00050	UNE10	unfertilized embryo sac 10
Solyc01g090800.2	SL2.40ch01	-16.9871	-1.38607	8.85e-21	AT3G60550	CYCP3;2	cyclin p3;2
Solyc01g090880.2	SL2.40ch01	-14.6927	-2.98294	0	AT1G12244	--	--
Solyc01g090970.2	SL2.40ch01	-14.1432	-2.58199	0	AT4G00165	--	--
Solyc01g091000.2	SL2.40ch01	-20.224	-1.25222	0.00660882	AT3G60670	--	--
Solyc01g091010.2	SL2.40ch01	-18.8695	-1.18712	4.61e-05	AT2G45190	YAB1	YABBY1
Solyc01g091020.2	SL2.40ch01	-15.2165	-1.12515	3.36e-45	AT2G45200	GOS12	golgi snare 12
Solyc01g091370.2	SL2.40ch01	-18.6359	-1.18532	8.23e-06	AT4G12080	ATAHL1
Solyc01g091570.2	SL2.40ch01	-16.9555	-1.47406	7.71e-24	AT3G61200	--	--
Solyc01g091660.2	SL2.40ch01	-20.5044	-2.92228	5.81e-09	AT2G47140	SDR5	short-chain dehydrogenase reductase 5
Solyc01g091670.2	SL2.40ch01	-18.139	-2.25222	1.44e-24	AT4G24220	VEP1	VEIN PATTERNING 1
Solyc01g091800.2	SL2.40ch01	-16.3279	-2.8049	3.25e-127	AT1G01860	PFC1	PALEFACE 1
Solyc01g092950.2	SL2.40ch01	-14.2122	-2.43873	0	AT2G45660	SOC1	SUPPRESSOR OF OVEREXPRESSION OF CO 1
Solyc01g094070.2	SL2.40ch01	-19.3465	-3.23806	7.77e-22	AT2G45400	BEN1
Solyc01g094080.2	SL2.40ch01	-15.6118	-1.77779	5.95e-84	AT2G45510	CYP704A2	cytochrome P450, family 704, subfamily A, polypeptide 2
Solyc01g094090.2	SL2.40ch01	-18.1437	-2.99996	1.04e-42	AT5G65940	CHY1	beta-hydroxyisobutyryl-CoA hydrolase 1
Solyc01g094100.2	SL2.40ch01	-21.2668	-4.56737	1.18e-12	AT2G45510	CYP704A2	cytochrome P450, family 704, subfamily A, polypeptide 2
Solyc01g094110.2	SL2.40ch01	-17.9233	-1.74467	1.24e-17	AT2G28680	--	--
Solyc01g094190.2	SL2.40ch01	-18.0121	-1.16839	2.5e-08	AT4G00560	--	--
Solyc01g094230.2	SL2.40ch01	-19.7171	-2.49698	4.11e-11	AT3G47390	PyrR	pyrimidine reductase
Solyc01g094280.2	SL2.40ch01	-17.0385	-1.46132	3.89e-22	AT4G00620	EMB3127	EMBRYO DEFECTIVE 3127
Solyc01g094360.2	SL2.40ch01	-20.7171	-2.05219	0.000191076	AT3G61250	MYB17	myb domain protein 17
Solyc01g094470.2	SL2.40ch01	-15.0736	-1.77651	6.11e-121	--	--	--
Solyc01g094490.2	SL2.40ch01	-18.2018	-3.77863	4.24e-65	--	--	--
Solyc01g094560.2	SL2.40ch01	-15.3491	-1.30127	8.07e-55	AT3G53740	--	--
Solyc01g094670.2	SL2.40ch01	-17.5706	-1.00831	2.88e-08	AT5G11030	ALF4	ABERRANT LATERAL ROOT FORMATION 4
Solyc01g094720.2	SL2.40ch01	-14.0205	-1.51712	4.88e-182	AT4G00370	PHT4;4	anion transporter 2
Solyc01g094740.1	SL2.40ch01	-34.722	-30.5881	2.91e-11	AT1G31150	--	--
Solyc01g094780.2	SL2.40ch01	-19.9246	-2.91202	7.78e-13	AT2G46000	--	--
Solyc01g094830.2	SL2.40ch01	-17.3859	-1.37779	5.51e-16	AT4G00340	RLK4	receptor-like protein kinase 4
Solyc01g094840.2	SL2.40ch01	-16.867	-1.57748	1.19e-28	AT4G00335	RHB1A	RING-H2 finger B1A
Solyc01g094910.2	SL2.40ch01	-14.0799	-1.08274	3.26e-90	AT1G01580	FRO2	ferric reduction oxidase 2
Solyc01g095030.2	SL2.40ch01	-14.0758	-1.52438	4.16e-177	AT5G52660	--	--
Solyc01g095090.2	SL2.40ch01	-18.878	-1.73027	2.2e-09	AT4G01270	--	--
Solyc01g095140.2	SL2.40ch01	-14.7645	-1.1049	8.24e-59	AT1G01470	LSR3	LIGHT STRESS-REGULATED 3
Solyc01g095220.2	SL2.40ch01	-19.3323	-4.43647	1.3e-41	--	--	--
Solyc01g095480.2	SL2.40ch01	-18.2081	-1.90019	4.83e-17	AT3G61620	RRP41
Solyc01g095530.2	SL2.40ch01	-13.045	-3.69101	0	AT5G41761	--	--
Solyc01g095560.2	SL2.40ch01	-18.8504	-2.61562	2.57e-20	--	--	--
Solyc01g095580.2	SL2.40ch01	-14.3263	-2.2523	0	AT2G46370	JAR1	JASMONATE RESISTANT 1
Solyc01g095680.2	SL2.40ch01	-15.1876	-1.07912	1.38e-42	--	--	--
Solyc01g095720.2	SL2.40ch01	-17.4516	-1.81812	1.29e-25	AT3G61680	--	--
Solyc01g095980.2	SL2.40ch01	-15.5742	-1.86391	1.67e-94	AT3G61770	--	--
Solyc01g096180.2	SL2.40ch01	-15.7539	-1.42893	6.27e-50	AT3G61860	RSP31	arginine/serine-rich splicing factor 31
Solyc01g096240.2	SL2.40ch01	-12.8617	-1.29022	5.18e-293	AT3G61870	--	--
Solyc01g096260.2	SL2.40ch01	-18.4553	-1.9319	4.46e-15	AT2G46640	--	--
Solyc01g096280.1	SL2.40ch01	-20.5358	-1.68962	0.00106502	AT2G46660	EOD3	enhancer of da1-1
Solyc01g096330.2	SL2.40ch01	-35.2632	-29.5056	1.53e-05	--	--	--
Solyc01g096340.2	SL2.40ch01	-14.2219	-1.38031	1.02e-131	AT3G61900	--	--
Solyc01g096410.2	SL2.40ch01	-18.1301	-1.17505	8.21e-08	AT3G07960	PIP5K6	phosphatidylinositol-4-phosphate 5-kinase 6
Solyc01g096440.2	SL2.40ch01	-21.8124	-3.47622	1.94e-05	AT2G13600	SLO2	SLOW GROWTH 2
Solyc01g096450.2	SL2.40ch01	-14.2684	-1.08801	5.69e-80	AT3G54400	--	--
Solyc01g096480.2	SL2.40ch01	-16.5602	-2.2646	1.95e-71	AT3G06730	TRX z	Thioredoxin z
Solyc01g096510.2	SL2.40ch01	-18.2869	-1.23954	9.63e-08	AT3G56710	SIB1	sigma factor binding protein 1
Solyc01g096520.2	SL2.40ch01	-15.1992	-1.74317	4.71e-107	AT2G38730	--	--
Solyc01g096590.2	SL2.40ch01	-16.4912	-2.9188	4.98e-123	AT3G47370	--	--
Solyc01g096630.2	SL2.40ch01	-17.4132	-1.04531	9.91e-10	AT3G12320	--	--
Solyc01g096660.2	SL2.40ch01	-12.3535	-1.12994	1.32024221881698e-319	AT5G07020	--	--
Solyc01g096940.2	SL2.40ch01	-17.1047	-1.90789	1.69e-35	AT3G03770	--	--
Solyc01g096950.2	SL2.40ch01	-17.6437	-1.16989	3.63e-10	AT3G21060	RBL	RbBP5 LIKE
Solyc01g096980.1	SL2.40ch01	-19.1059	-1.27459	6.57e-05	AT2G27140	--	--
Solyc01g097150.2	SL2.40ch01	-19.0096	-3.46723	2.81e-31	--	--	--
Solyc01g097160.2	SL2.40ch01	-15.5325	-1.48389	1.72e-62	AT3G04650	--	--
Solyc01g097220.1	SL2.40ch01	-20.738	-2.45516	8.36e-06	AT3G04710	TPR10	tetratricopeptide repeat 10
Solyc01g097380.1	SL2.40ch01	-20.391	-1.40012	0.004324	AT1G60680	--	--
Solyc01g097460.2	SL2.40ch01	-11.1687	-1.19429	0	AT3G04790	EMB3119	EMBRYO DEFECTIVE 3119
Solyc01g097540.2	SL2.40ch01	-17.6415	-2.41713	1.33e-38	AT2G38760	ANNAT3	annexin 3
Solyc01g097570.2	SL2.40ch01	-18.9217	-4.61372	4.37e-60	--	--	--
Solyc01g097630.1	SL2.40ch01	-22.224	-2.6531	0.00738525	--	--	--
Solyc01g097670.2	SL2.40ch01	-20.5856	-2.31523	8.96e-06	AT3G49170	EMB2261	embryo defective 2261
Solyc01g097820.2	SL2.40ch01	-18.033	-1.80555	1.9e-17	AT3G04890	--	--
Solyc01g097860.2	SL2.40ch01	-12.3404	-1.55509	0	AT1G54520	--	--
Solyc01g097870.2	SL2.40ch01	-12.9898	-1.00946	5.98e-165	AT5G28060	--	--
Solyc01g097910.2	SL2.40ch01	-14.4351	-1.0874	2.2e-71	AT1G54500	--	--
Solyc01g097930.2	SL2.40ch01	-19.0665	-1.15429	0.000255346	AT4G14880	OLD3	ONSET OF LEAF DEATH 3
Solyc01g097970.2	SL2.40ch01	-18.2582	-1.53762	2.11e-11	AT3G46940	DUT1	DUTP-PYROPHOSPHATASE-LIKE 1
Solyc01g098000.2	SL2.40ch01	-14.9815	-1.58185	2.05e-102	AT1G30230	EF1Bb	elongation factor 1B beta
Solyc01g098150.2	SL2.40ch01	-16.5996	-1.31267	2.13e-24	AT5G03800	EMB1899	embryo defective 1899
Solyc01g098320.2	SL2.40ch01	-19.0361	-2.85388	3.81e-21	AT3G57080	RPB5B	RNA POLYMERASE II FIFTH LARGEST SUBUNIT, B
Solyc01g098450.2	SL2.40ch01	-17.553	-1.5761	2.86e-18	AT3G18310	--	--
Solyc01g098500.2	SL2.40ch01	-14.8503	-2.99126	0	AT1G54730	--	--
Solyc01g098520.2	SL2.40ch01	-20.2893	-1.87866	6.17e-05	AT4G35520	MLH3	MUTL protein homolog 3
Solyc01g098570.2	SL2.40ch01	-16.3444	-1.55982	5.99e-40	AT1G54740	--	--
Solyc01g098630.2	SL2.40ch01	-18.3837	-1.54903	1.19e-10	AT5G27395	--	--
Solyc01g098740.2	SL2.40ch01	-15.597	-1.43022	1.59e-55	AT1G54820	--	--
Solyc01g098820.2	SL2.40ch01	-18.3223	-1.53762	6.14e-11	AT5G10250	DOT3	DEFECTIVELY ORGANIZED TRIBUTARIES 3
Solyc01g098990.2	SL2.40ch01	-13.4062	-1.24346	1.9e-187	AT5G27560	--	--
Solyc01g099010.2	SL2.40ch01	-18.968	-2.38052	1.02e-15	AT1G28590	--	--
Solyc01g099020.2	SL2.40ch01	-13.5105	-2.23932	0	AT5G03980	--	--
Solyc01g099260.2	SL2.40ch01	-14.4358	-1.15885	1.13e-80	AT3G05345	--	--
Solyc01g099440.2	SL2.40ch01	-20.3343	-2.81773	2.4e-09	AT5G27680	RECQSIM	RECQ helicase SIM
Solyc01g099450.2	SL2.40ch01	-21.7102	-5.68058	6.11e-15	--	--	--
Solyc01g099600.2	SL2.40ch01	-13.9717	-1.19449	1.77e-117	AT5G27690	--	--
Solyc01g099710.2	SL2.40ch01	-15.6115	-1.18956	1.32e-38	AT3G05510	--	--
Solyc01g099770.2	SL2.40ch01	-9.49561	-2.00181	0	AT3G16640	TCTP	translationally controlled tumor protein
Solyc01g099940.2	SL2.40ch01	-20.1452	-2.81064	1.8e-10	AT5G27870	--	--
Solyc01g099970.2	SL2.40ch01	-16.6293	-1.1099	1.2e-17	AT5G27920	--	--
Solyc01g100000.2	SL2.40ch01	-18.1293	-3.79542	4.15e-69	AT1G09155	PP2-B15	phloem protein 2-B15
Solyc01g100030.2	SL2.40ch01	-17.3516	-1.82713	1.04e-27	AT3G46940	DUT1	DUTP-PYROPHOSPHATASE-LIKE 1
Solyc01g100080.2	SL2.40ch01	-18.6321	-1.05219	7.69e-05	AT4G11060	MTSSB	mitochondrially targeted single-stranded DNA binding protein
Solyc01g100280.2	SL2.40ch01	-19.2794	-1.49519	1.09e-05	AT3G05740	RECQI1	RECQ helicase l1
Solyc01g100640.2	SL2.40ch01	-21.0971	-2.90685	3.47e-06	AT4G35090	CAT2	catalase 2
Solyc01g100690.2	SL2.40ch01	-15.9479	-1.1384	2.59e-28	AT4G01960	--	--
Solyc01g100710.2	SL2.40ch01	-18.8061	-1.40012	7.43e-07	--	--	--
Solyc01g100760.2	SL2.40ch01	-14.656	-2.09798	3.74e-224	AT1G56580	SVB	SMALLER WITH VARIABLE BRANCHES
Solyc01g100770.2	SL2.40ch01	-14.4436	-3.6431	0	AT1G56580	SVB	SMALLER WITH VARIABLE BRANCHES
Solyc01g100840.2	SL2.40ch01	-17.8322	-1.30442	2.94e-11	AT5G02280	--	--
Solyc01g100890.2	SL2.40ch01	-21.8283	-2.27459	0.00753784	AT1G09380	UMAMIT25	Usually multiple acids move in and out Transporters 25
Solyc01g100930.2	SL2.40ch01	-17.1996	-1.19212	5.99e-14	AT1G09390	--	--
Solyc01g100990.2	SL2.40ch01	-18.2747	-1.44246	4.32e-10	AT5G26749	--	--
Solyc01g101070.2	SL2.40ch01	-18.425	-3.20388	4.62e-40	AT3G53480	PIS1	polar auxin transport inhibitor sensitive 1
Solyc01g102560.2	SL2.40ch01	-15.6656	-1.33154	3.79e-46	AT3G56150	TIF3C1
Solyc01g102610.2	SL2.40ch01	-13.7439	-3.24352	0	AT5G49730	FRO6	ferric reduction oxidase 6
Solyc01g102790.2	SL2.40ch01	-19.5371	-1.10794	0.0018204	AT1G14470	--	--
Solyc01g102860.2	SL2.40ch01	-14.7911	-2.0427	1.03e-193	AT1G51080	--	--
Solyc01g102980.2	SL2.40ch01	-16.485	-1.19586	7.75e-22	AT1G14440	ZHD4	ZINC FINGER HOMEODOMAIN 4
Solyc01g103100.2	SL2.40ch01	-14.0076	-2.14657	0	AT1G10310	--	--
Solyc01g103400.2	SL2.40ch01	-16.2272	-1.56832	1.13e-43	AT1G09645	--	--
Solyc01g103440.2	SL2.40ch01	-16.0678	-1.18804	1.54e-28	AT1G09830	PUR2	purine biosynthesis 2
Solyc01g103650.2	SL2.40ch01	-15.7426	-1.33667	2.18e-44	AT1G34340	--	--
Solyc01g103770.2	SL2.40ch01	-18.3454	-1.42659	1.83e-09	AT1G09794	--	--
Solyc01g103800.2	SL2.40ch01	-13.4042	-1.39019	5.1e-234	AT2G32060	--	--
Solyc01g103960.2	SL2.40ch01	-18.6542	-1.22185	4.95e-06	AT1G10930	RECQ4A
Solyc01g104150.2	SL2.40ch01	-21.378	-2.34498	0.000910521	--	--	--
Solyc01g104210.2	SL2.40ch01	-20.1868	-5.55752	3.03e-39	AT3G06470	--	--
Solyc01g104270.2	SL2.40ch01	-14.2208	-1.4485	4.77e-145	AT5G24690	--	--
Solyc01g104370.2	SL2.40ch01	-13.2248	-1.28193	1.41e-225	AT5G24510	--	--
Solyc01g104470.2	SL2.40ch01	-11.6272	-1.16588	0	AT1G25260	--	--
Solyc01g104690.2	SL2.40ch01	-15.5855	-1.27728	5.92e-45	AT1G25275	--	--
Solyc01g104710.2	SL2.40ch01	-15.5659	-1.99188	1.89e-108	AT1G25275	--	--
Solyc01g104760.2	SL2.40ch01	-18.5121	-1.73693	5.47e-12	AT1G76870	--	--
Solyc01g104850.2	SL2.40ch01	-20.4361	-3.58493	1.42e-13	AT5G42240	scpl42	serine carboxypeptidase-like 42
Solyc01g104890.2	SL2.40ch01	-18.9257	-1.07465	0.000325839	--	--	--
Solyc01g104910.2	SL2.40ch01	-13.2837	-1.14149	3.48e-172	AT5G64550	--	--
Solyc01g104930.1	SL2.40ch01	-21.738	-5.62508	2.35e-14	AT4G04910	NSF	N-ethylmaleimide sensitive factor
Solyc01g104990.2	SL2.40ch01	-19.2043	-2.87866	3.64e-19	AT1G30550	--	--
Solyc01g105000.2	SL2.40ch01	-21.0412	-5.01875	8.19e-18	AT5G02600	NPCC6	nuclear-enriched phloem companion cell gene 6
Solyc01g105130.2	SL2.40ch01	-16.1257	-1.33988	1.96e-34	AT5G64180	--	--
Solyc01g105200.2	SL2.40ch01	-20.3223	-1.53762	0.00126003	AT5G66620	DAR6	DA1-related protein 6
Solyc01g105210.2	SL2.40ch01	-21.4132	-2.27459	0.00154388	AT1G19270	DA1	DA1
Solyc01g105220.2	SL2.40ch01	-20.1968	-1.53762	0.00071727	AT5G64210	AOX2	alternative oxidase 2
Solyc01g105360.2	SL2.40ch01	-14.4468	-1.12129	3.77e-75	AT1G22360	UGT85A2	UDP-glucosyl transferase 85A2
Solyc01g105380.1	SL2.40ch01	-35.4033	-29.2255	0.00012207	--	--	--
Solyc01g105390.2	SL2.40ch01	-19.4968	-1.46362	2.93e-05	AT4G33510	DHS2	3-deoxy-d-arabino-heptulosonate 7-phosphate synthase
Solyc01g105420.2	SL2.40ch01	-15.4677	-1.36396	3.77e-55	AT4G33510	DHS2	3-deoxy-d-arabino-heptulosonate 7-phosphate synthase
Solyc01g105430.2	SL2.40ch01	-19.4968	-2.93755	3.49e-17	--	--	--
Solyc01g105470.2	SL2.40ch01	-19.4178	-1.09562	0.00279905	--	--	--
Solyc01g105480.2	SL2.40ch01	-33.8299	-32.3724	1.88e-37	--	--	--
Solyc01g105710.2	SL2.40ch01	-14.5838	-1.02686	6.52e-58	AT5G64350	FKP12	FK506-binding protein 12
Solyc01g105850.2	SL2.40ch01	-22.6208	-3.85955	0.000518799	AT4G16730	TPS02	terpene synthase 02
Solyc01g105860.2	SL2.40ch01	-22.3124	-4.47622	2.98e-06	AT3G25810	--	--
Solyc01g105870.2	SL2.40ch01	-20.4842	-1.48871	0.00337785	AT3G25810	--	--
Solyc01g105920.2	SL2.40ch01	-17.6597	-1.82713	2.16e-22	AT3G25810	--	--
Solyc01g106110.2	SL2.40ch01	-21.3611	-6.37892	1.14e-24	--	--	--
Solyc01g106230.2	SL2.40ch01	-18.3074	-1.25681	8.02e-08	AT3G06160	--	--
Solyc01g106400.2	SL2.40ch01	-17.4648	-1.38689	2.46e-15	AT4G21860	MSRB2	methionine sulfoxide reductase B 2
Solyc01g106800.2	SL2.40ch01	-18.8068	-2.44032	2.35e-18	AT5G49630	AAP6	amino acid permease 6
Solyc01g106830.2	SL2.40ch01	-20.0813	-1.53762	0.000409541	AT5G65870	PSK5	phytosulfokine 5 precursor
Solyc01g106870.2	SL2.40ch01	-17.2943	-2.05476	6.95e-36	AT5G02290	NAK
Solyc01g106890.2	SL2.40ch01	-17.6038	-1.07465	5.15e-09	AT3G19660	--	--
Solyc01g107000.1	SL2.40ch01	-35.722	-28.5881	0.00390625	AT4G33840	--	--
Solyc01g107230.2	SL2.40ch01	-21.063	-2.33117	0.000192195	--	--	--
Solyc01g107330.2	SL2.40ch01	-14.6496	-2.45703	0	AT2G14880	--	--
Solyc01g107410.2	SL2.40ch01	-14.8567	-1.02293	9.98e-48	AT3G19510	HAT3.1
Solyc01g107430.2	SL2.40ch01	-16.8589	-1.08368	1.93e-14	AT1G24625	ZFP7	zinc finger protein 7
Solyc01g107460.2	SL2.40ch01	-11.7076	-2.45451	0	AT2G15020	--	--
Solyc01g107470.2	SL2.40ch01	-18.3486	-1.76001	1.15e-13	AT3G19508	--	--
Solyc01g107650.2	SL2.40ch01	-14.4133	-1.65327	9.64e-165	AT4G37250	--	--
Solyc01g107660.2	SL2.40ch01	-14.128	-1.04331	4.52e-81	AT4G34190	2014-09-01	stress enhanced protein 1
Solyc01g107680.2	SL2.40ch01	-21.9892	-3.12258	0.000402451	AT1G33360	--	--
Solyc01g107690.2	SL2.40ch01	-17.6705	-2.1453	3.44e-30	--	--	--
Solyc01g107730.2	SL2.40ch01	-16.5064	-3.26949	3.23e-153	AT5G67260	CYCD3;2	CYCLIN D3;2
Solyc01g107940.2	SL2.40ch01	-18.198	-1.41733	2.78e-10	AT4G34040	MBR2	MED25 BINDING RING-H2 PROTEIN 2
Solyc01g108050.2	SL2.40ch01	-18.5799	-1.94134	5.27e-14	--	--	--
Solyc01g108070.2	SL2.40ch01	-15.8026	-1.27876	4.75e-39	AT4G34020	DJ1C	DJ-1 homolog C
Solyc01g108120.2	SL2.40ch01	-17.684	-1.60081	3.45e-17	AT3G19184	--	--
Solyc01g108260.2	SL2.40ch01	-16.5778	-1.44956	1.98e-29	AT4G34412	--	--
Solyc01g108360.2	SL2.40ch01	-22.0971	-4.90685	1.54e-08	AT2G15780	--	--
Solyc01g108390.2	SL2.40ch01	-17.8558	-2.47051	1.29e-35	AT5G43580	UPI	UNUSUAL SERINE PROTEASE INHIBITOR
Solyc01g108560.2	SL2.40ch01	-19.7532	-1.41978	0.000226882	AT2G03550	--	--
Solyc01g108570.2	SL2.40ch01	-17.5207	-3.88479	4.09e-109	AT2G03550	--	--
Solyc01g108580.2	SL2.40ch01	-16.1921	-1.71726	7.33e-53	AT3G48690	CXE12
Solyc01g108610.2	SL2.40ch01	-17.4177	-2.04871	6.08e-33	AT1G49620	KRP7	KIP-RELATED PROTEIN 7
Solyc01g108650.2	SL2.40ch01	-18.483	-2.52034	4.55e-24	AT1G49510	emb1273	embryo defective 1273
Solyc01g108700.2	SL2.40ch01	-34.5297	-30.9728	1.42e-14	--	--	--
Solyc01g108790.1	SL2.40ch01	-19.2902	-3.60175	8.95e-28	AT2G30650	--	--
Solyc01g108900.2	SL2.40ch01	-18.8932	-3.69989	1.07e-38	AT3G19020	--	--
Solyc01g109040.2	SL2.40ch01	-16.722	-1.3575	5.09e-24	AT2G26500	--	--
Solyc01g109060.2	SL2.40ch01	-17.87	-1.02114	2.76e-07	AT2G15630	--	--
Solyc01g109100.2	SL2.40ch01	-16.6486	-2.3754	9.05e-74	--	--	--
Solyc01g109370.2	SL2.40ch01	-18.2863	-2.10953	1.22e-19	AT3G18850	LPAT5	lysophosphatidyl acyltransferase 5
Solyc01g109400.2	SL2.40ch01	-15.9212	-1.45693	3.8e-46	AT4G36750	--	--
Solyc01g109430.2	SL2.40ch01	-18.9455	-2.04012	5.03e-12	AT1G47740	--	--
Solyc01g109440.2	SL2.40ch01	-20.1375	-3.21139	2.12e-13	--	--	--
Solyc01g109450.2	SL2.40ch01	-18.2419	-1.7648	9.79e-15	AT1G49350	--	--
Solyc01g109500.2	SL2.40ch01	-17.2226	-2.16006	1.44e-41	AT1G49320	USPL1	unknown seed protein like 1
Solyc01g109550.2	SL2.40ch01	-17.7126	-2.89126	2.33e-52	AT3G18870	--	--
Solyc01g109670.2	SL2.40ch01	-21.3046	-3.32189	7.66e-07	AT2G21650	RSM1	RADIALIS-LIKE SANT/MYB 1
Solyc01g109690.1	SL2.40ch01	-18.6943	-1.53762	1.3e-08	AT1G75250	RSM3	RADIALIS-LIKE SANT/MYB 3
Solyc01g109700.2	SL2.40ch01	-14.5292	-1.8837	1.24e-197	AT4G34530	CIB1	cryptochrome-interacting basic-helix-loop-helix 1
Solyc01g109950.2	SL2.40ch01	-20.4993	-4.10241	6.81e-17	AT4G39110	--	--
Solyc01g110160.2	SL2.40ch01	-15.0165	-1.05686	1.17e-45	AT2G21385	--	--
Solyc01g110340.2	SL2.40ch01	-14.5448	-1.59261	3.24e-140	AT4G39010	GH9B18	glycosyl hydrolase 9B18
Solyc01g110520.2	SL2.40ch01	-12.3979	-1.19416	0	AT4G34740	DOV1	DIFFERENTIAL DEVELOPMENT OF VASCULAR ASSOCIATED CELLS
Solyc01g110540.2	SL2.40ch01	-15.9176	-1.78294	5.66e-69	AT5G15320	--	--
Solyc01g110560.2	SL2.40ch01	-17.0292	-1.111	1.91e-13	AT4G34750	--	--
Solyc01g110570.2	SL2.40ch01	-19.4361	-6.22878	5.81e-84	AT1G75580	--	--
Solyc01g110580.2	SL2.40ch01	-17.5092	-2.52003	5.52e-46	AT2G16580	--	--
Solyc01g110590.2	SL2.40ch01	-20.1088	-2.8834	3.24e-11	AT4G34760	--	--
Solyc01g110600.2	SL2.40ch01	-19.7257	-5.00577	1.54e-42	--	--	--
Solyc01g110610.2	SL2.40ch01	-22.1705	-2.76001	0.00418091	AT1G75580	--	--
Solyc01g110660.2	SL2.40ch01	-18.6858	-2.01354	5.97e-14	AT2G21210	--	--
Solyc01g110670.2	SL2.40ch01	-19.552	-1.99705	2.25e-08	AT4G34770	--	--
Solyc01g110680.2	SL2.40ch01	-19.4917	-2.50286	7.24e-13	AT2G21210	--	--
Solyc01g111260.2	SL2.40ch01	-13.6096	-1.33896	1.43e-188	AT4G38690	--	--
Solyc01g111280.2	SL2.40ch01	-18.4197	-1.40904	7.77e-09	AT2G21060	GRP2B	glycine-rich protein 2B
Solyc01g111330.2	SL2.40ch01	-17.9721	-2.58612	6.23e-36	AT4G38660	--	--
Solyc01g111620.2	SL2.40ch01	-16.4039	-1.10839	3.36e-20	AT2G16800	--	--
Solyc01g111660.2	SL2.40ch01	-13.6285	-1.05298	5.7e-116	AT4G35100	SIMIP
Solyc01g111800.2	SL2.40ch01	-17.6538	-1.41389	5.73e-14	AT1G31830	PUT2	POLYAMINE UPTAKE TRANSPORTER 2
Solyc01g111830.2	SL2.40ch01	-13.3571	-1.63452	0	AT1G20330	SMT2	sterol methyltransferase 2
Solyc01g111950.2	SL2.40ch01	-21.1968	-2.70755	3.4e-05	AT1G21590	--	--
Solyc01g112090.2	SL2.40ch01	-18.7156	-1.251	4.92e-06	AT4G38380	--	--
Solyc01g112100.2	SL2.40ch01	-16.1178	-2.23969	1.31e-93	AT1G19250	FMO1	flavin-dependent monooxygenase 1
Solyc01g112120.2	SL2.40ch01	-18.9353	-3.82965	2.46e-40	AT1G19250	FMO1	flavin-dependent monooxygenase 1
Solyc01g112190.2	SL2.40ch01	-16.9519	-2.08807	2.22e-46	AT4G35270	--	--
Solyc02g005050.2	SL2.40ch02	-22.6208	-3.85955	0.000518799	--	--	--
Solyc02g005100.2	SL2.40ch02	-34.007	-32.0181	1.26e-29	--	--	--
Solyc02g005110.2	SL2.40ch02	-21.139	-6.82302	1.42e-33	--	--	--
Solyc02g005140.2	SL2.40ch02	-35.5145	-29.0031	0.000488281	--	--	--
Solyc02g005200.2	SL2.40ch02	-15.3749	-1.00645	6.04e-33	AT3G08010	ATAB2
Solyc02g005510.2	SL2.40ch02	-17.2478	-2.34694	5.07e-48	AT1G29810	--	--
Solyc02g005520.2	SL2.40ch02	-19.6926	-2.79701	7.77e-14	--	--	--
Solyc02g012020.1	SL2.40ch02	-21.1968	-2.70755	3.4e-05	ATCG00130	ATPF
Solyc02g014360.2	SL2.40ch02	-18.5343	-1.46167	9.56e-09	AT4G14850	MEF11
Solyc02g014520.2	SL2.40ch02	-17.0115	-1.21668	4.7e-16	AT2G18850	--	--
Solyc02g014830.2	SL2.40ch02	-17.2824	-1.61735	4.36e-23	AT5G23210	SCPL34	serine carboxypeptidase-like 34
Solyc02g020890.2	SL2.40ch02	-34.1551	-31.722	3.31e-24	AT3G19970	--	--
Solyc02g020900.1	SL2.40ch02	-34.0297	-31.9728	1.01e-28	--	--	--
Solyc02g020990.2	SL2.40ch02	-22.2523	-4.59651	8.05e-07	--	--	--
Solyc02g021400.1	SL2.40ch02	-14.8593	-1.09826	1.14e-54	AT5G64140	RPS28	ribosomal protein S28
Solyc02g022880.1	SL2.40ch02	-20.8998	-7.30139	2.81e-47	--	--	--
Solyc02g022890.1	SL2.40ch02	-34.8299	-30.3724	9.31e-10	AT2G34770	FAH1	fatty acid hydroxylase 1
Solyc02g022900.2	SL2.40ch02	-34.6643	-30.7036	3.64e-12	--	--	--
Solyc02g030300.2	SL2.40ch02	-14.5787	-1.18924	2.99e-77	AT4G27290	--	--
Solyc02g030460.2	SL2.40ch02	-21.9892	-3.12258	0.000402451	AT2G35640	--	--
Solyc02g030510.1	SL2.40ch02	-35.307	-29.4182	3.05e-05	AT3G57330	ACA11	autoinhibited Ca2+-ATPase 11
Solyc02g031920.2	SL2.40ch02	-17.8028	-6.09457	5.88e-246	AT1G78780	--	--
Solyc02g031940.1	SL2.40ch02	-22.1208	-4.85955	2.98e-08	AT1G78780	--	--
Solyc02g031950.2	SL2.40ch02	-20.0226	-2.41209	1.18e-08	AT1G78780	--	--
Solyc02g032360.2	SL2.40ch02	-33.807	-32.4182	1.18e-38	--	--	--
Solyc02g032470.2	SL2.40ch02	-21.1208	-1.68962	0.00935531	AT1G55540	LNO1	LONO 1
Solyc02g032650.2	SL2.40ch02	-19.4408	-2.60474	2.78e-14	AT5G36930	--	--
Solyc02g032800.1	SL2.40ch02	-17.5137	-2.30842	1.37e-38	AT1G11700	--	--
Solyc02g032860.2	SL2.40ch02	-13.7418	-1.00077	4.27e-97	AT4G21990	PRH26	PAPS REDUCTASE HOMOLOG 26
Solyc02g033030.2	SL2.40ch02	-21.2668	-4.56737	1.18e-12	--	--	--
Solyc02g036280.2	SL2.40ch02	-17.8429	-1.24023	3e-10	--	--	--
Solyc02g036290.2	SL2.40ch02	-21.4793	-6.14248	7.94e-21	AT4G04320	--	--
Solyc02g036310.2	SL2.40ch02	-21.9502	-3.20059	0.000221252	AT4G04320	--	--
Solyc02g036470.2	SL2.40ch02	-15.3466	-1.10574	4.21e-40	AT3G02690	--	--
Solyc02g037590.1	SL2.40ch02	-35.4033	-29.2255	0.00012207	--	--	--
Solyc02g038690.1	SL2.40ch02	-18.7478	-1.34694	1.14e-06	AT1G07790	HTB1
Solyc02g043940.1	SL2.40ch02	-34.6282	-30.7757	9.09e-13	--	--	--
Solyc02g050330.1	SL2.40ch02	-34.5772	-30.8776	1.14e-13	--	--	--
Solyc02g055330.1	SL2.40ch02	-22.378	-4.34498	1.1e-05	ATMG00710	ORF120
Solyc02g055370.2	SL2.40ch02	-20.639	-5.82302	4.23e-32	AT4G31690	--	--
Solyc02g061780.2	SL2.40ch02	-19.3455	-1.91418	2.92e-08	AT2G17040	NAC036	NAC domain containing protein 36
Solyc02g061820.2	SL2.40ch02	-14.6484	-1.14236	5.58e-68	AT5G66055	EMB2036	EMBRYO DEFECTIVE 2036
Solyc02g061940.2	SL2.40ch02	-18.391	-2.23019	2.62e-20	AT2G24960	--	--
Solyc02g061990.2	SL2.40ch02	-21.5971	-3.90685	1.31e-07	AT2G17770	FDP	FD PARALOG
Solyc02g062170.2	SL2.40ch02	-19.2604	-2.96548	1.58e-19	AT5G66230	--	--
Solyc02g062250.2	SL2.40ch02	-14.9653	-1.00622	4.09e-43	AT2G18040	PIN1AT	peptidylprolyl cis/trans isomerase, NIMA-interacting 1
Solyc02g062340.2	SL2.40ch02	-10.349	-1.17706	0	AT4G38970	FBA2	fructose-bisphosphate aldolase 2
Solyc02g062380.1	SL2.40ch02	-20.1802	-1.33968	0.00308768	AT5G66320	GATA5	GATA transcription factor 5
Solyc02g062400.2	SL2.40ch02	-19.1798	-1.02541	0.00206027	AT3G51060	STY1	STYLISH 1
Solyc02g062570.2	SL2.40ch02	-18.865	-2.32391	4.15e-16	AT5G66450	LPPepsilon2	lipid phosphate phosphatase epsilon 2
Solyc02g062590.2	SL2.40ch02	-35.222	-29.5881	7.63e-06	AT1G56600	GolS2	galactinol synthase 2
Solyc02g062640.2	SL2.40ch02	-14.6093	-1.67592	4.62e-148	AT2G18250	COAD	4-phosphopantetheine adenylyltransferase
Solyc02g062730.2	SL2.40ch02	-21.6968	-5.70755	3.11e-15	--	--	--
Solyc02g062760.2	SL2.40ch02	-20.5044	-2.92228	5.81e-09	AT3G50870	MNP	MONOPOLE
Solyc02g062890.1	SL2.40ch02	-19.9917	-1.50286	0.000355281	AT4G36670	PMT6	polyol/monosaccharide transporter 6
Solyc02g062960.2	SL2.40ch02	-17.3779	-1.84939	7.63e-28	AT2G18550	HB21	homeobox protein 21
Solyc02g062980.2	SL2.40ch02	-35.5772	-28.8776	0.000976563	AT2G18570	--	--
Solyc02g063030.2	SL2.40ch02	-12.9515	-1.40243	0	AT3G02500	--	--
Solyc02g063150.2	SL2.40ch02	-8.40726	-1.29652	0	AT5G38420	RBCS2B	Rubisco small subunit 2B
Solyc02g063230.1	SL2.40ch02	-19.0358	-3.02947	1.73e-23	AT1G67050	--	--
Solyc02g063270.2	SL2.40ch02	-14.5426	-1.55831	1.66e-134	AT1G71140	--	--
Solyc02g063280.2	SL2.40ch02	-17.2273	-1.19052	1.17e-13	AT1G60640	--	--
Solyc02g063300.2	SL2.40ch02	-18.7532	-1.41978	2.98e-07	AT5G38060	--	--
Solyc02g063380.1	SL2.40ch02	-19.1542	-3.39177	4.65e-27	--	--	--
Solyc02g063420.2	SL2.40ch02	-19.2446	-3.6929	3.63e-30	AT5G65660	--	--
Solyc02g063440.2	SL2.40ch02	-20.4132	-1.63073	0.000940674	--	--	--
Solyc02g063530.2	SL2.40ch02	-16.777	-1.43653	1.51e-25	--	--	--
Solyc02g064600.2	SL2.40ch02	-18.6168	-1.77863	1.12e-11	AT4G20060	EMB1895	EMBRYO DEFECTIVE 1895
Solyc02g064940.1	SL2.40ch02	-12.2675	-1.141	0	AT3G19320	--	--
Solyc02g064950.2	SL2.40ch02	-14.8811	-2.34707	3.11e-240	AT4G36910	LEJ2	LOSS OF THE TIMING OF ET AND JA BIOSYNTHESIS 2
Solyc02g064960.2	SL2.40ch02	-14.8526	-1.09638	9.33e-55	AT4G36920	FLO2	FLORAL MUTANT 2
Solyc02g065000.1	SL2.40ch02	-14.2642	-1.09644	1.91e-81	AT2G15680	CML30	calmodulin-like 30
Solyc02g065010.1	SL2.40ch02	-19.5686	-2.79396	5.93e-15	--	--	--
Solyc02g065110.2	SL2.40ch02	-16.3887	-1.6263	8.77e-42	AT5G66850	MAPKKK5	mitogen-activated protein kinase kinase kinase 5
Solyc02g065190.2	SL2.40ch02	-18.5856	-1.92994	8.37e-14	AT2G45550	CYP76C4	cytochrome P450, family 76, subfamily C, polypeptide 4
Solyc02g065240.2	SL2.40ch02	-15.6937	-2.32661	2.19e-135	AT2G23620	MES1	methyl esterase 1
Solyc02g065280.2	SL2.40ch02	-16.3171	-3.82302	7.31e-242	AT2G23620	MES1	methyl esterase 1
Solyc02g065290.1	SL2.40ch02	-21.878	-3.34498	6.6e-05	AT5G66940	--	--
Solyc02g065350.2	SL2.40ch02	-18.6015	-2.18214	4.16e-17	AT3G18990	VRN1	REDUCED VERNALIZATION RESPONSE 1
Solyc02g065390.1	SL2.40ch02	-35.146	-29.7401	1.91e-06	--	--	--
Solyc02g065420.2	SL2.40ch02	-20.0658	-1.35476	0.0017692	AT3G50810	--	--
Solyc02g065430.1	SL2.40ch02	-18.8046	-1.58342	1.94e-08	AT2G23690	--	--
Solyc02g065480.2	SL2.40ch02	-21.052	-3.82713	2.46e-10	AT5G66600	--	--
Solyc02g065510.1	SL2.40ch02	-21.7817	-2.3677	0.00442505	AT5G66631	--	--
Solyc02g065620.2	SL2.40ch02	-18.7255	-2.14029	3.43e-15	AT1G67180	--	--
Solyc02g066810.1	SL2.40ch02	-22.1705	-2.76001	0.00418091	--	--	--
Solyc02g066830.2	SL2.40ch02	-33.1437	-33.7446	1.19e-93	AT5G60980	--	--
Solyc02g066920.2	SL2.40ch02	-14.7262	-3.54892	0	AT5G39210	CRR7	CHLORORESPIRATORY REDUCTION 7
Solyc02g067050.2	SL2.40ch02	-13.1546	-1.29041	8.95e-240	AT3G29240	--	--
Solyc02g067120.2	SL2.40ch02	-14.44	-1.55467	1.39e-143	AT5G39530	--	--
Solyc02g067170.1	SL2.40ch02	-19.1705	-2.76001	4.25e-18	--	--	--
Solyc02g067220.2	SL2.40ch02	-21.2171	-3.49698	6.68e-08	AT5G39670	--	--
Solyc02g067230.2	SL2.40ch02	-18.2595	-2.24217	1.94e-22	AT5G39660	CDF2	cycling DOF factor 2
Solyc02g067260.1	SL2.40ch02	-18.8538	-2.74967	4.66e-22	AT1G26800	--	--
Solyc02g067270.1	SL2.40ch02	-18.6665	-1.59312	2.56e-09	--	--	--
Solyc02g067280.1	SL2.40ch02	-35.5772	-28.8776	0.000976563	AT3G61180	--	--
Solyc02g067310.2	SL2.40ch02	-14.8525	-1.11689	9.12e-57	AT3G28920	ZHD9	ZINC FINGER HOMEODOMAIN 9
Solyc02g067320.1	SL2.40ch02	-14.9545	-1.4085	3.14e-83	AT5G15210	ZHD8	ZINC FINGER HOMEODOMAIN 8
Solyc02g067340.2	SL2.40ch02	-16.3866	-1.04012	3.48e-18	AT3G47600	MYB94	myb domain protein 94
Solyc02g067350.2	SL2.40ch02	-17.2275	-1.47622	3.21e-20	AT5G39785	--	--
Solyc02g067360.2	SL2.40ch02	-16.3373	-1.18236	1.03e-23	AT5G39830	DEGP8	DEG PROTEASE 8
Solyc02g067520.2	SL2.40ch02	-17.714	-3.49819	1.01e-76	--	--	--
Solyc02g067550.1	SL2.40ch02	-20.6059	-2.27459	1.51e-05	AT3G28455	CLE25	CLAVATA3/ESR-RELATED 25
Solyc02g067580.2	SL2.40ch02	-17.0252	-2.79204	5.03e-78	AT3G48140	--	--
Solyc02g067660.2	SL2.40ch02	-15.9695	-2.2431	2.31e-104	AT5G14930	SAG101	senescence-associated gene 101
Solyc02g067730.1	SL2.40ch02	-20.3445	-8.41209	5.36e-101	AT5G40310	--	--
Solyc02g067870.2	SL2.40ch02	-35.4033	-29.2255	0.00012207	AT3G63170	FAP1	fatty-acid-binding protein 1
Solyc02g067910.1	SL2.40ch02	-16.8945	-1.33466	1.19e-20	--	--	--
Solyc02g067930.2	SL2.40ch02	-17.6119	-1.49754	5.76e-16	AT5G40610	GPDHp	Glycerol-3-phosphate dehydrogenase plastidic
Solyc02g067970.2	SL2.40ch02	-19.7931	-1.90019	1.11e-06	AT3G27330	--	--
Solyc02g068150.2	SL2.40ch02	-16.4938	-1.05063	3.39e-17	AT1G27970	NTF2B	nuclear transport factor 2B
Solyc02g068320.2	SL2.40ch02	-17.2616	-1.43809	8.06e-19	AT1G14130	--	--
Solyc02g068350.1	SL2.40ch02	-16.321	-1.55673	1.85e-40	--	--	--
Solyc02g068390.2	SL2.40ch02	-18.479	-1.428	1.05e-08	AT1G53530	--	--
Solyc02g068440.2	SL2.40ch02	-16.9561	-2.11047	3.24e-47	AT4G20030	--	--
Solyc02g068610.1	SL2.40ch02	-18.809	-1.30814	4e-06	AT5G35830	--	--
Solyc02g068760.2	SL2.40ch02	-16.1958	-1.60019	6.09e-46	AT2G35130	--	--
Solyc02g068770.2	SL2.40ch02	-16.8053	-1.19093	8.63e-18	AT5G55140	--	--
Solyc02g068820.1	SL2.40ch02	-18.0951	-3.86372	1.9e-73	AT5G46330	FLS2	FLAGELLIN-SENSITIVE 2
Solyc02g068830.1	SL2.40ch02	-19.6819	-2.12258	1.41e-08	AT3G47090	--	--
Solyc02g068860.1	SL2.40ch02	-22.4132	-4.27459	2.1e-05	--	--	--
Solyc02g068890.2	SL2.40ch02	-19.5418	-1.23277	0.000534964	AT4G19890	--	--
Solyc02g068930.2	SL2.40ch02	-16.6721	-1.89537	8.98e-47	AT5G45040	CYTC6A	cytochrome c6A
Solyc02g068990.2	SL2.40ch02	-16.4207	-1.13525	7.18e-21	--	--	--
Solyc02g069060.2	SL2.40ch02	-19.0806	-1.22396	0.00011094	AT1G10155	PP2-A10	phloem protein 2-A10
Solyc02g069110.2	SL2.40ch02	-19.3183	-1.82055	1.04e-07	AT1G02305	--	--
Solyc02g069170.1	SL2.40ch02	-18.6204	-1.68537	1.37e-10	AT3G02160	--	--
Solyc02g069220.1	SL2.40ch02	-17.1876	-1.11109	2.11e-12	--	--	--
Solyc02g069390.1	SL2.40ch02	-19.8954	-1.31021	0.00126356	AT2G35640	--	--
Solyc02g069420.2	SL2.40ch02	-21.8283	-2.27459	0.00753784	AT1G72700	--	--
Solyc02g069440.2	SL2.40ch02	-21.7523	-3.59651	5.65e-06	AT1G31320	LBD4	LOB domain-containing protein 4
Solyc02g069500.1	SL2.40ch02	-18.0252	-1.05069	6.12e-07	AT4G21300	--	--
Solyc02g069600.2	SL2.40ch02	-18.5807	-1.22446	2.49e-06	AT5G36110	CYP716A1	cytochrome P450, family 716, subfamily A, polypeptide 1
Solyc02g069620.2	SL2.40ch02	-14.2869	-1.53562	1.68e-155	AT5G44520	--	--
Solyc02g069630.2	SL2.40ch02	-17.6949	-1.17772	6.04e-10	AT4G20430	--	--
Solyc02g069670.2	SL2.40ch02	-17.001	-1.05441	1.77e-12	AT5G11720	--	--
Solyc02g069680.2	SL2.40ch02	-18.1122	-1.16077	9.66e-08	AT5G44560	VPS2.2
Solyc02g069840.2	SL2.40ch02	-17.7992	-1.37038	4.05e-12	AT1G16740	--	--
Solyc02g069860.2	SL2.40ch02	-14.5759	-1.19475	4.12e-78	AT1G30500	NF-YA7	nuclear factor Y, subunit A7
Solyc02g069910.1	SL2.40ch02	-15.767	-1.69374	6.39e-69	--	--	--
Solyc02g069920.2	SL2.40ch02	-15.1214	-2.40068	2.34e-213	AT1G30520	AAE14	acyl-activating enzyme 14
Solyc02g069950.2	SL2.40ch02	-14.1431	-1.0989	5.77e-89	AT5G08420	--	--
Solyc02g069960.2	SL2.40ch02	-21.4695	-4.16211	2.84e-09	AT3G12910	--	--
Solyc02g070000.2	SL2.40ch02	-17.1197	-1.43317	1.33e-20	AT4G20940	GHR1	GUARD CELL HYDROGEN PEROXIDE-RESISTANT 1
Solyc02g070180.1	SL2.40ch02	-20.4598	-4.18148	5.24e-18	AT5G44440	--	--
Solyc02g070220.2	SL2.40ch02	-17.0587	-1.99996	3.86e-40	AT1G30660	--	--
Solyc02g070230.1	SL2.40ch02	-17.8169	-2.35807	1.95e-33	AT1G30680	--	--
Solyc02g070330.2	SL2.40ch02	-15.5505	-1.43842	4.72e-58	AT5G58420	--	--
Solyc02g070340.2	SL2.40ch02	-15.2662	-1.40626	4.39e-67	AT5G58420	--	--
Solyc02g070370.2	SL2.40ch02	-18.6934	-3.71421	7.92e-45	AT5G48620	--	--
Solyc02g070540.2	SL2.40ch02	-15.8714	-1.90246	3.38e-80	AT2G34510	--	--
Solyc02g070670.2	SL2.40ch02	-14.3965	-1.05304	5.61e-69	AT2G34470	UREG	urease accessory protein G
Solyc02g070700.1	SL2.40ch02	-21.052	-1.82713	0.00371917	AT2G42040	--	--
Solyc02g070800.2	SL2.40ch02	-14.4724	-1.35885	1.01e-107	--	--	--
Solyc02g070850.1	SL2.40ch02	-34.6108	-30.8105	4.55e-13	--	--	--
Solyc02g070900.1	SL2.40ch02	-20.6968	-2.53762	2.83e-06	--	--	--
Solyc02g070910.1	SL2.40ch02	-15.8193	-2.27757	8.25e-119	AT5G46330	FLS2	FLAGELLIN-SENSITIVE 2
Solyc02g070920.2	SL2.40ch02	-20.7668	-5.56737	7.97e-27	--	--	--
Solyc02g070930.1	SL2.40ch02	-22.378	-4.34498	1.1e-05	--	--	--
Solyc02g070940.1	SL2.40ch02	-9.14743	-1.356	0	AT1G29930	LHCB1.3	LIGHT-HARVESTING CHLOROPHYLL A/B-PROTEIN 1.3
Solyc02g070950.1	SL2.40ch02	-10.9401	-1.60902	0	AT1G29930	LHCB1.3	LIGHT-HARVESTING CHLOROPHYLL A/B-PROTEIN 1.3
Solyc02g070970.1	SL2.40ch02	-9.80107	-1.24356	0	AT1G29930	LHCB1.3	LIGHT-HARVESTING CHLOROPHYLL A/B-PROTEIN 1.3
Solyc02g071000.1	SL2.40ch02	-9.97096	-1.17504	0	AT1G29930	LHCB1.3	LIGHT-HARVESTING CHLOROPHYLL A/B-PROTEIN 1.3
Solyc02g071010.1	SL2.40ch02	-9.56187	-1.53036	0	AT1G29930	LHCB1.3	LIGHT-HARVESTING CHLOROPHYLL A/B-PROTEIN 1.3
Solyc02g071080.1	SL2.40ch02	-18.6876	-1.46723	5.5e-08	AT4G18210	PUP10	purine permease 10
Solyc02g071100.2	SL2.40ch02	-17.5522	-1.28161	1.57e-12	AT4G18210	PUP10	purine permease 10
Solyc02g071220.2	SL2.40ch02	-16.2278	-1.34327	3.54e-32	AT3G57040	ATRR4	RESPONSE REGULATOR 4
Solyc02g071300.1	SL2.40ch02	-22.5305	-4.04012	0.000144958	AT5G46460	--	--
Solyc02g071380.2	SL2.40ch02	-14.6915	-3.29923	0	AT1G17020	SRG1	senescence-related gene 1
Solyc02g071450.2	SL2.40ch02	-18.3168	-2.85266	2.58e-34	AT1G17020	SRG1	senescence-related gene 1
Solyc02g071470.2	SL2.40ch02	-19.6868	-2.55752	8.09e-12	AT4G25300	--	--
Solyc02g071580.2	SL2.40ch02	-14.8763	-1.85888	8.89e-152	AT5G45650	--	--
Solyc02g071640.1	SL2.40ch02	-21.7523	-3.59651	5.65e-06	AT1G29670	--	--
Solyc02g071680.1	SL2.40ch02	-35.807	-28.4182	0.0078125	AT1G29670	--	--
Solyc02g071820.2	SL2.40ch02	-17.8085	-1.48404	3.53e-14	AT1G07650	--	--
Solyc02g071830.1	SL2.40ch02	-18.967	-3.99705	4.14e-43	AT5G06970	--	--
Solyc02g071920.2	SL2.40ch02	-17.645	-1.20347	1.13e-10	AT4G18910	NLM2	NOD26-LIKE INTRINSIC PROTEIN 2
Solyc02g071940.1	SL2.40ch02	-18.7455	-1.43505	2.04e-07	--	--	--
Solyc02g071970.1	SL2.40ch02	-18.9186	-2.4792	1.57e-17	--	--	--
Solyc02g072020.1	SL2.40ch02	-21.2523	-1.95266	0.00407731	AT4G18840	--	--
Solyc02g072050.1	SL2.40ch02	-35.5145	-29.0031	0.000488281	AT2G47010	--	--
Solyc02g072220.1	SL2.40ch02	-18.8061	-1.40012	7.43e-07	AT2G42760	--	--
Solyc02g072280.1	SL2.40ch02	-35.4567	-29.1186	0.000244141	AT1G04110	SDD1	STOMATAL DENSITY AND DISTRIBUTION 1
Solyc02g072310.2	SL2.40ch02	-19.391	-2.5052	9.65e-14	AT5G45780	--	--
Solyc02g072440.2	SL2.40ch02	-19.8373	-3.08651	4.15e-15	AT3G47570	--	--
Solyc02g072450.2	SL2.40ch02	-17.3403	-1.40487	4.36e-17	--	--	--
Solyc02g072460.1	SL2.40ch02	-20.139	-1.6531	0.000198039	AT5G43050	NPQ6	NONPHOTOCHEMICAL QUENCHING 6
Solyc02g072500.2	SL2.40ch02	-20.224	-1.25222	0.00660882	AT2G34190	--	--
Solyc02g072550.1	SL2.40ch02	-21.6208	-5.85955	5.38e-17	AT4G18690	--	--
Solyc02g072560.1	SL2.40ch02	-21.7969	-5.50725	3.48e-13	AT4G18690	--	--
Solyc02g072570.1	SL2.40ch02	-35.183	-29.6661	3.81e-06	AT4G18690	--	--
Solyc02g073580.1	SL2.40ch02	-16.5801	-2.6531	3.13e-96	AT4G18650	--	--
Solyc02g074590.2	SL2.40ch02	-21.0199	-1.89126	0.0023157	AT3G51130	--	--
Solyc02g074600.2	SL2.40ch02	-21.3445	-2.41209	0.000533521	--	--	--
Solyc02g075610.2	SL2.40ch02	-14.4633	-2.01006	6.02e-235	AT3G27530	MAG4	MAIGO 4
Solyc02g075620.2	SL2.40ch02	-18.374	-1.00815	2.82e-05	AT5G19730	--	--
Solyc02g076680.2	SL2.40ch02	-16.2962	-1.1497	3.68e-23	AT2G30990	--	--
Solyc02g076690.2	SL2.40ch02	-16.961	-3.17907	5.87e-106	AT1G09850	XBCP3	xylem bark cysteine peptidase 3
Solyc02g076950.2	SL2.40ch02	-18.0585	-1.58314	1.13e-13	AT2G34090	MEE18	maternal effect embryo arrest 18
Solyc02g076960.2	SL2.40ch02	-18.9753	-1.43453	2.02e-06	AT2G34090	MEE18	maternal effect embryo arrest 18
Solyc02g077120.2	SL2.40ch02	-19.3343	-4.81773	1.04e-49	AT1G28610	--	--
Solyc02g077130.1	SL2.40ch02	-21.9132	-3.27459	0.000121117	AT1G28580	--	--
Solyc02g077140.2	SL2.40ch02	-15.4876	-2.20576	4.32e-140	AT4G18550	DSEL	DAD1-like seeding establishment-related lipase
Solyc02g077190.1	SL2.40ch02	-22.3124	-4.47622	2.98e-06	--	--	--
Solyc02g077210.1	SL2.40ch02	-35.646	-28.7401	0.00195312	AT4G18490	--	--
Solyc02g077230.2	SL2.40ch02	-22.8445	-3.41209	0.00634766	--	--	--
Solyc02g077280.2	SL2.40ch02	-15.2725	-1.12068	4.54e-43	AT5G66470	--	--
Solyc02g077310.2	SL2.40ch02	-18.4598	-1.53762	5.21e-10	AT4G18460	--	--
Solyc02g077320.2	SL2.40ch02	-17.4066	-1.7171	1.02e-23	AT4G18470	SNI1	SUPPRESSOR OF NPR1-1, INDUCIBLE 1
Solyc02g077440.2	SL2.40ch02	-17.8049	-4.20362	1.47e-105	AT5G46030	--	--
Solyc02g077560.2	SL2.40ch02	-15.6038	-1.00757	2.76e-28	AT2G33860	ETT	ETTIN
Solyc02g077590.1	SL2.40ch02	-17.144	-1.89411	4.62e-34	AT5G15150	HB-3	homeobox 3
Solyc02g077700.1	SL2.40ch02	-17.2879	-1.44692	1.07e-18	AT2G33855	--	--
Solyc02g077720.2	SL2.40ch02	-17.757	-1.41209	3.73e-13	--	--	--
Solyc02g077760.1	SL2.40ch02	-19.7969	-1.50725	0.000117055	--	--	--
Solyc02g077910.2	SL2.40ch02	-18.4016	-1.44526	2.46e-09	AT2G33820	MBAC1
Solyc02g077930.1	SL2.40ch02	-33.2712	-33.4896	2.26e-78	--	--	--
Solyc02g077940.1	SL2.40ch02	-33.3505	-33.3311	2.26e-72	--	--	--
Solyc02g077970.2	SL2.40ch02	-22.1208	-2.85955	0.00234985	AT5G44310	--	--
Solyc02g077990.2	SL2.40ch02	-10.7141	-1.13639	0	AT2G33800	EMB3113	EMBRYO DEFECTIVE 3113
Solyc02g078040.2	SL2.40ch02	-17.222	-2.3575	2.51e-49	AT2G34700	--	--
Solyc02g078270.2	SL2.40ch02	-17.7268	-1.07665	2.38e-08	AT4G21610	LOL2	lsd one like 2
Solyc02g078400.2	SL2.40ch02	-13.2188	-1.23332	1.89e-209	AT4G04955	ATALN	allantoinase
Solyc02g078490.2	SL2.40ch02	-17.1301	-1.07564	3.61e-12	--	--	--
Solyc02g078510.2	SL2.40ch02	-20.4408	-2.60474	1.21e-07	--	--	--
Solyc02g078620.1	SL2.40ch02	-19.0278	-1.87549	8.37e-10	AT5G60200	TMO6	TARGET OF MONOPTEROS 6
Solyc02g078660.2	SL2.40ch02	-19.0986	-2.26009	4.4e-13	AT4G04980	--	--
Solyc02g078720.2	SL2.40ch02	-20.2523	-1.95266	2.39e-05	AT1G11120	--	--
Solyc02g078760.1	SL2.40ch02	-15.4637	-1.11867	8.14e-38	AT1G11125	--	--
Solyc02g078830.2	SL2.40ch02	-15.93	-1.17426	2.03e-30	AT1G65030	--	--
Solyc02g078860.2	SL2.40ch02	-15.6659	-1.40937	2.39e-51	AT5G54390	HL	HAL2-like
Solyc02g079000.2	SL2.40ch02	-15.7522	-1.06308	1.35e-28	AT1G79560	FTSH12	FTSH protease 12
Solyc02g079010.2	SL2.40ch02	-18.0695	-1.05374	8.7e-07	AT1G61260	--	--
Solyc02g079090.2	SL2.40ch02	-18.4361	-1.58493	1.03e-10	AT3G18150	--	--
Solyc02g079190.2	SL2.40ch02	-13.7773	-1.30331	2.59e-159	AT3G62980	TIR1	TRANSPORT INHIBITOR RESPONSE 1
Solyc02g079270.2	SL2.40ch02	-16.415	-1.36873	1.34e-29	AT4G05090	--	--
Solyc02g079320.2	SL2.40ch02	-18.92	-5.261	1.14e-80	--	--	--
Solyc02g079340.2	SL2.40ch02	-21.4892	-6.12258	1.57e-20	--	--	--
Solyc02g079370.2	SL2.40ch02	-19.8075	-2.08511	1.03e-07	AT4G03270	CYCD6;1	Cyclin D6;1
Solyc02g079510.2	SL2.40ch02	-21.2171	-2.02305	0.00249392	AT5G05340	PRX52	peroxidase 52
Solyc02g079580.2	SL2.40ch02	-20.9695	-3.16211	1.03e-07	AT1G61490	--	--
Solyc02g079730.2	SL2.40ch02	-16.2642	-1.77095	7.48e-54	AT4G28590	MRL7	Mesophyll-cell RNAi Library line 7
Solyc02g079770.2	SL2.40ch02	-14.5586	-1.41776	2.04e-110	AT1G11430	MORF9	multiple organellar RNA editing factor 9
Solyc02g079790.2	SL2.40ch02	-19.1096	-1.48104	3.18e-06	AT1G61667	--	--
Solyc02g079820.2	SL2.40ch02	-22.7817	-3.53762	0.00341797	AT1G55890	--	--
Solyc02g079830.1	SL2.40ch02	-17.5597	-1.19697	3.5e-11	AT1G55890	--	--
Solyc02g079870.2	SL2.40ch02	-16.3518	-1.46233	4.12e-35	--	--	--
Solyc02g080010.2	SL2.40ch02	-19.3223	-3.53762	3.43e-26	AT4G05200	CRK25	cysteine-rich RLK (RECEPTOR-like protein kinase) 25
Solyc02g080160.2	SL2.40ch02	-17.636	-1.44933	8.62e-15	AT1G11545	XTH8	xyloglucan endotransglucosylase/hydrolase 8
Solyc02g080170.1	SL2.40ch02	-19.4616	-1.68201	1.15e-06	AT4G21170	--	--
Solyc02g080210.2	SL2.40ch02	-15.6598	-1.00551	3.43e-27	AT1G11580	PMEPCRA	methylesterase PCR A
Solyc02g080220.2	SL2.40ch02	-18.6241	-4.45189	1.65e-68	AT1G11580	PMEPCRA	methylesterase PCR A
Solyc02g080230.2	SL2.40ch02	-15.6144	-1.50249	2.28e-60	AT4G21745	--	--
Solyc02g080310.2	SL2.40ch02	-16.5209	-1.71937	1.48e-42	AT4G21760	BGLU47	beta-glucosidase 47
Solyc02g080320.2	SL2.40ch02	-19.1475	-1.51826	2.48e-06	AT4G21770	--	--
Solyc02g080400.1	SL2.40ch02	-20.0096	-1.46723	0.000535436	AT4G21820	--	--
Solyc02g080490.2	SL2.40ch02	-17.2997	-1.15675	2.32e-12	AT3G21690	--	--
Solyc02g080510.1	SL2.40ch02	-15.8513	-2.66582	4.36e-159	AT1G11700	--	--
Solyc02g080600.1	SL2.40ch02	-16.9079	-1.8568	4.47e-38	--	--	--
Solyc02g080640.2	SL2.40ch02	-11.8063	-2.43842	0	AT4G21990	PRH26	PAPS REDUCTASE HOMOLOG 26
Solyc02g080960.1	SL2.40ch02	-21.6968	-2.53762	0.00148964	AT1G05070	--	--
Solyc02g080980.2	SL2.40ch02	-15.2093	-1.33063	9.57e-63	AT4G04350	EMB2369	EMBRYO DEFECTIVE 2369
Solyc02g081150.1	SL2.40ch02	-13.8339	-1.59264	3.24e-228	AT4G22190	--	--
Solyc02g081180.1	SL2.40ch02	-18.1475	-2.16211	1.32e-22	AT4G03965	--	--
Solyc02g081220.1	SL2.40ch02	-20.9087	-1.66887	0.00522288	AT4G20820	--	--
Solyc02g081260.1	SL2.40ch02	-19.7301	-1.82713	1.65e-06	AT1G65920	--	--
Solyc02g081270.2	SL2.40ch02	-17.8712	-1.31399	4.03e-11	AT1G65900	--	--
Solyc02g081350.2	SL2.40ch02	-18.9738	-2.23469	6.26e-14	AT1G66120	AtAAE11
Solyc02g081550.2	SL2.40ch02	-17.5495	-2.77258	5.2e-54	AT5G15250	FTSH6	FTSH protease 6
Solyc02g081560.1	SL2.40ch02	-20.3223	-1.53762	0.00126003	AT5G10695	--	--
Solyc02g081600.2	SL2.40ch02	-17.2415	-2.75663	4.87e-66	AT1G05300	ZIP5	zinc transporter 5 precursor
Solyc02g081670.1	SL2.40ch02	-35.807	-28.4182	0.0078125	AT1G30950	UFO	UNUSUAL FLORAL ORGANS
Solyc02g081770.1	SL2.40ch02	-21.2523	-6.59651	8.05e-29	AT3G26040	--	--
Solyc02g081840.2	SL2.40ch02	-19.1968	-1.53762	2.87e-06	AT3G47630	--	--
Solyc02g081900.2	SL2.40ch02	-16.7067	-2.37126	1.46e-70	AT3G57430	OTP84	ORGANELLE TRANSCRIPT PROCESSING 84
Solyc02g081920.2	SL2.40ch02	-15.6483	-1.80441	3.27e-84	AT4G20130	TAC14
Solyc02g082000.2	SL2.40ch02	-13.3339	-1.0551	1.79e-142	AT5G09500	--	--
Solyc02g082070.2	SL2.40ch02	-18.7301	-1.55212	1.49e-08	AT3G26300	CYP71B34	cytochrome P450, family 71, subfamily B, polypeptide 34
Solyc02g082200.2	SL2.40ch02	-13.8782	-1.22591	5.87e-132	AT3G54900	CXIP1	CAX interacting protein 1
Solyc02g082400.2	SL2.40ch02	-18.9232	-1.96701	1.98e-11	AT1G11950	--	--
Solyc02g082490.2	SL2.40ch02	-17.7504	-1.69195	3.33e-18	AT3G51470	--	--
Solyc02g082740.1	SL2.40ch02	-19.6208	-1.85955	3.85e-07	AT1G58170	--	--
Solyc02g082770.2	SL2.40ch02	-19.1356	-3.91108	1.25e-36	AT3G51460	RHD4	ROOT HAIR DEFECTIVE4
Solyc02g082870.2	SL2.40ch02	-20.6118	-1.53762	0.00393317	AT2G17650	--	--
Solyc02g083140.2	SL2.40ch02	-15.6657	-1.05454	1.7e-29	AT2G04270	RNEE/G	RNAse E/G-like
Solyc02g083220.1	SL2.40ch02	-20.3124	-4.47622	8.76e-23	AT4G35800	RPB1	RNA POLYMERASE II LARGE SUBUNIT
Solyc02g083230.2	SL2.40ch02	-18.3703	-3.8646	1.22e-60	AT4G35800	RPB1	RNA POLYMERASE II LARGE SUBUNIT
Solyc02g083240.2	SL2.40ch02	-19.4246	-3.60801	2.25e-25	AT4G35800	RPB1	RNA POLYMERASE II LARGE SUBUNIT
Solyc02g083340.2	SL2.40ch02	-15.1383	-1.19687	2.17e-53	AT4G35790	PLDDELTA	phospholipase D delta
Solyc02g083410.2	SL2.40ch02	-14.0013	-1.03167	2.4e-86	AT3G09580	--	--
Solyc02g083500.2	SL2.40ch02	-15.042	-1.55449	3.7e-95	AT5G66090	--	--
Solyc02g083520.2	SL2.40ch02	-20.5199	-2.89126	1.03e-08	AT4G35900	FD-1
Solyc02g083540.2	SL2.40ch02	-15.3602	-1.28688	3.18e-53	AT4G35920	MCA1	mid1-complementing activity 1
Solyc02g083640.2	SL2.40ch02	-18.0634	-1.01977	1.83e-06	AT3G51280	--	--
Solyc02g083650.2	SL2.40ch02	-16.8402	-1.35386	5.07e-22	AT4G35980	--	--
Solyc02g083720.2	SL2.40ch02	-19.4842	-1.48871	1.95e-05	AT1G11000	MLO4	MILDEW RESISTANCE LOCUS O 4
Solyc02g083790.2	SL2.40ch02	-19.052	-2.07819	1.38e-11	AT4G36010	--	--
Solyc02g083890.2	SL2.40ch02	-18.7411	-2.33117	1.3e-17	AT5G66230	--	--
Solyc02g083970.1	SL2.40ch02	-15.6226	-2.12739	1.06e-118	AT2G17972	--	--
Solyc02g083980.2	SL2.40ch02	-17.6559	-1.25573	2.04e-11	AT1G19940	GH9B5	glycosyl hydrolase 9B5
Solyc02g084020.2	SL2.40ch02	-16.1385	-1.62421	2.87e-49	AT1G20580	--	--
Solyc02g084130.2	SL2.40ch02	-21.8445	-3.41209	3.59e-05	--	--	--
Solyc02g084210.1	SL2.40ch02	-21.4502	-4.20059	1.49e-09	AT5G66280	GMD1	GDP-D-mannose 4,6-dehydratase 1
Solyc02g084380.2	SL2.40ch02	-16.7266	-1.49423	1.63e-28	AT3G18760	--	--
Solyc02g084450.2	SL2.40ch02	-19.4628	-5.5316	7.61e-62	AT3G14470	--	--
Solyc02g084480.1	SL2.40ch02	-34.9567	-30.1186	2.98e-08	--	--	--
Solyc02g084490.1	SL2.40ch02	-19.8716	-9.3578	1.16e-197	AT3G27530	MAG4	MAIGO 4
Solyc02g084540.2	SL2.40ch02	-17.766	-1.35193	4.29e-12	AT4G36210	--	--
Solyc02g084570.2	SL2.40ch02	-14.7103	-1.2085	6.76e-73	AT4G36220	FAH1	ferulic acid 5-hydroxylase 1
Solyc02g084590.2	SL2.40ch02	-15.9243	-1.40289	8.58e-43	AT5G66320	GATA5	GATA transcription factor 5
Solyc02g084610.1	SL2.40ch02	-17.8126	-1.61438	1.81e-16	AT5G66330	--	--
Solyc02g084710.2	SL2.40ch02	-16.4266	-1.09291	2.26e-19	AT3G51030	TRX1	thioredoxin H-type 1
Solyc02g084830.2	SL2.40ch02	-21.4892	-2.95266	4.92e-05	AT5G44230	--	--
Solyc02g084850.2	SL2.40ch02	-18.0596	-2.48609	2.39e-31	--	--	--
Solyc02g084980.2	SL2.40ch02	-17.1023	-1.5517	3.56e-24	AT2G47180	GolS1	galactinol synthase 1
Solyc02g084990.2	SL2.40ch02	-12.7339	-2.38189	0	AT5G66460	MAN7	endo-beta-mannase 7
Solyc02g085100.2	SL2.40ch02	-13.6403	-2.08278	0	AT5G66530	--	--
Solyc02g085220.2	SL2.40ch02	-17.617	-1.22319	3.48e-11	AT4G36630	EMB2754	EMBRYO DEFECTIVE 2754
Solyc02g085250.2	SL2.40ch02	-17.1504	-1.29053	1.21e-16	AT5G49555	--	--
Solyc02g085290.2	SL2.40ch02	-15.2859	-1.55361	3e-80	AT5G66550	--	--
Solyc02g085490.1	SL2.40ch02	-20.9598	-7.18148	2.12e-43	AT5G66740	--	--
Solyc02g085690.2	SL2.40ch02	-20.4087	-2.66887	4e-08	AT2G18600	--	--
Solyc02g085710.2	SL2.40ch02	-17.8778	-2.36167	3.65e-32	AT4G36810	LSU	Large subunit of Heterodimeric geranyl(geranyl)diphosphate synthase
Solyc02g085750.2	SL2.40ch02	-15.1816	-1.27527	6.31e-59	AT5G16030	--	--
Solyc02g085770.2	SL2.40ch02	-18.2747	-5.38172	5.95e-133	AT1G04560	--	--
Solyc02g085920.2	SL2.40ch02	-14.5877	-1.015	1.85e-56	AT1G56420	--	--
Solyc02g085930.2	SL2.40ch02	-19.391	-1.67512	6.67e-07	AT4G33870	--	--
Solyc02g086050.2	SL2.40ch02	-17.7149	-1.80982	3.61e-21	AT1G67080	ABA4	abscisic acid (ABA)-deficient 4
Solyc02g086080.2	SL2.40ch02	-17.4134	-2.2295	1.1e-38	AT5G38360	--	--
Solyc02g086150.2	SL2.40ch02	-14.0114	-1.43797	6.83e-165	AT5G38290	--	--
Solyc02g086200.1	SL2.40ch02	-16.7842	-1.62417	4.21e-32	AT5G16180	CRS1	ortholog of maize chloroplast splicing factor CRS1
Solyc02g086370.2	SL2.40ch02	-17.3752	-1.56597	2.15e-20	AT3G02600	LPP3	lipid phosphate phosphatase 3
Solyc02g086450.1	SL2.40ch02	-18.8445	-1.41209	8.68e-07	AT5G40460	--	--
Solyc02g086480.1	SL2.40ch02	-35.3535	-29.3251	6.1e-05	AT5G63090	LOB	LATERAL ORGAN BOUNDARIES
Solyc02g086560.2	SL2.40ch02	-15.9085	-1.48224	3.76e-48	AT1G50170	SIRB	sirohydrochlorin ferrochelatase B
Solyc02g086570.1	SL2.40ch02	-22.1705	-2.76001	0.00418091	AT2G13600	SLO2	SLOW GROWTH 2
Solyc02g086650.2	SL2.40ch02	-12.2707	-1.91013	0	AT3G01550	PPT2	phosphoenolpyruvate (pep)/phosphate translocator 2
Solyc02g086660.2	SL2.40ch02	-12.9138	-1.18468	6.79e-239	AT5G14610	--	--
Solyc02g086700.2	SL2.40ch02	-17.0174	-1.40054	9.56e-21	AT4G16260	--	--
Solyc02g086780.2	SL2.40ch02	-19.0561	-1.17505	0.000183143	AT5G14710	--	--
Solyc02g086850.1	SL2.40ch02	-18.0634	-4.05547	7.89e-83	AT3G27970	--	--
Solyc02g086970.2	SL2.40ch02	-15.8766	-2.63265	2.51e-152	AT1G23800	ALDH2B7	aldehyde dehydrogenase 2B7
Solyc02g086980.2	SL2.40ch02	-18.9562	-4.84882	1.98e-65	--	--	--
Solyc02g087030.1	SL2.40ch02	-20.738	-2.45516	8.36e-06	AT5G14890	--	--
Solyc02g087050.2	SL2.40ch02	-17.7309	-1.63916	2.16e-17	AT5G40240	UMAMIT40	Usually multiple acids move in and out Transporters 40
Solyc02g087150.2	SL2.40ch02	-14.8317	-1.24157	1.08e-70	AT5G14910	--	--
Solyc02g087180.2	SL2.40ch02	-18.1189	-1.57559	4.93e-13	AT5G02850	--	--
Solyc02g087470.2	SL2.40ch02	-35.722	-28.5881	0.00390625	AT1G69970	CLE26	CLAVATA3/ESR-RELATED 26
Solyc02g087860.2	SL2.40ch02	-18.322	-2.19841	1.02e-20	AT5G39860	PRE1	PACLOBUTRAZOL RESISTANCE1
Solyc02g087880.2	SL2.40ch02	-15.7795	-1.31465	7.14e-42	AT4G14960	TUA6	Tubulin alpha-6
Solyc02g087930.2	SL2.40ch02	-12.3714	-1.39262	0	AT1G26880	--	--
Solyc02g088160.2	SL2.40ch02	-18.9933	-1.39846	4.31e-06	AT5G15290	CASP5	Casparian strip membrane domain protein 5
Solyc02g088210.2	SL2.40ch02	-18.0866	-1.06632	7.59e-07	AT5G15330	SPX4	SPX domain gene 4
Solyc02g088350.2	SL2.40ch02	-13.656	-1.7638	5.93468462120433e-316	AT3G29185	--	--
Solyc02g088470.1	SL2.40ch02	-16.4559	-1.20564	1.24e-22	AT3G29230	--	--
Solyc02g088490.2	SL2.40ch02	-15.8699	-1.35005	2.59e-41	AT5G39410	--	--
Solyc02g088750.1	SL2.40ch02	-35.222	-29.5881	7.63e-06	AT3G02100	--	--
Solyc02g088830.2	SL2.40ch02	-20.2345	-1.98828	1.47e-05	AT3G02120	--	--
Solyc02g088910.2	SL2.40ch02	-15.2646	-1.15024	1.5e-45	AT3G29575	AFP3	ABI five binding protein 3
Solyc02g088920.2	SL2.40ch02	-17.5658	-1.1506	2.15e-10	AT5G60980	--	--
Solyc02g088940.2	SL2.40ch02	-17.482	-2.42111	2.56e-43	AT1G30820	--	--
Solyc02g089000.2	SL2.40ch02	-18.1681	-1.04887	2.4e-06	--	--	--
Solyc02g089010.1	SL2.40ch02	-17.2303	-2.3818	4.9e-50	AT3G21630	LYSM RLK1	LYSM DOMAIN RECEPTOR-LIKE KINASE 1
Solyc02g089030.1	SL2.40ch02	-18.1574	-1.49863	1.24e-11	AT1G18620	TRM3	TON1 Recruiting Motif 3
Solyc02g089080.2	SL2.40ch02	-12.1483	-1.36834	0	--	--	--
Solyc02g089120.2	SL2.40ch02	-14.6421	-2.27393	5.65e-266	AT5G60920	COB	COBRA
Solyc02g089170.2	SL2.40ch02	-35.2632	-29.5056	1.53e-05	AT3G02230	RGP1	reversibly glycosylated polypeptide 1
Solyc02g089230.2	SL2.40ch02	-14.8256	-1.54149	2.6e-108	AT5G38900	--	--
Solyc02g089270.1	SL2.40ch02	-20.5358	-1.68962	0.00106502	--	--	--
Solyc02g089520.1	SL2.40ch02	-19.86	-1.98014	7.24e-07	AT5G15840	FG
Solyc02g089890.2	SL2.40ch02	-17.1983	-1.03863	6.15e-11	AT4G36850	--	--
Solyc02g090000.2	SL2.40ch02	-17.8956	-1.22115	1.18e-09	AT3G50810	--	--
Solyc02g090060.1	SL2.40ch02	-21.9695	-5.16211	2.84e-10	--	--	--
Solyc02g090150.1	SL2.40ch02	-20.878	-1.73027	0.00332689	AT3G50390	--	--
Solyc02g090200.2	SL2.40ch02	-17.4312	-1.41978	2.24e-16	AT2G23530	--	--
Solyc02g090240.2	SL2.40ch02	-20.3695	-1.71819	0.000388131	AT3G50420	--	--
Solyc02g090260.1	SL2.40ch02	-18.1606	-1.92727	4.58e-18	AT3G50430	--	--
Solyc02g090310.1	SL2.40ch02	-19.0226	-1.76823	7.12e-09	AT1G51700	DOF1	DOF zinc finger protein 1
Solyc02g090340.2	SL2.40ch02	-18.8361	-1.00999	0.000475185	AT2G45550	CYP76C4	cytochrome P450, family 76, subfamily C, polypeptide 4
Solyc02g090510.2	SL2.40ch02	-15.427	-1.26332	6.2e-49	AT3G50530	CRK	CDPK-related kinase
Solyc02g090530.2	SL2.40ch02	-15.0936	-1.39078	8.78e-74	AT5G66840	--	--
Solyc02g090670.2	SL2.40ch02	-13.8665	-1.86166	7.28e-304	AT4G37040	MAP1D	methionine aminopeptidase 1D
Solyc02g090730.2	SL2.40ch02	-35.722	-28.5881	0.00390625	AT1G14870	PCR2	PLANT CADMIUM RESISTANCE 2
Solyc02g090840.2	SL2.40ch02	-14.79	-2.96886	0	AT4G33985	--	--
Solyc02g090900.2	SL2.40ch02	-14.8814	-1.16326	3.68e-60	AT1G45207	--	--
Solyc02g090960.1	SL2.40ch02	-18.2088	-2.59476	9.82e-31	AT5G67070	RALFL34	ralf-like 34
Solyc02g091010.1	SL2.40ch02	-20.4315	-2.23806	5.54e-06	AT1G10390	--	--
Solyc02g091030.2	SL2.40ch02	-16.7871	-2.70817	1.26e-86	AT5G63470	NF-YC4	nuclear factor Y, subunit C4
Solyc02g091080.1	SL2.40ch02	-17.3169	-1.35807	2.57e-16	AT2G04040	TX1
Solyc02g091290.2	SL2.40ch02	-16.9612	-1.04644	1.2e-12	AT1G66520	pde194	pigment defective 194
Solyc02g091530.2	SL2.40ch02	-15.8228	-1.32328	4.13e-41	AT5G39790	--	--
Solyc02g091640.2	SL2.40ch02	-15.9683	-1.16455	1.74e-29	AT4G37920	--	--
Solyc02g091830.2	SL2.40ch02	-20.177	-1.57715	0.000469757	AT4G37840	HKL3	hexokinase-like 3
Solyc02g092070.2	SL2.40ch02	-17.6845	-1.31306	4.01e-12	AT2G22840	GRF1	growth-regulating factor 1
Solyc02g092080.1	SL2.40ch02	-19.7931	-1.17505	0.00267044	AT3G55280	RPL23AB	ribosomal protein L23AB
Solyc02g092110.2	SL2.40ch02	-14.9141	-1.88579	5.64e-152	AT3G49780	PSK4	phytosulfokine 4 precursor
Solyc02g092490.2	SL2.40ch02	-17.285	-1.61217	6.58e-23	AT2G23060	--	--
Solyc02g092530.2	SL2.40ch02	-14.6891	-1.50063	5.99e-113	AT4G37560	--	--
Solyc02g092540.2	SL2.40ch02	-21.5096	-6.08194	6.1e-20	--	--	--
Solyc02g092600.2	SL2.40ch02	-17.6096	-1.23806	1.75e-11	AT5G67385	--	--
Solyc02g092660.2	SL2.40ch02	-17.8506	-1.02022	4.79e-07	AT2G23093	--	--
Solyc02g092730.2	SL2.40ch02	-17.613	-1.41733	2.01e-14	AT5G40650	SDH2-2	succinate dehydrogenase 2-2
Solyc02g092900.1	SL2.40ch02	-35.3535	-29.3251	6.1e-05	--	--	--
Solyc02g093040.2	SL2.40ch02	-20.063	-2.97503	3.23e-12	AT1G47128	RD21A	responsive to dehydration 21A
Solyc02g093080.2	SL2.40ch02	-14.0931	-1.10105	2.5e-92	AT3G50210	--	--
Solyc02g093190.2	SL2.40ch02	-20.7523	-1.59651	0.00455138	AT2G23380	SET1	SETDOMAIN 1
Solyc02g093200.2	SL2.40ch02	-19.0371	-2.10794	5.26e-12	AT2G23380	SET1	SETDOMAIN 1
Solyc02g093230.2	SL2.40ch02	-21.1968	-3.53762	3.61e-08	AT4G34050	CCoAOMT1	caffeoyl coenzyme A O-methyltransferase 1
Solyc02g093270.2	SL2.40ch02	-16.6193	-1.44364	8.62e-29	AT4G34050	CCoAOMT1	caffeoyl coenzyme A O-methyltransferase 1
Solyc02g093280.2	SL2.40ch02	-34.5297	-30.9728	1.42e-14	AT4G36930	SPT	SPATULA
Solyc02g093440.2	SL2.40ch02	-15.7747	-1.40867	5.22e-48	AT3G01640	GLCAK	glucuronokinase G
Solyc02g093450.2	SL2.40ch02	-16.6861	-1.44973	1.07e-27	AT3G27520	--	--
Solyc02g094300.2	SL2.40ch02	-15.8378	-1.92898	1.98e-84	AT3G01990	ACR6	ACT domain repeat 6
Solyc02g094350.2	SL2.40ch02	-15.4899	-1.17795	5.56e-41	AT3G26980	MUB4	membrane-anchored ubiquitin-fold protein 4 precursor
Solyc02g094420.2	SL2.40ch02	-13.6716	-1.72416	1.77e-298	AT3G26900	SKL1	shikimate kinase-like 1
Solyc02g094450.2	SL2.40ch02	-16.7418	-1.44262	2.15e-26	AT1G12830	--	--
Solyc02g094570.2	SL2.40ch02	-17.1518	-1.31448	3.41e-17	AT3G26700	--	--
Solyc02g094640.2	SL2.40ch02	-12.4645	-1.74213	0	AT5G36880	ACS	acetyl-CoA synthetase
Solyc02g094830.2	SL2.40ch02	-21.1515	-2.15429	0.000912234	AT4G26620	--	--
Solyc03g005010.2	SL2.40ch03	-14.5291	-1.07525	1.33e-65	AT3G27180	--	--
Solyc03g005060.2	SL2.40ch03	-17.8124	-2.4291	1.63e-35	AT3G01810	--	--
Solyc03g005070.1	SL2.40ch03	-19.6253	-1.51065	3.88e-05	--	--	--
Solyc03g005090.2	SL2.40ch03	-13.6505	-1.49046	1.23e-226	AT3G01750	--	--
Solyc03g005160.2	SL2.40ch03	-21.4502	-2.20059	0.00259948	AT4G14940	ATAO1	amine oxidase 1
Solyc03g005180.1	SL2.40ch03	-19.795	-2.1102	6.27e-08	AT3G22450	--	--
Solyc03g005190.2	SL2.40ch03	-14.1049	-1.16905	7.69e-103	AT4G14890	FdC1	ferredoxin C 1
Solyc03g005220.2	SL2.40ch03	-15.9043	-1.19283	8.89e-32	AT1G08880	HTA5	histone H2A 5
Solyc03g005260.2	SL2.40ch03	-12.7595	-1.10523	2.85e-231	AT3G22890	APS1	ATP sulfurylase 1
Solyc03g005320.2	SL2.40ch03	-16.0989	-1.48847	8.74e-43	AT2G26640	KCS11	3-ketoacyl-CoA synthase 11
Solyc03g005420.1	SL2.40ch03	-19.4689	-2.34955	1.15e-11	AT5G25260	--	--
Solyc03g005460.2	SL2.40ch03	-19.1268	-1.23277	0.000132222	AT5G43530	--	--
Solyc03g005570.2	SL2.40ch03	-16.503	-2.0063	5e-58	AT3G23250	MYB15	myb domain protein 15
Solyc03g005670.2	SL2.40ch03	-21.1208	-3.68962	3.02e-09	AT5G35450	--	--
Solyc03g005760.1	SL2.40ch03	-10.243	-2.03041	0	AT1G29930	LHCB1.3	LIGHT-HARVESTING CHLOROPHYLL A/B-PROTEIN 1.3
Solyc03g005770.1	SL2.40ch03	-10.9389	-2.79772	0	AT1G29930	LHCB1.3	LIGHT-HARVESTING CHLOROPHYLL A/B-PROTEIN 1.3
Solyc03g005790.2	SL2.40ch03	-17.038	-8.1061	0	AT2G34430	LHCB1.4	LIGHT-HARVESTING CHLOROPHYLL-PROTEIN COMPLEX II SUBUNIT B1
Solyc03g005900.2	SL2.40ch03	-15.172	-2.2517	4.46e-181	AT5G45670	--	--
Solyc03g005910.2	SL2.40ch03	-21.2523	-4.59651	6.12e-13	AT1G29670	--	--
Solyc03g006080.2	SL2.40ch03	-18.5348	-3.24684	3.96e-38	AT3G47570	--	--
Solyc03g006100.2	SL2.40ch03	-14.8822	-3.13014	0	AT3G47570	--	--
Solyc03g006160.1	SL2.40ch03	-20.1515	-2.15429	1.25e-06	AT1G29195	--	--
Solyc03g006310.2	SL2.40ch03	-19.3527	-1.22568	0.000534721	AT1G28395	--	--
Solyc03g006320.1	SL2.40ch03	-19.1697	-1.36074	3.11e-05	AT5G44210	ERF9	erf domain protein 9
Solyc03g006540.2	SL2.40ch03	-15.1184	-1.95369	4.57e-142	AT2G01755	--	--
Solyc03g006600.1	SL2.40ch03	-16.0963	-1.25539	4.71e-31	AT1G11125	--	--
Solyc03g006620.2	SL2.40ch03	-16.2541	-2.5929	1.2e-114	AT1G61260	--	--
Solyc03g006750.1	SL2.40ch03	-35.807	-28.4182	0.0078125	AT3G14470	--	--
Solyc03g006800.1	SL2.40ch03	-19.9087	-1.66887	4.22e-05	AT5G51910	--	--
Solyc03g006830.2	SL2.40ch03	-17.9973	-3.19813	2.01e-53	AT5G62165	FYF	FOREVER YOUNG FLOWER
Solyc03g006840.2	SL2.40ch03	-17.4683	-2.60175	2.11e-50	AT5G62170	TRM25	TON1 Recruiting Motif 25
Solyc03g006850.2	SL2.40ch03	-17.4508	-1.5197	2.58e-18	AT5G51840	--	--
Solyc03g006880.2	SL2.40ch03	-14.0464	-2.08942	0	AT4G25420	GA5	GA REQUIRING 5
Solyc03g007030.2	SL2.40ch03	-14.6671	-1.53936	1.59e-120	AT5G51720	NEET	NEET group protein
Solyc03g007180.1	SL2.40ch03	-17.06	-1.75158	4.35e-31	AT1G62870	--	--
Solyc03g007220.2	SL2.40ch03	-17.4808	-2.52468	4.44e-47	--	--	--
Solyc03g007360.2	SL2.40ch03	-18.1259	-3.56147	9.27e-61	AT5G53190	SWEET3
Solyc03g007400.1	SL2.40ch03	-21.4892	-4.12258	5.4e-09	--	--	--
Solyc03g007440.2	SL2.40ch03	-14.6843	-2.01652	4.59e-203	AT5G53280	PDV1	PLASTID DIVISION1
Solyc03g007690.1	SL2.40ch03	-20.878	-2.17505	0.000195126	AT5G52860	ABCG8	ATP-binding cassette G8
Solyc03g007700.1	SL2.40ch03	-18.5561	-2.17505	1.57e-17	AT1G64080	MAKR2	MEMBRANE-ASSOCIATED KINASE REGULATOR 2
Solyc03g007710.2	SL2.40ch03	-19.9892	-1.12258	0.00778744	AT5G52870	MAKR5	MEMBRANE-ASSOCIATED KINASE REGULATOR 5
Solyc03g007820.2	SL2.40ch03	-19.2988	-1.85955	4.25e-08	--	--	--
Solyc03g007980.1	SL2.40ch03	-14.9089	-1.22739	1.06e-65	AT5G24020	MIND
Solyc03g013270.1	SL2.40ch03	-20.552	-1.99705	0.000112221	--	--	--
Solyc03g013610.1	SL2.40ch03	-21.552	-2.82713	0.000156522	ATCG01020	RPL32	ribosomal protein L32
Solyc03g019660.2	SL2.40ch03	-15.0559	-1.15144	1.4e-52	AT4G24930	--	--
Solyc03g019710.2	SL2.40ch03	-35.3535	-29.3251	6.1e-05	AT2G42830	SHP2	SHATTERPROOF 2
Solyc03g019770.2	SL2.40ch03	-16.7382	-1.93372	2.02e-46	AT1G17820	--	--
Solyc03g019790.2	SL2.40ch03	-15.1194	-2.08624	1.35e-161	AT5G08370	AtAGAL2	alpha-galactosidase 2
Solyc03g019880.2	SL2.40ch03	-14.7844	-1.0506	1.15e-52	AT1G28150	--	--
Solyc03g020030.2	SL2.40ch03	-22.378	-4.34498	1.1e-05	--	--	--
Solyc03g020040.2	SL2.40ch03	-20.2275	-3.47622	1.16e-14	--	--	--
Solyc03g025140.1	SL2.40ch03	-22.378	-4.34498	1.1e-05	--	--	--
Solyc03g025180.2	SL2.40ch03	-21.4892	-2.12258	0.00434351	--	--	--
Solyc03g025260.1	SL2.40ch03	-21.1515	-2.15429	0.000912234	AT5G47430	--	--
Solyc03g025380.2	SL2.40ch03	-17.8358	-1.61562	3.07e-16	AT5G05340	PRX52	peroxidase 52
Solyc03g025420.2	SL2.40ch03	-14.4498	-1.07326	7.86e-69	AT3G61415	SK21	SKP1-like 21
Solyc03g025430.1	SL2.40ch03	-16.7636	-1.23394	1.52e-19	AT5G52420	--	--
Solyc03g025480.2	SL2.40ch03	-17.6027	-1.63716	5.95e-19	--	--	--
Solyc03g025600.2	SL2.40ch03	-17.0183	-1.1098	1.61e-13	AT5G23870	--	--
Solyc03g025690.2	SL2.40ch03	-20.7171	-3.02305	2.46e-08	--	--	--
Solyc03g025710.2	SL2.40ch03	-13.9842	-2.71862	0	AT1G72030	--	--
Solyc03g025790.2	SL2.40ch03	-35.222	-29.5881	7.63e-06	AT3G48970	--	--
Solyc03g025800.2	SL2.40ch03	-13.5572	-1.14254	5.05e-143	AT5G23760	--	--
Solyc03g025840.2	SL2.40ch03	-14.4229	-1.10419	3.22e-74	AT4G25570	ACYB-2
Solyc03g025890.1	SL2.40ch03	-18.0823	-1.42659	3.34e-11	AT4G25540	MSH3	homolog of DNA mismatch repair protein MSH3
Solyc03g025990.1	SL2.40ch03	-17.1524	-1.50847	3.71e-22	AT5G52190	--	--
Solyc03g026080.2	SL2.40ch03	-17.646	-1.46923	4.62e-15	AT1G63120	RBL2	RHOMBOID-like 2
Solyc03g026110.2	SL2.40ch03	-13.7042	-1.08289	1.7e-116	AT4G23060	IQD22	IQ-domain 22
Solyc03g026120.2	SL2.40ch03	-16.6554	-1.92881	9.23e-49	AT2G45750	--	--
Solyc03g026280.2	SL2.40ch03	-22.1705	-2.76001	0.00418091	AT4G25480	DREB1A	dehydration response element B1A
Solyc03g026330.2	SL2.40ch03	-15.8614	-1.00857	5.74e-24	AT5G62140	--	--
Solyc03g026370.1	SL2.40ch03	-18.4144	-1.93248	1.68e-15	AT5G62150	--	--
Solyc03g031440.2	SL2.40ch03	-18.9321	-1.52094	2.86e-07	AT4G27270	--	--
Solyc03g031560.2	SL2.40ch03	-18.8473	-1.31766	4.72e-06	AT4G21220	LpxD2	lipid X D2
Solyc03g031570.2	SL2.40ch03	-35.807	-28.4182	0.0078125	AT5G35735	--	--
Solyc03g031620.2	SL2.40ch03	-16.4201	-3.03144	1.62e-139	AT4G21990	PRH26	PAPS REDUCTASE HOMOLOG 26
Solyc03g031820.2	SL2.40ch03	-17.1405	-1.36429	1.51e-18	AT5G15170	TDP1	tyrosyl-DNA phosphodiesterase 1
Solyc03g031830.1	SL2.40ch03	-17.2975	-1.07762	6.34e-11	AT4G22250	--	--
Solyc03g031860.2	SL2.40ch03	-12.8668	-1.92009	0	AT5G17230	PSY	PHYTOENE SYNTHASE
Solyc03g032060.1	SL2.40ch03	-17.3121	-1.21812	1.92e-13	AT1G20823	--	--
Solyc03g032140.2	SL2.40ch03	-15.451	-1.1519	2.26e-40	AT5G66010	--	--
Solyc03g033260.2	SL2.40ch03	-19.3046	-2.49182	1.23e-13	AT5G17523	--	--
Solyc03g033350.2	SL2.40ch03	-21.0199	-1.89126	0.0023157	AT3G51340	--	--
Solyc03g033360.1	SL2.40ch03	-19.4943	-2.71165	7.52e-15	AT2G17760	--	--
Solyc03g033450.2	SL2.40ch03	-17.0608	-1.57865	1.09e-25	AT5G66180	--	--
Solyc03g033490.1	SL2.40ch03	-21.4043	-3.12258	8.43e-06	AT4G36010	--	--
Solyc03g033610.1	SL2.40ch03	-18.148	-1.46014	3.5e-11	AT4G36180	--	--
Solyc03g033720.2	SL2.40ch03	-18.8268	-1.02861	0.000350998	AT3G26750	--	--
Solyc03g033750.1	SL2.40ch03	-22.0305	-3.04012	0.000728607	AT3G50930	BCS1	cytochrome BC1 synthesis
Solyc03g033770.1	SL2.40ch03	-21.2523	-2.59651	0.000103716	AT3G50930	BCS1	cytochrome BC1 synthesis
Solyc03g033790.2	SL2.40ch03	-19.1475	-1.51826	2.48e-06	AT3G50930	BCS1	cytochrome BC1 synthesis
Solyc03g033830.2	SL2.40ch03	-21.9695	-5.16211	2.84e-10	--	--	--
Solyc03g033840.2	SL2.40ch03	-16.6957	-3.13893	2.61e-124	AT3G50930	BCS1	cytochrome BC1 synthesis
Solyc03g033960.1	SL2.40ch03	-20.224	-2.6531	5.21e-09	--	--	--
Solyc03g034070.1	SL2.40ch03	-15.4164	-1.07586	2.6e-36	AT3G50685	--	--
Solyc03g034270.2	SL2.40ch03	-17.9674	-1.40093	1.09e-11	AT5G38220	--	--
Solyc03g034360.2	SL2.40ch03	-34.4033	-31.2255	2.78e-17	--	--	--
Solyc03g034370.1	SL2.40ch03	-17.2815	-1.19312	3.19e-13	--	--	--
Solyc03g034380.1	SL2.40ch03	-21.9892	-3.12258	0.000402451	AT5G38170	--	--
Solyc03g043740.2	SL2.40ch03	-18.4189	-1.61941	2.97e-11	AT5G65660	--	--
Solyc03g043860.2	SL2.40ch03	-19.1015	-1.18214	0.00021891	AT1G68760	NUDX1	NUDIX HYDROLASE 1
Solyc03g043940.2	SL2.40ch03	-35.222	-29.5881	7.63e-06	--	--	--
Solyc03g044080.2	SL2.40ch03	-16.1334	-1.00844	4.88e-20	AT4G37608	--	--
Solyc03g044090.2	SL2.40ch03	-16.7388	-2.94373	4.78e-106	AT2G14820	NPY2	NAKED PINS IN YUC MUTANTS 2
Solyc03g044100.2	SL2.40ch03	-19.3085	-1.84018	6.65e-08	AT4G37530	--	--
Solyc03g044210.2	SL2.40ch03	-21.2893	-1.87866	0.00661075	AT2G28490	--	--
Solyc03g044270.2	SL2.40ch03	-16.0318	-1.03747	1.08e-22	AT5G67220	--	--
Solyc03g044370.2	SL2.40ch03	-18.5199	-2.06118	2.92e-16	AT5G67170	--	--
Solyc03g044480.2	SL2.40ch03	-16.8121	-3.25988	1.09e-123	AT2G23430	KRP1	KIP-RELATED PROTEIN 1
Solyc03g044550.1	SL2.40ch03	-22.4892	-4.12258	7.63e-05	--	--	--
Solyc03g044590.2	SL2.40ch03	-34.183	-31.6661	2.65e-23	AT2G20940	--	--
Solyc03g044600.1	SL2.40ch03	-33.8718	-32.2885	2.41e-35	--	--	--
Solyc03g044710.2	SL2.40ch03	-19.1943	-2.53762	3.37e-15	AT4G37050	PLP4	PATATIN-like protein 4
Solyc03g044790.2	SL2.40ch03	-20.3046	-1.32189	0.00540157	AT2G23610	MES3	methyl esterase 3
Solyc03g044820.2	SL2.40ch03	-19.467	-3.24811	3.52e-21	AT3G50440	MES10	methyl esterase 10
Solyc03g044930.1	SL2.40ch03	-35.1108	-29.8105	9.54e-07	--	--	--
Solyc03g045070.1	SL2.40ch03	-15.6286	-3.32917	4.83e-291	AT4G13510	ATAMT1;1
Solyc03g045100.1	SL2.40ch03	-34.9033	-30.2255	7.45e-09	--	--	--
Solyc03g045140.2	SL2.40ch03	-17.7627	-1.07977	3.37e-08	AT3G23530	--	--
Solyc03g046250.1	SL2.40ch03	-21.6968	-2.53762	0.00148964	--	--	--
Solyc03g046340.2	SL2.40ch03	-14.4954	-1.22017	8.12e-86	AT3G02450	--	--
Solyc03g046350.2	SL2.40ch03	-15.5217	-1.45919	6.03e-61	AT5G38720	--	--
Solyc03g053040.1	SL2.40ch03	-35.183	-29.6661	3.81e-06	--	--	--
Solyc03g053110.2	SL2.40ch03	-11.2451	-1.40509	0	AT2G42220	--	--
Solyc03g058860.2	SL2.40ch03	-14.3217	-1.40656	1.15e-127	AT3G28760	--	--
Solyc03g058910.2	SL2.40ch03	-21.2595	-3.41209	2.27e-07	AT1G14420	AT59
Solyc03g058930.2	SL2.40ch03	-18.6819	-2.12258	2.1e-15	AT5G62740	HIR4	hypersensitive induced reaction 4
Solyc03g058940.2	SL2.40ch03	-19.878	-1.34498	0.000861782	AT1G69840	--	--
Solyc03g058990.1	SL2.40ch03	-20.7817	-3.53762	1.31e-10	AT3G59540	--	--
Solyc03g059110.1	SL2.40ch03	-35.146	-29.7401	1.91e-06	--	--	--
Solyc03g059140.2	SL2.40ch03	-20.639	-2.6531	5.42e-07	--	--	--
Solyc03g059150.2	SL2.40ch03	-20.077	-4.30316	1.38e-24	AT5G49960	--	--
Solyc03g059160.1	SL2.40ch03	-17.5596	-1.33809	1.79e-13	AT5G49960	--	--
Solyc03g059270.2	SL2.40ch03	-18.7687	-2.51656	5.85e-20	AT3G57670	WIP2	WIP domain protein 2
Solyc03g059320.1	SL2.40ch03	-35.1108	-29.8105	9.54e-07	--	--	--
Solyc03g059350.2	SL2.40ch03	-34.6643	-30.7036	3.64e-12	AT3G57330	ACA11	autoinhibited Ca2+-ATPase 11
Solyc03g059360.1	SL2.40ch03	-20.3163	-5.29843	2.99e-32	AT2G41560	ACA4	autoinhibited Ca(2+)-ATPase, isoform 4
Solyc03g059390.2	SL2.40ch03	-18.9842	-1.41661	2.96e-06	AT2G19580	TET2	tetraspanin2
Solyc03g059480.1	SL2.40ch03	-20.778	-7.54512	3.09e-56	--	--	--
Solyc03g062660.2	SL2.40ch03	-20.1868	-3.55752	1e-15	AT5G06940	--	--
Solyc03g062710.2	SL2.40ch03	-14.7713	-2.31431	9e-252	AT1G55370	NDF5	NDH-dependent cyclic electron flow 5
Solyc03g062720.2	SL2.40ch03	-14.6084	-1.11681	5.59e-67	AT1G64770	PnsB2	Photosynthetic NDH subcomplex B 2
Solyc03g062730.2	SL2.40ch03	-34.378	-31.2762	6.94e-18	--	--	--
Solyc03g062890.2	SL2.40ch03	-13.4797	-1.17404	5.44e-159	AT5G18100	CSD3	copper/zinc superoxide dismutase 3
Solyc03g062900.2	SL2.40ch03	-17.3432	-1.01377	1.16e-09	AT3G59670	--	--
Solyc03g063140.2	SL2.40ch03	-18.4508	-2.38562	3.76e-22	AT1G65620	AS2	ASYMMETRIC LEAVES 2
Solyc03g063240.2	SL2.40ch03	-14.8618	-1.70532	3.25e-129	AT3G03890	--	--
Solyc03g063290.2	SL2.40ch03	-16.6935	-1.05219	2.5e-15	AT5G19630	--	--
Solyc03g063360.2	SL2.40ch03	-16.5322	-1.54078	3.65e-34	--	--	--
Solyc03g063630.2	SL2.40ch03	-21.6208	-5.85955	5.38e-17	--	--	--
Solyc03g063690.1	SL2.40ch03	-20.1208	-1.68962	0.000127539	AT5G52630	MEF1	mitochondrial RNAediting factor 1
Solyc03g063890.1	SL2.40ch03	-18.639	-1.82302	5.02e-12	--	--	--
Solyc03g064010.2	SL2.40ch03	-16.6202	-1.81599	1.19e-44	AT3G57830	--	--
Solyc03g071500.1	SL2.40ch03	-35.807	-28.4182	0.0078125	--	--	--
Solyc03g071540.1	SL2.40ch03	-35.722	-28.5881	0.00390625	--	--	--
Solyc03g071570.2	SL2.40ch03	-15.7572	-1.85831	4.32e-83	AT3G54920	PMR6	powdery mildew resistant 6
Solyc03g071690.2	SL2.40ch03	-14.8639	-2.07834	6.71e-191	AT3G10520	NSHB2	NON-SYMBIOTIC HAEMOGLOBIN 2
Solyc03g071750.2	SL2.40ch03	-19.3404	-1.25034	0.000378343	AT5G04510	PDK1	3'-phosphoinositide-dependent protein kinase 1
Solyc03g077930.2	SL2.40ch03	-22.2817	-4.53762	1.55e-06	AT5G15200	--	--
Solyc03g078000.2	SL2.40ch03	-14.6084	-1.63089	2.38e-140	AT5G59250	--	--
Solyc03g078030.1	SL2.40ch03	-20.878	-3.34498	5.1e-09	--	--	--
Solyc03g078060.2	SL2.40ch03	-33.7632	-32.5056	4.59e-41	AT1G26850	--	--
Solyc03g078120.2	SL2.40ch03	-17.2164	-1.00241	3.67e-10	AT5G09330	VNI1	VND-interacting 1
Solyc03g078310.1	SL2.40ch03	-35.146	-29.7401	1.91e-06	AT4G23850	LACS4	long-chain acyl-CoA synthetase 4
Solyc03g078320.1	SL2.40ch03	-35.5772	-28.8776	0.000976563	AT4G11030	--	--
Solyc03g078330.1	SL2.40ch03	-22.5305	-4.04012	0.000144958	AT1G25450	KCS5	3-ketoacyl-CoA synthase 5
Solyc03g078370.1	SL2.40ch03	-19.6885	-1.22829	0.00109008	AT5G60900	RLK1	receptor-like protein kinase 1
Solyc03g078490.2	SL2.40ch03	-16.7827	-2.21926	1.14e-58	AT1G22340	UGT85A7	UDP-glucosyl transferase 85A7
Solyc03g078580.2	SL2.40ch03	-15.2477	-1.39109	1.46e-66	--	--	--
Solyc03g078720.2	SL2.40ch03	-18.8834	-2.28708	1.91e-15	AT1G22370	UGT85A5	UDP-glucosyl transferase 85A5
Solyc03g078730.1	SL2.40ch03	-20.0371	-2.10794	7.56e-07	AT3G11340	UGT76B1	UDP-dependent glycosyltransferase 76B1
Solyc03g078780.1	SL2.40ch03	-17.1423	-1.86494	4.21e-33	AT3G11340	UGT76B1	UDP-dependent glycosyltransferase 76B1
Solyc03g078800.2	SL2.40ch03	-21.552	-2.82713	0.000156522	AT1G22400	UGT85A1
Solyc03g080010.2	SL2.40ch03	-16.1977	-1.30479	4.23e-31	AT5G54090	--	--
Solyc03g080020.2	SL2.40ch03	-16.8363	-1.02911	2.3e-13	AT1G18010	--	--
Solyc03g080160.2	SL2.40ch03	-13.5407	-1.45339	1.51e-232	AT3G49470	NACA2	nascent polypeptide-associated complex subunit alpha-like protein 2
Solyc03g080170.2	SL2.40ch03	-20.0856	-1.76001	5.21e-05	AT4G27660	--	--
Solyc03g080180.2	SL2.40ch03	-13.9747	-1.29311	5.55e-137	AT5G54160	OMT1	O-methyltransferase 1
Solyc03g081230.1	SL2.40ch03	-18.8465	-1.06814	0.000226811	AT5G53730	--	--
Solyc03g081320.2	SL2.40ch03	-12.4783	-1.11709	1.54e-286	AT1G64720	CP5
Solyc03g082380.2	SL2.40ch03	-12.8181	-1.23093	3.43e-275	AT3G49430	SRp34a	SER/ARG-rich protein 34A
Solyc03g082610.1	SL2.40ch03	-15.7855	-1.54139	1.45e-56	AT3G15040	--	--
Solyc03g082670.2	SL2.40ch03	-19.7085	-1.50905	6.74e-05	AT5G45360	--	--
Solyc03g082710.2	SL2.40ch03	-16.0591	-1.24217	3.02e-31	AT1G21320	--	--
Solyc03g082860.2	SL2.40ch03	-18.5408	-1.93063	3.15e-14	AT5G24330	SDG34	SET DOMAIN PROTEIN 34
Solyc03g082950.2	SL2.40ch03	-19.7969	-1.50725	0.000117055	--	--	--
Solyc03g083060.2	SL2.40ch03	-14.6357	-1.2267	9.7e-79	AT5G53020	--	--
Solyc03g083140.2	SL2.40ch03	-20.8954	-3.31021	9.33e-09	--	--	--
Solyc03g083150.2	SL2.40ch03	-19.577	-5.30316	5.24e-52	--	--	--
Solyc03g083200.2	SL2.40ch03	-21.2171	-3.49698	6.68e-08	AT5G24280	GMI1	GAMMA-IRRADIATION AND MITOMYCIN C INDUCED 1
Solyc03g083260.1	SL2.40ch03	-22.0742	-2.95266	0.00131226	AT2G31410	--	--
Solyc03g083300.2	SL2.40ch03	-15.7083	-2.13497	4.64e-113	AT1G16430	--	--
Solyc03g083450.1	SL2.40ch03	-16.4409	-1.23559	5.98e-24	AT5G67490	--	--
Solyc03g083490.2	SL2.40ch03	-18.3667	-1.51508	2.33e-10	AT5G62280	--	--
Solyc03g083530.2	SL2.40ch03	-12.8148	-1.22445	5.73e-273	AT4G00100	RPS13A	ribosomal protein S13A
Solyc03g083550.1	SL2.40ch03	-18.7231	-2.04012	6.16e-14	AT1G02000	GAE2	UDP-D-glucuronate 4-epimerase 2
Solyc03g083950.1	SL2.40ch03	-35.4567	-29.1186	0.000244141	--	--	--
Solyc03g093180.1	SL2.40ch03	-15.5968	-2.10572	2.88e-118	AT3G47430	PEX11B	peroxin 11B
Solyc03g093380.1	SL2.40ch03	-19.9781	-1.33117	0.00149626	AT2G19210	--	--
Solyc03g093530.1	SL2.40ch03	-20.8124	-3.47622	4.46e-10	AT5G07580	--	--
Solyc03g093540.1	SL2.40ch03	-17.9408	-1.60474	5.89e-15	AT5G51190	--	--
Solyc03g093550.1	SL2.40ch03	-17.5439	-2.84343	5.01e-57	AT5G51190	--	--
Solyc03g093590.1	SL2.40ch03	-35.5145	-29.0031	0.000488281	--	--	--
Solyc03g093630.1	SL2.40ch03	-22.8445	-3.41209	0.00634766	AT2G27610	--	--
Solyc03g093690.2	SL2.40ch03	-11.8246	-1.00806	0	AT4G25130	PMSR4	peptide met sulfoxide reductase 4
Solyc03g093700.1	SL2.40ch03	-20.2893	-1.87866	6.17e-05	AT2G35160	SUVH5	SU(VAR)3-9 homolog 5
Solyc03g093790.2	SL2.40ch03	-19.0703	-1.24442	7.85e-05	AT2G44740	CYCP4;1	cyclin p4;1
Solyc03g094020.2	SL2.40ch03	-22.1208	-2.85955	0.00234985	AT3G45940	--	--
Solyc03g094070.2	SL2.40ch03	-35.807	-28.4182	0.0078125	AT5G19910	MED31
Solyc03g095340.1	SL2.40ch03	-35.807	-28.4182	0.0078125	--	--	--
Solyc03g095360.2	SL2.40ch03	-13.9463	-1.15814	1.29e-112	AT3G56460	--	--
Solyc03g095370.2	SL2.40ch03	-22.1208	-4.85955	2.98e-08	--	--	--
Solyc03g095500.2	SL2.40ch03	-21.4223	-6.25644	1.34e-22	AT3G08710	TRX H9	THIOREDOXIN TYPE H 9
Solyc03g095650.2	SL2.40ch03	-33.2397	-33.5526	5.77e-82	AT1G61560	MLO6	MILDEW RESISTANCE LOCUS O 6
Solyc03g095670.1	SL2.40ch03	-21.9502	-3.20059	0.000221252	AT2G40770	--	--
Solyc03g095730.2	SL2.40ch03	-16.0274	-1.61779	6.41e-53	--	--	--
Solyc03g095780.1	SL2.40ch03	-20.3085	-1.84018	9.85e-05	AT2G38310	RCAR10	regulatory components of ABA receptor 10
Solyc03g095860.2	SL2.40ch03	-15.2205	-1.43071	1.01e-71	AT2G31820	--	--
Solyc03g095870.1	SL2.40ch03	-35.0145	-30.0031	1.19e-07	AT2G40290	--	--
Solyc03g095940.1	SL2.40ch03	-21.9502	-3.20059	0.000221252	AT3G11090	LBD21	LOB domain-containing protein 21
Solyc03g095950.2	SL2.40ch03	-35.4567	-29.1186	0.000244141	--	--	--
Solyc03g095960.1	SL2.40ch03	-17.1574	-1.49863	8.15e-22	AT2G40240	--	--
Solyc03g096060.1	SL2.40ch03	-35.646	-28.7401	0.00195312	--	--	--
Solyc03g096210.1	SL2.40ch03	-35.5772	-28.8776	0.000976563	--	--	--
Solyc03g096220.2	SL2.40ch03	-19.8017	-3.15777	3.92e-16	AT3G57360	--	--
Solyc03g096450.1	SL2.40ch03	-34.0531	-31.926	8.08e-28	--	--	--
Solyc03g096650.1	SL2.40ch03	-35.222	-29.5881	7.63e-06	AT2G29170	--	--
Solyc03g096660.1	SL2.40ch03	-20.378	-3.17505	2.97e-11	AT5G06060	--	--
Solyc03g096740.2	SL2.40ch03	-20.378	-2.34498	1.16e-06	--	--	--
Solyc03g096760.1	SL2.40ch03	-16.1022	-5.38698	0	AT5G24660	LSU2	RESPONSE TO LOW SULFUR 2
Solyc03g096770.1	SL2.40ch03	-17.2689	-3.10738	2.02e-82	AT5G24660	LSU2	RESPONSE TO LOW SULFUR 2
Solyc03g096780.1	SL2.40ch03	-13.4559	-1.66273	0	AT5G24660	LSU2	RESPONSE TO LOW SULFUR 2
Solyc03g096980.1	SL2.40ch03	-14.3516	-1.4505	3.4e-133	AT1G64940	CYP89A6	cytochrome P450, family 87, subfamily A, polypeptide 6
Solyc03g097130.2	SL2.40ch03	-15.553	-1.43344	1.47e-57	AT5G16810	--	--
Solyc03g097150.2	SL2.40ch03	-18.8061	-2.57004	3e-20	AT5G16760	ITPK1	inositol (1,3,4) P3 5/6-kinase 1
Solyc03g097380.2	SL2.40ch03	-12.0905	-1.13493	0	AT5G63530	FP3	farnesylated protein 3
Solyc03g097400.1	SL2.40ch03	-21.1705	-2.76001	1.93e-05	AT4G09550	GIP1a	GCP3-Interacting Protein 1a
Solyc03g097430.1	SL2.40ch03	-17.9125	-1.93128	1.9e-21	--	--	--
Solyc03g097550.2	SL2.40ch03	-15.9441	-1.02732	2.17e-23	AT5G51140	--	--
Solyc03g097580.2	SL2.40ch03	-17.639	-2.42214	7.9e-39	AT5G50790	SWEET10
Solyc03g097640.2	SL2.40ch03	-19.3343	-2.81773	7.75e-17	AT5G50810	TIM8	translocase inner membrane subunit 8
Solyc03g097760.2	SL2.40ch03	-16.7621	-1.81148	3.21e-40	AT3G48800	--	--
Solyc03g097930.2	SL2.40ch03	-19.6665	-1.59312	1.92e-05	--	--	--
Solyc03g097950.2	SL2.40ch03	-13.0595	-1.82919	0	AT5G65220	--	--
Solyc03g097960.1	SL2.40ch03	-21.6968	-2.53762	0.00148964	AT2G27660	--	--
Solyc03g097990.2	SL2.40ch03	-16.0642	-1.48964	6.36e-44	AT1G73820	--	--
Solyc03g098420.2	SL2.40ch03	-20.2171	-2.02305	9.06e-06	AT3G02010	--	--
Solyc03g098430.2	SL2.40ch03	-20.3343	-5.26251	2.22e-31	AT4G03210	XTH9	xyloglucan endotransglucosylase/hydrolase 9
Solyc03g098440.2	SL2.40ch03	-14.2486	-2.5982	0	AT3G17670	--	--
Solyc03g098480.1	SL2.40ch03	-18.9408	-1.21944	4.66e-05	--	--	--
Solyc03g098640.2	SL2.40ch03	-20.0856	-1.31523	0.00260217	AT5G19750	--	--
Solyc03g098690.1	SL2.40ch03	-21.6968	-3.70755	1.62e-06	--	--	--
Solyc03g098750.2	SL2.40ch03	-16.148	-1.21623	3.46e-28	--	--	--
Solyc03g104790.1	SL2.40ch03	-19.9065	-1.11312	0.0064558	AT5G39420	cdc2cAt	CDC2C
Solyc03g110870.2	SL2.40ch03	-16.3202	-1.17299	1.21e-23	--	--	--
Solyc03g110930.2	SL2.40ch03	-18.4607	-2.00475	4.47e-16	AT5G63300	--	--
Solyc03g110940.2	SL2.40ch03	-14.5239	-1.18812	6.69e-80	AT5G50330	--	--
Solyc03g110980.2	SL2.40ch03	-20.391	-1.67512	0.000606107	AT3G48490	--	--
Solyc03g110990.1	SL2.40ch03	-20.8046	-2.32189	4.13e-05	--	--	--
Solyc03g111000.2	SL2.40ch03	-17.6723	-2.35551	3.9e-36	AT1G13440	GAPC2	glyceraldehyde-3-phosphate dehydrogenase C2
Solyc03g111070.2	SL2.40ch03	-19.9166	-1.86693	4.82e-06	AT1G24360	--	--
Solyc03g111110.1	SL2.40ch03	-21.4132	-4.27459	4.11e-10	--	--	--
Solyc03g111120.2	SL2.40ch03	-14.0343	-1.96574	6.13e-302	AT5G03860	MLS	malate synthase
Solyc03g111130.1	SL2.40ch03	-18.8061	-2.57004	3e-20	AT5G03860	MLS	malate synthase
Solyc03g111360.2	SL2.40ch03	-20.177	-1.57715	0.000469757	AT5G63290	--	--
Solyc03g111540.1	SL2.40ch03	-21.1208	-2.21569	0.000546113	AT4G05200	CRK25	cysteine-rich RLK (RECEPTOR-like protein kinase) 25
Solyc03g111680.2	SL2.40ch03	-17.7081	-1.73027	1.52e-19	AT4G24790	--	--
Solyc03g111820.2	SL2.40ch03	-14.8422	-2.54732	5.46e-291	AT3G01680	SEOR1	Sieve-Element-Occlusion-Related 1
Solyc03g111840.2	SL2.40ch03	-12.0282	-1.02361	0	AT4G24770	RBP31	31-kDa RNA binding protein
Solyc03g111940.2	SL2.40ch03	-17.7467	-4.96389	2.9e-158	AT3G48280	CYP71A25	cytochrome P450, family 71, subfamily A, polypeptide 25
Solyc03g112010.2	SL2.40ch03	-14.9542	-2.46877	1.92e-252	AT3G48320	CYP71A21	cytochrome P450, family 71, subfamily A, polypeptide 21
Solyc03g112190.2	SL2.40ch03	-15.3348	-1.35308	1.35e-59	AT3G48250	BIR6	Buthionine sulfoximine-insensitive roots 6
Solyc03g112420.1	SL2.40ch03	-20.4043	-1.95266	6.57e-05	AT1G64310	--	--
Solyc03g112440.1	SL2.40ch03	-21.0358	-2.38562	0.000113074	AT5G40420	OLEO2	oleosin 2
Solyc03g112460.2	SL2.40ch03	-17.2586	-1.18296	3.19e-13	AT4G24670	TAR2	tryptophan aminotransferase related 2
Solyc03g112540.2	SL2.40ch03	-18.6321	-2.22212	2.47e-17	AT5G50130	--	--
Solyc03g112550.2	SL2.40ch03	-18.18	-1.23119	3.49e-08	AT3G48210	--	--
Solyc03g112930.2	SL2.40ch03	-17.8162	-1.16923	4.53e-09	AT5G62940	HCA2	HIGH CAMBIAL ACTIVITY2
Solyc03g112960.1	SL2.40ch03	-18.878	-2.17505	3.94e-14	AT1G53840	PME1	pectin methylesterase 1
Solyc03g112980.1	SL2.40ch03	-20.552	-1.99705	0.000112221	--	--	--
Solyc03g113060.2	SL2.40ch03	-18.1181	-1.75562	7.68e-16	AT3G47780	ATH6	ABC2 homolog 6
Solyc03g113090.2	SL2.40ch03	-18.6645	-2.37116	3.81e-19	AT5G62550	--	--
Solyc03g113130.2	SL2.40ch03	-21.9132	-3.27459	0.000121117	AT5G39890	--	--
Solyc03g113260.1	SL2.40ch03	-34.9033	-30.2255	7.45e-09	--	--	--
Solyc03g113450.2	SL2.40ch03	-17.8951	-1.05219	1.56e-07	AT5G62710	--	--
Solyc03g113630.2	SL2.40ch03	-15.3662	-1.49115	1.9e-70	AT1G74850	PTAC2	plastid transcriptionally active 2
Solyc03g113670.2	SL2.40ch03	-19.6096	-2.48104	9.33e-12	--	--	--
Solyc03g113690.1	SL2.40ch03	-20.5096	-1.43809	0.00509764	AT5G19410	ABCG23	ATP-binding cassette G23
Solyc03g113710.2	SL2.40ch03	-18.5476	-1.83098	7.16e-13	AT1G70140	FH8	formin 8
Solyc03g113720.2	SL2.40ch03	-19.3845	-1.99219	3.1e-09	AT5G62920	ARR6	response regulator 6
Solyc03g113880.2	SL2.40ch03	-19.6088	-1.8834	2.42e-07	AT3G47830	--	--
Solyc03g113910.2	SL2.40ch03	-16.8044	-1.98241	1.67e-46	AT5G14920	--	--
Solyc03g113950.2	SL2.40ch03	-17.2131	-1.65918	2.1e-25	AT5G57580	--	--
Solyc03g113960.2	SL2.40ch03	-18.3384	-1.78048	4.76e-14	AT4G25800	--	--
Solyc03g113970.2	SL2.40ch03	-19.2705	-3.15911	6.35e-22	AT4G25800	--	--
Solyc03g114010.1	SL2.40ch03	-35.807	-28.4182	0.0078125	AT2G29760	OTP81	ORGANELLE TRANSCRIPT PROCESSING 81
Solyc03g114020.2	SL2.40ch03	-15.7925	-2.54833	1.8e-151	AT5G50090	--	--
Solyc03g114110.2	SL2.40ch03	-16.1189	-2.84079	2.65e-150	AT3G48010	CNGC16	cyclic nucleotide-gated channel 16
Solyc03g114130.1	SL2.40ch03	-18.2184	-1.26345	2.41e-08	AT5G14890	--	--
Solyc03g114250.2	SL2.40ch03	-15.1582	-1.22851	2.31e-55	AT5G62840	--	--
Solyc03g114310.2	SL2.40ch03	-17.0796	-1.8327	1.93e-33	AT1G62400	HT1	high leaf temperature 1
Solyc03g114330.2	SL2.40ch03	-16.6226	-1.21193	7.82e-21	AT5G62810	PEX14	peroxin 14
Solyc03g114350.1	SL2.40ch03	-14.8449	-1.77092	5.54e-141	AT1G23710	--	--
Solyc03g114380.2	SL2.40ch03	-18.6807	-1.24389	4.15e-06	AT1G18550	--	--
Solyc03g114390.1	SL2.40ch03	-17.3626	-2.33117	9.86e-44	AT5G23100	--	--
Solyc03g114450.2	SL2.40ch03	-11.6427	-1.2448	0	AT5G23060	CaS	calcium sensing receptor
Solyc03g114480.2	SL2.40ch03	-20.7345	-2.98828	4.41e-08	AT1G18520	TET11	tetraspanin11
Solyc03g114600.2	SL2.40ch03	-19.3233	-1.16678	0.000877552	AT1G13580	LOH3	LAG One Homologue 3
Solyc03g114670.2	SL2.40ch03	-16.9786	-1.12134	3.74e-14	AT5G60840	--	--
Solyc03g114840.2	SL2.40ch03	-21.238	-3.45516	1.23e-07	AT2G03710	2014-09-04	SEPALLATA 4
Solyc03g114890.2	SL2.40ch03	-18.8949	-1.91043	4.73e-11	AT5G15630	IRX6	IRREGULAR XYLEM 6
Solyc03g114930.2	SL2.40ch03	-12.8288	-1.30183	4.26e-305	AT3G55330	PPL1	PsbP-like protein 1
Solyc03g114940.2	SL2.40ch03	-15.1747	-1.59682	8.55e-92	AT1G13710	KLU	KLUH
Solyc03g114950.2	SL2.40ch03	-14.0761	-1.94119	2.08e-286	AT5G39040	TAP2	transporter associated with antigen processing protein 2
Solyc03g114960.2	SL2.40ch03	-16.4663	-1.23325	1.93e-23	AT1G18610	--	--
Solyc03g115000.2	SL2.40ch03	-14.0185	-1.07259	2.41e-92	AT1G74160	TRM4	TON1 Recruiting Motif 4
Solyc03g115020.2	SL2.40ch03	-13.5312	-2.18317	0	AT5G08050	--	--
Solyc03g115040.2	SL2.40ch03	-20.2817	-1.3677	0.00365777	AT1G03220	--	--
Solyc03g115050.2	SL2.40ch03	-17.0614	-1.06992	2.71e-12	AT5G08020	RPA70B	RPA70-kDa subunit B
Solyc03g115060.2	SL2.40ch03	-19.3932	-2.69989	1.01e-15	AT2G03630	--	--
Solyc03g115120.1	SL2.40ch03	-19.1048	-3.49062	1.14e-29	AT1G74250	--	--
Solyc03g115330.1	SL2.40ch03	-18.8445	-1.41209	8.68e-07	--	--	--
Solyc03g115360.2	SL2.40ch03	-12.6068	-1.49186	0	AT5G61170	--	--
Solyc03g115410.2	SL2.40ch03	-17.7969	-2.39807	5.15e-35	AT5G07910	--	--
Solyc03g115420.1	SL2.40ch03	-17.22	-1.61397	5.27e-24	AT2G17690	SDC	SUPPRESSOR OF DRM1 DRM2 CMT3
Solyc03g115490.1	SL2.40ch03	-18.3956	-2.22115	4.32e-20	AT5G61220	--	--
Solyc03g115550.2	SL2.40ch03	-19.7827	-2.13486	3.81e-08	--	--	--
Solyc03g115640.2	SL2.40ch03	-15.9267	-1.94546	3.84e-81	AT2G03350	--	--
Solyc03g115730.2	SL2.40ch03	-16.0398	-1.85151	4.41e-68	AT5G07730	--	--
Solyc03g115830.1	SL2.40ch03	-20.7817	-2.3677	2.43e-05	AT2G03220	MUR2	MURUS 2
Solyc03g115950.2	SL2.40ch03	-17.1807	-2.05989	4.93e-39	AT3G47510	--	--
Solyc03g115960.2	SL2.40ch03	-20.5856	-2.31523	8.96e-06	AT1G74460	--	--
Solyc03g116020.2	SL2.40ch03	-15.5491	-1.27896	2.91e-46	AT5G62440	--	--
Solyc03g116170.2	SL2.40ch03	-16.7666	-1.28884	3.83e-21	AT1G18800	NRP2	NAP1-related protein 2
Solyc03g116180.1	SL2.40ch03	-20.738	-4.45516	5.06e-17	--	--	--
Solyc03g116280.2	SL2.40ch03	-18.276	-5.63022	9.71e-146	AT3G11180	--	--
Solyc03g116290.1	SL2.40ch03	-34.307	-31.4182	1.08e-19	AT4G16330	--	--
Solyc03g116380.2	SL2.40ch03	-16.2949	-1.74388	3.89e-51	AT1G15420	--	--
Solyc03g116440.1	SL2.40ch03	-35.4033	-29.2255	0.00012207	AT2G01810	--	--
Solyc03g116460.2	SL2.40ch03	-19.391	-1.40012	8.72e-05	AT1G15410	--	--
Solyc03g116560.1	SL2.40ch03	-19.1163	-2.0839	3.7e-11	AT1G52620	--	--
Solyc03g116600.2	SL2.40ch03	-16.6192	-1.01021	1.12e-14	AT1G15370	--	--
Solyc03g116610.2	SL2.40ch03	-19.0823	-1.42659	5.91e-06	AT1G15360	WIN1	WAX INDUCER 1
Solyc03g116690.2	SL2.40ch03	-22.4892	-4.12258	7.63e-05	AT5G20230	SAG14	SENESCENCE ASSOCIATED GENE 14
Solyc03g116730.2	SL2.40ch03	-11.276	-1.21087	0	AT3G15850	JB67
Solyc03g116800.2	SL2.40ch03	-17.7697	-2.3323	8.18e-34	AT3G15900	--	--
Solyc03g116910.2	SL2.40ch03	-16.4723	-1.15672	7.62e-21	AT1G15950	IRX4	IRREGULAR XYLEM 4
Solyc03g117050.2	SL2.40ch03	-16.422	-1.78034	1.19e-48	AT1G80760	NLM7
Solyc03g117060.2	SL2.40ch03	-14.4551	-2.12962	3.34e-265	AT1G80750	--	--
Solyc03g117190.1	SL2.40ch03	-20.7595	-2.41209	1.43e-05	--	--	--
Solyc03g117280.2	SL2.40ch03	-16.0098	-1.01463	4.11e-22	AT2G12400	--	--
Solyc03g117330.2	SL2.40ch03	-20.8954	-3.31021	9.33e-09	AT3G62120	--	--
Solyc03g117380.2	SL2.40ch03	-21.0358	-2.38562	0.000113074	AT1G15750	WSIP1	WUS-INTERACTING PROTEIN 1
Solyc03g117390.1	SL2.40ch03	-19.9968	-1.2937	0.00219019	AT1G15750	WSIP1	WUS-INTERACTING PROTEIN 1
Solyc03g117560.2	SL2.40ch03	-18.516	-2.25522	4.78e-19	AT5G15350	ENODL17	early nodulin-like protein 17
Solyc03g117570.2	SL2.40ch03	-21.9132	-3.27459	0.000121117	AT1G80880	--	--
Solyc03g117800.2	SL2.40ch03	-16.2025	-1.30902	3.47e-31	AT5G57800	YRE
Solyc03g117810.2	SL2.40ch03	-15.2959	-1.11523	6.03e-42	AT1G67940	NAP3	non-intrinsic ABC protein 3
Solyc03g117940.2	SL2.40ch03	-15.1368	-1.11149	1.97e-46	AT1G09760	U2A'	U2 small nuclear ribonucleoprotein A
Solyc03g118120.2	SL2.40ch03	-14.2507	-1.0434	1.21e-74	AT3G23760	--	--
Solyc03g118130.2	SL2.40ch03	-14.4077	-2.25213	1.18e-306	AT5G51010	--	--
Solyc03g118140.2	SL2.40ch03	-21.0305	-5.04012	4.21e-18	AT5G20165	--	--
Solyc03g118180.2	SL2.40ch03	-18.6515	-1.79815	1.22e-11	AT4G08590	VIM6	VARIANT IN METHYLATION 6
Solyc03g118190.2	SL2.40ch03	-21.5096	-4.08194	1.02e-08	AT5G07310	--	--
Solyc03g118330.1	SL2.40ch03	-20.1819	-3.12258	2.28e-12	AT3G47570	--	--
Solyc03g118410.2	SL2.40ch03	-13.1985	-1.94316	0	AT4G25050	ACP4	acyl carrier protein 4
Solyc03g118510.2	SL2.40ch03	-15.2359	-1.27036	3.13e-56	AT1G48480	RKL1	receptor-like kinase 1
Solyc03g118680.2	SL2.40ch03	-15.8856	-1.44477	1.42e-46	AT1G48570	--	--
Solyc03g118700.2	SL2.40ch03	-20.3653	-3.20059	1.64e-11	AT1G48580	--	--
Solyc03g118780.2	SL2.40ch03	-18.614	-1.69809	8.91e-11	AT1G18250	ATLP-1
Solyc03g118880.2	SL2.40ch03	-18.4897	-4.30786	3.9e-70	--	--	--
Solyc03g118980.2	SL2.40ch03	-20.3085	-1.84018	9.85e-05	AT1G18070	--	--
Solyc03g119110.2	SL2.40ch03	-14.0089	-1.57005	2.2e-196	AT3G18050	--	--
Solyc03g119120.2	SL2.40ch03	-21.4315	-4.23806	7.84e-10	AT4G02750	--	--
Solyc03g119150.2	SL2.40ch03	-12.4124	-1.42168	0	AT1G18170	--	--
Solyc03g119160.2	SL2.40ch03	-17.653	-1.62008	5.93e-18	AT4G21460	--	--
Solyc03g119310.2	SL2.40ch03	-19.3894	-1.53762	4.97e-06	--	--	--
Solyc03g119470.1	SL2.40ch03	-19.1483	-1.63448	3.72e-07	AT1G73850	--	--
Solyc03g119540.2	SL2.40ch03	-11.4677	-2.2413	0	AT1G68520	BBX14	B-box domain protein 14
Solyc03g119550.1	SL2.40ch03	-20.1268	-1.23277	0.0055152	AT1G21880	LYP2	LysM-containing receptor protein 2
Solyc03g119570.1	SL2.40ch03	-17.1086	-1.32105	7.24e-18	AT1G73875	--	--
Solyc03g119770.2	SL2.40ch03	-17.1673	-1.78273	4.92e-30	AT1G68800	TCP12	TCP domain protein 12
Solyc03g119860.2	SL2.40ch03	-12.3546	-1.85119	0	AT1G74070	--	--
Solyc03g119910.2	SL2.40ch03	-18.3951	-2.49698	4.13e-25	AT1G15550	GA4	GA REQUIRING 4
Solyc03g119950.1	SL2.40ch03	-19.0561	-2.34498	2.1e-14	AT1G15510	VAC1	VANILLA CREAM 1
Solyc03g119960.2	SL2.40ch03	-14.8515	-1.66967	5.06e-125	AT1G52770	--	--
Solyc03g120020.2	SL2.40ch03	-18.1236	-3.56619	5.03e-61	AT1G15460	BOR4	REQUIRES HIGH BORON 4
Solyc03g120160.1	SL2.40ch03	-19.4155	-1.35121	7.01e-05	AT1G67910	--	--
Solyc03g120170.1	SL2.40ch03	-20.2398	-1.70268	0.000222245	--	--	--
Solyc03g120190.2	SL2.40ch03	-20.2798	-1.62251	0.000535585	AT1G79960	OFP14	ovate family protein 14
Solyc03g120260.2	SL2.40ch03	-16.9385	-1.22412	4.51e-17	AT1G52360	--	--
Solyc03g120290.2	SL2.40ch03	-21.8445	-5.41209	2.61e-12	AT1G12663	--	--
Solyc03g120380.2	SL2.40ch03	-17.2671	-2.47812	1.02e-52	AT3G15540	MSG2	MASSUGU 2
Solyc03g120510.1	SL2.40ch03	-15.1824	-1.65786	4.11e-98	AT3G27750	THA8	Thylakoid Assembly 8
Solyc03g120630.2	SL2.40ch03	-13.209	-1.70141	0	AT1G79850	RPS17	ribosomal protein S17
Solyc03g120680.2	SL2.40ch03	-18.7824	-1.62782	5.61e-09	AT1G79870	--	--
Solyc03g120780.2	SL2.40ch03	-14.3247	-1.01634	1.49e-67	AT3G16080	--	--
Solyc03g120790.1	SL2.40ch03	-15.3414	-1.61652	7.49e-84	AT1G15260	--	--
Solyc03g120940.2	SL2.40ch03	-13.6774	-1.30545	1.78e-171	AT1G15215	SHH1	SAWADEE homeodomain homolog 1
Solyc03g120950.2	SL2.40ch03	-20.4502	-2.20059	9.25e-06	AT2G42110	--	--
Solyc03g120960.1	SL2.40ch03	-35.646	-28.7401	0.00195312	AT1G11925	--	--
Solyc03g120970.2	SL2.40ch03	-17.0229	-1.82579	5.51e-34	AT1G79760	DTA4	downstream target of AGL15-4
Solyc03g121000.2	SL2.40ch03	-18.6972	-4.78785	2.66e-76	--	--	--
Solyc03g121010.2	SL2.40ch03	-34.6108	-30.8105	4.55e-13	--	--	--
Solyc03g121080.2	SL2.40ch03	-18.7609	-1.40435	4.36e-07	AT2G16270	--	--
Solyc03g121130.2	SL2.40ch03	-16.9874	-1.03755	3.08e-12	AT2G46230	--	--
Solyc03g121260.2	SL2.40ch03	-14.9621	-1.11552	1.34e-52	AT3G21300	--	--
Solyc03g121370.2	SL2.40ch03	-17.2451	-1.53244	2.05e-21	AT2G19720	rps15ab	ribosomal protein S15A B
Solyc03g121490.2	SL2.40ch03	-18.5955	-1.19502	4.94e-06	--	--	--
Solyc03g121600.2	SL2.40ch03	-13.167	-1.39415	2.79e-277	AT1G72970	HTH	HOTHEAD
Solyc03g121760.2	SL2.40ch03	-19.4491	-1.41832	3.76e-05	AT1G72670	iqd8	IQ-domain 8
Solyc03g121850.2	SL2.40ch03	-18.3951	-2.05219	1.56e-17	AT1G05950	--	--
Solyc03g121900.1	SL2.40ch03	-16.0931	-3.99606	0	AT5G48490	--	--
Solyc03g122140.2	SL2.40ch03	-18.174	-2.03805	7.2e-20	AT3G14130	HAOX1
Solyc03g122160.1	SL2.40ch03	-35.5145	-29.0031	0.000488281	AT3G14150	HAOX2
Solyc03g123410.1	SL2.40ch03	-14.0941	-1.8113	1.88e-246	AT1G72610	GLP1	GERMIN-LIKE PROTEIN 1
Solyc03g123590.2	SL2.40ch03	-18.9725	-2.81616	1.58e-21	AT1G53860	--	--
Solyc03g123680.1	SL2.40ch03	-19.4361	-1.58493	3.71e-06	AT1G53820	--	--
Solyc03g123890.2	SL2.40ch03	-16.9134	-1.5335	1.89e-26	AT3G21180	ATACA9
Solyc04g005100.2	SL2.40ch04	-13.328	-1.65178	0	AT1G70000	--	--
Solyc04g005120.2	SL2.40ch04	-15.6835	-1.27651	5.46e-42	AT1G69935	SHW1	SHORT HYPOCOTYL IN WHITE LIGHT1
Solyc04g005200.2	SL2.40ch04	-16.3265	-1.20405	1.01e-24	AT1G68890	PHYLLO	PHYLLO
Solyc04g005310.2	SL2.40ch04	-16.2588	-1.08711	4.3e-21	AT2G03780	--	--
Solyc04g005510.2	SL2.40ch04	-15.9666	-2.84807	3.78e-168	AT1G13950	ELF5A-1	eukaryotic elongation factor 5A-1
Solyc04g005580.1	SL2.40ch04	-19.2171	-1.05219	0.00182403	AT1G14060	--	--
Solyc04g005590.2	SL2.40ch04	-16.1129	-1.50217	4.07e-43	AT1G26740	--	--
Solyc04g005600.1	SL2.40ch04	-21.1029	-3.72525	1.62e-09	AT5G15310	MYB16	myb domain protein 16
Solyc04g005690.2	SL2.40ch04	-12.9783	-2.08941	0	AT1G14650	--	--
Solyc04g005700.2	SL2.40ch04	-19.8823	-7.33636	7.03e-94	AT5G28010	--	--
Solyc04g005770.1	SL2.40ch04	-22.1705	-2.76001	0.00418091	AT2G02750	--	--
Solyc04g006930.2	SL2.40ch04	-21.4598	-3.01155	2.74e-05	AT1G26150	PERK10	proline-rich extensin-like receptor kinase 10
Solyc04g006990.2	SL2.40ch04	-17.2674	-1.02996	2.67e-10	AT1G68810	--	--
Solyc04g007000.1	SL2.40ch04	-13.7733	-1.4088	2.44e-186	AT1G13260	RAV1	related to ABI3/VP1 1
Solyc04g007010.2	SL2.40ch04	-16.4169	-5.55221	0	AT1G70890	MLP43	MLP-like protein 43
Solyc04g007200.2	SL2.40ch04	-18.1321	-2.19297	1.82e-23	AT1G68260	--	--
Solyc04g007300.2	SL2.40ch04	-18.3732	-2.26582	3.51e-21	AT1G25330	HAF	HALF FILLED
Solyc04g007360.1	SL2.40ch04	-21.8445	-3.41209	3.59e-05	AT1G68350	--	--
Solyc04g007400.2	SL2.40ch04	-16.9743	-3.24401	2.13e-109	AT5G06060	--	--
Solyc04g007410.2	SL2.40ch04	-15.5684	-1.77876	1.06e-86	AT3G45050	--	--
Solyc04g007420.2	SL2.40ch04	-17.9114	-1.56228	1.05e-14	AT5G41270	--	--
Solyc04g007480.1	SL2.40ch04	-21.2969	-4.50725	4.36e-12	--	--	--
Solyc04g007490.2	SL2.40ch04	-17.3882	-2.41631	4.38e-46	AT5G35450	--	--
Solyc04g007530.2	SL2.40ch04	-16.1813	-1.30988	1.07e-31	AT1G71140	--	--
Solyc04g007680.2	SL2.40ch04	-21.0856	-1.76001	0.00592461	AT5G28010	--	--
Solyc04g007720.2	SL2.40ch04	-17.6887	-1.90995	7.19e-24	AT5G08780	--	--
Solyc04g007820.2	SL2.40ch04	-16.1713	-3.22202	4.5e-187	AT1G70890	MLP43	MLP-like protein 43
Solyc04g007830.2	SL2.40ch04	-18.8203	-1.46045	2.74e-07	AT5G28010	--	--
Solyc04g007840.2	SL2.40ch04	-16.1334	-1.14334	2.43e-25	AT1G70780	--	--
Solyc04g007900.2	SL2.40ch04	-16.3403	-1.28065	1.68e-27	AT1G14870	PCR2	PLANT CADMIUM RESISTANCE 2
Solyc04g007950.2	SL2.40ch04	-14.4405	-1.57173	1.12e-146	AT2G01660	PDLP6	plasmodesmata-located protein 6
Solyc04g007990.1	SL2.40ch04	-17.9018	-1.95266	4.71e-22	AT1G67920	--	--
Solyc04g008050.2	SL2.40ch04	-15.7893	-1.02666	4.4e-26	AT3G16857	RR1	response regulator 1
Solyc04g008060.2	SL2.40ch04	-15.2879	-1.56564	2.33e-81	AT2G01770	VIT1	vacuolar iron transporter 1
Solyc04g008200.2	SL2.40ch04	-18.7971	-1.59837	1.28e-08	AT3G14460	--	--
Solyc04g008230.2	SL2.40ch04	-16.7272	-1.98086	5.02e-49	AT1G48100	--	--
Solyc04g008270.2	SL2.40ch04	-22.0742	-2.95266	0.00131226	AT1G68090	ANNAT5	ANNEXIN ARABIDOPSIS THALIANA 5
Solyc04g008360.2	SL2.40ch04	-19.6934	-4.0995	1.64e-28	AT1G14740	TTA1	TITANIA 1
Solyc04g008370.1	SL2.40ch04	-17.4598	-1.16596	2.08e-11	AT1G11330	--	--
Solyc04g008500.2	SL2.40ch04	-15.9132	-1.07863	3.3e-26	AT2G02080	IDD4	indeterminate(ID)-domain 4
Solyc04g008600.2	SL2.40ch04	-19.9502	-1.20059	0.00383827	AT3G02820	--	--
Solyc04g008810.2	SL2.40ch04	-15.3596	-1.07968	4.39e-38	AT3G56340	--	--
Solyc04g008870.2	SL2.40ch04	-19.0226	-2.41209	1.59e-15	AT5G08520	--	--
Solyc04g008880.2	SL2.40ch04	-18.0839	-1.16805	5.83e-08	--	--	--
Solyc04g009020.2	SL2.40ch04	-13.5763	-1.00104	7.87e-109	AT3G17040	HCF107	high chlorophyll fluorescent 107
Solyc04g009130.2	SL2.40ch04	-18.8404	-2.25034	1.99e-15	AT3G46530	RPP13	RECOGNITION OF PERONOSPORA PARASITICA 13
Solyc04g009160.2	SL2.40ch04	-16.4962	-1.0772	5.68e-18	--	--	--
Solyc04g009200.2	SL2.40ch04	-11.9554	-1.16074	0	AT5G63570	GSA1	glutamate-1-semialdehyde-2,1-aminomutase
Solyc04g009210.1	SL2.40ch04	-20.7171	-2.05219	0.000191076	AT5G08305	--	--
Solyc04g009260.1	SL2.40ch04	-18.2373	-3.70755	4.64e-61	AT3G46530	RPP13	RECOGNITION OF PERONOSPORA PARASITICA 13
Solyc04g009300.2	SL2.40ch04	-14.7307	-1.05036	9.29e-55	AT3G57180	BPG2	BRASSINAZOLE(BRZ) INSENSITIVE PALE GREEN 2
Solyc04g009320.2	SL2.40ch04	-17.7097	-1.30199	9.6e-12	AT3G51980	--	--
Solyc04g009420.2	SL2.40ch04	-15.6625	-1.87927	6.71e-91	AT2G28605	--	--
Solyc04g009510.2	SL2.40ch04	-14.5847	-1.04998	1.96e-60	AT3G45630	--	--
Solyc04g009540.1	SL2.40ch04	-11.9681	-1.20449	0	AT5G13510	EMB3136	EMBRYO DEFECTIVE 3136
Solyc04g009580.2	SL2.40ch04	-15.0332	-1.04029	9.51e-44	AT2G39290	PGS1
Solyc04g009820.2	SL2.40ch04	-17.9798	-1.42559	5.91e-12	AT5G28640	GIF1	GRF1-INTERACTING FACTOR 1
Solyc04g009880.1	SL2.40ch04	-34.9567	-30.1186	2.98e-08	--	--	--
Solyc04g009890.1	SL2.40ch04	-19.4658	-1.99448	8.35e-09	--	--	--
Solyc04g010030.1	SL2.40ch04	-21.4132	-2.27459	0.00154388	AT3G04780	--	--
Solyc04g010060.2	SL2.40ch04	-15.2857	-1.0603	2.41e-38	AT3G04760	--	--
Solyc04g010190.1	SL2.40ch04	-13.6512	-1.50673	1.8e-231	AT3G12345	--	--
Solyc04g011380.2	SL2.40ch04	-14.6409	-1.07783	5.07e-61	AT2G39580	--	--
Solyc04g011530.2	SL2.40ch04	-17.7124	-1.18046	7.17e-10	AT2G20390	--	--
Solyc04g011540.2	SL2.40ch04	-16.4078	-2.61961	6.39e-105	AT3G55470	--	--
Solyc04g011550.2	SL2.40ch04	-14.7632	-1.62014	7.08e-125	--	--	--
Solyc04g011700.1	SL2.40ch04	-17.4508	-1.5197	2.58e-18	AT5G64950	--	--
Solyc04g011740.2	SL2.40ch04	-35.646	-28.7401	0.00195312	--	--	--
Solyc04g011870.1	SL2.40ch04	-20.8163	-4.29843	4.74e-15	AT1G03020	--	--
Solyc04g011880.1	SL2.40ch04	-19.309	-2.30814	8.22e-12	AT1G03020	--	--
Solyc04g011900.2	SL2.40ch04	-14.4853	-1.76072	8.88e-178	AT2G21960	--	--
Solyc04g012080.1	SL2.40ch04	-22.0305	-5.04012	2.1e-09	AT4G14050	--	--
Solyc04g014350.1	SL2.40ch04	-35.807	-28.4182	0.0078125	--	--	--
Solyc04g014360.2	SL2.40ch04	-17.6094	-1.13221	7.99e-10	AT1G68810	--	--
Solyc04g014390.2	SL2.40ch04	-14.3398	-1.51895	5.14e-147	AT3G59650	--	--
Solyc04g014400.2	SL2.40ch04	-15.0639	-2.78768	3.21e-299	AT1G74170	RLP13	receptor like protein 13
Solyc04g014470.2	SL2.40ch04	-18.9376	-1.93816	5.02e-11	AT1G66230	MYB20	myb domain protein 20
Solyc04g014500.2	SL2.40ch04	-13.5948	-1.18534	5.93e-150	AT1G14860	NUDT18	nudix hydrolase homolog 18
Solyc04g014520.1	SL2.40ch04	-21.1208	-2.85955	6.16e-06	AT1G55230	--	--
Solyc04g014540.1	SL2.40ch04	-17.8667	-2.51508	1.35e-36	AT1G66140	ZFP4	zinc finger protein 4
Solyc04g014610.2	SL2.40ch04	-18.8353	-1.52202	9.74e-08	AT5G37290	--	--
Solyc04g014650.2	SL2.40ch04	-18.8473	-1.31766	4.72e-06	AT3G47570	--	--
Solyc04g014760.2	SL2.40ch04	-15.176	-1.37599	1.28e-68	AT3G07880	SCN1	SUPERCENTIPEDE1
Solyc04g014790.1	SL2.40ch04	-20.6835	-3.73402	1.7e-12	AT5G47550	--	--
Solyc04g014800.2	SL2.40ch04	-18.141	-1.15319	1.6e-07	AT3G02870	VTC4
Solyc04g014860.1	SL2.40ch04	-35.722	-28.5881	0.00390625	--	--	--
Solyc04g014900.2	SL2.40ch04	-18.6876	-2.11109	3.42e-15	AT5G39390	--	--
Solyc04g014910.2	SL2.40ch04	-34.022	-31.988	5.05e-29	AT3G47090	--	--
Solyc04g014940.1	SL2.40ch04	-20.2433	-2.27459	7.29e-07	--	--	--
Solyc04g014950.2	SL2.40ch04	-20.7171	-2.05219	0.000191076	AT4G19900	--	--
Solyc04g015030.2	SL2.40ch04	-13.4745	-4.21476	0	AT5G50740	--	--
Solyc04g015040.2	SL2.40ch04	-13.7998	-1.02953	1.25e-98	AT2G43560	--	--
Solyc04g015180.2	SL2.40ch04	-17.0546	-1.13045	1.24e-13	AT4G15950	RDM2	RNA-DIRECTED DNA METHYLATION 2
Solyc04g015210.2	SL2.40ch04	-18.3556	-1.28071	7.83e-08	AT1G59218	--	--
Solyc04g015440.2	SL2.40ch04	-15.2507	-1.03703	1.08e-37	AT4G31850	PGR3	proton gradient regulation 3
Solyc04g015540.1	SL2.40ch04	-20.6578	-3.78555	4.85e-13	AT3G57500	--	--
Solyc04g015600.2	SL2.40ch04	-17.5634	-1.05547	5.65e-09	AT2G41820	--	--
Solyc04g015630.2	SL2.40ch04	-22.7817	-3.53762	0.00341797	AT3G14470	--	--
Solyc04g015710.2	SL2.40ch04	-20.5856	-1.59009	0.00256321	AT1G58210	NET2A	Networked 2A
Solyc04g015820.1	SL2.40ch04	-20.9793	-5.14248	1.51e-19	--	--	--
Solyc04g015850.2	SL2.40ch04	-14.5232	-1.00747	4.84e-58	AT3G57400	--	--
Solyc04g016040.1	SL2.40ch04	-33.6415	-32.7491	1.37e-48	--	--	--
Solyc04g016200.1	SL2.40ch04	-19.063	-4.97503	2.8e-64	AT2G36780	--	--
Solyc04g016290.2	SL2.40ch04	-19.1148	-1.95266	6.04e-10	--	--	--
Solyc04g016460.2	SL2.40ch04	-22.0742	-4.95266	7.92e-09	--	--	--
Solyc04g016550.2	SL2.40ch04	-17.3032	-1.71009	2.82e-25	AT3G10160	FPGS2	folylpolyglutamate synthetase 2
Solyc04g017610.2	SL2.40ch04	-16.3094	-1.80263	5.45e-54	AT1G65740	UCL1	UPWARD CURLY LEAF1
Solyc04g017650.2	SL2.40ch04	-18.4867	-3.95266	1.36e-58	AT2G41450	--	--
Solyc04g017670.2	SL2.40ch04	-35.807	-28.4182	0.0078125	AT5G04010	--	--
Solyc04g017720.2	SL2.40ch04	-16.6453	-4.40957	2.02e-260	AT1G74670	GASA6	GA-stimulated Arabidopsis 6
Solyc04g018080.2	SL2.40ch04	-33.2766	-33.4789	8.97e-78	--	--	--
Solyc04g018090.2	SL2.40ch04	-21.1452	-2.81064	1.09e-05	AT2G01980	SOS1	SALT OVERLY SENSITIVE 1
Solyc04g024420.2	SL2.40ch04	-33.4996	-33.0329	3.98e-59	AT3G27430	PBB1
Solyc04g024560.1	SL2.40ch04	-21.1515	-2.15429	0.000912234	ATCG01280	YCF2.2
Solyc04g024570.1	SL2.40ch04	-20.8486	-1.78916	0.0021024	ATCG01010	NDHF
Solyc04g024780.1	SL2.40ch04	-21.2523	-1.95266	0.00407731	AT1G70420	--	--
Solyc04g024960.1	SL2.40ch04	-20.3954	-2.31021	1.96e-06	--	--	--
Solyc04g025450.1	SL2.40ch04	-35.0452	-29.9417	2.38e-07	AT1G20560	AAE1	acyl activating enzyme 1
Solyc04g026030.2	SL2.40ch04	-15.012	-1.09968	2.49e-49	AT1G23820	SPDS1	spermidine synthase 1
Solyc04g026110.2	SL2.40ch04	-19.1253	-4.51065	7.41e-50	AT3G46530	RPP13	RECOGNITION OF PERONOSPORA PARASITICA 13
Solyc04g026330.1	SL2.40ch04	-35.5772	-28.8776	0.000976563	--	--	--
Solyc04g039630.1	SL2.40ch04	-22.8445	-3.41209	0.00634766	AT5G31412	--	--
Solyc04g039720.1	SL2.40ch04	-34.212	-31.608	2.12e-22	AT3G42860	--	--
Solyc04g039980.2	SL2.40ch04	-19.7171	-1.85312	1.04e-06	AT1G69550	--	--
Solyc04g039990.2	SL2.40ch04	-17.7301	-2.07819	3.01e-27	AT3G14470	--	--
Solyc04g040000.2	SL2.40ch04	-17.2495	-1.31443	4.31e-16	AT3G57062	--	--
Solyc04g040210.2	SL2.40ch04	-16.589	-1.03719	1.01e-15	AT5G04080	--	--
Solyc04g040220.2	SL2.40ch04	-19.2085	-2.04012	4.16e-10	AT2G41370	BOP2	BLADE ON PETIOLE2
Solyc04g045600.2	SL2.40ch04	-15.4097	-1.84332	1.81e-103	AT4G32000	--	--
Solyc04g047760.1	SL2.40ch04	-35.646	-28.7401	0.00195312	--	--	--
Solyc04g047890.2	SL2.40ch04	-21.3527	-6.3956	5.75e-25	--	--	--
Solyc04g049340.2	SL2.40ch04	-18.3408	-2.00059	2.38e-17	AT5G19500	--	--
Solyc04g049650.1	SL2.40ch04	-19.8008	-1.32463	0.000729905	AT5G13160	PBS1	avrPphB susceptible 1
Solyc04g049890.2	SL2.40ch04	-18.2928	-1.22767	1.36e-07	AT3G54970	--	--
Solyc04g050020.1	SL2.40ch04	-35.807	-28.4182	0.0078125	--	--	--
Solyc04g050180.2	SL2.40ch04	-21.2035	-6.69413	1.33e-30	--	--	--
Solyc04g050300.1	SL2.40ch04	-22.6705	-3.76001	0.000976563	--	--	--
Solyc04g050560.2	SL2.40ch04	-17.4659	-2.50347	8.64e-47	AT5G41210	GSTT1	glutathione S-transferase THETA 1
Solyc04g050730.2	SL2.40ch04	-13.1755	-1.4605	3.74e-302	AT5G33370	--	--
Solyc04g050950.2	SL2.40ch04	-20.3363	-6.42839	4.21e-50	AT1G70840	MLP31	MLP-like protein 31
Solyc04g051100.2	SL2.40ch04	-34.2739	-31.4843	1.36e-20	--	--	--
Solyc04g051240.1	SL2.40ch04	-35.0452	-29.9417	2.38e-07	--	--	--
Solyc04g051390.2	SL2.40ch04	-20.2817	-3.3677	2.44e-13	--	--	--
Solyc04g051470.1	SL2.40ch04	-19.9178	-2.09562	2.79e-07	AT4G09890	--	--
Solyc04g051500.2	SL2.40ch04	-15.7949	-1.08264	1.04e-28	AT4G09810	--	--
Solyc04g051540.2	SL2.40ch04	-18.3897	-1.27459	1.32e-07	AT4G39410	WRKY13	WRKY DNA-binding protein 13
Solyc04g051710.1	SL2.40ch04	-18.0318	-1.86754	1.38e-18	AT5G64816	--	--
Solyc04g051820.2	SL2.40ch04	-14.8587	-1.1406	7.2e-59	AT5G09960	--	--
Solyc04g051850.2	SL2.40ch04	-13.0686	-1.02948	1.07e-162	AT1G56200	EMB1303	embryo defective 1303
Solyc04g053000.1	SL2.40ch04	-19.9021	-2.6531	5.15e-11	AT5G18030	--	--
Solyc04g053130.2	SL2.40ch04	-13.5849	-2.68358	0	AT2G21970	2014-09-02	stress enhanced protein 2
Solyc04g054220.2	SL2.40ch04	-21.878	-3.34498	6.6e-05	AT3G48310	CYP71A22	cytochrome P450, family 71, subfamily A, polypeptide 22
Solyc04g054270.2	SL2.40ch04	-17.3706	-1.1601	7.52e-12	AT4G39620	EMB2453	EMBRYO DEFECTIVE 2453
Solyc04g054370.1	SL2.40ch04	-14.4208	-1.32426	6.58e-106	AT3G61460	BRH1	brassinosteroid-responsive RING-H2
Solyc04g054460.2	SL2.40ch04	-13.8291	-1.13323	8.15e-117	AT2G43630	--	--
Solyc04g054500.2	SL2.40ch04	-16.5566	-1.29043	5.89e-24	AT4G39700	--	--
Solyc04g054730.2	SL2.40ch04	-16.9793	-1.14248	1.24e-14	AT5G10180	SULTR2;1	sulfate transporter 2;1
Solyc04g054740.2	SL2.40ch04	-10.5849	-1.27024	0	AT5G10170	MIPS3	myo-inositol-1-phosphate synthase 3
Solyc04g054760.2	SL2.40ch04	-17.0287	-1.08912	5.61e-13	AT1G22160	--	--
Solyc04g054770.1	SL2.40ch04	-35.307	-29.4182	3.05e-05	--	--	--
Solyc04g054780.2	SL2.40ch04	-19.7668	-1.56737	5.08e-05	--	--	--
Solyc04g054800.2	SL2.40ch04	-20.1673	-3.59651	2.91e-16	AT5G10150	--	--
Solyc04g054880.2	SL2.40ch04	-17.1283	-1.55673	6.84e-24	AT4G39790	--	--
Solyc04g054950.2	SL2.40ch04	-19.6578	-1.78555	1.53e-06	AT5G06060	--	--
Solyc04g055060.1	SL2.40ch04	-34.683	-30.6661	7.28e-12	--	--	--
Solyc04g055230.1	SL2.40ch04	-22.6208	-3.85955	0.000518799	AT3G57050	CBL	cystathionine beta-lyase
Solyc04g055250.2	SL2.40ch04	-16.5213	-1.15608	4e-20	AT4G39900	--	--
Solyc04g056260.1	SL2.40ch04	-21.8283	-2.27459	0.00753784	AT5G64970	--	--
Solyc04g056380.2	SL2.40ch04	-19.6059	-3.24544	2.65e-19	AT5G16460	--	--
Solyc04g057840.1	SL2.40ch04	-20.7523	-2.95266	7.88e-08	--	--	--
Solyc04g057860.1	SL2.40ch04	-35.183	-29.6661	3.81e-06	AT4G15000	--	--
Solyc04g057870.2	SL2.40ch04	-13.2988	-1.30367	1.29e-221	AT1G21600	PTAC6	plastid transcriptionally active 6
Solyc04g057950.1	SL2.40ch04	-21.3124	-2.47622	0.000310749	AT3G03360	--	--
Solyc04g057980.2	SL2.40ch04	-12.4321	-1.60764	0	AT4G37925	NdhM	NADH dehydrogenase-like complex M
Solyc04g058010.2	SL2.40ch04	-35.646	-28.7401	0.00195312	--	--	--
Solyc04g058080.2	SL2.40ch04	-21.1452	-4.81064	3.18e-15	AT4G05430	--	--
Solyc04g063270.1	SL2.40ch04	-35.5772	-28.8776	0.000976563	AT2G36730	--	--
Solyc04g063320.1	SL2.40ch04	-35.5145	-29.0031	0.000488281	--	--	--
Solyc04g064470.1	SL2.40ch04	-20.2931	-2.17505	3.39e-06	AT1G75270	DHAR2	dehydroascorbate reductase 2
Solyc04g064520.2	SL2.40ch04	-20.5096	-2.08194	4.19e-05	--	--	--
Solyc04g064630.2	SL2.40ch04	-21.3611	-4.37892	5.89e-11	AT1G21460	SWEET1
Solyc04g064670.2	SL2.40ch04	-12.9523	-1.15867	1.35e-222	AT1G77090	--	--
Solyc04g064770.1	SL2.40ch04	-20.7523	-5.59651	2.07e-27	AT3G18640	--	--
Solyc04g064860.1	SL2.40ch04	-19.4943	-3.19367	3.82e-20	AT5G60440	AGL62	AGAMOUS-like 62
Solyc04g064870.2	SL2.40ch04	-15.3594	-2.55645	3.37e-205	AT1G78780	--	--
Solyc04g064900.1	SL2.40ch04	-21.4892	-4.12258	5.4e-09	AT4G39010	GH9B18	glycosyl hydrolase 9B18
Solyc04g064930.2	SL2.40ch04	-14.664	-1.98939	1.53e-200	AT1G21350	--	--
Solyc04g071000.1	SL2.40ch04	-21.378	-4.34498	1.13e-10	AT5G42120	--	--
Solyc04g071090.2	SL2.40ch04	-20.4695	-2.16211	1.54e-05	--	--	--
Solyc04g071100.1	SL2.40ch04	-35.307	-29.4182	3.05e-05	--	--	--
Solyc04g071260.2	SL2.40ch04	-35.646	-28.7401	0.00195312	AT3G12110	ACT11	actin-11
Solyc04g071290.2	SL2.40ch04	-17.1236	-1.04012	1.61e-11	AT2G31290	--	--
Solyc04g071310.2	SL2.40ch04	-16.3299	-1.24149	3.98e-26	AT4G30820	--	--
Solyc04g071340.2	SL2.40ch04	-12.2207	-1.64996	0	AT1G43670	FINS1	FRUCTOSE INSENSITIVE 1
Solyc04g071420.2	SL2.40ch04	-15.6467	-1.10135	1.77e-32	AT2G31840	MRL7-L	Mesophyll-cell RNAi Library line 7-like
Solyc04g071500.2	SL2.40ch04	-19.3358	-1.14169	0.00122038	AT1G21090	--	--
Solyc04g071580.2	SL2.40ch04	-20.9598	-2.01155	0.00087791	--	--	--
Solyc04g071780.2	SL2.40ch04	-17.5565	-7.34412	0	AT5G07990	TT7	TRANSPARENT TESTA 7
Solyc04g071800.2	SL2.40ch04	-15.0635	-3.3465	0	AT5G07990	TT7	TRANSPARENT TESTA 7
Solyc04g071940.2	SL2.40ch04	-14.5825	-1.99871	6.92e-214	AT1G52340	SRE1	SALT RESISTANT 1
Solyc04g071960.2	SL2.40ch04	-16.208	-1.24279	3.85e-28	AT1G52340	SRE1	SALT RESISTANT 1
Solyc04g072310.2	SL2.40ch04	-17.8851	-2.76001	4.48e-43	--	--	--
Solyc04g072510.2	SL2.40ch04	-17.1863	-1.16565	1.61e-13	AT5G07900	--	--
Solyc04g072550.1	SL2.40ch04	-20.391	-1.40012	0.004324	AT1G21150	--	--
Solyc04g072610.2	SL2.40ch04	-20.9793	-5.14248	1.51e-19	--	--	--
Solyc04g072740.2	SL2.40ch04	-12.8083	-1.43695	0	AT1G77990	SULTR2;2	SULPHATE TRANSPORTER 2;2
Solyc04g072760.2	SL2.40ch04	-18.2875	-1.07023	4.25e-06	AT1G22150	SULTR1;3	sulfate transporter 1;3
Solyc04g072770.2	SL2.40ch04	-16.3577	-1.74187	8.43e-49	AT1G78010	--	--
Solyc04g072810.2	SL2.40ch04	-14.3338	-1.00157	3.27e-65	AT1G22180	--	--
Solyc04g072820.1	SL2.40ch04	-17.9544	-1.28386	3.94e-10	--	--	--
Solyc04g074030.2	SL2.40ch04	-17.6072	-1.03419	1.99e-08	AT4G08850	--	--
Solyc04g074070.1	SL2.40ch04	-22.6705	-3.76001	0.000976563	AT1G34580	--	--
Solyc04g074080.2	SL2.40ch04	-16.7267	-1.15181	1.16e-17	AT1G78170	--	--
Solyc04g074340.2	SL2.40ch04	-22.8445	-3.41209	0.00634766	AT1G22360	UGT85A2	UDP-glucosyl transferase 85A2
Solyc04g074350.2	SL2.40ch04	-14.1775	-1.39063	1.12e-137	AT1G22400	UGT85A1
Solyc04g074680.1	SL2.40ch04	-19.052	-1.82713	3.23e-09	--	--	--
Solyc04g074750.2	SL2.40ch04	-15.1835	-1.3541	3.81e-66	AT4G09040	--	--
Solyc04g074800.2	SL2.40ch04	-14.938	-1.26484	3.24e-68	AT5G30490	--	--
Solyc04g074870.2	SL2.40ch04	-15.6926	-1.20108	4.26e-37	AT1G28230	PUP1	purine permease 1
Solyc04g074880.2	SL2.40ch04	-35.5772	-28.8776	0.000976563	AT1G28220	PUP3	purine permease 3
Solyc04g074910.2	SL2.40ch04	-15.842	-1.94757	8.63e-86	AT5G27700	--	--
Solyc04g074990.2	SL2.40ch04	-16.2465	-2.39103	5.24e-98	AT4G24660	ZHD2	ZINC FINGER HOMEODOMAIN 2
Solyc04g076250.2	SL2.40ch04	-17.4198	-1.00278	5.02e-09	--	--	--
Solyc04g076260.1	SL2.40ch04	-19.6835	-1.09016	0.00368996	AT5G64816	--	--
Solyc04g076330.1	SL2.40ch04	-20.639	-1.48317	0.00598812	AT2G29760	OTP81	ORGANELLE TRANSCRIPT PROCESSING 81
Solyc04g076400.2	SL2.40ch04	-18.3898	-1.46891	1.13e-09	AT5G57380	VIN3	VERNALIZATION INSENSITIVE 3
Solyc04g076720.1	SL2.40ch04	-35.646	-28.7401	0.00195312	AT3G62770	ATG18a	autophagy 18a
Solyc04g076740.2	SL2.40ch04	-17.1799	-1.28543	3.39e-16	AT1G04940	Tic20-I	translocon at the inner envelope membrane of chloroplasts 20-I
Solyc04g076790.2	SL2.40ch04	-14.7229	-1.09838	6.18e-60	AT5G26780	SHM2	serine hydroxymethyltransferase 2
Solyc04g076800.2	SL2.40ch04	-16.4422	-1.68305	5.46e-43	AT4G13650	--	--
Solyc04g077130.1	SL2.40ch04	-15.1056	-2.66228	1.19e-264	AT5G17870	PSRP6	plastid-specific 50S ribosomal protein 6
Solyc04g077160.1	SL2.40ch04	-15.2007	-1.21682	3.38e-53	AT4G33740	--	--
Solyc04g077230.1	SL2.40ch04	-17.0758	-3.08801	5.84e-93	--	--	--
Solyc04g077280.2	SL2.40ch04	-21.0856	-1.76001	0.00592461	AT4G27290	--	--
Solyc04g077450.2	SL2.40ch04	-16.3933	-1.42858	1.31e-32	AT3G12210	--	--
Solyc04g077490.2	SL2.40ch04	-17.4055	-1.3063	2.57e-14	AT4G37750	DRG	DRAGON
Solyc04g077630.2	SL2.40ch04	-21.0971	-2.90685	3.47e-06	AT5G09640	SNG2	SINAPOYLGLUCOSE ACCUMULATOR 2
Solyc04g077690.2	SL2.40ch04	-16.9206	-1.64515	6.77e-30	AT4G33800	--	--
Solyc04g077790.2	SL2.40ch04	-16.6515	-1.20878	2.52e-20	AT5G22370	QQT1	QUATRE-QUART 1
Solyc04g078150.2	SL2.40ch04	-16.7122	-1.7451	9.25e-39	--	--	--
Solyc04g078160.2	SL2.40ch04	-18.4236	-1.02445	2.98e-05	AT5G23200	--	--
Solyc04g078200.2	SL2.40ch04	-18.0882	-2.35376	1.14e-27	AT5G59845	--	--
Solyc04g078290.2	SL2.40ch04	-14.5658	-1.32109	1.06e-95	AT4G37370	CYP81D8	cytochrome P450, family 81, subfamily D, polypeptide 8
Solyc04g078390.1	SL2.40ch04	-14.7097	-1.30199	3.07e-84	AT4G24210	SLY1	SLEEPY1
Solyc04g078470.2	SL2.40ch04	-17.5021	-2.75191	5.16e-55	AT4G34160	CYCD3;1	CYCLIN D3;1
Solyc04g078650.2	SL2.40ch04	-17.1819	-1.50787	1.06e-21	AT1G46480	WOX4	WUSCHEL related homeobox 4
Solyc04g078790.2	SL2.40ch04	-19.1578	-4.78555	3.74e-55	AT5G67060	HEC1	HECATE 1
Solyc04g078860.2	SL2.40ch04	-20.2171	-1.49698	0.00108854	AT2G29100	GLR2.9	glutamate receptor 2.9
Solyc04g078890.2	SL2.40ch04	-17.6616	-1.06271	1.61e-08	AT4G17650	--	--
Solyc04g079050.1	SL2.40ch04	-14.1239	-2.01761	5.77e-299	AT5G54010	--	--
Solyc04g079060.2	SL2.40ch04	-15.3301	-4.37405	0	AT3G12203	scpl17	serine carboxypeptidase-like 17
Solyc04g079110.1	SL2.40ch04	-16.5906	-1.00102	1.01e-14	AT5G26230	MAKR1	membrane-associated kinase regulator 1
Solyc04g079190.2	SL2.40ch04	-15.4204	-1.35787	1.43e-56	AT1G47480	--	--
Solyc04g079270.2	SL2.40ch04	-14.9921	-1.18532	6.59e-58	AT5G05520	--	--
Solyc04g079520.2	SL2.40ch04	-20.077	-1.13323	0.00939924	AT1G27040	--	--
Solyc04g079570.1	SL2.40ch04	-19.391	-1.40012	8.72e-05	AT3G50410	OBP1	OBF binding protein 1
Solyc04g079600.2	SL2.40ch04	-21.6578	-2.61562	0.000855446	AT5G42630	KAN4	KANADI 4
Solyc04g079680.2	SL2.40ch04	-14.8197	-3.03296	0	AT4G31940	CYP82C4	cytochrome P450, family 82, subfamily C, polypeptide 4
Solyc04g079790.2	SL2.40ch04	-12.1535	-1.06018	0	AT1G74970	TWN3
Solyc04g079890.2	SL2.40ch04	-20.6208	-3.21569	7.08e-10	AT1G75030	TLP-3	thaumatin-like protein 3
Solyc04g079930.2	SL2.40ch04	-17.1622	-1.57675	6.6e-24	AT1G19330	--	--
Solyc04g080280.2	SL2.40ch04	-11.4609	-2.2949	0	--	--	--
Solyc04g080350.2	SL2.40ch04	-17.4574	-1.33375	2.36e-14	AT3G20430	--	--
Solyc04g080380.2	SL2.40ch04	-14.8837	-1.79734	3.46e-141	--	--	--
Solyc04g080490.2	SL2.40ch04	-16.6586	-1.89889	2.17e-47	AT1G14440	ZHD4	ZINC FINGER HOMEODOMAIN 4
Solyc04g080630.2	SL2.40ch04	-11.9971	-1.66721	0	AT1G75350	emb2184	embryo defective 2184
Solyc04g080650.2	SL2.40ch04	-21.7817	-2.3677	0.00442505	AT1G19630	CYP722A1	cytochrome P450, family 722, subfamily A, polypeptide 1
Solyc04g080660.2	SL2.40ch04	-20.8695	-2.71819	2.43e-06	AT1G19640	JMT	jasmonic acid carboxyl methyltransferase
Solyc04g080720.2	SL2.40ch04	-20.2171	-1.49698	0.00108854	AT1G27620	--	--
Solyc04g080930.2	SL2.40ch04	-16.57	-1.93861	2.66e-52	AT2G26350	PEX10	peroxin 10
Solyc04g081130.1	SL2.40ch04	-34.7423	-30.5475	5.82e-11	AT1G19900	--	--
Solyc04g081140.1	SL2.40ch04	-35.146	-29.7401	1.91e-06	AT1G75620	--	--
Solyc04g081150.2	SL2.40ch04	-16.6672	-1.27078	4.65e-22	AT4G40030	--	--
Solyc04g081220.2	SL2.40ch04	-17.3333	-1.03358	4.72e-10	AT5G39600	--	--
Solyc04g081250.1	SL2.40ch04	-35.807	-28.4182	0.0078125	AT1G75590	--	--
Solyc04g081320.2	SL2.40ch04	-13.7012	-1.10489	1.76e-121	AT1G75690	LQY1	LOW QUANTUM YIELD OF PHOTOSYSTEM II 1
Solyc04g081360.2	SL2.40ch04	-16.826	-1.10916	2.1e-15	AT2G45730	--	--
Solyc04g081460.2	SL2.40ch04	-15.0324	-2.21746	3.32e-193	AT5G42146	--	--
Solyc04g081480.1	SL2.40ch04	-16.2885	-1.32429	2.17e-30	--	--	--
Solyc04g081520.1	SL2.40ch04	-35.146	-29.7401	1.91e-06	AT1G75790	sks18	SKU5 similar 18
Solyc04g081650.2	SL2.40ch04	-20.391	-3.67512	1.19e-14	AT1G76310	CYCB2;4	CYCLIN B2;4
Solyc04g081660.1	SL2.40ch04	-34.222	-31.5881	4.24e-22	AT1G76310	CYCB2;4	CYCLIN B2;4
Solyc04g081670.2	SL2.40ch04	-34.7848	-30.4626	2.33e-10	AT2G25940	ALPHAVPE
Solyc04g081680.2	SL2.40ch04	-33.7632	-32.5056	4.59e-41	--	--	--
Solyc04g081700.2	SL2.40ch04	-19.5466	-4.39323	4.65e-35	--	--	--
Solyc04g081770.2	SL2.40ch04	-15.838	-1.26068	4.8e-37	AT1G75900	--	--
Solyc04g082100.1	SL2.40ch04	-35.146	-29.7401	1.91e-06	--	--	--
Solyc04g082430.2	SL2.40ch04	-18.0921	-1.05534	1.04e-06	AT1G76310	CYCB2;4	CYCLIN B2;4
Solyc04g082440.2	SL2.40ch04	-35.0145	-30.0031	1.19e-07	AT5G42340	PUB15	Plant U-Box 15
Solyc04g082530.2	SL2.40ch04	-18.4553	-1.40583	1.32e-08	AT1G20670	--	--
Solyc04g082630.2	SL2.40ch04	-10.8759	-1.16896	0	AT1G42970	GAPB	glyceraldehyde-3-phosphate dehydrogenase B subunit
Solyc04g082680.2	SL2.40ch04	-14.6618	-1.36831	5.03e-96	AT1G76405	--	--
Solyc04g082730.1	SL2.40ch04	-22.4132	-4.27459	2.1e-05	--	--	--
Solyc04g082740.2	SL2.40ch04	-18.0408	-2.93063	8.82e-44	AT1G20870	--	--
Solyc05g005140.2	SL2.40ch05	-16.1676	-1.01278	1.02e-19	AT1G60800	NIK3	NSP-interacting kinase 3
Solyc05g005170.2	SL2.40ch05	-14.5434	-2.14696	9.27e-254	AT1G60590	--	--
Solyc05g005180.2	SL2.40ch05	-13.6549	-2.26493	0	AT1G60550	ECHID	enoyl-CoA hydratase/isomerase D
Solyc05g005230.2	SL2.40ch05	-17.7539	-3.50445	7.35e-75	AT1G10657	--	--
Solyc05g005280.2	SL2.40ch05	-18.3006	-1.51609	8.02e-11	AT1G23550	SRO2	similar to RCD one 2
Solyc05g005290.2	SL2.40ch05	-17.9702	-1.49481	4.44e-13	AT1G23550	SRO2	similar to RCD one 2
Solyc05g005320.1	SL2.40ch05	-16.9825	-1.15873	5.55e-15	--	--	--
Solyc05g005450.1	SL2.40ch05	-35.807	-28.4182	0.0078125	AT5G23570	SGS3	SUPPRESSOR OF GENE SILENCING 3
Solyc05g005570.2	SL2.40ch05	-18.6578	-3.78555	8.71e-48	AT1G70370	PG2	polygalacturonase 2
Solyc05g005690.1	SL2.40ch05	-16.5909	-1.03328	1.36e-15	AT2G09990	--	--
Solyc05g005870.2	SL2.40ch05	-13.8123	-1.88122	0	AT1G70260	UMAMIT36	Usually multiple acids move in and out Transporters 36
Solyc05g005930.1	SL2.40ch05	-15.2186	-1.85358	3.08e-119	AT5G65550	--	--
Solyc05g006050.2	SL2.40ch05	-14.7429	-2.56025	1.14856109752412e-314	AT1G70210	CYCD1;1	CYCLIN D1;1
Solyc05g006070.2	SL2.40ch05	-14.9634	-1.901	4.96e-149	AT1G70200	--	--
Solyc05g006110.2	SL2.40ch05	-15.3189	-1.54444	4.41e-78	AT1G10522	PRIN2	PLASTID REDOX INSENSITIVE 2
Solyc05g006130.2	SL2.40ch05	-16.9024	-1.20747	4.56e-17	AT1G59990	RH22	RNA helicase 22
Solyc05g006160.2	SL2.40ch05	-21.0044	-3.92228	3.71e-11	AT5G14920	--	--
Solyc05g006330.1	SL2.40ch05	-21.177	-3.57715	1.95e-08	--	--	--
Solyc05g006420.2	SL2.40ch05	-15.9781	-1.40422	1.14e-41	AT1G59940	ARR3	response regulator 3
Solyc05g006440.2	SL2.40ch05	-12.6213	-1.05557	2.61e-232	AT3G17930	DAC	Defective Accumulation of Cytochrome b6/f complex
Solyc05g006550.2	SL2.40ch05	-14.7137	-1.05689	5.52e-56	AT1G27210	--	--
Solyc05g006630.2	SL2.40ch05	-16.2165	-1.22591	2.95e-27	AT1G27170	--	--
Solyc05g006650.2	SL2.40ch05	-13.8767	-1.98871	0	AT1G59640	ZCW32
Solyc05g006730.2	SL2.40ch05	-18.6564	-3.61339	1.76e-43	AT1G10370	GSTU17	GLUTATHIONE S-TRANSFERASE U17
Solyc05g006740.2	SL2.40ch05	-13.0692	-1.86307	0	AT1G10370	GSTU17	GLUTATHIONE S-TRANSFERASE U17
Solyc05g006750.2	SL2.40ch05	-20.3486	-3.76001	9.82e-16	AT1G10370	GSTU17	GLUTATHIONE S-TRANSFERASE U17
Solyc05g006830.2	SL2.40ch05	-18.1697	-1.36074	9.26e-10	AT5G39950	TRXH2	THIOREDOXIN H2
Solyc05g007000.2	SL2.40ch05	-19.6673	-1.12258	0.00262638	AT1G69850	NTL1
Solyc05g007010.1	SL2.40ch05	-19.0856	-2.1453	5.31e-12	AT1G14430	--	--
Solyc05g007080.2	SL2.40ch05	-20.6208	-1.85955	0.000471987	AT1G14420	AT59
Solyc05g007130.2	SL2.40ch05	-16.4764	-1.54066	1.55e-35	AT1G74690	IQD31	IQ-domain 31
Solyc05g007210.2	SL2.40ch05	-20.6673	-3.12258	4.21e-09	AT1G26945	PRE6	PACLOBUTRAZOL RESISTANCE 6
Solyc05g007280.2	SL2.40ch05	-19.8695	-1.18712	0.00320154	AT1G69710	--	--
Solyc05g007290.1	SL2.40ch05	-20.2817	-1.3677	0.00365777	AT5G19420	--	--
Solyc05g007300.2	SL2.40ch05	-21.8283	-2.27459	0.00753784	AT1G69700	HVA22C	HVA22 homologue C
Solyc05g007420.1	SL2.40ch05	-15.3394	-1.68962	1.27e-91	AT1G58100	TCP8	TCP domain protein 8
Solyc05g007480.1	SL2.40ch05	-14.3122	-1.07226	1.46e-75	AT2G02950	PKS1	phytochrome kinase substrate 1
Solyc05g007500.2	SL2.40ch05	-16.1466	-1.09186	5.05e-23	AT1G14270	--	--
Solyc05g007570.2	SL2.40ch05	-15.0548	-1.08884	2.33e-47	AT5G39785	--	--
Solyc05g007590.2	SL2.40ch05	-16.1091	-1.15456	2.92e-26	AT5G26600	--	--
Solyc05g007650.1	SL2.40ch05	-35.722	-28.5881	0.00390625	AT1G69588	CLE45	CLAVATA3/ESR-RELATED 45
Solyc05g007710.2	SL2.40ch05	-22.7817	-3.53762	0.00341797	AT3G01140	NOK	NOECK
Solyc05g007730.2	SL2.40ch05	-17.76	-1.44881	1.39e-13	AT1G14140	UCP3	Uncoupling Protein 3
Solyc05g007780.2	SL2.40ch05	-13.4319	-1.15694	1.63e-159	AT1G14150	PQL2	PsbQ-like 2
Solyc05g007790.2	SL2.40ch05	-18.7018	-4.52757	2.71e-67	AT5G15290	CASP5	Casparian strip membrane domain protein 5
Solyc05g007850.1	SL2.40ch05	-17.9468	-1.69762	1.66e-16	AT5G17680	--	--
Solyc05g007880.2	SL2.40ch05	-14.098	-2.11614	0	AT5G39660	CDF2	cycling DOF factor 2
Solyc05g007910.2	SL2.40ch05	-18.3878	-3.1556	6.97e-40	AT1G14205	--	--
Solyc05g008010.2	SL2.40ch05	-12.3768	-1.22204	0	AT2G19740	--	--
Solyc05g008020.2	SL2.40ch05	-35.183	-29.6661	3.81e-06	AT1G73670	MPK15	MAP kinase 15
Solyc05g008050.1	SL2.40ch05	-21.1835	-2.09016	0.00151372	AT2G01430	HB17	homeobox-leucine zipper protein 17
Solyc05g008070.2	SL2.40ch05	-17.3307	-1.48815	3.99e-19	AT3G46530	RPP13	RECOGNITION OF PERONOSPORA PARASITICA 13
Solyc05g008080.1	SL2.40ch05	-19.1066	-1.96896	3.8e-10	AT5G37820	NLM5	NODULIN- 26-LIKE MAJOR INTRINSIC PROTEIN 5
Solyc05g008100.1	SL2.40ch05	-17.7517	-1.73617	4.37e-19	--	--	--
Solyc05g008270.2	SL2.40ch05	-16.3329	-1.86447	1.03e-56	--	--	--
Solyc05g008300.1	SL2.40ch05	-18.0004	-1.53762	1.75e-13	--	--	--
Solyc05g008310.2	SL2.40ch05	-19.1807	-2.24389	3.19e-12	AT4G27290	--	--
Solyc05g008330.1	SL2.40ch05	-19.7798	-2.62251	1.18e-11	AT1G71060	--	--
Solyc05g008620.2	SL2.40ch05	-19.738	-1.62508	2.17e-05	AT3G55490	--	--
Solyc05g008910.2	SL2.40ch05	-22.5742	-3.95266	0.000274658	AT5G38200	--	--
Solyc05g008950.2	SL2.40ch05	-16.7538	-4.48421	3.82e-250	AT1G25390	--	--
Solyc05g008980.2	SL2.40ch05	-18.0945	-1.92841	6.53e-19	AT1G25390	--	--
Solyc05g008990.2	SL2.40ch05	-17.3422	-1.12898	1.65e-11	AT1G25390	--	--
Solyc05g009050.2	SL2.40ch05	-16.8943	-1.24566	3.56e-18	AT5G38260	--	--
Solyc05g009210.1	SL2.40ch05	-18.9577	-1.46972	9.32e-07	AT1G68330	--	--
Solyc05g009260.1	SL2.40ch05	-34.9295	-30.1731	1.49e-08	AT3G62980	TIR1	TRANSPORT INHIBITOR RESPONSE 1
Solyc05g009270.2	SL2.40ch05	-16.9599	-5.46536	0	AT1G68530	POP1	POLLEN-PISTIL INCOMPATIBILITY 1
Solyc05g009310.2	SL2.40ch05	-19.8674	-2.44742	9.09e-10	AT1G25440	BBX15	B-box domain protein 15
Solyc05g009560.2	SL2.40ch05	-18.2668	-1.33795	6.48e-09	AT1G13330	AHP2	Arabidopsis Hop2 homolog
Solyc05g009650.2	SL2.40ch05	-16.4033	-1.70516	2.5e-45	--	--	--
Solyc05g009660.2	SL2.40ch05	-17.1664	-1.25847	9.97e-16	AT1G68640	TGA8	TGACG sequence-specific binding protein 8
Solyc05g009760.1	SL2.40ch05	-16.8227	-1.30211	9.93e-21	AT3G46530	RPP13	RECOGNITION OF PERONOSPORA PARASITICA 13
Solyc05g009820.2	SL2.40ch05	-13.798	-1.09338	3.45e-111	AT1G13250	GATL3	galacturonosyltransferase-like 3
Solyc05g009860.1	SL2.40ch05	-35.807	-28.4182	0.0078125	AT1G75280	--	--
Solyc05g009920.2	SL2.40ch05	-16.0843	-1.4496	4.44e-41	AT1G26090	--	--
Solyc05g009950.2	SL2.40ch05	-19.9257	-1.07465	0.00907334	AT1G26100	--	--
Solyc05g009990.2	SL2.40ch05	-17.4803	-1.28794	2.87e-13	AT1G68780	--	--
Solyc05g010040.2	SL2.40ch05	-15.8336	-1.92399	2.98e-84	--	--	--
Solyc05g010070.2	SL2.40ch05	-16.9719	-1.15723	4.69e-15	AT1G68730	--	--
Solyc05g010250.1	SL2.40ch05	-15.2404	-1.08383	2.47e-41	AT1G26220	--	--
Solyc05g010380.1	SL2.40ch05	-35.807	-28.4182	0.0078125	--	--	--
Solyc05g010470.2	SL2.40ch05	-18.8834	-2.28708	1.91e-15	AT1G13510	--	--
Solyc05g010530.2	SL2.40ch05	-20.5856	-2.76001	1.01e-07	AT1G25390	--	--
Solyc05g010540.2	SL2.40ch05	-18.3784	-2.8344	1.78e-32	AT2G17030	--	--
Solyc05g010560.1	SL2.40ch05	-19.435	-1.89126	3.32e-08	--	--	--
Solyc05g010570.2	SL2.40ch05	-18.0596	-2.48609	2.39e-31	AT4G20280	TAF11	TBP-associated factor 11
Solyc05g010690.1	SL2.40ch05	-21.9502	-5.20059	1.46e-10	--	--	--
Solyc05g010700.1	SL2.40ch05	-21.724	-3.6531	3.03e-06	--	--	--
Solyc05g010770.2	SL2.40ch05	-21.7668	-5.56737	9.06e-14	--	--	--
Solyc05g011850.1	SL2.40ch05	-21.1968	-2.70755	3.4e-05	AT3G45070	--	--
Solyc05g011890.1	SL2.40ch05	-13.6323	-2.91351	0	AT2G03760	ST1	SULFOTRANSFERASE 1
Solyc05g011920.2	SL2.40ch05	-16.2619	-1.42235	1.78e-35	AT1G69040	ACR4	ACT domain repeat 4
Solyc05g012010.2	SL2.40ch05	-16.8991	-1.56207	1.72e-27	AT5G15790	--	--
Solyc05g012030.1	SL2.40ch05	-17.6646	-2.54252	5.9e-42	AT1G69160	--	--
Solyc05g012120.2	SL2.40ch05	-16.5909	-1.70211	3.19e-40	AT1G69210	--	--
Solyc05g012200.2	SL2.40ch05	-17.4994	-1.53144	5.7e-18	AT2G03667	--	--
Solyc05g012230.2	SL2.40ch05	-15.1801	-1.74913	2.87e-109	AT5G61040	--	--
Solyc05g012330.2	SL2.40ch05	-15.654	-1.40356	2.24e-51	AT2G03590	UPS1	ureide permease 1
Solyc05g012370.2	SL2.40ch05	-15.9063	-1.511	4.6e-50	AT1G13820	--	--
Solyc05g012380.2	SL2.40ch05	-13.9598	-1.31416	5.3e-143	AT1G18650	PDCB3	plasmodesmata callose-binding protein 3
Solyc05g012400.2	SL2.40ch05	-16.2865	-1.0995	1.86e-21	AT1G26470	--	--
Solyc05g012530.1	SL2.40ch05	-35.646	-28.7401	0.00195312	--	--	--
Solyc05g012580.1	SL2.40ch05	-10.7651	-1.7039	0	--	--	--
Solyc05g012600.2	SL2.40ch05	-13.6774	-1.30067	3.11e-170	AT2G03420	--	--
Solyc05g012890.1	SL2.40ch05	-17.3883	-1.03672	9.47e-10	AT1G50180	--	--
Solyc05g012900.2	SL2.40ch05	-19.6909	-2.31831	6.42e-10	AT1G58807	--	--
Solyc05g012950.1	SL2.40ch05	-17.5749	-3.86246	9.56e-104	AT3G45070	--	--
Solyc05g012970.2	SL2.40ch05	-17.7253	-4.73163	2.66e-144	AT3G45070	--	--
Solyc05g013010.2	SL2.40ch05	-16.5305	-2.10841	9.6e-63	AT3G45070	--	--
Solyc05g013150.2	SL2.40ch05	-15.4066	-2.23195	2.5e-151	AT1G14030	LSMT-L	lysine methyltransferase (LSMT)-like
Solyc05g013200.1	SL2.40ch05	-19.2205	-1.74115	1.32e-07	AT2G02980	OTP85	ORGANELLE TRANSCRIPT PROCESSING 85
Solyc05g013210.2	SL2.40ch05	-20.9598	-2.53762	2.24e-05	AT1G14220	--	--
Solyc05g013300.1	SL2.40ch05	-16.803	-1.80414	8.92e-39	AT3G46290	HERK1	hercules receptor kinase 1
Solyc05g013310.1	SL2.40ch05	-19.6835	-2.81515	4.41e-14	AT5G59700	--	--
Solyc05g013370.1	SL2.40ch05	-20.4917	-2.50286	6.24e-07	AT3G18650	AGL103	AGAMOUS-like 103
Solyc05g013570.2	SL2.40ch05	-13.8859	-1.51541	2.72e-199	AT1G67900	--	--
Solyc05g013680.2	SL2.40ch05	-18.1677	-5.15093	1.45e-129	AT3G26430	--	--
Solyc05g013690.2	SL2.40ch05	-15.6719	-3.56112	0	AT3G26430	--	--
Solyc05g013860.2	SL2.40ch05	-19.1968	-1.19777	0.000312839	AT3G01680	SEOR1	Sieve-Element-Occlusion-Related 1
Solyc05g013920.2	SL2.40ch05	-35.807	-28.4182	0.0078125	AT5G50260	CEP1	cysteine endopeptidase 1
Solyc05g014000.2	SL2.40ch05	-13.1954	-1.00667	1.3e-142	AT1G67750	--	--
Solyc05g014110.2	SL2.40ch05	-19.738	-6.45516	3.03e-74	AT3G47590	--	--
Solyc05g014140.1	SL2.40ch05	-19.8105	-1.14029	0.00379371	AT1G24470	KCR2	beta-ketoacyl reductase 2
Solyc05g014150.2	SL2.40ch05	-18.3015	-1.26869	5.64e-08	AT1G67730	YBR159
Solyc05g014190.2	SL2.40ch05	-14.7482	-1.12788	5.91e-62	AT3G26085	--	--
Solyc05g014250.2	SL2.40ch05	-16.4612	-1.66394	1.15e-41	AT3G47160	--	--
Solyc05g014370.2	SL2.40ch05	-17.8839	-2.34955	1.03e-31	AT3G25980	MAD2	MITOTIC ARREST-DEFICIENT 2
Solyc05g014480.2	SL2.40ch05	-20.8203	-1.84574	0.00131873	AT1G13440	GAPC2	glyceraldehyde-3-phosphate dehydrogenase C2
Solyc05g014490.1	SL2.40ch05	-16.1951	-2.12156	2.3e-80	AT3G04130	--	--
Solyc05g014500.1	SL2.40ch05	-17.6885	-2.67702	1.1e-45	AT3G13080	MRP3	multidrug resistance-associated protein 3
Solyc05g014630.1	SL2.40ch05	-35.3535	-29.3251	6.1e-05	--	--	--
Solyc05g014700.2	SL2.40ch05	-20.7668	-3.56737	7.05e-11	AT1G67600	--	--
Solyc05g014720.2	SL2.40ch05	-20.0561	-1.17505	0.00660045	--	--	--
Solyc05g015060.2	SL2.40ch05	-19.8632	-1.76001	1.11e-05	AT3G50940	--	--
Solyc05g015410.2	SL2.40ch05	-21.052	-2.99705	1.08e-06	--	--	--
Solyc05g015450.1	SL2.40ch05	-35.807	-28.4182	0.0078125	--	--	--
Solyc05g015480.2	SL2.40ch05	-21.1835	-2.09016	0.00151372	AT5G51920	--	--
Solyc05g015490.2	SL2.40ch05	-13.6886	-2.10587	0	AT1G27950	LTPG1	glycosylphosphatidylinositol-anchored lipid protein transfer 1
Solyc05g015660.1	SL2.40ch05	-35.4033	-29.2255	0.00012207	AT1G48120	--	--
Solyc05g015740.1	SL2.40ch05	-35.5772	-28.8776	0.000976563	--	--	--
Solyc05g015780.1	SL2.40ch05	-20.5278	-2.43071	1.83e-06	--	--	--
Solyc05g015880.2	SL2.40ch05	-17.0459	-1.42034	7.04e-21	AT5G14090	--	--
Solyc05g016260.2	SL2.40ch05	-33.637	-32.758	6.84e-49	AT1G54560	XIE
Solyc05g016380.2	SL2.40ch05	-16.9761	-1.94894	7.36e-40	AT3G17611	RBL14	RHOMBOID-like protein 14
Solyc05g017790.1	SL2.40ch05	-35.5772	-28.8776	0.000976563	--	--	--
Solyc05g017840.2	SL2.40ch05	-34.5938	-30.8444	2.27e-13	AT3G10980	--	--
Solyc05g017970.1	SL2.40ch05	-35.5145	-29.0031	0.000488281	--	--	--
Solyc05g017990.2	SL2.40ch05	-14.6541	-1.34004	1.12e-92	AT2G19870	--	--
Solyc05g018060.1	SL2.40ch05	-21.1452	-4.81064	3.18e-15	--	--	--
Solyc05g018130.2	SL2.40ch05	-16.8636	-2.00087	2.04e-45	AT1G35190	--	--
Solyc05g018550.2	SL2.40ch05	-35.222	-29.5881	7.63e-06	--	--	--
Solyc05g018730.2	SL2.40ch05	-35.183	-29.6661	3.81e-06	--	--	--
Solyc05g021150.1	SL2.40ch05	-34.7632	-30.5056	1.16e-10	--	--	--
Solyc05g021510.1	SL2.40ch05	-18.7001	-1.057	0.000110211	--	--	--
Solyc05g021530.1	SL2.40ch05	-18.967	-1.07819	0.0003907	AT2G47980	SCC3	sister-chromatid cohesion protein 3
Solyc05g021540.1	SL2.40ch05	-22.0305	-3.04012	0.000728607	--	--	--
Solyc05g023910.1	SL2.40ch05	-22.4132	-4.27459	2.1e-05	--	--	--
Solyc05g024160.2	SL2.40ch05	-20.6673	-3.12258	4.21e-09	AT5G50850	MAB1	MACCI-BOU
Solyc05g024190.2	SL2.40ch05	-21.2171	-3.49698	6.68e-08	AT3G51820	PDE325	PIGMENT DEFECTIVE 325
Solyc05g024430.2	SL2.40ch05	-14.8574	-1.53663	3.56e-105	AT4G13500	--	--
Solyc05g024490.2	SL2.40ch05	-34.0691	-31.8939	3.23e-27	--	--	--
Solyc05g025600.1	SL2.40ch05	-12.5873	-1.6769	0	AT2G06520	PSBX	photosystem II subunit X
Solyc05g025820.2	SL2.40ch05	-17.4575	-4.3722	1.45e-146	AT2G05940	RIPK	RPM1-induced protein kinase
Solyc05g025870.2	SL2.40ch05	-21.2742	-6.55257	6.25e-28	--	--	--
Solyc05g025890.1	SL2.40ch05	-14.0672	-1.96307	3.11e-294	AT2G06025	--	--
Solyc05g025910.2	SL2.40ch05	-21.2309	-6.63916	1.04e-29	AT3G01180	SS2	starch synthase 2
Solyc05g026070.1	SL2.40ch05	-18.5882	-1.35376	1.99e-07	AT5G11700	--	--
Solyc05g026090.1	SL2.40ch05	-35.4033	-29.2255	0.00012207	AT1G48120	--	--
Solyc05g026100.1	SL2.40ch05	-35.4033	-29.2255	0.00012207	--	--	--
Solyc05g026230.1	SL2.40ch05	-35.3535	-29.3251	6.1e-05	--	--	--
Solyc05g026490.2	SL2.40ch05	-16.5151	-1.50015	7.46e-33	AT1G70820	--	--
Solyc05g026570.2	SL2.40ch05	-17.0235	-2.37436	1.56e-56	AT2G01590	CRR3	CHLORORESPIRATORY REDUCTION 3
Solyc05g032680.2	SL2.40ch05	-20.139	-3.6531	4.54e-17	AT2G30650	--	--
Solyc05g032830.1	SL2.40ch05	-20.639	-1.48317	0.00598812	--	--	--
Solyc05g039940.2	SL2.40ch05	-34.722	-30.5881	2.91e-11	--	--	--
Solyc05g040100.2	SL2.40ch05	-20.4155	-1.35121	0.00642658	AT5G50440	MEMB12	membrin 12
Solyc05g041130.1	SL2.40ch05	-22.7817	-3.53762	0.00341797	--	--	--
Solyc05g041360.1	SL2.40ch05	-17.244	-1.13005	2.62e-12	ATCG00040	MATK	maturase K
Solyc05g041430.2	SL2.40ch05	-15.1804	-1.77262	3.57e-112	AT2G04790	--	--
Solyc05g041530.2	SL2.40ch05	-14.5751	-3.34324	0	AT5G25770	--	--
Solyc05g041750.1	SL2.40ch05	-34.9033	-30.2255	7.45e-09	--	--	--
Solyc05g041760.1	SL2.40ch05	-35.722	-28.5881	0.00390625	--	--	--
Solyc05g041990.1	SL2.40ch05	-20.9043	-2.12258	0.000324063	--	--	--
Solyc05g043330.2	SL2.40ch05	-14.9251	-1.82244	7.36e-141	AT2G04570	--	--
Solyc05g043390.1	SL2.40ch05	-34.1282	-31.7757	4.14e-25	--	--	--
Solyc05g044580.2	SL2.40ch05	-21.4502	-2.20059	0.00259948	--	--	--
Solyc05g044600.1	SL2.40ch05	-22.8445	-3.41209	0.00634766	--	--	--
Solyc05g044630.2	SL2.40ch05	-14.6492	-1.04814	1.94e-57	AT4G25910	NFU3	NFU domain protein 3
Solyc05g046130.2	SL2.40ch05	-18.1691	-1.25305	1.74e-08	AT2G32280	--	--
Solyc05g046140.2	SL2.40ch05	-15.766	-1.27968	3.86e-40	AT5G28010	--	--
Solyc05g046150.2	SL2.40ch05	-18.2616	-5.17703	1.02e-122	AT1G70830	MLP28	MLP-like protein 28
Solyc05g046200.2	SL2.40ch05	-18.0412	-3.01875	3.65e-46	--	--	--
Solyc05g047540.2	SL2.40ch05	-19.5602	-1.64071	4.71e-06	AT3G42630	--	--
Solyc05g047550.2	SL2.40ch05	-16.7191	-2.17986	3.08e-59	AT2G24370	--	--
Solyc05g047560.1	SL2.40ch05	-16.5854	-2.28983	9.92e-72	AT5G59070	--	--
Solyc05g047580.2	SL2.40ch05	-21.5305	-2.04012	0.00719738	AT2G07050	CAS1	cycloartenol synthase 1
Solyc05g047590.2	SL2.40ch05	-16.7182	-3.0209	3.74e-113	AT2G26440	--	--
Solyc05g047600.2	SL2.40ch05	-34.8535	-30.3251	1.86e-09	AT1G01140	SnRK3.12	SNF1-RELATED PROTEIN KINASE 3.12
Solyc05g048810.2	SL2.40ch05	-16.5814	-1.91585	1.06e-50	AT1G01760	--	--
Solyc05g049940.2	SL2.40ch05	-19.0806	-1.22396	0.00011094	AT4G00525	--	--
Solyc05g049990.2	SL2.40ch05	-12.7661	-1.05051	3.73e-208	AT1G01490	--	--
Solyc05g050130.2	SL2.40ch05	-15.4808	-4.30175	0	AT5G24090	CHIA	chitinase A
Solyc05g050240.2	SL2.40ch05	-17.4731	-3.65893	1.57e-99	--	--	--
Solyc05g050370.1	SL2.40ch05	-35.646	-28.7401	0.00195312	--	--	--
Solyc05g050490.2	SL2.40ch05	-17.6293	-1.62549	2.31e-18	AT1G01910	--	--
Solyc05g050500.1	SL2.40ch05	-12.3146	-1.04418	1.67e-280	AT4G09650	PDE332	PIGMENT DEFECTIVE 332
Solyc05g050540.2	SL2.40ch05	-19.4479	-1.56147	5.66e-06	AT2G46570	LAC6	laccase 6
Solyc05g050550.2	SL2.40ch05	-15.3184	-2.16486	1.15e-151	AT5G53030	--	--
Solyc05g050610.1	SL2.40ch05	-18.8592	-1.4742	3.18e-07	AT1G01320	--	--
Solyc05g050620.2	SL2.40ch05	-17.4937	-1.2611	1.16e-12	--	--	--
Solyc05g050630.2	SL2.40ch05	-16.3852	-1.22144	2.26e-24	AT1G01320	--	--
Solyc05g050700.1	SL2.40ch05	-20.1705	-2.76001	5.56e-10	AT3G59510	--	--
Solyc05g050720.2	SL2.40ch05	-16.7957	-1.4428	1.37e-25	AT4G38490	--	--
Solyc05g050750.1	SL2.40ch05	-19.2043	-4.35259	1.06e-43	AT3G07490	CML3	calmodulin-like 3
Solyc05g050770.2	SL2.40ch05	-17.7636	-6.92994	0	AT1G73300	scpl2	serine carboxypeptidase-like 2
Solyc05g050810.2	SL2.40ch05	-19.6665	-1.59312	1.92e-05	AT5G22060	J2	DNAJ homologue 2
Solyc05g050820.2	SL2.40ch05	-19.1122	-1.16077	0.000305597	AT5G22060	J2	DNAJ homologue 2
Solyc05g050830.1	SL2.40ch05	-18.1858	-3.01354	7.43e-42	AT2G44940	--	--
Solyc05g050910.2	SL2.40ch05	-19.4616	-1.39323	5.57e-05	AT1G62560	FMO GS-OX3	flavin-monooxygenase glucosinolate S-oxygenase 3
Solyc05g050950.2	SL2.40ch05	-35.807	-28.4182	0.0078125	AT2G45280	RAD51C	RAS associated with diabetes protein 51C
Solyc05g050980.2	SL2.40ch05	-15.0961	-1.59952	8.33e-97	AT2G45300	--	--
Solyc05g051230.2	SL2.40ch05	-13.3311	-1.16375	4.65e-173	AT5G37530	--	--
Solyc05g051290.2	SL2.40ch05	-15.7283	-1.09228	3.79e-30	AT1G14900	HMGA	high mobility group A
Solyc05g051310.1	SL2.40ch05	-21.0199	-5.06118	2.17e-18	AT5G61600	ERF104	ethylene response factor 104
Solyc05g051390.2	SL2.40ch05	-35.4567	-29.1186	0.000244141	AT1G09720	NET2B	Networked 2B
Solyc05g051430.2	SL2.40ch05	-16.7406	-3.66538	1.39e-165	AT5G65400	--	--
Solyc05g051530.2	SL2.40ch05	-18.0006	-3.59009	2.12e-67	AT1G17840	WBC11	white-brown complex homolog protein 11
Solyc05g051580.2	SL2.40ch05	-14.4013	-1.81212	2.35e-199	AT5G10250	DOT3	DEFECTIVELY ORGANIZED TRIBUTARIES 3
Solyc05g051640.2	SL2.40ch05	-17.6015	-1.72318	7.1e-21	AT5G61480	TDR	TDIF receptor
Solyc05g051860.2	SL2.40ch05	-18.2171	-2.02305	4.94e-19	AT4G39795	--	--
Solyc05g051870.2	SL2.40ch05	-19.1746	-4.41209	6.22e-46	AT4G08685	SAH7
Solyc05g052000.2	SL2.40ch05	-17.8264	-1.1897	2.77e-09	AT5G51300	--	--
Solyc05g052030.1	SL2.40ch05	-13.4907	-1.18042	9.31e-160	AT5G07580	--	--
Solyc05g052040.1	SL2.40ch05	-14.8417	-2.07981	3.03e-194	AT5G51190	--	--
Solyc05g052130.2	SL2.40ch05	-20.5658	-2.35476	5.3e-06	AT1G02170	MCP1b	metacaspase 1b
Solyc05g052230.1	SL2.40ch05	-20.4132	-1.63073	0.000940674	--	--	--
Solyc05g052460.2	SL2.40ch05	-17.5733	-1.13572	4.1e-10	AT2G40316	--	--
Solyc05g052600.2	SL2.40ch05	-10.0598	-1.29149	0	AT3G55800	SBPASE	sedoheptulose-bisphosphatase
Solyc05g052710.2	SL2.40ch05	-12.7937	-1.97234	0	AT2G38140	PSRP4	plastid-specific ribosomal protein 4
Solyc05g052800.2	SL2.40ch05	-13.6461	-1.06311	1.21e-116	AT1G74270	--	--
Solyc05g052810.2	SL2.40ch05	-14.7373	-1.04634	4.32e-54	AT1G74270	--	--
Solyc05g052950.2	SL2.40ch05	-17.1178	-1.32913	5.9e-18	AT3G55580	--	--
Solyc05g052990.2	SL2.40ch05	-19.0063	-1.80066	2.95e-09	AT5G05950	MEE60	maternal effect embryo arrest 60
Solyc05g053000.1	SL2.40ch05	-17.0222	-1.31591	2.06e-18	AT3G55560	AHL15	AT-hook motif nuclear-localized protein 15
Solyc05g053180.2	SL2.40ch05	-18.0807	-2.22446	5.71e-25	AT3G17580	--	--
Solyc05g053190.2	SL2.40ch05	-16.8871	-1.00711	2.01e-12	AT3G06950	--	--
Solyc05g053310.2	SL2.40ch05	-15.5923	-1.65785	3.45e-74	AT3G17210	HS1	heat stable protein 1
Solyc05g053400.1	SL2.40ch05	-15.9793	-1.09771	3.57e-26	AT3G50740	UGT72E1	UDP-glucosyl transferase 72E1
Solyc05g053430.2	SL2.40ch05	-19.3114	-1.55932	5.69e-06	AT3G16980	NRPE9A
Solyc05g053540.2	SL2.40ch05	-15.8537	-1.1146	4.3e-29	AT3G23940	--	--
Solyc05g053550.2	SL2.40ch05	-14.7411	-1.03429	9.6e-53	AT5G13930	TT4	TRANSPARENT TESTA 4
Solyc05g053780.2	SL2.40ch05	-14.3497	-1.02513	1.94e-67	AT4G13850	GRP2	glycine rich protein 2
Solyc05g053850.2	SL2.40ch05	-15.1403	-1.51835	3.24e-85	AT1G65480	FT	FLOWERING LOCUS T
Solyc05g053880.2	SL2.40ch05	-17.9389	-1.36177	2.49e-11	AT2G43110	--	--
Solyc05g053890.1	SL2.40ch05	-15.7232	-1.9386	1.49e-92	AT5G12890	--	--
Solyc05g053900.2	SL2.40ch05	-19.7043	-1.19658	0.00156279	AT1G05840	--	--
Solyc05g053960.2	SL2.40ch05	-18.8465	-1.06814	0.000226811	--	--	--
Solyc05g054190.2	SL2.40ch05	-15.2629	-1.28751	1.34e-56	AT2G35760	--	--
Solyc05g054210.2	SL2.40ch05	-14.6064	-1.91664	4.59e-194	AT4G16380	--	--
Solyc05g054320.2	SL2.40ch05	-14.6291	-1.20795	9.21e-77	AT4G02340	--	--
Solyc05g054350.2	SL2.40ch05	-13.6397	-2.13388	0	AT4G02340	--	--
Solyc05g054430.2	SL2.40ch05	-19.4538	-1.27459	0.000216804	AT3G12530	PSF2
Solyc05g054740.2	SL2.40ch05	-15.4658	-1.37623	3.38e-56	AT3G12520	SULTR4;2	sulfate transporter 4;2
Solyc05g054810.2	SL2.40ch05	-13.9206	-1.10079	1.2e-103	AT5G02610	--	--
Solyc05g054820.1	SL2.40ch05	-19.4861	-2.72795	4.3e-15	AT2G39380	EXO70H2	exocyst subunit exo70 family protein H2
Solyc05g054860.1	SL2.40ch05	-15.7066	-1.39859	1.52e-49	AT3G46290	HERK1	hercules receptor kinase 1
Solyc05g054870.2	SL2.40ch05	-17.693	-1.37519	6.21e-13	--	--	--
Solyc05g054880.2	SL2.40ch05	-17.9096	-1.3735	1.02e-11	AT1G28060	--	--
Solyc05g054940.2	SL2.40ch05	-15.4993	-1.35241	2e-53	AT4G08790	--	--
Solyc05g055280.1	SL2.40ch05	-17.6698	-1.04632	2.97e-08	AT2G27510	FD3	ferredoxin 3
Solyc05g055330.2	SL2.40ch05	-16.9054	-1.26786	1.24e-18	AT2G36380	PDR6	pleiotropic drug resistance 6
Solyc05g055410.1	SL2.40ch05	-19.4805	-1.22115	0.000449648	AT5G03760	RAT4	RESISTANT TO AGROBACTERIUM TRANSFORMATION 4
Solyc05g055460.1	SL2.40ch05	-15.1874	-1.91602	4.76e-130	--	--	--
Solyc05g055540.1	SL2.40ch05	-18.2551	-1.24602	5.75e-08	AT2G39210	--	--
Solyc05g055550.2	SL2.40ch05	-16.7029	-2.87642	8.39e-104	AT3G10405	--	--
Solyc05g055640.2	SL2.40ch05	-15.1351	-1.10249	9.15e-46	AT3G59540	--	--
Solyc05g055650.2	SL2.40ch05	-19.6697	-2.36074	2.26e-10	--	--	--
Solyc05g055680.2	SL2.40ch05	-18.3473	-1.06159	8.29e-06	AT3G02640	--	--
Solyc05g055740.2	SL2.40ch05	-17.0185	-3.25034	1.88e-106	AT5G16480	PFA-DSP5	plant and fungi atypical dual-speci&#64257;city phosphatase 5
Solyc05g055750.2	SL2.40ch05	-18.9367	-3.61291	9.17e-36	AT4G26440	WRKY34	WRKY DNA-binding protein 34
Solyc05g055800.2	SL2.40ch05	-16.7011	-1.22205	4.82e-20	AT1G05840	--	--
Solyc05g055820.2	SL2.40ch05	-19.3183	-1.82055	1.04e-07	AT1G79790	FHY1	flavin mononucleotide hydrolase 1
Solyc05g055850.2	SL2.40ch05	-14.7449	-1.25152	5.72e-76	AT2G48070	RPH1	RESISTANCE TO PHYTOPHTHORA 1
Solyc05g055860.2	SL2.40ch05	-20.224	-2.6531	5.21e-09	AT3G07070	--	--
Solyc05g055890.2	SL2.40ch05	-16.9964	-1.1767	2.92e-15	AT4G07950	--	--
Solyc05g056070.2	SL2.40ch05	-18.4491	-6.20296	2.26e-163	AT3G54890	LHCA1	photosystem I light harvesting complex gene 1
Solyc05g056410.1	SL2.40ch05	-21.052	-4.99705	1.59e-17	AT3G14880	--	--
Solyc05g056430.1	SL2.40ch05	-21.238	-3.45516	1.23e-07	AT5G53590	--	--
Solyc05g056460.2	SL2.40ch05	-13.9412	-1.02524	9.56e-89	AT5G13340	--	--
Solyc05g056470.1	SL2.40ch05	-16.5771	-1.72983	6.74e-42	AT2G13610	ABCG5	ATP-binding cassette G5
Solyc06g005050.2	SL2.40ch06	-20.4598	-1.53762	0.00222143	AT1G13570	--	--
Solyc06g005130.2	SL2.40ch06	-19.7111	-2.76001	2.4e-13	AT2G28510	--	--
Solyc06g005150.2	SL2.40ch06	-14.4278	-1.14783	1.21e-79	AT1G07890	MEE6	maternal effect embryo arrest 6
Solyc06g005330.2	SL2.40ch06	-16.866	-1.78029	3.73e-36	AT3G46130	MYB48	myb domain protein 48
Solyc06g005420.1	SL2.40ch06	-14.2241	-1.42342	8.98e-140	AT5G59970	--	--
Solyc06g005450.1	SL2.40ch06	-19.6133	-3.23064	4.82e-19	--	--	--
Solyc06g005510.2	SL2.40ch06	-21.8283	-2.27459	0.00753784	--	--	--
Solyc06g005560.2	SL2.40ch06	-15.944	-2.29413	6.31e-111	AT2G39700	EXPA4	expansin A4
Solyc06g005590.2	SL2.40ch06	-15.3394	-1.45468	2.01e-68	AT1G07540	TRFL2	TRF-like 2
Solyc06g005600.2	SL2.40ch06	-16.0395	-1.60724	8.44e-52	AT5G59460	--	--
Solyc06g005720.2	SL2.40ch06	-17.5512	-1.17989	5.76e-11	AT2G29260	--	--
Solyc06g005770.1	SL2.40ch06	-35.1108	-29.8105	9.54e-07	AT3G08770	LTP6	lipid transfer protein 6
Solyc06g005780.1	SL2.40ch06	-20.6329	-3.8353	1.38e-13	AT3G08770	LTP6	lipid transfer protein 6
Solyc06g005850.2	SL2.40ch06	-20.2085	-4.04012	7.53e-20	AT5G59000	--	--
Solyc06g005980.2	SL2.40ch06	-19.639	-2.6531	5.2e-13	AT5G05730	WEI2	WEAK ETHYLENE INSENSITIVE 2
Solyc06g006040.1	SL2.40ch06	-18.0096	-4.90685	2.83e-128	AT3G47090	--	--
Solyc06g006090.1	SL2.40ch06	-17.8225	-2.22669	7.66e-30	AT1G07300	--	--
Solyc06g007130.2	SL2.40ch06	-17.2675	-1.16511	8.59e-13	AT5G05580	FAD8	fatty acid desaturase 8
Solyc06g007140.2	SL2.40ch06	-21.2893	-1.87866	0.00661075	AT3G11170	FADD	FATTY ACID DESATURASE D
Solyc06g007160.2	SL2.40ch06	-13.6712	-1.75015	1.21e-307	AT2G29990	NDA2	alternative NAD(P)H dehydrogenase 2
Solyc06g007210.2	SL2.40ch06	-16.193	-1.13917	3.99e-24	--	--	--
Solyc06g007260.1	SL2.40ch06	-20.9132	-2.63073	7.43e-06	AT1G62910	--	--
Solyc06g007280.2	SL2.40ch06	-20.5278	-2.43071	1.83e-06	AT3G22470	--	--
Solyc06g007370.1	SL2.40ch06	-17.5728	-2.72597	2.27e-51	AT2G30230	--	--
Solyc06g007460.2	SL2.40ch06	-21.2523	-2.59651	0.000103716	AT2G30370	EPFL6	EPF1-like 6
Solyc06g007470.2	SL2.40ch06	-13.2968	-1.20181	1.01e-188	AT3G56340	--	--
Solyc06g007480.2	SL2.40ch06	-16.6856	-1.08606	2.54e-16	AT4G38495	--	--
Solyc06g007540.2	SL2.40ch06	-15.3719	-1.19483	1.03e-45	AT3G10860	--	--
Solyc06g007730.1	SL2.40ch06	-35.646	-28.7401	0.00195312	AT1G12620	--	--
Solyc06g007750.1	SL2.40ch06	-35.4567	-29.1186	0.000244141	--	--	--
Solyc06g007760.2	SL2.40ch06	-12.5907	-1.49587	0	AT5G58250	EMB3143	EMBRYO DEFECTIVE 3143
Solyc06g007790.1	SL2.40ch06	-20.6578	-2.61562	9.43e-07	AT3G25130	--	--
Solyc06g007810.1	SL2.40ch06	-21.7817	-3.53762	1.05e-05	AT3G22470	--	--
Solyc06g007840.2	SL2.40ch06	-21.6208	-3.85955	2.46e-07	AT3G62980	TIR1	TRANSPORT INHIBITOR RESPONSE 1
Solyc06g007850.2	SL2.40ch06	-18.357	-1.67192	2.13e-12	AT3G22470	--	--
Solyc06g007960.2	SL2.40ch06	-21.9892	-3.12258	0.000402451	AT5G54160	OMT1	O-methyltransferase 1
Solyc06g007970.2	SL2.40ch06	-18.7124	-3.18046	2.37e-32	AT5G48850	ATSDI1	SULPHUR DEFICIENCY-INDUCED 1
Solyc06g007990.2	SL2.40ch06	-16.2842	-1.33289	7.36e-31	AT4G13220	--	--
Solyc06g008160.2	SL2.40ch06	-13.8249	-1.29499	2.03e-152	AT3G14110	FLU	FLUORESCENT IN BLUE LIGHT
Solyc06g008260.2	SL2.40ch06	-12.845	-1.00554	4.38e-181	AT2G20450	--	--
Solyc06g008370.2	SL2.40ch06	-21.2817	-2.53762	0.000179991	--	--	--
Solyc06g008390.2	SL2.40ch06	-34.485	-31.062	1.78e-15	--	--	--
Solyc06g008500.2	SL2.40ch06	-16.6541	-2.00328	1.49e-52	AT3G23280	XBAT35	XB3 ortholog 5 in Arabidopsis thaliana
Solyc06g008580.2	SL2.40ch06	-17.2835	-1.16098	1.41e-12	AT5G43700	IAA4	indole-3-acetic acid inducible 4
Solyc06g008620.1	SL2.40ch06	-14.4074	-1.31467	1.97e-105	AT4G01870	--	--
Solyc06g008710.1	SL2.40ch06	-20.6208	-3.85955	7.36e-14	AT4G02570	CUL1	cullin 1
Solyc06g008810.2	SL2.40ch06	-17.7723	-1.09888	2.15e-08	AT3G62980	TIR1	TRANSPORT INHIBITOR RESPONSE 1
Solyc06g009340.2	SL2.40ch06	-16.9738	-1.67062	1.17e-29	AT3G62190	--	--
Solyc06g009420.2	SL2.40ch06	-21.4132	-6.27459	6.78e-23	--	--	--
Solyc06g009490.2	SL2.40ch06	-21.2969	-4.50725	4.36e-12	AT5G27110	--	--
Solyc06g009510.1	SL2.40ch06	-18.8412	-2.37161	5.33e-17	AT2G47270	UPB1	UPBEAT1
Solyc06g009710.2	SL2.40ch06	-18.8453	-1.69459	3.04e-09	AT5G49330	PFG3	PRODUCTION OF FLAVONOL GLYCOSIDES 3
Solyc06g009790.2	SL2.40ch06	-18.1697	-2.19082	7.86e-23	AT3G16850	--	--
Solyc06g009820.2	SL2.40ch06	-18.5596	-1.06308	3.94e-05	AT2G47510	FUM1	fumarase 1
Solyc06g010030.2	SL2.40ch06	-15.5767	-1.47081	1.69e-59	AT1G61560	MLO6	MILDEW RESISTANCE LOCUS O 6
Solyc06g011470.2	SL2.40ch06	-19.9598	-2.53762	8e-10	--	--	--
Solyc06g011490.2	SL2.40ch06	-16.9479	-1.20532	1.73e-16	--	--	--
Solyc06g011530.2	SL2.40ch06	-16.9724	-1.70047	1.03e-30	AT2G26800	--	--
Solyc06g011540.2	SL2.40ch06	-19.2691	-7.39284	1.77e-147	AT1G54560	XIE
Solyc06g011550.2	SL2.40ch06	-20.1868	-6.72745	4.16e-60	AT1G54560	XIE
Solyc06g011560.2	SL2.40ch06	-15.8728	-1.52962	2.42e-52	AT1G10660	--	--
Solyc06g011570.2	SL2.40ch06	-18.5408	-2.20564	3.54e-18	AT2G25870	--	--
Solyc06g017850.1	SL2.40ch06	-34.485	-31.062	1.78e-15	--	--	--
Solyc06g030510.2	SL2.40ch06	-18.0587	-1.07528	4.65e-07	AT3G22220	--	--
Solyc06g030580.2	SL2.40ch06	-16.2038	-1.18361	9.84e-26	AT2G39670	--	--
Solyc06g033850.2	SL2.40ch06	-34.0855	-31.8611	1.29e-26	AT1G75490	--	--
Solyc06g034080.2	SL2.40ch06	-19.8976	-4.13588	1.43e-25	--	--	--
Solyc06g034140.1	SL2.40ch06	-22.3445	-4.41209	5.72e-06	AT3G19184	--	--
Solyc06g035530.2	SL2.40ch06	-21.8124	-3.47622	1.94e-05	AT4G25420	GA5	GA REQUIRING 5
Solyc06g035580.2	SL2.40ch06	-17.5803	-2.27459	5.32e-36	AT5G51950	--	--
Solyc06g035600.2	SL2.40ch06	-17.4296	-1.98325	1.07e-30	AT2G22410	SLO1	SLOW GROWTH 1
Solyc06g035610.2	SL2.40ch06	-21.738	-2.45516	0.00257683	AT5G54580	--	--
Solyc06g035710.1	SL2.40ch06	-18.3215	-1.11312	2.33e-06	AT4G23030	--	--
Solyc06g035790.2	SL2.40ch06	-20.2595	-2.24217	1.22e-06	AT4G00750	--	--
[truncated: 1,898 more rows]

## Sheet: Tsh0 vs C0 down cluster
Annotation Cluster 1	Enrichment Score: 13.110976588062602
Category	Term	Count	%	PValue	Genes	List Total	Pop Hits	Pop Total	Fold Enrichment	Bonferroni	Benjamini	FDR
SP_PIR_KEYWORDS	chloroplast	149	5.48399	1.83e-14	AT5G19460, AT1G45474, AT4G37925, AT3G14930, AT1G19150, AT5G57850, AT5G55280, AT4G33510, AT5G15250, AT1G14030, AT5G05580, AT1G27680, AT2G27510, AT3G48110, AT5G09650, AT5G63570, AT4G37920, AT2G28190, AT1G32900, AT5G16180, AT3G48250, AT3G54900, AT4G30950, AT1G29930, AT5G57180, AT4G00370, AT4G03520, AT2G37080, AT2G46910, AT3G51820, AT2G34430, AT5G17230, AT1G77090, AT1G07320, AT4G24770, AT1G78630, AT1…	2672	780	26538	1.89724	7.03e-12	7.03e-12	2.54e-11
SP_PIR_KEYWORDS	transit peptide	176	6.47773	2.01e-14	AT5G19460, AT5G61930, AT4G37925, AT3G14930, AT5G57850, AT5G55280, AT4G33510, AT5G46460, AT5G15250, AT1G14030, AT5G05580, AT1G27680, AT4G14050, AT2G27510, AT3G48110, AT5G09650, AT5G63570, AT4G37920, AT2G15630, AT1G32900, AT2G28190, AT5G16180, AT3G48250, AT3G54900, AT4G30950, AT1G29930, AT4G16835, AT5G57180, AT4G00370, AT4G03520, AT2G37080, AT2G26140, AT2G46910, AT3G22470, AT3G51820, AT2G38420, AT5…	2672	978	26538	1.78733	7.72e-12	3.86e-12	2.79e-11
UP_SEQ_FEATURE	transit peptide:Chloroplast	132	4.8583	7.91e-14	AT5G19460, AT4G37925, AT3G14930, AT5G57850, AT5G55280, AT4G33510, AT1G14030, AT5G15250, AT5G05580, AT1G27680, AT2G27510, AT5G09650, AT5G63570, AT4G37920, AT2G28190, AT1G32900, AT5G16180, AT3G48250, AT3G54900, AT4G30950, AT1G29930, AT5G57180, AT4G00370, AT4G03520, AT2G37080, AT2G46910, AT3G51820, AT5G17230, AT1G77090, AT1G07320, AT4G24770, AT1G78630, AT1G75330, AT1G28150, AT3G54050, AT1G61680, AT3…	989	624	8885	1.90042	1.3e-10	1.3e-10	1.33e-10
SP_PIR_KEYWORDS	plastid	140	5.15274	1.23e-12	AT5G19460, AT4G37925, AT3G14930, AT5G57850, AT5G55280, AT4G33510, AT1G14030, AT5G15250, AT5G05580, AT1G27680, AT2G27510, AT3G48110, AT5G09650, AT5G63570, AT4G37920, AT2G28190, AT1G32900, AT5G16180, AT3G48250, AT3G54900, AT4G30950, AT1G29930, AT5G57180, AT4G00370, AT4G03520, AT2G37080, AT2G46910, AT3G51820, AT5G17230, AT1G77090, AT1G07320, AT4G24770, AT1G78630, AT1G75330, AT1G28150, AT3G54050, AT1…	2672	755	26538	1.84167	4.74e-10	9.47e-11	1.71e-09
Annotation Cluster 2	Enrichment Score: 9.420438975272175
Category	Term	Count	%	PValue	Genes	List Total	Pop Hits	Pop Total	Fold Enrichment	Bonferroni	Benjamini	FDR
GOTERM_CC_FAT	GO:0044435~plastid part	198	7.28745	1.15e-17	AT4G34740, AT3G53130, AT1G45474, AT3G14930, AT5G53280, AT5G66090, AT3G60750, AT5G55280, AT1G14030, AT4G35090, AT3G48110, AT5G16180, AT5G02160, AT2G44640, AT2G21385, AT4G30950, AT2G33180, AT1G36390, AT2G17972, AT4G00370, AT4G03520, AT4G13590, AT3G51820, AT2G34430, AT5G16710, AT1G67280, AT1G77090, AT1G07320, AT1G78630, AT1G75330, AT3G29240, AT1G11430, AT1G28150, AT2G26500, AT1G76405, AT1G14150, AT3…	1537	984	13779	1.80391	3.85e-15	1.28e-15	1.57e-14
GOTERM_CC_FAT	GO:0044434~chloroplast part	192	7.06662	3.8e-17	AT3G53130, AT1G45474, AT3G62410, AT4G37925, AT3G14930, AT5G53280, AT5G66090, AT5G43530, AT3G60750, AT5G55280, AT1G14030, AT5G05580, AT3G48110, AT5G09650, AT5G63570, AT4G37920, AT2G28190, AT5G02160, AT5G16180, AT2G44640, AT2G21385, AT4G30950, AT1G36390, AT2G33180, AT1G29930, AT4G31690, AT2G17972, AT2G21970, AT4G00370, AT1G14590, AT4G03520, AT4G13590, AT2G46910, AT3G51820, AT2G34430, AT5G16710, AT2…	1537	954	13779	1.80425	1.27e-14	3.18e-15	5.16e-14
GOTERM_CC_FAT	GO:0044436~thylakoid part	81	2.98123	3.46e-10	AT3G26070, AT1G45474, AT4G37925, AT2G47910, AT2G39730, AT2G45180, AT5G42070, AT3G55330, AT4G37920, AT3G15110, AT5G02160, AT1G75690, AT3G26060, AT5G21430, AT1G29930, AT2G17972, AT3G54890, AT2G21970, AT1G14590, AT5G14910, AT3G14110, AT1G14345, AT4G03520, AT5G02120, AT4G09650, AT3G51820, AT5G08050, AT1G18730, AT2G34430, AT1G74880, AT5G13120, AT3G05410, AT2G28605, AT1G67280, AT5G07020, AT1G77090, AT4…	1537	354	13779	2.05128	1.16e-07	1.93e-08	4.7e-07
GOTERM_CC_FAT	GO:0031984~organelle subcompartment	80	2.94442	4.11e-10	AT3G26070, AT1G45474, AT4G37925, AT2G47910, AT2G39730, AT2G45180, AT5G42070, AT3G55330, AT4G37920, AT3G15110, AT5G02160, AT1G75690, AT3G26060, AT5G21430, AT1G29930, AT2G17972, AT3G54890, AT2G21970, AT1G14590, AT5G14910, AT3G14110, AT1G14345, AT4G03520, AT5G02120, AT4G09650, AT3G51820, AT5G08050, AT1G18730, AT2G34430, AT1G74880, AT5G13120, AT2G28605, AT5G07020, AT1G77090, AT4G38100, AT1G07320, AT4…	1537	349	13779	2.05498	1.37e-07	1.96e-08	5.59e-07
GOTERM_CC_FAT	GO:0009534~chloroplast thylakoid	79	2.90762	7.51e-10	AT3G26070, AT1G45474, AT4G37925, AT2G47910, AT2G39730, AT2G45180, AT5G42070, AT3G55330, AT4G37920, AT3G15110, AT5G02160, AT1G75690, AT3G26060, AT5G21430, AT1G29930, AT2G17972, AT3G54890, AT2G21970, AT1G14590, AT5G14910, AT3G14110, AT1G14345, AT4G03520, AT5G02120, AT4G09650, AT3G51820, AT5G08050, AT1G18730, AT2G34430, AT1G74880, AT5G13120, AT2G28605, AT5G07020, AT1G77090, AT4G38100, AT1G07320, AT4…	1537	347	13779	2.04099	2.51e-07	3.14e-08	1.02e-06
GOTERM_CC_FAT	GO:0031976~plastid thylakoid	79	2.90762	7.51e-10	AT3G26070, AT1G45474, AT4G37925, AT2G47910, AT2G39730, AT2G45180, AT5G42070, AT3G55330, AT4G37920, AT3G15110, AT5G02160, AT1G75690, AT3G26060, AT5G21430, AT1G29930, AT2G17972, AT3G54890, AT2G21970, AT1G14590, AT5G14910, AT3G14110, AT1G14345, AT4G03520, AT5G02120, AT4G09650, AT3G51820, AT5G08050, AT1G18730, AT2G34430, AT1G74880, AT5G13120, AT2G28605, AT5G07020, AT1G77090, AT4G38100, AT1G07320, AT4…	1537	347	13779	2.04099	2.51e-07	3.14e-08	1.02e-06
GOTERM_CC_FAT	GO:0055035~plastid thylakoid membrane	68	2.50276	3.68e-09	AT3G26070, AT1G45474, AT4G37925, AT2G47910, AT2G39730, AT2G45180, AT5G42070, AT3G55330, AT4G37920, AT3G15110, AT5G02160, AT1G75690, AT3G26060, AT5G21430, AT1G29930, AT2G17972, AT3G54890, AT2G21970, AT5G14910, AT3G14110, AT1G14345, AT4G03520, AT5G02120, AT4G09650, AT3G51820, AT5G08050, AT1G18730, AT2G34430, AT1G74880, AT5G13120, AT5G07020, AT4G38100, AT1G07320, AT4G24770, AT4G34190, AT2G42220, AT1…	1537	290	13779	2.10211	1.23e-06	1.23e-07	5e-06
GOTERM_CC_FAT	GO:0009535~chloroplast thylakoid membrane	68	2.50276	3.68e-09	AT3G26070, AT1G45474, AT4G37925, AT2G47910, AT2G39730, AT2G45180, AT5G42070, AT3G55330, AT4G37920, AT3G15110, AT5G02160, AT1G75690, AT3G26060, AT5G21430, AT1G29930, AT2G17972, AT3G54890, AT2G21970, AT5G14910, AT3G14110, AT1G14345, AT4G03520, AT5G02120, AT4G09650, AT3G51820, AT5G08050, AT1G18730, AT2G34430, AT1G74880, AT5G13120, AT5G07020, AT4G38100, AT1G07320, AT4G24770, AT4G34190, AT2G42220, AT1…	1537	290	13779	2.10211	1.23e-06	1.23e-07	5e-06
GOTERM_CC_FAT	GO:0009579~thylakoid	99	3.64372	4.71e-09	AT1G45474, AT4G37925, AT5G15250, AT5G09650, AT4G37920, AT2G28190, AT5G02160, AT3G06730, AT1G29930, AT2G17972, AT1G14590, AT2G21970, AT4G03520, AT3G51820, AT2G34430, AT3G05410, AT1G67280, AT1G77090, AT1G07320, AT4G24770, AT1G78630, AT3G29240, AT2G26500, AT3G24590, AT1G14150, AT1G50320, AT5G23060, AT1G42970, AT2G35370, AT3G45140, AT5G20720, AT1G67080, AT1G18170, AT2G43630, AT3G47070, AT5G59970, AT3…	1537	491	13779	1.80758	1.57e-06	1.43e-07	6.4e-06
GOTERM_CC_FAT	GO:0042651~thylakoid membrane	69	2.53957	1.32e-08	AT3G26070, AT1G45474, AT4G37925, AT2G47910, AT2G39730, AT2G45180, AT5G42070, AT3G55330, AT4G37920, AT3G15110, AT5G02160, AT1G75690, AT3G26060, AT5G21430, AT1G29930, AT2G17972, AT3G54890, AT2G21970, AT5G14910, AT3G14110, AT1G14345, AT4G03520, AT5G02120, AT4G09650, AT3G51820, AT5G08050, AT1G18730, AT2G34430, AT1G74880, AT5G13120, AT5G07020, AT4G38100, AT1G07320, AT4G24770, AT4G34190, AT2G42220, AT1…	1537	305	13779	2.02812	4.4e-06	3.38e-07	1.79e-05
GOTERM_CC_FAT	GO:0034357~photosynthetic membrane	71	2.61318	6.74e-08	AT3G26070, AT1G45474, AT4G37925, AT2G47910, AT2G39730, AT2G45180, AT5G42070, AT3G55330, AT4G37920, AT3G15110, AT5G02160, AT1G75690, AT3G26060, AT5G21430, AT1G29930, AT2G17972, AT3G54890, AT2G21970, AT5G14910, AT3G14110, AT1G14345, AT4G03520, AT5G02120, AT4G09650, AT3G51820, AT5G08050, AT1G18730, AT2G34430, AT1G74880, AT5G13120, AT3G05410, AT5G07020, AT1G77090, AT4G38100, AT1G07320, AT4G24770, AT4…	1537	330	13779	1.9288	2.25e-05	1.5e-06	9.16e-05
GOTERM_CC_FAT	GO:0031090~organelle membrane	120	4.41664	0.00450982	AT1G45474, AT4G37925, AT5G53280, AT5G44560, AT1G19250, AT4G35090, AT4G37920, AT5G02160, AT4G30950, AT5G27395, AT1G29930, AT2G17972, AT2G21970, AT4G00370, AT4G03520, AT4G13590, AT2G26140, AT3G51820, AT2G34430, AT1G07320, AT4G24770, AT5G13930, AT2G26500, AT3G24590, AT1G14150, AT5G50810, AT5G23060, AT1G42970, AT3G45140, AT5G46800, AT5G20720, AT5G39040, AT1G67080, AT2G20760, AT1G18170, AT2G43630, AT3…	1537	849	13779	1.26712	0.77902	0.0475327	5.95428
Annotation Cluster 3	Enrichment Score: 8.091896098185911
Category	Term	Count	%	PValue	Genes	List Total	Pop Hits	Pop Total	Fold Enrichment	Bonferroni	Benjamini	FDR
GOTERM_CC_FAT	GO:0044435~plastid part	198	7.28745	1.15e-17	AT4G34740, AT3G53130, AT1G45474, AT3G14930, AT5G53280, AT5G66090, AT3G60750, AT5G55280, AT1G14030, AT4G35090, AT3G48110, AT5G16180, AT5G02160, AT2G44640, AT2G21385, AT4G30950, AT2G33180, AT1G36390, AT2G17972, AT4G00370, AT4G03520, AT4G13590, AT3G51820, AT2G34430, AT5G16710, AT1G67280, AT1G77090, AT1G07320, AT1G78630, AT1G75330, AT3G29240, AT1G11430, AT1G28150, AT2G26500, AT1G76405, AT1G14150, AT3…	1537	984	13779	1.80391	3.85e-15	1.28e-15	1.57e-14
GOTERM_CC_FAT	GO:0044434~chloroplast part	192	7.06662	3.8e-17	AT3G53130, AT1G45474, AT3G62410, AT4G37925, AT3G14930, AT5G53280, AT5G66090, AT5G43530, AT3G60750, AT5G55280, AT1G14030, AT5G05580, AT3G48110, AT5G09650, AT5G63570, AT4G37920, AT2G28190, AT5G02160, AT5G16180, AT2G44640, AT2G21385, AT4G30950, AT1G36390, AT2G33180, AT1G29930, AT4G31690, AT2G17972, AT2G21970, AT4G00370, AT1G14590, AT4G03520, AT4G13590, AT2G46910, AT3G51820, AT2G34430, AT5G16710, AT2…	1537	954	13779	1.80425	1.27e-14	3.18e-15	5.16e-14
GOTERM_CC_FAT	GO:0009532~plastid stroma	92	3.38609	3.46e-09	AT5G65220, AT4G34740, AT4G09040, AT1G24360, AT3G62410, AT3G14930, AT4G01310, AT5G66090, AT2G47910, AT2G39730, AT5G55280, AT3G60750, AT4G25050, AT1G14030, AT4G26500, AT4G21860, AT5G09650, AT3G48110, AT5G63570, AT2G28190, AT5G16180, AT1G62780, AT1G75690, AT3G26060, AT1G36390, AT2G33180, AT1G51100, AT5G14910, AT4G13430, AT4G03520, AT4G20130, AT5G38420, AT5G54810, AT5G16710, AT1G67280, AT1G77090, AT3…	1537	442	13779	1.86599	1.16e-06	1.29e-07	4.71e-06
GOTERM_CC_FAT	GO:0009570~chloroplast stroma	88	3.23887	5.67e-09	AT5G65220, AT4G09040, AT1G24360, AT3G62410, AT3G14930, AT4G01310, AT5G66090, AT2G47910, AT2G39730, AT5G55280, AT3G60750, AT4G25050, AT1G14030, AT4G26500, AT4G21860, AT5G09650, AT3G48110, AT5G63570, AT2G28190, AT5G16180, AT1G62780, AT1G75690, AT3G26060, AT1G36390, AT2G33180, AT1G51100, AT5G14910, AT4G13430, AT4G03520, AT5G38420, AT5G54810, AT5G16710, AT1G67280, AT1G77090, AT3G09650, AT4G38970, AT1…	1537	420	13779	1.87835	1.89e-06	1.58e-07	7.7e-06
GOTERM_CC_FAT	GO:0009526~plastid envelope	83	3.05484	1.08e-05	AT5G65220, AT1G24360, AT3G53130, AT5G39410, AT5G19620, AT5G53280, AT4G01310, AT2G39730, AT5G43530, AT3G60750, AT4G25050, AT5G17670, AT3G61870, AT5G05580, AT4G35090, AT3G11170, AT3G51870, AT5G09650, AT5G63570, AT4G37920, AT2G44640, AT2G21385, AT3G26060, AT4G30950, AT4G31690, AT3G54890, AT4G00370, AT3G14110, AT4G13590, AT5G38420, AT4G09650, AT2G39290, AT2G34430, AT5G16710, AT2G01980, AT1G67280, AT4…	1537	461	13779	1.61406	0.00361226	0.00019	0.0147142
GOTERM_CC_FAT	GO:0009941~chloroplast envelope	79	2.90762	2e-05	AT5G65220, AT1G24360, AT3G53130, AT5G39410, AT5G19620, AT5G53280, AT4G01310, AT2G39730, AT5G43530, AT3G60750, AT4G25050, AT5G17670, AT3G61870, AT5G05580, AT3G11170, AT3G51870, AT5G09650, AT5G63570, AT4G37920, AT2G44640, AT2G21385, AT3G26060, AT4G30950, AT4G31690, AT3G54890, AT4G00370, AT3G14110, AT4G13590, AT5G38420, AT4G09650, AT2G39290, AT2G34430, AT5G16710, AT2G01980, AT4G38970, AT3G58610, AT1…	1537	440	13779	1.6096	0.00665624	0.000304	0.0271534
GOTERM_CC_FAT	GO:0031975~envelope	109	4.01178	0.00300393	AT3G53130, AT5G53280, AT5G43530, AT3G60750, AT5G05580, AT4G35090, AT5G09650, AT5G63570, AT4G37920, AT2G44640, AT2G21385, AT4G30950, AT5G27395, AT4G31690, AT4G00370, AT2G26140, AT5G38900, AT4G13590, AT2G36530, AT2G34430, AT5G16710, AT2G01980, AT1G67280, AT4G24770, AT1G11430, AT1G76405, AT3G54050, AT3G24590, AT5G50810, AT3G56160, AT1G42970, AT3G45140, AT5G46800, AT5G20720, AT5G16010, AT1G67080, AT5…	1537	751	13779	1.30116	0.63389	0.0352502	4.00361
GOTERM_CC_FAT	GO:0031967~organelle envelope	108	3.97497	0.0032839	AT3G53130, AT5G53280, AT5G43530, AT3G60750, AT5G05580, AT4G35090, AT5G09650, AT5G63570, AT4G37920, AT2G44640, AT2G21385, AT4G30950, AT5G27395, AT4G31690, AT4G00370, AT2G26140, AT4G13590, AT2G36530, AT2G34430, AT5G16710, AT2G01980, AT1G67280, AT4G24770, AT1G11430, AT1G76405, AT3G54050, AT3G24590, AT5G50810, AT3G56160, AT1G42970, AT3G45140, AT5G46800, AT5G20720, AT5G16010, AT1G67080, AT5G59250, AT4…	1537	745	13779	1.2996	0.666671	0.0371751	4.36908
Annotation Cluster 4	Enrichment Score: 6.969142188355337
Category	Term	Count	%	PValue	Genes	List Total	Pop Hits	Pop Total	Fold Enrichment	Bonferroni	Benjamini	FDR
GOTERM_MF_FAT	GO:0003735~structural constituent of ribosome	95	3.4965	6.8e-14	AT5G65220, AT2G27710, AT5G28060, AT5G64650, AT3G53740, AT1G52300, AT5G55140, AT5G06360, AT4G01310, AT5G56670, AT2G20060, AT5G64140, AT1G26740, AT1G16740, AT1G74270, AT3G10950, AT3G60245, AT2G47610, AT3G56340, AT3G13120, AT2G19720, AT5G39850, AT1G27400, AT3G47370, AT4G18100, AT2G32060, AT1G80750, AT1G14205, AT5G35530, AT3G04840, AT4G10450, AT5G15200, AT1G07210, AT3G20230, AT1G26880, AT3G22300, AT4…	1606	394	14806	2.2229	6.57e-11	6.57e-11	1.07e-10
SP_PIR_KEYWORDS	ribonucleoprotein	90	3.31248	8.83e-14	AT5G65220, AT2G27710, AT5G28060, AT5G64650, AT3G53740, AT1G52300, AT4G01310, AT5G56670, AT5G64140, AT1G16740, AT1G74270, AT3G10950, AT5G66010, AT3G60245, AT2G47610, AT5G17870, AT3G56340, AT3G13120, AT2G19720, AT5G39850, AT1G27400, AT4G18100, AT3G47370, AT5G16180, AT2G18740, AT2G32060, AT4G30220, AT1G80750, AT5G35530, AT3G04840, AT4G10450, AT5G15200, AT1G07210, AT1G26880, AT4G30800, AT3G22300, AT5…	2672	389	26538	2.29787	3.39e-11	1.13e-11	1.23e-10
SP_PIR_KEYWORDS	ribosomal protein	84	3.09165	2.36e-13	AT5G65220, AT2G27710, AT5G28060, AT5G64650, AT3G53740, AT1G52300, AT5G56670, AT4G01310, AT2G20060, AT5G64140, AT1G16740, AT1G74270, AT3G10950, AT3G60245, AT2G47610, AT5G17870, AT3G56340, AT3G13120, AT2G19720, AT5G39850, AT1G27400, AT4G18100, AT3G47370, AT2G32060, AT1G80750, AT5G35530, AT3G04840, AT4G10450, AT5G15200, AT1G07210, AT1G26880, AT4G30800, AT3G22300, AT5G02610, AT1G07320, AT2G19730, AT1…	2672	357	26538	2.33691	9.06e-11	2.26e-11	3.27e-10
GOTERM_CC_FAT	GO:0005840~ribosome	101	3.71734	8.3e-11	AT2G27710, AT5G55140, AT5G06360, AT5G56670, AT2G20060, AT5G64140, AT4G35090, AT3G10950, AT3G60245, AT3G56340, AT5G39850, AT1G27400, AT2G32060, AT1G80750, AT4G10450, AT1G07210, AT3G20230, AT1G26880, AT4G30800, AT1G07320, AT5G39785, AT1G78630, AT3G05560, AT2G19740, AT5G24510, AT5G09500, AT4G05320, AT2G37190, AT3G02230, AT5G27700, AT1G25260, AT4G31985, AT3G05590, AT4G31460, AT4G17560, AT1G29070, AT5…	1537	470	13779	1.92649	2.77e-08	5.55e-09	1.13e-07
KEGG_PATHWAY	ath03010:Ribosome	63	2.31873	1.75e-10	AT5G64650, AT5G28060, AT1G52300, AT5G55140, AT5G56670, AT4G01310, AT2G20060, AT5G64140, AT1G74270, AT3G10950, AT3G60245, AT2G47610, AT3G56340, AT3G13120, AT2G19720, AT5G39850, AT1G27400, AT4G18100, AT2G32060, AT1G80750, AT5G35530, AT3G04840, AT4G10450, AT5G15200, AT1G26880, AT4G30800, AT5G02610, AT2G19730, AT1G78630, AT2G19740, AT5G24510, AT5G09500, AT2G33800, AT2G37190, AT4G15000, AT3G55280, AT5…	301	233	2458	2.208	1.77e-08	1.77e-08	1.95e-07
GOTERM_MF_FAT	GO:0005198~structural molecule activity	108	3.97497	2.37e-10	AT2G27710, AT5G55140, AT5G06360, AT5G56670, AT2G20060, AT5G64140, AT5G55280, AT3G10950, AT3G60245, AT3G56340, AT5G39850, AT1G27400, AT3G19020, AT2G32060, AT5G23860, AT1G80750, AT4G10450, AT2G46910, AT1G07210, AT3G20230, AT1G26880, AT4G30800, AT1G07320, AT5G39785, AT1G78630, AT3G05560, AT2G19740, AT5G24510, AT5G09500, AT4G05320, AT2G37190, AT4G25910, AT5G27700, AT1G25260, AT4G31985, AT4G31460, AT3…	1606	538	14806	1.85069	2.28e-07	1.14e-07	3.72e-07
GOTERM_CC_FAT	GO:0033279~ribosomal subunit	67	2.46596	1.62e-08	AT5G28060, AT3G53740, AT5G55140, AT5G56670, AT4G01310, AT2G20060, AT5G64140, AT1G26740, AT1G74270, AT3G10950, AT3G60245, AT2G47610, AT3G56340, AT3G13120, AT2G19720, AT5G39850, AT1G27400, AT4G18100, AT3G47370, AT2G32060, AT1G80750, AT5G35530, AT3G04840, AT4G10450, AT5G15200, AT4G30800, AT3G22300, AT5G02610, AT1G07320, AT2G19730, AT1G05190, AT3G05560, AT1G48830, AT2G19740, AT1G04270, AT4G05320, AT5…	1537	294	13779	2.04301	5.41e-06	3.86e-07	2.2e-05
GOTERM_CC_FAT	GO:0044445~cytosolic part	61	2.24512	1.22e-07	AT3G53740, AT5G28060, AT5G56670, AT4G01310, AT5G64140, AT1G74270, AT3G10950, AT3G60245, AT2G47610, AT3G56340, AT2G07340, AT2G19720, AT5G39850, AT1G27400, AT4G18100, AT3G47370, AT2G32060, AT1G80750, AT5G35530, AT3G04840, AT4G10450, AT5G15200, AT2G36530, AT4G30800, AT5G02610, AT2G19730, AT3G05560, AT1G48830, AT2G19740, AT1G04270, AT4G05320, AT5G09500, AT2G37190, AT4G15000, AT3G55280, AT5G27700, AT2…	1537	271	13779	2.01792	4.07e-05	2.54e-06	0.000165
GOTERM_CC_FAT	GO:0022626~cytosolic ribosome	68	2.50276	1.48e-07	AT5G28060, AT2G27710, AT3G53740, AT1G52300, AT5G56670, AT4G01310, AT5G64140, AT1G74270, AT4G35090, AT3G10950, AT3G60245, AT2G47610, AT3G56340, AT2G19720, AT5G39850, AT1G27400, AT4G18100, AT3G47370, AT2G32060, AT1G80750, AT5G35530, AT3G04840, AT4G10450, AT5G15200, AT5G38420, AT4G30800, AT5G02610, AT1G07320, AT2G19730, AT3G05560, AT1G48830, AT2G19740, AT1G04270, AT5G24510, AT4G05320, AT5G09500, AT2…	1537	317	13779	1.92306	4.94e-05	2.91e-06	0.000201
GOTERM_CC_FAT	GO:0030529~ribonucleoprotein complex	119	4.37983	2.35e-07	AT2G27710, AT5G55140, AT5G56670, AT5G06360, AT2G20060, AT5G64140, AT4G35090, AT3G10950, AT5G66010, AT3G60245, AT3G56340, AT5G39850, AT1G27400, AT5G16180, AT2G32060, AT2G43190, AT4G30220, AT1G80750, AT4G10450, AT1G07210, AT3G20230, AT1G26880, AT4G30800, AT1G07320, AT5G39785, AT4G24770, AT1G78630, AT3G05560, AT2G19740, AT2G03870, AT5G24510, AT5G09500, AT4G05320, AT2G37190, AT3G02230, AT5G27700, AT3…	1537	671	13779	1.58989	7.86e-05	4.37e-06	0.00032
GOTERM_CC_FAT	GO:0022627~cytosolic small ribosomal subunit	30	1.10416	1.44e-05	AT1G04270, AT5G28060, AT5G09500, AT4G05320, AT5G56670, AT5G64140, AT5G27700, AT3G56340, AT2G19720, AT5G39850, AT2G09990, AT3G11510, AT3G47370, AT5G58420, AT5G61170, AT2G32060, AT3G61110, AT5G35530, AT4G09800, AT2G47110, AT3G04840, AT4G33865, AT5G15200, AT1G79850, AT1G74970, AT4G00100, AT4G30800, AT5G02960, AT5G59240, AT1G48830	1537	114	13779	2.35918	0.00479391	0.00024	0.0195387
GOTERM_CC_FAT	GO:0015935~small ribosomal subunit	33	1.21457	1.82e-05	AT1G04270, AT5G28060, AT5G09500, AT4G05320, AT2G33800, AT5G56670, AT5G64140, AT5G27700, AT3G13120, AT3G56340, AT2G19720, AT5G39850, AT2G09990, AT3G11510, AT3G47370, AT5G58420, AT5G61170, AT2G32060, AT3G61110, AT5G35530, AT4G09800, AT2G47110, AT3G04840, AT4G33865, AT5G15200, AT1G79850, AT1G74970, AT4G00100, AT3G22300, AT4G30800, AT5G02960, AT5G59240, AT1G48830	1537	133	13779	2.22437	0.00607364	0.00029	0.0247698
GOTERM_CC_FAT	GO:0043232~intracellular non-membrane-bounded organelle	172	6.33051	2.49e-05	AT3G45850, AT2G27710, AT5G55140, AT5G56670, AT5G06360, AT2G20060, AT5G64140, AT4G35090, AT3G10950, AT3G60245, AT2G35160, AT3G56340, AT4G12080, AT5G39850, AT1G27400, AT3G06730, AT2G32060, AT2G43190, AT5G51100, AT2G28510, AT5G23860, AT4G30220, AT1G80750, AT4G10450, AT3G04380, AT3G22330, AT1G73860, AT1G07210, AT1G75840, AT3G20230, AT1G26880, AT4G30800, AT4G40030, AT1G07320, AT5G39785, AT1G78630, AT3…	1537	1144	13779	1.34786	0.00829033	0.000362	0.0338462
GOTERM_CC_FAT	GO:0043228~non-membrane-bounded organelle	172	6.33051	2.49e-05	AT3G45850, AT2G27710, AT5G55140, AT5G56670, AT5G06360, AT2G20060, AT5G64140, AT4G35090, AT3G10950, AT3G60245, AT2G35160, AT3G56340, AT4G12080, AT5G39850, AT1G27400, AT3G06730, AT2G32060, AT2G43190, AT5G51100, AT2G28510, AT5G23860, AT4G30220, AT1G80750, AT4G10450, AT3G04380, AT3G22330, AT1G73860, AT1G07210, AT1G75840, AT3G20230, AT1G26880, AT4G30800, AT4G40030, AT1G07320, AT5G39785, AT1G78630, AT3…	1537	1144	13779	1.34786	0.00829033	0.000362	0.0338462
GOTERM_CC_FAT	GO:0015934~large ribosomal subunit	36	1.32499	0.000327	AT2G19740, AT3G53740, AT4G05320, AT5G55140, AT2G37190, AT4G01310, AT4G15000, AT2G20060, AT1G26740, AT3G55280, AT1G74270, AT5G54600, AT2G20450, AT3G10950, AT3G60245, AT2G47610, AT4G31985, AT3G05590, AT3G59540, AT4G16720, AT3G16080, AT1G27400, AT4G18100, AT1G08360, AT1G66580, AT1G57860, AT1G80750, AT4G36130, AT2G47110, AT4G10450, AT1G33140, AT5G02610, AT1G07320, AT2G19730, AT1G05190, AT3G05560	1537	173	13779	1.86552	0.103564	0.004545	0.443582
GOTERM_CC_FAT	GO:0005829~cytosol	109	4.01178	0.000385	AT2G27710, AT3G52450, AT5G56670, AT5G64140, AT3G10950, AT3G60245, AT3G56340, AT1G15750, AT5G39850, AT1G27400, AT2G32060, AT1G80750, AT3G13990, AT4G10450, AT2G36530, AT3G27530, AT3G51030, AT4G30800, AT3G05560, AT1G52340, AT2G19740, AT1G76990, AT5G09500, AT4G05320, AT2G37190, AT3G53710, AT5G27700, AT4G35160, AT4G31985, AT3G05590, AT5G11680, AT5G61170, AT2G33620, AT2G45140, AT3G61110, AT1G47970, AT4…	1537	708	13779	1.38018	0.120724	0.00513305	0.521798
GOTERM_CC_FAT	GO:0022625~cytosolic large ribosomal subunit	30	1.10416	0.000538	AT2G19740, AT3G53740, AT4G05320, AT2G37190, AT4G01310, AT4G15000, AT3G55280, AT1G74270, AT2G20450, AT3G10950, AT3G60245, AT2G47610, AT4G31985, AT3G05590, AT3G59540, AT4G16720, AT3G16080, AT1G27400, AT4G18100, AT1G08360, AT1G66580, AT1G57860, AT1G80750, AT4G36130, AT2G47110, AT4G10450, AT1G33140, AT5G02610, AT2G19730, AT3G05560	1537	138	13779	1.94888	0.164614	0.00689389	0.728714
GOTERM_BP_FAT	GO:0006412~translation	115	4.23261	0.969037	AT2G27710, AT5G55140, AT5G06360, AT5G56670, AT2G20060, AT5G64140, AT3G10950, AT3G60245, AT3G48110, AT3G56340, AT5G39850, AT1G27400, AT2G32060, AT1G80750, AT4G10450, AT1G07210, AT3G20230, AT1G26880, AT4G30800, AT1G07320, AT5G39785, AT1G78630, AT3G05560, AT2G19740, AT5G24510, AT5G09500, AT4G05320, AT2G37190, AT5G27700, AT1G18070, AT1G25260, AT4G31985, AT4G31460, AT3G05590, AT4G17560, AT1G15390, AT1…	1509	1231	13998	0.866596	1	0.999997	100
Annotation Cluster 5	Enrichment Score: 5.830688872241138
Category	Term	Count	%	PValue	Genes	List Total	Pop Hits	Pop Total	Fold Enrichment	Bonferroni	Benjamini	FDR
SP_PIR_KEYWORDS	rrna-binding	23	0.846522	2.38e-07	AT5G13510, AT1G52300, AT2G33800, AT2G37190, AT4G01310, AT4G09800, AT5G15200, AT1G79850, AT1G16740, AT3G54210, AT3G55280, AT5G54600, AT1G74970, AT4G30800, AT1G75350, AT4G17560, AT1G48350, AT1G07320, AT1G05190, AT5G39850, AT3G16080, AT5G58420, AT1G29070	2672	66	26538	3.46111	9.16e-05	1.53e-05	0.000331
GOTERM_MF_FAT	GO:0019843~rRNA binding	25	0.920132	8.19e-07	AT1G52300, AT2G37190, AT2G33800, AT4G01310, AT1G16740, AT3G55280, AT5G54600, AT4G17560, AT5G39850, AT3G16080, AT5G58420, AT1G29070, AT5G13510, AT4G09800, AT5G15200, AT4G10450, AT1G79850, AT3G54210, AT1G33140, AT1G74970, AT4G30800, AT1G75350, AT1G48350, AT1G07320, AT1G05190	1606	76	14806	3.03262	0.00079	0.000263	0.00128774
SP_PIR_KEYWORDS	rna-binding	51	1.87707	1.65e-05	AT1G52300, AT4G01310, AT4G13850, AT1G16740, AT1G73875, AT5G67240, AT5G39850, AT5G16180, AT4G30220, AT5G51140, AT5G35530, AT2G40700, AT5G15200, AT3G22330, AT3G61860, AT5G66470, AT4G30800, AT5G23690, AT4G21770, AT1G59990, AT3G09650, AT1G07320, AT4G24770, AT1G05190, AT1G31500, AT4G14850, AT2G37190, AT2G33800, AT3G55280, AT5G54600, AT2G21660, AT5G14610, AT4G17560, AT3G16080, AT5G58420, AT1G29070, AT5…	2672	270	26538	1.87602	0.0063152	0.000905	0.0228721
Annotation Cluster 6	Enrichment Score: 4.8885541716801795
Category	Term	Count	%	PValue	Genes	List Total	Pop Hits	Pop Total	Fold Enrichment	Bonferroni	Benjamini	FDR
GOTERM_BP_FAT	GO:0009628~response to abiotic stimulus	184	6.77218	3.09e-07	AT3G02870, AT2G27710, AT3G62410, AT1G19150, AT1G15360, AT4G26850, AT3G52450, AT2G43280, AT2G32250, AT3G60750, AT5G65940, AT5G05580, AT4G35090, AT4G25480, AT5G09650, AT4G36930, AT1G05260, AT1G27730, AT5G63570, AT4G22950, AT5G16820, AT2G45660, AT2G28190, AT3G08570, AT1G78290, AT4G30950, AT5G51100, AT5G60920, AT2G38120, AT5G23860, AT1G29930, AT4G16260, AT5G43170, AT4G37530, AT2G18250, AT2G36530, AT5…	1509	1197	13998	1.42594	0.000527	0.000527	0.000521
GOTERM_BP_FAT	GO:0009416~response to light stimulus	78	2.87081	8.03e-05	AT5G67385, AT2G34770, AT3G62410, AT1G19150, AT3G08010, AT2G37970, AT2G39730, AT2G43280, AT2G32250, AT4G25050, AT4G35090, AT4G36930, AT1G27730, AT1G59940, AT3G07500, AT5G63570, AT2G28190, AT3G08570, AT5G51100, AT4G30950, AT2G42870, AT1G29930, AT3G54890, AT5G11260, AT4G00730, AT5G38420, AT5G02120, AT2G36530, AT4G15480, AT5G64330, AT1G67900, AT2G26640, AT1G25450, AT2G14820, AT5G13930, AT4G34190, AT1…	1509	466	13998	1.55269	0.128072	0.0336819	0.135392
GOTERM_BP_FAT	GO:0009314~response to radiation	80	2.94442	8.72e-05	AT5G67385, AT2G34770, AT3G62410, AT1G19150, AT3G08010, AT2G37970, AT2G39730, AT2G43280, AT2G32250, AT4G25050, AT4G35090, AT4G36930, AT1G27730, AT1G59940, AT3G07500, AT5G63570, AT2G28190, AT3G08570, AT5G51100, AT4G30950, AT2G42870, AT1G29930, AT3G54890, AT5G11260, AT4G00730, AT5G38420, AT5G02120, AT2G36530, AT4G15480, AT5G64330, AT5G48720, AT1G67900, AT2G26640, AT1G25450, AT2G14820, AT5G13930, AT4…	1509	482	13998	1.53964	0.138239	0.0293172	0.146971
Annotation Cluster 7	Enrichment Score: 3.759783849975132
Category	Term	Count	%	PValue	Genes	List Total	Pop Hits	Pop Total	Fold Enrichment	Bonferroni	Benjamini	FDR
UP_SEQ_FEATURE	repeat:PPR 9	72	2.64998	3.93e-06	AT3G16610, AT1G62910, AT1G12620, AT1G74630, AT3G53170, AT1G53330, AT5G46460, AT3G57430, AT4G14050, AT4G13650, AT3G58590, AT3G02010, AT2G27610, AT5G55740, AT3G04130, AT2G15630, AT4G21170, AT3G16010, AT3G48250, AT5G27460, AT5G66520, AT4G18840, AT3G51320, AT1G80880, AT4G16835, AT5G03800, AT5G15340, AT2G36730, AT5G27110, AT3G22470, AT5G52630, AT2G38420, AT3G42630, AT1G56690, AT3G09650, AT2G02980, AT3…	989	376	8885	1.72031	0.00646864	0.00323957	0.00661013
UP_SEQ_FEATURE	repeat:PPR 6	78	2.87081	9.05e-06	AT3G16610, AT1G62910, AT1G12620, AT1G74630, AT3G53170, AT1G53330, AT1G02150, AT5G46460, AT3G57430, AT4G14050, AT4G13650, AT3G58590, AT3G02010, AT2G27610, AT5G55740, AT3G04130, AT2G15630, AT4G21170, AT3G16010, AT1G55890, AT3G48250, AT5G27460, AT5G66520, AT4G18840, AT3G51320, AT1G80880, AT4G16835, AT1G19520, AT5G03800, AT5G15340, AT2G36730, AT5G27110, AT3G22470, AT5G52630, AT2G38420, AT3G42630, AT3…	989	427	8885	1.64107	0.0148151	0.00496296	0.0152024
UP_SEQ_FEATURE	repeat:PPR 4	79	2.90762	1.08e-05	AT3G16610, AT1G62910, AT1G12620, AT1G74630, AT3G53170, AT1G53330, AT1G02150, AT5G46460, AT3G57430, AT4G14050, AT4G13650, AT3G58590, AT3G02010, AT2G27610, AT5G55740, AT3G04130, AT2G15630, AT4G21170, AT3G16010, AT1G55890, AT3G48250, AT5G27460, AT5G66520, AT4G18840, AT3G51320, AT1G80880, AT4G16835, AT1G19520, AT5G03800, AT5G15340, AT2G36730, AT5G27110, AT3G22470, AT5G52630, AT2G38420, AT3G42630, AT3…	989	436	8885	1.6278	0.0177149	0.00445846	0.0182045
UP_SEQ_FEATURE	repeat:PPR 7	76	2.7972	1.1e-05	AT3G16610, AT1G62910, AT1G12620, AT1G74630, AT3G53170, AT1G53330, AT1G02150, AT5G46460, AT3G57430, AT4G14050, AT4G13650, AT3G58590, AT3G02010, AT2G27610, AT5G55740, AT3G04130, AT2G15630, AT4G21170, AT3G16010, AT1G55890, AT3G48250, AT5G27460, AT5G66520, AT4G18840, AT3G51320, AT1G80880, AT4G16835, AT5G03800, AT5G15340, AT2G36730, AT5G27110, AT3G22470, AT5G52630, AT2G38420, AT3G42630, AT3G09650, AT1…	989	415	8885	1.64523	0.0179682	0.00361976	0.0184671
UP_SEQ_FEATURE	repeat:PPR 2	80	2.94442	1.16e-05	AT3G16610, AT1G62910, AT1G12620, AT1G74630, AT3G53170, AT1G53330, AT1G02150, AT5G46460, AT3G57430, AT4G14050, AT4G13650, AT3G58590, AT3G02010, AT2G27610, AT5G55740, AT3G04130, AT2G15630, AT4G21170, AT3G16010, AT1G55890, AT3G48250, AT5G27460, AT5G66520, AT4G18840, AT3G51320, AT1G80880, AT4G16835, AT1G19520, AT5G03800, AT5G15340, AT2G36730, AT5G27110, AT3G22470, AT5G52630, AT2G38420, AT3G42630, AT3…	989	444	8885	1.61871	0.01888	0.0031717	0.0194131
UP_SEQ_FEATURE	repeat:PPR 1	80	2.94442	1.16e-05	AT3G16610, AT1G62910, AT1G12620, AT1G74630, AT3G53170, AT1G53330, AT1G02150, AT5G46460, AT3G57430, AT4G14050, AT4G13650, AT3G58590, AT3G02010, AT2G27610, AT5G55740, AT3G04130, AT2G15630, AT4G21170, AT3G16010, AT1G55890, AT3G48250, AT5G27460, AT5G66520, AT4G18840, AT3G51320, AT1G80880, AT4G16835, AT1G19520, AT5G03800, AT5G15340, AT2G36730, AT5G27110, AT3G22470, AT5G52630, AT2G38420, AT3G42630, AT3…	989	444	8885	1.61871	0.01888	0.0031717	0.0194131
INTERPRO	IPR002885:Pentatricopeptide repeat	81	2.98123	1.22e-05	AT3G16610, AT1G62910, AT1G64430, AT1G12620, AT1G74630, AT3G53170, AT1G53330, AT1G02150, AT5G46460, AT3G57430, AT4G14050, AT4G13650, AT3G58590, AT3G02010, AT2G27610, AT5G55740, AT3G04130, AT2G15630, AT4G21170, AT3G16010, AT1G55890, AT3G48250, AT5G27460, AT5G66520, AT4G18840, AT3G51320, AT1G80880, AT4G16835, AT1G19520, AT5G03800, AT5G15340, AT2G36730, AT5G27110, AT3G22470, AT5G52630, AT2G38420, AT3…	2251	462	20885	1.62668	0.0228916	0.0228916	0.0207892
UP_SEQ_FEATURE	repeat:PPR 5	78	2.87081	1.29e-05	AT3G16610, AT1G62910, AT1G12620, AT1G74630, AT3G53170, AT1G53330, AT1G02150, AT5G46460, AT3G57430, AT4G14050, AT4G13650, AT3G58590, AT3G02010, AT2G27610, AT5G55740, AT3G04130, AT2G15630, AT4G21170, AT3G16010, AT1G55890, AT3G48250, AT5G27460, AT5G66520, AT4G18840, AT3G51320, AT1G80880, AT4G16835, AT1G19520, AT5G03800, AT5G15340, AT2G36730, AT5G27110, AT3G22470, AT5G52630, AT2G38420, AT3G42630, AT3…	989	431	8885	1.62584	0.020996	0.00302678	0.0216119
UP_SEQ_FEATURE	repeat:PPR 3	79	2.90762	1.39e-05	AT3G16610, AT1G62910, AT1G12620, AT1G74630, AT3G53170, AT1G53330, AT1G02150, AT5G46460, AT3G57430, AT4G14050, AT4G13650, AT3G58590, AT3G02010, AT2G27610, AT5G55740, AT3G04130, AT2G15630, AT4G21170, AT3G16010, AT1G55890, AT3G48250, AT5G27460, AT5G66520, AT4G18840, AT3G51320, AT1G80880, AT4G16835, AT1G19520, AT5G03800, AT5G15340, AT2G36730, AT5G27110, AT3G22470, AT5G52630, AT2G38420, AT3G42630, AT3…	989	439	8885	1.61668	0.0226485	0.00285952	0.0233323
UP_SEQ_FEATURE	repeat:PPR 8	73	2.68679	2.27e-05	AT3G16610, AT1G62910, AT1G12620, AT1G74630, AT3G53170, AT1G53330, AT5G46460, AT3G57430, AT4G14050, AT4G13650, AT3G58590, AT3G02010, AT2G27610, AT5G55740, AT3G04130, AT2G15630, AT4G21170, AT3G16010, AT3G48250, AT5G27460, AT5G66520, AT4G18840, AT3G51320, AT1G80880, AT4G16835, AT5G03800, AT5G15340, AT2G36730, AT5G27110, AT3G22470, AT5G52630, AT2G38420, AT3G42630, AT1G56690, AT3G09650, AT2G02980, AT3…	989	402	8885	1.63139	0.0366967	0.00414549	0.0380751
UP_SEQ_FEATURE	repeat:PPR 10	63	2.31873	3.71e-05	AT3G16610, AT1G62910, AT1G12620, AT1G74630, AT3G53170, AT1G53330, AT5G46460, AT3G57430, AT4G14050, AT4G13650, AT3G58590, AT3G02010, AT2G27610, AT5G55740, AT3G04130, AT2G15630, AT4G21170, AT3G16010, AT3G48250, AT5G27460, AT5G66520, AT4G18840, AT3G51320, AT1G80880, AT4G16835, AT5G03800, AT5G15340, AT5G27110, AT3G22470, AT5G52630, AT1G56690, AT3G09650, AT2G02980, AT3G29230, AT1G17630, AT4G14850, AT3…	989	337	8885	1.67947	0.0593899	0.00610395	0.0623458
UP_SEQ_FEATURE	region of interest:Type E(+) motif	33	1.21457	4.87e-05	AT3G49170, AT1G74630, AT5G44230, AT3G50420, AT5G46460, AT3G57430, AT1G05750, AT4G14050, AT4G13650, AT3G02010, AT2G27610, AT5G55740, AT2G13600, AT5G66520, AT4G02750, AT4G16835, AT2G37320, AT5G03800, AT5G15340, AT5G27110, AT2G36730, AT1G15510, AT1G31430, AT5G52630, AT4G21065, AT2G22410, AT4G21300, AT1G56690, AT3G22690, AT3G29230, AT2G02980, AT2G29760, AT1G17630	989	140	8885	2.11762	0.0772241	0.00727964	0.0818302
UP_SEQ_FEATURE	region of interest:Type E motif	35	1.28819	0.000222	AT3G49170, AT1G74630, AT5G44230, AT3G50420, AT5G46460, AT3G57430, AT1G05750, AT4G14050, AT4G13650, AT3G02010, AT2G27610, AT5G55740, AT2G13600, AT4G18840, AT5G66520, AT3G51320, AT4G02750, AT4G16835, AT2G37320, AT5G03800, AT5G15340, AT5G27110, AT2G36730, AT1G15510, AT1G31430, AT5G52630, AT4G21065, AT2G22410, AT4G21300, AT1G56690, AT3G22690, AT3G29230, AT2G02980, AT2G29760, AT1G17630	989	164	8885	1.91728	0.307171	0.0301182	0.3731
UP_SEQ_FEATURE	region of interest:Type DYW motif	22	0.809717	0.000431	AT4G14850, AT3G49170, AT5G66520, AT4G02750, AT4G16835, AT1G74630, AT5G03800, AT5G44230, AT5G15340, AT1G15510, AT5G46460, AT5G52630, AT3G57430, AT4G14050, AT4G21065, AT4G13650, AT3G02010, AT2G27610, AT1G56690, AT3G22690, AT2G02980, AT2G29760	989	87	8885	2.27177	0.508799	0.0532164	0.721508
UP_SEQ_FEATURE	repeat:PPR 13	40	1.47221	0.000914	AT3G49170, AT4G14850, AT3G16610, AT1G62910, AT1G12620, AT1G74850, AT3G50420, AT1G71460, AT1G64310, AT5G46460, AT3G57430, AT4G13650, AT3G58590, AT3G02010, AT1G52620, AT2G27610, AT5G55740, AT2G15630, AT3G16010, AT2G13600, AT2G02750, AT1G14470, AT2G17525, AT5G04810, AT4G02750, AT5G03800, AT5G27110, AT1G31430, AT1G15510, AT4G31850, AT3G09060, AT3G22470, AT2G22410, AT4G21300, AT3G04760, AT1G56690, AT3…	989	211	8885	1.70309	0.778951	0.0957276	1.52568
UP_SEQ_FEATURE	repeat:PPR 11	50	1.84026	0.000924	AT3G16610, AT1G12620, AT1G62910, AT1G74630, AT5G46460, AT3G57430, AT4G14050, AT4G13650, AT3G58590, AT3G02010, AT2G27610, AT5G55740, AT2G15630, AT4G21170, AT3G16010, AT4G18840, AT4G16835, AT5G03800, AT5G15340, AT5G27110, AT3G22470, AT5G52630, AT1G56690, AT3G29230, AT1G17630, AT3G49170, AT4G14850, AT2G35130, AT5G44230, AT1G74850, AT3G50420, AT1G71460, AT1G64310, AT1G52620, AT5G11310, AT2G13600, AT2…	989	282	8885	1.59288	0.782385	0.0909127	1.54139
UP_SEQ_FEATURE	repeat:PPR 14	34	1.25138	0.00189401	AT4G14850, AT3G49170, AT3G16610, AT1G62910, AT1G12620, AT1G74850, AT3G50420, AT1G71460, AT5G46460, AT3G57430, AT4G13650, AT3G58590, AT3G02010, AT1G52620, AT2G27610, AT5G55740, AT3G16010, AT2G13600, AT2G02750, AT1G14470, AT2G17525, AT5G04810, AT4G02750, AT5G03800, AT5G27110, AT1G15510, AT4G31850, AT3G09060, AT3G22470, AT4G21300, AT3G04760, AT1G56690, AT3G22690, AT1G17630	989	177	8885	1.72571	0.956198	0.168068	3.13603
UP_SEQ_FEATURE	repeat:PPR 12	44	1.61943	0.00264721	AT3G49170, AT4G14850, AT3G16610, AT1G62910, AT1G12620, AT2G35130, AT5G44230, AT1G74850, AT3G50420, AT1G71460, AT1G64310, AT5G46460, AT3G57430, AT4G13650, AT3G58590, AT3G02010, AT1G52620, AT2G27610, AT5G55740, AT2G15630, AT4G21170, AT3G16010, AT2G13600, AT2G02750, AT1G14470, AT2G17525, AT5G04810, AT4G02750, AT4G16835, AT5G03800, AT5G27110, AT1G31430, AT1G15510, AT4G31850, AT3G09060, AT3G22470, AT2…	989	252	8885	1.5686	0.987395	0.215715	4.35725
UP_SEQ_FEATURE	repeat:PPR 15	29	1.06735	0.00358974	AT3G49170, AT3G16610, AT1G62910, AT1G12620, AT1G74850, AT3G50420, AT1G71460, AT3G57430, AT4G13650, AT3G58590, AT3G02010, AT1G52620, AT2G27610, AT5G55740, AT2G13600, AT2G02750, AT2G17525, AT5G04810, AT4G02750, AT5G03800, AT5G27110, AT1G15510, AT4G31850, AT3G09060, AT3G22470, AT4G21300, AT1G56690, AT3G22690, AT1G17630	989	149	8885	1.74853	0.997351	0.256723	5.86505
UP_SEQ_FEATURE	repeat:PPR 16	22	0.809717	0.0211931	AT3G49170, AT3G16610, AT1G62910, AT4G02750, AT1G12620, AT5G03800, AT3G50420, AT5G27110, AT1G15510, AT1G71460, AT4G31850, AT3G09060, AT3G57430, AT4G13650, AT4G21300, AT3G58590, AT3G02010, AT1G52620, AT2G27610, AT5G55740, AT3G22690, AT2G13600	989	119	8885	1.66087	1	0.704409	30.2337
UP_SEQ_FEATURE	repeat:PPR 17	15	0.552079	0.085239	AT3G49170, AT3G16610, AT5G03800, AT1G71460, AT1G15510, AT4G31850, AT3G09060, AT3G57430, AT4G13650, AT3G58590, AT4G21300, AT3G02010, AT1G52620, AT2G27610, AT5G55740	989	85	8885	1.58538	1	0.959062	77.6281
UP_SEQ_FEATURE	repeat:PPR 18	11	0.404858	0.145686	AT3G57430, AT4G13650, AT4G21300, AT3G58590, AT1G52620, AT2G27610, AT5G55740, AT1G15510, AT1G71460, AT4G31850, AT3G09060	989	62	8885	1.5939	1	0.987765	92.9091
Annotation Cluster 8	Enrichment Score: 3.5657262108533585
Category	Term	Count	%	PValue	Genes	List Total	Pop Hits	Pop Total	Fold Enrichment	Bonferroni	Benjamini	FDR
SP_PIR_KEYWORDS	differentiation	19	0.699301	4.07e-05	AT4G37750, AT1G30950, AT5G60910, AT5G65870, AT5G14010, AT2G21970, AT3G49780, AT1G52150, AT1G02065, AT5G15840, AT4G36920, AT5G58230, AT3G12680, AT2G33810, AT2G23380, AT1G65480, AT2G45660, AT4G34190, AT3G44735	2672	64	26538	2.94853	0.0155097	0.00195199	0.056424
SP_PIR_KEYWORDS	flowering	15	0.552079	0.000113	AT1G30950, AT4G37750, AT5G60910, AT5G14010, AT2G21970, AT5G15840, AT1G02065, AT4G36920, AT5G58230, AT3G12680, AT2G33810, AT2G23380, AT2G45660, AT1G65480, AT4G34190	2672	46	26538	3.23866	0.0424132	0.00480385	0.156362
SP_PIR_KEYWORDS	developmental protein	40	1.47221	0.000125	AT1G30950, AT1G68800, AT4G37750, AT5G60910, AT4G02570, AT3G49780, AT1G65620, AT5G13300, AT5G15840, AT2G45190, AT2G33860, AT2G26330, AT4G36930, AT1G46480, AT5G11030, AT1G59640, AT3G62980, AT2G45660, AT1G65480, AT2G23380, AT5G43810, AT5G67060, AT5G63090, AT5G65870, AT5G14010, AT1G08465, AT2G21970, AT5G52600, AT4G37650, AT5G65640, AT1G02065, AT1G69040, AT4G36920, AT5G58230, AT3G12680, AT2G33810, AT3…	2672	210	26538	1.89179	0.04685	0.00478681	0.173103
GOTERM_BP_FAT	GO:0009908~flower development	38	1.3986	0.00951025	AT3G07610, AT1G30950, AT4G37750, AT3G63530, AT5G60910, AT4G29010, AT3G51060, AT5G24330, AT1G65620, AT1G19270, AT4G32980, AT5G15840, AT3G15540, AT4G25420, AT4G36930, AT1G59640, AT2G41370, AT5G07280, AT3G62980, AT2G45660, AT1G65480, AT2G23380, AT2G03710, AT5G67060, AT3G54560, AT5G14010, AT2G21970, AT1G32240, AT1G52150, AT1G02065, AT4G36920, AT5G42630, AT5G58230, AT4G24670, AT3G12680, AT2G33810, AT2…	1509	232	13998	1.5194	1	0.493207	14.8924
Annotation Cluster 9	Enrichment Score: 2.760423845128549
Category	Term	Count	%	PValue	Genes	List Total	Pop Hits	Pop Total	Fold Enrichment	Bonferroni	Benjamini	FDR
GOTERM_BP_FAT	GO:0009791~post-embryonic development	124	4.56386	0.000352	AT1G04110, AT3G63530, AT5G60910, AT4G29010, AT1G79860, AT1G48175, AT3G20440, AT5G24330, AT1G65620, AT2G21650, AT2G33860, AT2G26330, AT3G48110, AT4G36930, AT5G07280, AT1G15750, AT2G23380, AT2G45660, AT2G42560, AT2G38120, AT5G03800, AT2G21970, AT1G13260, AT1G52920, AT1G56200, AT5G54650, AT5G58230, AT4G24670, AT2G42830, AT1G78630, AT3G07610, AT4G37750, AT4G20060, AT1G49510, AT5G15840, AT1G19270, AT3…	1509	851	13998	1.35166	0.452136	0.0954233	0.593093
GOTERM_BP_FAT	GO:0010154~fruit development	71	2.61318	0.00107591	AT2G34090, AT5G40160, AT5G60910, AT4G02570, AT1G78580, AT1G79860, AT5G19620, AT1G48175, AT3G20440, AT5G66055, AT1G49320, AT1G53330, AT2G45190, AT2G21650, AT4G26500, AT4G23750, AT3G48110, AT4G36930, AT5G60440, AT1G15750, AT4G36630, AT2G42560, AT5G05950, AT5G03800, AT2G34570, AT1G69040, AT1G52920, AT5G54650, AT1G56200, AT5G02190, AT3G48750, AT5G58230, AT4G24670, AT1G05190, AT1G78630, AT1G01470, AT5…	1509	452	13998	1.45712	0.840796	0.18468	1.80019
GOTERM_BP_FAT	GO:0048608~reproductive structure development	106	3.90136	0.00118849	AT3G63530, AT5G60910, AT4G29010, AT1G79860, AT1G48175, AT3G20440, AT5G24330, AT1G65620, AT1G53330, AT2G21650, AT3G48110, AT4G36930, AT5G07280, AT1G15750, AT2G45660, AT2G23380, AT2G42560, AT5G03800, AT2G21970, AT1G52920, AT1G56200, AT5G54650, AT5G58230, AT4G24670, AT2G42830, AT1G78630, AT3G07610, AT4G37750, AT4G20060, AT1G49510, AT3G22200, AT5G15840, AT1G19270, AT3G15540, AT4G24660, AT5G67360, AT1…	1509	731	13998	1.34513	0.86866	0.183719	1.98678
GOTERM_BP_FAT	GO:0003006~reproductive developmental process	115	4.23261	0.00133102	AT3G63530, AT5G60910, AT4G29010, AT1G79860, AT1G48175, AT3G20440, AT5G24330, AT1G65620, AT1G53330, AT3G57670, AT2G21650, AT3G48110, AT4G36930, AT5G07280, AT1G15750, AT2G23380, AT2G45660, AT2G42560, AT5G03800, AT2G21970, AT1G52920, AT1G56200, AT5G54650, AT5G58230, AT4G24670, AT1G25450, AT2G42830, AT1G78630, AT3G07610, AT4G37750, AT4G20060, AT3G04690, AT1G49510, AT3G22200, AT5G15840, AT1G19270, AT3…	1509	807	13998	1.32191	0.897055	0.172597	2.22253
GOTERM_BP_FAT	GO:0048316~seed development	66	2.42915	0.00329793	AT2G34090, AT5G40160, AT4G02570, AT1G78580, AT1G79860, AT5G19620, AT1G48175, AT3G20440, AT5G66055, AT1G49320, AT2G21650, AT4G26500, AT4G23750, AT3G48110, AT5G60440, AT1G15750, AT4G36630, AT2G42560, AT5G05950, AT5G03800, AT2G34570, AT1G69040, AT1G52920, AT5G54650, AT1G56200, AT5G02190, AT3G48750, AT5G58230, AT4G24670, AT1G05190, AT1G78630, AT1G01470, AT5G44310, AT3G49170, AT4G04350, AT5G22370, AT4…	1509	432	13998	1.41722	0.996443	0.331539	5.42196
GOTERM_BP_FAT	GO:0009793~embryonic development ending in seed dormancy	55	2.02429	0.013841	AT5G40160, AT2G34090, AT1G78580, AT4G02570, AT1G79860, AT5G19620, AT1G48175, AT3G20440, AT5G66055, AT2G21650, AT4G26500, AT4G23750, AT3G48110, AT1G15750, AT4G36630, AT2G42560, AT5G05950, AT5G03800, AT2G34570, AT1G69040, AT1G56200, AT5G02190, AT3G48750, AT5G58230, AT4G24670, AT1G05190, AT1G78630, AT1G01470, AT5G44310, AT3G49170, AT4G04350, AT5G22370, AT4G33460, AT5G27740, AT4G20060, AT2G31530, AT1…	1509	372	13998	1.3715	1	0.585703	20.9587
Annotation Cluster 10	Enrichment Score: 2.6456578692315706
Category	Term	Count	%	PValue	Genes	List Total	Pop Hits	Pop Total	Fold Enrichment	Bonferroni	Benjamini	FDR
GOTERM_BP_FAT	GO:0046394~carboxylic acid biosynthetic process	66	2.42915	0.00078	AT2G34770, AT3G02870, AT1G24360, AT4G26850, AT1G15360, AT4G21990, AT4G33510, AT4G25050, AT4G02780, AT5G05580, AT1G76690, AT3G11170, AT3G12120, AT1G67730, AT4G23850, AT2G32440, AT1G14520, AT1G43800, AT4G30950, AT5G52570, AT4G13430, AT3G14110, AT4G16360, AT4G14880, AT5G54810, AT5G57800, AT4G11030, AT2G26640, AT4G24670, AT3G58610, AT1G25450, AT1G75330, AT1G52340, AT3G47930, AT1G68530, AT3G26900, AT5…	1509	408	13998	1.50058	0.736018	0.173262	1.30804
GOTERM_BP_FAT	GO:0016053~organic acid biosynthetic process	66	2.42915	0.00078	AT2G34770, AT3G02870, AT1G24360, AT4G26850, AT1G15360, AT4G21990, AT4G33510, AT4G25050, AT4G02780, AT5G05580, AT1G76690, AT3G11170, AT3G12120, AT1G67730, AT4G23850, AT2G32440, AT1G14520, AT1G43800, AT4G30950, AT5G52570, AT4G13430, AT3G14110, AT4G16360, AT4G14880, AT5G54810, AT5G57800, AT4G11030, AT2G26640, AT4G24670, AT3G58610, AT1G25450, AT1G75330, AT1G52340, AT3G47930, AT1G68530, AT3G26900, AT5…	1509	408	13998	1.50058	0.736018	0.173262	1.30804
GOTERM_BP_FAT	GO:0008610~lipid biosynthetic process	66	2.42915	0.00121706	AT2G34770, AT2G38110, AT1G24360, AT3G53130, AT1G15360, AT4G25050, AT4G02780, AT5G05580, AT1G76690, AT5G10170, AT3G11170, AT3G23510, AT4G37760, AT3G12120, AT1G67730, AT4G23850, AT3G11980, AT2G32440, AT2G07050, AT1G43800, AT4G30950, AT5G52570, AT4G16700, AT3G14110, AT4G16360, AT3G18850, AT5G57800, AT2G39290, AT4G11030, AT5G17230, AT2G26640, AT5G58560, AT1G25450, AT1G52340, AT4G14850, AT1G13580, AT1…	1509	415	13998	1.47527	0.874918	0.172197	2.03408
GOTERM_BP_FAT	GO:0006633~fatty acid biosynthetic process	29	1.06735	0.00603321	AT2G34770, AT1G24360, AT1G15360, AT1G68530, AT3G15850, AT1G51500, AT4G25050, AT5G05580, AT1G76690, AT3G45140, AT3G11170, AT1G04220, AT3G12120, AT5G47630, AT4G23850, AT1G67730, AT4G30950, AT1G43800, AT5G52570, AT4G27030, AT2G37700, AT4G36220, AT3G14110, AT4G16360, AT1G19640, AT5G57800, AT4G11030, AT2G26640, AT4G04320, AT1G25450	1509	159	13998	1.69191	0.999967	0.475661	9.70782
GOTERM_BP_FAT	GO:0006631~fatty acid metabolic process	35	1.28819	0.0132352	AT2G34770, AT4G29010, AT1G24360, AT1G68530, AT1G15360, AT3G15850, AT1G51500, AT5G65940, AT4G25050, AT5G05580, AT1G76690, AT3G45140, AT3G11170, AT1G04220, AT3G12120, AT2G26350, AT5G47630, AT1G67730, AT4G23850, AT1G72970, AT4G30950, AT1G43800, AT5G52570, AT3G15290, AT4G27030, AT2G37700, AT4G36220, AT3G14110, AT4G16360, AT1G19640, AT2G46370, AT5G57800, AT4G11030, AT2G26640, AT4G04320, AT1G25450	1509	214	13998	1.51716	1	0.583031	20.1353

## Sheet: Tsh1 vs C1 up gene list
Gene	Chromosome	logConc	logFC	p.value	TAIR ID	Symbol	Description
Solyc00g005040.2	SL2.40ch00	-22.0812	2.48904	0.00418091	AT5G46240	KAT1	potassium channel in Arabidopsis thaliana 1
Solyc00g007110.2	SL2.40ch00	-20.731	2.01956	0.000191076	AT1G21630	--	--
Solyc00g010210.1	SL2.40ch00	-35.7189	28.5944	0.00390625	ATMG00810	ORF240B
Solyc00g020020.2	SL2.40ch00	-20.559	1.7845	0.000679548	--	--	--
Solyc00g021660.1	SL2.40ch00	-35.4891	29.0538	0.000244141	AT4G34860	A/N-InvB	alkaline/neutral invertase B
Solyc00g025300.1	SL2.40ch00	-34.9264	30.1794	1.49e-08	ATMG01010	ORF118
Solyc00g028960.1	SL2.40ch00	-18.6688	1.02791	5.63e-05	AT1G03020	--	--
Solyc00g030000.1	SL2.40ch00	-34.6542	30.7237	1.82e-12	AT4G24010	CSLG1	cellulose synthase like G1
Solyc00g033460.2	SL2.40ch00	-21.7127	2.39593	0.00257683	AT4G36470	--	--
Solyc00g053440.2	SL2.40ch00	-18.2709	1.23486	2.85e-08	AT1G03070	--	--
Solyc00g075440.1	SL2.40ch00	-35.5579	28.9163	0.000488281	--	--	--
Solyc00g104200.1	SL2.40ch00	-17.8927	1.11707	8.85e-09	--	--	--
Solyc00g117450.2	SL2.40ch00	-19.6198	1.18092	0.00109325	AT1G75520	SRS5	SHI-related sequence 5
[truncated: 2,800 more rows]

## Sheet: Tsh1 vs C1 up cluster
Annotation Cluster 1	Enrichment Score: 9.239286814652914
[truncated: 116 more rows]

## Sheet: Tsh1 vs C1 down gene list
Gene	Chromosome	logConc	logFC	p.value	TAIR ID	Symbol	Description
[truncated: 3,592 more rows]

[truncated: 29 more sheets: Tsh1 vs C1 down cluster, Tsh12 vs C12 up gene list, Tsh12 vs C12 up cluster, Tsh12 vs C12 down gene list, Tsh12 vs C12 down cluster, C1 vs C0 up gene list, C1 vs C0 up cluster, C1 vs C0 down gene list, C1 vs C0 down cluster, C12 vs C0 up gene list, C12 vs C0 up cluster, C12 vs C0 down gene list, C12 vs C0 down cluster, C12 vs C1 up gene list, C12 vs C1 up cluster, C12 vs C1 down gene list, C12 vs C1 down cluster, Tsh1 vs Tsh0 up gene list, Tsh1 vs Tsh0 up cluster, Tsh1 vs Tsh0 down gene list …]
