# Supplementary material for: A comparison of the low temperature transcriptomes of two tomato genotypes that differ in freezing tolerance: Solanum lycopersicum and Solanum habrochaites
Source: BMC Plant Biol. 2015 Jun 6;15:132. doi: 10.1186/s12870-015-0521-6 (PMC4458020; doi:10.1186/s12870-015-0521-6)
Supplement: Additional file 4: — GO term analysis of co-differentially expressed genes (co-DEG). [file 12870_2015_521_MOESM4_ESM.xls]

## Sheet: Tsh_vs_C_co_DEG_up gene list
Chromosome	Gene ID	Tsh0 vs C0			Tsh1 vs C1			Tsh12 vs C12			TAIR ID	Symbol	Description
		logConc	logFC	p.value	logConc	logFC	p.value	logConc	logFC	p.value
SL2.40ch07	Solyc07g065810.2	-19.3283	1.36927	2.77136e-05	-21.0714	3.68841	3.02134e-09	-20.3091	2.55943	1.30876e-08	AT5G55970	--	--
SL2.40ch07	Solyc07g052780.2	-20.3203	2.94043	7.67192e-10	-20.3549	3.12137	9.72296e-11	-20.7188	2.76915	1.40516e-07	AT1G72840	--	--
SL2.40ch06	Solyc06g007580.1	-16.6555	2.53982	4.33676e-84	-16.6393	1.34282	5.7177e-24	-17.0524	1.49946	5.68264e-25	AT3G07350	--	--
SL2.40ch02	Solyc02g087800.2	-18.1379	4.27616	2.27265e-88	-19.2495	3.33227	1.23937e-23	-19.1592	2.5842	1.04285e-17	AT5G15140	--	--
SL2.40ch12	Solyc12g056480.1	-32.0723	35.8876	0	-33.6353	32.7616	2.18953e-47	-21.7625	4.2964	7.91624e-09	AT4G22920	SGR	STAY-GREEN
SL2.40ch06	Solyc06g084130.2	-20.4178	3.1903	9.72296e-11	-21.3287	3.17384	4.64916e-06	-19.646	3.12845	1.82145e-18	AT1G03070	--	--
SL2.40ch04	Solyc04g064710.2	-20.4455	6.30473	1.35795e-43	-20.6609	5.67937	7.12317e-29	-20.6278	5.39593	3.9443e-31	AT1G77120	ATADH1
SL2.40ch11	Solyc11g011450.1	-19.7931	3.26973	1.19766e-16	-22.4399	4.12137	7.62939e-05	-19.7127	1.22601	0.000756107	AT5G16940	--	--
SL2.40ch06	Solyc06g048530.2	-18.9692	11.2574	0	-18.1926	8.6159	0	-17.739	7.69947	0	AT3G10850	GLY2
SL2.40ch03	Solyc03g112250.1	-21.3283	6.53919	3.75624e-26	-21.6609	5.67937	6.10623e-15	-20.9615	5.89843	2.52435e-29	AT5G52450	--	--
SL2.40ch03	Solyc03g036470.1	-35.3298	29.3724	3.05176e-05	-19.1244	8.75235	9.93121e-257	-21.6662	6.48904	4.23516e-22	AT2G37040	PAL1	PHE ammonia lyase 1
SL2.40ch01	Solyc01g090180.2	-16.5452	1.26973	8.35852e-24	-17.8311	2.22975	8.67183e-29	-17.3231	1.85874	2.08852e-31	AT4G15093	LigB
SL2.40ch01	Solyc01g095960.2	-18.698	7.15587	5.48072e-204	-20.4399	2.12137	2.54486e-05	-22.0615	5.69849	4.54747e-13	AT5G53390	FOP1	FOLDED PETAL 1
SL2.40ch04	Solyc04g080610.2	-15.3589	1.13314	1.45482e-41	-16.2258	1.29076	2.84383e-29	-15.5205	1.34501	1.11557e-55	AT1G75330	OTC	ornithine carbamoyltransferase
SL2.40ch09	Solyc09g064400.1	-34.0294	31.9733	2.01948e-28	-20.7475	7.50604	9.63502e-55	-32.6594	34.7133	2.87285e-188	ATCG00630	PSAJ
SL2.40ch03	Solyc03g112380.1	-20.1515	2.24898	7.51304e-07	-20.6746	1.65189	0.00293506	-21.2127	4.22601	6.82121e-13	AT3G26600	ARO4	armadillo repeat only 4
SL2.40ch06	Solyc06g072960.1	-22.3445	4.50677	2.98023e-06	-20.8417	2.67391	4.25596e-06	-20.8851	2.43657	1.29135e-05	AT3G28860	PGP19	P-GLYCOPROTEIN 19
SL2.40ch08	Solyc08g066630.2	-20.2893	1.97334	3.84591e-05	-19.9104	2.53641	8.00482e-10	-19.8407	2.97017	5.02139e-15	AT4G15475	--	--
SL2.40ch08	Solyc08g048250.2	-15.139	1.05029	7.29552e-42	-15.446	1.41168	6.62463e-58	-15.1645	1.12275	8.5748e-50	AT4G18360	GOX3	glycolate oxidase 3
SL2.40ch01	Solyc01g012760.1	-34.2721	31.4879	2.71051e-20	-34.4051	31.2218	1.11022e-16	-21.5615	6.69849	1.03398e-25	AT4G36250	ALDH3F1	aldehyde dehydrogenase 3F1
SL2.40ch08	Solyc08g016620.2	-20.052	2.17287	7.56128e-07	-20.9602	3.08073	3.35316e-07	-20.7188	2.76915	1.40516e-07	AT5G46220	--	--
SL2.40ch03	Solyc03g118710.2	-14.7618	1.79895	1.87631e-154	-15.6095	2.71927	8.09527e-189	-14.5692	1.6594	3.85389e-161	AT3G17980	C2	C2 domain
SL2.40ch11	Solyc11g070020.1	-17.4321	1.47906	7.33116e-18	-18.5602	1.3099	5.95542e-07	-17.7729	1.29181	5.27038e-12	AT5G11810	--	--
SL2.40ch01	Solyc01g099650.2	-17.6081	1.44589	1.84997e-15	-17.749	1.0073	3.79262e-07	-17.8054	1.60311	2.23219e-17	AT3G05470	--	--
SL2.40ch01	Solyc01g106360.2	-15.502	1.4591	1.13146e-61	-16.204	1.94919	2.48099e-65	-15.9519	1.49876	2.49083e-51	AT5G64440	FAAH	fatty acid amide hydrolase
SL2.40ch08	Solyc08g080640.1	-15.3793	2.18884	8.81612e-150	-16.0098	2.72303	4.50849e-144	-15.7212	1.46834	9.5227e-58	AT4G11650	OSM34	osmotin 34
SL2.40ch10	Solyc10g080380.1	-21.738	2.54984	0.00148964	-21.6084	2.61441	0.000855446	-20.5542	1.31216	0.00763208	--	--	--
SL2.40ch10	Solyc10g081300.1	-16.082	1.90716	1.02056e-70	-16.6172	1.59191	1.33758e-33	-15.603	1.46806	2.34218e-62	AT5G04200	MCP2f	metacaspase 2f
SL2.40ch09	Solyc09g008050.2	-15.7173	1.98356	1.70085e-97	-16.8638	2.0441	8.90457e-46	-15.9683	1.40798	6.57322e-45	AT2G36970	--	--
SL2.40ch10	Solyc10g051120.1	-16.8255	2.31527	1.27991e-62	-17.2745	2.59057	2.37183e-55	-19.8125	1.27754	0.001299	AT5G20090	--	--
SL2.40ch04	Solyc04g005300.2	-17.782	1.21293	3.64534e-10	-18.6428	1.29658	1.70051e-06	-18.0976	1.09262	1.54215e-07	AT2G03800	GEK1	GEKO1
SL2.40ch02	Solyc02g030480.2	-14.0689	1.35138	6.74632e-141	-14.0253	2.1148	0	-13.8975	1.64918	1.15353e-252	AT4G39330	CAD9	cinnamyl alcohol dehydrogenase 9
SL2.40ch03	Solyc03g079850.2	-14.9956	1.36688	6.25468e-77	-16.1691	1.23438	1.25972e-27	-15.6747	1.01615	3.36183e-29	AT5G05930	GC1	guanylyl cyclase 1
SL2.40ch02	Solyc02g093990.2	-17.7342	1.26973	2.694e-11	-17.1857	1.49012	1.68445e-20	-20.1606	2.33034	8.9594e-08	AT3G01820	--	--
SL2.40ch02	Solyc02g076740.1	-18.0481	1.19118	3.51816e-08	-17.5937	1.63877	1.71542e-18	-18.7127	1.75208	1.43843e-11	--	--	--
SL2.40ch03	Solyc03g111800.2	-13.6539	1.1184	5.02801e-129	-14.8389	2.79918	0	-14.8852	1.05927	2.87635e-53	AT2G31880	SOBIR1	SUPPRESSOR OF BIR1 1
SL2.40ch06	Solyc06g005100.2	-32.7135	34.6051	2.58763e-172	-18.7221	11.5569	0	-32.5949	34.8423	9.96719e-206	--	--	--
SL2.40ch04	Solyc04g005790.2	-18.8181	2.51246	1.29853e-19	-18.4986	1.66417	7.16459e-11	-19.5793	1.87808	9.43922e-08	AT1G69850	NTL1
SL2.40ch12	Solyc12g009310.1	-17.4429	1.29443	5.9103e-14	-17.7015	2.14239	1.66917e-28	-17.1329	1.44499	7.00631e-22	AT2G07180	--	--
SL2.40ch08	Solyc08g068440.2	-20.1059	6.98398	2.77463e-73	-21.2553	6.49061	9.59255e-27	-33.6804	32.6712	3.50325e-46	AT2G20860	LIP1	lipoic acid synthase 1
SL2.40ch06	Solyc06g009150.1	-17.2691	1.70603	1.08577e-25	-18.0424	2.20123	2.5531e-24	-17.5789	1.61653	1.36204e-20	AT4G02370	--	--
SL2.40ch09	Solyc09g010610.1	-22.0742	3.04734	0.000728607	-22.3639	4.27338	2.09808e-05	-20.9203	1.64104	0.00522288	--	--	--
SL2.40ch08	Solyc08g067190.2	-20.2018	1.87331	5.70381e-05	-19.4512	1.7588	5.2044e-07	-19.7722	2.10202	2.30707e-08	AT1G06590	--	--
SL2.40ch02	Solyc02g065230.2	-17.0977	1.80058	1.13719e-31	-18.7152	2.16987	3.40962e-15	-17.291	1.83845	4.51112e-31	AT2G45550	CYP76C4	cytochrome P450, family 76, subfamily C, polypeptide 4
SL2.40ch07	Solyc07g015900.1	-34.0294	31.9733	2.01948e-28	-33.673	32.6861	5.60519e-45	-21.3091	7.20329	6.01853e-36	AT4G27190	--	--
SL2.40ch04	Solyc04g080080.2	-15.6967	1.54377	2.14456e-60	-16.0406	1.24153	1.34512e-30	-15.9288	1.25743	3.9359e-37	AT1G19360	RRA3	reduced residual arabinose 3
SL2.40ch07	Solyc07g008570.2	-15.2036	6.53001	0	-14.2746	3.20783	0	-16.031	6.97477	0	AT5G50400	PAP27	purple acid phosphatase 27
SL2.40ch08	Solyc08g074640.1	-16.4112	10.7586	0	-16.6018	8.87869	0	-17.666	6.31447	0	--	--	--
SL2.40ch01	Solyc01g044370.1	-20.5121	8.17146	1.28689e-85	-19.9201	5.1609	1.49838e-38	-19.0038	4	3.72365e-47	AT1G30910	--	--
SL2.40ch11	Solyc11g062200.1	-20.7969	3.60193	1.30653e-10	-20.7029	1.5953	0.00455138	-21.9044	4.0126	4.17233e-07	AT4G23160	CRK8	cysteine-rich RLK (RECEPTOR-like protein kinase) 8
SL2.40ch10	Solyc10g075110.1	-13.4501	4.64246	0	-15.4924	1.89497	4.46781e-100	-15.5068	2.6328	4.31393e-216	AT2G38540	LTP1	LIPID TRANSFER PROTEIN 1
SL2.40ch12	Solyc12g027730.1	-33.8796	32.2729	9.62965e-35	-33.9607	32.1108	3.15544e-30	-34.0762	31.8798	6.46235e-27	AT1G74830	--	--
SL2.40ch02	Solyc02g038740.2	-16.4534	2.57306	2.80947e-99	-13.681	2.72023	0	-17.74	1.45549	2.8626e-15	AT1G76490	MAD3	miRNA action deficient 3
SL2.40ch03	Solyc03g098250.2	-19.0305	1.1348	0.000130822	-18.707	1.16826	2.72042e-05	-19.4118	1.08943	0.00105273	AT5G22110	DPB2	DNA polymerase epsilon subunit B2
SL2.40ch01	Solyc01g005740.2	-21.3445	6.50677	1.47018e-25	-33.9607	32.1108	3.15544e-30	-21.3022	5.21696	1.73472e-18	--	--	--
SL2.40ch10	Solyc10g049330.1	-35.4331	29.166	0.00012207	-35.4901	29.0519	0.000488281	-35.4264	29.1794	0.00012207	--	--	--
SL2.40ch09	Solyc09g089680.2	-17.0667	4.49156	9.99435e-206	-17.1664	1.40955	9.6331e-19	-17.4095	1.98687	1.46513e-33	AT1G06620	--	--
SL2.40ch03	Solyc03g005450.2	-13.2817	4.69499	0	-15.6123	2.1877	5.71689e-122	-14.6904	2.73089	0	AT4G24010	CSLG1	cellulose synthase like G1
SL2.40ch12	Solyc12g099260.1	-13.9537	2.40656	0	-13.6883	1.22772	1.22033e-145	-14.5903	2.26603	3.29429e-298	AT3G06650	ACLB-1	ATP-citrate lyase B-1
SL2.40ch04	Solyc04g078540.2	-15.1575	1.1339	6.03524e-48	-14.8029	1.93266	2.66185e-166	-15.4175	1.14274	3.76507e-43	AT5G43060	RD21B	esponsive to dehydration 21B
SL2.40ch05	Solyc05g017830.1	-34.8543	30.3235	1.86265e-09	-35.1586	29.7149	3.8147e-06	-34.5762	30.8798	1.13687e-13	AT2G26770	SCAB1	stomatal closure-related actin binding protein 1
SL2.40ch01	Solyc01g099500.1	-19.7845	1.81288	6.45907e-06	-19.5507	2.49894	5.4468e-12	-20.2722	1.87606	3.84591e-05	AT5G27680	RECQSIM	RECQ helicase SIM
SL2.40ch05	Solyc05g014380.2	-15.4029	1.47924	6.85405e-68	-15.575	1.55157	6.36424e-64	-14.7126	1.58162	1.80595e-132	AT1G04120	MRP5	multidrug resistance-associated protein 5
SL2.40ch03	Solyc03g063550.1	-18.7523	1.04734	0.000115475	-19.7789	3.4433	1.08752e-18	-18.923	3.47952	6.67661e-37	AT3G57950	--	--
SL2.40ch10	Solyc10g007570.2	-18.9731	1.34107	4.31475e-06	-17.3499	3.65743	7.70158e-105	-19.7846	3.33339	1.75474e-19	AT1G78440	GA2OX1	gibberellin 2-oxidase 1
SL2.40ch09	Solyc09g014580.2	-17.2094	3.66768	7.58841e-121	-17.0106	3.16609	5.03259e-98	-17.8842	3.79439	3.68548e-90	AT5G28010	--	--
SL2.40ch11	Solyc11g011240.1	-19.0096	3.17662	2.24455e-27	-20.1037	2.45395	3.08504e-08	-19.2971	1.61242	5.34814e-07	AT4G36810	LSU	Large subunit of Heterodimeric geranyl(geranyl)diphosphate synthase
SL2.40ch06	Solyc06g062290.1	-19.6968	1.80223	3.75324e-06	-19.0797	1.44083	6.9007e-06	-19.6145	1.30462	0.000303163	AT2G15490	UGT73B4	UDP-glycosyltransferase 73B4
SL2.40ch12	Solyc12g036670.1	-18.4197	1.50372	6.79793e-10	-18.7375	2.23833	7.51352e-16	-18.3759	2.81097	1.72046e-35	AT5G64280	DiT2.2	dicarboxylate transporter 2.2
SL2.40ch01	Solyc01g107400.2	-19.7523	3.04734	5.9005e-15	-16.6256	1.55386	6.78562e-32	-19.2127	1.58215	6.40473e-07	AT2G14960	GH3.1
SL2.40ch10	Solyc10g084560.1	-18.7715	7.65282	4.81035e-233	-33.6353	32.7616	2.18953e-47	-33.0997	33.8328	1.78592e-102	AT5G67090	--	--
SL2.40ch01	Solyc01g110330.1	-21.2817	2.6323	0.000103716	-21.4009	4.19938	1.49339e-09	-34.8414	30.3493	9.31323e-10	AT4G31400	CTF7
SL2.40ch03	Solyc03g046200.1	-18.1719	1.62246	4.67519e-13	-17.9757	2.63074	7.54882e-36	-18.1826	1.84156	7.64894e-18	AT5G15870	--	--
SL2.40ch04	Solyc04g005050.1	-17.0321	1.73061	3.98063e-31	-13.8871	1.82607	6.554e-279	-16.2395	1.12535	2.94264e-24	AT1G24140	--	--
SL2.40ch09	Solyc09g092290.1	-19.6762	4.22867	3.53973e-30	-21.3821	6.23685	2.64698e-22	-20.2625	5.2964	1.17549e-38	AT3G46530	RPP13	RECOGNITION OF PERONOSPORA PARASITICA 13
SL2.40ch03	Solyc03g082690.2	-14.4563	1.17399	3.38875e-82	-16.0396	1.03684	8.06758e-22	-15.9873	1.02802	2.83228e-24	AT1G76390	PUB43	plant U-box 43
SL2.40ch06	Solyc06g009290.2	-14.4127	2.27071	1.45498772748773e-312	-11.0475	1.56343	0	-15.1481	1.45287	4.56544e-83	AT3G62150	PGP21	P-glycoprotein 21
SL2.40ch01	Solyc01g109150.2	-18.878	4.26973	1.30792e-53	-20.8639	2.62952	7.42753e-06	-19.97	3.88136	1.23888e-23	AT5G42650	DDE2	DELAYED DEHISCENCE 2
SL2.40ch08	Solyc08g077630.2	-34.8298	30.3724	9.31323e-10	-20.0897	1.65189	0.000198039	-20.144	2.36351	5.26483e-08	AT5G47070	--	--
SL2.40ch05	Solyc05g054590.2	-15.1584	1.1444	8.92332e-49	-15.4303	1.12489	7.33737e-38	-15.3037	1.52933	4.00208e-83	AT2G28760	UXS6	UDP-XYL synthase 6
SL2.40ch08	Solyc08g078390.2	-12.6332	2.9677	0	-13.7891	1.21907	3.83145e-134	-14.2107	1.07778	6.54143e-87	AT4G16760	ATACX1
SL2.40ch09	Solyc09g020110.2	-13.7643	1.19503	4.35592e-136	-14.1177	1.52169	8.2856e-166	-13.84	1.01691	6.54025e-100	AT2G39780	RNS2	ribonuclease 2
SL2.40ch01	Solyc01g096720.2	-21.4315	3.16282	8.43033e-06	-18.6922	2.00207	2.55454e-13	-21.0052	1.81097	0.00143091	AT5G13750	ZIFL1	zinc induced facilitator-like 1
SL2.40ch01	Solyc01g094130.2	-21.3283	6.53919	3.75624e-26	-20.6021	5.79694	1.63391e-31	-20.6198	5.41187	1.97215e-31	AT2G45510	CYP704A2	cytochrome P450, family 704, subfamily A, polypeptide 2
SL2.40ch05	Solyc05g009900.1	-18.4502	1.79941	2.50412e-13	-16.8923	1.6539	8.44854e-30	-18.7963	2.41504	7.5799e-20	AT1G68800	TCP12	TCP domain protein 12
SL2.40ch09	Solyc09g025230.2	-19.7433	3.36927	3.32205e-18	-18.5514	1.11372	2.16897e-05	-19.0296	3.94847	3.57665e-45	AT1G30690	--	--
SL2.40ch04	Solyc04g007760.2	-20.2433	4.06526	5.07754e-19	-34.4324	31.1674	4.44089e-16	-21.1385	7.54432	1.4013e-45	AT1G70890	MLP43	MLP-like protein 43
SL2.40ch10	Solyc10g085280.1	-17.219	2.00769	2.49377e-36	-16.3619	2.82158	1.08652e-121	-17.2831	2.57546	9.88807e-62	AT3G11340	UGT76B1	UDP-dependent glycosyltransferase 76B1
SL2.40ch06	Solyc06g036630.1	-34.9058	30.2204	7.45058e-09	-34.9051	30.2218	1.49012e-08	-34.7899	30.4524	2.32831e-10	AT3G04470	--	--
SL2.40ch03	Solyc03g059050.2	-35.5536	28.925	0.000488281	-35.1976	29.6369	7.62939e-06	-34.5762	30.8798	1.13687e-13	--	--	--
SL2.40ch04	Solyc04g007940.2	-20.2068	5.61213	5.93639e-39	-35.0529	29.9264	4.76837e-07	-21.4874	4.84659	6.82121e-13	AT4G31940	CYP82C4	cytochrome P450, family 82, subfamily C, polypeptide 4
SL2.40ch12	Solyc12g099580.1	-19.2523	2.6912	4.43926e-17	-18.3862	2.05381	4.13282e-17	-19.5825	1.60933	4.71324e-06	AT3G30340	UMAMIT32	Usually multiple acids move in and out Transporters 32
SL2.40ch02	Solyc02g088200.2	-17.7059	3.52539	3.80706e-80	-17.6984	4.55717	9.00721e-131	-17.6835	3.60193	1.98921e-92	AT3G16230	--	--
SL2.40ch03	Solyc03g112370.1	-17.3041	2.4988	1.71822e-52	-16.8216	1.49644	6.95866e-26	-17.6447	1.88821	4.49784e-26	--	--	--
SL2.40ch03	Solyc03g121420.2	-15.7439	1.2891	2.83617e-41	-14.7951	2.21107	1.59499e-218	-15.4862	1.16436	5.50755e-43	AT1G73010	PS2	phosphate starvation-induced gene 2
SL2.40ch06	Solyc06g076560.1	-17.5095	2.46082	1.16549e-44	-16.7314	3.53829	1.27812e-149	-17.1427	2.45768	2.5957e-61	AT1G07400	--	--
SL2.40ch10	Solyc10g009620.1	-33.8992	32.2337	7.70372e-34	-34.2939	31.4442	2.1684e-19	-35.0949	29.8423	4.76837e-07	AT2G46370	JAR1	JASMONATE RESISTANT 1
SL2.40ch11	Solyc11g071610.1	-33.8481	32.3359	3.00927e-36	-33.6976	32.6369	1.79366e-43	-34.6339	30.7643	9.09495e-13	AT2G27150	AtAAO3
SL2.40ch11	Solyc11g010550.1	-18.6241	1.16282	8.23337e-06	-19.5263	2.33392	8.58449e-11	-18.9281	1.54637	2.82303e-08	AT2G22530	--	--
SL2.40ch07	Solyc07g005110.2	-19.738	3.71977	3.68153e-22	-18.4414	3.62238	8.41054e-49	-19.7318	2.18294	5.04492e-09	AT3G16030	CES101	CALLUS EXPRESSION OF RBCS 101
SL2.40ch01	Solyc01g073720.2	-19.6268	2.32745	6.80259e-10	-18.8571	1.11191	0.000172384	-19.28	1.17257	0.000374022	AT2G31945	--	--
SL2.40ch07	Solyc07g008550.2	-17.8138	4.52096	3.52687e-125	-17.9007	2.94111	9.87755e-47	-18.3207	3.46395	1.3549e-55	AT5G50400	PAP27	purple acid phosphatase 27
SL2.40ch10	Solyc10g076810.1	-18.0313	1.17859	4.14257e-08	-20.3639	2.27338	3.30527e-06	-18.7639	1.06416	7.02892e-05	AT2G36110	--	--
SL2.40ch06	Solyc06g073530.1	-33.9614	32.1094	3.9443e-31	-20.6816	5.63795	2.74425e-28	-21.4615	6.89843	2.52435e-29	AT2G27040	OCP11	OVEREXPRESSOR OF CATIONIC PEROXIDASE 11
SL2.40ch01	Solyc01g009330.1	-20.677	5.84176	3.21197e-31	-34.6976	30.6369	2.91038e-11	-21.2887	3.24393	7.66013e-07	AT2G35930	PUB23	plant U-box 23
SL2.40ch02	Solyc02g081690.1	-16.1648	2.06431	2.93376e-78	-17.1986	1.71796	1.60937e-26	-15.9331	1.73807	5.50847e-70	AT3G21800	UGT71B8	UDP-glucosyl transferase 71B8
SL2.40ch10	Solyc10g007640.2	-34.5702	30.8918	1.13687e-13	-34.5208	30.9905	2.84217e-14	-33.7418	32.5486	1.43493e-42	AT1G17180	GSTU25	glutathione S-transferase TAU 25
SL2.40ch09	Solyc09g055470.1	-20.4526	5.12059	9.51692e-27	-20.4449	6.11132	9.36381e-40	-21.2625	5.2964	1.0842e-19	AT3G58680	MBF1B	multiprotein bridging factor 1B
SL2.40ch01	Solyc01g009940.1	-34.5702	30.8918	1.13687e-13	-21.5959	3.80943	4.62867e-07	-34.3282	31.3758	4.33681e-19	--	--	--
SL2.40ch07	Solyc07g016020.1	-21.552	4.09174	1.94123e-08	-21.6474	3.70634	1.62423e-06	-22.7127	4.39593	7.62939e-06	--	--	--
SL2.40ch05	Solyc05g015300.2	-33.8062	32.4197	2.35099e-38	-34.1779	31.6764	1.05879e-22	-34.1646	31.7029	6.61744e-24	AT5G25610	RD22	RESPONSIVE TO DESSICATION 22
SL2.40ch06	Solyc06g008930.2	-19.378	1.26973	0.000126611	-21.2175	4.56616	1.17861e-12	-19.7854	2.63588	1.79934e-12	--	--	--
SL2.40ch10	Solyc10g008640.2	-14.7127	1.93261	9.71028e-185	-15.5354	2.70087	3.87434e-196	-15.0782	1.45325	1.93423e-87	AT2G20900	DGK5	diacylglycerol kinase 5
SL2.40ch10	Solyc10g007420.2	-19.5493	3.45333	1.18192e-21	-21.4009	4.19938	1.49339e-09	-20.6198	2.96709	7.59716e-09	AT3G58620	TTL4	tetratricopetide-repeat thioredoxin-like 4
SL2.40ch01	Solyc01g020140.2	-22.1968	4.80223	1.11759e-07	-20.6993	7.6025	1.25705e-58	-20.9874	3.84659	4.35563e-12	AT5G67230	IRX14-L	IRREGULAR XYLEM 14-LIKE
SL2.40ch02	Solyc02g031790.1	-17.6193	2.29127	4.189e-36	-18.3712	2.64394	1.41397e-27	-19.1396	3.36736	6.56787e-30	AT3G47570	--	--
SL2.40ch10	Solyc10g008400.1	-17.928	4.16974	2.17473e-96	-19.1112	1.73167	7.67943e-08	-13.9027	1.06858	1.42883e-105	AT4G03510	RMA1	RING membrane-anchor 1
SL2.40ch10	Solyc10g076600.1	-16.0157	1.79129	2.62568e-65	-16.6863	2.03968	1.89487e-51	-16.89	1.20561	2.60181e-18	AT3G51840	ATSCX
SL2.40ch04	Solyc04g008960.2	-17.1689	1.48496	4.47155e-21	-34.2283	31.5755	3.38813e-21	-18.4054	1.78122	1.56475e-14	AT5G23370	--	--
SL2.40ch01	Solyc01g098240.1	-17.2697	6.84262	0	-17.4218	4.34377	3.2695e-143	-18.57	8.03748	1.65420589212337e-316	AT5G48385	--	--
SL2.40ch07	Solyc07g062850.2	-18.6993	1.08211	5.10327e-05	-19.4177	1.82592	1.33287e-07	-19.2027	1.32729	1.18281e-05	AT3G15180	--	--
SL2.40ch03	Solyc03g044430.2	-16.139	1.17698	6.95421e-27	-16.5476	1.95145	4.79087e-52	-15.809	1.55063	2.15368e-60	AT4G36940	NAPRT1	nicotinate phosphoribosyltransferase 1
SL2.40ch01	Solyc01g065490.2	-14.2339	2.11132	1.35868e-305	-15.3643	2.63211	1.41385e-209	-14.6537	1.95711	2.61941e-212	AT1G60690	--	--
SL2.40ch03	Solyc03g025330.2	-19.7001	3.15168	1.78775e-16	-19.712	2.9333	1.87369e-14	-20.4573	2.56704	3.24374e-08	AT3G49070	--	--
SL2.40ch03	Solyc03g026130.2	-18.4574	1.42843	7.13932e-09	-17.4944	1.3327	1.52778e-13	-18.8556	1.32554	2.27526e-06	AT2G45560	CYP76C1	cytochrome P450, family 76, subfamily C, polypeptide 1
SL2.40ch10	Solyc10g024340.1	-35.2396	29.553	7.62939e-06	-35.0208	29.9905	2.38419e-07	-22.1891	5.44324	5.82077e-11	AT4G35450	AKR2A
SL2.40ch08	Solyc08g075710.2	-15.5582	1.55508	2.29191e-67	-14.1424	1.32942	7.62682e-125	-16.7999	1.47155	3.64541e-28	AT1G31830	PUT2	POLYAMINE UPTAKE TRANSPORTER 2
SL2.40ch11	Solyc11g005770.1	-16.8125	1.8547	5.93209e-41	-16.6722	1.46075	1.87429e-27	-16.8653	1.30618	1.85534e-21	AT5G09760	--	--
SL2.40ch08	Solyc08g007670.1	-18.8486	1.88384	1.88197e-11	-19.9602	2.43688	6.90142e-09	-19.5787	2.48904	5.20243e-13	AT5G67360	ARA12
SL2.40ch12	Solyc12g009350.1	-35.6223	28.7875	0.000976562	-35.1586	29.7149	3.8147e-06	-35.3686	29.2948	6.10352e-05	AT2G24360	--	--
SL2.40ch06	Solyc06g076960.1	-18.0237	2.10121	3.12989e-23	-19.405	2.79017	4.54276e-16	-18.0518	1.90408	1.56007e-20	AT2G40080	ELF4	EARLY FLOWERING 4
SL2.40ch04	Solyc04g010200.1	-18.7798	2.71719	1.6689e-23	-19.267	1.29722	0.000186799	-19.5428	2.922	9.39946e-18	AT5G13580	ABCG6	ATP-binding cassette G6
SL2.40ch01	Solyc01g107390.2	-17.8729	6.04907	6.98072e-233	-14.6275	1.04877	1.77719e-56	-18.4112	4.50321	6.1596e-91	AT2G14960	GH3.1
SL2.40ch12	Solyc12g089310.1	-19.6283	3.29527	8.74283e-19	-18.9226	5.15602	2.50841e-74	-19.5737	3.50399	6.36731e-25	AT1G75780	TUB1	tubulin beta-1 chain
SL2.40ch04	Solyc04g082460.2	-17.4139	2.27907	6.11995e-41	-18.7258	1.64111	3.69571e-09	-17.9975	1.36875	1.59564e-11	AT4G35090	CAT2	catalase 2
SL2.40ch02	Solyc02g088990.1	-19.5986	2.18485	5.25732e-09	-21.9811	5.03891	2.09548e-09	-21.0422	1.73697	0.00371917	AT4G35520	MLH3	MUTL protein homolog 3
SL2.40ch04	Solyc04g007770.2	-20.7969	5.60193	6.00039e-26	-22.1746	4.65189	4.17233e-07	-20.6495	6.52246	1.12104e-44	AT5G28010	--	--
SL2.40ch10	Solyc10g009310.2	-35.6983	28.6355	0.00195313	-21.4811	4.03891	1.94123e-08	-35.8152	28.4017	0.0078125	AT2G46660	EOD3	enhancer of da1-1
SL2.40ch09	Solyc09g074580.1	-19.8384	2.87516	1.02246e-12	-21.5477	3.90564	1.30851e-07	-35.6339	28.7643	0.000976563	AT3G62950	--	--
SL2.40ch05	Solyc05g045950.1	-35.2833	29.4655	1.52588e-05	-35.2826	29.4669	3.05176e-05	-22.816	4.18948	3.05176e-05	AT3G25800	PR 65
SL2.40ch03	Solyc03g031940.2	-13.0229	1.56265	0	-13.0275	1.42638	2.26448e-308	-13.839	2.15744	0	AT1G21540	--	--
SL2.40ch09	Solyc09g072660.2	-16.6918	1.90372	1.74836e-46	-16.3823	1.14265	7.30012e-21	-15.9687	1.86152	2.08417e-78	AT1G30760	--	--
SL2.40ch12	Solyc12g056390.1	-18.1059	7.36927	0	-19.7819	6.26735	1.55208e-64	-19.6833	5.81097	3.70921e-68	AT4G11650	OSM34	osmotin 34
SL2.40ch12	Solyc12g019210.1	-20.2052	3.17072	4.1028e-12	-20.7399	2.87745	2.49951e-07	-20.3091	3.58858	4.62081e-16	--	--	--
SL2.40ch03	Solyc03g111780.1	-21.7817	3.6323	5.64754e-06	-34.8055	30.4211	9.31323e-10	-22.5812	2.65897	0.00634766	AT1G24530	--	--
SL2.40ch01	Solyc01g014530.2	-34.506	31.0201	7.10543e-15	-20.45	4.1012	6.80711e-17	-35.1751	29.6819	1.90735e-06	AT5G60900	RLK1	receptor-like protein kinase 1
SL2.40ch11	Solyc11g030710.1	-15.7721	1.26198	6.06904e-39	-16.2783	1.71183	2.94438e-48	-16.3552	1.11109	5.668e-22	AT1G33780	--	--
SL2.40ch09	Solyc09g010320.2	-17.9301	1.47416	1.09222e-12	-20.0137	1.57294	0.00026854	-18.6997	1.37487	1.50209e-07	AT5G22350	ELM1	ELONGATED MITOCHONDRIA 1
SL2.40ch01	Solyc01g103920.2	-18.4118	2.5583	2.13033e-26	-17.8936	3.03891	4.02313e-50	-17.9921	2.91835	3.44144e-49	AT1G60950	FED A
SL2.40ch08	Solyc08g079890.1	-15.8034	2.58915	1.23669e-156	-16.1734	2.88898	1.52337e-144	-15.366	2.3655	8.75367e-191	AT1G04110	SDD1	STOMATAL DENSITY AND DISTRIBUTION 1
SL2.40ch04	Solyc04g074120.2	-18.9892	2.04734	3.23986e-12	-19.5068	2.37291	3.01091e-11	-20.8091	1.55943	0.00700037	AT1G22260	ZYP1a
SL2.40ch02	Solyc02g062580.2	-15.8509	1.93132	6.72883e-85	-16.8953	1.54482	2.77541e-26	-16.1737	1.56551	3.16471e-48	AT5G66450	LPPepsilon2	lipid phosphate phosphatase epsilon 2
SL2.40ch04	Solyc04g014990.1	-16.7542	4.64012	4.42239e-274	-16.6802	3.97498	1.47165e-197	-16.9424	3.80449	6.13787e-173	AT2G29730	UGT71D1	UDP-glucosyl transferase 71D1
SL2.40ch07	Solyc07g006560.2	-15.7327	5.05068	0	-16.3708	5.84068	0	-16.666	4.97971	0	AT1G26820	RNS3	ribonuclease 3
SL2.40ch06	Solyc06g063260.2	-17.4127	2.50892	2.48253e-49	-17.1664	2.49334	2.3074e-55	-17.5699	2.77325	3.53066e-59	AT1G51590	MNS1	alpha-mannosidase 1
SL2.40ch01	Solyc01g011470.1	-35.6223	28.7875	0.000976562	-34.4901	31.0519	7.10543e-15	-22.5052	2.81097	0.00341797	AT1G70850	MLP34	MLP-like protein 34
SL2.40ch07	Solyc07g052800.1	-34.8298	30.3724	9.31323e-10	-34.5208	30.9905	2.84217e-14	-21.9874	5.84659	1.42109e-14	AT5G17680	--	--
SL2.40ch03	Solyc03g071850.1	-19.4861	2.82264	2.4571e-15	-13.7396	1.48544	7.37502e-205	-17.8558	2.76498	5.65959e-48	AT5G65550	--	--
SL2.40ch09	Solyc09g059040.2	-13.4248	2.24915	0	-13.1402	2.01215	0	-13.7247	1.71912	0	AT4G13010	--	--
SL2.40ch04	Solyc04g016010.2	-17.86	2.24641	3.172e-29	-18.2865	3.14048	5.5562e-41	-17.7632	1.21667	7.88068e-11	AT2G41680	NTRC	NADPH-dependent thioredoxin reductase C
SL2.40ch10	Solyc10g052710.1	-33.9908	32.0505	6.31089e-30	-34.3661	31.2998	1.38778e-17	-34.0489	31.9342	8.07794e-28	AT3G23880	--	--
SL2.40ch06	Solyc06g074390.2	-15.4157	2.13695	2.67737e-139	-15.4209	2.23937	1.0788e-145	-15.2775	2.15725	1.12159e-168	AT4G33790	G7
SL2.40ch11	Solyc11g071560.1	-17.2557	1.66883	7.45407e-25	-17.2719	1.19861	5.27803e-13	-17.2821	1.19033	8.35084e-14	AT2G27140	--	--
SL2.40ch06	Solyc06g063040.1	-20.639	1.57786	0.00393317	-22.1746	4.65189	4.17233e-07	-21.0663	2.074	0.000324914	AT5G16970	AT-AER	alkenal reductase
SL2.40ch12	Solyc12g088180.1	-17.3114	9.92907	0	-17.1115	9.16334	0	-17.3194	8.84268	0	AT1G50010	TUA2	tubulin alpha-2 chain
SL2.40ch11	Solyc11g051150.1	-35.4331	29.166	0.00012207	-35.3291	29.3738	6.10352e-05	-35.0579	29.9163	2.38419e-07	AT4G23160	CRK8	cysteine-rich RLK (RECEPTOR-like protein kinase) 8
SL2.40ch12	Solyc12g049340.1	-33.7084	32.6153	8.96831e-44	-21.373	6.25523	1.34003e-22	-21.231	7.35941	3.67342e-40	AT1G68530	POP1	POLLEN-PISTIL INCOMPATIBILITY 1
SL2.40ch06	Solyc06g007890.2	-16.6031	1.36382	7.37151e-26	-17.2474	2.79043	3.81629e-65	-16.3174	2.59743	3.77012e-120	AT5G15230	GASA4	GAST1 protein homolog 4
SL2.40ch07	Solyc07g016030.1	-34.0536	31.925	1.61559e-27	-34.5208	30.9905	2.84217e-14	-35.2189	29.5944	7.62939e-06	--	--	--
SL2.40ch02	Solyc02g081610.1	-18.9321	1.61563	2.08836e-08	-19.6342	1.08895	0.00368996	-19.597	1.58019	7.24416e-06	AT2G34980	SETH1
SL2.40ch08	Solyc08g082860.2	-18.2798	1.07334	4.25352e-06	-18.0489	1.2375	1.0553e-08	-18.2362	1.58368	1.20702e-12	AT4G24040	TRE1	trehalase 1
SL2.40ch05	Solyc05g018780.1	-22.0096	5.17662	5.52973e-10	-34.2826	31.4669	1.0842e-19	-34.5949	30.8423	2.27374e-13	AT2G19540	--	--
SL2.40ch07	Solyc07g047990.1	-20.3527	3.32036	4.96465e-12	-19.5362	3.92873	3.8403e-28	-22.5052	4.81097	2.38419e-07	AT5G55560	--	--
SL2.40ch12	Solyc12g088830.1	-17.0255	2.00496	1.40705e-41	-17.6128	2.1609	7.91543e-31	-16.8239	1.33797	3.56306e-23	AT2G26570	WEB1	WEAK CHLOROPLAST MOVEMENT UNDER BLUE LIGHT 1
SL2.40ch08	Solyc08g080610.1	-34.6406	30.7509	1.81899e-12	-35.0864	29.8593	9.53674e-07	-34.6339	30.7643	9.09495e-13	AT4G11650	OSM34	osmotin 34
SL2.40ch05	Solyc05g051450.1	-18.8653	5.46519	7.24236e-93	-33.8598	32.3124	9.62965e-35	-20.0713	5.67887	8.55285e-50	--	--	--
SL2.40ch08	Solyc08g007450.1	-35.1983	29.6355	3.8147e-06	-35.4901	29.0519	0.000488281	-23.0052	3.81097	0.00634766	AT5G62350	--	--
SL2.40ch01	Solyc01g099160.2	-14.9122	4.09809	0	-13.9068	4.33495	0	-15.5733	3.15166	4.02605e-299	AT1G55020	LOX1	lipoxygenase 1
SL2.40ch11	Solyc11g013160.1	-34.342	31.3482	1.73472e-18	-34.5367	30.9588	5.68434e-14	-34.9264	30.1794	1.49012e-08	AT5G02960	--	--
SL2.40ch06	Solyc06g068400.2	-14.9593	1.8901	2.72622e-149	-15.4897	1.78379	5.73479e-89	-15.2266	1.96727	1.12079e-144	AT2G01250	--	--
SL2.40ch08	Solyc08g074630.1	-14.8522	2.38226	2.1135e-254	-14.0364	1.29434	1.33693e-127	-15.8117	4.55761	0	--	--	--
SL2.40ch01	Solyc01g008410.1	-35.2833	29.4655	1.52588e-05	-34.8536	30.3249	3.72529e-09	-22.5812	4.65897	9.53674e-07	AT3G05370	RLP31	receptor like protein 31
SL2.40ch01	Solyc01g013900.2	-34.3668	31.2984	6.93889e-18	-34.4607	31.1108	1.77636e-15	-21.9044	6.0126	4.44089e-16	AT4G36250	ALDH3F1	aldehyde dehydrogenase 3F1
SL2.40ch03	Solyc03g093760.1	-21.724	3.74778	1.62423e-06	-22.0026	4.99584	4.07454e-09	-21.7887	4.24393	1.53668e-08	AT2G22740	SUVH6	SU(VAR)3-9 homolog 6
SL2.40ch12	Solyc12g016070.1	-34.9058	30.2204	7.45058e-09	-35.1216	29.7889	1.90735e-06	-34.7189	30.5944	2.91038e-11	AT4G31170	--	--
SL2.40ch12	Solyc12g005000.1	-20.2595	1.75783	0.000222245	-20.8821	2.06693	0.000535053	-35.1751	29.6819	1.90735e-06	AT3G20340	--	--
SL2.40ch06	Solyc06g050430.2	-18.4195	2.01697	1.07587e-16	-19.2002	1.68184	4.75748e-07	-18.1385	1.54432	7.41159e-13	AT2G40470	LBD15	LOB domain-containing protein 15
SL2.40ch09	Solyc09g084460.2	-17.3768	5.79822	1.63477e-296	-17.5632	6.4738	0	-17.5649	6.87792	0	AT2G38870	--	--
SL2.40ch07	Solyc07g017610.2	-13.8122	3.96946	0	-15.3895	1.84244	2.35663e-101	-15.2404	1.87796	1.13662e-130	AT4G33150	SDH	SACCHAROPINE DEHYDROGENASE
SL2.40ch02	Solyc02g031770.2	-16.9944	1.34542	6.48815e-20	-16.7859	1.54421	3.60084e-28	-16.7613	1.54863	3.99726e-32	AT2G34050	--	--
SL2.40ch12	Solyc12g089010.1	-19.724	2.3469	1.8077e-09	-15.7175	2.20713	5.67394e-116	-19.9375	1.45057	0.000306947	AT5G13010	EMB3011	embryo defective 3011
SL2.40ch02	Solyc02g089630.2	-18.1819	5.66205	1.30834e-161	-16.6898	1.55465	1.60055e-30	-17.4797	1.69198	1.04874e-23	AT5G38710	--	--
SL2.40ch07	Solyc07g045590.1	-34.6786	30.675	7.27596e-12	-34.3172	31.3977	8.67362e-19	-34.6542	30.7237	1.81899e-12	AT1G43790	TED6	tracheary element differentiation-related 6
SL2.40ch09	Solyc09g082250.2	-21.5856	2.8547	0.000156522	-17.1174	4.34747	3.10752e-176	-22.2372	5.34702	2.32831e-10	AT2G32030	--	--
SL2.40ch01	Solyc01g102850.1	-16.6289	1.78431	1.06761e-42	-17.8868	2.58372	8.48768e-37	-16.38	1.45963	6.70469e-37	AT5G36930	--	--
SL2.40ch01	Solyc01g008830.1	-15.522	1.17605	2.1125e-40	-16.7182	1.26523	1.88169e-20	-15.9715	1.17207	1.46004e-31	AT5G21105	--	--
SL2.40ch07	Solyc07g056450.2	-19.9526	7.29052	1.18509e-90	-18.6216	6.58807	1.02193e-164	-33.5227	32.9867	2.54895e-57	AT1G17180	GSTU25	glutathione S-transferase TAU 25
SL2.40ch02	Solyc02g084200.1	-34.7396	30.553	5.82077e-11	-35.7826	28.4669	0.0078125	-35.2654	29.5013	1.52588e-05	AT1G19860	--	--
SL2.40ch02	Solyc02g079030.2	-15.5724	1.94043	2.30858e-103	-16.024	1.95344	5.85196e-74	-16.5112	1.86379	3.362e-54	AT4G21540	SPHK1	sphingosine kinase 1
SL2.40ch07	Solyc07g042720.1	-18.7523	1.6912	4.90718e-10	-18.6449	1.53641	1.30042e-08	-19.3125	2.27754	5.39403e-13	AT3G49142	--	--
SL2.40ch12	Solyc12g005040.1	-16.2909	2.27402	1.68819e-86	-15.9913	1.74528	1.13032e-60	-17.7127	1.75208	6.59516e-22	AT1G50700	CPK33	calcium-dependent protein kinase 33
SL2.40ch10	Solyc10g074880.1	-16.3292	1.6021	1.9383e-42	-15.5315	1.68996	8.59726e-78	-16.6483	1.28062	4.16438e-24	AT3G08640	--	--
SL2.40ch07	Solyc07g064600.2	-11.1063	4.65466	0	-11.6739	1.28721	0	-12.9488	3.64468	0	AT3G20390	--	--
SL2.40ch05	Solyc05g018750.2	-16.4949	1.02094	2.04103e-16	-17.0432	1.99584	4.29199e-39	-16.7505	1.04717	2.60449e-15	AT3G07660	--	--
SL2.40ch04	Solyc04g008320.1	-33.9614	32.1094	3.9443e-31	-21.0026	6.99584	4.88565e-38	-34.3686	31.2948	3.46945e-18	AT5G26310	UGT72E3
SL2.40ch12	Solyc12g017900.1	-35.3298	29.3724	3.05176e-05	-35.5529	28.9264	0.000976563	-35.4264	29.1794	0.00012207	AT3G02050	KUP3	K+ uptake transporter 3
SL2.40ch04	Solyc04g080550.2	-15.633	2.85137	5.17217e-214	-16.0421	2.74204	8.73171e-143	-15.6996	2.95278	9.4971e-240	AT1G75290	--	--
SL2.40ch11	Solyc11g005400.1	-16.5658	1.64524	1.61618e-38	-17.6219	1.849	9.53735e-23	-17.1525	1.6787	8.02031e-29	AT2G18465	--	--
SL2.40ch01	Solyc01g111970.2	-16.2601	3.27468	9.97381e-184	-17.0664	2.37241	7.61489e-54	-17.0235	2.88845	1.85777e-92	AT1G76160	sks5	SKU5 similar 5
SL2.40ch08	Solyc08g081530.2	-14.2626	1.44106	2.34306e-140	-14.1271	1.8611	1.99858e-245	-14.086	1.57166	1.73908e-201	AT1G63940	MDAR6	monodehydroascorbate reductase 6
SL2.40ch02	Solyc02g032870.2	-16.5929	1.12403	1.74613e-18	-16.8479	1.37368	8.75061e-22	-16.5013	1.41796	4.91741e-32	AT1G11800	--	--
SL2.40ch06	Solyc06g051830.1	-17.3338	1.70941	8.88543e-25	-18.885	2.3122	3.02883e-15	-18.0501	3.54624	1.4425e-69	AT2G30070	KUP1	POTASSIUM UPTAKE TRANSPORTER 1
SL2.40ch08	Solyc08g061230.2	-16.895	1.61605	9.16583e-30	-17.9041	1.14825	2.08773e-08	-17.504	1.76638	3.92315e-25	AT4G33180	--	--
SL2.40ch04	Solyc04g050860.1	-35.8796	28.2729	0.0078125	-35.3789	29.2743	0.00012207	-34.8686	30.2948	1.86265e-09	AT4G39800	MIPS1	myo-inositol-1-phosphate synthase 1
SL2.40ch06	Solyc06g083050.2	-18.7054	7.14116	6.80755e-202	-18.8956	5.5953	3.15079e-91	-17.7771	4.26712	3.04728e-125	AT4G12910	scpl20	serine carboxypeptidase-like 20
SL2.40ch06	Solyc06g060710.2	-20.0956	3.38973	1.05907e-14	-16.9384	8.48049	0	-20.9615	3.25458	5.63159e-09	AT2G35710	PGSIP7	plant glycogenin-like starch initiation protein 7
SL2.40ch08	Solyc08g066190.1	-34.2611	31.5099	1.35525e-20	-21.3639	6.27338	6.78288e-23	-21.5913	6.63879	1.65436e-24	AT5G41020	--	--
SL2.40ch01	Solyc01g068630.2	-19.4917	4.59754	5.90768e-42	-19.5805	5.84019	1.44106e-62	-19.2513	3.70405	3.18211e-34	AT3G62040	--	--
SL2.40ch06	Solyc06g007320.2	-13.7534	1.23614	1.8142e-146	-14.3143	1.10291	4.82174e-77	-14.1922	1.41732	5.03202e-152	AT2G30110	UBA1	ubiquitin-activating enzyme 1
SL2.40ch06	Solyc06g008270.2	-18.7471	4.78267	1.40245e-74	-21.0959	2.80943	1.09286e-05	-20.47	3.26665	1.90674e-11	AT1G35710	--	--
SL2.40ch04	Solyc04g011650.2	-15.9136	1.67758	7.26093e-62	-16.5927	1.81563	5.21801e-44	-16.6575	1.13346	7.99405e-19	AT5G13820	TBP1	telomeric DNA binding protein 1
SL2.40ch04	Solyc04g080520.1	-17.0028	1.40045	2.47519e-21	-17.3836	1.12478	8.75094e-11	-17.3151	1.5765	3.61527e-23	AT1G75260	--	--
SL2.40ch01	Solyc01g013890.1	-35.5536	28.925	0.000488281	-35.7826	28.4669	0.0078125	-35.2189	29.5944	7.62939e-06	AT4G36250	ALDH3F1	aldehyde dehydrogenase 3F1
SL2.40ch05	Solyc05g013250.1	-34.2947	31.4428	1.0842e-19	-35.4901	29.0519	0.000488281	-21.0518	3.074	6.67787e-08	AT5G35450	--	--
SL2.40ch11	Solyc11g066290.1	-15.43	2.52199	3.48347e-192	-15.6157	1.86144	1.32989e-88	-15.5615	1.8292	1.52546e-99	AT5G63140	PAP29	purple acid phosphatase 29
SL2.40ch10	Solyc10g086260.1	-34.7186	30.5948	2.91038e-11	-35.6216	28.7889	0.00195312	-35.8152	28.4017	0.0078125	AT1G66370	MYB113	myb domain protein 113
SL2.40ch08	Solyc08g068720.1	-19.7761	7.64353	3.90605e-116	-18.7729	6.28535	1.23592e-131	-20.5812	4.65897	1.73708e-23	AT2G39030	NATA1	N-acetyltransferase activity 1
SL2.40ch12	Solyc12g014130.1	-16.8279	1.36502	1.36155e-22	-16.4636	1.05836	3.10241e-17	-16.257	1.39903	1.19746e-36	AT3G15050	IQD10	IQ-domain 10
SL2.40ch09	Solyc09g065620.2	-16.2984	2.85822	5.43471e-136	-16.7564	2.70379	2.75266e-85	-16.5054	2.85606	7.52673e-129	AT5G43860	CLH2	chlorophyllase 2
SL2.40ch11	Solyc11g066860.1	-16.6856	2.08387	8.03006e-56	-19.0737	1.13786	0.000424793	-17.2021	1.05732	9.46081e-12	AT2G27830	--	--
SL2.40ch02	Solyc02g079990.2	-19.5841	3.38362	2.41137e-20	-17.2589	2.14347	1.3018e-38	-19.0673	1.97091	1.40721e-11	AT4G21410	CRK29	cysteine-rich RLK (RECEPTOR-like protein kinase) 29
SL2.40ch09	Solyc09g008430.2	-17.942	4.66793	3.89852e-123	-17.8834	1.14546	1.7588e-08	-17.4234	2.55571	2.96772e-55	AT5G22920	--	--
SL2.40ch02	Solyc02g014490.2	-35.8796	28.2729	0.0078125	-35.7826	28.4669	0.0078125	-21.7127	2.39593	0.00257683	AT5G58170	SVL5	SHV3-like 5
SL2.40ch10	Solyc10g076840.1	-16.6406	2.56967	6.81344e-87	-17.2008	2.51068	8.65346e-55	-17.2703	2.20255	3.40303e-45	AT1G49390	--	--
SL2.40ch01	Solyc01g067040.1	-33.9614	32.1094	3.9443e-31	-21.0305	6.94013	1.50463e-36	-22.2372	5.34702	2.32831e-10	AT3G05430	--	--
SL2.40ch05	Solyc05g005940.2	-16.434	2.89915	1.01514e-127	-15.9072	1.07607	2.38301e-25	-17.6522	3.34702	4.36071e-82	AT1G52190	--	--
SL2.40ch07	Solyc07g017250.2	-17.3033	1.1332	8.48884e-12	-16.9535	1.47948	2.91049e-23	-17.1565	1.35474	3.41897e-19	AT5G35400	--	--
SL2.40ch01	Solyc01g058000.2	-34.0294	31.9733	2.01948e-28	-18.4866	6.41322	3.23575e-167	-21.1331	7.55513	7.00649e-46	--	--	--
SL2.40ch01	Solyc01g067360.2	-16.7043	1.14327	1.57764e-17	-16.936	1.70073	1.74696e-30	-16.4269	2.01612	6.1138e-67	AT5G18650	--	--
SL2.40ch05	Solyc05g005970.2	-20.5096	3.53277	3.06553e-12	-19.7093	2.18175	1.39365e-08	-21.0052	1.81097	0.00143091	AT1G52190	--	--
SL2.40ch04	Solyc04g016350.1	-17.772	2.19594	1.35252e-29	-17.7692	2.67807	1.50559e-42	-17.6904	2.26576	5.0925e-36	AT5G58420	--	--
SL2.40ch09	Solyc09g089720.1	-17.8108	2.78945	4.06385e-46	-18.0521	2.72197	2.3875e-36	-18.075	2.05673	5.04753e-23	AT1G06620	--	--
SL2.40ch01	Solyc01g014840.2	-17.8298	1.97334	2.64384e-23	-17.2298	2.77616	2.79122e-65	-18.2014	2.30949	9.65166e-27	AT5G17680	--	--
SL2.40ch04	Solyc04g016210.2	-16.4779	2.40227	2.43475e-85	-16.5793	1.50262	6.58802e-31	-16.8703	2.29119	1.77376e-64	AT2G15480	UGT73B5	UDP-glucosyl transferase 73B5
SL2.40ch02	Solyc02g062490.2	-20.9695	3.25679	5.65315e-08	-34.3291	31.3738	1.73472e-18	-21.0812	4.48904	1.58207e-15	AT1G52820	--	--
SL2.40ch02	Solyc02g063320.2	-18.7514	1.35315	6.35689e-07	-20.4602	2.46602	1.07091e-06	-18.7674	1.64285	3.17954e-10	AT3G03440	--	--
SL2.40ch06	Solyc06g074680.2	-32.7543	34.5235	5.5569e-163	-19.9153	5.17062	7.69295e-39	-33.1389	33.7543	4.68168e-97	AT3G44830	--	--
SL2.40ch00	Solyc00g184350.2	-19.8124	1.5709	0.000117055	-20.3639	1.62952	0.000940674	-19.9963	1.48904	0.000234446	AT5G05680	MOS7	MODIFIER OF SNC1,7
SL2.40ch08	Solyc08g007860.2	-14.3995	1.51919	8.32446e-142	-15.5414	1.78623	3.79808e-86	-15.0735	1.73712	3.49924e-125	AT1G12640	LPLAT1	lysophospholipid acyltransferase 1
SL2.40ch03	Solyc03g007200.1	-17.8756	9.44448	0	-17.1212	8.11485	0	-17.5956	9.0154	0	AT5G16990	--	--
SL2.40ch11	Solyc11g013660.1	-34.6223	30.7875	9.09495e-13	-34.9901	30.0519	1.19209e-07	-22.1015	5.61832	1.81899e-12	AT1G36980	--	--
SL2.40ch08	Solyc08g041760.1	-35.3298	29.3724	3.05176e-05	-35.6216	28.7889	0.00195312	-35.3152	29.4017	3.05176e-05	--	--	--
SL2.40ch08	Solyc08g059700.1	-18.2371	1.869	3.18371e-16	-17.8519	2.80155	6.57885e-44	-18.2434	4.69067	1.66165e-112	AT4G32295	--	--
SL2.40ch07	Solyc07g007250.2	-15.0368	4.02841	0	-16.1342	1.45948	7.74863e-39	-16.2123	1.86041	7.95902e-66	--	--	--
SL2.40ch10	Solyc10g076480.1	-18.6876	2.53277	1.38072e-21	-14.0731	1.57804	1.74561e-183	-19.3273	1.76588	2.92014e-08	AT2G38290	ATAMT2	ammonium transporter 2
SL2.40ch08	Solyc08g067550.1	-19.5942	6.00734	4.83007e-71	-20.6746	3.65189	1.10081e-11	-21.97	3.88136	1.54972e-06	AT3G08770	LTP6	lipid transfer protein 6
SL2.40ch09	Solyc09g084470.2	-15.6254	4.60012	0	-15.3993	4.51163	0	-16.5532	6.99902	0	AT2G38870	--	--
SL2.40ch02	Solyc02g086410.1	-21.9892	5.21727	2.83762e-10	-20.6084	2.61441	9.43038e-07	-22.5052	2.81097	0.00341797	AT4G20320	--	--
SL2.40ch09	Solyc09g011000.2	-20.8527	2.32036	6.96017e-05	-21.7324	3.53641	1.04904e-05	-21.0328	2.14112	0.000192195	AT5G60020	LAC17	laccase 17
SL2.40ch04	Solyc04g010040.2	-19.577	1.86677	5.66374e-07	-19.9615	1.67727	7.33322e-05	-19.3461	2.34465	9.13466e-13	AT3G04500	--	--
SL2.40ch03	Solyc03g006910.2	-22.3445	4.50677	2.98023e-06	-35.1976	29.6369	7.62939e-06	-34.4891	31.0538	1.77636e-15	AT4G25410	--	--
SL2.40ch05	Solyc05g008690.1	-34.9058	30.2204	7.45058e-09	-34.9051	30.2218	1.49012e-08	-34.9571	30.118	2.98023e-08	AT3G46730	--	--
SL2.40ch01	Solyc01g091460.2	-14.5795	1.20525	2.82628e-79	-14.4833	1.10335	8.01351e-69	-15.1868	1.28341	1.4088e-63	AT3G60860	--	--
SL2.40ch11	Solyc11g011120.1	-15.8157	3.16508	4.29935e-233	-16.768	1.24807	2.87173e-19	-16.0228	1.36662	5.40222e-41	AT5G37710	--	--
SL2.40ch09	Solyc09g008970.1	-19.5728	1.71031	4.71324e-06	-18.925	2.36649	1.71021e-15	-17.9749	2.05788	1.02973e-24	AT3G10020	--	--
SL2.40ch06	Solyc06g036470.1	-17.5671	6.24767	2.34079094937076e-312	-18.5392	7.27878	6.18614e-225	-18.8556	7.46632	2.97046e-213	AT5G24080	--	--
SL2.40ch05	Solyc05g050590.2	-19.2822	5.98751	1.2215e-86	-19.3287	6.34377	2.54973e-91	-18.2039	4.12596	1.00206e-87	AT2G46500	UBDK GAMMA 4	UBIQUITIN-LIKE DOMAIN KINASE GAMMA 4
SL2.40ch05	Solyc05g052450.2	-19.0063	1.36927	3.45256e-06	-19.2333	1.13365	0.00101622	-18.7279	1.25638	2.43082e-06	AT2G40320	TBL33	TRICHOME BIREFRINGENCE-LIKE 33
SL2.40ch09	Solyc09g031880.1	-19.7798	2.71719	6.81378e-12	-21.8287	5.34377	1.00044e-11	-33.9493	32.1336	4.93038e-32	AT3G10700	GalAK	galacturonic acid kinase
SL2.40ch08	Solyc08g075280.2	-15.6363	1.66457	3.45479e-73	-16.6305	1.1143	3.34459e-17	-16.9354	1.14886	3.32923e-16	AT4G19390	--	--
SL2.40ch11	Solyc11g007020.1	-14.7731	2.09343	1.96704e-207	-14.9347	2.54252	2.75343e-262	-14.888	2.16032	2.14e-220	AT3G54250	--	--
SL2.40ch12	Solyc12g014270.1	-17.2039	1.02268	2.03466e-10	-16.7281	1.41284	8.64038e-25	-17.0971	1.24758	6.77746e-17	AT3G14920	--	--
SL2.40ch01	Solyc01g108520.1	-18.1151	6.3216	2.87471e-220	-19.0595	8.88219	1.46945e-281	-19.1808	5.12002	4.43996e-72	AT3G48700	CXE13	carboxyesterase 13
SL2.40ch01	Solyc01g098950.1	-18.4473	7.13126	2.18303e-239	-18.0303	6.29663	7.79327e-220	-17.9083	6.83482	0	AT3G04120	GAPC1	glyceraldehyde-3-phosphate dehydrogenase C subunit 1
SL2.40ch02	Solyc02g091590.2	-20.1208	1.78431	8.17133e-05	-20.3417	1.39891	0.004324	-20.5862	1.73005	0.00106502	AT2G29000	--	--
SL2.40ch10	Solyc10g079360.1	-16.8452	1.66764	9.11492e-33	-17.4915	1.09935	8.76958e-10	-17.2241	1.03336	2.81874e-11	AT3G10330	--	--
SL2.40ch03	Solyc03g111990.2	-35.3298	29.3724	3.05176e-05	-35.6216	28.7889	0.00195312	-35.4891	29.0538	0.000244141	AT3G48280	CYP71A25	cytochrome P450, family 71, subfamily A, polypeptide 25
SL2.40ch05	Solyc05g015710.2	-15.0515	1.15549	4.58969e-53	-16.9201	1.1609	3.38665e-15	-15.1921	1.20977	2.98544e-56	AT1G27290	--	--
SL2.40ch06	Solyc06g066560.1	-20.2433	2.36927	4.33638e-07	-20.8034	2.22447	0.000116842	-22.0235	5.77444	1.13687e-13	AT3G16240	TIP2;1
SL2.40ch11	Solyc11g006860.1	-16.5021	1.89195	1.27013e-52	-16.3439	2.47553	9.91917e-95	-16.2793	2.46103	4.10301e-111	AT2G25100	--	--
SL2.40ch04	Solyc04g045310.2	-20.677	5.84176	3.21197e-31	-34.3413	31.3496	3.46945e-18	-22.0615	5.69849	4.54747e-13	AT1G67570	--	--
SL2.40ch04	Solyc04g055160.2	-15.8558	1.1442	1.36906e-30	-16.4251	1.24843	6.82142e-24	-16.0792	1.1766	1.78073e-29	AT4G39860	--	--
SL2.40ch10	Solyc10g048140.1	-35.6223	28.7875	0.000976562	-32.804	34.424	3.86339e-146	-21.453	4.91531	1.77636e-13	AT2G24030	--	--
SL2.40ch02	Solyc02g070990.1	-10.5199	1.85968	0	-11.3019	2.65742	0	-11.0912	2.80854	0	AT2G34430	LHCB1.4	LIGHT-HARVESTING CHLOROPHYLL-PROTEIN COMPLEX II SUBUNIT B1
SL2.40ch08	Solyc08g007240.2	-16.0288	4.15447	0	-14.6224	2.83742	0	-19.4874	2.84659	2.48662e-17	AT5G47240	NUDT8	nudix hydrolase homolog 8
SL2.40ch01	Solyc01g111870.1	-20.2595	1.50677	0.00164149	-20.1309	1.33847	0.00308768	-19.745	2.15647	8.39601e-09	AT5G40820	ATRAD3
SL2.40ch12	Solyc12g010020.1	-13.8182	5.90631	0	-12.6745	1.90671	0	-15.4249	6.92687	0	AT4G30920	LAP2	leucyl aminopeptidase 2
SL2.40ch03	Solyc03g123540.2	-18.391	1.76981	2.12288e-13	-18.5234	3.61441	3.84105e-46	-17.0985	2.70557	3.96682e-77	AT1G54050	--	--
SL2.40ch04	Solyc04g077370.1	-19.2469	1.3011	4.32152e-05	-18.6886	2.45395	1.88983e-19	-19.2112	1.99805	1.0083e-10	AT4G27290	--	--
SL2.40ch06	Solyc06g083710.1	-19.9943	1.80633	3.01159e-05	-19.7514	2.57948	3.54456e-11	-20.5281	2.12131	4.19342e-05	AT2G20320	--	--
SL2.40ch12	Solyc12g044180.1	-20.2523	2.6912	9.05239e-09	-21.2789	4.4433	1.60441e-11	-20.8335	2.53967	4.25596e-06	AT1G61180	--	--
SL2.40ch01	Solyc01g090920.2	-16.9101	1.53787	7.35943e-27	-17.6135	1.51565	8.67182e-16	-16.8949	1.44235	1.51706e-25	AT1G73440	--	--
SL2.40ch09	Solyc09g057790.2	-21.5305	2.1348	0.00434351	-20.7437	1.89898	0.000821395	-22.0235	2.60452	0.00234985	AT5G47870	RAD52-2B
SL2.40ch04	Solyc04g054250.2	-20.7705	3.01082	7.87838e-08	-34.5208	30.9905	2.84217e-14	-21.9365	3.94847	8.04663e-07	AT4G36220	FAH1	ferulic acid 5-hydroxylase 1
SL2.40ch03	Solyc03g096550.2	-18.647	2.8547	4.87711e-28	-18.4602	1.43688	1.21622e-08	-18.7468	2.23906	2.03978e-17	AT4G39730	PLAT1	PLAT domain protein 1
SL2.40ch04	Solyc04g007650.2	-19.5986	2.18485	5.25732e-09	-19.7212	2.38885	5.91771e-10	-19.5097	1.632	2.73187e-06	AT1G71010	FAB1C	FORMS APLOID AND BINUCLEATE CELLS 1C
SL2.40ch07	Solyc07g054800.1	-34.8062	30.4197	4.65661e-10	-35.4901	29.0519	0.000488281	-22.816	4.18948	3.05176e-05	AT4G10270	--	--
SL2.40ch03	Solyc03g005870.2	-14.1095	1.11231	2.34064e-93	-14.5281	1.33276	2.54575e-96	-14.2371	1.06802	3.85825e-84	AT4G18040	eIF4E1	eukaryotic translation Initiation Factor 4E1
SL2.40ch02	Solyc02g067750.2	-16.9161	10.1937	0	-19.425	2.9812	6.15627e-18	-19.7068	3.48904	6.45448e-22	AT3G01500	SABP3	SALICYLIC ACID-BINDING PROTEIN 3
SL2.40ch03	Solyc03g112080.1	-17.4007	1.37875	5.13748e-16	-17.3187	1.41235	5.85669e-17	-17.7068	1.45625	2.18182e-15	AT4G24730	--	--
SL2.40ch01	Solyc01g111250.2	-18.9889	6.57404	6.69804e-133	-16.5972	1.03942	3.37306e-15	-20.2218	7.37778	1.68675e-80	AT4G38690	--	--
SL2.40ch07	Solyc07g007450.2	-19.8695	2.81288	5.5447e-12	-20.3639	4.27338	2.09727e-19	-20.3908	4.39593	4.94887e-23	AT4G22220	ISU1
SL2.40ch07	Solyc07g017700.1	-21.4315	6.33274	1.34003e-22	-34.0864	31.8593	1.03398e-25	-33.9571	32.118	9.86076e-32	AT4G33140	--	--
SL2.40ch02	Solyc02g071810.2	-16.3657	2.33219	1.35559e-86	-16.4554	1.28866	7.89725e-25	-17.5793	1.04801	2.56966e-09	AT1G07650	--	--
SL2.40ch06	Solyc06g036480.1	-34.0137	32.0047	5.04871e-29	-34.7179	30.5962	5.82077e-11	-34.6967	30.6388	7.27596e-12	AT3G59140	MRP14	multidrug resistance-associated protein 14
SL2.40ch08	Solyc08g014330.2	-21.5742	4.04734	3.6729e-08	-21.7029	3.5953	5.64754e-06	-20.2921	2.59338	7.45521e-09	AT2G42490	--	--
SL2.40ch06	Solyc06g054340.1	-18.1916	1.04734	3.89941e-06	-18.6626	1.33611	9.70194e-07	-18.5604	1.35577	5.56446e-08	AT5G19200	TSC10B	TSC10B
SL2.40ch04	Solyc04g081800.1	-21.1208	1.78431	0.00592461	-21.2631	2.47501	0.000310749	-20.9203	1.64104	0.00522288	AT1G75880	--	--
SL2.40ch04	Solyc04g079880.2	-18.7331	1.82107	1.55021e-11	-17.6815	2.65435	1.23045e-43	-19.7403	1.55615	6.73797e-05	AT1G75020	LPAT4	lysophosphatidyl acyltransferase 4
SL2.40ch07	Solyc07g007240.2	-18.8046	1.67811	1.29059e-09	-20.5624	1.53641	0.00393317	-20.47	1.71143	0.000271539	--	--	--
SL2.40ch08	Solyc08g076850.2	-20.7668	2.04734	0.000312551	-20.1474	1.53641	0.00071727	-20.7887	3.074	9.33488e-09	AT5G46700	TRN2	TORNADO 2
SL2.40ch01	Solyc01g016540.1	-34.0137	32.0047	5.04871e-29	-34.7826	30.4669	4.65661e-10	-34.8686	30.2948	1.86265e-09	AT4G03420	--	--
SL2.40ch03	Solyc03g031870.1	-18.485	4.41191	1.05843e-74	-20.1746	1.25101	0.00660882	-18.8536	2.60452	2.95405e-22	AT1G65880	BZO1	benzoyloxyglucosinolate 1
SL2.40ch06	Solyc06g083160.1	-20.8283	2.89534	4.4337e-07	-20.5714	3.21448	7.07738e-10	-21.97	2.71143	0.00131226	AT3G07350	--	--
SL2.40ch04	Solyc04g051650.2	-19.2798	1.71719	1.03872e-07	-21.7789	2.27338	0.00753784	-20.4406	1.32554	0.00642658	AT3G07130	PAP15	purple acid phosphatase 15
SL2.40ch02	Solyc02g092860.2	-13.6515	7.91533	0	-12.2197	6.16239	0	-14.2019	8.99876	0	AT4G37370	CYP81D8	cytochrome P450, family 81, subfamily D, polypeptide 8
SL2.40ch08	Solyc08g067320.1	-12.6156	1.67897	0	-13.0548	2.06	0	-12.8619	2.65193	0	AT2G34430	LHCB1.4	LIGHT-HARVESTING CHLOROPHYLL-PROTEIN COMPLEX II SUBUNIT B1
SL2.40ch06	Solyc06g005350.2	-19.2085	1.49095	2.20276e-06	-18.8008	2.4807	2.12052e-18	-20.1119	3.59757	6.4039e-18	AT3G46060	RABE1c
SL2.40ch01	Solyc01g105410.2	-12.3993	3.6233	0	-12.361	1.84929	0	-13.6474	1.58932	2.1677e-278	AT5G64260	EXL2	EXORDIUM like 2
SL2.40ch10	Solyc10g085390.1	-17.6868	1.82213	1.71721e-22	-18.203	3.0853	6.48838e-42	-17.7354	2.30588	1.32042e-36	AT3G08840	--	--
SL2.40ch04	Solyc04g040230.1	-22.1705	4.8547	5.7742e-08	-34.8291	30.3738	1.86265e-09	-21.2127	2.75208	3.39532e-05	AT3G10200	--	--
SL2.40ch01	Solyc01g007610.2	-10.613	1.01274	0	-11.1737	1.25508	0	-10.8482	1.03901	0	ATCG00800	--	--
SL2.40ch07	Solyc07g006570.2	-14.1448	3.27864	0	-14.81	2.69262	6.48214127343715e-321	-14.7148	2.03194	1.32012e-219	AT1G26820	RNS3	ribonuclease 3
SL2.40ch02	Solyc02g091770.1	-22.6208	3.95423	0.000274658	-20.8821	2.06693	0.000535053	-35.5579	28.9163	0.000488281	AT5G65685	--	--
SL2.40ch12	Solyc12g095920.1	-16.6804	1.13741	1.30989e-17	-17.7951	2.49202	1.5457e-36	-16.369	1.69642	1.15419e-49	AT4G32960	--	--
SL2.40ch08	Solyc08g062340.2	-17.1483	2.89909	4.07879e-78	-17.3843	3.38005	3.46114e-87	-16.3016	4.79922	0	AT5G12020	HSP17.6II	17.6 kDa class II heat shock protein
SL2.40ch04	Solyc04g081710.1	-33.1617	33.7087	7.67046e-93	-21.1021	6.79694	5.5852e-33	-33.4005	33.231	7.41841e-68	--	--	--
SL2.40ch06	Solyc06g073910.2	-18.7742	1.64725	1.78034e-09	-20.0362	4.92873	3.34054e-32	-18.3046	1.98286	5.25868e-19	AT1G08470	SSL3	strictosidine synthase-like 3
SL2.40ch11	Solyc11g069730.1	-17.9556	1.10963	1.2279e-07	-17.7387	1.80771	4.19154e-20	-18.4424	2.15201	1.09953e-19	--	--	--
SL2.40ch09	Solyc09g011650.2	-15.4175	2.42918	7.69426e-180	-13.4578	4.01869	0	-14.9754	1.96216	2.87023e-171	AT3G09270	GSTU8	glutathione S-transferase TAU 8
SL2.40ch02	Solyc02g086270.2	-18.0267	1.8547	2.1673e-18	-17.1833	2.63444	9.2017e-61	-18.6372	1.83193	5.59151e-13	AT1G66880	--	--
SL2.40ch08	Solyc08g066020.1	-19.577	2.22791	1.93819e-09	-15.7223	1.38165	2.00341e-46	-20.0964	2.45867	6.10828e-09	AT4G36480	LCB1	long-chain base1
SL2.40ch02	Solyc02g079540.1	-20.5466	6.10262	1.08527e-37	-20.1886	1.45395	0.00164149	-22.5812	2.65897	0.00634766	AT1G11330	--	--
SL2.40ch01	Solyc01g057980.2	-19.8283	4.36927	3.34969e-29	-18.438	3.34049	9.60157e-42	-19.8194	3.0126	8.37794e-16	--	--	--
SL2.40ch08	Solyc08g075630.2	-19.1321	2.59166	3.84438e-17	-20.4104	3.01034	1.01821e-09	-19.2533	3.50101	1.5484e-30	AT3G14470	--	--
SL2.40ch01	Solyc01g080260.2	-16.5323	2.29339	5.14002e-75	-16.0925	2.30139	3.05694e-97	-16.0476	1.84115	1.23512e-72	AT5G18980	--	--
SL2.40ch11	Solyc11g062100.1	-16.8322	1.35648	2.84038e-22	-18.1467	2.28889	2.15649e-24	-17.0497	2.0061	1.95335e-43	AT1G63440	HMA5	heavy metal atpase 5
SL2.40ch08	Solyc08g006740.2	-18.0268	2.80223	3.22367e-40	-13.846	1.57452	9.35221e-214	-18.2327	2.37223	9.0814e-28	AT1G43710	SDC1	serine decarboxylase 1
SL2.40ch02	Solyc02g093950.2	-16.5188	3.89963	1.1727e-221	-16.8828	1.12498	1.00022e-14	-18.0106	1.71143	6.03359e-17	AT5G14230	--	--
SL2.40ch02	Solyc02g021340.2	-16.3347	1.25307	1.63507e-26	-16.9059	2.14213	1.07482e-48	-16.6966	1.05521	2.38063e-16	AT4G38260	--	--
SL2.40ch08	Solyc08g078460.2	-15.6465	3.084	1.14904e-248	-14.7544	3.59554	0	-16.0365	1.32944	1.71809e-38	AT4G17370	--	--
SL2.40ch11	Solyc11g012990.1	-35.0871	29.8578	4.76837e-07	-35.1586	29.7149	3.8147e-06	-22.316	3.18948	0.000274658	AT4G33905	--	--
SL2.40ch05	Solyc05g006890.1	-21.6968	2.6323	0.000855446	-22.2951	4.41088	5.72205e-06	-21.4203	2.33704	0.000910521	AT1G13950	ELF5A-1	eukaryotic elongation factor 5A-1
SL2.40ch09	Solyc09g090600.2	-17.7398	3.71623	3.23238e-87	-18.925	3.15112	1.66149e-26	-18.8801	4.24749	1.38121e-58	AT1G04040	--	--
SL2.40ch07	Solyc07g051870.1	-21.8445	3.50677	1.94311e-05	-22.4811	4.03891	0.000144958	-21.7887	3.074	6.60419e-05	AT5G55090	MAPKKK15	mitogen-activated protein kinase kinase kinase 15
SL2.40ch06	Solyc06g036620.1	-34.1884	31.6554	1.05879e-22	-33.9393	32.1534	3.9443e-31	-21.83	6.16147	6.93889e-18	AT3G04470	--	--
SL2.40ch06	Solyc06g068990.2	-17.3121	1.3128	1.94216e-15	-15.8446	1.21221	4.45278e-33	-17.0608	1.88593	4.01742e-38	AT3G18040	MPK9	MAP kinase 9
SL2.40ch10	Solyc10g081210.1	-20.8124	1.5709	0.00700037	-21.7951	3.41088	3.5882e-05	-20.7403	2.72608	2.49951e-07	AT4G18590	--	--
SL2.40ch04	Solyc04g082880.2	-18.0546	2.03948	1.4873e-21	-17.463	2.78737	4.43891e-56	-17.9949	2.60225	5.29523e-39	AT1G76550	--	--
SL2.40ch09	Solyc09g065100.1	-18.4708	2.53809	4.62616e-25	-17.957	3.27338	1.12731e-55	-18.8634	3.59867	3.45779e-42	AT4G09820	TT8	TRANSPARENT TESTA 8
SL2.40ch07	Solyc07g042690.2	-17.4996	1.58905	1.45381e-19	-18.1028	1.94304	1.81513e-18	-17.498	1.39685	3.4766e-16	AT3G13050	NiaP	nicotinate transporter
SL2.40ch02	Solyc02g087070.2	-18.2453	6.36526	4.94519e-205	-16.2378	3.54174	1.64752e-209	-19.7593	3.1329	2.26449e-17	AT3G01420	PADOX-1	plant alpha dioxygenase 1
SL2.40ch10	Solyc10g062160.1	-17.1202	3.34065	5.1456e-106	-17.2814	1.48694	3.98608e-19	-18.0933	2.17897	1.14429e-25	AT3G60190	EDR3	ENHANCED DISEASE RESISTANCE 3
SL2.40ch04	Solyc04g008400.1	-17.5278	1.35546	1.99191e-14	-18.2174	1.22154	1.15168e-07	-18.0583	1.40538	1.70089e-11	AT1G11300	--	--
SL2.40ch06	Solyc06g008920.2	-14.8	3.09045	0	-15.3129	1.03057	1.51226e-34	-15.2143	1.53128	1.53712e-88	AT1G20560	AAE1	acyl activating enzyme 1
SL2.40ch06	Solyc06g062380.2	-18.7418	3.53731	5.03572e-40	-18.6753	2.36287	2.78873e-18	-18.2543	1.59684	8.94349e-13	AT4G25150	--	--
SL2.40ch04	Solyc04g079810.1	-19.1208	2.31038	5.13955e-14	-20.2437	3.34377	4.47353e-13	-19.8625	2.69549	1.38128e-12	AT1G13570	--	--
SL2.40ch11	Solyc11g066760.1	-17.0618	1.43173	1.87942e-21	-17.7513	1.54402	7.26335e-15	-17.6874	1.24668	8.41722e-12	AT5G22770	alpha-ADR	alpha-adaptin
SL2.40ch02	Solyc02g084410.2	-12.9262	1.09121	4.93159e-202	-13.2848	1.56017	0	-13.0656	1.1309	1.27354e-209	AT1G15380	GLYI4	glyoxylase I 4
SL2.40ch06	Solyc06g069220.1	-19.2043	2.29127	3.79658e-13	-19.5277	3.30195	2.41137e-20	-19.3194	2.1354	1.3098e-11	AT3G18490	ASPG1	ASPARTIC PROTEASE IN GUARD CELL 1
SL2.40ch01	Solyc01g009320.1	-35.0871	29.8578	4.76837e-07	-21.4706	2.89005	8.79765e-05	-22.816	4.18948	3.05176e-05	AT3G11840	PUB24	plant U-box 24
SL2.40ch01	Solyc01g099560.2	-17.0007	1.3094	7.04358e-19	-16.9237	3.75285	1.17192e-147	-16.325	1.81238	2.94294e-58	AT3G61220	SDR1	short-chain dehydrogenase/reductase 1
SL2.40ch01	Solyc01g102870.1	-21.1578	4.88023	3.17628e-15	-19.7514	2.57948	3.54456e-11	-21.0964	4.45867	3.10862e-15	AT1G55610	BRL1	BRI1 like
SL2.40ch04	Solyc04g079690.2	-17.1168	1.56122	6.84341e-24	-17.6252	3.66194	8.6411e-87	-17.7684	1.67711	3.12178e-19	AT3G13690	--	--
SL2.40ch04	Solyc04g015970.2	-14.768	2.22448	4.90575e-235	-14.6005	1.67865	1.98441e-144	-15.305	1.57744	4.26768e-88	AT2G41700	AtABCA1	Arabidopsis thaliana ATP-binding cassette A1
SL2.40ch03	Solyc03g083190.1	-18.7514	1.35315	6.35689e-07	-20.6084	3.78434	4.85494e-13	-19.0123	1.22601	1.60286e-05	AT5G24280	GMI1	GAMMA-IRRADIATION AND MITOMYCIN C INDUCED 1
SL2.40ch05	Solyc05g050780.2	-21.878	2.26973	0.00753784	-35.4324	29.1674	0.000244141	-35.1339	29.7643	9.53674e-07	AT5G09640	SNG2	SINAPOYLGLUCOSE ACCUMULATOR 2
SL2.40ch08	Solyc08g074650.2	-18.4532	10.2893	0	-18.5843	7.83256	8.06527e-268	-18.4097	7.38732	1.72157e-282	--	--	--
SL2.40ch01	Solyc01g066460.2	-17.5788	1.65842	3.5286e-20	-18.9012	3.02386	7.58992e-25	-17.8001	1.54151	3.25245e-16	AT4G02340	--	--
SL2.40ch03	Solyc03g071520.1	-35.0871	29.8578	4.76837e-07	-35.4901	29.0519	0.000488281	-22.4365	2.94847	0.00183105	AT4G21060	--	--
SL2.40ch11	Solyc11g008380.1	-18.853	2.44264	3.20579e-18	-19.5171	2.15308	1.93819e-09	-19.0494	2.10795	2.66178e-13	AT3G10370	SDP6	SUGAR-DEPENDENT 6
SL2.40ch08	Solyc08g076980.2	-16.5218	8.98226	0	-17.787	5.42718	3.33528e-182	-18.7829	4.85469	5.56839e-84	AT4G17830	--	--
SL2.40ch12	Solyc12g099450.1	-18.8068	2.53501	4.41985e-20	-19.9628	2.73572	7.33532e-11	-18.7722	2.10202	2.04221e-15	AT5G49100	--	--
SL2.40ch09	Solyc09g074750.2	-17.9233	2.00427	1.23303e-22	-18.3201	1.71698	6.5362e-13	-18.3039	2.10438	1.0241e-20	AT2G47830	--	--
SL2.40ch12	Solyc12g013960.1	-16.7892	1.77953	2.15377e-38	-17.8176	1.50453	5.30989e-14	-18.5825	1.36875	4.44805e-08	AT2G30990	--	--
SL2.40ch02	Solyc02g062800.2	-15.4061	1.31297	8.97035e-54	-15.6906	2.00518	1.09185e-97	-16.653	1.40613	1.45497e-28	AT5G49610	--	--
SL2.40ch04	Solyc04g006980.1	-18.3465	1.10179	3.82863e-06	-16.8175	2.5815	1.14064e-74	-17.8607	1.92514	6.82173e-24	AT1G68800	TCP12	TCP domain protein 12
SL2.40ch09	Solyc09g005320.2	-19.878	3.43966	2.26449e-17	-20.6886	2.45395	8.36458e-06	-19.2109	1.14112	0.000222501	AT5G01450	APD2	ABERRANT POLLEN DEVELOPMENT 2
SL2.40ch01	Solyc01g010060.2	-19.2613	2.02919	2.70276e-10	-16.4189	3.70562	8.14835e-204	-18.7577	1.59092	1.0414e-09	--	--	--
SL2.40ch07	Solyc07g066180.2	-16.9822	2.12211	1.17782e-47	-18.8684	3.26433	1.44012e-29	-17.3367	1.1033	7.15451e-12	AT5G56220	--	--
SL2.40ch09	Solyc09g091270.1	-17.2411	1.31269	4.3092e-16	-17.3576	2.19707	8.31516e-38	-17.8234	1.83482	6.1696e-22	AT5G47920	--	--
SL2.40ch05	Solyc05g005550.2	-18.1388	7.30338	7.62722790272533e-315	-35.7826	28.4669	0.0078125	-21.3813	2.41504	0.000533521	AT1G70370	PG2	polygalacturonase 2
SL2.40ch07	Solyc07g052510.2	-18.9805	4.31583	2.90882e-51	-18.0189	1.19809	2.12045e-08	-18.3176	3.47026	7.24327e-56	AT1G05260	RCI3A
SL2.40ch02	Solyc02g073570.1	-34.6045	30.8231	4.54747e-13	-35.2826	29.4669	3.05176e-05	-34.9264	30.1794	1.49012e-08	AT4G18690	--	--
SL2.40ch06	Solyc06g053360.2	-18.7869	2.33422	1.89258e-17	-20.4706	4.05997	2.44227e-16	-19.3625	1.69549	1.77696e-07	AT1G06050	--	--
SL2.40ch08	Solyc08g078700.2	-17.1577	2.66333	1.17494e-65	-17.9347	2.56086	5.37956e-35	-16.3073	2.9897	1.77448e-161	AT4G25200	HSP23.6-MITO	mitochondrion-localized small heat shock protein 23.6
SL2.40ch11	Solyc11g067270.1	-21.0358	3.95423	6.98108e-11	-18.9455	2.77021	1.46797e-20	-19.7127	2.39593	1.20165e-10	AT3G26040	--	--
SL2.40ch10	Solyc10g087040.1	-21.552	2.92181	8.79765e-05	-22.4811	4.03891	0.000144958	-20.3889	3.04363	1.90674e-11	AT2G23180	CYP96A1	cytochrome P450, family 96, subfamily A, polypeptide 1
SL2.40ch10	Solyc10g076240.1	-20.391	6.41366	3.83969e-47	-17.4041	3.85299	1.59562e-112	-21.0615	7.69849	1.06911e-50	AT5G05340	PRX52	peroxidase 52
SL2.40ch03	Solyc03g112680.1	-20.6029	2.81993	1.00875e-07	-21.2789	4.4433	1.60441e-11	-21.2497	2.15201	0.00151372	AT4G20140	GSO1	GASSHO1
SL2.40ch04	Solyc04g077540.2	-18.2449	1.25016	5.7512e-08	-17.6791	1.38441	8.44505e-13	-17.6188	1.074	2.32426e-09	AT1G59540	ZCF125
SL2.40ch03	Solyc03g123710.2	-18.4449	1.0182	3.56712e-05	-19.1746	2.65189	3.40739e-16	-18.3086	2.48904	1.11287e-28	--	--	--
SL2.40ch11	Solyc11g067170.1	-19.0418	2.93716	7.03341e-23	-18.0791	3.12689	1.20911e-46	-18.9596	2.39236	2.09253e-17	AT5G22500	FAR1	fatty acid reductase 1
SL2.40ch01	Solyc01g105900.2	-33.8732	32.2857	4.81482e-35	-34.0208	31.9905	4.03897e-28	-22.47	4.88136	1.19209e-07	AT3G25810	--	--
SL2.40ch00	Solyc00g033460.2	-34.2611	31.5099	1.35525e-20	-20.8821	5.23685	5.36178e-21	-21.7127	2.39593	0.00257683	AT4G36470	--	--
SL2.40ch12	Solyc12g011170.1	-18.6651	2.8184	4.71339e-27	-18.9706	1.89005	5.31334e-10	-18.5255	2.27454	2.28904e-21	AT3G15730	PLDALPHA1	phospholipase D alpha 1
SL2.40ch08	Solyc08g005760.1	-33.8179	32.3963	9.40395e-38	-19.5068	9.98762	1.59591e-305	-33.0489	33.9342	5.32245e-110	AT3G03480	CHAT	acetyl CoA:(Z)-3-hexen-1-ol acetyltransferase
SL2.40ch02	Solyc02g079930.2	-19.1483	1.28438	3.11406e-05	-19.4355	1.63426	2.73187e-06	-18.3177	2.54215	5.88843e-30	AT4G21320	HSA32	HEAT-STRESS-ASSOCIATED 32
SL2.40ch09	Solyc09g007900.2	-14.5389	4.42706	0	-12.2969	1.08027	1.24531e-293	-13.4893	2.40679	0	AT2G37040	PAL1	PHE ammonia lyase 1
SL2.40ch12	Solyc12g088010.1	-19.1819	2.49213	1.72626e-15	-19.4368	2.72674	4.30165e-15	-19.8985	2.40961	4.64461e-10	AT1G58250	SAB	SABRE
SL2.40ch08	Solyc08g068330.2	-15.7004	3.39553	6.05286e-291	-16.5564	1.44996	6.4924e-29	-16.7379	1.52673	1.88789e-31	AT5G11520	YLS4	YELLOW-LEAF-SPECIFIC GENE 4
SL2.40ch12	Solyc12g010030.1	-17.5837	3.76981	1.60191e-99	-16.6526	1.03416	8.3636e-15	-19.3151	5.5765	4.21688e-81	AT2G24200	LAP1	leucyl aminopeptidase 1
SL2.40ch12	Solyc12g087800.1	-35.6223	28.7875	0.000976562	-35.3789	29.2743	0.00012207	-34.9891	30.0538	5.96046e-08	AT4G23160	CRK8	cysteine-rich RLK (RECEPTOR-like protein kinase) 8
SL2.40ch08	Solyc08g067340.2	-16.4013	1.28392	1.1731e-26	-12.6607	2.06655	0	-15.1799	2.94676	0	AT1G80840	WRKY40	WRKY DNA-binding protein 40
SL2.40ch12	Solyc12g009260.1	-18.6068	2.26618	1.89883e-18	-18.5037	3.49794	9.10692e-44	-19.2887	3.24393	6.73581e-26	AT1G74960	KAS2	BETA-KETOACYL-ACP SYNTHETASE 2
SL2.40ch10	Solyc10g075090.1	-14.1416	3.12299	0	-15.6438	1.62473	1.39061e-66	-15.3599	1.43587	1.39931e-70	AT2G38540	LTP1	LIPID TRANSFER PROTEIN 1
SL2.40ch08	Solyc08g014580.2	-19.0971	1.00154	0.000924644	-18.0911	1.36308	5.47089e-10	-19.6747	1.42491	8.76866e-05	AT2G43900	5PTase12	inositol-polyphosphate 5-phosphatase 12
SL2.40ch07	Solyc07g007670.2	-15.4324	1.32324	1.05522e-53	-16.0297	1.8635	3.91022e-67	-15.6459	2.12052	2.28674e-126	AT5G34850	PAP26	purple acid phosphatase 26
SL2.40ch03	Solyc03g082780.1	-34.5215	30.9891	1.42109e-14	-35.6216	28.7889	0.00195312	-23.0052	3.81097	0.00634766	AT3G05650	RLP32	receptor like protein 32
SL2.40ch01	Solyc01g099660.2	-20.7523	3.04734	4.40594e-08	-21.2951	2.41088	0.000533521	-21.8443	4.1329	5.7742e-08	AT5G42020	BIP2
SL2.40ch01	Solyc01g058360.1	-35.0871	29.8578	4.76837e-07	-35.4324	29.1674	0.000244141	-35.2189	29.5944	7.62939e-06	AT5G13750	ZIFL1	zinc induced facilitator-like 1
SL2.40ch10	Solyc10g008830.2	-17.4076	1.73664	2.17689e-24	-19.0639	4.22943	7.56535e-44	-17.4148	1.53591	1.83586e-20	AT5G45960	--	--
SL2.40ch04	Solyc04g079480.2	-18.8943	4.23717	3.30041e-52	-19.0828	2.49577	2.21987e-15	-18.8851	1.71143	4.19682e-10	AT1G47710	SERPIN1
SL2.40ch03	Solyc03g007960.2	-15.4928	1.8305	4.88138e-97	-14.0755	1.9272	4.96976e-273	-15.5335	1.96126	7.79771e-117	AT4G25700	chy1
SL2.40ch03	Solyc03g043880.2	-17.7586	7.67852	0	-18.748	5.16523	4.58263e-84	-18.7971	6.22713	6.40667e-145	AT5G65780	ATBCAT-5
SL2.40ch07	Solyc07g043680.2	-33.8668	32.2984	2.40741e-35	-20.7631	5.47501	4.50951e-25	-20.4083	5.83482	1.14794e-41	AT1G06550	--	--
SL2.40ch09	Solyc09g005200.2	-17.357	1.76661	5.56379e-26	-19.6342	3.73281	4.74093e-24	-17.8334	1.20313	5.13376e-10	AT5G01015	--	--
SL2.40ch07	Solyc07g063240.2	-14.1667	1.00979	1.64601e-74	-13.0623	1.21712	4.74723e-220	-14.4516	1.86318	5.66879e-221	AT3G15390	SDE5	silencing defective 5
SL2.40ch03	Solyc03g095660.1	-35.8796	28.2729	0.0078125	-35.4324	29.1674	0.000244141	-35.4891	29.0538	0.000244141	--	--	--
SL2.40ch00	Solyc00g318130.1	-33.9058	32.2204	1.54074e-33	-33.5091	33.0138	2.03916e-56	-33.9571	32.118	9.86076e-32	AT1G24190	SNL3	SIN3-like 3
SL2.40ch08	Solyc08g067630.2	-15.0865	7.40803	0	-15.0235	1.97036	1.13082e-148	-18.8808	2.65897	2.95405e-22	AT2G25625	--	--
SL2.40ch02	Solyc02g068240.2	-15.3011	2.13594	3.54329e-150	-16.5792	1.5229	1.04478e-31	-15.754	1.41917	8.43946e-53	AT3G51520	DGAT2	diacylglycerol acyltransferase 2
SL2.40ch01	Solyc01g006060.2	-19.563	1.42585	0.000141637	-21.0595	4.88219	4.37367e-16	-19.6783	1.96903	1.5878e-07	AT1G58170	--	--
SL2.40ch10	Solyc10g018640.1	-19.1151	3.15168	3.01707e-25	-19.8149	4.72755	3.21811e-34	-18.3981	2.68544	3.07079e-31	AT3G60520	--	--
SL2.40ch00	Solyc00g187050.2	-15.1512	4.61429	0	-13.7575	1.16138	1.47733e-124	-16.4039	5.78422	0	AT4G30920	LAP2	leucyl aminopeptidase 2
SL2.40ch08	Solyc08g007690.1	-21.4502	2.29527	0.00154388	-22.0248	2.95145	0.00131226	-21.0518	2.54793	1.09286e-05	AT5G67360	ARA12
SL2.40ch01	Solyc01g102920.2	-22.4502	4.29527	2.09808e-05	-35.6216	28.7889	0.00195312	-35.4891	29.0538	0.000244141	AT5G36930	--	--
SL2.40ch08	Solyc08g075150.2	-19.0686	3.88864	3.71429e-39	-19.7102	3.24095	2.00379e-17	-19.994	3.18948	5.7951e-15	AT5G45310	--	--
SL2.40ch12	Solyc12g014350.1	-16.9325	1.35328	6.98661e-21	-14.8885	2.50903	5.93784e-264	-17.5565	1.36351	6.53412e-15	AT1G53430	--	--
SL2.40ch08	Solyc08g006770.2	-15.5557	2.25857	3.51426e-141	-15.2071	1.27052	1.63167e-55	-17.776	3.48474	3.30381e-81	AT2G36690	--	--
SL2.40ch09	Solyc09g089740.2	-15.5077	5.72278	0	-16.5252	2.99928	1.20509e-122	-17.0444	1.94295	2.30539e-41	AT1G06620	--	--
SL2.40ch05	Solyc05g010800.2	-18.968	2.4752	2.09253e-17	-19.5897	2.65189	5.20243e-13	-18.79	2.42764	4.41985e-20	AT1G13635	--	--
SL2.40ch05	Solyc05g014090.1	-32.9542	34.1237	1.51273e-123	-32.992	34.0481	3.09426e-112	-20.37	7.0815	9.49557e-66	AT2G19540	--	--
SL2.40ch01	Solyc01g066270.2	-19.1601	2.53563	3.40739e-16	-19.9512	2.7588	4.18123e-11	-20.3737	3.074	1.03827e-11	--	--	--
SL2.40ch01	Solyc01g102930.1	-34.7611	30.5099	1.16415e-10	-34.8789	30.2743	7.45058e-09	-34.6967	30.6388	7.27596e-12	AT5G36930	--	--
SL2.40ch07	Solyc07g062990.1	-35.2833	29.4655	1.52588e-05	-35.5529	28.9264	0.000976563	-35.4264	29.1794	0.00012207	AT3G15280	--	--
SL2.40ch10	Solyc10g084830.1	-17.5429	1.81048	2.90954e-24	-17.1868	2.09405	8.20091e-39	-17.9437	1.75913	6.66766e-19	AT5G02180	--	--
SL2.40ch11	Solyc11g038350.1	-34.3668	31.2984	6.93889e-18	-22.1746	4.65189	4.17233e-07	-34.9571	30.118	2.98023e-08	--	--	--
SL2.40ch09	Solyc09g015880.2	-21.4695	4.25679	1.49339e-09	-35.1976	29.6369	7.62939e-06	-21.4963	3.65897	1.30851e-07	ATMG00160	COX2	cytochrome oxidase 2
SL2.40ch06	Solyc06g006050.1	-35.1593	29.7135	1.90735e-06	-35.2389	29.5544	1.52588e-05	-35.7189	28.5944	0.00390625	AT3G47090	--	--
SL2.40ch12	Solyc12g098480.1	-20.7309	7.73384	5.10482e-61	-34.8536	30.3249	3.72529e-09	-34.1858	31.6605	2.64698e-23	AT3G23820	GAE6	UDP-D-glucuronate 4-epimerase 6
SL2.40ch08	Solyc08g028880.1	-21.6452	3.90532	2.46335e-07	-34.6779	30.6764	1.45519e-11	-20.07	2.28045	9.62443e-08	ATCG00160	RPS2	ribosomal protein S2
SL2.40ch04	Solyc04g082030.1	-15.0047	2.14701	4.92926e-186	-13.6957	3.22022	0	-14.9842	3.13781	0	AT5G11880	--	--
SL2.40ch05	Solyc05g010760.1	-33.7833	32.4655	1.46937e-39	-20.9299	7.14127	3.29585e-42	-21.4447	6.93198	6.31089e-30	AT4G31340	--	--
SL2.40ch01	Solyc01g098110.2	-16.0098	1.18741	1.51188e-29	-15.8958	2.00975	1.68603e-85	-15.9334	1.85493	1.60417e-79	AT1G54570	PES1	phytyl ester synthase 1
SL2.40ch07	Solyc07g043110.1	-34.3668	31.2984	6.93889e-18	-33.9051	32.2218	1.2326e-32	-34.6141	30.8038	4.54747e-13	AT4G15280	UGT71B5	UDP-glucosyl transferase 71B5
SL2.40ch03	Solyc03g042560.1	-20.4892	4.21727	1.89183e-17	-16.1487	7.91915	0	-19.8497	8.12204	1.10066e-134	AT3G53260	PAL2	phenylalanine ammonia-lyase 2
SL2.40ch12	Solyc12g014360.1	-18.0112	1.35962	1.74149e-10	-18.172	2.01322	7.94549e-19	-18.9478	1.83696	1.26116e-10	AT3G14850	TBL41	TRICHOME BIREFRINGENCE-LIKE 41
SL2.40ch09	Solyc09g008770.2	-18.4383	3.27197	9.60157e-42	-18.3659	1.2223	5.34215e-07	-19.3207	2.68406	8.47116e-18	AT2G36640	ECP63	embryonic cell protein 63
SL2.40ch06	Solyc06g084240.1	-20.8283	2.89534	4.4337e-07	-19.6374	2.55631	8.09069e-12	-19.9253	3.05198	3.16738e-15	AT4G02780	GA1	GA REQUIRING 1
SL2.40ch01	Solyc01g066470.2	-16.9659	2.76808	3.56897e-81	-17.9678	3.66464	1.5059e-69	-16.9316	2.00361	1.99755e-47	AT4G02340	--	--
SL2.40ch03	Solyc03g115780.1	-21.878	2.26973	0.00753784	-19.694	1.27338	0.000898047	-19.059	2.7845	2.83998e-22	AT5G07710	--	--
SL2.40ch01	Solyc01g104320.2	-16.0211	2.31774	4.59002e-108	-15.7116	2.02841	1.85513e-98	-16.4257	3.59696	3.0488e-220	AT3G26070	--	--
SL2.40ch10	Solyc10g075140.1	-35.6223	28.7875	0.000976562	-35.2389	29.5544	1.52588e-05	-35.6339	28.7643	0.000976563	--	--	--
SL2.40ch12	Solyc12g019330.1	-34.7611	30.5099	1.16415e-10	-35.0208	29.9905	2.38419e-07	-35.0579	29.9163	2.38419e-07	AT1G23300	--	--
SL2.40ch10	Solyc10g083890.1	-19.3343	2.3522	9.13466e-13	-16.7138	1.68841	3.82848e-35	-19.1533	3.70109	4.79419e-36	AT1G08080	ATACA7	A. THALIANA ALPHA CARBONIC ANHYDRASE 7
SL2.40ch10	Solyc10g084900.1	-21.2523	6.6912	4.06263e-29	-20.9399	5.12137	2.9392e-19	-34.5401	30.9519	2.84217e-14	AT2G38110	GPAT6	GLYCEROL-3-PHOSPHATE sn-2-ACYLTRANSFERASE 6
SL2.40ch03	Solyc03g096070.2	-18.3412	1.79831	3.31636e-14	-19.014	1.46335	2.73678e-06	-19.0369	1.48904	5.64869e-07	AT2G40116	--	--
SL2.40ch02	Solyc02g085110.2	-18.0027	2.20654	8.27814e-26	-17.9695	1.20062	1.07632e-08	-18.1413	2.08305	4.78309e-23	AT5G03260	LAC11	laccase 11
SL2.40ch09	Solyc09g092580.2	-16.448	2.685	1.23652e-108	-14.853	1.98594	6.07017e-170	-17.5917	2.7296	8.34226e-56	AT4G31500	SUR2	SUPERROOT 2
SL2.40ch08	Solyc08g062380.1	-34.6406	30.7509	1.81899e-12	-35.1976	29.6369	7.62939e-06	-34.9571	30.118	2.98023e-08	AT1G17010	--	--
SL2.40ch01	Solyc01g095370.2	-16.5184	1.39156	6.92975e-29	-16.8377	1.58491	1.52274e-28	-16.6521	1.7845	1.79142e-45	AT3G61590	HWS	HAWAIIAN SKIRT
SL2.40ch12	Solyc12g088760.1	-14.1915	1.61296	7.34006e-184	-15.6565	1.64333	2.75777e-67	-15.2135	1.84482	2.8627e-128	AT5G67090	--	--
SL2.40ch09	Solyc09g007940.2	-18.614	6.79777	6.55065e-189	-15.8545	2.5075	1.55391e-135	-15.866	2.32407	1.13801e-130	AT5G03300	ADK2	adenosine kinase 2
SL2.40ch03	Solyc03g020050.2	-21.2102	4.77526	4.43257e-14	-19.6957	5.60966	1.14554e-52	-22.5422	4.73697	4.76837e-07	--	--	--
SL2.40ch09	Solyc09g008720.1	-34.8796	30.2729	3.72529e-09	-34.9051	30.2218	1.49012e-08	-35.2189	29.5944	7.62939e-06	AT5G03795	--	--
SL2.40ch01	Solyc01g110630.2	-21.724	3.74778	1.62423e-06	-35.7826	28.4669	0.0078125	-21.6662	2.48904	0.000855446	AT4G38840	--	--
SL2.40ch01	Solyc01g110640.1	-20.8653	4.29527	3.28574e-14	-35.4901	29.0519	0.000488281	-20.6198	2.96709	7.59716e-09	AT4G35520	MLH3	MUTL protein homolog 3
SL2.40ch07	Solyc07g038100.2	-17.6256	1.56488	1.19416e-17	-18.3914	1.29937	1.28008e-07	-18.2869	2.26397	4.56452e-24	AT3G60310	--	--
SL2.40ch02	Solyc02g082880.2	-20.5686	6.05857	1.63688e-36	-20.6276	5.74586	2.43784e-30	-33.4851	33.062	2.48921e-60	AT2G17650	--	--
SL2.40ch09	Solyc09g005630.2	-18.1691	1.34774	1.93842e-09	-18.5009	2.28329	4.58417e-19	-17.8369	2.01541	3.48492e-26	AT5G01360	TBL3	TRICHOME BIREFRINGENCE-LIKE 3
SL2.40ch07	Solyc07g041900.2	-14.2089	3.34264	0	-13.3866	1.51719	4.29832e-272	-15.709	1.44389	2.43027e-56	AT3G45310	--	--
SL2.40ch11	Solyc11g042490.1	-22.6208	3.95423	0.000274658	-22.2951	4.41088	5.72205e-06	-21.7497	3.15201	3.5882e-05	--	--	--
SL2.40ch02	Solyc02g079560.1	-34.2833	31.4655	5.42101e-20	-18.5718	1.36173	2.33137e-07	-20.155	2.86755	2.38349e-11	AT1G11330	--	--
SL2.40ch09	Solyc09g075870.1	-20.2469	1.3011	0.00660882	-18.8281	4.70098	1.29627e-64	-21.7625	2.2964	0.00442505	AT3G22400	LOX5
SL2.40ch02	Solyc02g089260.2	-13.4807	1.24467	2.57748e-179	-13.5938	1.25655	1.38439e-162	-13.7869	1.16154	5.27231e-135	AT3G02260	UMB1	UMBRELLA 1
SL2.40ch12	Solyc12g062200.1	-22.1705	2.8547	0.00234985	-21.7324	3.53641	1.04904e-05	-35.4264	29.1794	0.00012207	--	--	--
SL2.40ch08	Solyc08g080660.1	-19.6344	6.757	4.80911e-92	-16.8305	4.76933	3.87764e-262	-20.5964	6.62859	2.73691e-48	AT4G11650	OSM34	osmotin 34
SL2.40ch05	Solyc05g007940.2	-16.9285	3.2941	5.00348e-118	-16.3544	1.40635	1.8249e-31	-17.5268	2.31007	1.09808e-41	AT2G02990	RNS1	ribonuclease 1
SL2.40ch01	Solyc01g099780.2	-12.973	3.89429	0	-12.608	3.31078	0	-12.8377	3.61004	0	AT3G05540	--	--
SL2.40ch06	Solyc06g051170.2	-18.1452	4.90532	2.45561e-118	-19.425	2.9812	6.15627e-18	-19.6003	3.70203	1.60187e-27	AT2G19930	--	--
SL2.40ch12	Solyc12g010960.1	-15.4968	4.69227	0	-15.7886	1.99543	2.17679e-90	-17.0474	2.80769	3.10698e-86	AT5G16990	--	--
SL2.40ch06	Solyc06g083100.1	-20.6835	3.18485	4.20985e-09	-20.5536	2.72404	1.7717e-07	-20.7403	2.72608	2.49951e-07	AT5G48520	2013-08-03	augmin 3
SL2.40ch01	Solyc01g047590.1	-33.9686	32.0949	7.88861e-31	-34.8789	30.2743	7.45058e-09	-21.5812	6.65897	8.27181e-25	AT1G67680	--	--
SL2.40ch05	Solyc05g008250.1	-35.8796	28.2729	0.0078125	-20.6886	2.45395	8.36458e-06	-22.2127	5.39593	1.16415e-10	AT1G22640	MYB3	myb domain protein 3
SL2.40ch04	Solyc04g058100.2	-16.6663	2.97726	9.43868e-115	-16.4788	3.62464	9.76841e-187	-16.7814	1.85922	6.09253e-45	AT5G02380	MT2B	metallothionein 2B
SL2.40ch06	Solyc06g082640.2	-34.229	31.5741	1.69407e-21	-21.6609	5.67937	6.10623e-15	-34.3686	31.2948	3.46945e-18	AT4G18710	UCU1	ULTRACURVATA 1
SL2.40ch01	Solyc01g094260.2	-21.7817	5.6323	9.05942e-14	-21.1021	2.15308	0.000912234	-20.7887	2.24393	4.12576e-05	AT3G61220	SDR1	short-chain dehydrogenase/reductase 1
SL2.40ch12	Solyc12g100190.1	-20.3611	4.47361	2.26048e-21	-18.8279	2.29825	1.15067e-15	-19.9365	3.94847	4.71906e-25	AT1G15520	PDR12	pleiotropic drug resistance 12
SL2.40ch04	Solyc04g039670.2	-17.7878	7.62004	0	-18.3605	8.28012	0	-18.988	9.84549	0	AT1G60810	ACLA-2	ATP-citrate lyase A-2
SL2.40ch02	Solyc02g084260.1	-20.391	3.76981	6.38773e-15	-34.6779	30.6764	1.45519e-11	-20.8515	2.94847	5.65315e-08	--	--	--
SL2.40ch06	Solyc06g066680.2	-18.4408	4.31413	2.21631e-73	-19.0448	5.74153	2.57497e-87	-20.1278	1.22601	0.00260217	AT1G79900	BAC2
SL2.40ch06	Solyc06g034390.1	-19.2469	3.3011	3.85533e-25	-19.9033	4.0247	2.36525e-23	-19.6775	4.85161	1.15729e-45	AT5G51550	EXL3	EXORDIUM like 3
SL2.40ch07	Solyc07g045090.2	-20.6835	3.8287	9.0845e-13	-33.7826	32.4669	1.17549e-38	-20.47	5.71143	2.35099e-38	AT5G16970	AT-AER	alkenal reductase
SL2.40ch10	Solyc10g005820.1	-18.9096	1.46818	2.86066e-07	-20.291	3.24913	4.96465e-12	-19.0932	2.71611	3.7982e-20	AT5G47770	FPS1	farnesyl diphosphate synthase 1
SL2.40ch11	Solyc11g069240.1	-18.7636	2.38077	2.3531e-18	-19.4589	3.16444	1.25183e-19	-18.9069	3.66784	1.23342e-41	AT5G03150	JKD	JACKDAW
SL2.40ch11	Solyc11g066020.1	-14.8795	1.13227	1.40161e-57	-13.9788	1.17026	2.00961e-108	-15.9484	1.44785	2.31116e-48	AT2G28840	XBAT31	XB3 ortholog 1 in Arabidopsis thaliana
SL2.40ch07	Solyc07g055260.2	-10.7814	1.31421	0	-11.4747	1.33663	0	-10.3058	1.44394	0	AT2G42750	--	--
SL2.40ch08	Solyc08g016270.1	-18.8208	6.91029	3.16808e-169	-20.5565	2.27338	1.50972e-05	-20.8194	8.18253	1.44891e-70	AT1G74170	RLP13	receptor like protein 13
SL2.40ch10	Solyc10g005120.1	-33.7449	32.5423	1.14794e-41	-21.4399	6.12137	1.56701e-20	-33.8152	32.4017	2.35099e-38	AT4G16330	--	--
SL2.40ch03	Solyc03g117540.2	-16.2205	1.39577	2.67008e-35	-17.5944	2.14646	8.00239e-31	-17.15	1.22194	3.68031e-16	AT2G07680	MRP11	multidrug resistance-associated protein 11
SL2.40ch09	Solyc09g082700.2	-18.7805	3.45972	2.30322e-37	-18.3065	4.04831	1.50177e-67	-18.6481	5.35529	9.8147e-117	AT3G22840	ELIP1	EARLY LIGHT-INDUCABLE PROTEIN
SL2.40ch06	Solyc06g054240.2	-19.2433	2.36927	1.22655e-13	-19.118	2.42538	3.05597e-14	-19.8039	1.8737	1.10973e-06	AT4G14930	--	--
SL2.40ch07	Solyc07g061800.2	-14.1678	1.26811	3.74817e-116	-15.9019	1.11954	2.01635e-27	-15.0058	1.27618	5.02308e-71	AT1G17100	HBP1	haem-binding protein 1
SL2.40ch12	Solyc12g040800.1	-16.665	2.4927	2.58987e-80	-16.3647	1.08691	2.18976e-19	-16.4663	2.65087	1.79599e-113	AT1G48590	--	--
SL2.40ch09	Solyc09g065890.2	-14.8962	3.96105	0	-16.3787	3.07384	7.66914e-143	-15.9998	2.35238	9.72836e-123	AT2G30550	--	--
SL2.40ch03	Solyc03g114580.2	-15.2275	1.3959	2.45488e-68	-15.3823	1.43474	2.06839e-62	-16.7665	1.02961	7.68585e-15	AT1G73980	--	--
SL2.40ch10	Solyc10g008090.1	-20.3954	6.40489	7.58905e-47	-19.9785	1.64333	0.000113611	-19.1585	2.45733	5.86012e-16	AT1G61790	--	--
SL2.40ch08	Solyc08g079920.1	-22.4132	4.36927	1.09673e-05	-22.6746	3.65189	0.00183105	-21.7625	4.2964	7.91624e-09	AT5G67360	ARA12
SL2.40ch05	Solyc05g005810.2	-15.231	2.60147	2.10156e-234	-17.9876	2.53007	5.76513e-33	-16.1497	1.89443	6.14901e-72	AT1G60060	--	--
SL2.40ch08	Solyc08g075960.2	-14.6326	1.10751	4.599e-65	-15.0167	2.06534	6.30629e-164	-14.6866	1.08917	1.64863e-64	AT5G45550	MOB1-like	MOB1-like
SL2.40ch06	Solyc06g073760.2	-18.8924	3.236	1.53762e-30	-18.9171	1.45102	1.37387e-06	-19.0369	2.45989	8.92102e-18	AT5G20950	--	--
SL2.40ch08	Solyc08g083210.2	-15.6577	3.66333	0	-17.4471	1.5734	5.83252e-19	-17.2861	1.66041	7.06975e-26	AT4G02290	GH9B13	glycosyl hydrolase 9B13
SL2.40ch07	Solyc07g044750.2	-18.724	1.74778	8.53974e-11	-18.9411	2.07174	5.16595e-12	-18.04	1.02631	7.95091e-07	AT1G30540	--	--
SL2.40ch01	Solyc01g097980.2	-14.945	1.27768	1.74075e-69	-15.3018	1.31918	9.22908e-56	-15.6068	1.03206	2.37744e-31	AT1G08720	EDR1	ENHANCED DISEASE RESISTANCE 1
SL2.40ch01	Solyc01g094140.2	-18.5634	5.15015	2.19633e-99	-19.212	5.9333	5.22992e-84	-18.9657	5.88992	8.12141e-115	AT2G45510	CYP704A2	cytochrome P450, family 704, subfamily A, polypeptide 2
SL2.40ch06	Solyc06g065150.1	-33.6045	32.8231	2.13821e-50	-35.6216	28.7889	0.00195312	-20.2497	5.32193	2.93874e-39	AT3G51570	--	--
SL2.40ch05	Solyc05g006910.2	-17.5261	1.3934	3.58198e-15	-17.389	1.17608	1.26443e-11	-17.9303	1.66122	6.37859e-17	AT2G38280	FAC1	EMBRYONIC FACTOR1
SL2.40ch01	Solyc01g095410.2	-11.9975	1.89414	0	-11.9471	1.58464	0	-12.2663	1.40882	0	AT2G04520	--	--
SL2.40ch07	Solyc07g054930.2	-20.577	4.87177	3.79889e-22	-20.4972	6.00673	8.30744e-37	-20.2127	6.22601	1.30506e-54	AT2G44800	--	--
SL2.40ch03	Solyc03g096610.1	-21.6968	3.80223	8.67993e-07	-21.7324	3.53641	1.04904e-05	-21.5518	3.54793	4.62867e-07	AT1G33350	--	--
SL2.40ch10	Solyc10g008860.1	-34.1593	31.7135	1.32349e-23	-19.9551	7.091	9.62044e-79	-33.5184	32.9953	1.27447e-57	AT4G27570	--	--
SL2.40ch02	Solyc02g086300.2	-18.8913	4.01224	8.90362e-47	-16.4455	1.55797	6.85224e-36	-18.6701	1.69664	4.58033e-11	AT5G38200	--	--
SL2.40ch11	Solyc11g066890.1	-15.5104	1.53116	2.23197e-67	-12.6481	1.83907	0	-15.5924	1.93031	9.53272e-109	AT1G08250	AtADT6	Arabidopsis thaliana arogenate dehydratase 6
SL2.40ch12	Solyc12g038200.1	-34.9058	30.2204	7.45058e-09	-34.8536	30.3249	3.72529e-09	-22.144	5.53343	7.27596e-12	AT4G34450	--	--
SL2.40ch04	Solyc04g040090.2	-20.6059	3.34012	2.13584e-10	-19.3661	3.35	2.81582e-22	-20.1905	1.62654	0.000305864	AT3G57030	--	--
SL2.40ch11	Solyc11g071830.1	-16.0096	3.00154	4.14428e-183	-17.5771	2.61751	1.10372e-45	-15.7543	2.59684	1.09784e-176	AT3G44110	J3
SL2.40ch08	Solyc08g066960.2	-19.9502	1.29527	0.00266726	-19.9878	3.41088	5.13756e-16	-20.0494	2.10795	7.56128e-07	AT1G15460	BOR4	REQUIRES HIGH BORON 4
SL2.40ch01	Solyc01g008650.2	-21.6968	5.80223	1.58207e-15	-34.5208	30.9905	2.84217e-14	-20.269	6.11353	1.06911e-50	AT5G25120	CYP71B11	ytochrome p450, family 71, subfamily B, polypeptide 11
SL2.40ch06	Solyc06g061280.2	-14.9753	2.90532	0	-14.8683	1.89157	1.6217e-152	-16.0203	1.94304	4.27275e-82	AT2G23910	--	--
SL2.40ch11	Solyc11g044690.1	-34.5702	30.8918	1.13687e-13	-34.5053	31.0215	1.42109e-14	-34.3414	31.3493	8.67362e-19	ATCG01130	YCF1.2
SL2.40ch10	Solyc10g086770.1	-33.6499	32.7323	2.18953e-47	-20.8639	7.27338	2.20321e-46	-20.4324	6.95665	2.48921e-60	AT3G54130	--	--
SL2.40ch04	Solyc04g005470.2	-17.0305	1.1348	2.47934e-14	-17.6164	1.05333	2.18737e-08	-17.1328	1.51107	6.0389e-24	AT1G13920	--	--
SL2.40ch12	Solyc12g017460.1	-14.8433	2.06008	4.15606e-191	-14.7514	1.17852	4.41908e-65	-16.5528	1.01233	1.8016e-16	AT1G28590	--	--
SL2.40ch04	Solyc04g078340.2	-15.8044	3.56457	3.61531e-300	-15.3388	3.24518	0	-16.5166	2.78825	4.29993e-121	AT5G10600	CYP81K2	cytochrome P450, family 81, subfamily K, polypeptide 2
SL2.40ch01	Solyc01g087450.2	-18.3181	1.51246	1.36854e-10	-17.3604	1.49577	2.55026e-18	-18.1119	1.59757	1.97785e-14	AT5G21080	--	--
SL2.40ch01	Solyc01g100740.2	-18.3894	1.18752	8.92426e-07	-18.161	1.01338	7.17136e-06	-18.7617	1.25088	2.87203e-06	AT1G09300	--	--
SL2.40ch11	Solyc11g008110.1	-18.3109	1.28613	4.65523e-08	-18.4145	1.75322	1.34553e-12	-18.5581	2.13438	1.20359e-18	AT5G05680	MOS7	MODIFIER OF SNC1,7
SL2.40ch08	Solyc08g007420.2	-18.5686	1.20604	2.49154e-06	-19.2631	2.47501	2.07537e-13	-18.3737	1.074	4.4165e-06	AT4G17260	--	--
SL2.40ch06	Solyc06g009280.1	-18.888	4.5008	9.64613e-60	-17.088	7.90617	0	-20.3515	5.1184	2.19556e-32	AT3G62150	PGP21	P-glycoprotein 21
SL2.40ch08	Solyc08g045880.1	-20.8527	7.49029	1.85841e-51	-19.4654	6.07039	1.45063e-74	-20.9918	7.83777	1.63133e-55	--	--	--
SL2.40ch03	Solyc03g079970.1	-19.0735	9.04875	6.79038653395445e-313	-20.5897	7.82181	3.95001e-66	-19.8371	8.14725	4.29944e-137	AT3G49550	--	--
SL2.40ch08	Solyc08g078920.1	-20.7595	4.50677	9.69446e-17	-20.8821	2.06693	0.000535053	-20.8515	2.94847	5.65315e-08	AT5G46900	--	--
SL2.40ch03	Solyc03g078470.2	-34.3668	31.2984	6.93889e-18	-21.5026	5.99584	9.21572e-19	-34.5949	30.8423	2.27374e-13	AT5G58940	CRCK1	calmodulin-binding receptor-like cytoplasmic kinase 1
SL2.40ch12	Solyc12g097020.1	-20.9502	3.29527	3.10815e-08	-21.2324	3.36649	4.17698e-07	-21.2625	1.68169	0.00661075	AT5G41540	--	--
SL2.40ch03	Solyc03g123750.2	-17.345	3.39663	2.99837e-94	-18.5669	2.8202	2.57577e-27	-16.8887	2.32803	1.72631e-65	AT3G14360	--	--
SL2.40ch06	Solyc06g007860.1	-21.1641	6.86752	2.81667e-33	-34.5864	30.8593	4.54747e-13	-34.1141	31.8038	2.06795e-25	--	--	--
SL2.40ch02	Solyc02g037500.1	-20.5147	6.16628	1.84693e-39	-18.8018	5.05765	1.89391e-77	-21.9044	4.0126	4.17233e-07	--	--	--
SL2.40ch06	Solyc06g009040.2	-19.5154	3.24612	1.25183e-19	-20.9399	3.12137	1.85702e-07	-20.4083	5.83482	1.14794e-41	AT4G02520	GSTF2	glutathione S-transferase PHI 2
SL2.40ch02	Solyc02g077640.1	-19.0275	2.6449	5.724e-19	-18.7789	3.10345	1.84044e-28	-18.5862	2.64891	6.14957e-27	AT5G46090	--	--
SL2.40ch05	Solyc05g046020.2	-21.5856	2.8547	0.000156522	-21.2631	2.47501	0.000310749	-20.9203	1.64104	0.00522288	AT1G05260	RCI3A
SL2.40ch09	Solyc09g007890.1	-18.887	5.08199	1.40659e-77	-18.5643	6.25784	1.85278e-150	-19.3264	6.52466	1.66327e-111	AT2G37040	PAL1	PHE ammonia lyase 1
SL2.40ch01	Solyc01g088300.2	-18.2958	3.31637	4.91052e-47	-18.2665	3.82428	1.12929e-61	-17.8871	3.62832	4.13526e-82	AT5G39150	--	--
SL2.40ch01	Solyc01g009680.2	-19.6452	3.90532	5.92849e-26	-21.45	6.1012	3.09167e-20	-20.9963	5.82889	8.07794e-28	AT3G45140	LOX2	lipoxygenase 2
SL2.40ch03	Solyc03g083440.2	-13.9904	2.46048	0	-14.1019	1.67287	3.67343e-202	-13.9717	2.56521	0	AT5G53460	GLT1	NADH-dependent glutamate synthase 1
SL2.40ch01	Solyc01g079060.2	-18.5138	1.9933	1.97018e-15	-18.2637	1.01794	1.46098e-05	-18.4754	1.15462	2.07861e-06	AT3G62080	--	--
SL2.40ch08	Solyc08g067160.2	-18.3532	1.08837	5.26904e-06	-18.117	2.50867	1.13068e-29	-18.2989	2.11436	6.2275e-21	AT5G20060	--	--
SL2.40ch02	Solyc02g087390.1	-33.2422	33.5477	3.29444e-83	-32.9186	34.1949	3.10967e-124	-33.4042	33.2237	1.48368e-67	AT3G01320	SNL1	SIN3-like 1
SL2.40ch03	Solyc03g117790.1	-17.1451	1.6178	4.2144e-25	-17.4104	1.53641	1.32798e-18	-17.4137	1.06242	2.05196e-10	AT1G79640	--	--
SL2.40ch06	Solyc06g069900.2	-18.2837	5.70944	5.75217e-154	-19.3997	7.03182	1.36342e-113	-19.4615	6.25458	1.53409e-92	AT5G05600	--	--
SL2.40ch04	Solyc04g051150.2	-17.7887	2.76574	5.21458e-46	-17.7039	1.0597	5.24506e-08	-18.2727	2.85702	1.88605e-38	AT3G07020	UGT80A2	UDP-glucosyl transferase 80A2
SL2.40ch10	Solyc10g052600.1	-17.8124	3.5709	1.89223e-76	-18.2996	2.68592	7.22945e-30	-19.57	5.51141	1.18695e-66	AT3G05390	--	--
SL2.40ch12	Solyc12g015860.1	-12.8168	1.65949	0	-12.9548	1.90471	0	-13.09	1.5308	0	AT4G17190	FPS2	farnesyl diphosphate synthase 2
SL2.40ch11	Solyc11g011870.1	-21.1515	6.89283	7.16205e-34	-18.9009	7.19938	2.56462e-171	-33.8152	32.4017	2.35099e-38	AT1G70530	CRK3	cysteine-rich RLK (RECEPTOR-like protein kinase) 3
SL2.40ch12	Solyc12g013980.1	-17.4727	1.20326	6.51345e-12	-17.5184	2.29847	7.03485e-37	-17.8308	1.94276	1.60317e-24	AT3G58640	--	--
SL2.40ch03	Solyc03g097980.2	-15.228	2.10497	1.13774e-153	-14.8295	1.38176	3.04552e-84	-15.7885	1.18166	4.27769e-36	AT1G31930	XLG3	extra-large GTP-binding protein 3
SL2.40ch11	Solyc11g006270.1	-18.9195	1.84704	1.26116e-10	-19.61	2.16646	5.19494e-09	-19.3588	1.10375	0.000877552	AT5G16010	--	--
SL2.40ch07	Solyc07g054980.1	-21.5305	4.1348	1.02445e-08	-19.0171	3.15308	6.78607e-25	-22.5812	4.65897	9.53674e-07	AT3G23250	MYB15	myb domain protein 15
SL2.40ch03	Solyc03g097840.2	-16.3064	2.65141	2.98094e-116	-14.2499	1.00496	3.40713e-67	-16.7828	1.01165	2.24988e-14	AT5G14040	PHT3;1	phosphate transporter 3;1
SL2.40ch08	Solyc08g078760.1	-16.8819	1.5236	7.47908e-27	-16.9826	1.7195	3.98182e-30	-17.0816	1.18137	1.51523e-15	AT5G47580	ASG7	ALTERED SEED GERMINATION 7
SL2.40ch01	Solyc01g008390.1	-35.1983	29.6355	3.8147e-06	-34.9051	30.2218	1.49012e-08	-22.3737	5.074	7.45058e-09	AT3G05650	RLP32	receptor like protein 32
SL2.40ch03	Solyc03g043910.2	-19.442	2.498	1.39882e-12	-20.3417	1.67391	0.000606107	-19.8813	3.41504	3.09049e-19	AT3G49800	--	--
SL2.40ch02	Solyc02g087110.2	-14.7782	2.32282	1.14392e-254	-13.948	1.81737	5.39469e-265	-15.1458	2.90408	0	AT3G01420	PADOX-1	plant alpha dioxygenase 1
SL2.40ch10	Solyc10g055820.1	-17.7455	1.52973	8.59467e-16	-17.9275	3.14621	1.77975e-52	-17.8454	1.14693	3.25554e-09	AT3G12500	PR3	PATHOGENESIS-RELATED 3
SL2.40ch02	Solyc02g069280.2	-21.9892	3.21727	0.000221252	-20.2789	1.27338	0.0079159	-21.144	2.36351	5.94761e-05	AT1G31280	AtAGO2
SL2.40ch03	Solyc03g116530.2	-20.4043	4.38719	5.76348e-20	-20.9864	2.38441	0.000113074	-21.5518	2.074	0.00719738	AT1G80160	GLYI7	glyoxylase I 7
SL2.40ch02	Solyc02g082450.2	-17.5325	4.04187	3.59719e-119	-18.5277	2.77588	3.2649e-27	-19.0578	2.09108	7.27171e-13	AT2G17500	--	--
SL2.40ch10	Solyc10g076530.1	-20.2541	5.51766	2.51473e-36	-33.1539	33.7243	3.73091e-89	-34.0057	32.0207	1.26218e-29	AT1G21270	WAK2	wall-associated kinase 2
SL2.40ch02	Solyc02g021230.2	-18.9087	1.76355	7.13507e-10	-19.4349	4.13136	3.50166e-32	-19.1201	1.16223	0.000156158	AT1G14590	--	--
SL2.40ch05	Solyc05g012810.1	-19.911	4.20385	2.71619e-25	-15.9675	1.21646	5.32743e-31	-19.0926	1.2964	1.55027e-05	AT3G11810	--	--
SL2.40ch01	Solyc01g014560.2	-33.7135	32.6051	1.79366e-43	-17.5068	2.17384	1.41659e-33	-21.0052	1.81097	0.00143091	AT5G60900	RLK1	receptor-like protein kinase 1
SL2.40ch01	Solyc01g098360.1	-34.6406	30.7509	1.81899e-12	-22.6746	3.65189	0.00183105	-35.8152	28.4017	0.0078125	--	--	--
SL2.40ch06	Solyc06g060800.2	-16.9724	2.05106	6.56093e-45	-17.5022	2.54094	2.06271e-45	-16.8861	1.96035	8.21869e-47	AT4G16770	--	--
SL2.40ch07	Solyc07g045350.2	-16.8715	3.19418	3.60667e-115	-16.1543	2.37278	6.8169e-99	-17.1664	2.70405	8.01416e-74	AT5G48230	EMB1276	EMBRYO DEFECTIVE 1276
SL2.40ch09	Solyc09g059020.2	-16.4753	3.22954	1.17643e-154	-17.0282	3.38198	7.54275e-111	-15.4692	1.48209	7.16541e-70	AT4G13010	--	--
SL2.40ch09	Solyc09g047920.1	-34.8796	30.2729	3.72529e-09	-21.4009	4.19938	1.49339e-09	-21.9044	4.0126	4.17233e-07	AT5G66850	MAPKKK5	mitogen-activated protein kinase kinase kinase 5
SL2.40ch12	Solyc12g042750.1	-21.563	6.06971	9.21572e-19	-21.1609	6.67937	2.63775e-30	-34.6141	30.8038	4.54747e-13	AT5G32440	--	--
SL2.40ch03	Solyc03g117600.2	-13.4369	1.64451	1.88733076711356e-321	-13.3892	1.9056	0	-13.9685	1.98174	0	AT5G48930	HCT	hydroxycinnamoyl-CoA shikimate/quinate hydroxycinnamoyl transferase
SL2.40ch08	Solyc08g079300.2	-21.0913	7.01313	7.58194e-37	-19.9811	5.03891	4.40218e-35	-33.8969	32.2382	1.92593e-34	AT4G12320	CYP706A6	cytochrome P450, family 706, subfamily A, polypeptide 6
SL2.40ch12	Solyc12g056250.1	-12.8906	3.13292	0	-12.1901	2.7625	0	-14.2529	1.6498	5.87636e-198	AT5G41210	GSTT1	glutathione S-transferase THETA 1
SL2.40ch04	Solyc04g025560.2	-19.4683	8.25923	1.45077e-178	-19.5782	9.84475	3.7595e-276	-19.5458	8.72983	7.97376e-205	AT3G62290	ATARFA1E	ADP-ribosylation factor A1E
SL2.40ch03	Solyc03g112320.2	-16.16	1.6909	3.94239e-53	-17.6424	2.00036	4.83851e-26	-16.2359	2.04744	1.03705e-78	AT5G50160	FRO8	ferric reduction oxidase 8
SL2.40ch12	Solyc12g027850.1	-18.6359	1.28	1.0065e-06	-19.3065	1.60352	4.3487e-06	-19.0685	1.42585	1.85348e-06	AT5G63610	HEN3	HUA ENHANCER 3
SL2.40ch08	Solyc08g014610.2	-22.1452	4.90532	2.98023e-08	-22.0026	4.99584	4.07454e-09	-20.9365	1.94847	0.000535053	AT3G22200	POP2	POLLEN-PISTIL INCOMPATIBILITY 2
SL2.40ch08	Solyc08g080040.2	-15.4739	1.42911	1.00166e-60	-15.2729	2.61755	5.25865e-221	-15.4647	3.70716	0	AT4G22880	TT18
SL2.40ch03	Solyc03g113160.1	-34.1689	31.6943	2.64698e-23	-33.8113	32.4095	3.76158e-37	-34.1044	31.8232	5.16988e-26	AT5G03390	--	--
SL2.40ch03	Solyc03g095330.2	-18.4905	1.5709	2.99391e-10	-18.624	1.93938	3.72958e-13	-18.3851	1.54151	5.30026e-11	--	--	--
SL2.40ch11	Solyc11g062120.1	-16.4271	1.34191	1.62544e-28	-17.2688	1.20473	3.7711e-13	-16.7717	1.47618	3.8886e-29	AT1G63440	HMA5	heavy metal atpase 5
SL2.40ch06	Solyc06g074850.2	-16.8631	1.68	7.30454e-33	-16.4472	1.59191	2.3103e-37	-16.4298	2.26443	3.25387e-84	AT3G45010	scpl48	serine carboxypeptidase-like 48
SL2.40ch06	Solyc06g063090.2	-15.7964	2.16071	1.32409e-109	-16.066	1.58139	1.268e-47	-16.4167	2.83429	2.98303e-134	AT1G72330	ALAAT2	alanine aminotransferase 2
SL2.40ch11	Solyc11g071530.1	-17.6601	1.53563	1.02952e-16	-18.449	1.84453	1.72495e-13	-17.8353	1.47112	1.23474e-14	AT1G70190	--	--
SL2.40ch06	Solyc06g011370.2	-16.8496	1.80548	5.28891e-38	-16.5062	1.13621	4.58732e-19	-15.9399	1.44568	2.60481e-48	AT2G25140	HSP98.7	HEAT SHOCK PROTEIN 98.7
SL2.40ch06	Solyc06g034250.1	-35.1593	29.7135	1.90735e-06	-22.5714	3.85834	0.000518799	-22.7625	4.2964	1.52588e-05	AT1G34320	--	--
SL2.40ch09	Solyc09g008370.1	-16.1141	2.54869	9.99564e-123	-16.9446	3.65607	5.50226e-138	-16.5923	2.82294	1.14169e-118	AT2G39210	--	--
SL2.40ch01	Solyc01g110110.2	-15.0118	1.23476	2.23267e-62	-15.4692	1.16023	4.59706e-39	-15.2588	1.02977	2.14231e-39	AT4G39090	RD19A	RESPONSIVE TO DEHYDRATION 19A
SL2.40ch05	Solyc05g012770.2	-14.9351	1.99487	1.05297e-168	-14.4058	1.87492	4.60685e-206	-15.6753	1.33873	8.4038e-50	AT1G13960	WRKY4	WRKY DNA-binding protein 4
SL2.40ch04	Solyc04g025470.1	-34.4908	31.0505	3.55271e-15	-34.7826	30.4669	4.65661e-10	-34.5401	30.9519	2.84217e-14	--	--	--
SL2.40ch03	Solyc03g083420.2	-12.9136	1.93996	0	-13.8046	2.40031	0	-12.3047	3.19238	0	AT5G53450	ORG1	OBP3-responsive gene 1
SL2.40ch01	Solyc01g087360.1	-20.4968	5.03223	5.10551e-25	-33.8985	32.2351	6.16298e-33	-20.7127	4.39593	4.21145e-18	AT3G52100	--	--
SL2.40ch02	Solyc02g085400.2	-14.3939	1.33349	7.63235e-110	-15.009	1.33632	4.08817e-70	-14.5864	1.27901	7.145e-95	AT2G25737	--	--
SL2.40ch02	Solyc02g071090.2	-17.9363	1.60721	8.88969e-15	-20.8821	3.23685	3.10815e-08	-17.79	1.1943	2.61196e-10	AT4G18210	PUP10	purine permease 10
SL2.40ch06	Solyc06g066240.2	-18.8384	4.87516	3.55389e-73	-18.8868	5.22757	1.19092e-78	-19.6015	4.61832	4.76005e-43	AT3G26330	CYP71B37	cytochrome P450, family 71, subfamily B, polypeptide 37
SL2.40ch12	Solyc12g016080.1	-34.5536	30.925	5.68434e-14	-35.5529	28.9264	0.000976563	-35.3152	29.4017	3.05176e-05	AT2G24360	--	--
SL2.40ch03	Solyc03g006780.2	-17.7722	2.73257	2.00906e-45	-16.8295	1.55249	1.33312e-27	-17.6695	2.97256	5.52131e-63	AT1G11410	--	--
SL2.40ch10	Solyc10g084590.2	-18.1123	6.32718	3.70409e-221	-16.071	5.09394	0	-16.9733	6.95591	0	AT3G26300	CYP71B34	cytochrome P450, family 71, subfamily B, polypeptide 34
SL2.40ch05	Solyc05g013260.1	-34.229	31.5741	1.69407e-21	-34.9901	30.0519	1.19209e-07	-21.4963	6.82889	8.07794e-28	AT3G46710	--	--
SL2.40ch10	Solyc10g085200.1	-14.0718	2.57059	0	-14.8144	1.30006	1.01693e-75	-14.462	1.59538	3.72088e-160	AT3G51840	ATSCX
SL2.40ch06	Solyc06g053220.2	-17.0081	3.04734	7.9867e-96	-16.3733	1.53934	6.61572e-37	-18.0853	1.93484	2.57936e-20	AT2G46680	HB-7	homeobox 7
SL2.40ch05	Solyc05g054020.1	-20.3163	3.39312	8.18195e-13	-22.3639	4.27338	2.09808e-05	-20.6015	3.97447	1.30028e-15	AT1G59780	--	--
SL2.40ch03	Solyc03g034120.2	-18.5096	1.91806	1.98014e-14	-21.9009	3.19938	0.000221252	-19.0072	1.38811	2.95585e-06	AT4G36740	HB40	homeobox protein 40
SL2.40ch01	Solyc01g108780.2	-20.2668	8.66205	6.19615e-120	-19.5263	4.33392	2.17172e-33	-20.0518	5.074	3.14537e-39	AT2G23610	MES3	methyl esterase 3
SL2.40ch07	Solyc07g043660.2	-19.2541	3.07288	7.77364e-22	-19.3065	2.77345	4.09873e-16	-18.9573	2.73697	1.71041e-22	AT2G17650	--	--
SL2.40ch09	Solyc09g092760.2	-14.9499	3.69404	0	-14.9859	3.69868	0	-15.9512	2.44956	5.66169e-137	--	--	--
SL2.40ch08	Solyc08g080650.1	-12.8823	1.45517	0	-13.9013	3.30172	0	-12.83	1.26716	0	AT4G11650	OSM34	osmotin 34
SL2.40ch04	Solyc04g054150.1	-19.0906	3.61369	2.19645e-33	-18.7784	2.52544	2.54411e-19	-20.0097	2.632	2.24445e-10	AT4G14540	NF-YB3	nuclear factor Y, subunit B3
SL2.40ch06	Solyc06g017860.1	-20.8008	7.59424	2.43424e-55	-34.1038	31.8245	4.1359e-25	-21.2188	7.38386	9.18355e-41	AT3G45010	scpl48	serine carboxypeptidase-like 48
SL2.40ch03	Solyc03g083770.1	-16.2486	3.08391	5.67027e-164	-14.4121	3.25813	0	-16.5926	2.56936	5.03813e-98	AT5G62360	--	--
SL2.40ch00	Solyc00g005040.2	-21.4502	4.29527	7.83984e-10	-21.4811	4.03891	1.94123e-08	-22.0812	2.48904	0.00418091	AT5G46240	KAT1	potassium channel in Arabidopsis thaliana 1
SL2.40ch01	Solyc01g081140.1	-34.4614	31.1094	8.88178e-16	-21.5835	5.83409	1.05818e-16	-34.3826	31.2668	6.93889e-18	AT5G17580	--	--
SL2.40ch03	Solyc03g121680.1	-17.8945	3.49829	1.83461e-68	-18.9965	4.36423	3.93353e-49	-18.5013	5.89997	9.10442e-159	AT3G13790	ATCWINV1	ARABIDOPSIS THALIANA CELL WALL INVERTASE 1
SL2.40ch03	Solyc03g119370.1	-20.5971	6.00154	4.85303e-35	-16.5105	1.07767	3.04105e-17	-21.47	2.88136	4.92334e-05	AT1G68320	MYB62	myb domain protein 62
SL2.40ch10	Solyc10g047330.1	-34.1045	31.8231	2.06795e-25	-21.7631	5.47501	6.82121e-13	-34.3152	31.4017	2.1684e-19	--	--	--
SL2.40ch11	Solyc11g073310.1	-34.1223	31.7875	8.27181e-25	-33.9679	32.0963	3.15544e-30	-34.4571	31.118	4.44089e-16	AT5G57670	--	--
SL2.40ch12	Solyc12g042300.1	-18.7645	2.74778	3.11951e-24	-18.4864	3.38441	1.93883e-41	-18.9153	2.27492	3.62297e-16	AT2G02040	PTR2-B
SL2.40ch03	Solyc03g122100.1	-19.7292	2.12263	6.22176e-08	-19.9399	1.95145	3.18363e-06	-20.1578	1.89114	2.24756e-05	AT1G74960	KAS2	BETA-KETOACYL-ACP SYNTHETASE 2
SL2.40ch09	Solyc09g098090.2	-16.2631	1.90204	6.4986e-62	-17.3747	1.05198	8.69233e-10	-16.4168	1.41194	1.21515e-33	AT1G60690	--	--
SL2.40ch12	Solyc12g095810.1	-20.5358	1.78431	0.000679548	-19.8201	1.18591	0.00320154	-20.0812	2.48904	3.54222e-09	AT1G52190	--	--
SL2.40ch06	Solyc06g060590.2	-17.1007	1.82432	2.07277e-32	-33.5091	33.0138	2.03916e-56	-17.4674	1.35021	1.00701e-15	AT1G21460	SWEET1
SL2.40ch01	Solyc01g009960.2	-21.8611	5.47361	2.6148e-12	-20.0714	2.85834	5.74776e-11	-21.5518	3.54793	4.62867e-07	AT1G43800	FTM1	FLORAL TRANSITION AT THE MERISTEM1
SL2.40ch10	Solyc10g083570.1	-15.3976	1.57329	5.43164e-77	-15.6327	2.23943	5.95176e-126	-15.6712	2.45652	1.3398e-167	AT2G36460	FBA6	fructose-bisphosphate aldolase 6
SL2.40ch04	Solyc04g055260.2	-18.104	6.3438	7.91854e-224	-16.4158	5.06042	0	-19.1338	3.93907	1.46737e-42	AT5G66430	--	--
SL2.40ch12	Solyc12g099540.1	-16.7259	1.44449	1.00077e-26	-17.0647	1.55533	4.03585e-24	-16.5102	1.55699	5.08311e-38	AT3G16630	KINESIN-13A
SL2.40ch03	Solyc03g019690.1	-19.2415	1.09797	0.000524355	-19.1362	4.38885	4.28726e-45	-20.9406	2.32554	3.85582e-05	AT1G73260	KTI1	kunitz trypsin inhibitor 1
SL2.40ch04	Solyc04g005230.2	-18.865	5.85101	1.10997e-108	-18.4159	6.99948	1.45199e-220	-18.1878	5.632	7.71174e-180	AT3G48700	CXE13	carboxyesterase 13
SL2.40ch03	Solyc03g112210.1	-15.7724	1.66217	1.88907e-66	-17.2079	2.97064	6.09696e-76	-16.6447	1.08987	7.22677e-18	--	--	--
SL2.40ch05	Solyc05g053370.2	-17.6258	2.03566	1.01267e-28	-19.2992	1.7588	3.88182e-07	-17.9997	1.28834	3.23132e-10	AT2G30080	ZIP6
SL2.40ch02	Solyc02g076910.2	-17.4616	8.27255	0	-21.2399	6.5213	2.44862e-27	-20.2625	7.2964	2.76357e-76	AT5G45890	SAG12	senescence-associated gene 12
SL2.40ch11	Solyc11g005640.1	-17.5254	3.03578	1.18431e-66	-17.5791	4.12689	5.00171e-115	-17.645	4.11248	2.0057e-127	AT5G20620	UBQ4	ubiquitin 4
SL2.40ch01	Solyc01g108000.2	-17.6056	1.23454	1.46654e-11	-16.7811	1.77319	7.80653e-37	-17.9973	2.48195	1.8635e-35	AT1G49730	--	--
SL2.40ch03	Solyc03g113820.1	-21.5199	6.15587	6.09864e-20	-34.6216	30.7889	1.81899e-12	-34.7189	30.5944	2.91038e-11	AT5G13690	NAGLU	N-ACETYL-GLUCOSAMINIDASE
SL2.40ch04	Solyc04g015070.2	-18.0931	1.34373	8.38011e-10	-17.4983	1.05314	4.74987e-09	-17.5348	1.73613	6.09083e-24	AT5G47710	--	--
SL2.40ch11	Solyc11g032090.1	-18.4712	3.46881	7.01731e-46	-33.9679	32.0963	3.15544e-30	-19.0488	5.08	4.92874e-78	AT2G47010	--	--
SL2.40ch10	Solyc10g011650.2	-19.9076	9.3805	5.3511e-197	-33.2283	33.5755	1.81194e-80	-20.5663	6.68871	4.27642e-50	AT2G46370	JAR1	JASMONATE RESISTANT 1
SL2.40ch11	Solyc11g066100.1	-14.9582	4.10939	0	-14.9715	3.87321	0	-13.527	3.95291	0	AT3G12580	HSP70	heat shock protein 70
SL2.40ch05	Solyc05g009390.2	-16.8148	1.45558	1.12005e-25	-18.8287	2.55913	3.79831e-19	-17.4507	1.33125	2.26081e-15	AT1G77420	--	--
SL2.40ch05	Solyc05g006520.2	-12.6004	1.27435	0	-12.5279	1.18432	1.19849e-300	-12.6287	1.08199	8.10439e-259	AT1G59900	E1 ALPHA	pyruvate dehydrogenase complex E1 alpha subunit
SL2.40ch10	Solyc10g049530.1	-35.5536	28.925	0.000488281	-34.3536	31.3249	6.93889e-18	-21.644	3.36351	5.64754e-06	AT5G41980	--	--
SL2.40ch07	Solyc07g006330.1	-20.0278	1.52539	0.000535436	-21.1474	2.70634	3.39532e-05	-19.9253	2.56996	4.18123e-11	AT5G14850	--	--
SL2.40ch12	Solyc12g057070.1	-34.2396	31.553	3.38813e-21	-18.4343	6.96268	1.24031e-214	-22.7127	4.39593	7.62939e-06	AT1G22360	UGT85A2	UDP-glucosyl transferase 85A2
SL2.40ch05	Solyc05g012480.2	-14.1839	1.55474	8.12479e-172	-14.5969	1.25043	2.7847e-81	-14.3134	1.38374	1.86888e-133	AT3G02090	MPPBETA
SL2.40ch02	Solyc02g030290.1	-35.8796	28.2729	0.0078125	-35.3291	29.3738	6.10352e-05	-34.9264	30.1794	1.49012e-08	AT3G14470	--	--
SL2.40ch03	Solyc03g044350.1	-20.9408	5.31413	5.36178e-21	-34.4051	31.2218	1.11022e-16	-34.4416	31.149	2.22045e-16	AT5G05140	--	--
SL2.40ch07	Solyc07g023990.1	-18.6226	5.30661	3.90792e-102	-19.5507	9.89982	3.07018e-287	-19.7887	7.074	5.8521e-98	AT3G24530	--	--
SL2.40ch01	Solyc01g109680.2	-17.9754	1.38339	4.91365e-11	-17.1317	2.43833	2.735e-54	-18.206	1.23447	2.46204e-08	AT4G39235	--	--
SL2.40ch04	Solyc04g078110.1	-19.2687	1.61124	5.34814e-07	-18.5459	1.73435	2.44426e-11	-18.1338	2.20893	6.01997e-26	AT5G67360	ARA12
SL2.40ch02	Solyc02g090750.2	-18.0958	3.1903	6.87741e-50	-16.2705	1.76259	2.31725e-51	-17.7072	2.10748	7.26129e-31	AT4G37020	--	--
SL2.40ch00	Solyc00g136560.2	-14.9176	3.79785	0	-16.2325	4.97341	0	-15.8695	2.442	1.70367e-144	AT5G58770	cPT4	cis-prenyltransferase 4
SL2.40ch01	Solyc01g093960.2	-17.9474	2.80504	1.98605e-42	-18.9436	3.94391	3.36963e-41	-18.041	2.56941	2.3875e-36	AT2G45650	RSB1	REDUCED SHOOT BRANCHING 1
SL2.40ch08	Solyc08g079910.1	-21.8124	3.5709	1.04904e-05	-22.2029	4.5953	8.04663e-07	-22.0812	3.65897	1.09673e-05	AT2G05920	--	--
SL2.40ch01	Solyc01g111690.2	-16.4991	1.11921	2.28223e-19	-17.0047	1.30072	1.17135e-17	-16.6565	1.52466	4.1779e-33	AT2G20930	--	--
SL2.40ch10	Solyc10g085400.1	-19.0092	1.66749	1.69863e-08	-19.694	2.96937	5.9005e-15	-19.7665	3.36946	5.0749e-20	AT3G08840	--	--
SL2.40ch05	Solyc05g012910.2	-21.2595	3.50677	1.23313e-07	-18.5026	1.90705	7.91476e-14	-20.2593	2.65897	1.35899e-09	AT1G50180	--	--
SL2.40ch06	Solyc06g069470.2	-15.1962	1.54469	4.25598e-85	-15.5609	1.39302	2.44824e-52	-15.2406	1.581	2.81229e-92	AT1G74210	GDPD5	glycerophosphodiester phosphodiesterase 5
SL2.40ch06	Solyc06g011400.2	-15.2443	1.55983	6.01124e-84	-15.1147	1.20901	1.53509e-53	-14.7999	1.49341	2.22801e-111	AT2G25140	HSP98.7	HEAT SHOCK PROTEIN 98.7
SL2.40ch01	Solyc01g080490.2	-19.4616	1.77669	7.39153e-07	-18.6855	2.71119	2.56744e-23	-18.6056	2.52146	3.47473e-24	AT3G21550	DMP2	DUF679 domain membrane protein 2
SL2.40ch08	Solyc08g082130.2	-14.7538	2.41494	6.72788e-280	-15.7421	4.00713	0	-15.1294	1.935	1.3333e-149	--	--	--
SL2.40ch10	Solyc10g076260.1	-18.1036	1.42585	8.316e-11	-18.9474	2.61041	2.4362e-18	-18.4951	1.06583	1.23056e-05	AT3G08850	RAPTOR1B
SL2.40ch02	Solyc02g089400.2	-15.3365	2.68498	7.05052e-232	-15.7175	1.64608	2.83929e-65	-15.7977	1.47595	3.46481e-55	AT3G30390	--	--
SL2.40ch03	Solyc03g032220.2	-20.2742	4.64725	1.74596e-24	-34.3172	31.3977	8.67362e-19	-21.0375	4.5765	2.08167e-16	AT4G26220	--	--
SL2.40ch05	Solyc05g056550.2	-19.7433	3.36927	3.32205e-18	-19.8833	3.61983	3.25915e-19	-18.8851	2.54151	3.12504e-20	AT5G63650	SRK2H	SNF1-RELATED PROTEIN KINASE 2H
SL2.40ch12	Solyc12g014430.1	-16.9044	1.00726	1.87831e-12	-17.4889	3.30814	1.69258e-77	-17.2008	1.5583	1.8311e-24	AT4G23990	CSLG3	cellulose synthase like G3
SL2.40ch10	Solyc10g074950.1	-17.7403	2.20534	4.09568e-31	-19.8117	3.37771	1.23616e-17	-18.2462	2.21985	2.94973e-24	AT5G43180	--	--
SL2.40ch01	Solyc01g098200.2	-15.6909	1.67111	9.88846e-71	-15.854	2.21481	6.60721e-106	-15.7107	1.27553	4.54516e-44	AT1G08820	VAP27-2	vamp/synaptobrevin-associated protein 27-2
SL2.40ch02	Solyc02g081170.2	-12.0166	1.7127	0	-12.4265	1.52577	0	-11.985	1.85987	0	AT4G04020	PGL35	plastoglobulin 35
SL2.40ch07	Solyc07g032170.2	-15.2958	1.12126	1.12372e-42	-16.7045	4.67317	6.2084e-274	-16.0636	2.45007	4.22892e-127	AT4G24160	--	--
SL2.40ch06	Solyc06g082470.2	-14.7051	2.89143	0	-16.4138	1.91492	1.52552e-54	-15.4833	1.31188	1.8191e-54	AT5G58350	ZIK2
SL2.40ch07	Solyc07g009410.2	-18.8122	1.663	1.98455e-09	-20.7102	2.41088	1.42993e-05	-19.2796	1.97447	4.39403e-10	AT3G27150	--	--
SL2.40ch07	Solyc07g042920.1	-33.9126	32.207	3.08149e-33	-33.4535	33.1251	1.2446e-60	-20.9044	8.0126	9.72346e-63	AT1G01090	PDH-E1 ALPHA	pyruvate dehydrogenase E1 alpha
SL2.40ch01	Solyc01g097470.2	-21.4132	2.36927	0.000910521	-20.2324	1.36649	0.00365777	-20.9963	2.65897	3.46545e-06	AT4G14746	--	--
SL2.40ch09	Solyc09g057630.2	-16.7311	2.14471	2.48225e-57	-16.8041	1.4614	3.19898e-25	-17.1539	1.95085	7.85277e-39	AT3G07320	--	--
SL2.40ch01	Solyc01g087840.2	-15.6956	1.94315	5.81666e-95	-17.5157	1.79472	3.85828e-23	-16.9964	1.52912	6.90348e-27	AT5G67090	--	--
SL2.40ch02	Solyc02g078380.2	-15.6783	3.47938	9.6497745774328e-312	-16.0211	3.44923	4.37467e-231	-15.4032	1.63509	2.65089e-88	AT4G27450	--	--
SL2.40ch01	Solyc01g102960.2	-18.4906	3.42981	2.70406e-44	-17.9194	4.24356	2.99125e-96	-17.4663	5.27414	3.0393e-252	AT4G10250	ATHSP22.0
SL2.40ch07	Solyc07g026860.2	-34.3543	31.3235	3.46945e-18	-34.9051	30.2218	1.49012e-08	-35.3152	29.4017	3.05176e-05	--	--	--
SL2.40ch12	Solyc12g095970.1	-17.7558	1.5954	6.25024e-17	-17.8437	2.32996	4.80744e-31	-17.8927	1.86101	1.81098e-21	AT2G26040	RCAR14	regulatory components of ABA receptor 14
SL2.40ch10	Solyc10g078720.1	-18.2301	2.6468	1.3365e-31	-18.2543	1.84869	2.08618e-15	-18.3981	1.51551	1.19454e-10	AT5G06800	--	--
SL2.40ch10	Solyc10g005510.2	-15.2544	2.35715	2.99142e-189	-15.6023	2.94409	6.96286e-223	-15.7441	2.64214	8.77092e-185	AT1G16300	GAPCP-2	glyceraldehyde-3-phosphate dehydrogenase of plastid 2
SL2.40ch05	Solyc05g055690.1	-20.8283	2.89534	4.4337e-07	-19.9449	1.71044	4.71044e-05	-19.4599	1.18565	0.000377792	AT4G32640	--	--
SL2.40ch03	Solyc03g006790.1	-21.5742	6.04734	1.81604e-18	-34.1216	31.7889	1.65436e-24	-20.8091	5.03336	1.34003e-22	AT1G11410	--	--
SL2.40ch03	Solyc03g116820.2	-17.3698	3.16836	1.27098e-80	-17.2913	1.92269	8.32977e-31	-17.0791	1.42538	5.15672e-22	AT3G15920	--	--
SL2.40ch03	Solyc03g046580.1	-19.238	2.54484	1.47742e-15	-19.7212	2.38885	5.91771e-10	-18.8398	2.52718	3.45038e-21	AT5G15780	--	--
SL2.40ch02	Solyc02g070810.2	-16.5231	1.29703	4.24849e-25	-16.7929	1.34848	7.29681e-22	-16.6944	1.86185	1.10849e-47	AT5G40480	EMB3012	embryo defective 3012
SL2.40ch02	Solyc02g067010.2	-18.4637	3.34946	5.25158e-43	-20.2611	2.13908	5.6141e-06	-18.945	2.88434	3.78575e-25	AT1G13980	VAN7	VASCULAR NETWORK 7
SL2.40ch02	Solyc02g080290.2	-16.0781	2.25494	1.19441e-98	-17.7438	1.74829	8.14476e-19	-17.7262	1.91127	3.38144e-25	AT4G21760	BGLU47	beta-glucosidase 47
SL2.40ch05	Solyc05g026370.1	-34.5374	30.9574	2.84217e-14	-34.8789	30.2743	7.45058e-09	-35.0227	29.9867	1.19209e-07	AT5G46070	--	--
SL2.40ch08	Solyc08g041770.2	-15.061	1.80774	3.62284e-127	-15.5083	1.3227	3.6921e-49	-15.1007	1.21077	6.4688e-60	AT5G25265	--	--
SL2.40ch09	Solyc09g072710.2	-15.2946	2.43155	2.48267e-195	-16.3185	1.06195	3.52616e-19	-15.9573	1.16548	2.83199e-31	AT1G04010	PSAT1	phospholipid sterol acyl transferase 1
SL2.40ch09	Solyc09g015840.2	-18.2074	1.55157	8.26871e-12	-17.7621	1.34479	1.21495e-11	-17.5056	1.11928	5.56076e-11	AT3G51550	FER	FERONIA
SL2.40ch04	Solyc04g072230.2	-13.9082	1.81008	3.26009e-281	-14.11	1.59986	4.98238e-184	-14.3381	1.10607	5.27624e-84	AT1G71810	--	--
SL2.40ch03	Solyc03g063110.2	-15.3653	1.33304	8.42334e-57	-15.5469	1.13139	1.58078e-35	-15.2345	1.36942	8.1701e-70	AT2G43710	SSI2	suppressor of SA insensitive 2
SL2.40ch03	Solyc03g114530.2	-16.9436	1.96363	4.58072e-42	-17.0377	3.20981	6.76739e-99	-16.8144	2.47655	2.00378e-78	AT1G74000	SS3	strictosidine synthase 3
SL2.40ch08	Solyc08g083400.2	-19.2085	2.1348	1.39919e-11	-18.2709	1.05836	6.94146e-06	-18.8091	1.03336	0.000158034	AT2G46870	NGA1	NGATHA1
SL2.40ch06	Solyc06g036250.1	-17.7487	9.69839	0	-18.7047	8.42177	1.41732e-305	-17.7597	8.30202	0	AT4G25670	--	--
SL2.40ch03	Solyc03g116950.1	-35.5536	28.925	0.000488281	-35.4901	29.0519	0.000488281	-21.33	3.99154	1.49339e-09	AT4G35110	--	--
SL2.40ch11	Solyc11g064840.1	-17.8353	2.47798	7.58613e-36	-17.3224	3.43746	5.19283e-94	-18.2921	2.59338	2.124e-31	AT5G12300	--	--
SL2.40ch03	Solyc03g113420.2	-14.8057	2.23247	6.17464e-231	-14.0853	1.15843	5.16595e-99	-16.459	2.74985	7.42272e-123	AT5G62680	GTR2	GLUCOSINOLATE TRANSPORTER-2
SL2.40ch11	Solyc11g010910.1	-18.7455	1.20881	8.27416e-06	-18.8362	1.71395	3.39271e-09	-18.5756	1.16042	4.88716e-06	AT4G29860	TAN	TANMEI
SL2.40ch02	Solyc02g092290.2	-16.8773	1.80081	3.62329e-37	-15.7539	1.76498	1.00185e-72	-17.4041	1.7545	1.20011e-26	AT5G02910	--	--
SL2.40ch05	Solyc05g052680.1	-17.1734	3.92998	4.83239e-143	-19.4207	4.54497	8.13042e-40	-20.059	2.7845	3.24325e-11	AT2G39980	--	--
SL2.40ch08	Solyc08g076320.2	-15.2852	1.12235	4.93888e-43	-15.645	2.07085	1.34669e-107	-15.1133	1.28006	2.80034e-66	AT3G03050	RHD7	ROOT HAIR DEFECTIVE 7
SL2.40ch11	Solyc11g021020.1	-17.1608	7.95532	0	-16.4985	7.21957	0	-18.1114	7.25869	0	--	--	--
SL2.40ch10	Solyc10g076560.1	-19.8233	9.54918	2.21316e-221	-19.6851	7.63093	3.42479e-116	-19.6641	3.09238	1.10187e-17	AT1G21230	WAK5	wall associated kinase 5
SL2.40ch02	Solyc02g092770.2	-20.5412	4.11343	4.62081e-16	-20.285	2.81652	2.40216e-09	-20.169	1.66961	0.000198039	AT4G37470	KAI2	KARRIKIN INSENSITIVE 2
SL2.40ch01	Solyc01g009240.2	-19.8632	1.8547	7.06949e-06	-20.9811	3.03891	6.03854e-07	-19.5888	3.47393	2.25277e-24	AT5G20950	--	--
SL2.40ch01	Solyc01g012700.2	-35.1983	29.6355	3.8147e-06	-35.7826	28.4669	0.0078125	-35.0227	29.9867	1.19209e-07	AT4G36250	ALDH3F1	aldehyde dehydrogenase 3F1
SL2.40ch07	Solyc07g065740.2	-18.2331	1.27362	2.8462e-08	-19.1588	1.17384	0.000437922	-18.9544	1.19758	2.32627e-05	AT3G29170	--	--
SL2.40ch07	Solyc07g043630.1	-20.5305	4.1348	2.44227e-16	-21.4201	4.1609	2.84126e-09	-20.3212	3.56433	8.73585e-16	AT2G17650	--	--
SL2.40ch04	Solyc04g077240.2	-33.94	32.152	4.93038e-32	-33.9607	32.1108	3.15544e-30	-21.5052	4.81097	1.33582e-12	AT1G10070	BCAT-2	branched-chain amino acid transaminase 2
SL2.40ch07	Solyc07g017710.1	-22.6208	3.95423	0.000274658	-35.5529	28.9264	0.000976563	-35.5579	28.9163	0.000488281	AT4G33140	--	--
SL2.40ch04	Solyc04g079800.2	-17.5672	1.76178	1.0103e-22	-18.694	2.4433	3.19428e-19	-18.4365	2.02961	9.801e-18	AT1G13570	--	--
SL2.40ch08	Solyc08g014130.2	-15.4476	1.02727	1.13651e-32	-15.4597	1.47422	3.10971e-62	-15.0074	1.34901	3.85369e-79	AT1G74040	MAML-3
SL2.40ch09	Solyc09g091390.2	-16.2139	1.14045	3.03031e-24	-16.2965	1.22318	3.61064e-25	-16.7118	1.30409	7.04129e-24	--	--	--
SL2.40ch06	Solyc06g009390.2	-16.1126	2.43698	2.05547e-112	-16.704	1.2532	2.72582e-20	-16.5236	1.25105	1.15501e-24	AT3G62260	--	--
SL2.40ch06	Solyc06g075170.1	-14.5136	1.32014	1.76923e-99	-14.6839	1.0671	2.36308e-56	-14.3869	1.30693	3.72627e-113	AT5G60680	--	--
SL2.40ch02	Solyc02g082650.2	-18.3333	1.88528	1.50455e-15	-20.4201	2.1609	1.53741e-05	-21.0235	2.60452	6.16489e-06	--	--	--
SL2.40ch06	Solyc06g075650.2	-15.9331	2.02747	6.10713e-88	-17.3501	1.07145	2.9017e-10	-16.837	1.63253	8.94076e-34	AT4G01470	TIP1;3	tonoplast intrinsic protein 1;3
SL2.40ch04	Solyc04g074050.2	-18.5383	1.40404	3.03967e-08	-19.2437	2.89898	2.68443e-18	-20.155	2.11053	1.24545e-06	AT4G08850	--	--
SL2.40ch01	Solyc01g090710.2	-18.3404	2.51495	9.89641e-27	-19.6474	2.53641	1.39323e-11	-18.3084	2.70872	4.5628e-34	AT5G43330	c-NAD-MDH2	cytosolic-NAD-dependent malate dehydrogenase 2
SL2.40ch09	Solyc09g072770.1	-16.9328	3.24135	6.3744e-114	-17.7903	5.08073	2.5195e-156	-17.9209	5.80459	3.29787e-229	AT2G41390	--	--
SL2.40ch12	Solyc12g056460.1	-14.4703	2.3294	1.17931276010838e-316	-14.2347	1.84317	7.27733e-224	-15.3567	1.82751	2.52581e-114	AT2G45660	SOC1	SUPPRESSOR OF OVEREXPRESSION OF CO 1
SL2.40ch07	Solyc07g009430.1	-35.4331	29.166	0.00012207	-35.1976	29.6369	7.62939e-06	-35.0579	29.9163	2.38419e-07	AT1G19160	--	--
SL2.40ch07	Solyc07g064550.2	-16.9116	1.68163	5.96748e-32	-16.083	1.10685	6.56333e-24	-17.04	1.02631	1.30526e-12	AT5G54920	--	--
SL2.40ch03	Solyc03g031990.2	-15.7729	1.25068	2.9074e-38	-13.7369	2.05791	0	-15.9142	1.2692	2.00661e-38	AT1G20925	--	--
SL2.40ch03	Solyc03g113080.2	-17.626	2.59892	4.48675e-46	-15.3473	1.15916	1.94188e-42	-18.1878	1.98994	4.53608e-20	AT3G47730	ATH1	ABC2 homolog 1
SL2.40ch02	Solyc02g092880.2	-17.8333	2.12826	8.06912e-27	-18.2143	1.58888	4.70166e-12	-18.7298	1.074	5.8774e-05	AT4G37300	MEE59	maternal effect embryo arrest 59
SL2.40ch03	Solyc03g032080.2	-20.9598	7.27616	2.6975e-44	-33.7336	32.565	2.29589e-41	-20.4406	6.94025	9.95682e-60	AT2G17500	--	--
SL2.40ch08	Solyc08g083110.2	-15.71	4.69739	0	-17.1807	1.07698	1.95784e-11	-17.0893	2.7569	1.73764e-80	AT1G64660	MGL	methionine gamma-lyase
SL2.40ch03	Solyc03g033510.2	-17.7197	1.41658	8.19948e-14	-19.5904	2.90141	2.54734e-15	-17.622	2.44532	5.92014e-44	AT5G66200	ARO2	armadillo repeat only 2
SL2.40ch02	Solyc02g091310.1	-35.4908	29.0505	0.000244141	-34.9607	30.1108	5.96046e-08	-34.6542	30.7237	1.81899e-12	AT1G23000	--	--
SL2.40ch02	Solyc02g087830.2	-19.3998	6.39607	3.54911e-94	-19.425	2.9812	6.15627e-18	-33.1389	33.7543	4.68168e-97	AT5G15080	--	--
SL2.40ch02	Solyc02g089210.2	-22.224	2.74778	0.00418091	-35.4324	29.1674	0.000244141	-35.7189	28.5944	0.00390625	AT1G69120	AP1	APETALA1
SL2.40ch02	Solyc02g093090.1	-17.5479	1.76006	5.98962e-23	-17.7789	1.4433	4.61363e-13	-17.545	2.5564	7.66201e-51	AT5G67210	IRX15-L	IRX15-LIKE
SL2.40ch06	Solyc06g034070.1	-34.2721	31.4879	2.71051e-20	-35.3789	29.2743	0.00012207	-35.8152	28.4017	0.0078125	AT5G28780	--	--
SL2.40ch10	Solyc10g008230.1	-17.7231	2.1348	1.41916e-29	-18.9033	2.0247	8.08544e-12	-18.8927	1.11707	7.51646e-05	AT3G46730	--	--
SL2.40ch02	Solyc02g079550.1	-20.3653	5.29527	8.45483e-31	-17.546	1.49019	5.01502e-16	-20.0951	4.98729	3.82036e-37	AT1G11330	--	--
SL2.40ch06	Solyc06g011660.1	-35.1983	29.6355	3.8147e-06	-35.6216	28.7889	0.00195312	-34.7418	30.5486	5.82077e-11	AT5G13750	ZIFL1	zinc induced facilitator-like 1
SL2.40ch08	Solyc08g068130.1	-34.5374	30.9574	2.84217e-14	-21.6212	5.7588	8.04912e-16	-20.07	5.03748	2.46119e-38	AT5G25610	RD22	RESPONSIVE TO DESSICATION 22
SL2.40ch02	Solyc02g062130.2	-14.6999	1.09843	5.61352e-61	-16.0057	2.87916	8.68125e-162	-14.0338	1.5186	1.14038e-194	AT1G20020	FNR2	ferredoxin-NADP(+)-oxidoreductase 2
SL2.40ch01	Solyc01g106350.2	-17.3124	2.5709	3.43586e-55	-18.0866	1.71879	4.38093e-15	-17.7396	1.11274	1.61905e-09	AT5G64440	FAAH	fatty acid amide hydrolase
SL2.40ch02	Solyc02g082630.2	-19.9223	3.35112	4.60176e-16	-21.5477	3.90564	1.30851e-07	-21.1119	2.42764	3.39532e-05	AT5G66020	SACIB	SUPPRESSOR OF ACTIN 1B
SL2.40ch01	Solyc01g096880.2	-14.3198	1.07991	2.48919e-76	-16.6966	1.41184	2.62887e-25	-14.4812	1.09677	5.85235e-75	AT2G26690	--	--
SL2.40ch05	Solyc05g053060.1	-19.4189	3.7141	1.2619e-28	-22.5714	3.85834	0.000518799	-35.0227	29.9867	1.19209e-07	--	--	--
SL2.40ch10	Solyc10g006080.1	-34.7833	30.4655	2.32831e-10	-35.7826	28.4669	0.0078125	-34.6542	30.7237	1.81899e-12	AT5G55470	NHX3	Na+/H+ (sodium hydrogen) exchanger 3
SL2.40ch08	Solyc08g069220.1	-22.1705	4.8547	5.7742e-08	-35.4901	29.0519	0.000488281	-35.2654	29.5013	1.52588e-05	--	--	--
SL2.40ch01	Solyc01g080790.2	-17.0053	3.32362	3.09012e-114	-18.16	7.51114	8.65787792065409e-318	-17.5917	5.85328	1.00208e-292	AT2G15220	--	--
SL2.40ch10	Solyc10g076580.1	-18.2913	1.50398	1.19473e-10	-18.8738	1.9658	1.98453e-11	-18.7842	1.83418	1.05314e-11	AT3G51830	SAC8	SAC domain-containing protein 8
SL2.40ch05	Solyc05g052660.1	-17.9753	1.7354	8.51603e-17	-20.0714	4.21448	6.58411e-23	-21.1891	3.44324	5.39876e-09	--	--	--
SL2.40ch09	Solyc09g084440.2	-17.0426	9.94064	0	-17.3296	6.94101	0	-18.4989	8.17974	0	AT2G38870	--	--
SL2.40ch07	Solyc07g043100.1	-34.4058	31.2204	5.55112e-17	-33.8291	32.3738	3.00927e-36	-22.0615	5.69849	4.54747e-13	AT4G15280	UGT71B5	UDP-glucosyl transferase 71B5
SL2.40ch07	Solyc07g022880.2	-21.063	7.06971	2.46119e-38	-34.1038	31.8245	4.1359e-25	-33.7714	32.4892	9.18355e-41	AT3G24360	--	--
SL2.40ch01	Solyc01g091050.2	-14.712	1.8344	1.53397e-166	-15.3908	3.91999	0	-14.6291	2.17863	3.29141e-268	AT2G45220	--	--
SL2.40ch05	Solyc05g048800.1	-35.3796	29.2729	6.10352e-05	-34.6586	30.7149	7.27596e-12	-22.1662	3.48904	4.00543e-05	AT5G23850	--	--
SL2.40ch12	Solyc12g098490.1	-16.5152	1.48557	9.76245e-33	-17.0298	1.25062	3.82382e-16	-16.5098	1.45686	1.19434e-33	AT4G13930	SHM4	serine hydroxymethyltransferase 4
SL2.40ch09	Solyc09g074210.2	-16.9058	2.12534	3.55171e-50	-17.979	2.19052	3.69103e-25	-17.4649	1.87606	3.02971e-29	AT2G48030	--	--
SL2.40ch12	Solyc12g019890.1	-16.531	2.90431	2.87485e-120	-16.7068	2.15904	1.08343e-56	-16.7897	1.30684	1.02989e-22	AT2G19440	--	--
SL2.40ch07	Solyc07g005840.2	-16.0728	1.17679	5.77189e-28	-16.6487	1.24619	7.29216e-21	-15.9642	2.14	8.58451e-104	AT5G17420	MUR10	MURUS 10
SL2.40ch01	Solyc01g098130.2	-15.049	2.1462	2.22432e-180	-15.8017	2.24284	9.55082e-113	-16.0137	1.8053	3.08661e-71	--	--	--
SL2.40ch06	Solyc06g053420.2	-19.2197	1.24665	7.65707e-05	-19.8821	1.83597	7.66517e-06	-19.7403	1.55615	6.73797e-05	AT3G59660	--	--
SL2.40ch02	Solyc02g087810.2	-19.175	3.44493	7.78101e-29	-21.1276	6.74586	8.62817e-32	-20.1399	3.20176	3.94726e-14	AT5G15140	--	--
SL2.40ch04	Solyc04g081760.2	-17.0767	1.61387	4.5467e-26	-18.7487	4.10276	5.56678e-51	-17.0601	2.30035	4.72117e-57	AT3G43570	--	--
SL2.40ch03	Solyc03g120580.2	-16.3613	3.68845	2.27077e-219	-18.2338	1.74896	3.98638e-14	-17.5594	2.93731	9.02613e-67	--	--	--
SL2.40ch06	Solyc06g074090.2	-14.379	1.06823	4.67969e-72	-15.1901	1.02569	2.71491e-37	-14.3748	1.21025	5.3416e-98	AT1G50430	ST7R	STEROL DELTA7 REDUCTASE
SL2.40ch06	Solyc06g083910.2	-20.0252	9.14537	1.69583e-167	-19.9213	5.98854	1.61064e-52	-19.3981	6.38143	5.71494e-101	AT4G10500	--	--
SL2.40ch08	Solyc08g082890.2	-17.4581	2.10454	5.59448e-34	-15.5049	1.7848	4.20568e-88	-18.566	3.28845	6.92159e-42	AT2G16720	MYB7	myb domain protein 7
SL2.40ch06	Solyc06g083450.2	-20.7632	7.66939	2.50165e-58	-33.2052	33.6218	3.65477e-83	-19.7127	5.75208	1.89911e-65	AT5G54160	OMT1	O-methyltransferase 1
SL2.40ch07	Solyc07g052770.2	-19.2803	4.29527	8.73099e-42	-19.6807	4.99584	8.2046e-41	-18.6522	2.80098	2.58352e-29	AT5G17680	--	--
SL2.40ch03	Solyc03g097080.2	-17.0637	1.9287	4.07115e-37	-18.1791	3.1332	6.11202e-44	-17.1637	1.85374	5.40042e-35	AT1G63205	--	--
SL2.40ch11	Solyc11g008720.1	-17.4071	3.03669	2.6398e-72	-18.1001	2.08575	4.03225e-21	-17.4143	1.82294	1.00672e-28	AT5G36890	BGLU42	beta glucosidase 42
SL2.40ch03	Solyc03g013630.2	-17.7219	1.14444	1.64387e-09	-17.8917	1.45251	1.09222e-12	-17.9675	1.13637	1.7588e-08	AT3G01040	GAUT13	galacturonosyltransferase 13
SL2.40ch11	Solyc11g072530.1	-16.1463	1.62989	6.33192e-50	-16.3034	1.07787	8.72231e-20	-16.4811	1.02139	1.56329e-17	AT2G28520	VHA-A1	vacuolar proton ATPase A1
SL2.40ch07	Solyc07g032080.2	-19.1918	7.64229	1.71515e-172	-19.618	6.5953	1.66807e-82	-19.1775	6.2964	3.24857e-114	AT2G21410	VHA-A2	vacuolar proton ATPase A2
SL2.40ch10	Solyc10g085140.1	-13.9537	3.41505	0	-15.4807	4.29904	0	-15.2369	1.35887	1.38316e-68	AT5G58770	cPT4	cis-prenyltransferase 4
SL2.40ch10	Solyc10g006910.1	-34.9908	30.0505	5.96046e-08	-35.0864	29.8593	9.53674e-07	-34.6751	30.6819	3.63798e-12	ATCG00790	RPL16	ribosomal protein L16
SL2.40ch01	Solyc01g014520.1	-34.9331	30.166	1.49012e-08	-33.6353	32.7616	2.18953e-47	-34.2535	31.5251	3.38813e-21	AT5G60900	RLK1	receptor-like protein kinase 1
SL2.40ch06	Solyc06g082560.1	-35.6223	28.7875	0.000976562	-35.5529	28.9264	0.000976563	-22.0812	3.65897	1.09673e-05	AT1G74310	HSP101	heat shock protein 101
SL2.40ch06	Solyc06g068690.2	-18.7902	1.52651	2.91019e-08	-20.5774	2.23156	2.53208e-05	-19.144	2.36351	5.72506e-15	AT5G07360	--	--
SL2.40ch00	Solyc00g249900.2	-21.4892	3.04734	2.74405e-05	-21.7324	2.36649	0.00442505	-21.3443	2.48904	0.000310749	AT5G22770	alpha-ADR	alpha-adaptin
SL2.40ch08	Solyc08g066810.2	-18.1451	1.3428	1.65618e-09	-17.7247	1.33478	8.86415e-12	-17.7327	1.60585	1.96118e-18	AT1G13130	--	--
SL2.40ch01	Solyc01g112280.2	-14.7289	1.50015	1.29918e-110	-15.6507	2.57532	3.3495e-165	-14.8979	1.61651	2.98728e-122	AT4G38220	AQI	aquaporin interactor
SL2.40ch12	Solyc12g009520.1	-18.553	1.59383	3.83007e-10	-16.0021	2.88627	5.16431e-163	-18.6085	1.25956	5.05604e-07	AT1G45616	RLP6	receptor like protein 6
SL2.40ch10	Solyc10g005810.2	-19.5051	1.13849	0.00211817	-20.6212	2.14409	7.02548e-05	-19.508	1.51761	1.29671e-05	AT4G17190	FPS2	farnesyl diphosphate synthase 2
SL2.40ch01	Solyc01g105070.2	-16.1114	2.88406	8.41188e-158	-16.1381	2.22904	2.58807e-88	-17.4398	1.25088	1.27632e-13	AT5G64120	--	--
SL2.40ch12	Solyc12g088220.1	-15.9216	1.73784	2.2135e-65	-15.7947	1.5266	2.60908e-53	-15.9398	1.9305	1.72635e-85	AT1G10070	BCAT-2	branched-chain amino acid transaminase 2
SL2.40ch09	Solyc09g015010.2	-18.7931	2.09981	2.42394e-14	-19.7102	3.24095	2.00379e-17	-17.4184	2.52701	3.36774e-54	--	--	--
SL2.40ch08	Solyc08g007310.2	-18.5348	1.34152	1.17304e-07	-17.3748	1.53641	4.61046e-19	-18.4631	1.12996	3.38756e-06	AT4G16745	--	--
SL2.40ch08	Solyc08g006360.1	-19.3486	2.88384	2.68754e-18	-19.3417	6.31777	1.49125e-89	-19.2938	2.31501	1.87131e-13	AT1G05680	UGT74E2	Uridine diphosphate glycosyltransferase 74E2
SL2.40ch07	Solyc07g066030.2	-14.8999	1.05109	3.86361e-49	-15.5813	1.65311	7.17403e-72	-15.7463	1.266	1.13688e-42	AT3G13330	PA200	proteasome activating protein 200
SL2.40ch01	Solyc01g008640.2	-21.6968	2.6323	0.000855446	-20.9399	5.12137	2.9392e-19	-21.9203	2.81097	0.000402451	AT3G26310	CYP71B35	cytochrome P450, family 71, subfamily B, polypeptide 35
SL2.40ch08	Solyc08g078180.1	-34.6406	30.7509	1.81899e-12	-15.3701	3.091	7.15092e-289	-21.0235	4.60452	1.05818e-16	AT5G47220	ERF2	ethylene responsive element binding factor 2
SL2.40ch02	Solyc02g091580.2	-12.7845	1.35909	0	-13.2542	1.32083	1.13828e-226	-13.0438	1.55892	0	AT5G65620	--	--
SL2.40ch10	Solyc10g080640.1	-20.6968	1.46238	0.00904119	-17.686	1.28932	2.29122e-11	-19.1195	3.0866	1.90404e-25	AT3G13600	--	--
SL2.40ch06	Solyc06g005000.2	-20.8283	5.53919	8.82918e-25	-34.5864	30.8593	4.54747e-13	-20.169	4.31347	5.10551e-25	AT5G60250	--	--
SL2.40ch10	Solyc10g050190.1	-21.8124	3.5709	1.04904e-05	-35.4901	29.0519	0.000488281	-21.5518	3.54793	4.62867e-07	AT2G15560	--	--
SL2.40ch10	Solyc10g054810.1	-34.7833	30.4655	2.32831e-10	-20.9811	7.03891	3.14537e-39	-20.5166	4.14439	2.9392e-19	AT4G00430	TMP-C	TRANSMEMBRANE PROTEIN C
SL2.40ch02	Solyc02g079280.2	-19.0906	4.0957	7.29003e-43	-17.0739	1.01558	9.13513e-11	-19.6454	2.35577	1.33332e-10	AT4G21440	MYB102	MYB-like 102
SL2.40ch08	Solyc08g068570.2	-15.3072	1.54984	3.45555e-79	-15.1995	1.42478	8.20435e-70	-15.1768	1.28767	3.03991e-64	AT4G32770	VTE1	VITAMIN E DEFICIENT 1
SL2.40ch05	Solyc05g054380.1	-20.1238	6.94821	1.73331e-71	-17.1258	1.1869	4.28816e-14	-20.0281	3.12131	3.52457e-14	AT5G45860	RCAR5	regulatory components of ABA receptor 5
SL2.40ch10	Solyc10g079090.1	-15.7124	1.24673	7.5336e-40	-16.1185	1.30834	5.46812e-32	-15.933	1.42193	3.80719e-47	AT3G12170	--	--
SL2.40ch02	Solyc02g094190.2	-17.02	2.69811	1.63028e-74	-17.3667	1.81009	4.55346e-26	-18.084	1.47839	1.68344e-12	AT3G01930	--	--
SL2.40ch09	Solyc09g089540.2	-13.8075	6.88333	0	-14.2047	2.74814	0	-15.7688	5.43128	0	AT2G38870	--	--
SL2.40ch02	Solyc02g067490.2	-19.9385	4.14888	3.49786e-24	-21.1342	4.73281	2.29539e-14	-21.5812	4.65897	1.95541e-11	AT1G59710	--	--
SL2.40ch01	Solyc01g009420.2	-12.6904	1.29081	0	-13.3688	1.64005	0	-13.1199	1.61419	0	AT1G08200	AXS2	UDP-D-apiose/UDP-D-xylose synthase 2
SL2.40ch03	Solyc03g096540.2	-20.5686	4.88864	1.96417e-22	-18.6507	3.05578	3.61875e-30	-21.6775	3.2964	1.04904e-05	AT2G22170	PLAT2	PLAT domain protein 2
SL2.40ch09	Solyc09g031920.1	-17.9178	1.90438	1.20202e-20	-18.1374	2.72624	2.22791e-34	-18.3078	1.03093	4.87027e-06	AT3G54200	--	--
SL2.40ch05	Solyc05g008410.1	-33.842	32.3482	1.50463e-36	-19.8287	5.34377	2.35359e-44	-21.3966	7.0282	4.93038e-32	AT5G61412	--	--
SL2.40ch05	Solyc05g010080.2	-15.867	1.30815	2.38042e-39	-16.0869	1.34441	1.85557e-34	-15.7166	1.78975	1.34769e-85	--	--	--
SL2.40ch06	Solyc06g008300.2	-16.5906	1.0957	1.14424e-17	-15.383	1.70147	5.38007e-87	-17.0243	1.43286	4.28593e-23	AT2G15080	RLP19	receptor like protein 19
SL2.40ch10	Solyc10g080370.1	-16.5524	3.52016	2.47189e-175	-15.3904	1.96172	1.63835e-114	-16.2519	1.52791	6.44292e-44	--	--	--
SL2.40ch10	Solyc10g061970.1	-16.4137	3.16853	5.3398e-155	-16.0675	3.35643	1.63027e-211	-16.0741	3.29357	6.48602e-233	AT3G10950	--	--
SL2.40ch07	Solyc07g056410.2	-17.3089	2.36088	7.32234e-47	-18.9484	1.01558	0.000986537	-18.2192	1.61762	7.06621e-14	AT1G17230	--	--
SL2.40ch04	Solyc04g082050.2	-15.1627	2.06853	6.71508e-155	-16.819	3.18817	1.22602e-113	-15.8112	1.8691	1.89225e-87	AT4G35750	--	--
SL2.40ch06	Solyc06g009960.1	-16.8396	7.51647	0	-16.8371	7.92608	0	-17.114	7.9786	0	AT5G60390	--	--
SL2.40ch01	Solyc01g106600.2	-32.0191	35.994	0	-21.0835	6.83409	7.16205e-34	-20.1159	6.41978	1.94469e-62	AT4G33720	--	--
SL2.40ch05	Solyc05g010750.2	-19.0551	7.91565	1.32185e-211	-18.8223	7.35659	8.3432e-190	-19.8194	8.18253	2.09934e-140	AT4G31340	--	--
SL2.40ch12	Solyc12g008540.1	-18.3633	2.56075	2.88892e-27	-18.5147	2.06334	7.75804e-16	-18.0578	3.44722	2.04158e-65	AT5G19740	--	--
SL2.40ch05	Solyc05g014560.2	-19.6819	1.04734	0.0081469	-18.724	1.13431	5.26733e-05	-18.937	1.16281	3.91054e-05	AT1G24360	--	--
SL2.40ch05	Solyc05g054050.2	-19.4144	4.02716	1.14532e-33	-19.4838	6.0336	1.63529e-72	-20.2674	4.64285	2.07234e-27	AT5G17330	GAD1	GLUTAMATE DECARBOXYLASE 1
SL2.40ch12	Solyc12g006330.1	-34.0871	31.8578	5.16988e-26	-34.1307	31.7707	3.30872e-24	-34.1339	31.7643	8.27181e-25	AT3G26040	--	--
SL2.40ch04	Solyc04g028470.1	-35.2833	29.4655	1.52588e-05	-22.2029	4.5953	8.04663e-07	-21.1833	2.81097	2.55601e-06	AT1G53920	GLIP5	GDSL-motif lipase 5
SL2.40ch11	Solyc11g011640.1	-21.1515	2.24898	0.000546113	-35.6976	28.6369	0.00390625	-20.6578	2.89114	2.45798e-08	AT1G29500	--	--
SL2.40ch05	Solyc05g007770.2	-14.2987	3.27469	0	-14.1612	1.25364	8.83918e-110	-15.7761	1.86001	5.80988e-89	AT1G69490	NAP	NAC-like, activated by AP3/PI
SL2.40ch03	Solyc03g044800.1	-35.6983	28.6355	0.00195313	-22.0714	2.85834	0.00234985	-35.6339	28.7643	0.000976563	AT3G50440	MES10	methyl esterase 10
SL2.40ch03	Solyc03g031900.1	-34.6983	30.6355	1.45519e-11	-22.1746	2.65189	0.00738525	-35.7189	28.5944	0.00390625	AT4G05540	--	--
SL2.40ch04	Solyc04g056450.2	-20.378	2.82495	7.45521e-09	-22.7951	3.41088	0.00634766	-20.1278	1.22601	0.00260217	AT3G23510	--	--
SL2.40ch03	Solyc03g025190.2	-17.0953	1.60429	1.755e-25	-16.0817	3.19736	1.21482e-189	-17.032	3.54039	9.36433e-140	AT4G25640	FFT	FLOWER FLAVONOID TRANSPORTER
SL2.40ch07	Solyc07g017560.2	-22.0742	3.04734	0.000728607	-22.5248	3.95145	0.000274658	-21.6662	2.48904	0.000855446	AT2G26450	--	--
SL2.40ch11	Solyc11g020040.1	-16.3122	2.59393	7.05563e-111	-16.7495	1.5022	2.00527e-27	-16.0894	2.01511	3.96377e-84	AT5G49910	HSC70-7	HEAT SHOCK PROTEIN 70-7
SL2.40ch07	Solyc07g039530.1	-22.224	4.74778	2.16067e-07	-35.2826	29.4669	3.05176e-05	-34.8969	30.2382	3.72529e-09	AT3G47560	--	--
SL2.40ch12	Solyc12g042240.1	-18.6876	1.56191	4.37914e-09	-18.6158	2.72251	1.15685e-24	-18.1204	2.72811	1.30254e-39	AT2G02040	PTR2-B
SL2.40ch11	Solyc11g011810.1	-19.3233	1.26147	0.000107148	-20.2972	2.06693	1.52218e-05	-19.3966	1.85827	3.12718e-08	AT4G09670	--	--
SL2.40ch09	Solyc09g091840.2	-12.9216	1.45726	0	-12.8067	1.25699	1.71143e-279	-12.9123	1.05234	1.80333e-201	AT3G24170	GR1	glutathione-disulfide reductase
SL2.40ch12	Solyc12g094700.1	-15.5125	1.54503	1.76276e-68	-14.7463	1.48615	3.83571e-103	-15.0346	1.8265	5.26577e-142	AT4G35350	XCP1	xylem cysteine peptidase 1
SL2.40ch08	Solyc08g082960.2	-19.1868	1.6522	1.31722e-07	-19.425	1.36649	8.21592e-05	-19.1797	1.64824	1.18068e-07	AT5G63830	--	--
SL2.40ch02	Solyc02g088240.2	-19.5096	2.56191	1.24025e-12	-20.0654	1.95145	8.69937e-06	-20.0663	2.51879	2.04925e-09	AT3G29060	--	--
SL2.40ch06	Solyc06g008490.2	-16.4988	1.91902	3.362e-54	-17.2174	2.39146	3.23414e-49	-16.9103	1.62114	1.56626e-31	AT1G08620	PKDM7D
SL2.40ch03	Solyc03g114740.2	-17.188	1.90079	3.56392e-33	-18.3503	1.88155	6.30089e-15	-17.671	1.87176	3.01284e-25	AT1G69030	--	--
SL2.40ch09	Solyc09g008510.1	-21.224	4.74778	8.55427e-14	-33.8536	32.3249	4.81482e-35	-21.7887	6.24393	8.67362e-19	AT2G36780	--	--
SL2.40ch12	Solyc12g011420.1	-16.4366	2.94956	5.59297e-132	-16.9402	2.82129	1.50891e-81	-16.4275	2.64658	4.81183e-116	AT3G14590	NTMC2TYPE6.2
SL2.40ch01	Solyc01g104100.2	-18.644	2.50677	5.47177e-22	-19.6325	1.39623	0.000194298	-18.3461	2.63343	1.29935e-31	AT2G28680	--	--
SL2.40ch09	Solyc09g055500.1	-34.1593	31.7135	1.32349e-23	-34.0695	31.8932	2.58494e-26	-20.7497	4.32193	5.99564e-17	AT3G45070	--	--
SL2.40ch04	Solyc04g074960.2	-16.6561	1.42585	2.18839e-27	-16.5666	1.89054	2.81832e-48	-16.6502	1.35116	2.28389e-26	AT4G24380	--	--
SL2.40ch11	Solyc11g071550.1	-16.9316	3.71774	5.59245e-151	-18.1512	2.35895	9.33041e-26	-17.5746	2.37272	4.7358e-43	AT4G34880	--	--
SL2.40ch11	Solyc11g051060.1	-17.8063	3.16432	2.48593e-59	-18.9399	3.12137	9.5361e-26	-19.6826	3.5374	5.25271e-23	AT1G53920	GLIP5	GDSL-motif lipase 5
SL2.40ch12	Solyc12g005940.1	-15.1728	7.18438	0	-16.4071	2.37323	1.83545e-83	-16.2952	3.44128	1.34842e-218	AT1G05010	EFE	ethylene-forming enzyme
SL2.40ch06	Solyc06g036490.1	-19.4968	5.5583	2.32155e-63	-21.2789	4.4433	1.60441e-11	-20.6119	5.42764	9.86076e-32	AT3G59140	MRP14	multidrug resistance-associated protein 14
SL2.40ch08	Solyc08g063090.2	-18.1909	5.41299	1.18393e-144	-16.8717	5.3493	0	-18.9533	6.30007	1.76105e-133	AT2G46210	SLD2	sphingoid LCB desaturase 2
SL2.40ch02	Solyc02g071800.2	-15.1172	1.36602	1.21301e-70	-15.6455	1.6213	3.16575e-66	-15.754	1.61605	4.35055e-68	AT1G07650	--	--
SL2.40ch02	Solyc02g050210.1	-19.6437	2.09465	3.74866e-08	-20.118	2.42538	5.26483e-08	-19.6119	1.42764	7.55581e-05	AT5G01630	BRCA2B	BRCA2-like B
SL2.40ch10	Solyc10g054280.1	-16.6069	1.66226	8.68861e-38	-16.651	1.20337	1.5781e-19	-17.1031	1.92432	4.51898e-39	AT4G25840	GPP1	glycerol-3-phosphatase 1
SL2.40ch05	Solyc05g052830.2	-19.2197	2.41658	2.50773e-14	-21.3821	4.23685	7.83984e-10	-21.2127	2.75208	3.39532e-05	AT3G55740	PROT2	proline transporter 2
SL2.40ch09	Solyc09g018020.2	-16.859	1.78681	4.85493e-37	-17.1736	1.63841	1.12174e-24	-18.5747	1.38434	3.03967e-08	AT2G40610	EXPA8	expansin A8
SL2.40ch07	Solyc07g063880.2	-18.9526	4.12059	1.85212e-47	-18.7784	2.52544	2.54411e-19	-19.2921	2.59338	1.0756e-16	AT5G54570	BGLU41	beta glucosidase 41
SL2.40ch03	Solyc03g114780.2	-17.0205	1.56581	5.70009e-26	-17.2683	2.33244	3.17137e-45	-17.2699	1.71891	6.50766e-28	AT5G08110	--	--
SL2.40ch10	Solyc10g085090.1	-20.5602	1.7354	0.00106502	-35.2389	29.5544	1.52588e-05	-19.7403	1.42193	0.000287118	AT2G38080	LMCO4	LACCASE-LIKE MULTICOPPER OXIDASE 4
SL2.40ch09	Solyc09g042290.1	-33.4296	33.1729	3.03858e-64	-32.8583	34.3156	2.46143e-135	-20.2038	9.41385	1.73653e-164	AT4G16390	SVR7	suppressor of variegation 7
SL2.40ch05	Solyc05g007640.2	-20.0813	5.86326	7.33465e-47	-19.8583	6.11468	1.70694e-57	-20.7625	4.2964	1.16335e-16	AT1G50180	--	--
SL2.40ch10	Solyc10g086320.1	-20.724	5.74778	7.12317e-29	-21.1746	2.65189	5.94761e-05	-35.0227	29.9867	1.19209e-07	AT3G09920	PIP5K9	phosphatidyl inositol monophosphate 5 kinase
SL2.40ch09	Solyc09g056380.1	-22.724	3.74778	0.000976562	-22.1212	2.7588	0.00418091	-21.1833	2.81097	2.55601e-06	AT2G34480	--	--
SL2.40ch12	Solyc12g044700.1	-16.5791	2.3718	5.09914e-77	-16.576	1.57012	1.09978e-33	-16.8937	2.5781	2.29466e-80	--	--	--
SL2.40ch08	Solyc08g067530.1	-17.8595	1.86204	1.58646e-20	-17.3035	3.89828	1.55287e-123	-18.9385	2.54349	7.71346e-20	AT2G38540	LTP1	LIPID TRANSFER PROTEIN 1
SL2.40ch01	Solyc01g106610.2	-18.9738	2.32938	1.58726e-15	-18.6993	5.6025	4.78196e-105	-18.3273	2.38213	4.91984e-26	AT3G19690	--	--
SL2.40ch08	Solyc08g006370.1	-35.8796	28.2729	0.0078125	-35.4901	29.0519	0.000488281	-35.3686	29.2948	6.10352e-05	AT2G43820	UGT74F2	UDP-glucosyltransferase 74F2
SL2.40ch01	Solyc01g058380.1	-35.2833	29.4655	1.52588e-05	-35.2389	29.5544	1.52588e-05	-35.5579	28.9163	0.000488281	AT4G34450	--	--
SL2.40ch03	Solyc03g025590.2	-19.4491	1.51301	2.52911e-05	-19.7029	1.5953	3.32824e-05	-19.5825	1.36875	0.000141637	AT4G20850	TPP2	tripeptidyl peptidase ii
SL2.40ch06	Solyc06g060160.1	-20.6483	4.72917	7.33229e-20	-21.6474	2.53641	0.00148964	-21.6225	2.5765	0.000488281	AT1G77460	--	--
SL2.40ch04	Solyc04g074020.2	-19.7568	1.86837	2.61285e-06	-20.9104	2.01034	0.00087791	-20.1979	1.81097	5.70381e-05	AT4G08850	--	--
SL2.40ch01	Solyc01g021740.1	-21.9695	5.25679	1.45519e-10	-34.8055	30.4211	9.31323e-10	-21.7625	6.2964	2.1684e-19	AT5G19760	--	--
SL2.40ch10	Solyc10g045480.1	-22.4132	4.36927	1.09673e-05	-20.9104	7.18027	2.11596e-43	-35.3686	29.2948	6.10352e-05	AT2G15760	--	--
SL2.40ch06	Solyc06g072230.1	-14.9815	2.50877	4.77266e-258	-15.4689	2.20186	1.02059e-136	-15.7814	1.49983	9.07144e-58	AT1G17860	--	--
SL2.40ch04	Solyc04g050820.1	-16.5305	6.1348	0	-17.1625	10.0323	0	-16.6355	9.63161	0	AT4G39800	MIPS1	myo-inositol-1-phosphate synthase 1
SL2.40ch08	Solyc08g081740.2	-18.5969	2.49213	2.16241e-22	-18.5943	1.99875	3.59713e-14	-19.4203	1.81097	7.83662e-08	AT1G64110	DAA1	DUO1-activated ATPase 1
SL2.40ch06	Solyc06g062460.2	-13.8253	1.50311	7.11048e-206	-18.4745	1.71226	1.29874e-11	-15.2171	2.2098	6.16447e-184	AT3G21330	--	--
SL2.40ch01	Solyc01g058220.1	-34.2611	31.5099	1.35525e-20	-33.9324	32.1674	1.97215e-31	-34.0489	31.9342	8.07794e-28	AT4G24750	--	--
SL2.40ch04	Solyc04g051610.2	-16.306	1.18295	3.2269e-24	-17.0972	1.66699	7.22092e-27	-16.0955	1.39247	1.93529e-40	AT2G21860	--	--
SL2.40ch06	Solyc06g082960.2	-19.795	2.20488	3.8086e-08	-20.0654	1.95145	8.69937e-06	-19.3908	2.39593	4.82542e-13	AT3G07510	--	--
SL2.40ch05	Solyc05g046290.2	-19.1051	2.6456	4.25237e-18	-19.9104	2.01034	1.21438e-06	-19.9005	1.37657	0.000584365	AT4G25810	XTR6	xyloglucan endotransglycosylase 6
SL2.40ch08	Solyc08g062370.2	-18.9908	4.29527	2.03047e-50	-20.8159	4.19938	6.25385e-14	-19.3653	3.4761	2.88306e-27	AT1G17020	SRG1	senescence-related gene 1
SL2.40ch11	Solyc11g044590.1	-35.8796	28.2729	0.0078125	-35.3789	29.2743	0.00012207	-34.6141	30.8038	4.54747e-13	AT4G09570	CPK4	calcium-dependent protein kinase 4
SL2.40ch02	Solyc02g087090.2	-33.5914	32.8492	2.67276e-51	-32.9324	34.1674	7.80947e-122	-20.8662	6.08895	3.08149e-33	AT3G01420	PADOX-1	plant alpha dioxygenase 1
SL2.40ch12	Solyc12g044920.1	-17.9522	1.20262	9.09815e-09	-17.4101	2.56616	2.13377e-49	-18.4486	2.35339	1.31574e-23	AT1G17500	--	--
SL2.40ch09	Solyc09g091670.2	-18.0856	3.40991	2.44323e-57	-14.5642	5.37683	0	-19.0348	1.18092	3.27554e-05	AT1G15520	PDR12	pleiotropic drug resistance 12
SL2.40ch06	Solyc06g005340.2	-18.4673	1.7652	9.48527e-13	-17.8752	1.63595	1.11508e-15	-19.4203	2.33704	2.3754e-12	--	--	--
SL2.40ch07	Solyc07g007930.2	-14.5349	2.39134	4.66160818164133e-319	-14.6999	2.32815	3.60948e-259	-15.5448	1.22199	1.90891e-45	AT5G20250	RS6	raffinose synthase 6
SL2.40ch12	Solyc12g005850.1	-15.7283	2.55423	3.55116e-160	-14.4686	1.79502	1.15126e-180	-15.5453	2.01566	1.83712e-122	AT3G21690	--	--
SL2.40ch08	Solyc08g077900.2	-16.0737	5.3825	0	-18.055	3.38144	1.55399e-55	-15.9959	2.82997	6.96988e-179	AT4G17030	EXPR
SL2.40ch03	Solyc03g005860.2	-19.4658	5.62023	2.67741e-66	-19.3065	5.21823	2.68085e-58	-20.8443	8.1329	3.70921e-68	AT4G18050	PGP9	P-glycoprotein 9
SL2.40ch02	Solyc02g066930.2	-16.8251	1.16586	6.29625e-17	-17.1353	1.47184	9.74285e-21	-16.6946	1.97447	9.8366e-54	AT1G74230	GR-RBP5	glycine-rich RNA-binding protein 5
SL2.40ch01	Solyc01g066010.1	-20.7035	5.78881	9.40778e-30	-34.8055	30.4211	9.31323e-10	-34.5057	31.0207	3.55271e-15	AT3G51950	--	--
SL2.40ch11	Solyc11g071410.1	-18.5398	2.94619	7.06127e-32	-19.77	3.12137	1.2794e-15	-18.6975	2.00751	5.59319e-15	AT3G14470	--	--
SL2.40ch08	Solyc08g068140.2	-34.4471	31.138	4.44089e-16	-20.9864	3.85834	1.31259e-10	-19.4005	4.37657	2.35359e-44	--	--	--
SL2.40ch05	Solyc05g054230.2	-16.0541	1.57786	1.06837e-49	-16.8314	2.19858	8.57344e-54	-15.9197	1.43916	1.51433e-48	AT5G47650	NUDT2	nudix hydrolase homolog 2
SL2.40ch02	Solyc02g083740.1	-19.1802	1.43436	4.27101e-06	-18.8255	2.70634	4.21532e-21	-19.451	1.10571	0.000901004	AT4G10770	OPT7	oligopeptide transporter 7
SL2.40ch10	Solyc10g007900.2	-19.3223	1.6323	5.98667e-07	-18.8244	3.95145	5.9532e-45	-19.5458	1.81097	2.26614e-07	AT3G14690	CYP72A15	cytochrome P450, family 72, subfamily A, polypeptide 15
SL2.40ch02	Solyc02g082900.2	-14.4068	2.71629	0	-15.2349	1.98832	1.0057e-130	-15.0593	1.30339	3.49719e-71	AT3G51440	--	--
SL2.40ch01	Solyc01g099290.2	-18.0953	1.66032	3.01768e-14	-18.2088	1.53641	2.1109e-11	-19.0945	2.23154	1.81424e-14	AT4G02570	CUL1	cullin 1
SL2.40ch08	Solyc08g008310.2	-22.3445	4.50677	2.98023e-06	-35.3789	29.2743	0.00012207	-22.4044	5.0126	1.49012e-08	AT4G23850	LACS4	long-chain acyl-CoA synthetase 4
SL2.40ch04	Solyc04g008590.2	-14.3742	1.45963	3.33643e-133	-14.7301	1.51297	4.10243e-108	-14.6284	1.36098	3.18258e-104	AT2G34590	--	--
SL2.40ch06	Solyc06g011380.2	-17.6764	2.02919	1.14099e-27	-17.435	1.59755	1.14511e-19	-16.9692	1.54312	1.06421e-27	AT2G25140	HSP98.7	HEAT SHOCK PROTEIN 98.7
SL2.40ch03	Solyc03g120570.2	-18.215	3.71854	1.03863e-62	-20.2972	2.06693	1.52218e-05	-19.1733	2.074	1.41766e-11	AT1G52190	--	--
SL2.40ch09	Solyc09g098510.2	-13.3177	2.44706	0	-14.1277	1.08304	3.54908e-84	-13.451	1.66615	0	--	--	--
SL2.40ch09	Solyc09g047850.1	-21.1578	1.71031	0.00935531	-21.0959	2.80943	1.09286e-05	-22.7625	4.2964	1.52588e-05	--	--	--
SL2.40ch01	Solyc01g020130.2	-20.0096	3.17662	9.69112e-14	-19.4343	3.79275	5.70554e-27	-20.4385	2.60452	1.83236e-08	AT5G67230	IRX14-L	IRREGULAR XYLEM 14-LIKE
SL2.40ch02	Solyc02g050200.1	-19.2039	1.072	0.000610259	-19.6558	2.07483	3.8077e-08	-19.8506	2.71934	7.77884e-13	AT5G01630	BRCA2B	BRCA2-like B
SL2.40ch03	Solyc03g111280.1	-20.3404	6.51495	1.07485e-50	-18.7184	2.05454	1.0175e-13	-35.4264	29.1794	0.00012207	AT3G48520	CYP94B3	cytochrome P450, family 94, subfamily B, polypeptide 3
SL2.40ch01	Solyc01g005560.2	-11.4363	1.58666	0	-11.8571	1.23103	0	-12.3371	1.1563	0	AT1G65930	cICDH	cytosolic NADP+-dependent isocitrate dehydrogenase
SL2.40ch01	Solyc01g103230.2	-15.4941	1.1604	4.69046e-40	-15.7778	1.1057	3.98908e-29	-15.5011	1.13453	2.3178e-40	AT5G49900	--	--
SL2.40ch12	Solyc12g010970.1	-15.3488	4.36604	0	-15.6583	1.49894	2.82106e-56	-16.6637	2.2979	5.00524e-74	AT5G16970	AT-AER	alkenal reductase
SL2.40ch10	Solyc10g037990.1	-22.4892	4.21727	4.00543e-05	-35.1216	29.7889	1.90735e-06	-35.7189	28.5944	0.00390625	--	--	--
SL2.40ch07	Solyc07g064800.2	-15.1597	1.20423	9.21295e-54	-15.7552	1.74997	1.90977e-71	-15.3844	1.41857	7.8003e-68	AT5G55070	--	--
SL2.40ch07	Solyc07g018010.2	-13.5145	2.10817	0	-13.2241	1.71723	0	-14.326	1.23204	4.87989e-105	AT5G57150	--	--
SL2.40ch05	Solyc05g055760.2	-16.0997	1.73766	3.48639e-58	-16.0788	3.67369	4.6557e-253	-16.3305	1.55851	4.00093e-43	AT5G16440	IPP1	isopentenyl diphosphate isomerase 1
SL2.40ch08	Solyc08g041700.1	-34.3926	31.2469	2.77556e-17	-20.7212	2.91492	1.40516e-07	-21.2755	2.62654	0.000103716	AT5G19970	--	--
SL2.40ch01	Solyc01g057000.2	-19.765	4.4958	2.69683e-32	-34.8291	30.3738	1.86265e-09	-20.3662	5.08895	1.71023e-31	AT3G11930	--	--
SL2.40ch02	Solyc02g080530.2	-11.6053	1.28489	0	-12.219	1.86783	0	-11.7033	1.35059	0	AT4G21960	PRXR1
SL2.40ch01	Solyc01g111640.2	-18.9574	1.66625	9.92561e-09	-18.7905	2.01919	1.13313e-12	-19.1338	1.37886	4.69241e-06	AT1G75950	UIP1	UFO INTERACTING PROTEIN 1
SL2.40ch05	Solyc05g025630.1	-34.9908	30.0505	5.96046e-08	-35.0208	29.9905	2.38419e-07	-35.2189	29.5944	7.62939e-06	AT2G19540	--	--
SL2.40ch10	Solyc10g009520.2	-18.71	1.20488	6.97366e-06	-18.9411	2.47501	1.15991e-16	-18.6321	2.06129	2.95881e-16	AT4G27250	--	--
SL2.40ch01	Solyc01g016370.1	-21.4695	4.25679	1.49339e-09	-19.655	1.87745	6.53997e-07	-35.3686	29.2948	6.10352e-05	AT1G71400	RLP12	receptor like protein 12
SL2.40ch02	Solyc02g076930.1	-17.3847	2.97047	3.1224e-70	-15.9508	1.16806	4.74229e-29	-17.0781	2.1822	7.01367e-51	AT2G27430	--	--
SL2.40ch02	Solyc02g077110.2	-14.4828	1.86035	2.75025e-200	-15.1999	2.10547	4.37254e-150	-15.8765	1.19907	4.14374e-35	AT4G18550	DSEL	DAD1-like seeding establishment-related lipase
SL2.40ch03	Solyc03g097920.1	-13.6207	1.14404	9.90917e-138	-14.3063	1.58255	2.98022e-157	-14.0774	1.02276	6.01241e-86	AT1G73500	MKK9	MAP kinase kinase 9
SL2.40ch03	Solyc03g083170.2	-17.6227	3.53138	6.35749e-85	-18.9128	5.17545	1.76762e-75	-18.3877	3.9989	9.408e-72	AT3G49250	IDN1	INVOLVED IN DE NOVO 1
SL2.40ch01	Solyc01g108930.2	-20.2345	2.08297	9.06327e-06	-20.5565	3.24423	3.89139e-10	-19.5768	2.17185	4.06796e-10	AT4G33280	--	--
SL2.40ch02	Solyc02g080520.2	-17.1616	2.33898	1.34982e-50	-16.9933	2.09564	7.39608e-44	-16.5655	2.11952	1.56065e-67	AT1G50660	--	--
SL2.40ch07	Solyc07g066550.2	-18.942	6.14186	7.94984e-116	-16.5668	1.42925	6.31206e-28	-18.7739	5.10375	6.35638e-96	AT1G56130	--	--
SL2.40ch11	Solyc11g011620.1	-19.1321	3.3168	1.54664e-27	-20.1342	4.73281	1.28639e-27	-18.607	2.11148	4.07024e-17	AT1G79260	--	--
SL2.40ch04	Solyc04g071900.2	-15.5152	1.57609	4.5802e-71	-14.4879	2.70171	0	-15.5409	1.83711	8.62351e-102	AT1G71695	--	--
SL2.40ch03	Solyc03g113100.2	-13.8568	1.04371	7.71606e-98	-14.5874	1.78161	5.71792e-164	-13.9828	1.17391	2.04241e-120	AT2G02760	UBC2	ubiquiting-conjugating enzyme 2
SL2.40ch01	Solyc01g103300.1	-35.0215	29.9891	1.19209e-07	-35.1216	29.7889	1.90735e-06	-34.8969	30.2382	3.72529e-09	AT5G08430	--	--
SL2.40ch01	Solyc01g008500.2	-16.5174	2.84446	2.05952e-116	-16.1505	2.76866	5.25565e-135	-16.8695	2.3172	4.0193e-66	AT5G38280	PR5K	PR5-like receptor kinase
SL2.40ch09	Solyc09g007270.2	-17.1711	3.56588	5.00265e-117	-17.3914	4.21823	2.4375e-137	-16.7726	4.56032	2.45759e-291	AT3G09640	APX2	ascorbate peroxidase 2
SL2.40ch12	Solyc12g099360.1	-19.2604	3.06017	1.39952e-21	-18.9894	4.68239	3.43074e-57	-20.0166	1.4484	0.000355281	AT3G16910	ACN1	ACETATE NON-UTILIZING 1
SL2.40ch08	Solyc08g006380.2	-18.0305	2.95988	1.15262e-44	-17.5521	4.18093	1.48819e-120	-19.1775	5.85161	5.8521e-98	AT2G31750	UGT74D1	UDP-glucosyl transferase 74D1
SL2.40ch01	Solyc01g005750.1	-35.3298	29.3724	3.05176e-05	-35.6976	28.6369	0.00390625	-22.7625	4.2964	1.52588e-05	AT3G45140	LOX2	lipoxygenase 2
SL2.40ch06	Solyc06g009070.2	-17.7705	3.65467	1.26132e-82	-17.7569	3.06842	2.81488e-55	-18.2011	3.16066	6.92169e-50	AT2G47680	--	--
SL2.40ch05	Solyc05g014070.1	-34.506	31.0201	7.10543e-15	-34.5367	30.9588	5.68434e-14	-21.7372	4.34702	4.07454e-09	AT2G19540	--	--
SL2.40ch02	Solyc02g081390.2	-15.476	2.37045	6.05837e-164	-12.654	2.2577	0	-17.0168	1.55001	5.83805e-27	AT1G65840	PAO4	polyamine oxidase 4
SL2.40ch06	Solyc06g035520.2	-18.3084	2.67057	1.3901e-30	-17.7977	2.35862	8.43835e-33	-19.4123	1.59596	1.02989e-06	AT5G62180	CXE20	carboxyesterase 20
SL2.40ch01	Solyc01g094250.2	-18.9836	6.05857	5.02873e-109	-14.8652	2.73723	8.32401800113332e-320	-19.7038	3.24393	3.20856e-19	AT3G61220	SDR1	short-chain dehydrogenase/reductase 1
SL2.40ch04	Solyc04g017780.1	-35.0871	29.8578	4.76837e-07	-35.0529	29.9264	4.76837e-07	-22.3737	5.074	7.45058e-09	AT4G16050	--	--
SL2.40ch05	Solyc05g007610.2	-21.3363	6.52308	7.4317e-26	-21.2175	6.56616	3.15544e-28	-21.5235	4.77444	2.6148e-12	AT3G46730	--	--
SL2.40ch04	Solyc04g045660.2	-17.508	1.80003	1.60845e-24	-17.1152	1.36995	2.03757e-18	-17.5708	1.11707	1.52436e-10	AT4G09140	MLH1	MUTL-homologue 1
SL2.40ch09	Solyc09g090250.2	-14.5518	1.2776	5.98327e-91	-15.2451	1.25943	3.07877e-53	-14.9066	1.00063	5.1153e-47	AT4G14340	CKL11	CASEIN KINASE I-LIKE 11
SL2.40ch03	Solyc03g083160.1	-21.0096	3.17662	1.85702e-07	-22.4399	4.12137	7.62939e-05	-21.5812	2.65897	0.000277162	AT5G24280	GMI1	GAMMA-IRRADIATION AND MITOMYCIN C INDUCED 1
SL2.40ch01	Solyc01g105580.1	-21.1148	6.9662	1.17549e-35	-33.6127	32.8068	6.84228e-49	-33.5057	33.0207	1.59309e-58	AT3G26040	--	--
SL2.40ch05	Solyc05g009750.1	-22.7817	3.6323	0.00183105	-21.9399	3.12137	0.000402451	-22.4365	2.94847	0.00183105	AT3G46530	RPP13	RECOGNITION OF PERONOSPORA PARASITICA 13
SL2.40ch09	Solyc09g005520.2	-19.8748	6.27616	1.55306e-65	-20.0851	5.66111	1.83395e-42	-19.97	5.88136	2.54895e-57	AT3G16210	--	--
SL2.40ch02	Solyc02g089090.2	-12.8555	1.2107	1.87471e-260	-12.1413	1.59876	0	-13.3746	1.68343	0	AT3G51550	FER	FERONIA
SL2.40ch03	Solyc03g034320.2	-17.9223	1.35112	6.46008e-11	-18.8912	1.50286	4.25374e-07	-17.3014	2.04874	1.28442e-38	AT5G38200	--	--
SL2.40ch10	Solyc10g045610.1	-21.2668	4.66205	6.12399e-13	-19.6816	5.63795	7.88951e-54	-20.4722	4.2332	2.0395e-20	AT2G23770	LYK4	LysM-containing receptor-like kinase 4
SL2.40ch05	Solyc05g024460.1	-34.2186	31.5948	8.47033e-22	-35.6976	28.6369	0.00390625	-34.5227	30.9867	7.10543e-15	--	--	--
SL2.40ch02	Solyc02g071340.1	-21.378	2.43966	0.000533521	-20.7553	2.32068	4.12576e-05	-22.7127	4.39593	7.62939e-06	AT4G18050	PGP9	P-glycoprotein 9
SL2.40ch02	Solyc02g081480.2	-17.3981	1.44813	1.55032e-17	-15.9333	1.93462	2.09243e-77	-18.1144	2.08288	2.98471e-23	AT1G66920	--	--
SL2.40ch01	Solyc01g104040.2	-13.8914	1.12863	1.9929e-111	-14.6202	1.22245	1.9611e-76	-14.599	1.16073	1.54179e-77	AT1G71220	UGGT	UDP-GLUCOSE:GLYCOPROTEIN GLUCOSYLTRANSFERASE
SL2.40ch08	Solyc08g074620.1	-12.2028	3.70021	0	-12.1385	3.77882	0	-12.4169	4.41674	0	--	--	--
SL2.40ch10	Solyc10g009540.1	-18.8603	1.75922	4.19682e-10	-20.194	5.4433	4.92094e-36	-18.8529	2.20727	2.33107e-16	AT4G27250	--	--
SL2.40ch06	Solyc06g036420.1	-17.5151	6.99571	0	-18.8417	4.67391	3.38496e-63	-19.0232	4.85616	6.25233e-72	AT4G23570	SGT1A
SL2.40ch01	Solyc01g079180.2	-16.7899	1.15837	4.45809e-17	-18.618	3.42538	9.46398e-39	-16.5988	2.88312	8.67377e-123	AT5G19730	--	--
SL2.40ch10	Solyc10g079810.1	-18.5575	2.08076	2.98056e-16	-16.3054	2.39024	5.34063e-91	-18.3294	2.05339	1.97965e-19	--	--	--
SL2.40ch12	Solyc12g099870.1	-20.1208	4.95423	2.43154e-31	-18.1368	7.55754	0	-22.5052	4.81097	2.38419e-07	AT3G28890	RLP43	receptor like protein 43
SL2.40ch01	Solyc01g096380.1	-21.6968	3.80223	8.67993e-07	-21.7631	3.47501	1.94311e-05	-35.6339	28.7643	0.000976563	AT1G01180	--	--
SL2.40ch02	Solyc02g094380.1	-34.6406	30.7509	1.81899e-12	-34.4901	31.0519	7.10543e-15	-21.2008	5.41978	3.38813e-21	AT5G13160	PBS1	avrPphB susceptible 1
SL2.40ch02	Solyc02g080040.2	-19.2301	1.81673	1.08925e-08	-16.6105	1.9664	1.55723e-50	-19.1935	1.71852	3.55206e-08	AT4G23180	RLK4
SL2.40ch02	Solyc02g083050.1	-34.7396	30.553	5.82077e-11	-32.9152	34.2016	7.8111e-125	-32.6478	34.7365	2.80552e-191	AT4G35690	--	--
SL2.40ch11	Solyc11g030700.1	-20.2102	2.77526	1.70933e-09	-22.2631	4.47501	2.98023e-06	-20.8813	3.41504	4.62194e-10	--	--	--
SL2.40ch03	Solyc03g096250.2	-34.6593	30.7135	3.63798e-12	-35.1586	29.7149	3.8147e-06	-22.2127	3.39593	7.62939e-05	AT2G40110	--	--
SL2.40ch12	Solyc12g096810.1	-20.077	3.87177	3.09049e-19	-19.8752	1.63595	6.53063e-05	-20.0422	1.24111	0.00219019	AT3G59820	LETM1	leucine zipper-EF-hand-containing transmembrane protein 1
SL2.40ch12	Solyc12g095760.1	-14.6638	1.05794	2.74411e-58	-14.8128	1.67836	7.6517e-125	-14.8643	1.97138	2.56659e-186	AT1G76550	--	--
SL2.40ch09	Solyc09g089520.2	-17.2943	6.99237	0	-17.8202	4.31358	1.14082e-106	-18.7963	5.58497	5.07588e-116	AT2G38870	--	--
SL2.40ch10	Solyc10g009640.1	-33.6089	32.8143	4.27642e-50	-34.1307	31.7707	3.30872e-24	-34.7418	30.5486	5.82077e-11	AT2G46370	JAR1	JASMONATE RESISTANT 1
SL2.40ch08	Solyc08g066530.2	-15.0506	2.89841	0	-15.2525	3.48051	0	-14.8857	2.90266	0	AT4G29260	--	--
SL2.40ch12	Solyc12g013500.1	-18.6905	1.03006	0.000110211	-19.3549	1.95145	8.07074e-09	-18.4913	1.02509	2.62691e-05	AT3G13677	--	--
SL2.40ch04	Solyc04g078930.2	-16.8402	4.28594	1.38994e-216	-17.1184	5.14972	4.41161e-256	-17.3672	4.44324	9.20755e-182	AT4G25000	ATAMY1
SL2.40ch10	Solyc10g049420.1	-18.6968	3.46238	1.70743e-39	-21.6609	5.67937	6.10623e-15	-19.953	3.91531	1.74596e-24	--	--	--
SL2.40ch07	Solyc07g014680.2	-15.7533	1.75751	5.47504e-75	-15.1442	1.28433	5.93477e-59	-15.9399	1.45532	6.27431e-49	AT4G10310	HKT1;1
SL2.40ch12	Solyc12g044450.1	-18.1649	1.25121	2.46204e-08	-18.9343	2.79275	4.83238e-21	-17.2944	3.18777	1.09059e-93	AT1G78710	TBL42	TRICHOME BIREFRINGENCE-LIKE 42
SL2.40ch03	Solyc03g094010.2	-18.8932	1.79458	2.91236e-10	-19.6474	3.70634	1.64923e-23	-18.8884	1.78602	7.47249e-11	AT5G07440	GDH2	glutamate dehydrogenase 2
SL2.40ch02	Solyc02g076750.1	-16.4053	2.21018	5.80885e-76	-15.9029	2.37653	1.86703e-118	-16.8687	1.80482	1.86053e-40	AT1G09850	XBCP3	xylem bark cysteine peptidase 3
SL2.40ch03	Solyc03g114870.1	-34.9614	30.1094	2.98023e-08	-22.1212	2.7588	0.00418091	-34.8686	30.2948	1.86265e-09	AT3G42170	DAYSLEEPER	DAYSLEEPER
SL2.40ch04	Solyc04g011970.1	-35.1983	29.6355	3.8147e-06	-35.5529	28.9264	0.000976563	-35.4264	29.1794	0.00012207	AT4G23160	CRK8	cysteine-rich RLK (RECEPTOR-like protein kinase) 8
SL2.40ch08	Solyc08g075640.2	-18.7171	3.11773	9.17915e-32	-19.787	3.42718	1.99958e-18	-18.7484	4.14977	1.99456e-61	AT3G14470	--	--
SL2.40ch01	Solyc01g107340.2	-16.7498	1.20029	1.16684e-18	-17.3901	1.61345	1.15949e-20	-16.9276	2.01161	7.57776e-48	--	--	--
SL2.40ch03	Solyc03g116260.2	-18.1379	1.10624	6.8293e-07	-18.5059	2.27338	7.60099e-19	-17.5825	2.0126	8.08344e-31	AT3G19000	--	--
SL2.40ch06	Solyc06g069710.2	-18.2144	4.27109	8.78585e-84	-16.6018	2.97877	2.08485e-115	-20.1454	1.35577	0.00260217	AT5G61430	NAC100	NAC domain containing protein 100
SL2.40ch12	Solyc12g044810.1	-20.5856	2.8547	5.72777e-08	-21.9811	5.03891	2.09548e-09	-22.1891	5.44324	5.82077e-11	AT3G21250	MRP6	multidrug resistance-associated protein 6
SL2.40ch12	Solyc12g096790.1	-18.1338	7.75815	0	-21.1677	3.49577	6.67787e-08	-19.7279	6.36556	6.74701e-80	AT3G26040	--	--
SL2.40ch04	Solyc04g009620.2	-17.0197	1.49058	1.0518e-23	-17.7126	1.19625	8.54415e-10	-17.344	1.08872	1.35659e-11	AT1G48850	EMB1144	embryo defective 1144
SL2.40ch12	Solyc12g005640.1	-17.7618	7.67214	0	-14.7992	1.07792	2.97479e-53	-19.8813	3.41504	3.09049e-19	AT2G31180	MYB14AT
SL2.40ch07	Solyc07g018200.1	-19.6185	3.61888	1.08258e-22	-19.5255	3.03118	2.48662e-17	-20.7755	1.62654	0.00293506	AT5G57500	--	--
SL2.40ch11	Solyc11g044570.1	-35.3796	29.2729	6.10352e-05	-35.2826	29.4669	3.05176e-05	-21.97	3.88136	1.54972e-06	--	--	--
SL2.40ch12	Solyc12g040570.1	-34.7396	30.553	5.82077e-11	-18.9018	5.58289	2.3536e-90	-34.3826	31.2668	6.93889e-18	AT3G02360	--	--
SL2.40ch05	Solyc05g013950.1	-35.1223	29.7875	9.53674e-07	-35.7826	28.4669	0.0078125	-35.8152	28.4017	0.0078125	AT1G75270	DHAR2	dehydroascorbate reductase 2
SL2.40ch09	Solyc09g008840.2	-17.1951	1.98668	3.80128e-36	-17.3197	2.69599	4.88312e-58	-16.3769	2.21506	9.86896e-84	AT3G52990	--	--
SL2.40ch09	Solyc09g030450.2	-17.0209	2.36927	1.50347e-57	-17.7143	3.23273	2.627e-63	-16.936	2.30911	3.59729e-62	AT5G58300	--	--
SL2.40ch03	Solyc03g006290.2	-20.5971	4.00154	1.10679e-14	-21.3549	3.12137	8.43033e-06	-19.5888	2	8.62561e-09	AT5G46060	--	--
SL2.40ch01	Solyc01g006400.2	-11.4602	1.68848	0	-11.8572	1.10253	0	-12.4676	1.55111	0	--	--	--
SL2.40ch00	Solyc00g030000.1	-34.8062	30.4197	4.65661e-10	-34.7826	30.4669	4.65661e-10	-34.6542	30.7237	1.81899e-12	AT4G24010	CSLG1	cellulose synthase like G1
SL2.40ch03	Solyc03g044670.1	-18.6583	7.23519	1.17249e-215	-21.8461	5.309	1.95541e-11	-21.1662	5.48904	4.23516e-22	AT1G72190	--	--
SL2.40ch07	Solyc07g063780.1	-21.5305	4.1348	1.02445e-08	-21.7324	2.36649	0.00442505	-22.5812	2.65897	0.00634766	AT4G27290	--	--
SL2.40ch06	Solyc06g059700.2	-21.1578	1.71031	0.00935531	-20.8914	5.21823	1.04589e-20	-22.2127	5.39593	1.16415e-10	AT1G43800	FTM1	FLORAL TRANSITION AT THE MERISTEM1
SL2.40ch05	Solyc05g015790.1	-22.0305	5.1348	1.07684e-09	-20.7992	1.78795	0.0021024	-22.3737	3.074	0.000976563	AT5G44670	GALS2	galactan synthase 2
SL2.40ch12	Solyc12g010210.1	-34.0454	31.9413	8.07794e-28	-34.4752	31.0816	3.55271e-15	-34.1542	31.7237	3.30872e-24	AT3G55620	emb1624	embryo defective 1624
SL2.40ch04	Solyc04g077990.2	-20.1835	2.8287	5.56267e-10	-17.6851	1.63093	3.27345e-17	-18.7649	1.18238	9.84804e-06	AT3G49940	LBD38	LOB domain-containing protein 38
SL2.40ch08	Solyc08g081680.1	-18.4586	6.27856	1.08934e-171	-16.3046	1.65927	1.38369e-44	-20.5375	3.5765	2.59176e-13	AT5G41590	--	--
SL2.40ch11	Solyc11g011820.1	-20.9744	1.6323	0.00813006	-35.1586	29.7149	3.8147e-06	-21.0052	3.16711	1.9465e-08	AT4G09670	--	--
SL2.40ch06	Solyc06g075330.1	-20.0358	3.95423	1.33316e-20	-17.9276	2.29337	1.94371e-28	-19.206	2.91354	7.77364e-22	AT2G28500	LBD11	LOB domain-containing protein 11
SL2.40ch05	Solyc05g015970.1	-34.8543	30.3235	1.86265e-09	-34.5529	30.9264	1.13687e-13	-22.0812	5.65897	9.09495e-13	AT2G07190	--	--
SL2.40ch09	Solyc09g018340.2	-19.8465	1.16282	0.00535486	-19.599	1.01856	0.00591843	-19.8765	2.25458	4.46617e-09	AT5G27970	--	--
SL2.40ch11	Solyc11g018820.1	-19.6429	1.41412	0.000244397	-19.6037	1.45395	8.76866e-05	-19.669	1.83954	2.55342e-07	AT1G22660	--	--
SL2.40ch01	Solyc01g094970.2	-17.3578	6.30528	0	-18.1275	2.4875	5.56e-29	-17.8435	3.28194	3.3693e-68	AT3G61490	--	--
SL2.40ch09	Solyc09g075670.1	-14.2852	1.49321	6.29656e-148	-14.0769	3.66993	0	-14.4161	1.38101	5.08809e-124	AT3G48700	CXE13	carboxyesterase 13
SL2.40ch02	Solyc02g055480.1	-35.6223	28.7875	0.000976562	-35.1976	29.6369	7.62939e-06	-34.8414	30.3493	9.31323e-10	--	--	--
SL2.40ch09	Solyc09g091020.2	-15.0237	1.13711	1.11903e-52	-15.6628	1.14204	2.81452e-33	-15.3399	1.43819	1.51034e-71	AT1G04140	--	--
SL2.40ch08	Solyc08g067520.1	-21.2451	6.70555	2.05104e-29	-22.7951	3.41088	0.00634766	-35.1751	29.6819	1.90735e-06	AT5G59310	LTP4	lipid transfer protein 4
SL2.40ch02	Solyc02g069140.1	-19.6283	1.44327	0.000166042	-20.3287	2.72906	1.30876e-08	-21.0518	4.54793	4.09395e-16	AT1G09620	--	--
SL2.40ch01	Solyc01g056580.2	-21.0199	5.15587	1.11342e-18	-20.2972	5.23685	8.45483e-31	-20.6225	4.5765	2.0395e-20	AT5G14760	FIN4	FLAGELLIN-INSENSITIVE 4
SL2.40ch00	Solyc00g147770.1	-17.0813	3.07849	4.95102e-92	-17.5033	2.64971	2.69492e-49	-17.4384	2.22952	1.05426e-41	AT5G33406	--	--
SL2.40ch07	Solyc07g005960.2	-16.1529	1.48901	1.23498e-41	-16.6347	1.47322	1.22016e-28	-16.0655	1.73576	1.88703e-63	AT4G30810	scpl29	serine carboxypeptidase-like 29
SL2.40ch03	Solyc03g006400.2	-17.55	1.24313	4.48046e-12	-17.4291	2.68705	2.15144e-53	-18.715	1.47255	1.94095e-08	AT5G58950	--	--
SL2.40ch02	Solyc02g072130.2	-13.1844	1.31385	2.2812e-244	-11.9667	1.48131	0	-13.7656	1.24121	3.65326e-156	AT2G34250	--	--
SL2.40ch01	Solyc01g057270.2	-19.6754	3.20115	3.06329e-17	-18.4287	3.49988	3.69656e-46	-18.7384	2.16976	1.65913e-16	AT5G09410	EICBP.B	ethylene induced calmodulin binding protein
SL2.40ch05	Solyc05g016250.2	-19.9744	7.24701	5.89091e-88	-20.1886	6.62387	5.58526e-56	-20.1718	7.47773	3.21722e-86	AT3G22260	--	--
SL2.40ch11	Solyc11g007420.1	-17.6085	2.02426	9.99095e-29	-18.3663	2.7588	4.73e-30	-18.4464	1.36589	1.13445e-08	AT5G38280	PR5K	PR5-like receptor kinase
SL2.40ch07	Solyc07g014670.2	-14.4119	2.26682	1.17324295059626e-311	-15.6086	2.01863	2.28465e-104	-14.9304	1.08713	1.18733e-54	AT5G10600	CYP81K2	cytochrome P450, family 81, subfamily K, polypeptide 2
SL2.40ch09	Solyc09g089490.2	-18.3535	10.4887	0	-20.3985	8.20411	5.65245e-87	-19.8461	8.12929	2.75164e-135	AT2G38870	--	--
SL2.40ch09	Solyc09g089780.2	-18.9968	2.5583	3.56547e-18	-20.2437	2.17384	3.38883e-06	-20.655	1.86755	0.000471987	AT1G06620	--	--
SL2.40ch02	Solyc02g084960.1	-17.7862	1.32386	8.44006e-12	-16.925	1.6952	1.57815e-30	-19.0557	1.80163	8.98832e-10	AT5G66440	--	--
SL2.40ch08	Solyc08g065410.1	-17.8486	3.23999	1.73426e-60	-20.0333	2.01558	3.31188e-06	-18.784	1.02408	0.000179846	AT2G26040	RCAR14	regulatory components of ABA receptor 14
SL2.40ch12	Solyc12g009530.1	-21.0096	7.17662	2.58287e-41	-21.3034	3.22447	2.55601e-06	-21.644	3.36351	5.64754e-06	AT1G47890	RLP7	receptor like protein 7
SL2.40ch03	Solyc03g118490.2	-19.9043	3.38719	1.38385e-16	-19.1379	2.55049	1.97589e-15	-19.9963	2.65897	1.28439e-10	AT2G23530	--	--
SL2.40ch02	Solyc02g022850.1	-15.0338	2.6418	1.09444e-276	-14.8633	1.47882	2.09216e-94	-15.4882	1.40275	1.58195e-61	AT4G20840	--	--
SL2.40ch03	Solyc03g093350.2	-16.3414	1.51328	9.36297e-38	-16.6236	2.77021	2.279e-98	-16.2926	1.11485	2.15498e-23	AT5G51300	--	--
SL2.40ch06	Solyc06g033860.1	-19.6096	5.33274	2.13778e-53	-20.2305	2.92545	2.43008e-10	-19.7593	1.96297	2.66592e-07	AT5G07440	GDH2	glutamate dehydrogenase 2
SL2.40ch03	Solyc03g034160.2	-18.3809	1.45031	1.6707e-09	-19.9009	1.19938	0.00383827	-18.8078	2.11707	3.27942e-15	--	--	--
SL2.40ch11	Solyc11g071990.1	-20.9502	3.29527	3.10815e-08	-18.1466	2.06415	4.53608e-20	-20.4615	2.25458	1.07091e-06	AT3G44190	--	--
SL2.40ch02	Solyc02g093960.2	-17.9987	7.19836	0	-20.4918	4.01754	8.73585e-16	-34.6339	30.7643	9.09495e-13	AT5G14020	--	--
SL2.40ch08	Solyc08g081620.2	-13.5891	1.40776	2.49677e-212	-14.4852	1.38691	2.33117e-107	-13.7359	1.00308	3.06999e-104	AT4G09740	GH9B14	glycosyl hydrolase 9B14
SL2.40ch06	Solyc06g034060.1	-34.7833	30.4655	2.32831e-10	-34.9901	30.0519	1.19209e-07	-35.0949	29.8423	4.76837e-07	--	--	--
SL2.40ch09	Solyc09g092300.2	-20.2798	3.9922	6.4039e-18	-19.4268	1.97251	1.34955e-08	-20.231	4.18948	1.01517e-22	AT3G46530	RPP13	RECOGNITION OF PERONOSPORA PARASITICA 13
SL2.40ch12	Solyc12g015650.1	-17.959	1.36927	6.10548e-11	-18.3001	1.29168	5.48087e-08	-18.0369	1.48904	8.64823e-13	AT3G20170	--	--
SL2.40ch09	Solyc09g007150.2	-14.4594	1.29727	7.24714e-100	-15.2982	1.07401	1.17574e-37	-15.1019	1.07945	7.14551e-48	AT5G02790	GSTL3	Glutathione transferase L3
SL2.40ch02	Solyc02g071350.2	-18.1077	1.93317	6.84957e-19	-17.2937	2.90392	2.6841e-68	-17.8964	1.34886	7.49402e-12	AT4G18050	PGP9	P-glycoprotein 9
SL2.40ch08	Solyc08g076080.2	-17.4347	2.06781	2.40331e-33	-18.3179	1.02049	2.08698e-05	-17.6845	1.22306	2.03866e-11	AT1G32170	XTR4	xyloglucan endotransglycosylase 4
SL2.40ch02	Solyc02g061860.1	-22.9132	3.36927	0.00634766	-35.2389	29.5544	1.52588e-05	-35.2189	29.5944	7.62939e-06	--	--	--
SL2.40ch06	Solyc06g036290.2	-13.883	3.35189	0	-15.0099	2.14554	8.86145e-178	-13.0578	2.38048	0	AT5G52640	HSP90.1	heat shock protein 90.1
SL2.40ch02	Solyc02g091070.2	-21.4315	6.33274	1.34003e-22	-22.1212	4.7588	1.11759e-07	-35.4891	29.0538	0.000244141	AT1G71140	--	--
SL2.40ch04	Solyc04g025570.1	-20.9315	5.33274	2.74789e-21	-22.0026	4.99584	4.07454e-09	-21.1015	3.61832	4.11092e-10	--	--	--
SL2.40ch08	Solyc08g075270.1	-34.4614	31.1094	8.88178e-16	-34.5053	31.0215	1.42109e-14	-21.144	5.53343	5.29396e-23	AT4G19380	--	--
SL2.40ch10	Solyc10g084320.1	-15.3579	3.01047	2.60817e-288	-16.5663	1.96015	8.23588e-52	-16.1054	2.86052	1.31872e-169	AT5G67090	--	--
SL2.40ch06	Solyc06g065910.2	-20.6088	3.97808	2.08354e-14	-20.4177	1.82592	0.000271539	-19.8416	3.21943	1.31519e-17	AT2G25290	Phox1	Phox1
SL2.40ch05	Solyc05g054060.2	-19.6059	1.34012	0.000440285	-20.1021	2.15308	1.24545e-06	-19.5114	1.28874	0.000312979	AT5G17310	UGP2	UDP-glucose pyrophosphorylase 2
SL2.40ch09	Solyc09g008670.2	-11.5927	6.2727	0	-11.9934	3.6431	0	-12.1207	4.24751	0	AT3G10050	OMR1	L-O-methylthreonine resistant 1
SL2.40ch05	Solyc05g012740.1	-20.3203	4.55514	8.75824e-23	-18.9602	5.08073	5.16421e-70	-21.3966	3.85827	1.02445e-08	AT1G50180	--	--
SL2.40ch05	Solyc05g007630.2	-20.052	3.09174	1.00986e-12	-34.5529	30.9264	1.13687e-13	-34.2654	31.5013	6.77626e-21	AT1G50180	--	--
SL2.40ch10	Solyc10g024330.1	-33.7034	32.6254	4.48416e-44	-20.5654	7.87031	1.65051e-68	-33.3898	33.2526	9.27302e-69	AT2G17390	AKR2B	ankyrin repeat-containing 2B
SL2.40ch02	Solyc02g092300.1	-17.2319	1.04106	1.39886e-10	-17.3828	1.09584	1.90908e-10	-17.7027	1.49721	3.43684e-16	AT4G37660	--	--
SL2.40ch01	Solyc01g105320.2	-18.8049	2.2983	8.92007e-17	-20.0714	2.21448	4.51662e-07	-18.7854	2.3422	7.36193e-19	AT1G02170	MCP1b	metacaspase 1b
SL2.40ch11	Solyc11g066580.1	-16.2131	1.04114	2.29227e-20	-15.6764	1.58158	3.57128e-62	-16.1276	2.79882	1.74383e-159	AT5G07990	TT7	TRANSPARENT TESTA 7
SL2.40ch03	Solyc03g019960.2	-18.7171	1.11773	3.17761e-05	-20.0507	1.49894	0.000621043	-18.8547	1.61615	4.65998e-09	AT2G31270	CDT1A	homolog of yeast CDT1 A
SL2.40ch07	Solyc07g041280.2	-16.0357	1.19269	2.48357e-29	-16.637	2.43945	1.4394e-75	-15.7402	1.36534	2.03641e-49	AT5G12040	--	--
SL2.40ch06	Solyc06g011350.2	-15.4203	4.18026	0	-16.34	4.32105	4.84828e-297	-15.2476	4.50749	0	AT2G37170	PIP2B	plasma membrane intrinsic protein 2
SL2.40ch08	Solyc08g015680.1	-20.2068	6.78205	1.03976e-63	-21.0959	6.80943	2.81667e-33	-20.8407	8.14009	1.8546e-68	AT3G02050	KUP3	K+ uptake transporter 3
SL2.40ch02	Solyc02g069710.2	-16.3093	1.04071	6.2363e-19	-15.7306	1.08238	6.2148e-29	-16.5307	1.37298	1.1548e-29	AT1G54115	CCX4	cation calcium exchanger 4
SL2.40ch09	Solyc09g089620.1	-18.7687	2.61124	9.84011e-22	-18.7317	2.25011	4.54768e-16	-18.0052	1.81097	5.21509e-19	AT4G14465	AHL20	AT-hook motif nuclear-localized protein 20
SL2.40ch11	Solyc11g008680.1	-16.9138	1.70229	1.18978e-32	-16.9316	1.49759	3.62716e-24	-16.8085	1.80507	9.14027e-42	AT3G02630	--	--
SL2.40ch06	Solyc06g076540.1	-19.3987	8.39828	6.92925e-197	-33.0467	33.9386	7.69567e-104	-19.61	10.6015	0	AT1G07400	--	--
SL2.40ch01	Solyc01g010760.2	-14.7898	1.18264	3.21078e-66	-15.3479	1.66157	3.76649e-85	-14.8738	1.25919	1.43007e-75	AT3G01280	VDAC1	voltage dependent anion channel 1
SL2.40ch01	Solyc01g066820.2	-17.8552	3.57696	1.6407e-73	-18.2203	3.64176	1.40476e-57	-18.1669	3.39884	5.70197e-59	AT3G16630	KINESIN-13A
SL2.40ch08	Solyc08g062450.1	-19.0378	5.95022	9.35552e-101	-20.5277	7.9458	2.23753e-72	-17.685	5.40427	4.80212e-230	AT5G12020	HSP17.6II	17.6 kDa class II heat shock protein
SL2.40ch01	Solyc01g103330.2	-18.6356	1.83584	2.19729e-12	-18.839	2.03551	1.88191e-12	-18.5038	1.148	2.47158e-06	--	--	--
SL2.40ch07	Solyc07g043410.1	-33.465	33.1022	3.11151e-61	-33.2742	33.4837	2.22813e-75	-21.1331	7.55513	7.00649e-46	AT2G15480	UGT73B5	UDP-glucosyl transferase 73B5
SL2.40ch12	Solyc12g013700.1	-18.2479	1.59078	4.70166e-12	-17.8678	1.13329	2.05752e-08	-18.3712	2.09522	7.12069e-20	AT4G27450	--	--
SL2.40ch06	Solyc06g007180.2	-15.4137	7.94935	0	-17.5937	1.63877	1.71542e-18	-18.6003	4.44597	1.42786e-78	AT3G47340	DIN6	DARK INDUCIBLE 6
SL2.40ch06	Solyc06g009270.2	-13.585	1.47585	6.4981e-234	-13.5054	1.28634	9.83207e-181	-14.1888	1.13927	8.92254e-99	AT4G30340	DGK7	diacylglycerol kinase 7
SL2.40ch04	Solyc04g011350.2	-14.7296	1.63683	3.28449e-131	-14.8417	1.06434	2.27447e-50	-14.7285	1.51192	5.05803e-120	AT3G55410	--	--
SL2.40ch02	Solyc02g084240.2	-13.3183	1.81985	0	-15.1455	1.96011	1.63112e-135	-14.0573	1.02272	4.68643e-87	AT2G18050	HIS1-3	histone H1-3
SL2.40ch04	Solyc04g079030.2	-18.3119	5.40196	3.18764e-131	-17.8034	4.22447	3.39821e-103	-18.5235	5.60452	2.62417e-141	AT5G54010	--	--
SL2.40ch01	Solyc01g107810.2	-21.1835	2.18485	0.000912234	-21.2029	2.5953	0.000103716	-21.816	2.18948	0.00753784	AT4G34131	UGT73B3	UDP-glucosyl transferase 73B3
SL2.40ch05	Solyc05g014080.1	-35.3298	29.3724	3.05176e-05	-34.6586	30.7149	7.27596e-12	-35.1339	29.7643	9.53674e-07	AT1G76990	ACR3	ACT domain repeat 3
SL2.40ch04	Solyc04g012020.1	-21.1705	4.8547	6.14439e-15	-20.6212	5.7588	1.24068e-30	-20.7887	5.074	3.4328e-23	AT3G26040	--	--
SL2.40ch06	Solyc06g008400.1	-21.8954	5.40489	1.00044e-11	-33.9679	32.0963	3.15544e-30	-21.816	6.18948	3.46945e-18	AT3G46710	--	--
SL2.40ch06	Solyc06g008480.1	-21.3954	4.40489	1.12664e-10	-34.3413	31.3496	3.46945e-18	-22.1662	5.48904	2.91038e-11	AT3G46530	RPP13	RECOGNITION OF PERONOSPORA PARASITICA 13
SL2.40ch11	Solyc11g066770.1	-16.5037	1.23694	3.05392e-23	-17.4048	1.20779	4.66156e-12	-17.3465	1.41242	1.63889e-18	AT5G22770	alpha-ADR	alpha-adaptin
SL2.40ch12	Solyc12g009840.1	-17.7746	1.26691	5.3058e-11	-18.3376	1.34224	2.5432e-08	-18.3346	2.04298	3.23042e-19	AT1G15690	FUGU5	FUGU 5
SL2.40ch05	Solyc05g014280.2	-16.1745	2.07938	6.89489e-79	-16.6125	1.70919	1.25051e-38	-15.2971	2.17224	3.81133e-168	AT4G27670	HSP21	heat shock protein 21
SL2.40ch01	Solyc01g112370.2	-35.2833	29.4655	1.52588e-05	-35.1976	29.6369	7.62939e-06	-35.0227	29.9867	1.19209e-07	AT4G25315	--	--
SL2.40ch04	Solyc04g051600.2	-15.408	1.07043	3.53638e-36	-15.8681	1.68907	1.25226e-61	-15.4817	1.23689	3.23661e-48	AT2G32320	--	--
SL2.40ch11	Solyc11g044950.1	-18.5931	1.22488	2.08758e-06	-19.4785	2.4295	6.16219e-12	-18.988	1.34964	2.01838e-06	AT3G59410	GCN2	GENERAL CONTROL NON-REPRESSIBLE 2
SL2.40ch05	Solyc05g011870.1	-35.1983	29.6355	3.8147e-06	-21.9399	3.12137	0.000402451	-35.0579	29.9163	2.38419e-07	AT2G03760	ST1	SULFOTRANSFERASE 1
SL2.40ch07	Solyc07g032180.2	-14.1908	1.48707	1.64511e-156	-15.2032	5.19389	0	-14.868	2.54899	1.72501563354576e-313	AT4G24160	--	--
SL2.40ch01	Solyc01g015000.2	-33.729	32.5741	1.43493e-42	-20.9449	7.11132	2.58287e-41	-21.0913	7.63879	1.36846e-48	AT4G01900	PII
SL2.40ch11	Solyc11g011880.1	-16.9604	3.32036	1.96278e-117	-16.0133	3.60145	2.75963e-254	-16.5038	1.83008	7.64112e-53	AT1G70530	CRK3	cysteine-rich RLK (RECEPTOR-like protein kinase) 3
SL2.40ch12	Solyc12g005140.1	-17.0608	1.59128	4.04834e-26	-17.3769	1.29589	6.12951e-14	-17.6824	1.50516	2.02274e-16	AT5G54860	--	--
SL2.40ch05	Solyc05g018310.1	-35.2396	29.553	7.62939e-06	-20.9104	2.53641	2.23615e-05	-35.3686	29.2948	6.10352e-05	AT2G20030	--	--
SL2.40ch09	Solyc09g075930.1	-18.7411	2.42585	2.87023e-19	-18.5234	2.44449	2.28904e-21	-19.1109	1.51074	4.94548e-07	AT4G14940	ATAO1	amine oxidase 1
SL2.40ch07	Solyc07g055550.1	-21.5305	6.1348	1.20279e-19	-20.2951	2.41088	4.03932e-07	-21.4044	3.0126	1.52364e-05	AT3G14690	CYP72A15	cytochrome P450, family 72, subfamily A, polypeptide 15
SL2.40ch01	Solyc01g105310.2	-17.6067	1.76537	2.8736e-22	-17.6126	3.2052	1.3845e-66	-17.5179	2.21487	3.98792e-39	AT1G02170	MCP1b	metacaspase 1b
SL2.40ch04	Solyc04g007130.1	-15.3672	2.35071	6.64261e-174	-15.1225	1.16081	2.48012e-49	-16.9929	1.08554	4.20658e-14	AT1G13360	--	--
SL2.40ch01	Solyc01g111540.2	-35.2833	29.4655	1.52588e-05	-35.1586	29.7149	3.8147e-06	-35.4891	29.0538	0.000244141	AT2G16730	BGAL13	beta-galactosidase 13
SL2.40ch01	Solyc01g103630.2	-34.506	31.0201	7.10543e-15	-17.2375	1.77608	1.70072e-27	-35.3686	29.2948	6.10352e-05	AT1G80160	GLYI7	glyoxylase I 7
SL2.40ch12	Solyc12g040320.1	-19.7568	1.86837	2.61285e-06	-20.4009	2.19938	9.2477e-06	-19.3151	1.01629	0.00219491	AT5G07910	--	--
SL2.40ch05	Solyc05g005700.2	-16.7402	2.7639	4.82323e-94	-17.692	1.95145	5.31197e-24	-17.1056	2.35154	1.01175e-57	AT1G23800	ALDH2B7	aldehyde dehydrogenase 2B7
SL2.40ch08	Solyc08g042030.1	-19.4257	2.16933	7.2929e-10	-19.2102	2.5808	5.05683e-15	-18.7188	2.20893	7.2685e-18	AT1G20060	--	--
SL2.40ch10	Solyc10g007070.2	-15.7866	2.2919	3.79211e-124	-18.7281	1.73106	4.90718e-10	-17.0348	1.41187	1.99887e-22	AT5G53870	ENODL1	early nodulin-like protein 1
SL2.40ch01	Solyc01g106820.2	-13.75	2.30878	0	-14.0029	1.8254	1.28063e-257	-13.7241	1.45015	2.6707e-219	AT1G17870	EGY3	ETHYLENE-DEPENDENT GRAVITROPISM-DEFICIENT AND YELLOW-GREEN-LIKE 3
SL2.40ch06	Solyc06g065010.2	-20.1314	2.01417	8.69937e-06	-20.4602	2.08073	4.19342e-05	-21.9044	4.0126	4.17233e-07	AT5G40990	GLIP1	GDSL lipase 1
SL2.40ch06	Solyc06g073170.1	-16.2407	1.15168	2.65189e-24	-18.7102	1.49202	7.34099e-08	-16.5199	1.06569	1.39017e-18	AT2G43540	--	--
SL2.40ch02	Solyc02g055390.1	-35.6223	28.7875	0.000976562	-35.2389	29.5544	1.52588e-05	-35.5579	28.9163	0.000488281	--	--	--
SL2.40ch01	Solyc01g009120.2	-18.053	1.4239	4.22714e-11	-19.0047	1.48196	1.85348e-06	-18.1891	1.44324	2.72149e-11	AT4G33470	HDA14	histone deacetylase 14
SL2.40ch03	Solyc03g117260.1	-19.8283	3.53919	5.90964e-19	-17.8263	1.4402	4.84337e-13	-35.7189	28.5944	0.00390625	AT3G02645	--	--
SL2.40ch01	Solyc01g099060.1	-18.6059	9.98398	0	-21.6886	2.45395	0.00257683	-21.8889	6.04363	2.22045e-16	AT1G28590	--	--
SL2.40ch08	Solyc08g005720.2	-20.8046	2.41658	2.43426e-05	-20.0192	1.79275	3.30538e-05	-21.47	2.88136	4.92334e-05	AT1G79460	KS1	ENT-KAURENE SYNTHASE 1
SL2.40ch08	Solyc08g076550.1	-35.2396	29.553	7.62939e-06	-21.0959	4.80943	3.17628e-15	-22.5052	4.81097	2.38419e-07	AT2G45790	PMM	phosphomannomutase
SL2.40ch01	Solyc01g095930.2	-18.8373	4.35112	1.51252e-57	-20.5714	1.85834	0.000471987	-21.6662	4.48904	5.52973e-10	AT5G53390	FOP1	FOLDED PETAL 1
SL2.40ch01	Solyc01g098370.1	-19.878	2.26973	3.74225e-08	-19.7102	1.24095	0.001299	-22.5052	2.81097	0.00341797	AT1G45616	RLP6	receptor like protein 6
SL2.40ch07	Solyc07g065120.2	-14.2151	1.08074	3.18856e-82	-14.1541	1.79462	1.78994e-224	-14.5459	1.55594	7.41113e-144	AT5G55480	SVL1	SHV3-like 1
SL2.40ch11	Solyc11g008370.1	-18.0213	2.43798	7.7581e-31	-19.1524	1.77742	5.51358e-08	-18.7765	1.84944	4.20156e-12	AT3G10370	SDP6	SUGAR-DEPENDENT 6
SL2.40ch06	Solyc06g066310.2	-17.0326	1.75745	4.90305e-32	-17.2221	2.06107	1.013e-36	-17.3667	1.97885	2.10684e-34	AT1G31910	--	--
SL2.40ch08	Solyc08g006510.2	-15.0236	1.19963	1.46031e-58	-15.3969	2.07518	1.72014e-127	-15.0627	1.79924	4.80147e-135	AT5G10730	--	--
SL2.40ch08	Solyc08g074230.1	-34.0618	31.9085	3.23117e-27	-34.4051	31.2218	1.11022e-16	-21.8588	6.10375	2.77556e-17	AT4G31860	--	--
SL2.40ch03	Solyc03g044840.1	-21.9315	5.33274	3.81988e-11	-21.5714	3.85834	2.46335e-07	-22.2372	5.34702	2.32831e-10	AT5G28780	--	--
SL2.40ch04	Solyc04g007190.2	-35.0871	29.8578	4.76837e-07	-21.3287	3.17384	4.64916e-06	-35.0949	29.8423	4.76837e-07	AT1G68260	--	--
SL2.40ch06	Solyc06g054390.2	-35.1593	29.7135	1.90735e-06	-35.4901	29.0519	0.000488281	-35.3686	29.2948	6.10352e-05	AT4G14240	--	--
SL2.40ch04	Solyc04g050620.2	-16.5351	4.12549	6.21269e-247	-15.025	1.78117	1.1574e-121	-19.8221	5.53343	2.03916e-56	AT5G57260	CYP71B10	cytochrome P450, family 71, subfamily B, polypeptide 10
SL2.40ch01	Solyc01g006420.2	-35.1593	29.7135	1.90735e-06	-33.8113	32.4095	3.76158e-37	-35.6339	28.7643	0.000976563	--	--	--
SL2.40ch11	Solyc11g006630.1	-34.4614	31.1094	8.88178e-16	-34.8789	30.2743	7.45058e-09	-35.1339	29.7643	9.53674e-07	AT3G46530	RPP13	RECOGNITION OF PERONOSPORA PARASITICA 13
SL2.40ch02	Solyc02g084530.1	-21.5305	4.1348	1.02445e-08	-21.7789	2.27338	0.00753784	-34.7899	30.4524	2.32831e-10	AT4G36210	--	--

## Sheet: Tsh_vs_C_co_DEG_up cluster
Annotation Cluster 1	Enrichment Score: 6.812220657357996
Category	Term	Count	%	PValue	Genes	List Total	Pop Hits	Pop Total	Fold Enrichment	Bonferroni	Benjamini	FDR
GOTERM_BP_FAT	GO:0010035~response to inorganic substance	52	5.75858	1.84881e-08	AT4G27670, AT1G75950, AT5G05340, AT1G59900, AT4G25200, AT1G50010, AT5G49910, AT3G09270, AT4G35090, AT2G24200, AT5G52640, AT3G15730, AT3G60190, AT1G77120, AT3G09640, AT1G05260, AT2G16720, AT5G17330, AT2G41680, AT4G35450, AT1G17870, AT5G07440, AT3G23250, AT5G53460, AT5G02790, AT1G22640, AT1G71695, AT1G65930, AT3G12500, AT5G34850, AT2G36460, AT3G22200, AT5G64120, AT3G52990, AT4G02520, AT1G63440, AT3…	572	540	13998	2.35657	2.21855e-05	7.39521e-06	2.98891e-05
GOTERM_BP_FAT	GO:0046686~response to cadmium ion	36	3.98671	1.79841e-07	AT3G12500, AT1G75950, AT1G59900, AT4G25200, AT2G36460, AT3G22200, AT1G50010, AT5G49910, AT3G09270, AT2G24200, AT3G52990, AT3G15730, AT3G60190, AT1G77120, AT4G02520, AT3G20390, AT3G25800, AT4G16760, AT2G16720, AT5G17330, AT1G63940, AT5G17310, AT2G30110, AT4G35450, AT5G07440, AT5G16970, AT4G13930, AT5G60390, AT5G42020, AT3G23250, AT5G53460, AT3G04120, AT1G22640, AT5G02790, AT3G12580, AT1G65930	572	327	13998	2.69417	0.000215785	5.39507e-05	0.000290742
GOTERM_BP_FAT	GO:0010038~response to metal ion	38	4.20819	1.10042e-06	AT3G12500, AT1G75950, AT1G59900, AT4G25200, AT2G36460, AT3G22200, AT5G49910, AT1G50010, AT3G09270, AT2G24200, AT3G52990, AT3G15730, AT3G60190, AT1G77120, AT4G02520, AT1G63440, AT3G20390, AT3G25800, AT4G16760, AT2G16720, AT5G17330, AT1G63940, AT5G17310, AT2G30110, AT4G35450, AT5G07440, AT5G16970, AT4G13930, AT5G60390, AT5G42020, AT3G23250, AT5G53460, AT3G04120, AT1G22640, AT5G02790, AT5G40820, AT3…	572	384	13998	2.42171	0.00131963	0.000165049	0.001779
Annotation Cluster 2	Enrichment Score: 5.805940636431819
Category	Term	Count	%	PValue	Genes	List Total	Pop Hits	Pop Total	Fold Enrichment	Bonferroni	Benjamini	FDR
GOTERM_BP_FAT	GO:0019748~secondary metabolic process	47	5.20487	1.19016e-09	AT5G54160, AT4G39330, AT2G02990, AT1G74000, AT4G16330, AT1G17020, AT4G25700, AT2G36460, AT5G03260, AT2G23910, AT4G10500, AT4G32770, AT4G02780, AT5G48930, AT3G09270, AT4G26220, AT3G02360, AT2G37040, AT4G02520, AT1G73500, AT1G49390, AT1G17010, AT5G60020, AT4G36810, AT4G09820, AT1G58170, AT5G41210, AT1G65880, AT4G36220, AT2G27150, AT3G57030, AT1G79460, AT5G07990, AT2G38080, AT1G17180, AT5G09640, AT4…	572	423	13998	2.71911	1.42819e-06	7.14097e-07	1.9241e-06
GOTERM_BP_FAT	GO:0009698~phenylpropanoid metabolic process	24	2.65781	2.72302e-07	AT4G39330, AT5G54160, AT2G02990, AT4G16330, AT1G17020, AT4G09820, AT1G58170, AT5G03260, AT4G36220, AT2G23910, AT5G48930, AT2G38080, AT5G07990, AT4G26220, AT2G37040, AT4G01900, AT1G49390, AT1G17010, AT3G53260, AT1G71220, AT4G16770, AT1G22640, AT4G22880, AT5G60020	572	166	13998	3.53812	0.000326709	6.53504e-05	0.000440221
GOTERM_BP_FAT	GO:0006575~cellular amino acid derivative metabolic process	32	3.54374	4.34945e-07	AT4G39330, AT5G54160, AT2G02990, AT4G16330, AT1G17020, AT5G03260, AT2G23910, AT3G22200, AT1G13950, AT5G48930, AT4G26220, AT3G15730, AT2G37040, AT1G73500, AT1G49390, AT1G17010, AT5G60020, AT1G65840, AT4G09820, AT1G58170, AT3G24170, AT4G36220, AT5G07990, AT2G38080, AT4G31500, AT1G05010, AT4G01900, AT3G53260, AT1G71220, AT1G22640, AT4G16770, AT4G22880	572	280	13998	2.7968	0.000521798	8.69853e-05	0.00070316
GOTERM_BP_FAT	GO:0009699~phenylpropanoid biosynthetic process	20	2.21484	1.02476e-06	AT4G39330, AT5G54160, AT2G02990, AT4G16330, AT1G17020, AT4G09820, AT1G58170, AT4G36220, AT2G23910, AT5G48930, AT5G07990, AT4G26220, AT2G37040, AT4G01900, AT1G49390, AT1G17010, AT3G53260, AT4G16770, AT1G22640, AT4G22880	572	128	13998	3.82375	0.00122896	0.000175659	0.00165669
GOTERM_BP_FAT	GO:0042398~cellular amino acid derivative biosynthetic process	23	2.54707	1.41262e-05	AT4G39330, AT5G54160, AT2G02990, AT4G16330, AT1G17020, AT4G09820, AT1G58170, AT4G36220, AT2G23910, AT5G48930, AT5G07990, AT4G26220, AT4G31500, AT1G05010, AT2G37040, AT4G01900, AT1G49390, AT1G73500, AT1G17010, AT3G53260, AT4G16770, AT1G22640, AT4G22880	572	194	13998	2.90132	0.0168087	0.00141163	0.0228349
GOTERM_BP_FAT	GO:0009812~flavonoid metabolic process	12	1.3289	1.58029e-05	AT5G07990, AT5G54160, AT2G02990, AT4G16330, AT1G17020, AT4G09820, AT4G01900, AT1G49390, AT1G17010, AT1G71220, AT4G16770, AT4G22880	572	57	13998	5.15201	0.0187849	0.00145767	0.0255449
GOTERM_BP_FAT	GO:0019438~aromatic compound biosynthetic process	24	2.65781	2.34861e-05	AT4G39330, AT5G54160, AT2G02990, AT4G16330, AT1G17020, AT4G09820, AT1G58170, AT4G36220, AT2G23910, AT5G48930, AT5G07990, AT4G26220, AT1G48850, AT4G31500, AT1G08250, AT2G37040, AT4G01900, AT1G49390, AT1G73500, AT1G17010, AT3G53260, AT4G16770, AT1G22640, AT4G22880	572	215	13998	2.73176	0.0277902	0.00187715	0.0379625
GOTERM_BP_FAT	GO:0009813~flavonoid biosynthetic process	11	1.21816	4.7118e-05	AT5G07990, AT5G54160, AT2G02990, AT4G16330, AT1G17020, AT4G09820, AT4G01900, AT1G49390, AT1G17010, AT4G16770, AT4G22880	572	53	13998	5.0791	0.0549741	0.00332053	0.0761469
Annotation Cluster 3	Enrichment Score: 4.035622855430912
Category	Term	Count	%	PValue	Genes	List Total	Pop Hits	Pop Total	Fold Enrichment	Bonferroni	Benjamini	FDR
GOTERM_BP_FAT	GO:0008610~lipid biosynthetic process	38	4.20819	6.81043e-06	AT5G14850, AT5G16440, AT2G38110, AT1G24360, AT4G25700, AT1G75020, AT1G68530, AT4G02780, AT5G22500, AT3G45140, AT4G33790, AT1G74960, AT5G58770, AT3G23510, AT5G47770, AT4G23850, AT4G17190, AT1G76490, AT4G36810, AT4G16760, AT1G43800, AT2G43710, AT1G50430, AT3G54250, AT4G36220, AT5G48230, AT1G55020, AT2G27150, AT4G39800, AT1G79460, AT3G22400, AT4G36480, AT2G46210, AT2G34980, AT3G02630, AT5G42650, AT2…	572	415	13998	2.24081	0.00813924	0.000816921	0.0110096
GOTERM_BP_FAT	GO:0006631~fatty acid metabolic process	24	2.65781	2.17883e-05	AT2G43710, AT1G43800, AT1G24360, AT3G01420, AT1G06550, AT4G25700, AT1G68530, AT4G36220, AT1G55020, AT3G51840, AT4G32770, AT3G22400, AT2G46370, AT3G45140, AT4G33790, AT3G24360, AT3G15730, AT2G46210, AT3G02630, AT1G74960, AT3G03480, AT5G42650, AT4G23850, AT4G16760	572	214	13998	2.74453	0.0258074	0.00186584	0.0352186
GOTERM_BP_FAT	GO:0046394~carboxylic acid biosynthetic process	34	3.76523	0.000143751	AT1G24360, AT4G25700, AT2G45790, AT1G68530, AT1G74040, AT4G02780, AT3G45140, AT4G33790, AT5G65780, AT1G74960, AT4G23850, AT1G10070, AT4G16760, AT1G43800, AT2G43710, AT2G20860, AT5G11880, AT3G10050, AT4G36220, AT1G55020, AT2G27150, AT5G38710, AT1G79460, AT3G22400, AT1G48850, AT2G46210, AT4G31500, AT3G02630, AT1G08250, AT5G42650, AT3G59410, AT5G53460, AT3G47340, AT1G75330	572	408	13998	2.03934	0.158454	0.00903859	0.232145
GOTERM_BP_FAT	GO:0016053~organic acid biosynthetic process	34	3.76523	0.000143751	AT1G24360, AT4G25700, AT2G45790, AT1G68530, AT1G74040, AT4G02780, AT3G45140, AT4G33790, AT5G65780, AT1G74960, AT4G23850, AT1G10070, AT4G16760, AT1G43800, AT2G43710, AT2G20860, AT5G11880, AT3G10050, AT4G36220, AT1G55020, AT2G27150, AT5G38710, AT1G79460, AT3G22400, AT1G48850, AT2G46210, AT4G31500, AT3G02630, AT1G08250, AT5G42650, AT3G59410, AT5G53460, AT3G47340, AT1G75330	572	408	13998	2.03934	0.158454	0.00903859	0.232145
GOTERM_BP_FAT	GO:0006633~fatty acid biosynthetic process	16	1.77187	0.00216403	AT1G43800, AT2G43710, AT1G24360, AT4G25700, AT1G68530, AT4G36220, AT1G55020, AT3G22400, AT3G45140, AT4G33790, AT3G02630, AT1G74960, AT2G46210, AT5G42650, AT4G23850, AT4G16760	572	159	13998	2.46259	0.925701	0.0917935	3.44169
Annotation Cluster 4	Enrichment Score: 4.022641585742709
Category	Term	Count	%	PValue	Genes	List Total	Pop Hits	Pop Total	Fold Enrichment	Bonferroni	Benjamini	FDR
SP_PIR_KEYWORDS	oxidoreductase	90	9.96678	1.87519e-19	AT4G15093, AT1G24360, AT1G17020, AT1G59900, AT5G50160, AT5G05340, AT3G48520, AT5G03260, AT3G14690, AT3G61220, AT3G02090, AT4G17260, AT5G22500, AT4G35090, AT3G02360, AT4G33790, AT5G05600, AT2G45560, AT1G77120, AT3G09640, AT1G05260, AT4G12320, AT3G26300, AT1G17010, AT1G76490, AT3G48280, AT1G43800, AT2G43710, AT1G50430, AT3G19000, AT4G14940, AT1G52820, AT2G41680, AT5G57260, AT2G44800, AT5G10600, AT5…	881	932	26538	2.90883	5.49432e-17	5.49432e-17	2.4968e-16
GOTERM_BP_FAT	GO:0055114~oxidation reduction	97	10.742	3.66811e-11	AT4G15093, AT1G59900, AT5G50160, AT3G48520, AT5G03260, AT3G14690, AT3G02090, AT3G61220, AT4G17260, AT5G22500, AT4G35090, AT4G33790, AT1G77120, AT2G45560, AT1G05260, AT3G48280, AT2G43710, AT3G19000, AT1G50430, AT1G52820, AT5G57260, AT4G14940, AT5G10600, AT5G16990, AT3G22400, AT1G16300, AT3G62950, AT3G26330, AT1G71695, AT1G60690, AT1G65930, AT4G39330, AT5G34850, AT3G10370, AT4G25700, AT4G10500, AT4…	572	1186	13998	2.00151	4.40173e-08	4.40173e-08	5.93012e-08
SP_PIR_KEYWORDS	iron	52	5.75858	5.38669e-09	AT1G17020, AT5G05340, AT3G48520, AT3G14690, AT3G10850, AT4G35090, AT3G07130, AT5G05600, AT2G45560, AT1G05260, AT3G09640, AT4G12320, AT1G17010, AT3G26300, AT3G48280, AT3G19000, AT5G57260, AT1G52820, AT5G10600, AT2G44800, AT1G55020, AT2G46660, AT3G22400, AT1G05010, AT3G26330, AT1G71695, AT5G34850, AT4G16330, AT5G63140, AT4G10500, AT4G37370, AT5G64120, AT3G45140, AT1G06620, AT1G49390, AT4G31940, AT5…	881	631	26538	2.48237	1.5783e-06	5.261e-07	7.17232e-06
GOTERM_MF_FAT	GO:0005506~iron ion binding	60	6.64452	1.53977e-06	AT4G15093, AT1G17020, AT5G05340, AT5G50160, AT3G48520, AT3G14690, AT3G10850, AT4G35090, AT5G05600, AT3G07130, AT2G45560, AT1G05260, AT3G09640, AT4G12320, AT1G17010, AT3G26300, AT3G48280, AT3G19000, AT5G57260, AT1G52820, AT5G10600, AT2G44800, AT1G55020, AT2G46660, AT3G22400, AT2G46210, AT1G05010, AT5G53460, AT4G16770, AT3G26330, AT1G71695, AT3G01420, AT5G34850, AT4G16330, AT4G25700, AT5G63140, AT4…	636	725	14806	1.92661	0.00106188	0.00106188	0.00231758
SP_PIR_KEYWORDS	metalloprotein	19	2.1041	4.99136e-06	AT4G39330, AT3G48280, AT2G44800, AT5G10600, AT1G60950, AT4G36220, AT2G27150, AT2G46660, AT4G37370, AT2G45550, AT5G07990, AT4G22220, AT4G35090, AT4G31500, AT2G45560, AT1G77120, AT1G05010, AT4G31940, AT4G22880	881	157	26538	3.64541	0.0014614	0.000208903	0.00664574
GOTERM_MF_FAT	GO:0009055~electron carrier activity	53	5.86932	1.38747e-05	AT4G15093, AT5G05340, AT5G50160, AT3G48520, AT3G14690, AT3G23510, AT2G45560, AT1G05260, AT4G12320, AT3G26300, AT3G48280, AT4G20840, AT5G57260, AT2G41680, AT5G10600, AT3G24170, AT4G18360, AT1G55020, AT2G46660, AT3G22400, AT5G53460, AT3G62950, AT3G26330, AT4G17370, AT1G71695, AT4G33150, AT4G37370, AT5G64120, AT3G45140, AT3G44190, AT1G20020, AT4G31940, AT4G16760, AT1G30760, AT1G65840, AT1G63940, AT5…	636	656	14806	1.88084	0.00952795	0.00477538	0.0208816
SP_PIR_KEYWORDS	heme	28	3.10078	3.05573e-05	AT5G05340, AT3G48520, AT3G14690, AT4G37370, AT5G64120, AT4G35090, AT2G45560, AT3G09640, AT1G05260, AT4G12320, AT3G26300, AT4G31940, AT3G48280, AT5G25120, AT5G57260, AT5G10600, AT4G21960, AT4G36220, AT2G46660, AT2G45550, AT5G07990, AT3G26310, AT4G31500, AT2G45510, AT5G42650, AT3G26330, AT1G71695, AT2G23180	881	341	26538	2.47341	0.00891347	0.000894942	0.0406791
UP_SEQ_FEATURE	metal ion-binding site:Iron (heme axial ligand)	19	2.1041	8.14178e-05	AT3G48280, AT5G25120, AT5G57260, AT5G05340, AT4G21960, AT4G36220, AT5G64120, AT2G45550, AT5G07990, AT4G35090, AT3G26310, AT4G31500, AT2G45560, AT5G42650, AT3G09640, AT1G05260, AT3G26300, AT3G26330, AT1G71695	334	173	8885	2.92158	0.058089	0.0197505	0.123513
SP_PIR_KEYWORDS	metal-binding	95	10.5205	0.000371012	AT5G16440, AT5G47240, AT4G15093, AT4G31860, AT1G17020, AT5G05340, AT3G48520, AT5G03260, AT3G14690, AT3G10850, AT2G28840, AT3G02090, AT4G30920, AT5G22500, AT4G35090, AT2G24200, AT3G10950, AT3G07130, AT2G45560, AT1G77120, AT3G09640, AT1G05260, AT4G12320, AT3G26300, AT5G17420, AT5G47650, AT3G48280, AT4G14940, AT5G57260, AT1G19860, AT5G10600, AT5G22920, AT5G48230, AT1G55020, AT2G47680, AT2G46660, AT3…	881	1998	26538	1.43226	0.103024	0.00542159	0.492872
SP_PIR_KEYWORDS	Monooxygenase	20	2.21484	0.000827047	AT3G48280, AT5G25120, AT5G57260, AT5G10600, AT3G48520, AT4G36220, AT3G14690, AT2G46660, AT4G37370, AT2G45550, AT5G07990, AT3G26310, AT4G31500, AT2G45510, AT2G45560, AT4G12320, AT3G26300, AT3G26330, AT4G31940, AT2G23180	881	253	26538	2.38123	0.215277	0.00965013	1.09561
INTERPRO	IPR017973:Cytochrome P450, C-terminal region	20	2.21484	0.00102609	AT3G48280, AT5G25120, AT5G57260, AT5G10600, AT3G48520, AT4G36220, AT3G14690, AT2G46660, AT4G37370, AT2G45550, AT5G07990, AT3G26310, AT4G31500, AT2G45510, AT2G45560, AT4G12320, AT3G26300, AT3G26330, AT4G31940, AT2G23180	815	220	20885	2.32962	0.669009	0.19839	1.62402
GOTERM_MF_FAT	GO:0046906~tetrapyrrole binding	32	3.54374	0.00119929	AT3G01420, AT5G05340, AT3G48520, AT3G22840, AT3G14690, AT4G37370, AT5G64120, AT4G35090, AT2G45560, AT3G09640, AT1G05260, AT4G12320, AT3G26300, AT4G31940, AT3G48280, AT5G25120, AT5G57260, AT5G10600, AT4G21960, AT4G36220, AT2G46660, AT2G45550, AT5G07990, AT2G34430, AT3G26310, AT2G46210, AT4G31500, AT2G45510, AT5G42650, AT3G26330, AT1G71695, AT2G23180	636	402	14806	1.85312	0.563082	0.0878958	1.78999
INTERPRO	IPR002401:Cytochrome P450, E-class, group I	20	2.21484	0.00133631	AT3G48280, AT5G25120, AT5G57260, AT5G10600, AT3G48520, AT4G36220, AT3G14690, AT2G46660, AT4G37370, AT2G45550, AT5G07990, AT3G26310, AT4G31500, AT2G45510, AT2G45560, AT4G12320, AT3G26300, AT3G26330, AT4G31940, AT2G23180	815	225	20885	2.27785	0.763113	0.213395	2.11014
GOTERM_MF_FAT	GO:0020037~heme binding	30	3.32226	0.00144994	AT3G01420, AT5G05340, AT3G48520, AT3G14690, AT4G37370, AT5G64120, AT4G35090, AT2G45560, AT3G09640, AT1G05260, AT4G12320, AT3G26300, AT4G31940, AT3G48280, AT5G25120, AT5G57260, AT5G10600, AT4G21960, AT4G36220, AT2G46660, AT2G45550, AT5G07990, AT3G26310, AT2G46210, AT4G31500, AT2G45510, AT5G42650, AT3G26330, AT1G71695, AT2G23180	636	372	14806	1.87741	0.632555	0.0869975	2.16029
INTERPRO	IPR001128:Cytochrome P450	21	2.32558	0.00145173	AT3G48280, AT5G25120, AT5G57260, AT5G10600, AT3G48520, AT4G36220, AT3G14690, AT2G46660, AT4G37370, AT2G45550, AT5G07990, AT3G26310, AT4G31500, AT2G45510, AT2G45560, AT5G42650, AT4G12320, AT3G26300, AT3G26330, AT4G31940, AT2G23180	815	244	20885	2.2055	0.790838	0.200302	2.29041
INTERPRO	IPR017972:Cytochrome P450, conserved site	19	2.1041	0.00288474	AT3G48280, AT5G25120, AT5G57260, AT5G10600, AT4G36220, AT2G46660, AT4G37370, AT2G45550, AT5G07990, AT3G26310, AT4G31500, AT2G45510, AT2G45560, AT5G42650, AT4G12320, AT3G26300, AT3G26330, AT4G31940, AT2G23180	815	223	20885	2.18336	0.95546	0.322211	4.50301
PIR_SUPERFAMILY	PIRSF000045:cytochrome P450 CYP2D6	14	1.55039	0.00523192	AT3G48280, AT5G25120, AT5G57260, AT5G10600, AT4G36220, AT4G37370, AT2G46660, AT2G45550, AT3G26310, AT4G31500, AT2G45560, AT3G26300, AT3G26330, AT4G31940	419	119	8556	2.40236	0.832834	0.44913	6.8972
GOTERM_MF_FAT	GO:0019825~oxygen binding	19	2.1041	0.0113252	AT3G48280, AT5G25120, AT5G57260, AT5G10600, AT3G48520, AT3G14690, AT2G46660, AT4G37370, AT2G45550, AT5G07990, AT3G26310, AT4G31500, AT2G45510, AT5G42650, AT4G12320, AT3G26300, AT3G26330, AT4G31940, AT2G23180	636	232	14806	1.90654	0.999614	0.244728	15.7544
GOTERM_MF_FAT	GO:0046872~metal ion binding	154	17.0543	0.240475	AT5G16440, AT4G15093, AT1G76160, AT4G31860, AT5G50160, AT3G48520, AT5G03260, AT3G14690, AT2G28840, AT3G02090, AT1G11800, AT5G22500, AT4G35090, AT3G15730, AT3G10950, AT3G07130, AT2G45560, AT1G77120, AT2G30070, AT1G05260, AT1G21230, AT5G55470, AT5G17420, AT2G43710, AT3G48280, AT3G19000, AT4G14940, AT1G52820, AT5G57260, AT5G10600, AT5G22920, AT5G16990, AT3G22400, AT4G25000, AT2G30080, AT2G46210, AT3…	636	3390	14806	1.05755	1	0.884298	98.4079
GOTERM_MF_FAT	GO:0043169~cation binding	161	17.8295	0.258605	AT5G16440, AT4G15093, AT1G76160, AT4G31860, AT5G50160, AT3G48520, AT5G03260, AT5G36890, AT3G14690, AT2G28840, AT3G02090, AT1G11800, AT5G22500, AT4G35090, AT3G15730, AT3G10950, AT3G07130, AT2G45560, AT1G77120, AT2G30070, AT1G05260, AT1G21230, AT5G55470, AT5G17420, AT2G43710, AT3G48280, AT3G19000, AT4G14940, AT5G57260, AT1G52820, AT5G10600, AT5G22920, AT5G16990, AT3G22400, AT4G25000, AT2G30080, AT2…	636	3564	14806	1.05164	1	0.899141	98.8933
GOTERM_MF_FAT	GO:0043167~ion binding	161	17.8295	0.268163	AT5G16440, AT4G15093, AT1G76160, AT4G31860, AT5G50160, AT3G48520, AT5G03260, AT5G36890, AT3G14690, AT2G28840, AT3G02090, AT1G11800, AT5G22500, AT4G35090, AT3G15730, AT3G10950, AT3G07130, AT2G45560, AT1G77120, AT2G30070, AT1G05260, AT1G21230, AT5G55470, AT5G17420, AT2G43710, AT3G48280, AT3G19000, AT4G14940, AT5G57260, AT1G52820, AT5G10600, AT5G22920, AT5G16990, AT3G22400, AT4G25000, AT2G30080, AT2…	636	3572	14806	1.04929	1	0.898902	99.0896
COG_ONTOLOGY	Secondary metabolites biosynthesis, transport, and catabolism	22	2.43632	0.307028	AT3G48280, AT5G25120, AT5G57260, AT5G10600, AT3G48520, AT4G36220, AT3G14690, AT2G46660, AT4G37370, AT2G45550, AT5G07990, AT3G26310, AT4G31500, AT2G45510, AT2G45560, AT5G42650, AT4G12320, AT3G26300, AT3G26330, AT4G31940, AT2G42490, AT2G23180	175	274	2563	1.17593	0.999965	0.923262	95.3497
GOTERM_MF_FAT	GO:0046914~transition metal ion binding	124	13.732	0.329938	AT4G15093, AT1G76160, AT4G31860, AT5G50160, AT3G48520, AT5G03260, AT3G14690, AT2G28840, AT3G02090, AT1G11800, AT5G22500, AT4G35090, AT3G10950, AT3G07130, AT2G45560, AT1G77120, AT1G05260, AT5G17420, AT2G43710, AT3G48280, AT3G19000, AT4G14940, AT1G52820, AT5G57260, AT5G10600, AT5G16990, AT5G22920, AT3G22400, AT2G30080, AT2G46210, AT3G62260, AT4G16770, AT5G51300, AT3G26330, AT1G71695, AT1G65930, AT4…	636	2756	14806	1.04743	1	0.933362	99.7586
Annotation Cluster 5	Enrichment Score: 3.9704781844546213
Category	Term	Count	%	PValue	Genes	List Total	Pop Hits	Pop Total	Fold Enrichment	Bonferroni	Benjamini	FDR
SP_PIR_KEYWORDS	stress-induced protein	6	0.664452	2.04269e-06	AT5G42020, AT4G10250, AT4G27670, AT4G25200, AT5G12020, AT3G12580	881	8	26538	22.5919	0.00059833	0.000119695	0.00271979
SP_PIR_KEYWORDS	heat shock	5	0.55371	3.87994e-05	AT4G10250, AT4G27670, AT4G25200, AT5G12020, AT3G12580	881	7	26538	21.5161	0.0113041	0.00103296	0.0516486
GOTERM_BP_FAT	GO:0009408~response to heat	16	1.77187	0.000205209	AT4G27670, AT1G54050, AT4G25200, AT1G07400, AT1G17870, AT5G12020, AT2G25140, AT5G49910, AT5G42020, AT4G10250, AT5G52640, AT2G27140, AT4G21320, AT1G74310, AT3G04120, AT3G12580	572	127	13998	3.08309	0.218294	0.0122383	0.33124
SP_PIR_KEYWORDS	stress response	17	1.88261	0.000267737	AT5G09410, AT4G27670, AT2G02990, AT1G54050, AT4G25200, AT1G07400, AT5G12020, AT5G49910, AT2G46680, AT4G10250, AT5G52640, AT2G39780, AT1G74310, AT5G25610, AT4G36740, AT4G01470, AT3G12580	881	176	26538	2.90957	0.0754587	0.00434927	0.355903
PIR_SUPERFAMILY	PIRSF036514:alpha-crystallin-related small heat shock protein	6	0.664452	0.000376909	AT4G10250, AT4G27670, AT1G54050, AT4G25200, AT1G07400, AT5G12020	419	14	8556	8.75145	0.120631	0.120631	0.512274
INTERPRO	IPR002068:Heat shock protein Hsp20	7	0.775194	0.000916137	AT4G10250, AT4G27670, AT1G54050, AT2G27140, AT4G25200, AT1G07400, AT5G12020	815	30	20885	5.97935	0.627356	0.21869	1.45119
Annotation Cluster 6	Enrichment Score: 3.2798785044270757
Category	Term	Count	%	PValue	Genes	List Total	Pop Hits	Pop Total	Fold Enrichment	Bonferroni	Benjamini	FDR
INTERPRO	IPR002213:UDP-glucuronosyl/UDP-glucosyltransferase	18	1.99336	2.27506e-06	AT3G07020, AT5G65550, AT2G15480, AT5G26310, AT2G43820, AT2G29730, AT2G31750, AT4G27570, AT3G21800, AT5G54010, AT2G36970, AT4G15280, AT4G34131, AT1G05680, AT2G15490, AT3G11340, AT1G22360, AT2G36780	815	115	20885	4.01099	0.00244725	0.00244725	0.00362845
SP_PIR_KEYWORDS	glycosyltransferase	22	2.43632	6.9934e-05	AT5G20250, AT5G65550, AT3G03050, AT4G23990, AT2G15480, AT5G26310, AT4G24010, AT2G43820, AT2G29730, AT4G27570, AT5G54010, AT3G21800, AT2G36970, AT4G15280, AT4G34131, AT1G05680, AT2G15490, AT3G11340, AT1G22360, AT5G17420, AT4G21060, AT2G36780	881	244	26538	2.71597	0.0202829	0.00157502	0.0930763
COG_ONTOLOGY	Carbohydrate transport and metabolism / Signal transduction mechanisms	13	1.43965	0.000822351	AT5G65550, AT3G07020, AT2G15480, AT5G26310, AT2G43820, AT2G31750, AT4G27570, AT2G36970, AT4G34131, AT2G15490, AT1G22360, AT3G11340, AT2G36780	175	63	2563	3.02213	0.022772	0.022772	0.685869
GOTERM_MF_FAT	GO:0035251~UDP-glucosyltransferase activity	14	1.55039	0.00176466	AT3G03050, AT4G23990, AT2G15480, AT5G26310, AT2G43820, AT4G24010, AT2G29730, AT3G21800, AT4G15280, AT4G34131, AT1G05680, AT2G15490, AT1G71220, AT5G17420	636	119	14806	2.73881	0.704384	0.0965711	2.62342
GOTERM_MF_FAT	GO:0046527~glucosyltransferase activity	15	1.66113	0.0022601	AT3G03050, AT4G23990, AT2G15480, AT5G65685, AT5G26310, AT2G43820, AT4G24010, AT2G29730, AT3G21800, AT4G15280, AT4G34131, AT1G05680, AT2G15490, AT1G71220, AT5G17420	636	137	14806	2.54889	0.790124	0.105524	3.34832
GOTERM_MF_FAT	GO:0080043~quercetin 3-O-glucosyltransferase activity	6	0.664452	0.00252523	AT2G29730, AT3G21800, AT2G15480, AT4G15280, AT4G34131, AT2G15490	636	23	14806	6.07301	0.825288	0.103304	3.73417
PIR_SUPERFAMILY	PIRSF000473:UDP-glucosyltransferase	9	0.996678	0.00833719	AT2G31750, AT4G27570, AT5G65550, AT3G21800, AT2G36970, AT5G26310, AT1G05680, AT3G11340, AT1G22360	419	60	8556	3.06301	0.942438	0.435028	10.7796
Annotation Cluster 7	Enrichment Score: 2.8600541833805115
Category	Term	Count	%	PValue	Genes	List Total	Pop Hits	Pop Total	Fold Enrichment	Bonferroni	Benjamini	FDR
SP_PIR_KEYWORDS	glycoprotein	71	7.86268	2.67765e-08	AT1G70530, AT5G05340, AT5G03260, AT4G27290, AT5G36890, AT4G12910, AT4G20140, AT4G23160, AT3G47570, AT4G18050, AT4G35350, AT1G53430, AT3G07130, AT1G21270, AT4G09740, AT5G45960, AT1G05260, AT1G21230, AT3G62150, AT5G55470, AT1G76490, AT4G21760, AT1G28590, AT5G17420, AT1G47710, AT3G13790, AT2G45220, AT3G51550, AT4G17030, AT5G19730, AT3G43570, AT1G53920, AT4G39090, AT5G09640, AT1G32170, AT3G28860, AT1…	881	1051	26538	2.03492	7.84549e-06	1.96138e-06	3.56527e-05
UP_SEQ_FEATURE	glycosylation site:N-linked (GlcNAc...)	69	7.6412	5.61726e-07	AT1G70530, AT5G05340, AT5G03260, AT5G36890, AT4G12910, AT4G20140, AT4G23160, AT3G47570, AT4G18050, AT4G35350, AT1G53430, AT3G07130, AT1G21270, AT4G09740, AT5G45960, AT1G05260, AT1G21230, AT3G62150, AT5G55470, AT4G21760, AT1G76490, AT1G28590, AT5G17420, AT1G47710, AT3G13790, AT2G45220, AT3G51550, AT4G17030, AT5G19730, AT3G43570, AT1G53920, AT4G39090, AT5G09640, AT1G32170, AT3G28860, AT1G75880, AT1…	334	1001	8885	1.83369	0.000412783	0.000412783	0.000852645
SP_PIR_KEYWORDS	signal	75	8.30565	0.000622413	AT3G05470, AT1G70530, AT2G38540, AT5G05340, AT5G03260, AT4G12910, AT4G20140, AT4G23160, AT3G47570, AT4G35350, AT2G39780, AT1G21270, AT1G53430, AT3G07130, AT5G58300, AT4G09740, AT5G45960, AT3G21250, AT1G05260, AT1G21230, AT4G21760, AT1G28590, AT3G13790, AT2G45220, AT3G51550, AT4G17030, AT5G19730, AT3G43570, AT1G53920, AT4G39090, AT5G09640, AT2G40610, AT1G32170, AT1G75880, AT1G26820, AT1G71695, AT5…	881	1518	26538	1.48827	0.166752	0.0079001	0.825568
UP_SEQ_FEATURE	signal peptide	75	8.30565	0.00786413	AT3G05470, AT1G70530, AT2G38540, AT5G05340, AT5G03260, AT4G12910, AT4G20140, AT4G23160, AT3G47570, AT4G35350, AT2G39780, AT1G21270, AT1G53430, AT3G07130, AT5G58300, AT4G09740, AT5G45960, AT3G21250, AT1G05260, AT1G21230, AT4G21760, AT1G28590, AT3G13790, AT2G45220, AT3G51550, AT4G17030, AT5G19730, AT3G43570, AT1G53920, AT4G39090, AT5G09640, AT2G40610, AT1G32170, AT1G75880, AT1G26820, AT1G71695, AT5…	334	1515	8885	1.31692	0.996981	0.440269	11.294
SP_PIR_KEYWORDS	disulfide bond	37	4.09745	0.0325097	AT5G15230, AT3G12500, AT2G02990, AT2G38540, AT5G54570, AT5G05340, AT4G12910, AT5G64120, AT4G35350, AT2G39780, AT1G21270, AT1G05260, AT1G21230, AT1G20020, AT3G45310, AT4G30810, AT4G21760, AT2G26450, AT4G16760, AT3G13790, AT2G45220, AT4G11650, AT4G21960, AT3G24170, AT3G08770, AT5G59310, AT4G39090, AT4G25810, AT5G39150, AT5G09640, AT2G40610, AT1G32170, AT3G62950, AT1G26820, AT3G45010, AT1G71695, AT5…	881	787	26538	1.41618	0.999938	0.182694	35.6
SP_PIR_KEYWORDS	Secreted	39	4.31894	0.117108	AT5G15230, AT2G38540, AT5G05340, AT5G63140, AT5G03260, AT4G12910, AT5G64120, AT5G67360, AT3G07130, AT1G05260, AT5G45960, AT4G09740, AT4G30810, AT5G50400, AT5G60020, AT1G47710, AT1G28590, AT3G13790, AT2G45220, AT4G17030, AT1G70370, AT4G21960, AT5G19730, AT3G43570, AT1G53920, AT4G02290, AT2G38080, AT4G25810, AT5G39150, AT5G09640, AT2G16730, AT2G40610, AT1G32170, AT1G75880, AT3G45010, AT5G04200, AT5…	881	936	26538	1.25511	1	0.389307	80.9557
UP_SEQ_FEATURE	disulfide bond	34	3.76523	0.178407	AT3G12500, AT2G02990, AT2G38540, AT5G54570, AT5G05340, AT4G12910, AT5G64120, AT4G35350, AT2G39780, AT1G21270, AT1G05260, AT1G21230, AT1G20020, AT3G45310, AT4G30810, AT2G26450, AT4G21760, AT4G16760, AT3G13790, AT2G45220, AT4G11650, AT4G21960, AT3G24170, AT3G08770, AT5G59310, AT4G39090, AT5G39150, AT5G09640, AT2G40610, AT3G62950, AT1G26820, AT3G45010, AT1G71695, AT5G09760	334	746	8885	1.21241	1	0.924164	94.9351
GOTERM_CC_FAT	GO:0005576~extracellular region	56	6.20155	0.263359	AT1G76160, AT2G38540, AT5G05340, AT5G03260, AT4G12910, AT1G17860, AT5G49910, AT3G07130, AT5G45960, AT1G05260, AT4G09740, AT1G47710, AT1G28590, AT3G13790, AT2G45220, AT4G17030, AT4G20840, AT5G19730, AT3G43570, AT1G53920, AT4G25000, AT5G09640, AT1G08200, AT3G01500, AT1G32170, AT2G40610, AT1G75880, AT1G71695, AT1G65930, AT4G39330, AT5G15230, AT2G02990, AT5G63140, AT5G64120, AT5G67360, AT5G21105, AT4…	567	1225	13779	1.11093	1	0.970962	97.9571
Annotation Cluster 8	Enrichment Score: 2.6437576815770787
Category	Term	Count	%	PValue	Genes	List Total	Pop Hits	Pop Total	Fold Enrichment	Bonferroni	Benjamini	FDR
GOTERM_CC_FAT	GO:0005618~cell wall	43	4.7619	0.000737008	AT2G02990, AT3G44110, AT1G76160, AT1G74000, AT5G34850, AT5G54570, AT2G38540, AT5G05340, AT1G17860, AT2G38870, AT5G20950, AT5G64120, AT3G02090, AT5G14040, AT1G50010, AT5G19760, AT5G21105, AT5G67360, AT5G52640, AT2G05920, AT5G64260, AT2G26450, AT3G13790, AT2G45220, AT3G14920, AT3G51550, AT3G16240, AT4G14940, AT1G70370, AT5G19730, AT1G04040, AT3G57030, AT5G42020, AT4G25810, AT3G08840, AT5G51550, AT2…	567	611	13779	1.71026	0.14973	0.0397392	0.934122
GOTERM_CC_FAT	GO:0030312~external encapsulating structure	43	4.7619	0.000996616	AT2G02990, AT3G44110, AT1G76160, AT1G74000, AT5G34850, AT5G54570, AT2G38540, AT5G05340, AT1G17860, AT2G38870, AT5G20950, AT5G64120, AT3G02090, AT5G14040, AT1G50010, AT5G19760, AT5G21105, AT5G67360, AT5G52640, AT2G05920, AT5G64260, AT2G26450, AT3G13790, AT2G45220, AT3G14920, AT3G51550, AT3G16240, AT4G14940, AT1G70370, AT5G19730, AT1G04040, AT3G57030, AT5G42020, AT4G25810, AT3G08840, AT5G51550, AT2…	567	620	13779	1.68543	0.196971	0.0429245	1.26124
GOTERM_CC_FAT	GO:0009505~plant-type cell wall	20	2.21484	0.0159488	AT2G45220, AT3G14920, AT1G76160, AT5G34850, AT3G16240, AT1G74000, AT2G38540, AT5G54570, AT5G19730, AT1G04040, AT5G20950, AT3G57030, AT5G67360, AT5G51550, AT2G05920, AT5G64260, AT2G26450, AT3G07320, AT1G71695, AT5G09760	567	270	13779	1.80012	0.9709	0.324972	18.5071
Annotation Cluster 9	Enrichment Score: 2.54561079319999
Category	Term	Count	%	PValue	Genes	List Total	Pop Hits	Pop Total	Fold Enrichment	Bonferroni	Benjamini	FDR
UP_SEQ_FEATURE	active site:Proton acceptor	45	4.98339	9.867e-07	AT5G13160, AT5G54160, AT4G36250, AT1G35710, AT1G70530, AT1G24360, AT5G05340, AT1G50700, AT5G47070, AT4G23180, AT5G43330, AT4G20140, AT5G64120, AT4G23160, AT3G02090, AT3G61220, AT3G47570, AT1G71810, AT4G21410, AT3G23820, AT1G53430, AT1G21270, AT1G23800, AT1G05260, AT5G63650, AT3G09640, AT1G21230, AT3G18040, AT4G16760, AT4G09570, AT3G51550, AT2G03760, AT4G21960, AT3G24170, AT5G48230, AT1G55610, AT1…	334	546	8885	2.19246	0.000724962	0.000362547	0.00149771
SP_PIR_KEYWORDS	atp-binding	92	10.1883	6.34273e-06	AT5G13160, AT1G15520, AT1G70530, AT3G46710, AT5G58940, AT2G07680, AT4G20140, AT4G23160, AT5G49910, AT1G09620, AT2G41700, AT3G47570, AT4G18050, AT5G52640, AT1G21270, AT1G53430, AT5G58300, AT3G21250, AT1G21230, AT3G62150, AT1G73500, AT3G24530, AT1G49730, AT3G51550, AT1G61180, AT1G04120, AT1G50180, AT3G47090, AT1G66920, AT2G47680, AT5G66850, AT5G55090, AT5G41540, AT1G08720, AT5G55560, AT5G57670, AT3…	881	1716	26538	1.61496	0.0018567	0.000232276	0.00844495
SP_PIR_KEYWORDS	nucleotide-binding	99	10.9635	1.77738e-05	AT1G75780, AT5G13160, AT1G70530, AT4G23160, AT1G50010, AT5G49910, AT2G41700, AT5G52640, AT3G60190, AT3G62150, AT1G73500, AT1G21230, AT3G24530, AT3G51550, AT1G04120, AT3G47090, AT5G66850, AT5G55090, AT5G41540, AT5G55560, AT5G57670, AT3G28860, AT3G46530, AT1G35710, AT5G47070, AT1G50700, AT3G46060, AT2G07180, AT4G23180, AT3G46730, AT3G14470, AT1G17500, AT5G15080, AT1G59540, AT3G47730, AT3G18040, AT3…	881	1935	26538	1.54116	0.00519424	0.000578475	0.0236631
SP_PIR_KEYWORDS	kinase	56	6.20155	8.44971e-05	AT5G13160, AT1G70530, AT4G27290, AT5G58940, AT4G20140, AT4G23160, AT3G47570, AT3G13690, AT1G53430, AT1G21270, AT4G31170, AT5G58300, AT1G76550, AT1G21230, AT1G73500, AT3G51550, AT2G20900, AT3G47090, AT1G66920, AT5G58950, AT5G66850, AT5G55090, AT5G55560, AT2G31880, AT1G11330, AT1G35710, AT1G50700, AT5G47070, AT4G23180, AT3G01820, AT3G52990, AT1G71810, AT4G21410, AT5G63650, AT5G15080, AT3G18040, AT4…	881	970	26538	1.73904	0.0244547	0.00176692	0.112449
SP_PIR_KEYWORDS	serine/threonine-protein kinase	43	4.7619	0.000179276	AT5G13160, AT1G35710, AT1G70530, AT1G50700, AT5G47070, AT4G23180, AT5G58940, AT2G07180, AT4G20140, AT4G23160, AT3G47570, AT3G13690, AT4G21410, AT1G53430, AT1G21270, AT5G63650, AT1G21230, AT1G73500, AT5G15080, AT3G18040, AT1G49730, AT4G09570, AT5G38280, AT3G58640, AT3G51550, AT3G47090, AT1G66920, AT1G66880, AT1G56130, AT5G58350, AT1G55610, AT5G55090, AT4G08850, AT4G18710, AT1G08720, AT5G24080, AT5…	881	701	26538	1.84775	0.0511765	0.00308538	0.238441
GOTERM_MF_FAT	GO:0030554~adenyl nucleotide binding	142	15.7254	0.000407017	AT5G13160, AT1G70530, AT1G11410, AT4G09140, AT5G50160, AT2G23770, AT4G27290, AT4G23160, AT5G49910, AT2G41700, AT3G13690, AT5G52640, AT1G74230, AT1G71010, AT1G76550, AT1G21230, AT1G73500, AT3G62150, AT3G24530, AT3G51550, AT1G04120, AT3G47090, AT1G79640, AT5G66850, AT5G55090, AT5G41540, AT5G55560, AT5G57670, AT2G31880, AT3G28860, AT1G11330, AT1G72330, AT3G46530, AT1G35710, AT1G50700, AT5G47070, AT3…	636	2528	14806	1.30765	0.244895	0.0678156	0.610875
GOTERM_MF_FAT	GO:0001883~purine nucleoside binding	142	15.7254	0.000407017	AT5G13160, AT1G70530, AT1G11410, AT4G09140, AT5G50160, AT2G23770, AT4G27290, AT4G23160, AT5G49910, AT2G41700, AT3G13690, AT5G52640, AT1G74230, AT1G71010, AT1G76550, AT1G21230, AT1G73500, AT3G62150, AT3G24530, AT3G51550, AT1G04120, AT3G47090, AT1G79640, AT5G66850, AT5G55090, AT5G41540, AT5G55560, AT5G57670, AT2G31880, AT3G28860, AT1G11330, AT1G72330, AT3G46530, AT1G35710, AT1G50700, AT5G47070, AT3…	636	2528	14806	1.30765	0.244895	0.0678156	0.610875
GOTERM_MF_FAT	GO:0001882~nucleoside binding	142	15.7254	0.000462445	AT5G13160, AT1G70530, AT1G11410, AT4G09140, AT5G50160, AT2G23770, AT4G27290, AT4G23160, AT5G49910, AT2G41700, AT3G13690, AT5G52640, AT1G74230, AT1G71010, AT1G76550, AT1G21230, AT1G73500, AT3G62150, AT3G24530, AT3G51550, AT1G04120, AT3G47090, AT1G79640, AT5G66850, AT5G55090, AT5G41540, AT5G55560, AT5G57670, AT2G31880, AT3G28860, AT1G11330, AT1G72330, AT3G46530, AT1G35710, AT1G50700, AT5G47070, AT3…	636	2536	14806	1.30353	0.273241	0.0518034	0.693795
GOTERM_MF_FAT	GO:0017076~purine nucleotide binding	151	16.722	0.00119421	AT5G13160, AT1G75780, AT1G70530, AT1G11410, AT4G09140, AT5G50160, AT2G23770, AT4G27290, AT4G23160, AT5G49910, AT1G50010, AT2G41700, AT3G13690, AT5G52640, AT3G60190, AT1G74230, AT1G71010, AT1G76550, AT1G21230, AT1G73500, AT3G62150, AT3G24530, AT3G51550, AT1G04120, AT3G47090, AT1G79640, AT5G66850, AT5G55090, AT5G41540, AT5G55560, AT5G57670, AT2G31880, AT3G28860, AT1G11330, AT1G72330, AT3G46530, AT1…	636	2785	14806	1.26221	0.561545	0.0979291	1.78247
GOTERM_MF_FAT	GO:0032559~adenyl ribonucleotide binding	130	14.3965	0.00187627	AT5G13160, AT1G70530, AT1G11410, AT4G09140, AT2G23770, AT4G27290, AT4G23160, AT5G49910, AT2G41700, AT3G13690, AT5G52640, AT1G74230, AT1G71010, AT1G76550, AT1G21230, AT1G73500, AT3G62150, AT3G24530, AT3G51550, AT1G04120, AT3G47090, AT1G79640, AT5G66850, AT5G55090, AT5G41540, AT5G55560, AT5G57670, AT2G31880, AT3G28860, AT1G11330, AT1G72330, AT3G46530, AT1G35710, AT1G50700, AT5G47070, AT3G46730, AT4…	636	2368	14806	1.27803	0.726333	0.0948733	2.78716
GOTERM_MF_FAT	GO:0005524~ATP binding	128	14.175	0.0023307	AT5G13160, AT1G70530, AT1G11410, AT4G09140, AT2G23770, AT4G27290, AT4G23160, AT5G49910, AT2G41700, AT3G13690, AT5G52640, AT1G74230, AT1G71010, AT1G76550, AT1G21230, AT1G73500, AT3G62150, AT3G24530, AT3G51550, AT1G04120, AT3G47090, AT1G79640, AT5G66850, AT5G55090, AT5G41540, AT5G55560, AT5G57670, AT2G31880, AT3G28860, AT1G11330, AT1G72330, AT3G46530, AT1G35710, AT1G50700, AT5G47070, AT3G46730, AT4…	636	2340	14806	1.27343	0.800124	0.101777	3.4512
UP_SEQ_FEATURE	domain:Protein kinase	28	3.10078	0.00527241	AT5G13160, AT1G35710, AT1G70530, AT5G47070, AT1G50700, AT4G23180, AT4G20140, AT4G23160, AT3G47570, AT1G71810, AT1G53430, AT1G21270, AT4G21410, AT5G58300, AT5G63650, AT1G21230, AT3G18040, AT4G09570, AT3G51550, AT1G56130, AT5G58350, AT1G55610, AT4G18710, AT4G08850, AT5G55560, AT3G59410, AT5G63610, AT1G07650	334	427	8885	1.74438	0.979462	0.384724	7.71072
GOTERM_MF_FAT	GO:0000166~nucleotide binding	171	18.9369	0.00550861	AT5G13160, AT1G75780, AT1G70530, AT1G11410, AT4G09140, AT5G50160, AT2G23770, AT4G27290, AT4G23160, AT1G24530, AT5G49910, AT1G50010, AT2G41700, AT3G13690, AT5G52640, AT3G60190, AT1G74230, AT1G71010, AT1G76550, AT1G21230, AT1G73500, AT3G62150, AT3G24530, AT3G51550, AT1G04120, AT3G47090, AT1G79640, AT5G66850, AT5G55090, AT5G41540, AT5G55560, AT1G16300, AT3G04500, AT5G57670, AT2G31880, AT3G28860, AT5…	636	3333	14806	1.19438	0.977884	0.159071	7.97799
GOTERM_MF_FAT	GO:0032553~ribonucleotide binding	138	15.2824	0.00590403	AT5G13160, AT1G75780, AT1G70530, AT1G11410, AT4G09140, AT2G23770, AT4G27290, AT4G23160, AT5G49910, AT1G50010, AT2G41700, AT3G13690, AT5G52640, AT3G60190, AT1G74230, AT1G71010, AT1G76550, AT1G21230, AT1G73500, AT3G62150, AT3G24530, AT3G51550, AT1G04120, AT3G47090, AT1G79640, AT5G66850, AT5G55090, AT5G41540, AT5G55560, AT5G57670, AT2G31880, AT3G28860, AT1G11330, AT1G72330, AT3G46530, AT1G35710, AT1…	636	2621	14806	1.22572	0.983191	0.162761	8.52717
GOTERM_MF_FAT	GO:0032555~purine ribonucleotide binding	138	15.2824	0.00590403	AT5G13160, AT1G75780, AT1G70530, AT1G11410, AT4G09140, AT2G23770, AT4G27290, AT4G23160, AT5G49910, AT1G50010, AT2G41700, AT3G13690, AT5G52640, AT3G60190, AT1G74230, AT1G71010, AT1G76550, AT1G21230, AT1G73500, AT3G62150, AT3G24530, AT3G51550, AT1G04120, AT3G47090, AT1G79640, AT5G66850, AT5G55090, AT5G41540, AT5G55560, AT5G57670, AT2G31880, AT3G28860, AT1G11330, AT1G72330, AT3G46530, AT1G35710, AT1…	636	2621	14806	1.22572	0.983191	0.162761	8.52717
GOTERM_MF_FAT	GO:0004713~protein tyrosine kinase activity	24	2.65781	0.00835079	AT3G58640, AT1G35710, AT1G11410, AT4G27290, AT1G79640, AT4G23180, AT4G20140, AT5G58950, AT1G66880, AT1G56130, AT1G17230, AT5G60900, AT3G13690, AT4G08850, AT4G31170, AT2G29000, AT1G08720, AT5G24080, AT2G24360, AT3G59410, AT1G11300, AT1G11330, AT3G16030, AT1G49730	636	312	14806	1.79076	0.996931	0.206617	11.8579
UP_SEQ_FEATURE	nucleotide phosphate-binding region:ATP	43	4.7619	0.00882896	AT5G13160, AT3G46530, AT1G35710, AT1G70530, AT1G50700, AT5G47070, AT3G46710, AT4G23180, AT3G46730, AT4G20140, AT4G23160, AT2G38280, AT2G41700, AT3G47570, AT1G71810, AT4G21410, AT1G21270, AT1G53430, AT3G14470, AT5G58300, AT5G63650, AT5G13580, AT1G21230, AT3G47730, AT3G18040, AT4G09570, AT1G61180, AT3G51550, AT1G50180, AT2G47680, AT1G59780, AT1G56130, AT5G58350, AT1G55610, AT4G08850, AT4G18710, AT4…	334	773	8885	1.47979	0.998524	0.447087	12.5944
GOTERM_BP_FAT	GO:0006468~protein amino acid phosphorylation	60	6.64452	0.00954382	AT5G13160, AT1G70530, AT1G11410, AT2G23770, AT4G27290, AT5G58940, AT4G20140, AT4G23160, AT3G47570, AT5G60900, AT3G13690, AT1G53430, AT1G21270, AT4G31170, AT5G58300, AT1G21230, AT1G73500, AT1G49730, AT3G51550, AT3G47090, AT1G79640, AT1G66920, AT5G58950, AT5G66850, AT5G55090, AT1G08720, AT5G55560, AT5G57670, AT2G31880, AT1G11330, AT1G35710, AT1G50700, AT5G47070, AT2G07180, AT4G23180, AT5G53450, AT1…	572	1065	13998	1.37871	0.99999	0.217172	14.3613
GOTERM_MF_FAT	GO:0004674~protein serine/threonine kinase activity	58	6.42303	0.010377	AT5G13160, AT1G70530, AT1G11410, AT4G27290, AT5G58940, AT4G20140, AT4G23160, AT3G47570, AT5G60900, AT3G13690, AT1G53430, AT1G21270, AT4G31170, AT5G58300, AT1G21230, AT1G73500, AT1G49730, AT3G51550, AT3G47090, AT1G79640, AT1G66920, AT5G58950, AT5G66850, AT5G55090, AT1G08720, AT5G55560, AT5G57670, AT2G31880, AT1G11330, AT1G35710, AT1G50700, AT5G47070, AT2G07180, AT4G23180, AT4G21410, AT2G24360, AT5…	636	975	14806	1.38485	0.999252	0.234002	14.5302
UP_SEQ_FEATURE	binding site:ATP	28	3.10078	0.0108873	AT5G13160, AT1G35710, AT1G70530, AT5G47070, AT1G50700, AT4G23180, AT4G20140, AT4G23160, AT3G47570, AT1G71810, AT1G53430, AT1G21270, AT4G21410, AT5G58300, AT5G63650, AT1G21230, AT3G18040, AT4G09570, AT3G51550, AT1G56130, AT5G58350, AT1G55610, AT4G18710, AT4G08850, AT5G55560, AT3G59410, AT5G63610, AT1G07650	334	452	8885	1.6479	0.99968	0.461479	15.3094
GOTERM_BP_FAT	GO:0016310~phosphorylation	65	7.19823	0.0109295	AT5G13160, AT2G28520, AT1G70530, AT1G11410, AT2G23770, AT4G27290, AT5G58940, AT4G20140, AT4G23160, AT3G47570, AT5G60900, AT3G13690, AT1G53430, AT1G21270, AT4G31170, AT5G58300, AT1G21230, AT1G73500, AT2G21410, AT1G49730, AT3G51550, AT3G47090, AT1G79640, AT1G66920, AT5G58950, AT5G66850, AT5G55090, AT1G08720, AT5G55560, AT5G57670, AT2G31880, AT1G11330, AT1G35710, AT5G47070, AT1G50700, AT2G07180, AT4…	572	1178	13998	1.35032	0.999998	0.235959	16.2778
INTERPRO	IPR008271:Serine/threonine protein kinase, active site	44	4.87265	0.0114475	AT5G13160, AT1G70530, AT1G50700, AT5G47070, AT4G27290, AT4G23180, AT5G58940, AT2G07180, AT4G20140, AT4G23160, AT3G47570, AT4G21410, AT1G53430, AT1G21270, AT4G31170, AT5G63650, AT2G24360, AT1G21230, AT1G73500, AT5G15080, AT3G18040, AT1G49730, AT4G09570, AT5G38280, AT3G58640, AT3G51550, AT3G47090, AT1G66920, AT1G66880, AT5G58950, AT5G58350, AT1G55610, AT1G17230, AT5G55090, AT4G18710, AT1G08720, AT5…	815	770	20885	1.46433	0.999996	0.5393	16.7757
INTERPRO	IPR017441:Protein kinase, ATP binding site	41	4.54042	0.0142196	AT5G13160, AT1G35710, AT1G70530, AT1G50700, AT5G47070, AT4G23180, AT5G58940, AT2G07180, AT4G20140, AT4G23160, AT3G47570, AT1G71810, AT4G21410, AT1G21270, AT5G58300, AT5G63650, AT1G21230, AT1G73500, AT5G15080, AT3G18040, AT1G49730, AT4G09570, AT5G38280, AT3G58640, AT3G51550, AT3G47090, AT1G66920, AT1G66880, AT5G66850, AT5G58350, AT1G55610, AT5G55090, AT4G18710, AT1G08720, AT5G24080, AT5G55560, AT3…	815	715	20885	1.46945	1	0.575531	20.4208
GOTERM_BP_FAT	GO:0006796~phosphate metabolic process	68	7.53045	0.0173746	AT5G13160, AT2G28520, AT4G31860, AT1G70530, AT1G11410, AT2G23770, AT4G27290, AT5G58940, AT4G20140, AT4G23160, AT5G60900, AT3G47570, AT3G13690, AT1G53430, AT1G21270, AT4G31170, AT5G58300, AT1G21230, AT2G21410, AT1G73500, AT1G49730, AT3G51550, AT3G47090, AT1G79640, AT1G66920, AT5G58950, AT5G66850, AT5G55090, AT1G08720, AT5G55560, AT3G62260, AT5G57670, AT2G31880, AT1G11330, AT1G35710, AT3G10370, AT5…	572	1273	13998	1.30723	1	0.287688	24.6751
INTERPRO	IPR000719:Protein kinase, core	52	5.75858	0.0182016	AT5G13160, AT1G70530, AT2G23770, AT4G27290, AT5G58940, AT4G20140, AT4G23160, AT3G47570, AT3G13690, AT1G53430, AT1G21270, AT4G31170, AT5G58300, AT1G73500, AT1G21230, AT1G49730, AT3G51550, AT3G47090, AT1G66920, AT5G58950, AT5G66850, AT5G55090, AT5G55560, AT1G08720, AT5G57670, AT2G31880, AT1G11330, AT1G35710, AT1G50700, AT5G47070, AT4G23180, AT2G07180, AT5G53450, AT1G71810, AT4G21410, AT2G24360, AT5…	815	970	20885	1.37375	1	0.576907	25.3958
GOTERM_BP_FAT	GO:0006793~phosphorus metabolic process	68	7.53045	0.0182407	AT5G13160, AT2G28520, AT4G31860, AT1G70530, AT1G11410, AT2G23770, AT4G27290, AT5G58940, AT4G20140, AT4G23160, AT5G60900, AT3G47570, AT3G13690, AT1G53430, AT1G21270, AT4G31170, AT5G58300, AT1G21230, AT2G21410, AT1G73500, AT1G49730, AT3G51550, AT3G47090, AT1G79640, AT1G66920, AT5G58950, AT5G66850, AT5G55090, AT1G08720, AT5G55560, AT3G62260, AT5G57670, AT2G31880, AT1G11330, AT1G35710, AT3G10370, AT5…	572	1274	13998	1.3062	1	0.2919	25.7412
INTERPRO	IPR017442:Serine/threonine protein kinase-related	45	4.98339	0.0197799	AT5G13160, AT1G35710, AT1G70530, AT1G50700, AT5G47070, AT2G23770, AT4G27290, AT4G23180, AT5G58940, AT2G07180, AT4G20140, AT4G23160, AT3G47570, AT3G13690, AT4G21410, AT1G21270, AT1G53430, AT5G58300, AT5G63650, AT1G21230, AT1G73500, AT5G15080, AT3G18040, AT1G49730, AT4G09570, AT5G38280, AT3G51550, AT3G47090, AT1G66920, AT1G66880, AT1G55610, AT5G66850, AT5G58350, AT1G17230, AT5G55090, AT4G18710, AT5…	815	820	20885	1.40629	1	0.577116	27.2857
GOTERM_MF_FAT	GO:0004672~protein kinase activity	62	6.866	0.0262909	AT5G13160, AT1G70530, AT1G11410, AT2G23770, AT4G27290, AT5G58940, AT4G20140, AT4G23160, AT3G47570, AT5G60900, AT3G13690, AT1G53430, AT1G21270, AT4G31170, AT5G58300, AT1G21230, AT1G73500, AT1G49730, AT3G51550, AT3G47090, AT1G79640, AT1G66920, AT5G58950, AT5G66850, AT5G55090, AT1G08720, AT5G55560, AT5G57670, AT2G31880, AT1G11330, AT1G35710, AT1G50700, AT5G47070, AT2G07180, AT4G23180, AT5G53450, AT1…	636	1110	14806	1.30032	1	0.399896	33.036
SP_PIR_KEYWORDS	receptor	22	2.43632	0.0370617	AT3G51550, AT1G35710, AT1G70530, AT3G47090, AT4G27290, AT1G66920, AT4G23180, AT4G20140, AT1G55610, AT4G23160, AT1G56130, AT1G17230, AT3G47570, AT4G21410, AT1G53430, AT4G08850, AT5G58300, AT5G24080, AT2G31880, AT1G11330, AT1G07650, AT5G38280	881	415	26538	1.59686	0.999984	0.195045	39.5195
UP_SEQ_FEATURE	topological domain:Extracellular	23	2.54707	0.0849502	AT2G37170, AT3G51550, AT1G35710, AT1G70530, AT4G10310, AT4G23180, AT4G20140, AT1G55610, AT4G23160, AT1G56130, AT4G00430, AT3G47570, AT4G21410, AT1G21270, AT1G53430, AT4G08850, AT3G02050, AT1G17500, AT2G30070, AT1G63440, AT1G21230, AT5G17420, AT1G07650	334	429	8885	1.4262	1	0.788513	74.0124
UP_SEQ_FEATURE	topological domain:Cytoplasmic	30	3.32226	0.133728	AT2G37170, AT1G35710, AT1G70530, AT2G47830, AT4G10310, AT4G23180, AT4G20140, AT4G23160, AT4G00430, AT3G47570, AT1G53430, AT1G21270, AT4G21410, AT1G17500, AT2G30070, AT1G63440, AT1G21230, AT5G46240, AT5G55470, AT5G17420, AT3G51550, AT3G16240, AT1G56130, AT1G55610, AT5G07990, AT2G30080, AT4G08850, AT3G02050, AT4G01470, AT1G07650	334	626	8885	1.27485	1	0.888998	88.6852
Annotation Cluster 10	Enrichment Score: 2.4084675974306045
Category	Term	Count	%	PValue	Genes	List Total	Pop Hits	Pop Total	Fold Enrichment	Bonferroni	Benjamini	FDR
SMART	SM00308:LH2	5	0.55371	2.41254e-05	AT3G22400, AT3G45140, AT1G55020, AT2G22170, AT4G39730	228	7	7691	24.0946	0.00313142	0.00313142	0.0280916
INTERPRO	IPR001024:Lipoxygenase, LH2	5	0.55371	7.29672e-05	AT3G22400, AT3G45140, AT1G55020, AT2G22170, AT4G39730	815	7	20885	18.3041	0.0755798	0.0385323	0.116312
SP_PIR_KEYWORDS	lipid synthesis	12	1.3289	0.000371247	AT2G43710, AT3G22400, AT1G43800, AT5G22500, AT3G45140, AT4G33790, AT1G24360, AT1G50430, AT5G47770, AT5G42650, AT1G55020, AT4G17190	881	97	26538	3.72651	0.103086	0.00516734	0.493183
SP_PIR_KEYWORDS	dioxygenase	9	0.996678	0.000491278	AT3G22400, AT3G45140, AT3G01420, AT4G16330, AT5G05600, AT1G78440, AT1G49390, AT1G55020, AT4G22880	881	56	26538	4.84113	0.134095	0.00652316	0.652156
GOTERM_BP_FAT	GO:0006633~fatty acid biosynthetic process	16	1.77187	0.00216403	AT1G43800, AT2G43710, AT1G24360, AT4G25700, AT1G68530, AT4G36220, AT1G55020, AT3G22400, AT3G45140, AT4G33790, AT3G02630, AT1G74960, AT2G46210, AT5G42650, AT4G23850, AT4G16760	572	159	13998	2.46259	0.925701	0.0917935	3.44169
GOTERM_BP_FAT	GO:0031407~oxylipin metabolic process	7	0.775194	0.00227559	AT2G46370, AT2G43710, AT3G22400, AT3G45140, AT5G42650, AT1G55020, AT4G16760	572	34	13998	5.03836	0.935029	0.0899626	3.61606
GOTERM_MF_FAT	GO:0016701~oxidoreductase activity, acting on single donors with incorporation of molecular oxygen	10	1.10742	0.00353564	AT3G22400, AT3G45140, AT4G15093, AT3G01420, AT4G16330, AT5G05600, AT1G78440, AT1G49390, AT1G55020, AT4G22880	636	72	14806	3.23332	0.91318	0.120698	5.19151
GOTERM_BP_FAT	GO:0009694~jasmonic acid metabolic process	6	0.664452	0.00358127	AT2G46370, AT2G43710, AT3G45140, AT5G42650, AT1G55020, AT4G16760	572	26	13998	5.64739	0.986502	0.125881	5.63511
GOTERM_MF_FAT	GO:0016165~lipoxygenase activity	4	0.442968	0.00374	AT3G22400, AT3G45140, AT3G01420, AT1G55020	636	8	14806	11.6399	0.924637	0.121265	5.48375
GOTERM_MF_FAT	GO:0016702~oxidoreductase activity, acting on single donors with incorporation of molecular oxygen, incorporation of two atoms of oxygen	9	0.996678	0.00529293	AT3G22400, AT3G45140, AT3G01420, AT4G16330, AT5G05600, AT1G78440, AT1G49390, AT1G55020, AT4G22880	636	63	14806	3.3257	0.974314	0.160016	7.67714
KEGG_PATHWAY	ath00592:alpha-Linolenic acid metabolism	7	0.775194	0.00612337	AT3G22400, AT3G45140, AT3G01420, AT5G42650, AT1G55020, AT3G51840, AT4G16760	153	28	2458	4.01634	0.431686	0.0775535	6.49005
GOTERM_BP_FAT	GO:0031408~oxylipin biosynthetic process	6	0.664452	0.00678573	AT2G43710, AT3G22400, AT3G45140, AT5G42650, AT1G55020, AT4G16760	572	30	13998	4.89441	0.999717	0.189013	10.4234
INTERPRO	IPR013819:Lipoxygenase, C-terminal	3	0.332226	0.0086386	AT3G22400, AT3G45140, AT1G55020	815	4	20885	19.2193	0.999913	0.486981	12.9229
INTERPRO	IPR001246:Lipoxygenase, plant	3	0.332226	0.0086386	AT3G22400, AT3G45140, AT1G55020	815	4	20885	19.2193	0.999913	0.486981	12.9229
INTERPRO	IPR000907:Lipoxygenase	3	0.332226	0.0086386	AT3G22400, AT3G45140, AT1G55020	815	4	20885	19.2193	0.999913	0.486981	12.9229
SP_PIR_KEYWORDS	Fatty acid biosynthesis	7	0.775194	0.00951847	AT2G43710, AT3G22400, AT1G43800, AT3G45140, AT1G24360, AT5G42650, AT1G55020	881	55	26538	3.83378	0.939328	0.0710905	11.957
GOTERM_BP_FAT	GO:0009695~jasmonic acid biosynthetic process	5	0.55371	0.0130815	AT2G43710, AT3G45140, AT5G42650, AT1G55020, AT4G16760	572	23	13998	5.32001	1	0.257802	19.1747
PIR_SUPERFAMILY	PIRSF000315:lipoxygenase	3	0.332226	0.0133784	AT3G22400, AT3G45140, AT1G55020	419	4	8556	15.315	0.989876	0.534886	16.7644
SP_PIR_KEYWORDS	Oxylipin biosynthesis	4	0.442968	0.0174589	AT3G22400, AT3G45140, AT5G42650, AT1G55020	881	17	26538	7.08767	0.994262	0.115623	20.9047
UP_SEQ_FEATURE	domain:Lipoxygenase	3	0.332226	0.0190071	AT3G22400, AT3G45140, AT1G55020	334	6	8885	13.3009	0.999999	0.563814	25.2699
UP_SEQ_FEATURE	domain:PLAT	3	0.332226	0.0190071	AT3G22400, AT3G45140, AT1G55020	334	6	8885	13.3009	0.999999	0.563814	25.2699
UP_SEQ_FEATURE	metal ion-binding site:Iron; catalytic	3	0.332226	0.0190071	AT3G22400, AT3G45140, AT1G55020	334	6	8885	13.3009	0.999999	0.563814	25.2699
UP_SEQ_FEATURE	metal ion-binding site:Iron; via carboxylate; catalytic	3	0.332226	0.0190071	AT3G22400, AT3G45140, AT1G55020	334	6	8885	13.3009	0.999999	0.563814	25.2699
Annotation Cluster 11	Enrichment Score: 2.3954019168349725
Category	Term	Count	%	PValue	Genes	List Total	Pop Hits	Pop Total	Fold Enrichment	Bonferroni	Benjamini	FDR
GOTERM_BP_FAT	GO:0046395~carboxylic acid catabolic process	14	1.55039	2.89722e-05	AT2G20860, AT3G01420, AT1G06550, AT5G38710, AT3G22200, AT3G51840, AT1G64660, AT3G24360, AT2G37040, AT1G78440, AT3G53260, AT3G47340, AT4G16760, AT4G33150	572	83	13998	4.12781	0.0341697	0.00217059	0.0468281
GOTERM_BP_FAT	GO:0016054~organic acid catabolic process	14	1.55039	2.89722e-05	AT2G20860, AT3G01420, AT1G06550, AT5G38710, AT3G22200, AT3G51840, AT1G64660, AT3G24360, AT2G37040, AT1G78440, AT3G53260, AT3G47340, AT4G16760, AT4G33150	572	83	13998	4.12781	0.0341697	0.00217059	0.0468281
GOTERM_BP_FAT	GO:0009310~amine catabolic process	9	0.996678	0.000562135	AT2G20860, AT2G37040, AT3G53260, AT3G47340, AT3G22200, AT5G38710, AT1G65840, AT1G64660, AT4G33150	572	47	13998	4.68613	0.490717	0.0289109	0.904921
GOTERM_BP_FAT	GO:0009063~cellular amino acid catabolic process	8	0.885936	0.00186628	AT2G20860, AT2G37040, AT3G53260, AT3G47340, AT3G22200, AT5G38710, AT1G64660, AT4G33150	572	44	13998	4.44946	0.893714	0.0826042	2.97482
GOTERM_BP_FAT	GO:0030258~lipid modification	7	0.775194	0.00757274	AT3G07020, AT3G24360, AT3G01420, AT1G06550, AT3G51840, AT1G04010, AT4G16760	572	43	13998	3.98382	0.999891	0.199473	11.5641
GOTERM_BP_FAT	GO:0044242~cellular lipid catabolic process	7	0.775194	0.0280161	AT3G24360, AT3G01420, AT1G06550, AT1G78440, AT3G51840, AT5G49900, AT4G16760	572	57	13998	3.00534	1	0.365334	36.8333
GOTERM_BP_FAT	GO:0019395~fatty acid oxidation	5	0.55371	0.0360259	AT3G24360, AT3G01420, AT1G06550, AT3G51840, AT4G16760	572	31	13998	3.9471	1	0.407944	44.7426
GOTERM_BP_FAT	GO:0034440~lipid oxidation	5	0.55371	0.0360259	AT3G24360, AT3G01420, AT1G06550, AT3G51840, AT4G16760	572	31	13998	3.9471	1	0.407944	44.7426
GOTERM_BP_FAT	GO:0009062~fatty acid catabolic process	5	0.55371	0.0439829	AT3G24360, AT3G01420, AT1G06550, AT3G51840, AT4G16760	572	33	13998	3.70788	1	0.443834	51.6724
GOTERM_BP_FAT	GO:0006635~fatty acid beta-oxidation	4	0.442968	0.104239	AT3G24360, AT1G06550, AT3G51840, AT4G16760	572	28	13998	3.496	1	0.667399	83.1302
Annotation Cluster 12	Enrichment Score: 2.1311179877115487
Category	Term	Count	%	PValue	Genes	List Total	Pop Hits	Pop Total	Fold Enrichment	Bonferroni	Benjamini	FDR
GOTERM_BP_FAT	GO:0046394~carboxylic acid biosynthetic process	34	3.76523	0.000143751	AT1G24360, AT4G25700, AT2G45790, AT1G68530, AT1G74040, AT4G02780, AT3G45140, AT4G33790, AT5G65780, AT1G74960, AT4G23850, AT1G10070, AT4G16760, AT1G43800, AT2G43710, AT2G20860, AT5G11880, AT3G10050, AT4G36220, AT1G55020, AT2G27150, AT5G38710, AT1G79460, AT3G22400, AT1G48850, AT2G46210, AT4G31500, AT3G02630, AT1G08250, AT5G42650, AT3G59410, AT5G53460, AT3G47340, AT1G75330	572	408	13998	2.03934	0.158454	0.00903859	0.232145
GOTERM_BP_FAT	GO:0016053~organic acid biosynthetic process	34	3.76523	0.000143751	AT1G24360, AT4G25700, AT2G45790, AT1G68530, AT1G74040, AT4G02780, AT3G45140, AT4G33790, AT5G65780, AT1G74960, AT4G23850, AT1G10070, AT4G16760, AT1G43800, AT2G43710, AT2G20860, AT5G11880, AT3G10050, AT4G36220, AT1G55020, AT2G27150, AT5G38710, AT1G79460, AT3G22400, AT1G48850, AT2G46210, AT4G31500, AT3G02630, AT1G08250, AT5G42650, AT3G59410, AT5G53460, AT3G47340, AT1G75330	572	408	13998	2.03934	0.158454	0.00903859	0.232145
SP_PIR_KEYWORDS	amino-acid biosynthesis	10	1.10742	0.00873263	AT5G11880, AT3G10050, AT5G65780, AT1G48850, AT1G08250, AT1G74040, AT3G59410, AT1G10070, AT3G47340, AT1G75330	881	106	26538	2.84175	0.923457	0.0670995	11.0223
GOTERM_BP_FAT	GO:0008652~cellular amino acid biosynthetic process	13	1.43965	0.0739742	AT3G10050, AT5G11880, AT1G74040, AT5G38710, AT4G31500, AT1G48850, AT5G65780, AT1G08250, AT3G59410, AT5G53460, AT1G10070, AT3G47340, AT1G75330	572	184	13998	1.729	1	0.581064	71.1327
GOTERM_BP_FAT	GO:0044271~nitrogen compound biosynthetic process	28	3.10078	0.093894	AT2G28520, AT5G16440, AT1G74040, AT2G38280, AT5G65780, AT1G17500, AT1G63440, AT2G21410, AT1G73500, AT1G10070, AT5G11880, AT3G10050, AT1G73980, AT5G38710, AT4G20320, AT3G57030, AT4G31500, AT1G48850, AT1G08250, AT4G36940, AT5G14760, AT3G51440, AT5G03300, AT3G59410, AT5G53460, AT1G08470, AT3G47340, AT1G75330	572	506	13998	1.35418	1	0.645797	79.6892
GOTERM_BP_FAT	GO:0009309~amine biosynthetic process	13	1.43965	0.130378	AT3G10050, AT5G11880, AT1G74040, AT5G38710, AT4G31500, AT1G48850, AT5G65780, AT1G08250, AT3G59410, AT5G53460, AT1G10070, AT3G47340, AT1G75330	572	204	13998	1.55949	1	0.73564	89.5486
Annotation Cluster 13	Enrichment Score: 2.0684783264337803
Category	Term	Count	%	PValue	Genes	List Total	Pop Hits	Pop Total	Fold Enrichment	Bonferroni	Benjamini	FDR
INTERPRO	IPR005123:Oxoglutarate and iron-dependent oxygenase	15	1.66113	0.00028931	AT3G19000, AT4G16330, AT1G17020, AT1G52820, AT2G44800, AT4G10500, AT5G05600, AT1G06620, AT1G05010, AT1G49390, AT1G78440, AT1G17010, AT2G36690, AT4G16770, AT4G22880	815	122	20885	3.15071	0.267749	0.0986641	0.460426
UP_SEQ_FEATURE	domain:Fe2OG dioxygenase	5	0.55371	0.00975714	AT1G17020, AT1G06620, AT1G05010, AT1G78440, AT4G22880	334	23	8885	5.783	0.999258	0.451495	13.8286
PIR_SUPERFAMILY	PIRSF000322:1-aminocyclopropane-1-carboxylate oxidase	6	0.664452	0.0398727	AT1G17020, AT1G52820, AT2G44800, AT1G06620, AT1G05010, AT4G22880	419	39	8556	3.14155	0.999999	0.785978	42.5552
UP_SEQ_FEATURE	metal ion-binding site:Iron	9	0.996678	0.0472852	AT5G34850, AT1G17020, AT3G07130, AT1G06620, AT1G05010, AT5G63140, AT1G78440, AT5G50400, AT4G22880	334	107	8885	2.23753	1	0.694795	52.0624
Annotation Cluster 14	Enrichment Score: 2.050468821741128
Category	Term	Count	%	PValue	Genes	List Total	Pop Hits	Pop Total	Fold Enrichment	Bonferroni	Benjamini	FDR
KEGG_PATHWAY	ath01070:Biosynthesis of plant hormones	38	4.20819	1.90348e-05	AT5G16440, AT4G25700, AT1G59900, AT2G36460, AT5G11520, AT5G43330, AT3G55410, AT2G38280, AT4G02780, AT3G45140, AT3G02360, AT3G52990, AT5G47770, AT2G37040, AT4G17190, AT1G76490, AT4G36810, AT4G16760, AT3G06650, AT1G50430, AT1G60810, AT3G54250, AT2G34590, AT1G55020, AT2G27150, AT3G51840, AT1G79460, AT1G31910, AT3G22400, AT1G48850, AT5G42650, AT1G16300, AT1G05010, AT3G53260, AT3G04120, AT1G01090, AT5…	153	304	2458	2.00817	0.00174968	0.00174968	0.0207932
KEGG_PATHWAY	ath01062:Biosynthesis of terpenoids and steroids	25	2.76855	0.000528357	AT5G16440, AT4G25700, AT1G59900, AT2G36460, AT5G43330, AT3G55410, AT4G02780, AT3G52990, AT5G47770, AT4G17190, AT1G76490, AT4G36810, AT3G06650, AT1G50430, AT1G60810, AT3G54250, AT2G34590, AT2G27150, AT1G31910, AT1G79460, AT1G16300, AT5G55070, AT1G01090, AT3G04120, AT1G65930	153	193	2458	2.08101	0.0474585	0.0240177	0.57571
KEGG_PATHWAY	ath01064:Biosynthesis of alkaloids derived from ornithine, lysine and nicotinic acid	22	2.43632	0.000971424	AT5G11880, AT3G06650, AT1G59900, AT1G60810, AT2G36460, AT5G07440, AT2G34590, AT5G43330, AT3G55410, AT5G11520, AT3G52990, AT4G17830, AT1G16300, AT5G14760, AT2G37040, AT3G53260, AT3G04120, AT5G55070, AT1G01090, AT2G42490, AT4G33150, AT1G65930	153	166	2458	2.12914	0.0855335	0.029365	1.05616
KEGG_PATHWAY	ath01066:Biosynthesis of alkaloids derived from terpenoid and polyketide	21	2.32558	0.00100479	AT5G16440, AT3G06650, AT1G50430, AT1G59900, AT1G60810, AT3G54250, AT2G36460, AT2G34590, AT5G43330, AT3G55410, AT1G31910, AT3G52990, AT5G47770, AT1G16300, AT3G04120, AT5G55070, AT1G01090, AT4G17190, AT1G76490, AT4G36810, AT1G65930	153	155	2458	2.1766	0.0883392	0.0228566	1.09226
GOTERM_BP_FAT	GO:0006096~glycolysis	10	1.10742	0.00475579	AT4G17260, AT3G52990, AT1G59900, AT1G16300, AT1G76550, AT2G36460, AT1G01090, AT3G04120, AT5G43330, AT3G55410	572	79	13998	3.09773	0.996722	0.146922	7.41738
GOTERM_BP_FAT	GO:0046164~alcohol catabolic process	12	1.3289	0.00775435	AT4G17260, AT3G02360, AT3G10370, AT3G52990, AT1G59900, AT1G16300, AT1G76550, AT2G36460, AT1G01090, AT3G04120, AT5G43330, AT3G55410	572	116	13998	2.53159	0.999912	0.195266	11.8254
GOTERM_BP_FAT	GO:0016052~carbohydrate catabolic process	17	1.88261	0.0094781	AT3G12500, AT3G10370, AT1G59900, AT2G36460, AT5G36890, AT5G43330, AT3G55410, AT4G02290, AT4G24040, AT4G17260, AT3G02360, AT3G52990, AT1G16300, AT4G09740, AT1G76550, AT3G04120, AT1G01090	572	204	13998	2.03934	0.999989	0.219979	14.2694
KEGG_PATHWAY	ath01065:Biosynthesis of alkaloids derived from histidine and purine	19	2.1041	0.0105373	AT3G06650, AT1G59900, AT4G14930, AT1G74040, AT1G60810, AT2G36460, AT2G34590, AT1G43710, AT5G43330, AT3G55410, AT3G02360, AT3G52990, AT5G65780, AT1G16300, AT1G10070, AT3G04120, AT5G55070, AT1G01090, AT1G65930	153	164	2458	1.86123	0.622647	0.102629	10.9283
GOTERM_BP_FAT	GO:0006007~glucose catabolic process	11	1.21816	0.0105543	AT4G17260, AT3G02360, AT3G52990, AT1G59900, AT1G16300, AT1G76550, AT2G36460, AT1G01090, AT3G04120, AT5G43330, AT3G55410	572	105	13998	2.56374	0.999997	0.232993	15.7629
GOTERM_BP_FAT	GO:0019320~hexose catabolic process	11	1.21816	0.011243	AT4G17260, AT3G02360, AT3G52990, AT1G59900, AT1G16300, AT1G76550, AT2G36460, AT1G01090, AT3G04120, AT5G43330, AT3G55410	572	106	13998	2.53955	0.999999	0.233591	16.7058
GOTERM_BP_FAT	GO:0046365~monosaccharide catabolic process	11	1.21816	0.011243	AT4G17260, AT3G02360, AT3G52990, AT1G59900, AT1G16300, AT1G76550, AT2G36460, AT1G01090, AT3G04120, AT5G43330, AT3G55410	572	106	13998	2.53955	0.999999	0.233591	16.7058
GOTERM_BP_FAT	GO:0019318~hexose metabolic process	14	1.55039	0.0133156	AT2G45790, AT1G59900, AT2G36460, AT5G43330, AT3G55410, AT4G17260, AT5G15140, AT3G02360, AT3G10700, AT3G52990, AT1G16300, AT1G76550, AT1G01090, AT3G04120	572	159	13998	2.15477	1	0.257618	19.4841
KEGG_PATHWAY	ath01061:Biosynthesis of phenylpropanoids	25	2.76855	0.0145833	AT1G59900, AT5G05340, AT2G36460, AT3G55410, AT5G43330, AT5G11520, AT5G64120, AT3G52990, AT2G37040, AT1G05260, AT3G06650, AT1G60810, AT4G21960, AT4G36220, AT2G34590, AT5G07990, AT1G48850, AT1G16300, AT3G53260, AT5G55070, AT1G01090, AT3G04120, AT4G22880, AT1G71695, AT1G65930	153	247	2458	1.62605	0.741159	0.115619	14.8276
GOTERM_BP_FAT	GO:0044275~cellular carbohydrate catabolic process	13	1.43965	0.01558	AT3G10370, AT1G59900, AT2G36460, AT3G55410, AT5G43330, AT4G24040, AT4G17260, AT3G02360, AT3G52990, AT1G16300, AT1G76550, AT1G01090, AT3G04120	572	145	13998	2.19404	1	0.281494	22.4199
KEGG_PATHWAY	ath01063:Biosynthesis of alkaloids derived from shikimate pathway	19	2.1041	0.0187855	AT3G06650, AT1G74000, AT1G59900, AT1G60810, AT2G36460, AT2G34590, AT5G43330, AT3G55410, AT3G52990, AT5G65780, AT1G48850, AT1G16300, AT2G37040, AT1G10070, AT3G53260, AT3G04120, AT5G55070, AT1G01090, AT1G65930	153	174	2458	1.75426	0.825303	0.135317	18.7127
GOTERM_BP_FAT	GO:0006006~glucose metabolic process	11	1.21816	0.0201322	AT4G17260, AT3G02360, AT3G52990, AT1G59900, AT1G16300, AT1G76550, AT2G36460, AT1G01090, AT3G04120, AT5G43330, AT3G55410	572	116	13998	2.32062	1	0.30911	28.0207
KEGG_PATHWAY	ath00020:Citrate cycle (TCA cycle)	9	0.996678	0.0318402	AT3G06650, AT1G59900, AT1G60810, AT2G34590, AT1G01090, AT5G55070, AT5G43330, AT3G55410, AT1G65930	153	61	2458	2.3703	0.949052	0.204668	29.7779
KEGG_PATHWAY	ath00010:Glycolysis / Gluconeogenesis	11	1.21816	0.0367735	AT4G17260, AT5G15140, AT3G52990, AT1G59900, AT1G77120, AT1G23800, AT1G16300, AT2G36460, AT2G34590, AT1G01090, AT3G04120	153	86	2458	2.05487	0.968157	0.218242	33.5897
GOTERM_BP_FAT	GO:0005996~monosaccharide metabolic process	14	1.55039	0.0398796	AT2G45790, AT1G59900, AT2G36460, AT5G43330, AT3G55410, AT4G17260, AT5G15140, AT3G02360, AT3G10700, AT3G52990, AT1G16300, AT1G76550, AT1G01090, AT3G04120	572	185	13998	1.85194	1	0.429552	48.2077
SP_PIR_KEYWORDS	glycolysis	5	0.55371	0.0883722	AT4G17260, AT3G52990, AT1G59900, AT2G36460, AT3G04120	881	51	26538	2.95319	1	0.336846	70.8274
GOTERM_BP_FAT	GO:0006091~generation of precursor metabolites and energy	19	2.1041	0.382569	AT2G28520, AT3G10370, AT1G59900, AT1G60950, AT2G36460, AT5G43330, AT3G55410, AT4G17260, AT2G34430, AT3G52990, AT1G16300, AT1G77120, AT1G76550, AT1G20020, AT2G21410, AT3G62950, AT3G04120, AT5G55070, AT1G01090	572	404	13998	1.15091	1	0.94934	99.9588
Annotation Cluster 15	Enrichment Score: 1.7467658747899848
Category	Term	Count	%	PValue	Genes	List Total	Pop Hits	Pop Total	Fold Enrichment	Bonferroni	Benjamini	FDR
KEGG_PATHWAY	ath00290:Valine, leucine and isoleucine biosynthesis	8	0.885936	0.00224565	AT3G10050, AT5G65780, AT1G59900, AT1G74040, AT2G34590, AT1G10070, AT1G01090, AT1G09620	153	31	2458	4.1459	0.186844	0.0405226	2.42618
SP_PIR_KEYWORDS	amino-acid biosynthesis	10	1.10742	0.00873263	AT5G11880, AT3G10050, AT5G65780, AT1G48850, AT1G08250, AT1G74040, AT3G59410, AT1G10070, AT3G47340, AT1G75330	881	106	26538	2.84175	0.923457	0.0670995	11.0223
SP_PIR_KEYWORDS	branched-chain amino acid biosynthesis	4	0.442968	0.0100607	AT3G10050, AT5G65780, AT1G74040, AT1G10070	881	14	26538	8.60645	0.948322	0.0731534	12.5966
GOTERM_BP_FAT	GO:0009082~branched chain family amino acid biosynthetic process	4	0.442968	0.0584664	AT3G10050, AT5G65780, AT1G74040, AT1G10070	572	22	13998	4.44946	1	0.518209	62.2417
GOTERM_BP_FAT	GO:0009081~branched chain family amino acid metabolic process	4	0.442968	0.16001	AT3G10050, AT5G65780, AT1G74040, AT1G10070	572	34	13998	2.87906	1	0.775652	94.0329
Annotation Cluster 16	Enrichment Score: 1.6853622213332575
Category	Term	Count	%	PValue	Genes	List Total	Pop Hits	Pop Total	Fold Enrichment	Bonferroni	Benjamini	FDR
SP_PIR_KEYWORDS	thiol protease	9	0.996678	0.00284057	AT4G39090, AT1G02170, AT5G45890, AT4G35350, AT1G09850, AT3G45310, AT5G04200, AT5G43060, AT3G54130	881	73	26538	3.71374	0.565461	0.0283313	3.71674
SMART	SM00645:Pept_C1	6	0.664452	0.00337609	AT4G39090, AT5G45890, AT4G35350, AT1G09850, AT3G45310, AT5G43060	228	35	7691	5.78271	0.355728	0.197334	3.86173
INTERPRO	IPR013201:Proteinase inhibitor I29, cathepsin propeptide	6	0.664452	0.00484417	AT4G39090, AT5G45890, AT4G35350, AT1G09850, AT3G45310, AT5G43060	815	29	20885	5.30188	0.994646	0.407252	7.45246
GOTERM_MF_FAT	GO:0004197~cysteine-type endopeptidase activity	8	0.885936	0.0071664	AT4G39090, AT1G02170, AT5G45890, AT4G35350, AT1G09850, AT3G45310, AT5G04200, AT5G43060	636	53	14806	3.51394	0.993005	0.186798	10.26
SP_PIR_KEYWORDS	zymogen	5	0.55371	0.0087175	AT4G39090, AT5G09640, AT5G67360, AT4G35350, AT3G45310	881	25	26538	6.02452	0.923114	0.0687819	11.0042
INTERPRO	IPR000668:Peptidase C1A, papain C-terminal	6	0.664452	0.010933	AT4G39090, AT5G45890, AT4G35350, AT1G09850, AT3G45310, AT5G43060	815	35	20885	4.39299	0.999993	0.545842	16.0821
INTERPRO	IPR013128:Peptidase C1A, papain	6	0.664452	0.0153676	AT4G39090, AT5G45890, AT4G35350, AT1G09850, AT3G45310, AT5G43060	815	38	20885	4.04617	1	0.565679	21.8861
INTERPRO	IPR000169:Peptidase, cysteine peptidase active site	6	0.664452	0.0170776	AT4G39090, AT5G45890, AT4G35350, AT1G09850, AT3G45310, AT5G43060	815	39	20885	3.94243	1	0.586627	24.0219
UP_SEQ_FEATURE	propeptide:Activation peptide	3	0.332226	0.0832061	AT4G39090, AT4G35350, AT3G45310	334	13	8885	6.13888	1	0.789306	73.2503
SP_PIR_KEYWORDS	autocatalytic cleavage	3	0.332226	0.0867317	AT1G02170, AT4G35350, AT5G04200	881	15	26538	6.02452	1	0.335661	70.1206
GOTERM_MF_FAT	GO:0004175~endopeptidase activity	17	1.88261	0.265738	AT5G45890, AT1G04110, AT5G65620, AT3G02090, AT1G02170, AT4G39090, AT4G20850, AT5G67360, AT4G35350, AT1G24140, AT2G05920, AT1G09850, AT3G45310, AT3G18490, AT5G67090, AT5G43060, AT5G04200	636	311	14806	1.27253	1	0.898911	99.0431
GOTERM_MF_FAT	GO:0008234~cysteine-type peptidase activity	9	0.996678	0.373562	AT3G22260, AT4G39090, AT1G02170, AT5G45890, AT4G35350, AT1G09850, AT3G45310, AT5G04200, AT5G43060	636	159	14806	1.31773	1	0.95238	99.9124
Annotation Cluster 17	Enrichment Score: 1.6812696157740075
Category	Term	Count	%	PValue	Genes	List Total	Pop Hits	Pop Total	Fold Enrichment	Bonferroni	Benjamini	FDR
GOTERM_MF_FAT	GO:0016840~carbon-nitrogen lyase activity	7	0.775194	0.000421715	AT3G10050, AT1G74000, AT2G37040, AT3G51440, AT1G08470, AT3G53260, AT3G57030	636	24	14806	6.78996	0.252518	0.0565472	0.63287
INTERPRO	IPR004141:Strictosidine synthase	4	0.442968	0.0189021	AT1G74000, AT3G51440, AT1G08470, AT3G57030	815	15	20885	6.83354	1	0.575292	26.2402
INTERPRO	IPR018119:Strictosidine synthase, conserved region	4	0.442968	0.0189021	AT1G74000, AT3G51440, AT1G08470, AT3G57030	815	15	20885	6.83354	1	0.575292	26.2402
GOTERM_MF_FAT	GO:0016844~strictosidine synthase activity	4	0.442968	0.0242962	AT1G74000, AT3G51440, AT1G08470, AT3G57030	636	15	14806	6.20797	1	0.392959	30.9412
GOTERM_MF_FAT	GO:0016843~amine-lyase activity	4	0.442968	0.0242962	AT1G74000, AT3G51440, AT1G08470, AT3G57030	636	15	14806	6.20797	1	0.392959	30.9412
GOTERM_BP_FAT	GO:0009820~alkaloid metabolic process	7	0.775194	0.0325194	AT3G02360, AT1G74000, AT5G14760, AT3G51440, AT2G36460, AT1G08470, AT3G57030	572	59	13998	2.90346	1	0.394787	41.4019
GOTERM_BP_FAT	GO:0009821~alkaloid biosynthetic process	3	0.332226	0.0962852	AT3G51440, AT1G08470, AT3G57030	572	13	13998	5.64739	1	0.649125	80.5386
INTERPRO	IPR011042:Six-bladed beta-propeller, TolB-like	4	0.442968	0.127357	AT1G74000, AT3G51440, AT1G08470, AT3G57030	815	32	20885	3.20322	1	0.923771	88.6133
Annotation Cluster 18	Enrichment Score: 1.645175152381043
Category	Term	Count	%	PValue	Genes	List Total	Pop Hits	Pop Total	Fold Enrichment	Bonferroni	Benjamini	FDR
KEGG_PATHWAY	ath00290:Valine, leucine and isoleucine biosynthesis	8	0.885936	0.00224565	AT3G10050, AT5G65780, AT1G59900, AT1G74040, AT2G34590, AT1G10070, AT1G01090, AT1G09620	153	31	2458	4.1459	0.186844	0.0405226	2.42618
KEGG_PATHWAY	ath00650:Butanoate metabolism	6	0.664452	0.0094491	AT5G17330, AT1G59900, AT1G23800, AT5G48230, AT2G34590, AT1G01090	153	22	2458	4.38146	0.582492	0.103432	9.85229
GOTERM_MF_FAT	GO:0016624~oxidoreductase activity, acting on the aldehyde or oxo group of donors, disulfide as acceptor	4	0.442968	0.0162738	AT1G59900, AT2G34590, AT1G01090, AT3G55410	636	13	14806	7.16304	0.999988	0.297977	21.8829
GOTERM_MF_FAT	GO:0004738~pyruvate dehydrogenase activity	3	0.332226	0.0245554	AT1G59900, AT2G34590, AT1G01090	636	6	14806	11.6399	1	0.387456	31.2168
GOTERM_MF_FAT	GO:0004739~pyruvate dehydrogenase (acetyl-transferring) activity	3	0.332226	0.0245554	AT1G59900, AT2G34590, AT1G01090	636	6	14806	11.6399	1	0.387456	31.2168
KEGG_PATHWAY	ath00020:Citrate cycle (TCA cycle)	9	0.996678	0.0318402	AT3G06650, AT1G59900, AT1G60810, AT2G34590, AT1G01090, AT5G55070, AT5G43330, AT3G55410, AT1G65930	153	61	2458	2.3703	0.949052	0.204668	29.7779
INTERPRO	IPR001017:Dehydrogenase, E1 component	3	0.332226	0.036338	AT1G59900, AT1G01090, AT3G55410	815	8	20885	9.60966	1	0.712282	44.5866
KEGG_PATHWAY	ath00620:Pyruvate metabolism	9	0.996678	0.0443282	AT4G17260, AT3G52990, AT1G59900, AT1G74040, AT1G23800, AT5G48230, AT2G34590, AT1G01090, AT5G43330	153	65	2458	2.22443	0.984569	0.217588	39.0636
SP_PIR_KEYWORDS	pyruvate	4	0.442968	0.146181	AT3G52990, AT1G59900, AT2G34590, AT1G01090	881	40	26538	3.01226	1	0.447691	87.8061
Annotation Cluster 19	Enrichment Score: 1.5798719841942757
Category	Term	Count	%	PValue	Genes	List Total	Pop Hits	Pop Total	Fold Enrichment	Bonferroni	Benjamini	FDR
GOTERM_CC_FAT	GO:0000325~plant-type vacuole	10	1.10742	0.00240197	AT4G21540, AT5G45890, AT4G35090, AT1G04120, AT3G16240, AT4G35350, AT1G15690, AT2G02040, AT3G21250, AT2G21410	567	71	13779	3.42276	0.410847	0.0844023	3.01486
GOTERM_CC_FAT	GO:0005774~vacuolar membrane	8	0.885936	0.0458537	AT4G21540, AT4G35090, AT1G04120, AT3G16240, AT1G15690, AT2G02040, AT3G21250, AT2G21410	567	80	13779	2.43016	0.999967	0.60889	44.9812
GOTERM_CC_FAT	GO:0044437~vacuolar part	8	0.885936	0.0540708	AT4G21540, AT4G35090, AT1G04120, AT3G16240, AT1G15690, AT2G02040, AT3G21250, AT2G21410	567	83	13779	2.34232	0.999995	0.639082	50.7172
GOTERM_CC_FAT	GO:0009705~plant-type vacuole membrane	5	0.55371	0.0804651	AT4G21540, AT4G35090, AT3G16240, AT1G15690, AT2G21410	567	40	13779	3.0377	1	0.732391	65.6248
Annotation Cluster 20	Enrichment Score: 1.5536155354058065
Category	Term	Count	%	PValue	Genes	List Total	Pop Hits	Pop Total	Fold Enrichment	Bonferroni	Benjamini	FDR
SP_PIR_KEYWORDS	Isoprene biosynthesis	6	0.664452	0.002065	AT5G16440, AT5G47770, AT5G48230, AT4G17190, AT1G76490, AT4G36810	881	28	26538	6.45484	0.454291	0.0221825	2.71483
SP_PIR_KEYWORDS	Cholesterol biosynthesis	3	0.332226	0.00322245	AT1G50430, AT5G47770, AT4G17190	881	3	26538	30.1226	0.611593	0.0310317	4.20655
GOTERM_BP_FAT	GO:0006695~cholesterol biosynthetic process	3	0.332226	0.0048484	AT1G50430, AT5G47770, AT4G17190	572	3	13998	24.472	0.997068	0.142282	7.55655
GOTERM_BP_FAT	GO:0008203~cholesterol metabolic process	3	0.332226	0.0048484	AT1G50430, AT5G47770, AT4G17190	572	3	13998	24.472	0.997068	0.142282	7.55655
SP_PIR_KEYWORDS	isoprenoid biosynthesis	3	0.332226	0.00630313	AT5G47770, AT4G17190, AT1G76490	881	4	26538	22.5919	0.843181	0.0530321	8.07445
SP_PIR_KEYWORDS	Steroid biosynthesis	3	0.332226	0.0970169	AT1G50430, AT5G47770, AT4G17190	881	16	26538	5.64799	1	0.355784	74.3032
SP_PIR_KEYWORDS	sterol biosynthesis	3	0.332226	0.0970169	AT1G50430, AT5G47770, AT4G17190	881	16	26538	5.64799	1	0.355784	74.3032
GOTERM_BP_FAT	GO:0008202~steroid metabolic process	6	0.664452	0.13753	AT1G50430, AT5G47770, AT2G03760, AT4G17190, AT1G04010, AT1G76490	572	67	13998	2.19152	1	0.742132	90.8547
GOTERM_BP_FAT	GO:0016126~sterol biosynthetic process	4	0.442968	0.140501	AT1G50430, AT5G47770, AT4G17190, AT1G76490	572	32	13998	3.059	1	0.747519	91.3511
GOTERM_BP_FAT	GO:0016125~sterol metabolic process	4	0.442968	0.170057	AT1G50430, AT5G47770, AT4G17190, AT1G76490	572	35	13998	2.7968	1	0.786176	95.0877
GOTERM_BP_FAT	GO:0006694~steroid biosynthetic process	4	0.442968	0.26669	AT1G50430, AT5G47770, AT4G17190, AT1G76490	572	44	13998	2.22473	1	0.890914	99.336
Annotation Cluster 21	Enrichment Score: 1.53718176029124
Category	Term	Count	%	PValue	Genes	List Total	Pop Hits	Pop Total	Fold Enrichment	Bonferroni	Benjamini	FDR
SMART	SM00239:C2	9	0.996678	0.008189	AT3G59660, AT3G15730, AT2G40116, AT5G12300, AT1G77460, AT1G48590, AT5G47710, AT3G17980, AT3G14590	228	98	7691	3.09788	0.656632	0.29975	9.13157
INTERPRO	IPR000008:C2 calcium-dependent membrane targeting	9	0.996678	0.0375093	AT3G59660, AT3G15730, AT2G40116, AT5G12300, AT1G77460, AT1G48590, AT5G47710, AT3G17980, AT3G14590	815	98	20885	2.35339	1	0.702106	45.6511
INTERPRO	IPR018029:C2 membrane targeting protein	7	0.775194	0.0796315	AT3G59660, AT2G40116, AT1G77460, AT1G48590, AT5G47710, AT3G17980, AT3G14590	815	77	20885	2.32962	1	0.844621	73.3791
Annotation Cluster 22	Enrichment Score: 1.5305863459798785
Category	Term	Count	%	PValue	Genes	List Total	Pop Hits	Pop Total	Fold Enrichment	Bonferroni	Benjamini	FDR
GOTERM_MF_FAT	GO:0003993~acid phosphatase activity	8	0.885936	0.00283209	AT4G25150, AT5G34850, AT3G07130, AT4G14930, AT5G63140, AT1G04040, AT5G50400, AT4G29260	636	45	14806	4.13864	0.858707	0.108734	4.17896
INTERPRO	IPR014403:Vegetative storage protein/acid phosphatase	3	0.332226	0.0455334	AT4G25150, AT1G04040, AT4G29260	815	9	20885	8.54192	1	0.751968	52.4443
INTERPRO	IPR010028:Acid phosphatase, plant	3	0.332226	0.0455334	AT4G25150, AT1G04040, AT4G29260	815	9	20885	8.54192	1	0.751968	52.4443
INTERPRO	IPR005519:Acid phosphatase (Class B)	3	0.332226	0.0554759	AT4G25150, AT1G04040, AT4G29260	815	10	20885	7.68773	1	0.784915	59.7588
PIR_SUPERFAMILY	PIRSF002674:VSP	3	0.332226	0.0682646	AT4G25150, AT1G04040, AT4G29260	419	9	8556	6.80668	1	0.888295	61.8365
Annotation Cluster 23	Enrichment Score: 1.52080594785298
Category	Term	Count	%	PValue	Genes	List Total	Pop Hits	Pop Total	Fold Enrichment	Bonferroni	Benjamini	FDR
GOTERM_BP_FAT	GO:0009814~defense response, incompatible interaction	10	1.10742	0.0163546	AT2G46370, AT3G46530, AT5G13160, AT2G27040, AT3G12500, AT4G11650, AT4G35450, AT5G05680, AT1G55020, AT5G40990	572	96	13998	2.54917	1	0.284938	23.401
GOTERM_BP_FAT	GO:0006955~immune response	21	2.32558	0.0171677	AT5G13160, AT3G46530, AT2G43710, AT3G12500, AT2G27040, AT4G11650, AT4G35450, AT2G35930, AT5G36930, AT1G72840, AT5G05680, AT5G47220, AT1G55020, AT5G17680, AT2G46370, AT5G41540, AT3G11840, AT3G51570, AT5G46070, AT1G71220, AT5G40990	572	293	13998	1.75397	1	0.288698	24.4182
GOTERM_BP_FAT	GO:0045087~innate immune response	17	1.88261	0.0975505	AT5G13160, AT3G46530, AT3G12500, AT2G27040, AT4G11650, AT4G35450, AT5G36930, AT1G72840, AT5G05680, AT5G47220, AT1G55020, AT5G17680, AT2G46370, AT5G41540, AT3G51570, AT1G71220, AT5G40990	572	275	13998	1.51282	1	0.651021	80.9745
Annotation Cluster 24	Enrichment Score: 1.491710083774637
Category	Term	Count	%	PValue	Genes	List Total	Pop Hits	Pop Total	Fold Enrichment	Bonferroni	Benjamini	FDR
SP_PIR_KEYWORDS	Flavoprotein	10	1.10742	0.0122846	AT1G63940, AT3G10370, AT2G41680, AT3G24170, AT1G20020, AT4G18360, AT2G27150, AT3G51840, AT1G65840, AT4G16760	881	112	26538	2.68952	0.973262	0.0865637	15.1751
SP_PIR_KEYWORDS	FAD	9	0.996678	0.0144864	AT1G63940, AT3G10370, AT2G41680, AT3G24170, AT1G20020, AT2G27150, AT3G51840, AT1G65840, AT4G16760	881	96	26538	2.82399	0.986096	0.0990288	17.6586
UP_SEQ_FEATURE	nucleotide phosphate-binding region:FAD	4	0.442968	0.18817	AT3G10370, AT3G24170, AT3G51840, AT4G16760	334	40	8885	2.66018	1	0.928763	95.7756
Annotation Cluster 25	Enrichment Score: 1.4866268921800412
Category	Term	Count	%	PValue	Genes	List Total	Pop Hits	Pop Total	Fold Enrichment	Bonferroni	Benjamini	FDR
UP_SEQ_FEATURE	domain:ABC transporter 2	9	0.996678	0.00186095	AT2G41700, AT1G04120, AT1G15520, AT4G18050, AT3G21250, AT3G62150, AT3G28860, AT2G07680, AT3G59140	334	61	8885	3.92486	0.745658	0.239527	2.7878
UP_SEQ_FEATURE	domain:ABC transporter 1	9	0.996678	0.00186095	AT2G41700, AT1G04120, AT1G15520, AT4G18050, AT3G21250, AT3G62150, AT3G28860, AT2G07680, AT3G59140	334	61	8885	3.92486	0.745658	0.239527	2.7878
UP_SEQ_FEATURE	domain:ABC transmembrane type-1 1	7	0.775194	0.00265109	AT1G04120, AT4G18050, AT3G21250, AT3G62150, AT3G28860, AT2G07680, AT3G59140	334	38	8885	4.90033	0.857888	0.27761	3.94936
UP_SEQ_FEATURE	domain:ABC transmembrane type-1 2	7	0.775194	0.00265109	AT1G04120, AT4G18050, AT3G21250, AT3G62150, AT3G28860, AT2G07680, AT3G59140	334	38	8885	4.90033	0.857888	0.27761	3.94936
UP_SEQ_FEATURE	nucleotide phosphate-binding region:ATP 2	8	0.885936	0.00340887	AT1G04120, AT1G15520, AT4G18050, AT3G21250, AT3G62150, AT3G28860, AT2G07680, AT3G59140	334	53	8885	4.01537	0.918715	0.301306	5.05115
UP_SEQ_FEATURE	nucleotide phosphate-binding region:ATP 1	8	0.885936	0.00340887	AT1G04120, AT1G15520, AT4G18050, AT3G21250, AT3G62150, AT3G28860, AT2G07680, AT3G59140	334	53	8885	4.01537	0.918715	0.301306	5.05115
INTERPRO	IPR001140:ABC transporter, transmembrane region	7	0.775194	0.00544844	AT1G04120, AT4G18050, AT3G21250, AT3G62150, AT3G28860, AT2G07680, AT3G59140	815	42	20885	4.27096	0.997216	0.414278	8.34467
INTERPRO	IPR017940:ABC transporter integral membrane type 1	7	0.775194	0.00766773	AT1G04120, AT4G18050, AT3G21250, AT3G62150, AT3G28860, AT2G07680, AT3G59140	815	45	20885	3.98623	0.999749	0.471488	11.5528
GOTERM_MF_FAT	GO:0042910~xenobiotic transporter activity	4	0.442968	0.0289713	AT1G04120, AT3G21250, AT2G07680, AT3G59140	636	16	14806	5.81997	1	0.422043	35.7575
GOTERM_MF_FAT	GO:0008559~xenobiotic-transporting ATPase activity	4	0.442968	0.0289713	AT1G04120, AT3G21250, AT2G07680, AT3G59140	636	16	14806	5.81997	1	0.422043	35.7575
SMART	SM00382:AAA	17	1.88261	0.0315676	AT1G04120, AT1G15520, AT5G56220, AT2G07680, AT2G25140, AT3G59140, AT5G41540, AT4G18050, AT4G27190, AT1G74310, AT1G64110, AT5G13580, AT3G21250, AT3G62150, AT3G24530, AT3G47730, AT3G28860	228	326	7691	1.75905	0.984547	0.500922	31.1712
INTERPRO	IPR003439:ABC transporter-like	10	1.10742	0.0358555	AT1G04120, AT1G15520, AT4G18050, AT3G21250, AT5G13580, AT3G62150, AT3G28860, AT3G47730, AT2G07680, AT3G59140	815	115	20885	2.22833	1	0.718767	44.1425
GOTERM_MF_FAT	GO:0015239~multidrug transporter activity	4	0.442968	0.0396348	AT1G04120, AT3G21250, AT2G07680, AT3G59140	636	18	14806	5.17331	1	0.493688	45.5948
INTERPRO	IPR017871:ABC transporter, conserved site	10	1.10742	0.0535112	AT1G04120, AT1G15520, AT4G18050, AT3G21250, AT5G13580, AT3G62150, AT3G28860, AT3G47730, AT2G07680, AT3G59140	815	124	20885	2.06659	1	0.781012	58.4028
GOTERM_MF_FAT	GO:0043492~ATPase activity, coupled to movement of substances	13	1.43965	0.101138	AT1G15520, AT1G04120, AT2G07680, AT3G59140, AT2G41700, AT4G18050, AT1G17500, AT5G13580, AT3G21250, AT1G63440, AT3G62150, AT3G47730, AT3G28860	636	185	14806	1.63588	1	0.712629	79.9088
GOTERM_MF_FAT	GO:0042626~ATPase activity, coupled to transmembrane movement of substances	13	1.43965	0.101138	AT1G15520, AT1G04120, AT2G07680, AT3G59140, AT2G41700, AT4G18050, AT1G17500, AT5G13580, AT3G21250, AT1G63440, AT3G62150, AT3G47730, AT3G28860	636	185	14806	1.63588	1	0.712629	79.9088
GOTERM_MF_FAT	GO:0016820~hydrolase activity, acting on acid anhydrides, catalyzing transmembrane movement of substances	13	1.43965	0.120045	AT1G15520, AT1G04120, AT2G07680, AT3G59140, AT2G41700, AT4G18050, AT1G17500, AT5G13580, AT3G21250, AT1G63440, AT3G62150, AT3G47730, AT3G28860	636	191	14806	1.58449	1	0.75356	85.4104
GOTERM_MF_FAT	GO:0015405~P-P-bond-hydrolysis-driven transmembrane transporter activity	15	1.66113	0.143918	AT1G04120, AT1G15520, AT2G07680, AT3G59140, AT2G41700, AT4G18050, AT1G15690, AT1G17500, AT5G13580, AT2G34250, AT3G21250, AT1G63440, AT3G62150, AT3G47730, AT3G28860	636	237	14806	1.47341	1	0.788575	90.3561
GOTERM_MF_FAT	GO:0015399~primary active transmembrane transporter activity	15	1.66113	0.146469	AT1G04120, AT1G15520, AT2G07680, AT3G59140, AT2G41700, AT4G18050, AT1G15690, AT1G17500, AT5G13580, AT2G34250, AT3G21250, AT1G63440, AT3G62150, AT3G47730, AT3G28860	636	238	14806	1.46722	1	0.785431	90.7798
INTERPRO	IPR003593:ATPase, AAA+ type, core	17	1.88261	0.200974	AT1G04120, AT1G15520, AT5G56220, AT2G07680, AT2G25140, AT3G59140, AT5G41540, AT4G18050, AT4G27190, AT1G74310, AT1G64110, AT5G13580, AT3G21250, AT3G62150, AT3G24530, AT3G47730, AT3G28860	815	326	20885	1.33631	1	0.969863	97.2079
PIR_SUPERFAMILY	PIRSF002773:multidrug resistance protein	3	0.332226	0.25549	AT4G18050, AT3G62150, AT3G28860	419	20	8556	3.06301	1	0.998141	98.2037
COG_ONTOLOGY	Defense mechanisms	6	0.664452	0.289389	AT1G04120, AT4G18050, AT3G21250, AT3G62150, AT2G07680, AT3G59140	175	53	2563	1.65801	0.99993	0.958768	94.2614
GOTERM_MF_FAT	GO:0016887~ATPase activity	23	2.54707	0.359595	AT2G28520, AT1G04120, AT1G15520, AT1G30540, AT2G07680, AT5G08110, AT2G25140, AT3G59140, AT2G41700, AT4G18050, AT1G15690, AT1G17500, AT1G74310, AT1G64110, AT1G63440, AT5G13580, AT3G21250, AT3G62150, AT2G21410, AT3G24530, AT3G47730, AT3G28860, AT5G27680	636	467	14806	1.14655	1	0.946527	99.8779
GOTERM_MF_FAT	GO:0042623~ATPase activity, coupled	15	1.66113	0.63588	AT1G04120, AT1G15520, AT5G08110, AT2G07680, AT3G59140, AT2G41700, AT4G18050, AT1G17500, AT5G13580, AT3G21250, AT1G63440, AT3G62150, AT3G47730, AT3G28860, AT5G27680	636	348	14806	1.00344	1	0.994495	100
Annotation Cluster 26	Enrichment Score: 1.4123410781664818
Category	Term	Count	%	PValue	Genes	List Total	Pop Hits	Pop Total	Fold Enrichment	Bonferroni	Benjamini	FDR
GOTERM_MF_FAT	GO:0004040~amidase activity	3	0.332226	0.0168452	AT4G34880, AT5G64440, AT5G07360	636	5	14806	13.9679	0.999992	0.298979	22.5631
INTERPRO	IPR000120:Amidase signature enzyme	3	0.332226	0.0279664	AT4G34880, AT5G64440, AT5G07360	815	7	20885	10.9825	1	0.677433	36.3896
GOTERM_MF_FAT	GO:0016884~carbon-nitrogen ligase activity, with glutamine as amido-N-donor	4	0.442968	0.0396348	AT4G34880, AT3G47340, AT5G64440, AT5G07360	636	18	14806	5.17331	1	0.493688	45.5948
GOTERM_MF_FAT	GO:0016811~hydrolase activity, acting on carbon-nitrogen (but not peptide) bonds, in linear amides	6	0.664452	0.120073	AT4G38220, AT4G34880, AT5G49900, AT5G64440, AT5G07360, AT4G33470	636	61	14806	2.28982	1	0.748195	85.4175
Annotation Cluster 27	Enrichment Score: 1.3794535931810479
Category	Term	Count	%	PValue	Genes	List Total	Pop Hits	Pop Total	Fold Enrichment	Bonferroni	Benjamini	FDR
UP_SEQ_FEATURE	domain:NB-ARC	9	0.996678	0.00118885	AT3G46530, AT1G61180, AT1G50180, AT4G27190, AT5G35450, AT3G14470, AT3G46710, AT3G46730, AT1G59780	334	57	8885	4.20028	0.582856	0.196342	1.78943
PIR_SUPERFAMILY	PIRSF003136:disease resistance protein RPS2	5	0.55371	0.00380059	AT3G46530, AT1G61180, AT5G35450, AT3G46710, AT3G46730	419	14	8556	7.29287	0.727051	0.477555	5.05545
INTERPRO	IPR002182:NB-ARC	14	1.55039	0.00625292	AT3G46530, AT1G61180, AT1G50180, AT3G46710, AT5G36930, AT1G72840, AT3G46730, AT1G59780, AT5G17680, AT5G41540, AT3G51570, AT4G27190, AT5G35450, AT3G14470	815	151	20885	2.3759	0.998836	0.43048	9.51999
GOTERM_BP_FAT	GO:0008219~cell death	20	2.21484	0.008054	AT3G46530, AT3G12500, AT1G61180, AT1G50180, AT3G01420, AT3G46710, AT5G36930, AT1G72840, AT3G46730, AT1G59780, AT5G17680, AT5G41540, AT4G35090, AT3G51570, AT4G35350, AT4G27190, AT3G14470, AT5G35450, AT1G08720, AT1G71220	572	254	13998	1.92693	0.999939	0.197917	12.2548
GOTERM_BP_FAT	GO:0016265~death	20	2.21484	0.008054	AT3G46530, AT3G12500, AT1G61180, AT1G50180, AT3G01420, AT3G46710, AT5G36930, AT1G72840, AT3G46730, AT1G59780, AT5G17680, AT5G41540, AT4G35090, AT3G51570, AT4G35350, AT4G27190, AT3G14470, AT5G35450, AT1G08720, AT1G71220	572	254	13998	1.92693	0.999939	0.197917	12.2548
GOTERM_BP_FAT	GO:0012501~programmed cell death	17	1.88261	0.0205261	AT3G46530, AT3G12500, AT1G61180, AT1G50180, AT3G46710, AT5G36930, AT1G72840, AT3G46730, AT1G59780, AT5G17680, AT5G41540, AT3G51570, AT4G35350, AT4G27190, AT5G35450, AT3G14470, AT1G71220	572	223	13998	1.86558	1	0.310271	28.4871
GOTERM_BP_FAT	GO:0006915~apoptosis	14	1.55039	0.0239564	AT3G46530, AT1G61180, AT1G50180, AT3G46710, AT5G36930, AT1G72840, AT3G46730, AT1G59780, AT5G17680, AT5G41540, AT3G51570, AT4G27190, AT5G35450, AT3G14470	572	172	13998	1.99191	1	0.336234	32.4302
SP_PIR_KEYWORDS	coiled coil	19	2.1041	0.296383	AT3G46530, AT5G09410, AT1G22260, AT1G61180, AT1G04120, AT1G50180, AT3G26070, AT4G09820, AT3G46710, AT3G24170, AT3G46730, AT1G59780, AT1G69120, AT1G30690, AT4G27190, AT3G14470, AT5G35450, AT2G45650, AT5G17420	881	472	26538	1.21256	1	0.685652	99.0725
SP_PIR_KEYWORDS	Plant defense	21	2.32558	0.460825	AT5G13160, AT3G46530, AT3G12500, AT1G61180, AT1G15520, AT1G50180, AT3G46710, AT5G36930, AT1G72840, AT5G47220, AT3G46730, AT1G59780, AT3G61220, AT5G17680, AT5G41540, AT3G51570, AT4G27190, AT3G14470, AT5G35450, AT1G05010, AT5G40990	881	585	26538	1.08132	1	0.830418	99.9732
SMART	SM00255:TIR	5	0.55371	0.500611	AT5G41540, AT3G51570, AT5G36930, AT1G72840, AT5G17680	228	124	7691	1.36018	1	0.999035	99.9692
INTERPRO	IPR011713:Leucine-rich repeat 3	4	0.442968	0.632902	AT5G41540, AT3G51570, AT1G72840, AT5G17680	815	83	20885	1.23498	1	0.999962	100
INTERPRO	IPR000157:Toll-Interleukin receptor	5	0.55371	0.717003	AT5G41540, AT3G51570, AT5G36930, AT1G72840, AT5G17680	815	124	20885	1.0333	1	0.999995	100
Annotation Cluster 28	Enrichment Score: 1.3683763182001696
Category	Term	Count	%	PValue	Genes	List Total	Pop Hits	Pop Total	Fold Enrichment	Bonferroni	Benjamini	FDR
GOTERM_BP_FAT	GO:0046283~anthocyanin metabolic process	4	0.442968	0.0175592	AT2G02990, AT4G01900, AT1G71220, AT4G22880	572	14	13998	6.99201	1	0.2864	24.9035
GOTERM_BP_FAT	GO:0042440~pigment metabolic process	10	1.10742	0.022071	AT5G54160, AT4G22920, AT2G02990, AT5G16440, AT4G25700, AT5G43860, AT4G01900, AT1G71220, AT4G22880, AT4G36810	572	101	13998	2.42297	1	0.321684	30.2889
GOTERM_BP_FAT	GO:0009718~anthocyanin biosynthetic process	3	0.332226	0.0601634	AT2G02990, AT4G01900, AT4G22880	572	10	13998	7.34161	1	0.525071	63.327
GOTERM_BP_FAT	GO:0046148~pigment biosynthetic process	7	0.775194	0.144157	AT5G54160, AT2G02990, AT5G16440, AT4G25700, AT4G01900, AT4G22880, AT4G36810	572	87	13998	1.96901	1	0.749356	91.927
Annotation Cluster 29	Enrichment Score: 1.3680305277124576
Category	Term	Count	%	PValue	Genes	List Total	Pop Hits	Pop Total	Fold Enrichment	Bonferroni	Benjamini	FDR
SP_PIR_KEYWORDS	leucine-rich repeat	36	3.98671	0.00013963	AT3G46530, AT1G35710, AT4G15475, AT3G05370, AT3G46710, AT5G02910, AT1G45616, AT5G36930, AT1G72840, AT3G46730, AT2G15080, AT4G20140, AT5G07910, AT3G47570, AT1G53430, AT3G51570, AT3G14470, AT5G58300, AT3G28890, AT1G71400, AT1G74170, AT1G61180, AT1G50180, AT1G47890, AT3G47090, AT3G05650, AT1G59780, AT1G56130, AT1G55610, AT5G17680, AT1G13570, AT1G17230, AT4G08850, AT4G27190, AT5G35450, AT1G07650	881	540	26538	2.00817	0.0400888	0.00255389	0.185757
UP_SEQ_FEATURE	repeat:LRR 2	21	2.32558	0.0109739	AT3G46530, AT1G61180, AT1G35710, AT1G50180, AT4G15475, AT3G46710, AT5G02910, AT3G46730, AT4G20140, AT1G59780, AT1G55610, AT1G56130, AT1G13570, AT3G47570, AT4G08850, AT1G53430, AT4G27190, AT3G14470, AT5G35450, AT5G58300, AT1G07650	334	306	8885	1.82561	0.9997	0.439717	15.4218
UP_SEQ_FEATURE	repeat:LRR 1	21	2.32558	0.0109739	AT3G46530, AT1G61180, AT1G35710, AT1G50180, AT4G15475, AT3G46710, AT5G02910, AT3G46730, AT4G20140, AT1G59780, AT1G55610, AT1G56130, AT1G13570, AT3G47570, AT4G08850, AT1G53430, AT4G27190, AT3G14470, AT5G35450, AT5G58300, AT1G07650	334	306	8885	1.82561	0.9997	0.439717	15.4218
UP_SEQ_FEATURE	repeat:LRR 4	16	1.77187	0.0145141	AT1G61180, AT1G35710, AT1G50180, AT3G46710, AT5G02910, AT4G20140, AT1G59780, AT1G55610, AT1G56130, AT3G47570, AT1G53430, AT4G08850, AT4G27190, AT3G14470, AT5G58300, AT1G07650	334	214	8885	1.98892	0.999978	0.511492	19.9024
UP_SEQ_FEATURE	repeat:LRR 3	18	1.99336	0.0188001	AT1G61180, AT1G35710, AT1G50180, AT4G15475, AT3G46710, AT5G02910, AT4G20140, AT1G59780, AT1G55610, AT1G56130, AT3G47570, AT1G53430, AT4G08850, AT4G27190, AT3G14470, AT5G35450, AT5G58300, AT1G07650	334	261	8885	1.83461	0.999999	0.581823	25.0302
UP_SEQ_FEATURE	repeat:LRR 7	10	1.10742	0.019813	AT3G47570, AT1G35710, AT4G08850, AT1G53430, AT4G27190, AT5G02910, AT4G20140, AT1G56130, AT1G55610, AT1G07650	334	108	8885	2.46313	1	0.558313	26.1964
UP_SEQ_FEATURE	repeat:LRR 23	4	0.442968	0.020325	AT1G35710, AT4G08850, AT4G20140, AT1G55610	334	16	8885	6.65045	1	0.548128	26.7794
UP_SEQ_FEATURE	repeat:LRR 10	8	0.885936	0.0204634	AT3G47570, AT1G35710, AT4G08850, AT1G53430, AT4G20140, AT1G56130, AT1G55610, AT1G07650	334	74	8885	2.87587	1	0.532255	26.9363
UP_SEQ_FEATURE	repeat:LRR 8	9	0.996678	0.0204765	AT3G47570, AT1G35710, AT4G08850, AT1G53430, AT5G02910, AT4G20140, AT1G56130, AT1G55610, AT1G07650	334	91	8885	2.63095	1	0.515247	26.9511
INTERPRO	IPR001611:Leucine-rich repeat	27	2.99003	0.0205828	AT1G35710, AT3G05370, AT1G45616, AT5G36930, AT1G72840, AT2G15080, AT4G20140, AT5G07910, AT3G47570, AT1G53430, AT3G51570, AT3G14470, AT5G58300, AT3G28890, AT1G71400, AT1G74170, AT1G61180, AT1G47890, AT3G47090, AT3G05650, AT1G56130, AT1G55610, AT1G17230, AT5G17680, AT4G27190, AT2G31880, AT1G07650	815	435	20885	1.59056	1	0.577472	28.2298
UP_SEQ_FEATURE	repeat:LRR 21	5	0.55371	0.0274466	AT3G47570, AT1G35710, AT4G08850, AT4G20140, AT1G55610	334	31	8885	4.29061	1	0.605361	34.4553
UP_SEQ_FEATURE	repeat:LRR 6	11	1.21816	0.0301383	AT3G47570, AT1G61180, AT1G35710, AT4G08850, AT1G53430, AT4G27190, AT5G02910, AT4G20140, AT1G56130, AT1G55610, AT1G07650	334	135	8885	2.16755	1	0.608269	37.1555
UP_SEQ_FEATURE	repeat:LRR 5	13	1.43965	0.031554	AT1G61180, AT1G35710, AT3G46710, AT5G02910, AT4G20140, AT1G55610, AT1G56130, AT3G47570, AT1G53430, AT4G08850, AT4G27190, AT5G58300, AT1G07650	334	175	8885	1.97613	1	0.610401	38.5336
INTERPRO	IPR013210:Leucine-rich repeat, N-terminal	15	1.66113	0.0325346	AT1G35710, AT1G47890, AT3G05370, AT3G47090, AT3G05650, AT1G45616, AT4G20140, AT2G15080, AT1G55610, AT1G17230, AT3G47570, AT5G58300, AT3G28890, AT1G71400, AT1G74170	815	207	20885	1.85694	1	0.707227	40.9936
UP_SEQ_FEATURE	repeat:LRR 11	7	0.775194	0.0389611	AT3G47570, AT1G35710, AT4G08850, AT1G53430, AT4G20140, AT1G55610, AT1G07650	334	67	8885	2.77929	1	0.661023	45.2954
UP_SEQ_FEATURE	repeat:LRR 9	8	0.885936	0.0397704	AT3G47570, AT1G35710, AT4G08850, AT1G53430, AT4G20140, AT1G56130, AT1G55610, AT1G07650	334	85	8885	2.5037	1	0.655375	45.9905
UP_SEQ_FEATURE	repeat:LRR 20	5	0.55371	0.0484375	AT3G47570, AT1G35710, AT4G08850, AT4G20140, AT1G55610	334	37	8885	3.59484	1	0.691855	52.935
UP_SEQ_FEATURE	repeat:LRR 19	5	0.55371	0.0484375	AT3G47570, AT1G35710, AT4G08850, AT4G20140, AT1G55610	334	37	8885	3.59484	1	0.691855	52.935
UP_SEQ_FEATURE	repeat:LRR 22	4	0.442968	0.0590233	AT1G35710, AT4G08850, AT4G20140, AT1G55610	334	24	8885	4.43363	1	0.742053	60.2853
UP_SEQ_FEATURE	repeat:LRR 17	5	0.55371	0.0662217	AT3G47570, AT1G35710, AT4G08850, AT4G20140, AT1G55610	334	41	8885	3.24412	1	0.753125	64.655
UP_SEQ_FEATURE	repeat:LRR 18	5	0.55371	0.0662217	AT3G47570, AT1G35710, AT4G08850, AT4G20140, AT1G55610	334	41	8885	3.24412	1	0.753125	64.655
UP_SEQ_FEATURE	repeat:LRR 12	6	0.664452	0.0734248	AT3G47570, AT1G35710, AT4G08850, AT4G20140, AT1G55610, AT1G07650	334	60	8885	2.66018	1	0.771228	68.5747
UP_SEQ_FEATURE	repeat:LRR 16	5	0.55371	0.0814904	AT3G47570, AT1G35710, AT4G08850, AT4G20140, AT1G55610	334	44	8885	3.02293	1	0.790269	72.4803
UP_SEQ_FEATURE	repeat:LRR 24	3	0.332226	0.0947468	AT1G35710, AT4G08850, AT4G20140	334	14	8885	5.70038	1	0.817581	77.9297
UP_SEQ_FEATURE	repeat:LRR 15	5	0.55371	0.11039	AT3G47570, AT1G35710, AT4G08850, AT4G20140, AT1G55610	334	49	8885	2.71447	1	0.852	83.0606
GOTERM_BP_FAT	GO:0007166~cell surface receptor linked signal transduction	11	1.21816	0.133764	AT1G31930, AT4G21540, AT3G47570, AT1G35710, AT2G20900, AT3G47090, AT5G58300, AT2G31880, AT4G30340, AT4G20140, AT1G07650	572	164	13998	1.64142	1	0.739781	90.1874
UP_SEQ_FEATURE	repeat:LRR 14	5	0.55371	0.157262	AT3G47570, AT1G35710, AT4G08850, AT4G20140, AT1G55610	334	56	8885	2.37516	1	0.910938	92.5513
UP_SEQ_FEATURE	repeat:LRR 13	5	0.55371	0.171831	AT3G47570, AT1G35710, AT4G08850, AT4G20140, AT1G55610	334	58	8885	2.29326	1	0.919504	94.2836
GOTERM_BP_FAT	GO:0007169~transmembrane receptor protein tyrosine kinase signaling pathway	7	0.775194	0.438332	AT3G47570, AT1G35710, AT3G47090, AT5G58300, AT2G31880, AT4G20140, AT1G07650	572	130	13998	1.31772	1	0.968059	99.9911
GOTERM_BP_FAT	GO:0007167~enzyme linked receptor protein signaling pathway	7	0.775194	0.438332	AT3G47570, AT1G35710, AT3G47090, AT5G58300, AT2G31880, AT4G20140, AT1G07650	572	130	13998	1.31772	1	0.968059	99.9911
PIR_SUPERFAMILY	PIRSF000642:receptor-like protein kinase	5	0.55371	0.704674	AT1G35710, AT3G47090, AT2G31880, AT1G55610, AT1G17230	419	97	8556	1.05258	1	1	100
Annotation Cluster 30	Enrichment Score: 1.367550550651039
Category	Term	Count	%	PValue	Genes	List Total	Pop Hits	Pop Total	Fold Enrichment	Bonferroni	Benjamini	FDR
INTERPRO	IPR005067:Fatty acid desaturase, type 2	3	0.332226	0.0279664	AT2G43710, AT1G43800, AT3G02630	815	7	20885	10.9825	1	0.677433	36.3896
GOTERM_MF_FAT	GO:0045300~acyl-[acyl-carrier-protein] desaturase activity	3	0.332226	0.0334119	AT2G43710, AT1G43800, AT3G02630	636	7	14806	9.97709	1	0.451865	40.0401
PIR_SUPERFAMILY	PIRSF000346:Dlt9_acylACP_des	3	0.332226	0.0424691	AT2G43710, AT1G43800, AT3G02630	419	7	8556	8.75145	1	0.772327	44.6358
INTERPRO	IPR012348:Ribonucleotide reductase-related	3	0.332226	0.0554759	AT2G43710, AT1G43800, AT3G02630	815	10	20885	7.68773	1	0.784915	59.7588
GOTERM_MF_FAT	GO:0016717~oxidoreductase activity, acting on paired donors, with oxidation of a pair of donors resulting in the reduction of molecular oxygen to two molecules of water	4	0.442968	0.0659982	AT2G43710, AT1G43800, AT2G46210, AT3G02630	636	22	14806	4.2327	1	0.595855	64.2162
Annotation Cluster 31	Enrichment Score: 1.3605597222464028
Category	Term	Count	%	PValue	Genes	List Total	Pop Hits	Pop Total	Fold Enrichment	Bonferroni	Benjamini	FDR
SP_PIR_KEYWORDS	transmembrane	90	9.96678	0.00189466	AT2G37170, AT3G05470, AT2G38110, AT1G15520, AT1G15460, AT4G23990, AT1G70530, AT5G50160, AT1G75020, AT2G07680, AT4G20140, AT4G23160, AT4G00430, AT2G41700, AT3G47570, AT4G35090, AT3G51830, AT5G19760, AT4G18050, AT1G21270, AT1G53430, AT3G23820, AT2G02040, AT2G45560, AT5G58300, AT2G30070, AT3G21250, AT1G21230, AT3G62150, AT3G26300, AT5G55470, AT3G30390, AT1G76490, AT5G17420, AT3G48280, AT2G26690, AT3…	881	1973	26538	1.37407	0.426308	0.0211449	2.4935
SP_PIR_KEYWORDS	membrane	101	11.1849	0.0049388	AT2G37170, AT2G38110, AT4G23990, AT1G70530, AT1G75020, AT5G50160, AT4G23160, AT2G41700, AT5G19760, AT3G15730, AT4G35350, AT2G40116, AT2G45560, AT2G30070, AT1G21230, AT3G62150, AT5G55470, AT5G17420, AT3G48280, AT3G51550, AT3G03050, AT1G04120, AT1G50430, AT5G57260, AT2G30080, AT3G28860, AT3G26330, AT1G35710, AT3G10370, AT5G47070, AT1G50700, AT1G68530, AT3G46060, AT4G10310, AT1G03070, AT4G23180, AT5…	881	2340	26538	1.30016	0.765583	0.0443207	6.37966
UP_SEQ_FEATURE	transmembrane region	75	8.30565	0.0759759	AT2G37170, AT3G05470, AT2G38110, AT1G15520, AT1G15460, AT4G23990, AT1G70530, AT1G75020, AT2G07680, AT4G20140, AT4G23160, AT4G00430, AT2G41700, AT3G47570, AT4G18050, AT1G53430, AT3G23820, AT1G21270, AT2G02040, AT2G45560, AT2G30070, AT5G58300, AT3G21250, AT1G21230, AT3G62150, AT3G26300, AT5G55470, AT1G76490, AT5G17420, AT3G48280, AT3G51550, AT3G03050, AT1G04120, AT1G50430, AT5G57260, AT2G30080, AT3…	334	1690	8885	1.18055	1	0.77444	69.8628
GOTERM_CC_FAT	GO:0016021~integral to membrane	94	10.4097	0.389471	AT2G37170, AT3G05470, AT2G38110, AT1G15520, AT1G15460, AT4G23990, AT1G70530, AT5G50160, AT1G75020, AT2G07680, AT4G23160, AT4G00430, AT2G41700, AT4G35090, AT5G13750, AT3G51830, AT5G19760, AT4G18050, AT1G21270, AT3G23820, AT2G02040, AT2G45560, AT5G58300, AT2G30070, AT3G21250, AT1G21230, AT3G62150, AT3G26300, AT5G55470, AT3G30390, AT1G76490, AT5G17420, AT3G48280, AT2G26690, AT2G17500, AT3G03050, AT1…	567	2193	13779	1.04165	1	0.991083	99.8129
GOTERM_CC_FAT	GO:0031224~intrinsic to membrane	109	12.0709	0.568718	AT2G37170, AT2G38110, AT1G70530, AT4G23990, AT1G75020, AT5G50160, AT4G23160, AT2G41700, AT4G35090, AT3G51830, AT5G19760, AT2G45560, AT2G30070, AT1G21230, AT3G62150, AT5G55470, AT5G17420, AT3G48280, AT2G26690, AT2G17500, AT3G03050, AT1G04120, AT1G50430, AT5G57260, AT5G49900, AT5G41540, AT2G30080, AT3G28860, AT3G26330, AT1G20925, AT5G14850, AT1G68530, AT5G46700, AT1G50700, AT4G10310, AT1G03070, AT4…	567	2658	13779	0.996566	1	0.994939	99.9978
Annotation Cluster 32	Enrichment Score: 1.3572414472564
Category	Term	Count	%	PValue	Genes	List Total	Pop Hits	Pop Total	Fold Enrichment	Bonferroni	Benjamini	FDR
SMART	SM00185:ARM	7	0.775194	0.0272259	AT1G76390, AT5G66200, AT3G26600, AT5G18980, AT3G03440, AT1G77460, AT3G20170	228	78	7691	3.02727	0.972359	0.512121	27.4907
INTERPRO	IPR011989:Armadillo-like helical	13	1.43965	0.0372553	AT2G27430, AT2G35930, AT4G34450, AT3G20170, AT1G76390, AT5G66200, AT3G08850, AT3G26600, AT5G18980, AT3G03440, AT1G77460, AT5G22770, AT3G25800	815	172	20885	1.93683	1	0.710357	45.4219
INTERPRO	IPR000225:Armadillo	7	0.775194	0.0835806	AT1G76390, AT5G66200, AT3G26600, AT5G18980, AT3G03440, AT1G77460, AT3G20170	815	78	20885	2.29975	1	0.847415	75.1435
Annotation Cluster 33	Enrichment Score: 1.3423941256691558
Category	Term	Count	%	PValue	Genes	List Total	Pop Hits	Pop Total	Fold Enrichment	Bonferroni	Benjamini	FDR
GOTERM_BP_FAT	GO:0009926~auxin polar transport	6	0.664452	0.0384412	AT3G02260, AT2G17500, AT1G15690, AT3G28860, AT1G13980, AT1G20925	572	46	13998	3.192	1	0.425012	46.9389
GOTERM_BP_FAT	GO:0009914~hormone transport	6	0.664452	0.0449789	AT3G02260, AT2G17500, AT1G15690, AT3G28860, AT1G13980, AT1G20925	572	48	13998	3.059	1	0.447792	52.48
GOTERM_BP_FAT	GO:0010817~regulation of hormone levels	10	1.10742	0.0543265	AT3G02260, AT2G17500, AT1G50430, AT4G31500, AT1G15690, AT2G03760, AT3G28860, AT1G13980, AT2G27150, AT1G20925	572	119	13998	2.05647	1	0.495393	59.4664
Annotation Cluster 34	Enrichment Score: 1.3322536676363055
Category	Term	Count	%	PValue	Genes	List Total	Pop Hits	Pop Total	Fold Enrichment	Bonferroni	Benjamini	FDR
GOTERM_BP_FAT	GO:0006720~isoprenoid metabolic process	15	1.66113	0.0011413	AT5G16440, AT4G25700, AT3G54250, AT5G48230, AT2G27150, AT4G32770, AT4G02780, AT1G79460, AT5G58770, AT5G47770, AT1G78440, AT4G17190, AT3G25810, AT1G76490, AT4G36810	572	134	13998	2.73941	0.745981	0.0554983	1.82923
SP_PIR_KEYWORDS	Isoprene biosynthesis	6	0.664452	0.002065	AT5G16440, AT5G47770, AT5G48230, AT4G17190, AT1G76490, AT4G36810	881	28	26538	6.45484	0.454291	0.0221825	2.71483
GOTERM_BP_FAT	GO:0008299~isoprenoid biosynthetic process	13	1.43965	0.00219079	AT5G16440, AT4G25700, AT3G54250, AT5G48230, AT2G27150, AT4G02780, AT1G79460, AT5G58770, AT5G47770, AT3G25810, AT4G17190, AT1G76490, AT4G36810	572	113	13998	2.81537	0.928054	0.0897118	3.48355
KEGG_PATHWAY	ath00900:Terpenoid backbone biosynthesis	9	0.996678	0.00295124	AT1G31910, AT5G16440, AT5G58770, AT5G47770, AT3G54250, AT5G48230, AT4G17190, AT1G76490, AT4G36810	153	41	2458	3.52654	0.238082	0.0443077	3.17738
UP_SEQ_FEATURE	binding site:Isopentenyl diphosphate	3	0.332226	0.0337632	AT5G47770, AT4G17190, AT4G36810	334	8	8885	9.97567	1	0.621275	40.628
UP_SEQ_FEATURE	binding site:Dimethylallyl diphosphate	3	0.332226	0.0337632	AT5G47770, AT4G17190, AT4G36810	334	8	8885	9.97567	1	0.621275	40.628
GOTERM_MF_FAT	GO:0004337~geranyltranstransferase activity	3	0.332226	0.0433025	AT5G47770, AT4G17190, AT4G36810	636	8	14806	8.72995	1	0.500528	48.6396
INTERPRO	IPR008949:Terpenoid synthase	6	0.664452	0.0477779	AT1G79460, AT5G47770, AT4G17190, AT3G25810, AT4G36810, AT4G02780	815	51	20885	3.0148	1	0.759502	54.1969
GOTERM_MF_FAT	GO:0004161~dimethylallyltranstransferase activity	3	0.332226	0.0541225	AT5G47770, AT4G17190, AT4G36810	636	9	14806	7.75996	1	0.550607	56.721
UP_SEQ_FEATURE	metal ion-binding site:Magnesium 3	3	0.332226	0.0616036	AT5G47770, AT4G17190, AT4G36810	334	11	8885	7.25504	1	0.747037	61.9066
SP_PIR_KEYWORDS	multifunctional enzyme	4	0.442968	0.108925	AT5G47770, AT4G17190, AT4G36810, AT4G33150	881	35	26538	3.44258	1	0.37457	78.4666
INTERPRO	IPR000092:Polyprenyl synthetase	3	0.332226	0.140473	AT5G47770, AT4G17190, AT4G36810	815	17	20885	4.52219	1	0.933937	91.0566
GOTERM_MF_FAT	GO:0004659~prenyltransferase activity	4	0.442968	0.177544	AT5G58770, AT5G47770, AT4G17190, AT4G36810	636	34	14806	2.73881	1	0.818625	94.7239
PIR_SUPERFAMILY	PIRSF000496:trans-prenyltransferase	3	0.332226	0.200493	AT5G47770, AT4G17190, AT4G36810	419	17	8556	3.60354	1	0.995704	95.2568
GOTERM_MF_FAT	GO:0016765~transferase activity, transferring alkyl or aryl (other than methyl) groups	8	0.885936	0.303269	AT1G17180, AT3G09270, AT5G41210, AT5G58770, AT5G47770, AT4G02520, AT4G17190, AT4G36810	636	127	14806	1.46645	1	0.919423	99.5656
UP_SEQ_FEATURE	metal ion-binding site:Magnesium 1	3	0.332226	0.366052	AT5G47770, AT4G17190, AT4G36810	334	34	8885	2.34722	1	0.991652	99.9011
UP_SEQ_FEATURE	metal ion-binding site:Magnesium 2	3	0.332226	0.366052	AT5G47770, AT4G17190, AT4G36810	334	34	8885	2.34722	1	0.991652	99.9011
GOTERM_BP_FAT	GO:0016114~terpenoid biosynthetic process	5	0.55371	0.394324	AT1G79460, AT4G25700, AT2G27150, AT4G36810, AT4G02780	572	78	13998	1.56872	1	0.952843	99.9698
Annotation Cluster 35	Enrichment Score: 1.2937144455537521
Category	Term	Count	%	PValue	Genes	List Total	Pop Hits	Pop Total	Fold Enrichment	Bonferroni	Benjamini	FDR
KEGG_PATHWAY	ath00900:Terpenoid backbone biosynthesis	9	0.996678	0.00295124	AT1G31910, AT5G16440, AT5G58770, AT5G47770, AT3G54250, AT5G48230, AT4G17190, AT1G76490, AT4G36810	153	41	2458	3.52654	0.238082	0.0443077	3.17738
GOTERM_BP_FAT	GO:0046165~alcohol biosynthetic process	6	0.664452	0.0164433	AT2G45790, AT5G58770, AT5G47770, AT3G04120, AT4G17190, AT4G39800	572	37	13998	3.96844	1	0.282226	23.5126
GOTERM_BP_FAT	GO:0016094~polyprenol biosynthetic process	3	0.332226	0.0494379	AT5G58770, AT5G47770, AT4G17190	572	9	13998	8.15734	1	0.47652	55.9427
GOTERM_BP_FAT	GO:0016091~prenol biosynthetic process	3	0.332226	0.0494379	AT5G58770, AT5G47770, AT4G17190	572	9	13998	8.15734	1	0.47652	55.9427
GOTERM_BP_FAT	GO:0016093~polyprenol metabolic process	3	0.332226	0.0836599	AT5G58770, AT5G47770, AT4G17190	572	12	13998	6.11801	1	0.617813	75.6453
GOTERM_BP_FAT	GO:0016090~prenol metabolic process	3	0.332226	0.0836599	AT5G58770, AT5G47770, AT4G17190	572	12	13998	6.11801	1	0.617813	75.6453
GOTERM_MF_FAT	GO:0004659~prenyltransferase activity	4	0.442968	0.177544	AT5G58770, AT5G47770, AT4G17190, AT4G36810	636	34	14806	2.73881	1	0.818625	94.7239
GOTERM_MF_FAT	GO:0016765~transferase activity, transferring alkyl or aryl (other than methyl) groups	8	0.885936	0.303269	AT1G17180, AT3G09270, AT5G41210, AT5G58770, AT5G47770, AT4G02520, AT4G17190, AT4G36810	636	127	14806	1.46645	1	0.919423	99.5656
Annotation Cluster 36	Enrichment Score: 1.2900068438465295
Category	Term	Count	%	PValue	Genes	List Total	Pop Hits	Pop Total	Fold Enrichment	Bonferroni	Benjamini	FDR
GOTERM_BP_FAT	GO:0019637~organophosphate metabolic process	13	1.43965	0.00685899	AT5G14850, AT5G16440, AT2G38110, AT3G10370, AT3G09920, AT1G75020, AT4G39800, AT3G15730, AT2G34980, AT5G47770, AT1G71010, AT2G22530, AT4G17190	572	130	13998	2.4472	0.999741	0.186556	10.5302
GOTERM_BP_FAT	GO:0006644~phospholipid metabolic process	12	1.3289	0.0111415	AT5G14850, AT5G16440, AT2G38110, AT3G15730, AT2G34980, AT5G47770, AT1G75020, AT3G09920, AT1G71010, AT2G22530, AT4G17190, AT4G39800	572	122	13998	2.40708	0.999999	0.235779	16.5675
GOTERM_BP_FAT	GO:0008654~phospholipid biosynthetic process	9	0.996678	0.0150052	AT5G14850, AT5G16440, AT2G38110, AT2G34980, AT5G47770, AT1G75020, AT2G22530, AT4G17190, AT4G39800	572	79	13998	2.78795	1	0.280981	21.6843
GOTERM_BP_FAT	GO:0006650~glycerophospholipid metabolic process	5	0.55371	0.219745	AT5G14850, AT3G15730, AT2G34980, AT3G09920, AT1G71010	572	59	13998	2.0739	1	0.846293	98.1894
GOTERM_BP_FAT	GO:0030384~phosphoinositide metabolic process	4	0.442968	0.255563	AT5G14850, AT2G34980, AT3G09920, AT1G71010	572	43	13998	2.27647	1	0.881572	99.153
GOTERM_BP_FAT	GO:0046486~glycerolipid metabolic process	5	0.55371	0.282551	AT5G14850, AT3G15730, AT2G34980, AT3G09920, AT1G71010	572	66	13998	1.85394	1	0.900067	99.5337
Annotation Cluster 37	Enrichment Score: 1.2658992428029079
Category	Term	Count	%	PValue	Genes	List Total	Pop Hits	Pop Total	Fold Enrichment	Bonferroni	Benjamini	FDR
GOTERM_MF_FAT	GO:0031420~alkali metal ion binding	9	0.996678	0.013691	AT3G52990, AT3G02050, AT2G30070, AT1G54115, AT3G09640, AT5G48230, AT4G10310, AT5G46240, AT5G55470	636	74	14806	2.83134	0.999926	0.279639	18.7383
SP_PIR_KEYWORDS	Sodium	3	0.332226	0.0581663	AT1G54115, AT4G10310, AT5G55470	881	12	26538	7.53065	1	0.277586	54.9733
SP_PIR_KEYWORDS	Sodium transport	3	0.332226	0.0672688	AT1G54115, AT4G10310, AT5G55470	881	13	26538	6.95137	1	0.296574	60.435
GOTERM_MF_FAT	GO:0031402~sodium ion binding	3	0.332226	0.0912156	AT1G54115, AT4G10310, AT5G55470	636	12	14806	5.81997	1	0.6795	76.2988
GOTERM_BP_FAT	GO:0006814~sodium ion transport	4	0.442968	0.0958327	AT1G54115, AT4G10310, AT5G64280, AT5G55470	572	27	13998	3.62549	1	0.650485	80.3805
Annotation Cluster 38	Enrichment Score: 1.2180296155686865
Category	Term	Count	%	PValue	Genes	List Total	Pop Hits	Pop Total	Fold Enrichment	Bonferroni	Benjamini	FDR
GOTERM_MF_FAT	GO:0016638~oxidoreductase activity, acting on the CH-NH2 group of donors	7	0.775194	0.0146281	AT4G14940, AT1G05010, AT5G14760, AT5G53460, AT5G07440, AT2G42490, AT1G65840	636	47	14806	3.46722	0.999962	0.279636	19.8927
GOTERM_MF_FAT	GO:0016641~oxidoreductase activity, acting on the CH-NH2 group of donors, oxygen as acceptor	5	0.55371	0.066833	AT4G14940, AT1G05010, AT5G14760, AT2G42490, AT1G65840	636	36	14806	3.23332	1	0.593646	64.6946
GOTERM_MF_FAT	GO:0008131~amine oxidase activity	3	0.332226	0.226846	AT4G14940, AT2G42490, AT1G65840	636	21	14806	3.3257	1	0.876125	97.9192
Annotation Cluster 39	Enrichment Score: 1.2142353957347363
Category	Term	Count	%	PValue	Genes	List Total	Pop Hits	Pop Total	Fold Enrichment	Bonferroni	Benjamini	FDR
GOTERM_BP_FAT	GO:0006979~response to oxidative stress	28	3.10078	4.76379e-05	AT4G27670, AT5G34850, AT3G01420, AT3G10020, AT3G20340, AT5G05340, AT2G15560, AT1G07400, AT3G22200, AT4G32770, AT5G64120, AT4G35090, AT2G37040, AT3G09640, AT1G05260, AT5G47650, AT1G54050, AT2G41680, AT5G16990, AT4G21960, AT1G17870, AT5G16970, AT1G74310, AT3G53260, AT3G04120, AT5G55070, AT1G71695, AT3G12580	572	287	13998	2.38751	0.0555636	0.0031709	0.0769869
GOTERM_BP_FAT	GO:0042542~response to hydrogen peroxide	15	1.66113	0.000289056	AT4G27670, AT1G54050, AT5G34850, AT2G41680, AT5G05340, AT1G17870, AT4G21960, AT5G64120, AT4G35090, AT1G74310, AT1G05260, AT3G09640, AT3G04120, AT1G71695, AT3G12580	572	117	13998	3.13744	0.293136	0.0163842	0.466285
GOTERM_BP_FAT	GO:0000302~response to reactive oxygen species	15	1.66113	0.00174018	AT4G27670, AT1G54050, AT5G34850, AT2G41680, AT5G05340, AT1G17870, AT4G21960, AT5G64120, AT4G35090, AT1G74310, AT1G05260, AT3G09640, AT3G04120, AT1G71695, AT3G12580	572	140	13998	2.622	0.876317	0.0802023	2.77647
SP_PIR_KEYWORDS	hydrogen peroxide	8	0.885936	0.0190827	AT4G35090, AT5G34850, AT5G05340, AT3G09640, AT4G21960, AT1G05260, AT1G71695, AT5G64120	881	82	26538	2.93879	0.996466	0.123032	22.6275
GOTERM_BP_FAT	GO:0070301~cellular response to hydrogen peroxide	9	0.996678	0.0224359	AT4G35090, AT5G34850, AT2G41680, AT5G05340, AT3G09640, AT4G21960, AT1G05260, AT1G71695, AT5G64120	572	85	13998	2.59116	1	0.322263	30.7083
GOTERM_BP_FAT	GO:0042744~hydrogen peroxide catabolic process	9	0.996678	0.0224359	AT4G35090, AT5G34850, AT2G41680, AT5G05340, AT3G09640, AT4G21960, AT1G05260, AT1G71695, AT5G64120	572	85	13998	2.59116	1	0.322263	30.7083
GOTERM_BP_FAT	GO:0042743~hydrogen peroxide metabolic process	9	0.996678	0.0269882	AT4G35090, AT5G34850, AT2G41680, AT5G05340, AT3G09640, AT4G21960, AT1G05260, AT1G71695, AT5G64120	572	88	13998	2.50282	1	0.358317	35.7446
GOTERM_BP_FAT	GO:0034614~cellular response to reactive oxygen species	9	0.996678	0.040013	AT4G35090, AT5G34850, AT2G41680, AT5G05340, AT3G09640, AT4G21960, AT1G05260, AT1G71695, AT5G64120	572	95	13998	2.3184	1	0.426988	48.3239
UP_SEQ_FEATURE	site:Transition state stabilizer	12	1.3289	0.0409303	AT2G45220, AT4G36250, AT5G05340, AT1G23800, AT3G09640, AT4G21960, AT1G05260, AT5G19730, AT2G26450, AT5G09760, AT1G71695, AT5G64120	334	162	8885	1.9705	1	0.653267	46.9724
GOTERM_MF_FAT	GO:0016209~antioxidant activity	12	1.3289	0.0419523	AT4G35090, AT3G01420, AT5G34850, AT2G41680, AT5G05340, AT1G75270, AT3G24170, AT3G09640, AT4G21960, AT1G05260, AT1G71695, AT5G64120	636	142	14806	1.96731	1	0.505442	47.5377
GOTERM_BP_FAT	GO:0034599~cellular response to oxidative stress	9	0.996678	0.0421638	AT4G35090, AT5G34850, AT2G41680, AT5G05340, AT3G09640, AT4G21960, AT1G05260, AT1G71695, AT5G64120	572	96	13998	2.29425	1	0.433381	50.1642
GOTERM_BP_FAT	GO:0006800~oxygen and reactive oxygen species metabolic process	9	0.996678	0.0771824	AT4G35090, AT5G34850, AT2G41680, AT5G05340, AT3G09640, AT4G21960, AT1G05260, AT1G71695, AT5G64120	572	109	13998	2.02063	1	0.593766	72.7078
SP_PIR_KEYWORDS	peroxidase	8	0.885936	0.0851414	AT4G35090, AT5G34850, AT5G05340, AT3G09640, AT4G21960, AT1G05260, AT1G71695, AT5G64120	881	114	26538	2.11387	1	0.334614	69.4204
KEGG_PATHWAY	ath00360:Phenylalanine metabolism	9	0.996678	0.117577	AT5G05340, AT2G37040, AT4G21960, AT1G05260, AT3G53260, AT5G11520, AT2G42490, AT1G71695, AT5G64120	153	80	2458	1.80735	0.99999	0.437511	74.5006
GOTERM_BP_FAT	GO:0033554~cellular response to stress	23	2.54707	0.151963	AT3G46530, AT2G02990, AT3G12500, AT5G34850, AT4G09140, AT2G41680, AT5G05340, AT3G24170, AT4G21960, AT5G64120, AT5G01630, AT5G42020, AT4G35090, AT4G31500, AT3G09640, AT1G05260, AT4G35520, AT4G31400, AT1G13635, AT1G71220, AT3G47340, AT5G40820, AT1G71695	572	426	13998	1.32126	1	0.761482	93.0384
GOTERM_MF_FAT	GO:0004601~peroxidase activity	9	0.996678	0.153426	AT4G35090, AT3G01420, AT5G34850, AT5G05340, AT3G09640, AT4G21960, AT1G05260, AT1G71695, AT5G64120	636	122	14806	1.71737	1	0.797331	91.8484
GOTERM_MF_FAT	GO:0016684~oxidoreductase activity, acting on peroxide as acceptor	9	0.996678	0.153426	AT4G35090, AT3G01420, AT5G34850, AT5G05340, AT3G09640, AT4G21960, AT1G05260, AT1G71695, AT5G64120	636	122	14806	1.71737	1	0.797331	91.8484
UP_SEQ_FEATURE	binding site:Substrate; via carbonyl oxygen	6	0.664452	0.180392	AT5G05340, AT4G21960, AT1G05260, AT3G51840, AT1G71695, AT5G64120	334	80	8885	1.99513	1	0.923092	95.1178
KEGG_PATHWAY	ath00940:Phenylpropanoid biosynthesis	10	1.10742	0.190143	AT5G09640, AT5G05340, AT5G26310, AT2G37040, AT4G21960, AT1G05260, AT4G36220, AT3G53260, AT1G71695, AT5G64120	153	104	2458	1.54475	1	0.554447	90.0143
SP_PIR_KEYWORDS	calcium	15	1.66113	0.202922	AT5G09410, AT1G50700, AT5G05340, AT3G59820, AT4G21960, AT5G64120, AT5G67360, AT3G15730, AT1G73440, AT1G21270, AT1G05260, AT3G09640, AT1G21230, AT1G71695, AT4G09570	881	329	26538	1.37337	1	0.546659	95.1192
INTERPRO	IPR002016:Haem peroxidase, plant/fungal/bacterial	6	0.664452	0.215475	AT5G05340, AT3G09640, AT4G21960, AT1G05260, AT1G71695, AT5G64120	815	82	20885	1.87506	1	0.973485	97.9151
INTERPRO	IPR019794:Peroxidase, active site	6	0.664452	0.229719	AT5G05340, AT3G09640, AT4G21960, AT1G05260, AT1G71695, AT5G64120	815	84	20885	1.83041	1	0.977598	98.4435
INTERPRO	IPR019793:Peroxidases heam-ligand binding site	6	0.664452	0.251569	AT5G05340, AT3G09640, AT4G21960, AT1G05260, AT1G71695, AT5G64120	815	87	20885	1.76729	1	0.982632	99.0163
UP_SEQ_FEATURE	metal ion-binding site:Calcium 1; via carbonyl oxygen	5	0.55371	0.292413	AT5G05340, AT4G21960, AT1G05260, AT1G71695, AT5G64120	334	73	8885	1.82204	1	0.978763	99.4754
INTERPRO	IPR000823:Plant peroxidase	5	0.55371	0.326225	AT5G05340, AT4G21960, AT1G05260, AT1G71695, AT5G64120	815	74	20885	1.73147	1	0.992881	99.8159
UP_SEQ_FEATURE	metal ion-binding site:Calcium 2	5	0.55371	0.326546	AT5G05340, AT4G21960, AT1G05260, AT1G71695, AT5G64120	334	77	8885	1.72739	1	0.986062	99.7523
UP_SEQ_FEATURE	metal ion-binding site:Calcium 1	5	0.55371	0.326546	AT5G05340, AT4G21960, AT1G05260, AT1G71695, AT5G64120	334	77	8885	1.72739	1	0.986062	99.7523
PIR_SUPERFAMILY	PIRSF000293:peroxidase	6	0.664452	0.362464	AT5G05340, AT3G09640, AT4G21960, AT1G05260, AT1G71695, AT5G64120	419	81	8556	1.5126	1	0.999331	99.7829
KEGG_PATHWAY	ath00680:Methane metabolism	7	0.775194	0.385425	AT4G35090, AT5G05340, AT4G21960, AT1G05260, AT1G71695, AT4G13930, AT5G64120	153	81	2458	1.38836	1	0.764199	99.51
Annotation Cluster 40	Enrichment Score: 1.202407435894782
Category	Term	Count	%	PValue	Genes	List Total	Pop Hits	Pop Total	Fold Enrichment	Bonferroni	Benjamini	FDR
PIR_SUPERFAMILY	PIRSF001016:ribonuclease, T2 type	3	0.332226	0.0069124	AT2G02990, AT2G39780, AT1G26820	419	3	8556	20.42	0.90608	0.446409	9.01725
INTERPRO	IPR018188:Ribonuclease T2, active site	3	0.332226	0.0140269	AT2G02990, AT2G39780, AT1G26820	815	5	20885	15.3755	1	0.591367	20.1723
INTERPRO	IPR001568:Ribonuclease T2	3	0.332226	0.0140269	AT2G02990, AT2G39780, AT1G26820	815	5	20885	15.3755	1	0.591367	20.1723
GOTERM_MF_FAT	GO:0033897~ribonuclease T2 activity	3	0.332226	0.0168452	AT2G02990, AT2G39780, AT1G26820	636	5	14806	13.9679	0.999992	0.298979	22.5631
GOTERM_BP_FAT	GO:0007568~aging	8	0.885936	0.0289738	AT2G02990, AT5G45890, AT1G17020, AT2G39780, AT5G46700, AT1G69490, AT5G11520, AT1G26820	572	73	13998	2.68187	1	0.367586	37.832
SP_PIR_KEYWORDS	Endonuclease	4	0.442968	0.0438229	AT2G02990, AT2G25100, AT2G39780, AT1G26820	881	24	26538	5.02043	0.999998	0.223143	44.9357
GOTERM_MF_FAT	GO:0016894~endonuclease activity, active with either ribo- or deoxyribonucleic acids and producing 3'-phosphomonoesters	3	0.332226	0.0541225	AT2G02990, AT2G39780, AT1G26820	636	9	14806	7.75996	1	0.550607	56.721
GOTERM_MF_FAT	GO:0016892~endoribonuclease activity, producing 3'-phosphomonoesters	3	0.332226	0.0541225	AT2G02990, AT2G39780, AT1G26820	636	9	14806	7.75996	1	0.550607	56.721
SP_PIR_KEYWORDS	nuclease	5	0.55371	0.0984734	AT2G02990, AT2G25100, AT2G39780, AT3G51950, AT1G26820	881	53	26538	2.84175	1	0.356095	74.8497
GOTERM_MF_FAT	GO:0004521~endoribonuclease activity	5	0.55371	0.157548	AT2G02990, AT2G25100, AT2G39780, AT3G20390, AT1G26820	636	49	14806	2.3755	1	0.802189	92.4258
GOTERM_MF_FAT	GO:0004540~ribonuclease activity	5	0.55371	0.488484	AT2G02990, AT2G25100, AT2G39780, AT3G20390, AT1G26820	636	84	14806	1.38571	1	0.980813	99.9959
GOTERM_MF_FAT	GO:0004519~endonuclease activity	5	0.55371	0.51611	AT2G02990, AT2G25100, AT2G39780, AT3G20390, AT1G26820	636	87	14806	1.33792	1	0.984608	99.9982
GOTERM_MF_FAT	GO:0004518~nuclease activity	8	0.885936	0.701274	AT2G02990, AT2G25100, AT2G39780, AT2G36110, AT5G07710, AT3G51950, AT3G20390, AT1G26820	636	188	14806	0.990633	1	0.997407	100
Annotation Cluster 41	Enrichment Score: 1.1949339227541893
Category	Term	Count	%	PValue	Genes	List Total	Pop Hits	Pop Total	Fold Enrichment	Bonferroni	Benjamini	FDR
INTERPRO	IPR017946:PLC-like phosphodiesterase, TIM beta/alpha-barrel domain	5	0.55371	0.0172934	AT5G58170, AT2G40116, AT4G38690, AT5G55480, AT1G74210	815	26	20885	4.92803	1	0.574289	24.2874
GOTERM_BP_FAT	GO:0006071~glycerol metabolic process	4	0.442968	0.0520154	AT5G58170, AT3G10370, AT5G55480, AT1G74210	572	21	13998	4.66134	1	0.490712	57.8348
GOTERM_BP_FAT	GO:0019400~alditol metabolic process	4	0.442968	0.0584664	AT5G58170, AT3G10370, AT5G55480, AT1G74210	572	22	13998	4.44946	1	0.518209	62.2417
GOTERM_BP_FAT	GO:0019751~polyol metabolic process	5	0.55371	0.0732402	AT5G58170, AT3G10370, AT5G55480, AT1G74210, AT4G39800	572	39	13998	3.13744	1	0.580741	70.7606
INTERPRO	IPR004129:Glycerophosphoryl diester phosphodiesterase	3	0.332226	0.0890873	AT5G58170, AT5G55480, AT1G74210	815	13	20885	5.91364	1	0.849846	77.4216
GOTERM_MF_FAT	GO:0008889~glycerophosphodiester phosphodiesterase activity	3	0.332226	0.104841	AT5G58170, AT5G55480, AT1G74210	636	13	14806	5.37228	1	0.720199	81.1192
GOTERM_MF_FAT	GO:0008081~phosphoric diester hydrolase activity	6	0.664452	0.120073	AT5G58170, AT3G15730, AT2G40116, AT4G38690, AT5G55480, AT1G74210	636	61	14806	2.28982	1	0.748195	85.4175
Annotation Cluster 42	Enrichment Score: 1.130567997820311
Category	Term	Count	%	PValue	Genes	List Total	Pop Hits	Pop Total	Fold Enrichment	Bonferroni	Benjamini	FDR
GOTERM_BP_FAT	GO:0009723~response to ethylene stimulus	18	1.99336	0.0333496	AT3G12500, AT5G45890, AT1G15520, AT4G02570, AT1G75950, AT3G58680, AT2G31180, AT3G46060, AT5G47220, AT1G31930, AT3G15730, AT3G23250, AT1G08720, AT1G73500, AT1G22640, AT1G58250, AT2G16720, AT5G40990	572	256	13998	1.72069	1	0.398769	42.2096
GOTERM_BP_FAT	GO:0010033~response to organic substance	61	6.75526	0.0409879	AT5G45890, AT1G15520, AT4G02570, AT1G75950, AT4G02780, AT4G17260, AT3G11840, AT3G15730, AT1G21270, AT1G73500, AT2G16720, AT2G26690, AT3G02260, AT1G80840, AT4G38840, AT2G35930, AT2G31180, AT1G55020, AT1G31930, AT4G25000, AT2G14960, AT3G23250, AT3G15390, AT1G08720, AT1G68320, AT3G28860, AT1G22640, AT4G36740, AT1G66370, AT5G15230, AT4G21540, AT2G02990, AT3G12500, AT3G01420, AT3G46060, AT5G47220, AT3…	572	1176	13998	1.26938	1	0.42766	49.1658
GOTERM_BP_FAT	GO:0009719~response to endogenous stimulus	49	5.42636	0.0992723	AT5G45890, AT1G15520, AT4G02570, AT1G75950, AT4G02780, AT4G17260, AT3G15730, AT1G73500, AT2G16720, AT2G26690, AT3G02260, AT4G38840, AT2G31180, AT1G55020, AT1G31930, AT4G25000, AT2G14960, AT3G23250, AT1G08720, AT1G22640, AT4G36740, AT3G28860, AT1G66370, AT5G15230, AT4G21540, AT2G02990, AT3G12500, AT3G46060, AT5G47220, AT3G45140, AT4G21410, AT4G04020, AT4G02520, AT5G20620, AT1G58250, AT3G58680, AT5…	572	975	13998	1.22988	1	0.654666	81.5529
GOTERM_BP_FAT	GO:0009725~response to hormone stimulus	43	4.7619	0.221388	AT4G21540, AT5G15230, AT3G12500, AT5G45890, AT1G15520, AT4G02570, AT1G75950, AT3G46060, AT5G47220, AT4G02780, AT4G17260, AT3G15730, AT4G21410, AT4G04020, AT4G02520, AT1G73500, AT5G20620, AT1G58250, AT2G16720, AT3G02260, AT3G58680, AT4G38840, AT2G31180, AT1G55020, AT5G59310, AT1G31930, AT1G79460, AT2G46370, AT2G46680, AT4G25000, AT1G24190, AT2G14960, AT4G18710, AT3G23250, AT1G08720, AT5G25610, AT4…	572	909	13998	1.15764	1	0.846923	98.25
Annotation Cluster 43	Enrichment Score: 1.1133862225988416
Category	Term	Count	%	PValue	Genes	List Total	Pop Hits	Pop Total	Fold Enrichment	Bonferroni	Benjamini	FDR
SP_PIR_KEYWORDS	pyridoxal phosphate	9	0.996678	0.00671274	AT5G11880, AT5G17330, AT3G10050, AT5G65780, AT1G10070, AT1G43710, AT5G11520, AT3G22200, AT4G13930	881	84	26538	3.22742	0.861025	0.0548245	8.5777
SP_PIR_KEYWORDS	Aminotransferase	5	0.55371	0.0497265	AT5G65780, AT1G10070, AT5G11520, AT3G22200, AT1G72330	881	42	26538	3.58602	1	0.245707	49.2944
GOTERM_MF_FAT	GO:0019842~vitamin binding	13	1.43965	0.0558508	AT3G10050, AT5G17330, AT1G30910, AT1G43710, AT3G55410, AT3G22200, AT5G11520, AT1G64660, AT4G13930, AT4G36480, AT1G05010, AT4G22880, AT1G72330	636	167	14806	1.81221	1	0.554825	57.8961
INTERPRO	IPR015421:Pyridoxal phosphate-dependent transferase, major region, subdomain 1	8	0.885936	0.0646483	AT4G36480, AT5G17330, AT1G43710, AT5G11520, AT3G22200, AT1G72330, AT4G13930, AT1G64660	815	91	20885	2.25281	1	0.827193	65.5589
GOTERM_MF_FAT	GO:0070279~vitamin B6 binding	10	1.10742	0.0698768	AT4G36480, AT5G17330, AT3G10050, AT1G30910, AT1G43710, AT5G11520, AT3G22200, AT1G72330, AT4G13930, AT1G64660	636	119	14806	1.95629	1	0.603706	66.3887
GOTERM_MF_FAT	GO:0030170~pyridoxal phosphate binding	10	1.10742	0.0698768	AT4G36480, AT5G17330, AT3G10050, AT1G30910, AT1G43710, AT5G11520, AT3G22200, AT1G72330, AT4G13930, AT1G64660	636	119	14806	1.95629	1	0.603706	66.3887
GOTERM_MF_FAT	GO:0016769~transferase activity, transferring nitrogenous groups	6	0.664452	0.173671	AT4G36480, AT5G65780, AT1G10070, AT5G11520, AT3G22200, AT1G72330	636	69	14806	2.02434	1	0.815021	94.3373
GOTERM_MF_FAT	GO:0008483~transaminase activity	5	0.55371	0.200494	AT5G65780, AT1G10070, AT5G11520, AT3G22200, AT1G72330	636	54	14806	2.15554	1	0.847847	96.554
INTERPRO	IPR004839:Aminotransferase, class I and II	3	0.332226	0.465537	AT4G36480, AT5G11520, AT1G72330	815	40	20885	1.92193	1	0.999047	99.9954
Annotation Cluster 44	Enrichment Score: 1.0972499920980687
Category	Term	Count	%	PValue	Genes	List Total	Pop Hits	Pop Total	Fold Enrichment	Bonferroni	Benjamini	FDR
PIR_SUPERFAMILY	PIRSF000045:cytochrome P450 CYP2D6	14	1.55039	0.00523192	AT3G48280, AT5G25120, AT5G57260, AT5G10600, AT4G36220, AT4G37370, AT2G46660, AT2G45550, AT3G26310, AT4G31500, AT2G45560, AT3G26300, AT3G26330, AT4G31940	419	119	8556	2.40236	0.832834	0.44913	6.8972
KEGG_PATHWAY	ath00903:Limonene and pinene degradation	7	0.775194	0.25192	AT3G26310, AT5G25120, AT5G57260, AT1G23800, AT3G26300, AT4G31940, AT4G37370	153	69	2458	1.62982	1	0.641928	95.8033
KEGG_PATHWAY	ath00945:Stilbenoid, diarylheptanoid and gingerol biosynthesis	6	0.664452	0.387549	AT3G26310, AT5G25120, AT5G57260, AT3G26300, AT4G31940, AT4G37370	153	66	2458	1.46049	1	0.755752	99.5282
Annotation Cluster 45	Enrichment Score: 1.0958841521802525
Category	Term	Count	%	PValue	Genes	List Total	Pop Hits	Pop Total	Fold Enrichment	Bonferroni	Benjamini	FDR
GOTERM_BP_FAT	GO:0009808~lignin metabolic process	9	0.996678	0.00475471	AT4G39330, AT5G54160, AT2G38080, AT4G26220, AT5G03260, AT4G36220, AT2G23910, AT5G60020, AT5G48930	572	65	13998	3.38843	0.996718	0.150755	7.41576
GOTERM_BP_FAT	GO:0019439~aromatic compound catabolic process	5	0.55371	0.0257837	AT2G38080, AT2G37040, AT5G03260, AT3G53260, AT5G60020	572	28	13998	4.37	1	0.349101	34.4465
SP_PIR_KEYWORDS	copper	6	0.664452	0.0264999	AT2G38080, AT5G21105, AT4G14940, AT1G63440, AT5G03260, AT5G60020	881	51	26538	3.54383	0.999618	0.157237	30.0649
GOTERM_BP_FAT	GO:0042219~cellular amino acid derivative catabolic process	5	0.55371	0.0289735	AT2G38080, AT5G03260, AT3G22200, AT5G60020, AT1G65840	572	29	13998	4.21932	1	0.371384	37.8317
GOTERM_MF_FAT	GO:0016682~oxidoreductase activity, acting on diphenols and related substances as donors, oxygen as acceptor	5	0.55371	0.0302912	AT2G38080, AT5G21105, AT1G17020, AT5G03260, AT5G60020	636	28	14806	4.15712	1	0.427949	37.0593
INTERPRO	IPR002355:Multicopper oxidase, copper-binding site	4	0.442968	0.0410283	AT2G38080, AT5G21105, AT5G03260, AT5G60020	815	20	20885	5.12515	1	0.72449	48.7352
INTERPRO	IPR011707:Multicopper oxidase, type 3	5	0.55371	0.0692459	AT2G38080, AT5G21105, AT1G76160, AT5G03260, AT5G60020	815	40	20885	3.20322	1	0.834261	68.1619
INTERPRO	IPR001117:Multicopper oxidase, type 1	5	0.55371	0.0744763	AT2G38080, AT5G21105, AT1G76160, AT5G03260, AT5G60020	815	41	20885	3.12509	1	0.849596	70.8987
INTERPRO	IPR011706:Multicopper oxidase, type 2	5	0.55371	0.0744763	AT2G38080, AT5G21105, AT1G76160, AT5G03260, AT5G60020	815	41	20885	3.12509	1	0.849596	70.8987
GOTERM_MF_FAT	GO:0016679~oxidoreductase activity, acting on diphenols and related substances as donors	5	0.55371	0.0909414	AT2G38080, AT5G21105, AT1G17020, AT5G03260, AT5G60020	636	40	14806	2.90998	1	0.684686	76.1909
SP_PIR_KEYWORDS	Lignin degradation	3	0.332226	0.107625	AT2G38080, AT5G03260, AT5G60020	881	17	26538	5.31575	1	0.37494	78.0444
GOTERM_MF_FAT	GO:0005507~copper ion binding	12	1.3289	0.121371	AT2G38080, AT5G21105, AT1G76160, AT4G14940, AT1G63440, AT5G03300, AT5G03260, AT5G02380, AT2G42490, AT5G60020, AT1G65930, AT5G53870	636	172	14806	1.62418	1	0.746795	85.738
UP_SEQ_FEATURE	domain:Plastocyanin-like 3	3	0.332226	0.131725	AT2G38080, AT5G03260, AT5G60020	334	17	8885	4.69443	1	0.895323	88.2814
UP_SEQ_FEATURE	domain:Plastocyanin-like 2	3	0.332226	0.131725	AT2G38080, AT5G03260, AT5G60020	334	17	8885	4.69443	1	0.895323	88.2814
UP_SEQ_FEATURE	domain:Plastocyanin-like 1	3	0.332226	0.131725	AT2G38080, AT5G03260, AT5G60020	334	17	8885	4.69443	1	0.895323	88.2814
UP_SEQ_FEATURE	metal ion-binding site:Copper 1; type 2	3	0.332226	0.131725	AT2G38080, AT5G03260, AT5G60020	334	17	8885	4.69443	1	0.895323	88.2814
UP_SEQ_FEATURE	metal ion-binding site:Copper 2; type 3	3	0.332226	0.131725	AT2G38080, AT5G03260, AT5G60020	334	17	8885	4.69443	1	0.895323	88.2814
UP_SEQ_FEATURE	metal ion-binding site:Copper 3; type 3	3	0.332226	0.131725	AT2G38080, AT5G03260, AT5G60020	334	17	8885	4.69443	1	0.895323	88.2814
UP_SEQ_FEATURE	metal ion-binding site:Copper 4; type 1	3	0.332226	0.131725	AT2G38080, AT5G03260, AT5G60020	334	17	8885	4.69443	1	0.895323	88.2814
INTERPRO	IPR017761:Laccase	3	0.332226	0.140473	AT2G38080, AT5G03260, AT5G60020	815	17	20885	4.52219	1	0.933937	91.0566
GOTERM_BP_FAT	GO:0046271~phenylpropanoid catabolic process	3	0.332226	0.151151	AT2G38080, AT5G03260, AT5G60020	572	17	13998	4.31859	1	0.761978	92.9299
GOTERM_BP_FAT	GO:0046274~lignin catabolic process	3	0.332226	0.151151	AT2G38080, AT5G03260, AT5G60020	572	17	13998	4.31859	1	0.761978	92.9299
GOTERM_MF_FAT	GO:0008471~laccase activity	3	0.332226	0.163726	AT2G38080, AT5G03260, AT5G60020	636	17	14806	4.10821	1	0.806978	93.2201
INTERPRO	IPR008972:Cupredoxin	6	0.664452	0.258966	AT2G38080, AT5G21105, AT1G76160, AT5G03260, AT5G60020, AT5G53870	815	88	20885	1.74721	1	0.983192	99.1605
Annotation Cluster 46	Enrichment Score: 1.0272907085864034
Category	Term	Count	%	PValue	Genes	List Total	Pop Hits	Pop Total	Fold Enrichment	Bonferroni	Benjamini	FDR
GOTERM_BP_FAT	GO:0007568~aging	8	0.885936	0.0289738	AT2G02990, AT5G45890, AT1G17020, AT2G39780, AT5G46700, AT1G69490, AT5G11520, AT1G26820	572	73	13998	2.68187	1	0.367586	37.832
GOTERM_BP_FAT	GO:0010260~organ senescence	4	0.442968	0.0799133	AT5G45890, AT1G17020, AT1G69490, AT5G11520	572	25	13998	3.91552	1	0.603633	73.9846
GOTERM_BP_FAT	GO:0010149~senescence	4	0.442968	0.131069	AT5G45890, AT1G17020, AT1G69490, AT5G11520	572	31	13998	3.15768	1	0.734856	89.6821
GOTERM_BP_FAT	GO:0010150~leaf senescence	3	0.332226	0.256278	AT5G45890, AT1G69490, AT5G11520	572	24	13998	3.059	1	0.880875	99.1661
Annotation Cluster 47	Enrichment Score: 0.9934372680885842
Category	Term	Count	%	PValue	Genes	List Total	Pop Hits	Pop Total	Fold Enrichment	Bonferroni	Benjamini	FDR
GOTERM_BP_FAT	GO:0009834~secondary cell wall biogenesis	4	0.442968	0.0349012	AT2G38080, AT4G14940, AT1G43790, AT5G17420	572	18	13998	5.43823	1	0.409209	43.6911
GOTERM_BP_FAT	GO:0009832~plant-type cell wall biogenesis	5	0.55371	0.169443	AT2G38080, AT3G03050, AT4G14940, AT1G43790, AT5G17420	572	53	13998	2.30868	1	0.787147	95.0287
GOTERM_BP_FAT	GO:0042546~cell wall biogenesis	6	0.664452	0.17694	AT2G38080, AT3G08840, AT3G03050, AT4G14940, AT1G43790, AT5G17420	572	73	13998	2.0114	1	0.795993	95.7065
Annotation Cluster 48	Enrichment Score: 0.9921518141572138
Category	Term	Count	%	PValue	Genes	List Total	Pop Hits	Pop Total	Fold Enrichment	Bonferroni	Benjamini	FDR
GOTERM_BP_FAT	GO:0009682~induced systemic resistance	3	0.332226	0.0394999	AT2G46370, AT5G47220, AT5G40990	572	8	13998	9.17701	1	0.430127	47.8756
GOTERM_BP_FAT	GO:0048584~positive regulation of response to stimulus	6	0.664452	0.0727832	AT2G46370, AT3G15730, AT5G47220, AT1G71220, AT5G40990, AT4G09570	572	55	13998	2.66968	1	0.581859	70.5266
GOTERM_BP_FAT	GO:0002218~activation of innate immune response	4	0.442968	0.112923	AT2G46370, AT5G47220, AT1G71220, AT5G40990	572	29	13998	3.37545	1	0.68346	85.5886
GOTERM_BP_FAT	GO:0045089~positive regulation of innate immune response	4	0.442968	0.112923	AT2G46370, AT5G47220, AT1G71220, AT5G40990	572	29	13998	3.37545	1	0.68346	85.5886
GOTERM_BP_FAT	GO:0002253~activation of immune response	4	0.442968	0.112923	AT2G46370, AT5G47220, AT1G71220, AT5G40990	572	29	13998	3.37545	1	0.68346	85.5886
GOTERM_BP_FAT	GO:0050778~positive regulation of immune response	4	0.442968	0.112923	AT2G46370, AT5G47220, AT1G71220, AT5G40990	572	29	13998	3.37545	1	0.68346	85.5886
GOTERM_BP_FAT	GO:0002684~positive regulation of immune system process	4	0.442968	0.112923	AT2G46370, AT5G47220, AT1G71220, AT5G40990	572	29	13998	3.37545	1	0.68346	85.5886
GOTERM_BP_FAT	GO:0031349~positive regulation of defense response	4	0.442968	0.131069	AT2G46370, AT5G47220, AT1G71220, AT5G40990	572	31	13998	3.15768	1	0.734856	89.6821
GOTERM_BP_FAT	GO:0045088~regulation of innate immune response	4	0.442968	0.170057	AT2G46370, AT5G47220, AT1G71220, AT5G40990	572	35	13998	2.7968	1	0.786176	95.0877
Annotation Cluster 49	Enrichment Score: 0.9894195232165218
Category	Term	Count	%	PValue	Genes	List Total	Pop Hits	Pop Total	Fold Enrichment	Bonferroni	Benjamini	FDR
GOTERM_MF_FAT	GO:0008238~exopeptidase activity	9	0.996678	0.0436499	AT5G09640, AT4G20850, AT2G24200, AT4G30810, AT4G12910, AT1G09300, AT3G45010, AT4G30920, AT5G19740	636	92	14806	2.27738	1	0.495579	48.9196
GOTERM_MF_FAT	GO:0008237~metallopeptidase activity	8	0.885936	0.0833697	AT2G24200, AT4G38220, AT1G24140, AT4G17830, AT1G09300, AT3G02090, AT4G30920, AT5G65620	636	88	14806	2.11635	1	0.65788	73.0249
GOTERM_MF_FAT	GO:0008235~metalloexopeptidase activity	3	0.332226	0.133536	AT2G24200, AT1G09300, AT4G30920	636	15	14806	4.65597	1	0.771481	88.4377
GOTERM_MF_FAT	GO:0004177~aminopeptidase activity	3	0.332226	0.226846	AT2G24200, AT1G09300, AT4G30920	636	21	14806	3.3257	1	0.876125	97.9192
Annotation Cluster 50	Enrichment Score: 0.986484903272896
Category	Term	Count	%	PValue	Genes	List Total	Pop Hits	Pop Total	Fold Enrichment	Bonferroni	Benjamini	FDR
INTERPRO	IPR006204:GHMP kinase	3	0.332226	0.0773183	AT1G31910, AT3G10700, AT3G54250	815	12	20885	6.40644	1	0.84803	72.2917
INTERPRO	IPR013750:GHMP kinase, C-terminal	3	0.332226	0.0773183	AT1G31910, AT3G10700, AT3G54250	815	12	20885	6.40644	1	0.84803	72.2917
INTERPRO	IPR014721:Ribosomal protein S5 domain 2-type fold	4	0.442968	0.183646	AT1G31910, AT3G10700, AT4G09140, AT3G54250	815	38	20885	2.69745	1	0.963523	96.0686
Annotation Cluster 51	Enrichment Score: 0.986304027190102
Category	Term	Count	%	PValue	Genes	List Total	Pop Hits	Pop Total	Fold Enrichment	Bonferroni	Benjamini	FDR
INTERPRO	IPR001327:Pyridine nucleotide-disulphide oxidoreductase, NAD-binding region	5	0.55371	0.0150874	AT1G63940, AT2G41680, AT3G44190, AT3G24170, AT5G53460	815	25	20885	5.12515	1	0.577571	21.5308
INTERPRO	IPR013027:FAD-dependent pyridine nucleotide-disulphide oxidoreductase	5	0.55371	0.0799003	AT1G63940, AT2G41680, AT3G44190, AT3G24170, AT5G53460	815	42	20885	3.05069	1	0.839636	73.5028
GOTERM_MF_FAT	GO:0016651~oxidoreductase activity, acting on NADH or NADPH	7	0.775194	0.169763	AT1G63940, AT1G75260, AT2G41680, AT3G24170, AT4G36220, AT1G20020, AT1G75290	636	87	14806	1.87309	1	0.815312	93.9206
SP_PIR_KEYWORDS	Redox-active center	4	0.442968	0.554342	AT1G63940, AT2G41680, AT3G24170, AT3G62950	881	87	26538	1.38495	1	0.888377	99.9979
Annotation Cluster 52	Enrichment Score: 0.9723030447456593
Category	Term	Count	%	PValue	Genes	List Total	Pop Hits	Pop Total	Fold Enrichment	Bonferroni	Benjamini	FDR
SP_PIR_KEYWORDS	Protease	24	2.65781	0.000802528	AT1G04110, AT5G45890, AT4G12910, AT2G38870, AT4G30920, AT5G65620, AT3G02090, AT3G54130, AT4G39090, AT1G02170, AT5G09640, AT5G67360, AT2G24200, AT4G35350, AT2G05920, AT1G24140, AT1G09850, AT4G30810, AT3G45310, AT3G18490, AT5G67090, AT5G43060, AT5G04200, AT3G45010	881	333	26538	2.171	0.209615	0.00975358	1.06329
GOTERM_MF_FAT	GO:0070011~peptidase activity, acting on L-amino acid peptides	28	3.10078	0.260118	AT5G45890, AT1G04110, AT4G12910, AT4G30920, AT3G02090, AT5G19740, AT4G20850, AT2G24200, AT5G67360, AT4G35350, AT2G05920, AT4G30810, AT3G45310, AT3G18490, AT5G43060, AT4G38220, AT5G65620, AT3G22260, AT1G02170, AT4G39090, AT5G09640, AT1G24140, AT4G17830, AT1G09850, AT5G67090, AT1G09300, AT3G45010, AT5G04200	636	549	14806	1.18732	1	0.895596	98.9268
GOTERM_MF_FAT	GO:0004175~endopeptidase activity	17	1.88261	0.265738	AT5G45890, AT1G04110, AT5G65620, AT3G02090, AT1G02170, AT4G39090, AT4G20850, AT5G67360, AT4G35350, AT1G24140, AT2G05920, AT1G09850, AT3G45310, AT3G18490, AT5G67090, AT5G43060, AT5G04200	636	311	14806	1.27253	1	0.898911	99.0431
GOTERM_MF_FAT	GO:0008233~peptidase activity	29	3.21152	0.341633	AT5G45890, AT1G04110, AT4G12910, AT2G38870, AT4G30920, AT3G02090, AT5G19740, AT4G20850, AT2G24200, AT5G67360, AT4G35350, AT2G05920, AT3G45310, AT4G30810, AT3G18490, AT5G43060, AT4G38220, AT5G65620, AT3G22260, AT1G02170, AT4G39090, AT5G09640, AT1G24140, AT4G17830, AT1G09850, AT5G67090, AT1G09300, AT3G45010, AT5G04200	636	593	14806	1.13848	1	0.939199	99.8148
GOTERM_BP_FAT	GO:0006508~proteolysis	40	4.42968	0.725841	AT5G45890, AT1G04110, AT3G61590, AT4G02570, AT4G15475, AT1G75950, AT4G12910, AT4G30920, AT3G02090, AT5G19740, AT1G76390, AT3G11840, AT4G20850, AT2G24200, AT5G67360, AT4G35350, AT2G05920, AT3G45310, AT4G30810, AT3G18490, AT5G20620, AT5G43060, AT4G38220, AT2G30110, AT2G35930, AT5G65620, AT4G39090, AT1G02170, AT5G09640, AT2G02760, AT4G03510, AT2G20030, AT4G17830, AT1G24140, AT4G23570, AT1G09850, AT1…	572	1036	13998	0.944866	1	0.997679	100
Annotation Cluster 53	Enrichment Score: 0.958963295166616
Category	Term	Count	%	PValue	Genes	List Total	Pop Hits	Pop Total	Fold Enrichment	Bonferroni	Benjamini	FDR
GOTERM_MF_FAT	GO:0015238~drug transporter activity	10	1.10742	0.00902425	AT1G04120, AT5G13750, AT1G23300, AT3G21690, AT4G25640, AT3G21250, AT5G52450, AT2G07680, AT3G59140, AT1G71140	636	83	14806	2.8048	0.998079	0.213826	12.7546
GOTERM_MF_FAT	GO:0015297~antiporter activity	12	1.3289	0.0580483	AT1G15460, AT5G13750, AT1G79900, AT1G23300, AT3G21690, AT4G25640, AT1G54115, AT5G64280, AT1G13980, AT5G52450, AT5G55470, AT1G71140	636	150	14806	1.86239	1	0.561878	59.3472
GOTERM_BP_FAT	GO:0015893~drug transport	7	0.775194	0.107854	AT5G13750, AT1G15520, AT1G23300, AT3G21690, AT4G25640, AT5G52450, AT1G71140	572	80	13998	2.1413	1	0.67455	84.198
GOTERM_BP_FAT	GO:0042493~response to drug	7	0.775194	0.11272	AT5G13750, AT1G15520, AT1G23300, AT3G21690, AT4G25640, AT5G52450, AT1G71140	572	81	13998	2.11487	1	0.685688	85.5352
GOTERM_BP_FAT	GO:0006855~multidrug transport	6	0.664452	0.190937	AT1G15520, AT1G23300, AT3G21690, AT4G25640, AT5G52450, AT1G71140	572	75	13998	1.95776	1	0.816407	96.7463
INTERPRO	IPR002528:Multi antimicrobial extrusion protein MatE	5	0.55371	0.205557	AT1G23300, AT3G21690, AT4G25640, AT5G52450, AT1G71140	815	60	20885	2.13548	1	0.971	97.4526
GOTERM_BP_FAT	GO:0055085~transmembrane transport	8	0.885936	0.775167	AT2G28520, AT1G15520, AT1G23300, AT3G21690, AT4G25640, AT2G21410, AT5G52450, AT1G71140	572	214	13998	0.914842	1	0.998716	100
Annotation Cluster 54	Enrichment Score: 0.9382645905014328
Category	Term	Count	%	PValue	Genes	List Total	Pop Hits	Pop Total	Fold Enrichment	Bonferroni	Benjamini	FDR
GOTERM_BP_FAT	GO:0009875~pollen-pistil interaction	6	0.664452	0.0247688	AT1G11410, AT5G24080, AT1G11300, AT4G27290, AT1G11330, AT3G22200	572	41	13998	3.58127	1	0.341645	33.3337
GOTERM_BP_FAT	GO:0008037~cell recognition	5	0.55371	0.052845	AT1G11410, AT5G24080, AT1G11300, AT4G27290, AT1G11330	572	35	13998	3.496	1	0.48914	58.4275
GOTERM_BP_FAT	GO:0048544~recognition of pollen	5	0.55371	0.052845	AT1G11410, AT5G24080, AT1G11300, AT4G27290, AT1G11330	572	35	13998	3.496	1	0.48914	58.4275
GOTERM_BP_FAT	GO:0009856~pollination	10	1.10742	0.0907135	AT3G51550, AT2G34980, AT1G11410, AT3G07130, AT5G24080, AT1G11300, AT4G27290, AT2G34590, AT1G11330, AT3G22200	572	132	13998	1.85394	1	0.638999	78.5055
GOTERM_MF_FAT	GO:0005529~sugar binding	9	0.996678	0.163419	AT5G60900, AT1G11410, AT2G16730, AT5G24080, AT1G11300, AT4G27290, AT1G11330, AT3G16030, AT4G21060	636	124	14806	1.68967	1	0.810574	93.1825
GOTERM_BP_FAT	GO:0048610~reproductive cellular process	8	0.885936	0.20103	AT5G67360, AT2G34980, AT1G11410, AT5G24080, AT1G11300, AT4G27290, AT1G11330, AT3G22200	572	117	13998	1.6733	1	0.829979	97.3439
INTERPRO	IPR000858:S-locus glycoprotein	3	0.332226	0.341862	AT5G24080, AT4G27290, AT1G11330	815	31	20885	2.47991	1	0.994023	99.8734
GOTERM_MF_FAT	GO:0030246~carbohydrate binding	11	1.21816	0.44247	AT5G60900, AT5G15140, AT3G12500, AT1G11410, AT2G16730, AT5G24080, AT1G11300, AT4G27290, AT1G11330, AT3G16030, AT4G21060	636	215	14806	1.19106	1	0.972658	99.9848
Annotation Cluster 55	Enrichment Score: 0.9346015041668747
Category	Term	Count	%	PValue	Genes	List Total	Pop Hits	Pop Total	Fold Enrichment	Bonferroni	Benjamini	FDR
GOTERM_MF_FAT	GO:0003993~acid phosphatase activity	8	0.885936	0.00283209	AT4G25150, AT5G34850, AT3G07130, AT4G14930, AT5G63140, AT1G04040, AT5G50400, AT4G29260	636	45	14806	4.13864	0.858707	0.108734	4.17896
UP_SEQ_FEATURE	metal ion-binding site:Zinc	7	0.775194	0.0279838	AT3G10330, AT4G15093, AT5G34850, AT3G07130, AT5G63140, AT5G50400, AT3G02090	334	62	8885	3.00343	1	0.596272	35.0027
UP_SEQ_FEATURE	metal ion-binding site:Iron	9	0.996678	0.0472852	AT5G34850, AT1G17020, AT3G07130, AT1G06620, AT1G05010, AT5G63140, AT1G78440, AT5G50400, AT4G22880	334	107	8885	2.23753	1	0.694795	52.0624
INTERPRO	IPR015914:Purple acid phosphatase, N-terminal	3	0.332226	0.0890873	AT5G34850, AT3G07130, AT5G50400	815	13	20885	5.91364	1	0.849846	77.4216
UP_SEQ_FEATURE	region of interest:Substrate binding	8	0.885936	0.168439	AT5G34850, AT3G07130, AT5G54570, AT5G63140, AT5G36890, AT5G50400, AT4G21760, AT3G13790	334	121	8885	1.7588	1	0.922536	93.9177
INTERPRO	IPR004843:Metallophosphoesterase	5	0.55371	0.264584	AT5G34850, AT3G07130, AT4G24730, AT5G63140, AT5G50400	815	67	20885	1.91237	1	0.984034	99.2564
GOTERM_MF_FAT	GO:0016791~phosphatase activity	15	1.66113	0.457948	AT4G31860, AT5G34850, AT2G43900, AT4G14930, AT5G63140, AT1G04040, AT4G29260, AT4G25150, AT3G51830, AT5G66020, AT3G07130, AT4G24730, AT3G62260, AT5G50400, AT1G73010	636	308	14806	1.13376	1	0.975439	99.9901
GOTERM_MF_FAT	GO:0004722~protein serine/threonine phosphatase activity	7	0.775194	0.645958	AT4G31860, AT5G34850, AT3G07130, AT4G24730, AT3G62260, AT5G63140, AT5G50400	636	153	14806	1.06509	1	0.994644	100
GOTERM_MF_FAT	GO:0004721~phosphoprotein phosphatase activity	7	0.775194	0.881064	AT4G31860, AT5G34850, AT3G07130, AT4G24730, AT3G62260, AT5G63140, AT5G50400	636	206	14806	0.791064	1	0.999914	100
Annotation Cluster 56	Enrichment Score: 0.8809490365796692
Category	Term	Count	%	PValue	Genes	List Total	Pop Hits	Pop Total	Fold Enrichment	Bonferroni	Benjamini	FDR
GOTERM_MF_FAT	GO:0016298~lipase activity	13	1.43965	0.0140244	AT4G24160, AT4G38690, AT3G43570, AT1G53920, AT2G30550, AT5G37710, AT3G15730, AT2G40116, AT5G45960, AT3G14360, AT4G18550, AT1G75880, AT5G40990	636	136	14806	2.22528	0.999941	0.27736	19.1507
GOTERM_BP_FAT	GO:0016042~lipid catabolic process	16	1.77187	0.0209176	AT3G01420, AT1G06550, AT3G43570, AT5G49900, AT3G51840, AT1G53920, AT5G37710, AT3G24360, AT3G15730, AT2G40116, AT5G45960, AT1G78440, AT1G75880, AT4G16760, AT1G28590, AT5G40990	572	205	13998	1.91001	1	0.311369	28.9478
SP_PIR_KEYWORDS	lipid degradation	8	0.885936	0.197689	AT3G15730, AT2G40116, AT5G45960, AT3G43570, AT1G75880, AT1G53920, AT1G28590, AT5G40990	881	143	26538	1.68518	1	0.540466	94.6748
INTERPRO	IPR001087:Lipase, GDSL	6	0.664452	0.389574	AT5G45960, AT3G43570, AT1G75880, AT1G53920, AT1G28590, AT5G40990	815	105	20885	1.46433	1	0.996708	99.9619
INTERPRO	IPR008265:Lipase, GDSL, active site	6	0.664452	0.443699	AT5G45960, AT3G43570, AT1G75880, AT1G53920, AT1G28590, AT5G40990	815	112	20885	1.37281	1	0.998704	99.9913
PIR_SUPERFAMILY	PIRSF009365:lipase	6	0.664452	0.516711	AT5G45960, AT3G43570, AT1G75880, AT1G53920, AT1G28590, AT5G40990	419	97	8556	1.2631	1	0.999951	99.995
Annotation Cluster 57	Enrichment Score: 0.8594103720310305
Category	Term	Count	%	PValue	Genes	List Total	Pop Hits	Pop Total	Fold Enrichment	Bonferroni	Benjamini	FDR
SP_PIR_KEYWORDS	chloroplast	35	3.87597	0.0632192	AT4G27670, AT1G24360, AT3G26070, AT1G74040, AT5G11520, AT4G32770, AT4G30920, AT4G02780, AT3G45140, AT1G71810, AT5G65780, AT4G04020, AT1G20020, AT1G10070, AT4G36810, AT2G43710, AT1G43800, AT5G11880, AT3G10050, AT1G63940, AT1G60950, AT1G54570, AT3G22400, AT1G79460, AT2G34430, AT2G30080, AT4G16390, AT3G01500, AT1G48850, AT4G13010, AT1G08250, AT5G43860, AT5G42650, AT3G25810, AT1G75330	881	780	26538	1.35165	1	0.285159	58.0857
SP_PIR_KEYWORDS	plastid	32	3.54374	0.127762	AT4G27670, AT1G24360, AT3G26070, AT1G74040, AT5G11520, AT4G32770, AT4G30920, AT4G02780, AT3G45140, AT1G71810, AT5G65780, AT4G04020, AT1G20020, AT1G10070, AT4G36810, AT3G10050, AT5G11880, AT1G63940, AT1G60950, AT1G54570, AT3G22400, AT1G79460, AT2G30080, AT4G16390, AT3G01500, AT1G48850, AT4G13010, AT1G08250, AT5G43860, AT5G42650, AT3G25810, AT1G75330	881	755	26538	1.27672	1	0.409619	83.7983
UP_SEQ_FEATURE	transit peptide:Chloroplast	30	3.32226	0.133374	AT4G27670, AT3G26070, AT1G24360, AT1G74040, AT5G11520, AT4G32770, AT4G30920, AT4G02780, AT3G45140, AT1G71810, AT5G65780, AT4G04020, AT1G20020, AT1G10070, AT4G36810, AT3G10050, AT5G11880, AT1G63940, AT1G60950, AT1G54570, AT1G79460, AT2G30080, AT4G16390, AT3G01500, AT1G48850, AT1G08250, AT5G43860, AT5G42650, AT3G25810, AT1G75330	334	624	8885	1.27893	1	0.89339	88.6147
SP_PIR_KEYWORDS	transit peptide	36	3.98671	0.338873	AT4G27670, AT1G24360, AT3G26070, AT3G10370, AT1G59900, AT1G74040, AT4G25200, AT5G11520, AT4G32770, AT4G30920, AT3G02090, AT4G02780, AT3G45140, AT1G71810, AT5G65780, AT5G47770, AT4G04020, AT1G23800, AT1G20020, AT1G10070, AT4G36810, AT5G11880, AT3G10050, AT1G63940, AT1G60950, AT1G54570, AT1G79460, AT2G30080, AT4G16390, AT3G01500, AT1G48850, AT1G08250, AT5G43860, AT5G42650, AT3G25810, AT1G75330	881	978	26538	1.10881	1	0.728481	99.5953
Annotation Cluster 58	Enrichment Score: 0.8577623016831755
Category	Term	Count	%	PValue	Genes	List Total	Pop Hits	Pop Total	Fold Enrichment	Bonferroni	Benjamini	FDR
SMART	SM00046:DAGKc	3	0.332226	0.0333866	AT4G21540, AT2G20900, AT4G30340	228	10	7691	10.1197	0.987898	0.46774	32.6618
INTERPRO	IPR001206:Diacylglycerol kinase, catalytic region	3	0.332226	0.0554759	AT4G21540, AT2G20900, AT4G30340	815	10	20885	7.68773	1	0.784915	59.7588
GOTERM_BP_FAT	GO:0007205~activation of protein kinase C activity by G-protein coupled receptor protein signaling pathway	3	0.332226	0.0715958	AT4G21540, AT2G20900, AT4G30340	572	11	13998	6.67419	1	0.579156	69.9104
GOTERM_BP_FAT	GO:0032147~activation of protein kinase activity	3	0.332226	0.0715958	AT4G21540, AT2G20900, AT4G30340	572	11	13998	6.67419	1	0.579156	69.9104
GOTERM_MF_FAT	GO:0004143~diacylglycerol kinase activity	3	0.332226	0.078167	AT4G21540, AT2G20900, AT4G30340	636	11	14806	6.34906	1	0.639798	70.6261
GOTERM_BP_FAT	GO:0007186~G-protein coupled receptor protein signaling pathway	4	0.442968	0.0799133	AT1G31930, AT4G21540, AT2G20900, AT4G30340	572	25	13998	3.91552	1	0.603633	73.9846
GOTERM_BP_FAT	GO:0033674~positive regulation of kinase activity	3	0.332226	0.109406	AT4G21540, AT2G20900, AT4G30340	572	14	13998	5.24401	1	0.677099	84.6366
GOTERM_BP_FAT	GO:0045860~positive regulation of protein kinase activity	3	0.332226	0.109406	AT4G21540, AT2G20900, AT4G30340	572	14	13998	5.24401	1	0.677099	84.6366
GOTERM_BP_FAT	GO:0042325~regulation of phosphorylation	4	0.442968	0.150153	AT4G21540, AT2G20900, AT4G30340, AT3G25800	572	33	13998	2.96631	1	0.762023	92.7944
GOTERM_BP_FAT	GO:0051347~positive regulation of transferase activity	3	0.332226	0.151151	AT4G21540, AT2G20900, AT4G30340	572	17	13998	4.31859	1	0.761978	92.9299
GOTERM_BP_FAT	GO:0019220~regulation of phosphate metabolic process	4	0.442968	0.180279	AT4G21540, AT2G20900, AT4G30340, AT3G25800	572	36	13998	2.71911	1	0.800476	95.9796
GOTERM_BP_FAT	GO:0051174~regulation of phosphorus metabolic process	4	0.442968	0.180279	AT4G21540, AT2G20900, AT4G30340, AT3G25800	572	36	13998	2.71911	1	0.800476	95.9796
GOTERM_BP_FAT	GO:0043549~regulation of kinase activity	3	0.332226	0.317457	AT4G21540, AT2G20900, AT4G30340	572	28	13998	2.622	1	0.921621	99.7918
GOTERM_BP_FAT	GO:0045859~regulation of protein kinase activity	3	0.332226	0.317457	AT4G21540, AT2G20900, AT4G30340	572	28	13998	2.622	1	0.921621	99.7918
GOTERM_BP_FAT	GO:0043085~positive regulation of catalytic activity	3	0.332226	0.362598	AT4G21540, AT2G20900, AT4G30340	572	31	13998	2.36826	1	0.941828	99.9311
GOTERM_BP_FAT	GO:0051338~regulation of transferase activity	3	0.332226	0.362598	AT4G21540, AT2G20900, AT4G30340	572	31	13998	2.36826	1	0.941828	99.9311
GOTERM_BP_FAT	GO:0044093~positive regulation of molecular function	3	0.332226	0.377404	AT4G21540, AT2G20900, AT4G30340	572	32	13998	2.29425	1	0.948265	99.9529
Annotation Cluster 59	Enrichment Score: 0.7858988550436392
Category	Term	Count	%	PValue	Genes	List Total	Pop Hits	Pop Total	Fold Enrichment	Bonferroni	Benjamini	FDR
INTERPRO	IPR000109:TGF-beta receptor, type I/II extracellular region	5	0.55371	0.129794	AT2G26690, AT1G52190, AT1G69850, AT2G02040, AT5G62680	815	50	20885	2.56258	1	0.924343	89.1099
GOTERM_BP_FAT	GO:0015833~peptide transport	6	0.664452	0.156722	AT2G26690, AT1G52190, AT1G69850, AT2G02040, AT4G10770, AT5G62680	572	70	13998	2.0976	1	0.770438	93.6438
GOTERM_BP_FAT	GO:0006857~oligopeptide transport	6	0.664452	0.156722	AT2G26690, AT1G52190, AT1G69850, AT2G02040, AT4G10770, AT5G62680	572	70	13998	2.0976	1	0.770438	93.6438
INTERPRO	IPR018456:TGF-beta receptor, type I/II extracellular region, conserved site	3	0.332226	0.225369	AT2G26690, AT1G52190, AT2G02040	815	23	20885	3.34249	1	0.976892	98.2972
Annotation Cluster 60	Enrichment Score: 0.7797715118021302
Category	Term	Count	%	PValue	Genes	List Total	Pop Hits	Pop Total	Fold Enrichment	Bonferroni	Benjamini	FDR
GOTERM_MF_FAT	GO:0005275~amine transmembrane transporter activity	8	0.885936	0.0343028	AT2G41700, AT4G35090, AT1G79900, AT3G16240, AT5G02180, AT3G55740, AT3G30390, AT1G31830	636	72	14806	2.58665	1	0.452346	40.8666
GOTERM_MF_FAT	GO:0015171~amino acid transmembrane transporter activity	7	0.775194	0.0594429	AT2G41700, AT4G35090, AT1G79900, AT5G02180, AT3G55740, AT3G30390, AT1G31830	636	65	14806	2.50706	1	0.563567	60.2438
GOTERM_BP_FAT	GO:0015849~organic acid transport	6	0.664452	0.205313	AT4G35090, AT5G02180, AT3G55740, AT5G64280, AT3G30390, AT1G31830	572	77	13998	1.90691	1	0.829282	97.565
GOTERM_BP_FAT	GO:0046942~carboxylic acid transport	6	0.664452	0.205313	AT4G35090, AT5G02180, AT3G55740, AT5G64280, AT3G30390, AT1G31830	572	77	13998	1.90691	1	0.829282	97.565
GOTERM_BP_FAT	GO:0006865~amino acid transport	5	0.55371	0.282551	AT4G35090, AT5G02180, AT3G55740, AT3G30390, AT1G31830	572	66	13998	1.85394	1	0.900067	99.5337
GOTERM_BP_FAT	GO:0015837~amine transport	5	0.55371	0.291758	AT4G35090, AT5G02180, AT3G55740, AT3G30390, AT1G31830	572	67	13998	1.82627	1	0.904828	99.6216
INTERPRO	IPR013057:Amino acid transporter, transmembrane	3	0.332226	0.491155	AT5G02180, AT3G55740, AT3G30390	815	42	20885	1.83041	1	0.999357	99.9979
Annotation Cluster 61	Enrichment Score: 0.7542602828176604
Category	Term	Count	%	PValue	Genes	List Total	Pop Hits	Pop Total	Fold Enrichment	Bonferroni	Benjamini	FDR
GOTERM_BP_FAT	GO:0051186~cofactor metabolic process	18	1.99336	0.0647741	AT2G20860, AT5G16440, AT3G06650, AT1G60810, AT3G24170, AT2G36460, AT2G43820, AT5G43330, AT4G32770, AT4G22220, AT4G22920, AT3G02360, AT4G21320, AT5G43860, AT4G36940, AT5G14760, AT5G55070, AT1G76490	572	279	13998	1.57884	1	0.548712	66.1299
GOTERM_BP_FAT	GO:0006732~coenzyme metabolic process	13	1.43965	0.102628	AT2G20860, AT3G06650, AT1G60810, AT3G24170, AT2G36460, AT2G43820, AT5G43330, AT3G02360, AT4G21320, AT4G36940, AT5G14760, AT5G55070, AT1G76490	572	195	13998	1.63147	1	0.664436	82.633
GOTERM_BP_FAT	GO:0009108~coenzyme biosynthetic process	6	0.664452	0.305637	AT2G20860, AT3G06650, AT4G21320, AT4G36940, AT5G14760, AT1G60810	572	90	13998	1.63147	1	0.915664	99.7252
GOTERM_BP_FAT	GO:0051188~cofactor biosynthetic process	8	0.885936	0.473246	AT4G22220, AT2G20860, AT5G16440, AT3G06650, AT4G21320, AT4G36940, AT5G14760, AT1G60810	572	159	13998	1.2313	1	0.97479	99.9968
Annotation Cluster 62	Enrichment Score: 0.7262707850824228
Category	Term	Count	%	PValue	Genes	List Total	Pop Hits	Pop Total	Fold Enrichment	Bonferroni	Benjamini	FDR
PIR_SUPERFAMILY	PIRSF002581:chaperone HSP70	3	0.332226	0.0978459	AT5G42020, AT3G12580, AT5G49910	419	11	8556	5.5691	1	0.946392	75.4103
INTERPRO	IPR018181:Heat shock protein 70, conserved site	3	0.332226	0.114024	AT5G42020, AT3G12580, AT5G49910	815	15	20885	5.12515	1	0.906583	85.4979
INTERPRO	IPR001023:Heat shock protein Hsp70	3	0.332226	0.154145	AT5G42020, AT3G12580, AT5G49910	815	18	20885	4.27096	1	0.947958	93.0747
INTERPRO	IPR013126:Heat shock protein 70	3	0.332226	0.168058	AT5G42020, AT3G12580, AT5G49910	815	19	20885	4.04617	1	0.95695	94.6843
GOTERM_BP_FAT	GO:0006457~protein folding	9	0.996678	0.808574	AT5G42020, AT3G44110, AT5G52640, AT2G18465, AT4G35450, AT3G12170, AT2G42750, AT3G12580, AT5G49910	572	251	13998	0.877483	1	0.999163	100
Annotation Cluster 63	Enrichment Score: 0.7209399471959218
Category	Term	Count	%	PValue	Genes	List Total	Pop Hits	Pop Total	Fold Enrichment	Bonferroni	Benjamini	FDR
GOTERM_BP_FAT	GO:0030243~cellulose metabolic process	8	0.885936	0.0163086	AT3G03050, AT4G23990, AT4G09740, AT4G24010, AT5G36890, AT5G55480, AT5G17420, AT4G02290	572	65	13998	3.01194	1	0.288373	23.3431
GOTERM_BP_FAT	GO:0030245~cellulose catabolic process	3	0.332226	0.286939	AT4G09740, AT5G36890, AT4G02290	572	26	13998	2.8237	1	0.902931	99.5778
GOTERM_BP_FAT	GO:0009251~glucan catabolic process	3	0.332226	0.476356	AT4G09740, AT5G36890, AT4G02290	572	39	13998	1.88246	1	0.974759	99.9971
GOTERM_BP_FAT	GO:0000272~polysaccharide catabolic process	4	0.442968	0.586275	AT3G12500, AT4G09740, AT5G36890, AT4G02290	572	74	13998	1.32281	1	0.989995	99.9999
Annotation Cluster 64	Enrichment Score: 0.7203494078104782
Category	Term	Count	%	PValue	Genes	List Total	Pop Hits	Pop Total	Fold Enrichment	Bonferroni	Benjamini	FDR
GOTERM_CC_FAT	GO:0005792~microsome	4	0.442968	0.152386	AT5G13160, AT4G02520, AT1G04010, AT2G38280	567	33	13779	2.94565	1	0.897027	87.81
GOTERM_CC_FAT	GO:0042598~vesicular fraction	4	0.442968	0.152386	AT5G13160, AT4G02520, AT1G04010, AT2G38280	567	33	13779	2.94565	1	0.897027	87.81
GOTERM_CC_FAT	GO:0005626~insoluble fraction	4	0.442968	0.203995	AT5G13160, AT4G02520, AT1G04010, AT2G38280	567	38	13779	2.55806	1	0.947793	94.5208
GOTERM_CC_FAT	GO:0005624~membrane fraction	4	0.442968	0.203995	AT5G13160, AT4G02520, AT1G04010, AT2G38280	567	38	13779	2.55806	1	0.947793	94.5208
GOTERM_CC_FAT	GO:0000267~cell fraction	4	0.442968	0.258893	AT5G13160, AT4G02520, AT1G04010, AT2G38280	567	43	13779	2.26061	1	0.974317	97.7937
Annotation Cluster 65	Enrichment Score: 0.7014565974885133
Category	Term	Count	%	PValue	Genes	List Total	Pop Hits	Pop Total	Fold Enrichment	Bonferroni	Benjamini	FDR
INTERPRO	IPR008949:Terpenoid synthase	6	0.664452	0.0477779	AT1G79460, AT5G47770, AT4G17190, AT3G25810, AT4G36810, AT4G02780	815	51	20885	3.0148	1	0.759502	54.1969
PIR_SUPERFAMILY	PIRSF005839:terpene synthase	3	0.332226	0.292371	AT1G79460, AT3G25810, AT4G02780	419	22	8556	2.78455	1	0.998572	99.101
INTERPRO	IPR001906:Terpene synthase-like	3	0.332226	0.327462	AT1G79460, AT3G25810, AT4G02780	815	30	20885	2.56258	1	0.992634	99.8213
INTERPRO	IPR005630:Terpene synthase, metal-binding domain	3	0.332226	0.341862	AT1G79460, AT3G25810, AT4G02780	815	31	20885	2.47991	1	0.994023	99.8734
Annotation Cluster 66	Enrichment Score: 0.6866396723006928
Category	Term	Count	%	PValue	Genes	List Total	Pop Hits	Pop Total	Fold Enrichment	Bonferroni	Benjamini	FDR
GOTERM_CC_FAT	GO:0000228~nuclear chromosome	5	0.55371	0.0588191	AT1G22260, AT2G27040, AT5G22110, AT4G02570, AT4G09140	567	36	13779	3.37522	0.999998	0.641518	53.7753
GOTERM_CC_FAT	GO:0044454~nuclear chromosome part	4	0.442968	0.0973693	AT1G22260, AT2G27040, AT5G22110, AT4G09140	567	27	13779	3.60024	1	0.777422	72.8562
GOTERM_CC_FAT	GO:0005694~chromosome	10	1.10742	0.502342	AT1G22260, AT2G18050, AT2G27040, AT5G22110, AT4G02570, AT4G09140, AT5G13820, AT2G22740, AT4G35520, AT5G40820	567	211	13779	1.15173	1	0.995843	99.9861
GOTERM_CC_FAT	GO:0044427~chromosomal part	7	0.775194	0.623019	AT1G22260, AT2G18050, AT2G27040, AT5G22110, AT4G09140, AT5G13820, AT2G22740	567	156	13779	1.09046	1	0.994672	99.9996
Annotation Cluster 67	Enrichment Score: 0.6803219247844254
Category	Term	Count	%	PValue	Genes	List Total	Pop Hits	Pop Total	Fold Enrichment	Bonferroni	Benjamini	FDR
KEGG_PATHWAY	ath00904:Diterpenoid biosynthesis	3	0.332226	0.189917	AT1G79460, AT1G78440, AT4G02780	153	13	2458	3.70739	1	0.569357	89.9839
GOTERM_BP_FAT	GO:0009685~gibberellin metabolic process	3	0.332226	0.210479	AT1G79460, AT1G78440, AT4G02780	572	21	13998	3.496	1	0.835745	97.8087
GOTERM_BP_FAT	GO:0006721~terpenoid metabolic process	7	0.775194	0.210593	AT1G79460, AT4G25700, AT1G78440, AT2G27150, AT4G32770, AT4G36810, AT4G02780	572	98	13998	1.748	1	0.834039	97.8138
GOTERM_BP_FAT	GO:0016101~diterpenoid metabolic process	3	0.332226	0.225681	AT1G79460, AT1G78440, AT4G02780	572	22	13998	3.33709	1	0.85138	98.3997
Annotation Cluster 68	Enrichment Score: 0.6788808733839636
Category	Term	Count	%	PValue	Genes	List Total	Pop Hits	Pop Total	Fold Enrichment	Bonferroni	Benjamini	FDR
GOTERM_MF_FAT	GO:0016877~ligase activity, forming carbon-sulfur bonds	4	0.442968	0.146041	AT3G06650, AT1G65880, AT3G16910, AT4G23850	636	31	14806	3.00385	1	0.789056	90.7099
GOTERM_MF_FAT	GO:0016405~CoA-ligase activity	3	0.332226	0.242931	AT3G06650, AT1G65880, AT3G16910	636	22	14806	3.17453	1	0.884399	98.4836
GOTERM_MF_FAT	GO:0016878~acid-thiol ligase activity	3	0.332226	0.25906	AT3G06650, AT1G65880, AT3G16910	636	23	14806	3.03651	1	0.897047	98.9034
Annotation Cluster 69	Enrichment Score: 0.6519208317330567
Category	Term	Count	%	PValue	Genes	List Total	Pop Hits	Pop Total	Fold Enrichment	Bonferroni	Benjamini	FDR
INTERPRO	IPR013149:Alcohol dehydrogenase, zinc-binding	4	0.442968	0.173835	AT4G13010, AT1G77120, AT5G16990, AT5G16970	815	37	20885	2.77035	1	0.959785	95.2434
INTERPRO	IPR002085:Alcohol dehydrogenase superfamily, zinc-containing	4	0.442968	0.193598	AT4G13010, AT1G77120, AT5G16990, AT5G16970	815	39	20885	2.62828	1	0.968533	96.7672
PIR_SUPERFAMILY	PIRSF000091:alcohol dehydrogenase	3	0.332226	0.329002	AT1G77120, AT5G16990, AT5G16970	419	24	8556	2.55251	1	0.998889	99.5642
Annotation Cluster 70	Enrichment Score: 0.64980874459347
Category	Term	Count	%	PValue	Genes	List Total	Pop Hits	Pop Total	Fold Enrichment	Bonferroni	Benjamini	FDR
SP_PIR_KEYWORDS	transmembrane protein	6	0.664452	0.0329317	AT2G37170, AT2G02040, AT2G34250, AT4G27290, AT5G46240, AT4G00430	881	54	26538	3.34695	0.999945	0.181461	35.973
INTERPRO	IPR012269:Aquaporin	4	0.442968	0.0940358	AT2G37170, AT3G16240, AT4G01470, AT4G00430	815	28	20885	3.66082	1	0.860491	79.3004
UP_SEQ_FEATURE	short sequence motif:NPA 1	4	0.442968	0.142158	AT2G37170, AT3G16240, AT4G01470, AT4G00430	334	35	8885	3.04021	1	0.890282	90.2461
UP_SEQ_FEATURE	short sequence motif:NPA 2	4	0.442968	0.142158	AT2G37170, AT3G16240, AT4G01470, AT4G00430	334	35	8885	3.04021	1	0.890282	90.2461
GOTERM_MF_FAT	GO:0015250~water channel activity	4	0.442968	0.210692	AT2G37170, AT3G16240, AT4G01470, AT4G00430	636	37	14806	2.51674	1	0.86011	97.1595
GOTERM_MF_FAT	GO:0005372~water transporter activity	4	0.442968	0.210692	AT2G37170, AT3G16240, AT4G01470, AT4G00430	636	37	14806	2.51674	1	0.86011	97.1595
INTERPRO	IPR000425:Major intrinsic protein	4	0.442968	0.234588	AT2G37170, AT3G16240, AT4G01470, AT4G00430	815	43	20885	2.38379	1	0.978485	98.5932
PIR_SUPERFAMILY	PIRSF002276:aquaporin	3	0.332226	0.4348	AT2G37170, AT3G16240, AT4G01470	419	30	8556	2.042	1	0.999856	99.9579
GOTERM_MF_FAT	GO:0022838~substrate specific channel activity	6	0.664452	0.626171	AT2G37170, AT3G16240, AT3G01280, AT5G46240, AT4G01470, AT4G00430	636	125	14806	1.11743	1	0.994606	100
GOTERM_MF_FAT	GO:0015267~channel activity	6	0.664452	0.633189	AT2G37170, AT3G16240, AT3G01280, AT5G46240, AT4G01470, AT4G00430	636	126	14806	1.10857	1	0.9945	100
GOTERM_MF_FAT	GO:0022803~passive transmembrane transporter activity	6	0.664452	0.633189	AT2G37170, AT3G16240, AT3G01280, AT5G46240, AT4G01470, AT4G00430	636	126	14806	1.10857	1	0.9945	100
Annotation Cluster 71	Enrichment Score: 0.6495767778873294
Category	Term	Count	%	PValue	Genes	List Total	Pop Hits	Pop Total	Fold Enrichment	Bonferroni	Benjamini	FDR
SP_PIR_KEYWORDS	ank repeat	7	0.775194	0.103439	AT5G09410, AT2G17390, AT3G04470, AT5G14230, AT4G35450, AT3G24530, AT2G28840	881	97	26538	2.1738	1	0.366841	76.6329
SMART	SM00248:ANK	6	0.664452	0.241031	AT5G09410, AT3G04470, AT5G14230, AT4G35450, AT3G24530, AT2G28840	228	113	7691	1.7911	1	0.981383	95.9714
INTERPRO	IPR002110:Ankyrin	6	0.664452	0.451349	AT5G09410, AT3G04470, AT5G14230, AT4G35450, AT3G24530, AT2G28840	815	113	20885	1.36066	1	0.998811	99.993
Annotation Cluster 72	Enrichment Score: 0.6213949941033249
Category	Term	Count	%	PValue	Genes	List Total	Pop Hits	Pop Total	Fold Enrichment	Bonferroni	Benjamini	FDR
GOTERM_MF_FAT	GO:0031420~alkali metal ion binding	9	0.996678	0.013691	AT3G52990, AT3G02050, AT2G30070, AT1G54115, AT3G09640, AT5G48230, AT4G10310, AT5G46240, AT5G55470	636	74	14806	2.83134	0.999926	0.279639	18.7383
SP_PIR_KEYWORDS	potassium	6	0.664452	0.0192614	AT3G02050, AT2G30070, AT3G09640, AT5G48230, AT4G10310, AT5G46240	881	47	26538	3.84544	0.996649	0.121478	22.815
GOTERM_MF_FAT	GO:0030955~potassium ion binding	7	0.775194	0.0429606	AT3G52990, AT3G02050, AT2G30070, AT3G09640, AT5G48230, AT4G10310, AT5G46240	636	60	14806	2.71599	1	0.505701	48.3627
SP_PIR_KEYWORDS	potassium transport	4	0.442968	0.0886363	AT3G02050, AT2G30070, AT4G10310, AT5G46240	881	32	26538	3.76532	1	0.333613	70.9398
GOTERM_BP_FAT	GO:0015672~monovalent inorganic cation transport	10	1.10742	0.201902	AT2G28520, AT3G02050, AT1G15690, AT2G30070, AT1G54115, AT2G21410, AT4G10310, AT5G64280, AT5G46240, AT5G55470	572	159	13998	1.53912	1	0.827495	97.3904
SP_PIR_KEYWORDS	ion transport	11	1.21816	0.208878	AT1G15460, AT2G30080, AT3G01280, AT3G02050, AT1G15690, AT2G30070, AT1G63440, AT1G54115, AT4G10310, AT5G46240, AT5G55470	881	224	26538	1.47923	1	0.554098	95.5831
GOTERM_MF_FAT	GO:0015079~potassium ion transmembrane transporter activity	3	0.332226	0.2752	AT3G02050, AT2G30070, AT4G10310	636	24	14806	2.90998	1	0.903453	99.2128
GOTERM_BP_FAT	GO:0006813~potassium ion transport	4	0.442968	0.379215	AT3G02050, AT2G30070, AT4G10310, AT5G46240	572	54	13998	1.81274	1	0.948407	99.9551
GOTERM_BP_FAT	GO:0030001~metal ion transport	11	1.21816	0.581147	AT1G23000, AT1G15520, AT2G30080, AT3G02050, AT2G30070, AT1G63440, AT1G54115, AT4G10310, AT5G64280, AT5G46240, AT5G55470	572	252	13998	1.06822	1	0.989747	99.9999
GOTERM_BP_FAT	GO:0006812~cation transport	16	1.77187	0.602107	AT2G28520, AT1G15520, AT2G47830, AT5G64280, AT4G10310, AT2G38290, AT1G23000, AT2G30080, AT3G02050, AT1G15690, AT2G30070, AT1G63440, AT1G54115, AT2G21410, AT5G46240, AT5G55470	572	383	13998	1.02233	1	0.991316	100
GOTERM_MF_FAT	GO:0046873~metal ion transmembrane transporter activity	7	0.775194	0.607243	AT2G30080, AT3G02050, AT2G30070, AT1G63440, AT4G10310, AT5G46240, AT5G55470	636	147	14806	1.10857	1	0.993513	99.9999
GOTERM_MF_FAT	GO:0022890~inorganic cation transmembrane transporter activity	9	0.996678	0.779293	AT2G28520, AT2G30080, AT3G02050, AT2G30070, AT1G63440, AT2G21410, AT4G10310, AT5G55470, AT2G38290	636	231	14806	0.907008	1	0.999168	100
GOTERM_BP_FAT	GO:0006811~ion transport	18	1.99336	0.796003	AT2G28520, AT1G15460, AT1G15520, AT3G01280, AT2G47830, AT5G64280, AT4G10310, AT2G38290, AT1G23000, AT2G30080, AT3G02050, AT1G15690, AT2G30070, AT1G63440, AT1G54115, AT2G21410, AT5G46240, AT5G55470	572	493	13998	0.893502	1	0.998953	100
GOTERM_MF_FAT	GO:0015077~monovalent inorganic cation transmembrane transporter activity	6	0.664452	0.829683	AT2G28520, AT3G02050, AT2G30070, AT2G21410, AT4G10310, AT5G55470	636	162	14806	0.862218	1	0.999659	100
GOTERM_MF_FAT	GO:0015078~hydrogen ion transmembrane transporter activity	3	0.332226	0.988216	AT2G28520, AT2G21410, AT5G55470	636	147	14806	0.475099	1	1	100
Annotation Cluster 73	Enrichment Score: 0.6151344914203174
Category	Term	Count	%	PValue	Genes	List Total	Pop Hits	Pop Total	Fold Enrichment	Bonferroni	Benjamini	FDR
INTERPRO	IPR004045:Glutathione S-transferase, N-terminal	6	0.664452	0.0749887	AT1G17180, AT3G09270, AT5G41210, AT4G02520, AT1G75270, AT5G02790	815	58	20885	2.65094	1	0.845195	71.1545
INTERPRO	IPR017933:Glutathione S-transferase/chloride channel, C-terminal	6	0.664452	0.0840305	AT1G17180, AT3G09270, AT5G41210, AT4G02520, AT1G75270, AT5G02790	815	60	20885	2.56258	1	0.843319	75.3374
INTERPRO	IPR004046:Glutathione S-transferase, C-terminal	5	0.55371	0.116299	AT1G17180, AT3G09270, AT4G02520, AT1G75270, AT5G02790	815	48	20885	2.66935	1	0.907245	86.0806
INTERPRO	IPR010987:Glutathione S-transferase, C-terminal-like	5	0.55371	0.197455	AT1G17180, AT3G09270, AT5G41210, AT4G02520, AT1G75270	815	59	20885	2.17168	1	0.969312	97.0051
GOTERM_BP_FAT	GO:0009407~toxin catabolic process	4	0.442968	0.289098	AT1G17180, AT3G09270, AT5G41210, AT4G02520	572	46	13998	2.128	1	0.903653	99.598
GOTERM_BP_FAT	GO:0009404~toxin metabolic process	4	0.442968	0.289098	AT1G17180, AT3G09270, AT5G41210, AT4G02520	572	46	13998	2.128	1	0.903653	99.598
GOTERM_MF_FAT	GO:0016765~transferase activity, transferring alkyl or aryl (other than methyl) groups	8	0.885936	0.303269	AT1G17180, AT3G09270, AT5G41210, AT5G58770, AT5G47770, AT4G02520, AT4G17190, AT4G36810	636	127	14806	1.46645	1	0.919423	99.5656
GOTERM_MF_FAT	GO:0004364~glutathione transferase activity	4	0.442968	0.35137	AT1G17180, AT3G09270, AT5G41210, AT4G02520	636	49	14806	1.9004	1	0.943419	99.852
INTERPRO	IPR012335:Thioredoxin fold	9	0.996678	0.565643	AT1G17180, AT3G09270, AT2G41680, AT5G41210, AT4G02520, AT1G75270, AT3G58620, AT3G62950, AT5G02790	815	208	20885	1.10881	1	0.99985	99.9998
COG_ONTOLOGY	Posttranslational modification, protein turnover, chaperones	12	1.3289	0.968174	AT1G17180, AT4G10250, AT4G27670, AT1G75950, AT5G41210, AT2G05920, AT5G22920, AT4G02520, AT4G25200, AT1G75270, AT3G12170, AT5G02790	175	254	2563	0.691924	1	0.999846	100
Annotation Cluster 74	Enrichment Score: 0.5991837625475509
Category	Term	Count	%	PValue	Genes	List Total	Pop Hits	Pop Total	Fold Enrichment	Bonferroni	Benjamini	FDR
GOTERM_MF_FAT	GO:0008237~metallopeptidase activity	8	0.885936	0.0833697	AT2G24200, AT4G38220, AT1G24140, AT4G17830, AT1G09300, AT3G02090, AT4G30920, AT5G65620	636	88	14806	2.11635	1	0.65788	73.0249
SP_PIR_KEYWORDS	metalloprotease	3	0.332226	0.299445	AT1G24140, AT3G02090, AT5G65620	881	33	26538	2.73842	1	0.686074	99.1249
GOTERM_MF_FAT	GO:0004222~metalloendopeptidase activity	3	0.332226	0.638444	AT1G24140, AT3G02090, AT5G65620	636	50	14806	1.39679	1	0.994482	100
Annotation Cluster 75	Enrichment Score: 0.5818505971276399
Category	Term	Count	%	PValue	Genes	List Total	Pop Hits	Pop Total	Fold Enrichment	Bonferroni	Benjamini	FDR
GOTERM_BP_FAT	GO:0030243~cellulose metabolic process	8	0.885936	0.0163086	AT3G03050, AT4G23990, AT4G09740, AT4G24010, AT5G36890, AT5G55480, AT5G17420, AT4G02290	572	65	13998	3.01194	1	0.288373	23.3431
INTERPRO	IPR005150:Cellulose synthase	4	0.442968	0.0789415	AT3G03050, AT4G23990, AT4G24010, AT5G17420	815	26	20885	3.94243	1	0.848069	73.0589
SP_PIR_KEYWORDS	cell wall	10	1.10742	0.0832185	AT4G25810, AT2G45220, AT5G67360, AT2G38540, AT1G70370, AT1G32170, AT2G40610, AT5G19730, AT5G09760, AT3G13790	881	159	26538	1.8945	1	0.332416	68.5534
GOTERM_MF_FAT	GO:0016760~cellulose synthase (UDP-forming) activity	4	0.442968	0.107389	AT3G03050, AT4G23990, AT4G24010, AT5G17420	636	27	14806	3.44887	1	0.723359	81.9121
GOTERM_BP_FAT	GO:0044042~glucan metabolic process	10	1.10742	0.164345	AT4G25810, AT3G03050, AT4G23990, AT4G09740, AT1G32170, AT4G24010, AT5G36890, AT5G55480, AT5G17420, AT4G02290	572	151	13998	1.62066	1	0.78303	94.5117
SP_PIR_KEYWORDS	cell wall biogenesis/degradation	13	1.43965	0.185561	AT2G45220, AT3G03050, AT4G23990, AT2G38540, AT5G19730, AT4G24010, AT4G02290, AT4G25810, AT2G40610, AT1G32170, AT4G09740, AT5G17420, AT5G09760	881	270	26538	1.45035	1	0.524062	93.4973
GOTERM_BP_FAT	GO:0030244~cellulose biosynthetic process	4	0.442968	0.201192	AT3G03050, AT4G23990, AT4G24010, AT5G17420	572	38	13998	2.576	1	0.828271	97.3526
GOTERM_MF_FAT	GO:0016759~cellulose synthase activity	4	0.442968	0.222029	AT3G03050, AT4G23990, AT4G24010, AT5G17420	636	38	14806	2.45051	1	0.872843	97.7153
GOTERM_BP_FAT	GO:0005976~polysaccharide metabolic process	12	1.3289	0.281506	AT4G25810, AT3G08840, AT3G12500, AT3G03050, AT4G23990, AT4G09740, AT1G32170, AT4G24010, AT5G36890, AT5G55480, AT5G17420, AT4G02290	572	219	13998	1.34093	1	0.900391	99.5227
GOTERM_BP_FAT	GO:0016051~carbohydrate biosynthetic process	13	1.43965	0.336883	AT2G35710, AT3G03050, AT4G23990, AT2G45790, AT1G65880, AT4G24010, AT4G39800, AT3G08840, AT4G31500, AT3G01040, AT3G04120, AT1G71220, AT5G17420	572	254	13998	1.25251	1	0.93337	99.8695
GOTERM_BP_FAT	GO:0007047~cell wall organization	14	1.55039	0.340501	AT2G45220, AT3G03050, AT4G23990, AT2G38540, AT5G19730, AT4G24010, AT1G13980, AT4G02290, AT4G25810, AT2G40610, AT1G32170, AT4G09740, AT5G17420, AT5G09760	572	277	13998	1.23685	1	0.933784	99.8805
GOTERM_BP_FAT	GO:0045229~external encapsulating structure organization	14	1.55039	0.416717	AT2G45220, AT3G03050, AT4G23990, AT2G38540, AT5G19730, AT4G24010, AT1G13980, AT4G02290, AT4G25810, AT2G40610, AT1G32170, AT4G09740, AT5G17420, AT5G09760	572	293	13998	1.16931	1	0.961255	99.9836
GOTERM_BP_FAT	GO:0034637~cellular carbohydrate biosynthetic process	9	0.996678	0.508623	AT3G03050, AT4G23990, AT4G31500, AT1G65880, AT2G45790, AT4G24010, AT3G04120, AT4G39800, AT5G17420	572	189	13998	1.16533	1	0.980696	99.999
GOTERM_BP_FAT	GO:0006073~cellular glucan metabolic process	6	0.664452	0.574281	AT4G25810, AT3G03050, AT4G23990, AT1G32170, AT4G24010, AT5G17420	572	124	13998	1.18413	1	0.98905	99.9999
GOTERM_BP_FAT	GO:0009250~glucan biosynthetic process	4	0.442968	0.59544	AT3G03050, AT4G23990, AT4G24010, AT5G17420	572	75	13998	1.30517	1	0.990914	100
SP_PIR_KEYWORDS	golgi apparatus	7	0.775194	0.620509	AT3G03050, AT4G23990, AT3G23820, AT4G32640, AT4G24010, AT4G34450, AT4G21060	881	193	26538	1.09253	1	0.92251	99.9998
GOTERM_BP_FAT	GO:0000271~polysaccharide biosynthetic process	5	0.55371	0.640292	AT3G08840, AT3G03050, AT4G23990, AT4G24010, AT5G17420	572	107	13998	1.14355	1	0.994231	100
GOTERM_BP_FAT	GO:0044264~cellular polysaccharide metabolic process	6	0.664452	0.758184	AT4G25810, AT3G03050, AT4G23990, AT1G32170, AT4G24010, AT5G17420	572	154	13998	0.953456	1	0.998345	100
GOTERM_BP_FAT	GO:0033692~cellular polysaccharide biosynthetic process	4	0.442968	0.797054	AT3G03050, AT4G23990, AT4G24010, AT5G17420	572	103	13998	0.95037	1	0.99895	100
Annotation Cluster 76	Enrichment Score: 0.5804505366116403
Category	Term	Count	%	PValue	Genes	List Total	Pop Hits	Pop Total	Fold Enrichment	Bonferroni	Benjamini	FDR
GOTERM_BP_FAT	GO:0009072~aromatic amino acid family metabolic process	6	0.664452	0.0920667	AT4G31500, AT1G48850, AT1G08250, AT2G37040, AT3G53260, AT2G43820	572	59	13998	2.48868	1	0.641446	79.0168
GOTERM_BP_FAT	GO:0043648~dicarboxylic acid metabolic process	6	0.664452	0.17694	AT5G11880, AT4G31500, AT1G48850, AT1G08250, AT5G43330, AT3G22200	572	73	13998	2.0114	1	0.795993	95.7065
GOTERM_BP_FAT	GO:0046417~chorismate metabolic process	3	0.332226	0.540922	AT4G31500, AT1G48850, AT1G08250	572	44	13998	1.66855	1	0.985961	99.9997
GOTERM_BP_FAT	GO:0009073~aromatic amino acid family biosynthetic process	3	0.332226	0.540922	AT4G31500, AT1G48850, AT1G08250	572	44	13998	1.66855	1	0.985961	99.9997
Annotation Cluster 77	Enrichment Score: 0.5699138844554582
Category	Term	Count	%	PValue	Genes	List Total	Pop Hits	Pop Total	Fold Enrichment	Bonferroni	Benjamini	FDR
GOTERM_BP_FAT	GO:0009744~response to sucrose stimulus	4	0.442968	0.180279	AT1G31930, AT4G01900, AT3G04120, AT3G47340	572	36	13998	2.71911	1	0.800476	95.9796
GOTERM_BP_FAT	GO:0034285~response to disaccharide stimulus	4	0.442968	0.190662	AT1G31930, AT4G01900, AT3G04120, AT3G47340	572	37	13998	2.64562	1	0.817985	96.7284
GOTERM_BP_FAT	GO:0009743~response to carbohydrate stimulus	9	0.996678	0.56761	AT1G31930, AT3G11840, AT3G23250, AT1G80840, AT2G35930, AT4G01900, AT5G47220, AT3G04120, AT3G47340	572	199	13998	1.10678	1	0.988343	99.9999
Annotation Cluster 78	Enrichment Score: 0.5631676602383562
Category	Term	Count	%	PValue	Genes	List Total	Pop Hits	Pop Total	Fold Enrichment	Bonferroni	Benjamini	FDR
GOTERM_BP_FAT	GO:0010386~lateral root primordium development	3	0.332226	0.0394999	AT3G22400, AT1G55020, AT1G13980	572	8	13998	9.17701	1	0.430127	47.8756
GOTERM_BP_FAT	GO:0022622~root system development	11	1.21816	0.2792	AT1G31930, AT3G22400, AT3G02260, AT5G03150, AT4G31500, AT5G46700, AT1G16300, AT1G55020, AT3G28860, AT1G13980, AT4G30340	572	196	13998	1.37343	1	0.89949	99.4973
GOTERM_BP_FAT	GO:0048364~root development	11	1.21816	0.2792	AT1G31930, AT3G22400, AT3G02260, AT5G03150, AT4G31500, AT5G46700, AT1G16300, AT1G55020, AT3G28860, AT1G13980, AT4G30340	572	196	13998	1.37343	1	0.89949	99.4973
GOTERM_BP_FAT	GO:0048527~lateral root development	4	0.442968	0.345505	AT3G22400, AT1G55020, AT3G28860, AT1G13980	572	51	13998	1.91937	1	0.936044	99.8944
GOTERM_BP_FAT	GO:0048528~post-embryonic root development	4	0.442968	0.401488	AT3G22400, AT1G55020, AT3G28860, AT1G13980	572	56	13998	1.748	1	0.955442	99.9751
GOTERM_BP_FAT	GO:0048569~post-embryonic organ development	4	0.442968	0.978229	AT3G22400, AT1G55020, AT3G28860, AT1G13980	572	178	13998	0.549933	1	0.999999	100
Annotation Cluster 79	Enrichment Score: 0.5243812251433025
Category	Term	Count	%	PValue	Genes	List Total	Pop Hits	Pop Total	Fold Enrichment	Bonferroni	Benjamini	FDR
GOTERM_BP_FAT	GO:0009820~alkaloid metabolic process	7	0.775194	0.0325194	AT3G02360, AT1G74000, AT5G14760, AT3G51440, AT2G36460, AT1G08470, AT3G57030	572	59	13998	2.90346	1	0.394787	41.4019
GOTERM_BP_FAT	GO:0019362~pyridine nucleotide metabolic process	4	0.442968	0.311637	AT3G02360, AT4G36940, AT5G14760, AT2G36460	572	48	13998	2.03934	1	0.918202	99.7612
GOTERM_BP_FAT	GO:0006733~oxidoreduction coenzyme metabolic process	4	0.442968	0.401488	AT3G02360, AT4G36940, AT5G14760, AT2G36460	572	56	13998	1.748	1	0.955442	99.9751
GOTERM_BP_FAT	GO:0006769~nicotinamide metabolic process	3	0.332226	0.540922	AT3G02360, AT5G14760, AT2G36460	572	44	13998	1.66855	1	0.985961	99.9997
GOTERM_BP_FAT	GO:0046496~nicotinamide nucleotide metabolic process	3	0.332226	0.540922	AT3G02360, AT5G14760, AT2G36460	572	44	13998	1.66855	1	0.985961	99.9997
GOTERM_BP_FAT	GO:0043603~cellular amide metabolic process	3	0.332226	0.599763	AT3G02360, AT5G14760, AT2G36460	572	49	13998	1.49829	1	0.99123	100
Annotation Cluster 80	Enrichment Score: 0.5076472119541678
Category	Term	Count	%	PValue	Genes	List Total	Pop Hits	Pop Total	Fold Enrichment	Bonferroni	Benjamini	FDR
GOTERM_BP_FAT	GO:0006721~terpenoid metabolic process	7	0.775194	0.210593	AT1G79460, AT4G25700, AT1G78440, AT2G27150, AT4G32770, AT4G36810, AT4G02780	572	98	13998	1.748	1	0.834039	97.8138
GOTERM_BP_FAT	GO:0016116~carotenoid metabolic process	3	0.332226	0.377404	AT4G25700, AT4G32770, AT4G36810	572	32	13998	2.29425	1	0.948265	99.9529
GOTERM_BP_FAT	GO:0016108~tetraterpenoid metabolic process	3	0.332226	0.377404	AT4G25700, AT4G32770, AT4G36810	572	32	13998	2.29425	1	0.948265	99.9529
Annotation Cluster 81	Enrichment Score: 0.50445565736502
Category	Term	Count	%	PValue	Genes	List Total	Pop Hits	Pop Total	Fold Enrichment	Bonferroni	Benjamini	FDR
GOTERM_BP_FAT	GO:0051321~meiotic cell cycle	7	0.775194	0.0401132	AT5G22500, AT1G22260, AT4G33790, AT1G75950, AT3G24170, AT4G35520, AT5G40820	572	62	13998	2.76297	1	0.424202	48.4111
GOTERM_BP_FAT	GO:0051327~M phase of meiotic cell cycle	4	0.442968	0.26669	AT1G22260, AT1G75950, AT4G35520, AT5G40820	572	44	13998	2.22473	1	0.890914	99.336
GOTERM_BP_FAT	GO:0007126~meiosis	4	0.442968	0.26669	AT1G22260, AT1G75950, AT4G35520, AT5G40820	572	44	13998	2.22473	1	0.890914	99.336
GOTERM_BP_FAT	GO:0007049~cell cycle	12	1.3289	0.355131	AT5G22500, AT1G22260, AT4G33790, AT4G02570, AT1G30690, AT3G60190, AT1G75950, AT3G24170, AT4G35520, AT5G63610, AT1G13980, AT5G40820	572	234	13998	1.25498	1	0.94011	99.9169
GOTERM_BP_FAT	GO:0000279~M phase	4	0.442968	0.630756	AT1G22260, AT1G75950, AT4G35520, AT5G40820	572	79	13998	1.23909	1	0.993692	100
GOTERM_BP_FAT	GO:0022402~cell cycle process	6	0.664452	0.636519	AT1G22260, AT1G75950, AT3G24170, AT4G35520, AT1G13980, AT5G40820	572	133	13998	1.104	1	0.994049	100
GOTERM_BP_FAT	GO:0022403~cell cycle phase	4	0.442968	0.723517	AT1G22260, AT1G75950, AT4G35520, AT5G40820	572	91	13998	1.07569	1	0.997642	100
Annotation Cluster 82	Enrichment Score: 0.4921924150946565
Category	Term	Count	%	PValue	Genes	List Total	Pop Hits	Pop Total	Fold Enrichment	Bonferroni	Benjamini	FDR
GOTERM_MF_FAT	GO:0004866~endopeptidase inhibitor activity	4	0.442968	0.233484	AT1G73260, AT1G17860, AT2G38870, AT1G47710	636	39	14806	2.38768	1	0.881564	98.1725
GOTERM_MF_FAT	GO:0030414~peptidase inhibitor activity	4	0.442968	0.280183	AT1G73260, AT1G17860, AT2G38870, AT1G47710	636	43	14806	2.16557	1	0.905858	99.2905
GOTERM_MF_FAT	GO:0004857~enzyme inhibitor activity	9	0.996678	0.510181	AT2G45220, AT5G62360, AT5G62350, AT1G73260, AT1G17860, AT2G38870, AT2G26450, AT1G47710, AT5G09760	636	180	14806	1.16399	1	0.984051	99.9978
Annotation Cluster 83	Enrichment Score: 0.4794942005442336
Category	Term	Count	%	PValue	Genes	List Total	Pop Hits	Pop Total	Fold Enrichment	Bonferroni	Benjamini	FDR
GOTERM_MF_FAT	GO:0008238~exopeptidase activity	9	0.996678	0.0436499	AT5G09640, AT4G20850, AT2G24200, AT4G30810, AT4G12910, AT1G09300, AT3G45010, AT4G30920, AT5G19740	636	92	14806	2.27738	1	0.495579	48.9196
SP_PIR_KEYWORDS	carboxypeptidase	4	0.442968	0.283942	AT5G09640, AT4G30810, AT4G12910, AT3G45010	881	56	26538	2.15161	1	0.671115	98.8287
INTERPRO	IPR001563:Peptidase S10, serine carboxypeptidase	4	0.442968	0.352186	AT5G09640, AT4G30810, AT4G12910, AT3G45010	815	54	20885	1.8982	1	0.994772	99.9016
INTERPRO	IPR018202:Peptidase S10, serine carboxypeptidase, active site	4	0.442968	0.384297	AT5G09640, AT4G30810, AT4G12910, AT3G45010	815	57	20885	1.7983	1	0.996578	99.9563
GOTERM_MF_FAT	GO:0070008~serine-type exopeptidase activity	4	0.442968	0.421713	AT5G09640, AT4G30810, AT4G12910, AT3G45010	636	55	14806	1.69308	1	0.966778	99.9737
GOTERM_MF_FAT	GO:0004185~serine-type carboxypeptidase activity	4	0.442968	0.421713	AT5G09640, AT4G30810, AT4G12910, AT3G45010	636	55	14806	1.69308	1	0.966778	99.9737
PIR_SUPERFAMILY	PIRSF001127:serine carboxypeptidase	4	0.442968	0.45753	AT5G09640, AT4G30810, AT4G12910, AT3G45010	419	51	8556	1.60157	1	0.999885	99.9759
GOTERM_MF_FAT	GO:0017171~serine hydrolase activity	9	0.996678	0.484626	AT1G04110, AT5G09640, AT4G20850, AT5G67360, AT2G05920, AT4G30810, AT4G12910, AT5G67090, AT3G45010	636	176	14806	1.19045	1	0.980608	99.9954
GOTERM_MF_FAT	GO:0008236~serine-type peptidase activity	9	0.996678	0.484626	AT1G04110, AT5G09640, AT4G20850, AT5G67360, AT2G05920, AT4G30810, AT4G12910, AT5G67090, AT3G45010	636	176	14806	1.19045	1	0.980608	99.9954
GOTERM_MF_FAT	GO:0004180~carboxypeptidase activity	4	0.442968	0.500196	AT5G09640, AT4G30810, AT4G12910, AT3G45010	636	62	14806	1.50193	1	0.982672	99.9971
Annotation Cluster 84	Enrichment Score: 0.4766185810478547
Category	Term	Count	%	PValue	Genes	List Total	Pop Hits	Pop Total	Fold Enrichment	Bonferroni	Benjamini	FDR
GOTERM_BP_FAT	GO:0008361~regulation of cell size	14	1.55039	0.13387	AT1G75780, AT4G17030, AT1G68530, AT1G13980, AT1G69490, AT3G22200, AT4G36480, AT2G34980, AT4G18710, AT1G21270, AT3G08850, AT2G40610, AT3G28860, AT1G58250	572	226	13998	1.51597	1	0.73735	90.2068
GOTERM_BP_FAT	GO:0016049~cell growth	13	1.43965	0.165589	AT1G75780, AT4G17030, AT1G68530, AT1G69490, AT1G13980, AT3G22200, AT4G36480, AT2G34980, AT4G18710, AT1G21270, AT3G08850, AT2G40610, AT1G58250	572	214	13998	1.48662	1	0.783427	94.6424
GOTERM_BP_FAT	GO:0032535~regulation of cellular component size	14	1.55039	0.174064	AT1G75780, AT4G17030, AT1G68530, AT1G13980, AT1G69490, AT3G22200, AT4G36480, AT2G34980, AT4G18710, AT1G21270, AT3G08850, AT2G40610, AT3G28860, AT1G58250	572	238	13998	1.43953	1	0.792333	95.4575
GOTERM_BP_FAT	GO:0040007~growth	14	1.55039	0.205246	AT1G75780, AT4G17030, AT1G68530, AT1G55020, AT1G69490, AT1G13980, AT3G22200, AT4G36480, AT2G34980, AT4G18710, AT1G21270, AT3G08850, AT2G40610, AT1G58250	572	246	13998	1.39272	1	0.831108	97.5617
GOTERM_BP_FAT	GO:0009826~unidimensional cell growth	8	0.885936	0.45336	AT1G75780, AT4G17030, AT1G21270, AT2G34980, AT1G68530, AT2G40610, AT1G13980, AT3G22200	572	156	13998	1.25498	1	0.970853	99.9943
GOTERM_BP_FAT	GO:0060560~developmental growth involved in morphogenesis	8	0.885936	0.45336	AT1G75780, AT4G17030, AT1G21270, AT2G34980, AT1G68530, AT2G40610, AT1G13980, AT3G22200	572	156	13998	1.25498	1	0.970853	99.9943
GOTERM_BP_FAT	GO:0032989~cellular component morphogenesis	11	1.21816	0.467613	AT1G75780, AT5G22350, AT4G17030, AT1G21270, AT2G34980, AT1G68530, AT2G40610, AT3G16630, AT1G13980, AT5G55480, AT3G22200	572	231	13998	1.16533	1	0.973665	99.9963
GOTERM_BP_FAT	GO:0000902~cell morphogenesis	10	1.10742	0.476633	AT1G75780, AT4G17030, AT1G21270, AT2G34980, AT1G68530, AT2G40610, AT3G16630, AT1G13980, AT5G55480, AT3G22200	572	208	13998	1.17654	1	0.974394	99.9972
GOTERM_BP_FAT	GO:0048589~developmental growth	8	0.885936	0.605138	AT1G75780, AT4G17030, AT1G21270, AT2G34980, AT1G68530, AT2G40610, AT1G13980, AT3G22200	572	180	13998	1.08765	1	0.991479	100
GOTERM_BP_FAT	GO:0000904~cell morphogenesis involved in differentiation	4	0.442968	0.780375	AT2G34980, AT3G16630, AT5G55480, AT3G22200	572	100	13998	0.978881	1	0.998723	100
Annotation Cluster 85	Enrichment Score: 0.46377549222931197
Category	Term	Count	%	PValue	Genes	List Total	Pop Hits	Pop Total	Fold Enrichment	Bonferroni	Benjamini	FDR
INTERPRO	IPR015500:Peptidase S8, subtilisin-related	6	0.664452	0.0749887	AT1G04110, AT4G20850, AT5G67360, AT4G21320, AT2G05920, AT5G67090	815	58	20885	2.65094	1	0.845195	71.1545
INTERPRO	IPR000209:Peptidase S8 and S53, subtilisin, kexin, sedolisin	5	0.55371	0.205557	AT1G04110, AT4G20850, AT5G67360, AT2G05920, AT5G67090	815	60	20885	2.13548	1	0.971	97.4526
INTERPRO	IPR003137:Protease-associated PA	5	0.55371	0.247365	AT1G04110, AT5G67360, AT2G05920, AT5G67090, AT5G19740	815	65	20885	1.97121	1	0.982173	98.9244
SP_PIR_KEYWORDS	Serine protease	4	0.442968	0.25682	AT1G04110, AT5G67360, AT2G05920, AT5G67090	881	53	26538	2.2734	1	0.636235	98.0785
INTERPRO	IPR010259:Proteinase inhibitor I9, subtilisin propeptide	4	0.442968	0.319886	AT1G04110, AT5G67360, AT2G05920, AT5G67090	815	51	20885	2.00986	1	0.992437	99.7863
GOTERM_MF_FAT	GO:0042802~identical protein binding	9	0.996678	0.452228	AT1G04110, AT5G67360, AT5G03150, AT4G18710, AT2G05920, AT2G45660, AT1G13980, AT5G67090, AT1G55610	636	171	14806	1.22526	1	0.974658	99.9884
PIR_SUPERFAMILY	PIRSF001161:subtilisin-related protease, cucumisin type	3	0.332226	0.468088	AT1G04110, AT2G05920, AT5G67090	419	32	8556	1.91438	1	0.999873	99.9816
GOTERM_MF_FAT	GO:0008236~serine-type peptidase activity	9	0.996678	0.484626	AT1G04110, AT5G09640, AT4G20850, AT5G67360, AT2G05920, AT4G30810, AT4G12910, AT5G67090, AT3G45010	636	176	14806	1.19045	1	0.980608	99.9954
GOTERM_MF_FAT	GO:0017171~serine hydrolase activity	9	0.996678	0.484626	AT1G04110, AT5G09640, AT4G20850, AT5G67360, AT2G05920, AT4G30810, AT4G12910, AT5G67090, AT3G45010	636	176	14806	1.19045	1	0.980608	99.9954
GOTERM_BP_FAT	GO:0043086~negative regulation of catalytic activity	4	0.442968	0.508399	AT1G04110, AT5G67360, AT2G05920, AT5G67090	572	66	13998	1.48315	1	0.980999	99.999
GOTERM_BP_FAT	GO:0044092~negative regulation of molecular function	4	0.442968	0.54832	AT1G04110, AT5G67360, AT2G05920, AT5G67090	572	70	13998	1.3984	1	0.986641	99.9997
GOTERM_MF_FAT	GO:0004252~serine-type endopeptidase activity	5	0.55371	0.626711	AT1G04110, AT4G20850, AT5G67360, AT2G05920, AT5G67090	636	100	14806	1.16399	1	0.99443	100
Annotation Cluster 86	Enrichment Score: 0.4379074331951029
Category	Term	Count	%	PValue	Genes	List Total	Pop Hits	Pop Total	Fold Enrichment	Bonferroni	Benjamini	FDR
GOTERM_BP_FAT	GO:0031328~positive regulation of cellular biosynthetic process	6	0.664452	0.143807	AT3G58680, AT1G73500, AT5G47220, AT1G69120, AT5G48930, AT1G13950	572	68	13998	2.1593	1	0.75102	91.8734
GOTERM_BP_FAT	GO:0009891~positive regulation of biosynthetic process	6	0.664452	0.143807	AT3G58680, AT1G73500, AT5G47220, AT1G69120, AT5G48930, AT1G13950	572	68	13998	2.1593	1	0.75102	91.8734
GOTERM_BP_FAT	GO:0010557~positive regulation of macromolecule biosynthetic process	5	0.55371	0.255228	AT3G58680, AT1G73500, AT5G47220, AT1G69120, AT1G13950	572	63	13998	1.94222	1	0.88271	99.1468
GOTERM_BP_FAT	GO:0010604~positive regulation of macromolecule metabolic process	5	0.55371	0.310285	AT3G58680, AT1G73500, AT5G47220, AT1G69120, AT1G13950	572	69	13998	1.77334	1	0.918271	99.7535
GOTERM_BP_FAT	GO:0045941~positive regulation of transcription	4	0.442968	0.390377	AT3G58680, AT1G73500, AT5G47220, AT1G69120	572	55	13998	1.77978	1	0.952434	99.9665
GOTERM_BP_FAT	GO:0010628~positive regulation of gene expression	4	0.442968	0.401488	AT3G58680, AT1G73500, AT5G47220, AT1G69120	572	56	13998	1.748	1	0.955442	99.9751
GOTERM_BP_FAT	GO:0045935~positive regulation of nucleobase, nucleoside, nucleotide and nucleic acid metabolic process	4	0.442968	0.477284	AT3G58680, AT1G73500, AT5G47220, AT1G69120	572	63	13998	1.55378	1	0.974132	99.9972
GOTERM_BP_FAT	GO:0051173~positive regulation of nitrogen compound metabolic process	4	0.442968	0.477284	AT3G58680, AT1G73500, AT5G47220, AT1G69120	572	63	13998	1.55378	1	0.974132	99.9972
GOTERM_MF_FAT	GO:0016563~transcription activator activity	6	0.664452	0.745129	AT2G46680, AT5G22500, AT5G09410, AT3G58680, AT5G47220, AT1G69120	636	144	14806	0.969995	1	0.998696	100
SP_PIR_KEYWORDS	activator	7	0.775194	0.958815	AT5G09410, AT4G09820, AT3G58680, AT5G47220, AT4G14540, AT1G69120, AT1G66370	881	323	26538	0.652812	1	0.999325	100
Annotation Cluster 87	Enrichment Score: 0.4093674684620059
Category	Term	Count	%	PValue	Genes	List Total	Pop Hits	Pop Total	Fold Enrichment	Bonferroni	Benjamini	FDR
GOTERM_BP_FAT	GO:0015994~chlorophyll metabolic process	4	0.442968	0.277872	AT4G22920, AT5G16440, AT5G43860, AT4G32770	572	45	13998	2.17529	1	0.899543	99.4821
GOTERM_BP_FAT	GO:0006778~porphyrin metabolic process	4	0.442968	0.456042	AT4G22920, AT5G16440, AT5G43860, AT4G32770	572	61	13998	1.60472	1	0.971186	99.9947
GOTERM_BP_FAT	GO:0033013~tetrapyrrole metabolic process	4	0.442968	0.46671	AT4G22920, AT5G16440, AT5G43860, AT4G32770	572	62	13998	1.57884	1	0.973868	99.9961
Annotation Cluster 88	Enrichment Score: 0.4065474386093772
Category	Term	Count	%	PValue	Genes	List Total	Pop Hits	Pop Total	Fold Enrichment	Bonferroni	Benjamini	FDR
GOTERM_BP_FAT	GO:0009066~aspartate family amino acid metabolic process	7	0.775194	0.0692008	AT5G11880, AT3G10050, AT1G05010, AT1G73500, AT3G47340, AT1G64660, AT4G33150	572	71	13998	2.41274	1	0.56987	68.6307
GOTERM_BP_FAT	GO:0006555~methionine metabolic process	3	0.332226	0.599763	AT1G05010, AT1G73500, AT1G64660	572	49	13998	1.49829	1	0.99123	100
GOTERM_BP_FAT	GO:0006790~sulfur metabolic process	7	0.775194	0.702982	AT2G20860, AT4G31500, AT1G65880, AT1G05010, AT3G24170, AT1G73500, AT1G64660	572	171	13998	1.00178	1	0.996842	100
GOTERM_BP_FAT	GO:0000096~sulfur amino acid metabolic process	3	0.332226	0.810543	AT1G05010, AT1G73500, AT1G64660	572	74	13998	0.992109	1	0.999178	100
Annotation Cluster 89	Enrichment Score: 0.3901636641644479
Category	Term	Count	%	PValue	Genes	List Total	Pop Hits	Pop Total	Fold Enrichment	Bonferroni	Benjamini	FDR
SP_PIR_KEYWORDS	lipid metabolism	4	0.442968	0.0760975	AT5G22500, AT4G33790, AT3G51840, AT4G16760	881	30	26538	4.01635	1	0.320576	65.1409
GOTERM_BP_FAT	GO:0009555~pollen development	4	0.442968	0.901625	AT5G22500, AT4G33790, AT4G09140, AT4G16760	572	129	13998	0.758823	1	0.999866	100
GOTERM_BP_FAT	GO:0048229~gametophyte development	4	0.442968	0.984267	AT5G22500, AT4G33790, AT4G09140, AT4G16760	572	188	13998	0.520681	1	1	100
Annotation Cluster 90	Enrichment Score: 0.37202579990517054
Category	Term	Count	%	PValue	Genes	List Total	Pop Hits	Pop Total	Fold Enrichment	Bonferroni	Benjamini	FDR
GOTERM_BP_FAT	GO:0009740~gibberellic acid mediated signaling	3	0.332226	0.377404	AT1G79460, AT5G15230, AT4G02780	572	32	13998	2.29425	1	0.948265	99.9529
GOTERM_BP_FAT	GO:0010476~gibberellin-mediated signaling	3	0.332226	0.377404	AT1G79460, AT5G15230, AT4G02780	572	32	13998	2.29425	1	0.948265	99.9529
GOTERM_BP_FAT	GO:0009739~response to gibberellin stimulus	6	0.664452	0.537414	AT1G79460, AT5G15230, AT4G25000, AT1G22640, AT2G16720, AT4G02780	572	119	13998	1.23388	1	0.985644	99.9996
Annotation Cluster 91	Enrichment Score: 0.364838965326861
Category	Term	Count	%	PValue	Genes	List Total	Pop Hits	Pop Total	Fold Enrichment	Bonferroni	Benjamini	FDR
GOTERM_MF_FAT	GO:0043566~structure-specific DNA binding	5	0.55371	0.157548	AT2G18050, AT4G09140, AT5G13820, AT4G35520, AT5G01630	636	49	14806	2.3755	1	0.802189	92.4258
GOTERM_BP_FAT	GO:0006310~DNA recombination	5	0.55371	0.237328	AT1G22260, AT4G09140, AT4G35520, AT5G27680, AT5G01630	572	61	13998	2.0059	1	0.865591	98.7475
GOTERM_BP_FAT	GO:0006259~DNA metabolic process	14	1.55039	0.675468	AT1G22260, AT2G27040, AT5G22110, AT4G09140, AT5G13820, AT3G24170, AT5G01630, AT4G31400, AT4G35520, AT1G13635, AT5G40820, AT5G27680, AT3G49250, AT2G31270	572	350	13998	0.978881	1	0.996052	100
GOTERM_BP_FAT	GO:0006281~DNA repair	7	0.775194	0.752935	AT4G09140, AT3G24170, AT4G35520, AT4G31400, AT1G13635, AT5G40820, AT5G01630	572	181	13998	0.946432	1	0.998262	100
GOTERM_BP_FAT	GO:0006974~response to DNA damage stimulus	7	0.775194	0.788282	AT4G09140, AT3G24170, AT4G35520, AT4G31400, AT1G13635, AT5G40820, AT5G01630	572	189	13998	0.906371	1	0.998829	100
Annotation Cluster 92	Enrichment Score: 0.35942014945333456
Category	Term	Count	%	PValue	Genes	List Total	Pop Hits	Pop Total	Fold Enrichment	Bonferroni	Benjamini	FDR
GOTERM_MF_FAT	GO:0004712~protein serine/threonine/tyrosine kinase activity	5	0.55371	0.237058	AT4G31170, AT1G08720, AT2G24360, AT1G73500, AT5G58950	636	58	14806	2.00689	1	0.88304	98.2966
SMART	SM00219:TyrKc	6	0.664452	0.484717	AT3G58640, AT4G31170, AT1G08720, AT2G24360, AT5G58950, AT1G49730	228	155	7691	1.30577	1	0.999605	99.9557
INTERPRO	IPR001245:Tyrosine protein kinase	6	0.664452	0.72677	AT3G58640, AT4G31170, AT1G08720, AT2G24360, AT5G58950, AT1G49730	815	155	20885	0.991965	1	0.999996	100
Annotation Cluster 93	Enrichment Score: 0.33640397502620506
Category	Term	Count	%	PValue	Genes	List Total	Pop Hits	Pop Total	Fold Enrichment	Bonferroni	Benjamini	FDR
SP_PIR_KEYWORDS	lipid-binding	5	0.55371	0.0742216	AT1G30690, AT2G38540, AT3G08770, AT1G55610, AT5G59310	881	48	26538	3.13777	1	0.318179	64.1867
PIR_SUPERFAMILY	PIRSF001654:phospholipid transfer protein	3	0.332226	0.182467	AT2G38540, AT3G08770, AT5G59310	419	16	8556	3.82876	1	0.994931	93.5733
INTERPRO	IPR000528:Plant lipid transfer protein/Par allergen	3	0.332226	0.283828	AT2G38540, AT3G08770, AT5G59310	815	27	20885	2.84731	1	0.987533	99.5129
INTERPRO	IPR013770:Plant lipid transfer protein and hydrophobic protein, helical	4	0.442968	0.573004	AT2G38540, AT3G08770, AT5G46900, AT5G59310	815	76	20885	1.34872	1	0.999863	99.9999
SMART	SM00499:AAI	4	0.442968	0.68221	AT2G38540, AT3G08770, AT5G46900, AT5G59310	228	118	7691	1.14347	1	0.999746	99.9998
INTERPRO	IPR003612:Plant lipid transfer protein/seed storage/trypsin-alpha amylase inhibitor	4	0.442968	0.843491	AT2G38540, AT3G08770, AT5G46900, AT5G59310	815	118	20885	0.86867	1	1	100
GOTERM_BP_FAT	GO:0006869~lipid transport	5	0.55371	0.855394	AT2G38540, AT1G17500, AT3G08770, AT5G46900, AT5G59310	572	147	13998	0.832382	1	0.999596	100
GOTERM_BP_FAT	GO:0010876~lipid localization	5	0.55371	0.909019	AT2G38540, AT1G17500, AT3G08770, AT5G46900, AT5G59310	572	165	13998	0.741577	1	0.999892	100
GOTERM_MF_FAT	GO:0008289~lipid binding	7	0.775194	0.952132	AT1G30690, AT2G38540, AT3G08770, AT3G15920, AT5G46900, AT1G55610, AT5G59310	636	243	14806	0.670614	1	0.999998	100
Annotation Cluster 94	Enrichment Score: 0.33212985300479547
Category	Term	Count	%	PValue	Genes	List Total	Pop Hits	Pop Total	Fold Enrichment	Bonferroni	Benjamini	FDR
SP_PIR_KEYWORDS	DNA binding	8	0.885936	0.118635	AT2G46680, AT5G13820, AT2G45660, AT2G45650, AT4G14540, AT1G22640, AT1G69120, AT2G16720	881	124	26538	1.94339	1	0.38942	81.3895
UP_SEQ_FEATURE	domain:K-box	3	0.332226	0.254581	AT2G45660, AT2G45650, AT1G69120	334	26	8885	3.06944	1	0.969287	98.8435
SP_PIR_KEYWORDS	developmental protein	9	0.996678	0.389798	AT3G51550, AT1G68800, AT4G02570, AT1G75950, AT2G45660, AT2G45650, AT4G20140, AT1G69120, AT1G66370	881	210	26538	1.29097	1	0.775096	99.8608
UP_SEQ_FEATURE	domain:MADS-box	3	0.332226	0.406381	AT2G45660, AT2G45650, AT1G69120	334	37	8885	2.1569	1	0.995478	99.9635
SP_PIR_KEYWORDS	flowering	3	0.332226	0.453707	AT2G45660, AT2G45650, AT1G69120	881	46	26538	1.96452	1	0.826909	99.9681
INTERPRO	IPR002487:Transcription factor, K-box	3	0.332226	0.465537	AT2G45660, AT2G45650, AT1G69120	815	40	20885	1.92193	1	0.999047	99.9954
PIR_SUPERFAMILY	PIRSF005231:transcription factor squa	3	0.332226	0.468088	AT2G45660, AT2G45650, AT1G69120	419	32	8556	1.91438	1	0.999873	99.9816
SP_PIR_KEYWORDS	differentiation	3	0.332226	0.631218	AT2G45660, AT2G45650, AT1G69120	881	64	26538	1.412	1	0.92644	99.9998
SMART	SM00432:MADS	3	0.332226	0.833468	AT2G45660, AT2G45650, AT1G69120	228	108	7691	0.937013	1	0.999975	100
INTERPRO	IPR002100:Transcription factor, MADS-box	3	0.332226	0.927035	AT2G45660, AT2G45650, AT1G69120	815	108	20885	0.711827	1	1	100
GOTERM_BP_FAT	GO:0009908~flower development	6	0.664452	0.962807	AT2G45660, AT2G46870, AT2G45650, AT3G28860, AT1G69490, AT1G69120	572	232	13998	0.632897	1	0.999995	100
Annotation Cluster 95	Enrichment Score: 0.3309245179962462
Category	Term	Count	%	PValue	Genes	List Total	Pop Hits	Pop Total	Fold Enrichment	Bonferroni	Benjamini	FDR
GOTERM_CC_FAT	GO:0044432~endoplasmic reticulum part	6	0.664452	0.32698	AT5G14850, AT5G42020, AT1G50430, AT1G08820, AT2G34980, AT4G32640	567	92	13779	1.58489	1	0.98421	99.353
GOTERM_CC_FAT	GO:0005789~endoplasmic reticulum membrane	4	0.442968	0.5433	AT5G14850, AT1G50430, AT1G08820, AT4G32640	567	69	13779	1.40879	1	0.993725	99.9954
GOTERM_CC_FAT	GO:0042175~nuclear envelope-endoplasmic reticulum network	4	0.442968	0.572356	AT5G14850, AT1G50430, AT1G08820, AT4G32640	567	72	13779	1.35009	1	0.994435	99.998
Annotation Cluster 96	Enrichment Score: 0.32285522782964293
Category	Term	Count	%	PValue	Genes	List Total	Pop Hits	Pop Total	Fold Enrichment	Bonferroni	Benjamini	FDR
SP_PIR_KEYWORDS	carbohydrate metabolism	5	0.55371	0.39451	AT5G20250, AT3G12500, AT3G23820, AT4G09740, AT4G02290	881	96	26538	1.56888	1	0.773471	99.8745
SP_PIR_KEYWORDS	polysaccharide degradation	3	0.332226	0.464809	AT3G12500, AT4G09740, AT4G02290	881	47	26538	1.92272	1	0.828159	99.9757
GOTERM_BP_FAT	GO:0000272~polysaccharide catabolic process	4	0.442968	0.586275	AT3G12500, AT4G09740, AT5G36890, AT4G02290	572	74	13998	1.32281	1	0.989995	99.9999
Annotation Cluster 97	Enrichment Score: 0.3124693830412107
Category	Term	Count	%	PValue	Genes	List Total	Pop Hits	Pop Total	Fold Enrichment	Bonferroni	Benjamini	FDR
GOTERM_BP_FAT	GO:0016570~histone modification	5	0.55371	0.194082	AT2G27040, AT2G02760, AT5G08430, AT2G22740, AT4G33470	572	56	13998	2.185	1	0.819993	96.9449
GOTERM_BP_FAT	GO:0016569~covalent chromatin modification	5	0.55371	0.219745	AT2G27040, AT2G02760, AT5G08430, AT2G22740, AT4G33470	572	59	13998	2.0739	1	0.846293	98.1894
GOTERM_BP_FAT	GO:0016568~chromatin modification	5	0.55371	0.815327	AT2G27040, AT2G02760, AT5G08430, AT2G22740, AT4G33470	572	137	13998	0.89314	1	0.999244	100
GOTERM_BP_FAT	GO:0051276~chromosome organization	9	0.996678	0.831388	AT1G22260, AT2G18050, AT2G27040, AT2G02760, AT5G13820, AT5G08430, AT2G22740, AT5G40820, AT4G33470	572	258	13998	0.853675	1	0.999415	100
GOTERM_BP_FAT	GO:0006325~chromatin organization	6	0.664452	0.947575	AT2G18050, AT2G27040, AT2G02760, AT5G08430, AT2G22740, AT4G33470	572	219	13998	0.670467	1	0.999983	100
Annotation Cluster 98	Enrichment Score: 0.3078146326778917
Category	Term	Count	%	PValue	Genes	List Total	Pop Hits	Pop Total	Fold Enrichment	Bonferroni	Benjamini	FDR
GOTERM_MF_FAT	GO:0031406~carboxylic acid binding	6	0.664452	0.377409	AT1G76990, AT1G05010, AT5G55070, AT1G03070, AT4G22880, AT1G75330	636	94	14806	1.48595	1	0.952913	99.9201
GOTERM_MF_FAT	GO:0016597~amino acid binding	3	0.332226	0.555927	AT1G76990, AT1G03070, AT1G75330	636	43	14806	1.62418	1	0.989473	99.9995
GOTERM_MF_FAT	GO:0043176~amine binding	3	0.332226	0.568494	AT1G76990, AT1G03070, AT1G75330	636	44	14806	1.58726	1	0.990692	99.9997
Annotation Cluster 99	Enrichment Score: 0.30461496454343157
Category	Term	Count	%	PValue	Genes	List Total	Pop Hits	Pop Total	Fold Enrichment	Bonferroni	Benjamini	FDR
GOTERM_BP_FAT	GO:0006766~vitamin metabolic process	5	0.55371	0.356971	AT2G45790, AT4G36940, AT5G14760, AT2G43820, AT4G32770	572	74	13998	1.65352	1	0.939408	99.9206
GOTERM_BP_FAT	GO:0006767~water-soluble vitamin metabolic process	4	0.442968	0.445286	AT2G45790, AT4G36940, AT5G14760, AT2G43820	572	60	13998	1.63147	1	0.969302	99.9927
GOTERM_BP_FAT	GO:0009110~vitamin biosynthetic process	4	0.442968	0.558	AT2G45790, AT4G36940, AT5G14760, AT4G32770	572	71	13998	1.37871	1	0.987642	99.9998
GOTERM_BP_FAT	GO:0042364~water-soluble vitamin biosynthetic process	3	0.332226	0.681765	AT2G45790, AT4G36940, AT5G14760	572	57	13998	1.288	1	0.996247	100
Annotation Cluster 100	Enrichment Score: 0.2820985304663303
Category	Term	Count	%	PValue	Genes	List Total	Pop Hits	Pop Total	Fold Enrichment	Bonferroni	Benjamini	FDR
SP_PIR_KEYWORDS	cell cycle	6	0.664452	0.340607	AT1G22260, AT4G02570, AT1G30690, AT3G60190, AT5G63610, AT5G40820	881	116	26538	1.55806	1	0.726933	99.6092
GOTERM_BP_FAT	GO:0007049~cell cycle	12	1.3289	0.355131	AT5G22500, AT1G22260, AT4G33790, AT4G02570, AT1G30690, AT3G60190, AT1G75950, AT3G24170, AT4G35520, AT5G63610, AT1G13980, AT5G40820	572	234	13998	1.25498	1	0.94011	99.9169
SP_PIR_KEYWORDS	cell division	4	0.442968	0.668333	AT1G22260, AT1G30690, AT3G60190, AT5G63610	881	103	26538	1.16981	1	0.94137	100
GOTERM_BP_FAT	GO:0051301~cell division	5	0.55371	0.920386	AT1G22260, AT1G30690, AT3G60190, AT5G63610, AT1G13980	572	170	13998	0.719766	1	0.999927	100
Annotation Cluster 101	Enrichment Score: 0.27859303875309227
Category	Term	Count	%	PValue	Genes	List Total	Pop Hits	Pop Total	Fold Enrichment	Bonferroni	Benjamini	FDR
SP_PIR_KEYWORDS	aspartyl esterase	4	0.442968	0.375107	AT2G45220, AT5G19730, AT2G26450, AT5G09760	881	66	26538	1.82561	1	0.761888	99.8089
UP_SEQ_FEATURE	binding site:Substrate; for pectinesterase activity	3	0.332226	0.445435	AT2G45220, AT2G26450, AT5G09760	334	40	8885	1.99513	1	0.997137	99.987
UP_SEQ_FEATURE	active site:Proton donor; for pectinesterase activity	3	0.332226	0.445435	AT2G45220, AT2G26450, AT5G09760	334	40	8885	1.99513	1	0.997137	99.987
UP_SEQ_FEATURE	active site:Nucleophile; for pectinesterase activity	3	0.332226	0.445435	AT2G45220, AT2G26450, AT5G09760	334	40	8885	1.99513	1	0.997137	99.987
GOTERM_BP_FAT	GO:0042545~cell wall modification	7	0.775194	0.474454	AT2G45220, AT4G17030, AT4G31500, AT2G40610, AT5G19730, AT2G26450, AT5G09760	572	135	13998	1.26892	1	0.974679	99.997
INTERPRO	IPR000070:Pectinesterase, catalytic	4	0.442968	0.477702	AT2G45220, AT5G19730, AT2G26450, AT5G09760	815	66	20885	1.55308	1	0.999206	99.9968
INTERPRO	IPR018040:Pectinesterase, active site	4	0.442968	0.477702	AT2G45220, AT5G19730, AT2G26450, AT5G09760	815	66	20885	1.55308	1	0.999206	99.9968
GOTERM_MF_FAT	GO:0004857~enzyme inhibitor activity	9	0.996678	0.510181	AT2G45220, AT5G62360, AT5G62350, AT1G73260, AT1G17860, AT2G38870, AT2G26450, AT1G47710, AT5G09760	636	180	14806	1.16399	1	0.984051	99.9978
GOTERM_MF_FAT	GO:0045330~aspartyl esterase activity	4	0.442968	0.542542	AT2G45220, AT5G19730, AT2G26450, AT5G09760	636	66	14806	1.4109	1	0.988435	99.9992
INTERPRO	IPR006501:Pectinesterase inhibitor	5	0.55371	0.680065	AT2G45220, AT5G62360, AT5G62350, AT2G26450, AT5G09760	815	118	20885	1.08584	1	0.999987	100
GOTERM_MF_FAT	GO:0030599~pectinesterase activity	6	0.664452	0.776274	AT2G45220, AT5G19730, AT5G62360, AT5G62350, AT2G26450, AT5G09760	636	150	14806	0.931195	1	0.999155	100
INTERPRO	IPR012334:Pectin lyase fold	5	0.55371	0.865252	AT2G45220, AT5G19730, AT3G61490, AT2G26450, AT5G09760	815	157	20885	0.816107	1	1	100
Annotation Cluster 102	Enrichment Score: 0.2736269018240947
Category	Term	Count	%	PValue	Genes	List Total	Pop Hits	Pop Total	Fold Enrichment	Bonferroni	Benjamini	FDR
PIR_SUPERFAMILY	PIRSF001687:Myb-related transcription factor	5	0.55371	0.20598	AT3G23250, AT1G68320, AT2G31180, AT4G21440, AT2G16720	419	48	8556	2.12709	1	0.994718	95.6816
INTERPRO	IPR015495:Myb transcription factor	8	0.885936	0.362004	AT3G23250, AT1G68320, AT2G31180, AT5G41020, AT4G21440, AT1G22640, AT2G16720, AT1G66370	815	149	20885	1.37588	1	0.995383	99.9229
SMART	SM00717:SANT	9	0.996678	0.454108	AT5G13820, AT3G23250, AT1G68320, AT2G31180, AT5G41020, AT4G21440, AT1G22640, AT2G16720, AT1G66370	228	249	7691	1.21925	1	0.999618	99.9132
INTERPRO	IPR017930:Myb-type HTH DNA-binding domain	9	0.996678	0.663604	AT5G13820, AT3G23250, AT1G68320, AT2G31180, AT5G06800, AT4G21440, AT1G22640, AT2G16720, AT1G66370	815	227	20885	1.016	1	0.999981	100
INTERPRO	IPR001005:SANT, DNA-binding	9	0.996678	0.758868	AT5G13820, AT3G23250, AT1G68320, AT2G31180, AT5G41020, AT4G21440, AT1G22640, AT2G16720, AT1G66370	815	249	20885	0.926233	1	0.999998	100
INTERPRO	IPR012287:Homeodomain-related	11	1.21816	0.797697	AT2G46680, AT5G13820, AT3G23250, AT1G68320, AT2G31180, AT5G06800, AT4G21440, AT4G36740, AT1G22640, AT2G16720, AT1G66370	815	318	20885	0.886426	1	0.999999	100
INTERPRO	IPR014778:Myb, DNA-binding	8	0.885936	0.893307	AT3G23250, AT1G68320, AT2G31180, AT5G06800, AT4G21440, AT1G22640, AT2G16720, AT1G66370	815	264	20885	0.776538	1	1	100
Annotation Cluster 103	Enrichment Score: 0.27225931120295627
Category	Term	Count	%	PValue	Genes	List Total	Pop Hits	Pop Total	Fold Enrichment	Bonferroni	Benjamini	FDR
SP_PIR_KEYWORDS	protein biosynthesis	8	0.885936	0.33444	AT2G04520, AT2G34480, AT4G18040, AT3G59410, AT5G20620, AT5G60390, AT1G13950, AT1G09620	881	170	26538	1.41753	1	0.726543	99.5577
GOTERM_BP_FAT	GO:0006413~translational initiation	5	0.55371	0.356971	AT2G04520, AT3G10330, AT4G18040, AT3G55620, AT1G13950	572	74	13998	1.65352	1	0.939408	99.9206
SP_PIR_KEYWORDS	Initiation factor	4	0.442968	0.393172	AT2G04520, AT4G18040, AT3G55620, AT1G13950	881	68	26538	1.77192	1	0.7754	99.8707
GOTERM_MF_FAT	GO:0003743~translation initiation factor activity	5	0.55371	0.642229	AT2G04520, AT3G10330, AT4G18040, AT3G55620, AT1G13950	636	102	14806	1.14117	1	0.994565	100
GOTERM_MF_FAT	GO:0008135~translation factor activity, nucleic acid binding	6	0.664452	0.771294	AT2G04520, AT3G10330, AT4G18040, AT3G55620, AT5G60390, AT1G13950	636	149	14806	0.937445	1	0.999107	100
GOTERM_BP_FAT	GO:0006412~translation	16	1.77187	1	AT2G04520, AT2G34480, AT3G55620, AT4G37660, AT1G70190, AT5G60390, AT1G09620, AT1G13950, AT4G18040, AT3G10330, AT3G10950, AT5G02960, AT3G59410, AT2G01250, AT5G20620, AT5G58420	572	1231	13998	0.318077	1	1	100
Annotation Cluster 104	Enrichment Score: 0.23364519275850262
Category	Term	Count	%	PValue	Genes	List Total	Pop Hits	Pop Total	Fold Enrichment	Bonferroni	Benjamini	FDR
GOTERM_CC_FAT	GO:0005741~mitochondrial outer membrane	3	0.332226	0.320441	AT5G22350, AT3G01280, AT3G02090	567	28	13779	2.60374	1	0.985727	99.2683
GOTERM_CC_FAT	GO:0031968~organelle outer membrane	4	0.442968	0.492445	AT5G22350, AT3G01280, AT4G35450, AT3G02090	567	64	13779	1.51885	1	0.996779	99.9822
GOTERM_CC_FAT	GO:0019867~outer membrane	4	0.442968	0.5433	AT5G22350, AT3G01280, AT4G35450, AT3G02090	567	69	13779	1.40879	1	0.993725	99.9954
GOTERM_CC_FAT	GO:0005740~mitochondrial envelope	8	0.885936	0.870938	AT5G22350, AT1G79900, AT5G19760, AT3G10370, AT3G01280, AT3G04120, AT3G02090, AT5G14040	567	241	13779	0.806692	1	0.999215	100
GOTERM_CC_FAT	GO:0031966~mitochondrial membrane	7	0.775194	0.909163	AT5G22350, AT1G79900, AT5G19760, AT3G10370, AT3G01280, AT3G02090, AT5G14040	567	227	13779	0.749388	1	0.999523	100
Annotation Cluster 105	Enrichment Score: 0.2210230900960036
Category	Term	Count	%	PValue	Genes	List Total	Pop Hits	Pop Total	Fold Enrichment	Bonferroni	Benjamini	FDR
GOTERM_CC_FAT	GO:0030662~coated vesicle membrane	3	0.332226	0.493442	AT2G28520, AT4G32640, AT4G34450	567	40	13779	1.82262	1	0.99608	99.9826
GOTERM_CC_FAT	GO:0030659~cytoplasmic vesicle membrane	3	0.332226	0.506611	AT2G28520, AT4G32640, AT4G34450	567	41	13779	1.77816	1	0.995296	99.9876
GOTERM_CC_FAT	GO:0012506~vesicle membrane	3	0.332226	0.519554	AT2G28520, AT4G32640, AT4G34450	567	42	13779	1.73583	1	0.995372	99.9911
GOTERM_CC_FAT	GO:0030135~coated vesicle	4	0.442968	0.523307	AT2G28520, AT3G15730, AT4G32640, AT4G34450	567	67	13779	1.45084	1	0.994794	99.992
GOTERM_CC_FAT	GO:0000139~Golgi membrane	3	0.332226	0.53227	AT2G28520, AT4G32640, AT4G34450	567	43	13779	1.69546	1	0.994615	99.9937
GOTERM_CC_FAT	GO:0044433~cytoplasmic vesicle part	3	0.332226	0.53227	AT2G28520, AT4G32640, AT4G34450	567	43	13779	1.69546	1	0.994615	99.9937
GOTERM_CC_FAT	GO:0016023~cytoplasmic membrane-bounded vesicle	4	0.442968	0.61815	AT2G28520, AT3G15730, AT4G32640, AT4G34450	567	77	13779	1.26242	1	0.994983	99.9995
GOTERM_CC_FAT	GO:0031988~membrane-bounded vesicle	4	0.442968	0.626899	AT2G28520, AT3G15730, AT4G32640, AT4G34450	567	78	13779	1.24624	1	0.994283	99.9996
GOTERM_CC_FAT	GO:0031410~cytoplasmic vesicle	4	0.442968	0.784416	AT2G28520, AT3G15730, AT4G32640, AT4G34450	567	100	13779	0.972063	1	0.99759	100
GOTERM_CC_FAT	GO:0044431~Golgi apparatus part	4	0.442968	0.795562	AT2G28520, AT4G32640, AT3G16630, AT4G34450	567	102	13779	0.953003	1	0.997574	100
GOTERM_CC_FAT	GO:0031982~vesicle	4	0.442968	0.795562	AT2G28520, AT3G15730, AT4G32640, AT4G34450	567	102	13779	0.953003	1	0.997574	100
Annotation Cluster 106	Enrichment Score: 0.21587037923314467
Category	Term	Count	%	PValue	Genes	List Total	Pop Hits	Pop Total	Fold Enrichment	Bonferroni	Benjamini	FDR
PIR_SUPERFAMILY	PIRSF036788:receptor-like protein kinase	4	0.442968	0.31049	AT1G70530, AT4G21410, AT4G23180, AT4G23160	419	40	8556	2.042	1	0.998735	99.3686
UP_SEQ_FEATURE	domain:Gnk2-homologous 2	4	0.442968	0.753813	AT1G70530, AT4G21410, AT4G23180, AT4G23160	334	104	8885	1.02315	1	0.999997	100
UP_SEQ_FEATURE	domain:Gnk2-homologous 1	4	0.442968	0.753813	AT1G70530, AT4G21410, AT4G23180, AT4G23160	334	104	8885	1.02315	1	0.999997	100
INTERPRO	IPR002902:Protein of unknown function DUF26	4	0.442968	0.776146	AT1G70530, AT4G21410, AT4G23180, AT4G23160	815	104	20885	0.985606	1	0.999999	100
Annotation Cluster 107	Enrichment Score: 0.21152994683836715
Category	Term	Count	%	PValue	Genes	List Total	Pop Hits	Pop Total	Fold Enrichment	Bonferroni	Benjamini	FDR
GOTERM_BP_FAT	GO:0009725~response to hormone stimulus	43	4.7619	0.221388	AT4G21540, AT5G15230, AT3G12500, AT5G45890, AT1G15520, AT4G02570, AT1G75950, AT3G46060, AT5G47220, AT4G02780, AT4G17260, AT3G15730, AT4G21410, AT4G04020, AT4G02520, AT1G73500, AT5G20620, AT1G58250, AT2G16720, AT3G02260, AT3G58680, AT4G38840, AT2G31180, AT1G55020, AT5G59310, AT1G31930, AT1G79460, AT2G46370, AT2G46680, AT4G25000, AT1G24190, AT2G14960, AT4G18710, AT3G23250, AT1G08720, AT5G25610, AT4…	572	909	13998	1.15764	1	0.846923	98.25
GOTERM_BP_FAT	GO:0009873~ethylene mediated signaling pathway	8	0.885936	0.544266	AT3G12500, AT3G15730, AT4G02570, AT1G75950, AT1G73500, AT3G46060, AT5G47220, AT5G40990	572	170	13998	1.15162	1	0.986246	99.9997
GOTERM_BP_FAT	GO:0000160~two-component signal transduction system (phosphorelay)	9	0.996678	0.669881	AT3G12500, AT3G15730, AT4G02570, AT1G75950, AT1G73500, AT3G46060, AT5G47220, AT4G14340, AT5G40990	572	218	13998	1.01031	1	0.995896	100
SP_PIR_KEYWORDS	Ethylene signaling pathway	5	0.55371	0.759652	AT3G15730, AT4G02570, AT1G75950, AT5G47220, AT5G40990	881	155	26538	0.971696	1	0.970987	100
GOTERM_BP_FAT	GO:0009755~hormone-mediated signaling	16	1.77187	0.775506	AT5G15230, AT3G12500, AT4G02570, AT1G75950, AT3G46060, AT5G47220, AT4G02780, AT1G79460, AT2G46680, AT3G15730, AT4G18710, AT4G02520, AT1G73500, AT3G28860, AT4G14340, AT5G40990	572	432	13998	0.906371	1	0.99866	100
GOTERM_BP_FAT	GO:0032870~cellular response to hormone stimulus	16	1.77187	0.775506	AT5G15230, AT3G12500, AT4G02570, AT1G75950, AT3G46060, AT5G47220, AT4G02780, AT1G79460, AT2G46680, AT3G15730, AT4G18710, AT4G02520, AT1G73500, AT3G28860, AT4G14340, AT5G40990	572	432	13998	0.906371	1	0.99866	100
GOTERM_BP_FAT	GO:0007242~intracellular signaling cascade	27	2.99003	0.896487	AT5G15230, AT2G02990, AT3G12500, AT3G62290, AT4G02570, AT1G75950, AT3G46060, AT5G47220, AT4G02780, AT5G22500, AT3G15730, AT2G40116, AT4G02520, AT1G73500, AT2G40080, AT2G20860, AT4G38690, AT3G15920, AT2G46680, AT2G46370, AT1G79460, AT4G18710, AT1G08720, AT3G28860, AT1G71220, AT4G14340, AT5G40990	572	790	13998	0.836386	1	0.999846	100
Annotation Cluster 108	Enrichment Score: 0.20352469112933358
Category	Term	Count	%	PValue	Genes	List Total	Pop Hits	Pop Total	Fold Enrichment	Bonferroni	Benjamini	FDR
SP_PIR_KEYWORDS	microtubule	5	0.55371	0.371872	AT1G75780, AT3G60190, AT3G16630, AT1G59540, AT1G50010	881	93	26538	1.61949	1	0.761692	99.7953
GOTERM_BP_FAT	GO:0007018~microtubule-based movement	5	0.55371	0.375672	AT1G75780, AT1G20060, AT3G16630, AT1G59540, AT1G50010	572	76	13998	1.61	1	0.948163	99.9507
GOTERM_CC_FAT	GO:0015630~microtubule cytoskeleton	8	0.885936	0.487205	AT1G75780, AT4G02570, AT3G60190, AT1G20060, AT1G75950, AT3G16630, AT1G59540, AT1G50010	567	160	13779	1.21508	1	0.997198	99.9797
GOTERM_CC_FAT	GO:0009524~phragmoplast	3	0.332226	0.592329	AT4G02570, AT3G60190, AT1G75950	567	48	13779	1.51885	1	0.994455	99.9989
SP_PIR_KEYWORDS	cytoskeleton	3	0.332226	0.631218	AT4G02570, AT3G60190, AT1G75950	881	64	26538	1.412	1	0.92644	99.9998
GOTERM_CC_FAT	GO:0044430~cytoskeletal part	8	0.885936	0.673964	AT1G75780, AT4G02570, AT3G60190, AT1G20060, AT1G75950, AT3G16630, AT1G59540, AT1G50010	567	191	13779	1.01787	1	0.994732	99.9999
GOTERM_CC_FAT	GO:0005874~microtubule	5	0.55371	0.725917	AT1G75780, AT3G60190, AT3G16630, AT1G59540, AT1G50010	567	119	13779	1.02108	1	0.995814	100
SP_PIR_KEYWORDS	motor protein	3	0.332226	0.729104	AT3G60190, AT3G16630, AT1G59540	881	77	26538	1.17361	1	0.963074	100
GOTERM_BP_FAT	GO:0007017~microtubule-based process	5	0.55371	0.73284	AT1G75780, AT1G20060, AT3G16630, AT1G59540, AT1G50010	572	121	13998	1.01124	1	0.997843	100
GOTERM_MF_FAT	GO:0003774~motor activity	4	0.442968	0.785895	AT3G60190, AT1G20060, AT3G16630, AT1G59540	636	96	14806	0.969995	1	0.999205	100
GOTERM_MF_FAT	GO:0003777~microtubule motor activity	3	0.332226	0.788448	AT1G20060, AT3G16630, AT1G59540	636	67	14806	1.04238	1	0.999211	100
GOTERM_CC_FAT	GO:0005856~cytoskeleton	8	0.885936	0.876168	AT1G75780, AT4G02570, AT3G60190, AT1G20060, AT1G75950, AT3G16630, AT1G59540, AT1G50010	567	243	13779	0.800052	1	0.999239	100
Annotation Cluster 109	Enrichment Score: 0.20154628541889033
Category	Term	Count	%	PValue	Genes	List Total	Pop Hits	Pop Total	Fold Enrichment	Bonferroni	Benjamini	FDR
GOTERM_CC_FAT	GO:0009526~plastid envelope	22	2.43632	0.340425	AT3G08640, AT1G63940, AT1G24360, AT3G01280, AT3G16240, AT4G35450, AT1G74040, AT2G34590, AT4G32770, AT5G49910, AT4G35090, AT3G45140, AT2G34430, AT5G19760, AT3G01500, AT4G13010, AT1G15690, AT4G04020, AT5G16010, AT5G42650, AT1G01090, AT1G60690	567	461	13779	1.15973	1	0.984417	99.4996
GOTERM_CC_FAT	GO:0009941~chloroplast envelope	19	2.1041	0.541959	AT3G08640, AT1G24360, AT3G16240, AT3G01280, AT4G35450, AT1G74040, AT2G34590, AT4G32770, AT5G49910, AT3G45140, AT2G34430, AT5G19760, AT3G01500, AT4G13010, AT1G15690, AT5G42650, AT5G16010, AT1G01090, AT1G60690	567	440	13779	1.04939	1	0.994513	99.9952
GOTERM_CC_FAT	GO:0009570~chloroplast stroma	17	1.88261	0.6583	AT2G43710, AT1G63940, AT1G24360, AT2G41680, AT1G60950, AT5G65620, AT5G49910, AT1G79460, AT3G45140, AT3G01500, AT3G02630, AT1G08250, AT4G04020, AT4G02520, AT5G53460, AT1G20020, AT1G75330	567	420	13779	0.983636	1	0.995342	99.9999
GOTERM_CC_FAT	GO:0044434~chloroplast part	38	4.20819	0.668751	AT3G08640, AT1G24360, AT3G26070, AT1G74040, AT4G32770, AT5G49910, AT3G45140, AT5G19760, AT1G71810, AT4G04020, AT5G16010, AT4G02520, AT1G20020, AT2G43710, AT1G63940, AT3G01280, AT3G16240, AT2G41680, AT4G35450, AT1G60950, AT1G14590, AT2G34590, AT1G33780, AT5G65620, AT1G54570, AT1G79460, AT2G34430, AT3G01500, AT4G13010, AT3G02630, AT1G08250, AT1G15690, AT5G42650, AT5G53460, AT1G01090, AT1G60690, AT4…	567	954	13779	0.967988	1	0.994929	99.9999
GOTERM_CC_FAT	GO:0044435~plastid part	39	4.31894	0.680735	AT3G08640, AT1G24360, AT3G26070, AT1G74040, AT4G32770, AT5G49910, AT3G45140, AT4G35090, AT5G19760, AT1G71810, AT4G04020, AT5G16010, AT4G02520, AT1G20020, AT2G43710, AT1G63940, AT3G01280, AT3G16240, AT2G41680, AT4G35450, AT1G60950, AT1G14590, AT2G34590, AT1G33780, AT5G65620, AT1G54570, AT1G79460, AT2G34430, AT3G01500, AT4G13010, AT3G02630, AT1G08250, AT1G15690, AT5G42650, AT5G53460, AT1G01090, AT1…	567	984	13779	0.963173	1	0.994662	100
GOTERM_CC_FAT	GO:0031967~organelle envelope	29	3.21152	0.716221	AT3G08640, AT3G10370, AT1G24360, AT1G74040, AT4G32770, AT3G02090, AT5G49910, AT5G14040, AT5G22350, AT3G45140, AT4G35090, AT5G19760, AT4G04020, AT5G16010, AT1G63940, AT3G16240, AT3G01280, AT4G35450, AT5G05680, AT2G34590, AT2G34430, AT1G79900, AT3G01500, AT4G13010, AT1G15690, AT5G42650, AT3G04120, AT1G01090, AT1G60690	567	745	13779	0.945968	1	0.996082	100
GOTERM_CC_FAT	GO:0031090~organelle membrane	33	3.65449	0.721362	AT4G21540, AT5G14850, AT2G28520, AT3G26070, AT3G10370, AT4G32770, AT3G02090, AT5G14040, AT5G22350, AT3G45140, AT4G35090, AT5G19760, AT2G02040, AT4G33905, AT4G04020, AT3G21250, AT1G20020, AT2G21410, AT1G04120, AT1G50430, AT3G01280, AT1G08820, AT3G16240, AT4G32640, AT4G35450, AT4G34450, AT2G34430, AT1G79900, AT3G01500, AT4G13010, AT1G15690, AT5G42650, AT4G39730	567	849	13779	0.944585	1	0.995963	100
GOTERM_CC_FAT	GO:0031975~envelope	29	3.21152	0.731571	AT3G08640, AT3G10370, AT1G24360, AT1G74040, AT4G32770, AT3G02090, AT5G49910, AT5G14040, AT5G22350, AT3G45140, AT4G35090, AT5G19760, AT4G04020, AT5G16010, AT1G63940, AT3G16240, AT3G01280, AT4G35450, AT5G05680, AT2G34590, AT2G34430, AT1G79900, AT3G01500, AT4G13010, AT1G15690, AT5G42650, AT3G04120, AT1G01090, AT1G60690	567	751	13779	0.93841	1	0.995743	100
GOTERM_CC_FAT	GO:0009532~plastid stroma	17	1.88261	0.734466	AT2G43710, AT1G63940, AT1G24360, AT2G41680, AT1G60950, AT5G65620, AT5G49910, AT1G79460, AT3G45140, AT3G01500, AT3G02630, AT1G08250, AT4G04020, AT4G02520, AT5G53460, AT1G20020, AT1G75330	567	442	13779	0.934676	1	0.995494	100
Annotation Cluster 110	Enrichment Score: 0.1927410851985951
Category	Term	Count	%	PValue	Genes	List Total	Pop Hits	Pop Total	Fold Enrichment	Bonferroni	Benjamini	FDR
UP_SEQ_FEATURE	nucleotide phosphate-binding region:GTP	6	0.664452	0.283887	AT1G75780, AT2G20860, AT3G60190, AT3G46060, AT5G60390, AT1G50010	334	95	8885	1.68011	1	0.977082	99.3708
GOTERM_MF_FAT	GO:0003924~GTPase activity	6	0.664452	0.403153	AT1G75780, AT2G20860, AT3G60190, AT5G46070, AT5G60390, AT1G50010	636	97	14806	1.43999	1	0.96188	99.9577
SP_PIR_KEYWORDS	gtp-binding	8	0.885936	0.522269	AT1G31930, AT1G75780, AT3G62290, AT2G20860, AT3G60190, AT3G46060, AT5G60390, AT1G50010	881	205	26538	1.17552	1	0.867717	99.9946
GOTERM_BP_FAT	GO:0007264~small GTPase mediated signal transduction	3	0.332226	0.894295	AT3G62290, AT2G20860, AT3G46060	572	92	13998	0.798001	1	0.999838	100
GOTERM_MF_FAT	GO:0019001~guanyl nucleotide binding	9	0.996678	0.927856	AT1G31930, AT1G75780, AT3G62290, AT2G20860, AT3G60190, AT3G46060, AT5G46070, AT5G60390, AT1G50010	636	286	14806	0.732583	1	0.999988	100
GOTERM_MF_FAT	GO:0005525~GTP binding	8	0.885936	0.937913	AT1G75780, AT3G62290, AT2G20860, AT3G60190, AT3G46060, AT5G46070, AT5G60390, AT1G50010	636	263	14806	0.708133	1	0.999993	100
GOTERM_MF_FAT	GO:0032561~guanyl ribonucleotide binding	8	0.885936	0.96201	AT1G75780, AT3G62290, AT2G20860, AT3G60190, AT3G46060, AT5G46070, AT5G60390, AT1G50010	636	283	14806	0.658088	1	0.999999	100
Annotation Cluster 111	Enrichment Score: 0.1795265000807522
Category	Term	Count	%	PValue	Genes	List Total	Pop Hits	Pop Total	Fold Enrichment	Bonferroni	Benjamini	FDR
SMART	SM00015:IQ	3	0.332226	0.609142	AT5G09410, AT3G15050, AT3G13600	228	69	7691	1.46663	1	0.999516	99.9982
GOTERM_MF_FAT	GO:0005516~calmodulin binding	8	0.885936	0.628315	AT5G37710, AT5G09410, AT5G17330, AT2G38540, AT2G15760, AT3G15050, AT5G60390, AT3G13600	636	175	14806	1.06422	1	0.994335	100
INTERPRO	IPR000048:IQ calmodulin-binding region	3	0.332226	0.756004	AT5G09410, AT3G15050, AT3G13600	815	69	20885	1.11416	1	0.999998	100
Annotation Cluster 112	Enrichment Score: 0.17525255706328052
Category	Term	Count	%	PValue	Genes	List Total	Pop Hits	Pop Total	Fold Enrichment	Bonferroni	Benjamini	FDR
GOTERM_BP_FAT	GO:0009791~post-embryonic development	37	4.09745	0.439422	AT4G21540, AT1G04110, AT3G55620, AT4G02570, AT4G09140, AT1G69490, AT2G38280, AT1G69120, AT2G36640, AT5G67360, AT3G15730, AT3G07130, AT3G08850, AT5G13010, AT2G46870, AT2G45660, AT2G40080, AT2G20860, AT3G02260, AT3G51550, AT5G40480, AT5G48230, AT1G55020, AT1G43710, AT1G13980, AT3G51840, AT4G29860, AT2G46370, AT3G22400, AT3G42170, AT2G02760, AT4G37300, AT1G48850, AT2G45650, AT3G04120, AT5G55480, AT3…	572	851	13998	1.064	1	0.967882	99.9914
GOTERM_BP_FAT	GO:0010154~fruit development	18	1.99336	0.6703	AT3G55620, AT5G40480, AT4G02570, AT4G09140, AT5G48230, AT1G13980, AT1G43710, AT3G22200, AT3G51840, AT4G29860, AT2G38280, AT2G36640, AT5G67360, AT4G37300, AT1G48850, AT3G08850, AT5G13010, AT3G04120	572	452	13998	0.97455	1	0.995828	100
GOTERM_BP_FAT	GO:0048316~seed development	17	1.88261	0.690727	AT3G55620, AT5G40480, AT4G02570, AT4G09140, AT5G48230, AT1G13980, AT1G43710, AT3G51840, AT4G29860, AT2G38280, AT2G36640, AT5G67360, AT4G37300, AT1G48850, AT3G08850, AT5G13010, AT3G04120	572	432	13998	0.96302	1	0.996659	100
GOTERM_BP_FAT	GO:0048608~reproductive structure development	28	3.10078	0.73288	AT3G55620, AT4G02570, AT4G09140, AT1G69490, AT3G22200, AT2G38280, AT1G69120, AT2G36640, AT5G67360, AT3G08850, AT5G13010, AT2G46870, AT2G45660, AT2G40080, AT3G02260, AT5G40480, AT5G48230, AT1G13980, AT1G43710, AT3G51840, AT4G29860, AT4G37300, AT2G02760, AT1G48850, AT1G05010, AT2G45650, AT3G04120, AT3G28860	572	731	13998	0.937369	1	0.997793	100
GOTERM_BP_FAT	GO:0009793~embryonic development ending in seed dormancy	14	1.55039	0.755296	AT3G55620, AT5G40480, AT4G02570, AT5G48230, AT1G43710, AT1G13980, AT3G51840, AT4G29860, AT2G38280, AT2G36640, AT4G37300, AT1G48850, AT3G08850, AT5G13010	572	372	13998	0.92099	1	0.998296	100
GOTERM_BP_FAT	GO:0003006~reproductive developmental process	30	3.32226	0.788637	AT3G55620, AT4G02570, AT4G09140, AT1G69490, AT3G22200, AT2G38280, AT1G69120, AT2G36640, AT5G67360, AT3G08850, AT5G13010, AT2G46870, AT2G45660, AT2G40080, AT3G02260, AT5G40480, AT5G48230, AT2G34590, AT1G43710, AT1G13980, AT3G51840, AT4G29860, AT2G02760, AT4G37300, AT2G34980, AT1G48850, AT1G05010, AT2G45650, AT3G04120, AT3G28860	572	807	13998	0.909741	1	0.998809	100
Annotation Cluster 113	Enrichment Score: 0.1748772216098826
Category	Term	Count	%	PValue	Genes	List Total	Pop Hits	Pop Total	Fold Enrichment	Bonferroni	Benjamini	FDR
GOTERM_CC_FAT	GO:0010287~plastoglobule	7	0.775194	0.0359594	AT2G34430, AT1G71810, AT3G26070, AT4G04020, AT5G42650, AT4G32770, AT1G54570	567	60	13779	2.83519	0.999683	0.553216	37.2602
GOTERM_CC_FAT	GO:0031976~plastid thylakoid	11	1.21816	0.909593	AT3G45140, AT2G34430, AT3G01500, AT3G26070, AT4G13010, AT4G04020, AT5G42650, AT1G14590, AT1G20020, AT1G33780, AT4G39730	567	347	13779	0.770367	1	0.999476	100
GOTERM_CC_FAT	GO:0009534~chloroplast thylakoid	11	1.21816	0.909593	AT3G45140, AT2G34430, AT3G01500, AT3G26070, AT4G13010, AT4G04020, AT5G42650, AT1G14590, AT1G20020, AT1G33780, AT4G39730	567	347	13779	0.770367	1	0.999476	100
GOTERM_CC_FAT	GO:0031984~organelle subcompartment	11	1.21816	0.912986	AT3G45140, AT2G34430, AT3G01500, AT3G26070, AT4G13010, AT4G04020, AT5G42650, AT1G14590, AT1G20020, AT1G33780, AT4G39730	567	349	13779	0.765953	1	0.999482	100
GOTERM_CC_FAT	GO:0009535~chloroplast thylakoid membrane	9	0.996678	0.913501	AT3G45140, AT2G34430, AT3G01500, AT3G26070, AT4G13010, AT4G04020, AT5G42650, AT1G20020, AT4G39730	567	290	13779	0.754187	1	0.999435	100
GOTERM_CC_FAT	GO:0055035~plastid thylakoid membrane	9	0.996678	0.913501	AT3G45140, AT2G34430, AT3G01500, AT3G26070, AT4G13010, AT4G04020, AT5G42650, AT1G20020, AT4G39730	567	290	13779	0.754187	1	0.999435	100
GOTERM_CC_FAT	GO:0044436~thylakoid part	11	1.21816	0.921002	AT3G45140, AT2G34430, AT3G01500, AT3G26070, AT4G13010, AT4G04020, AT5G42650, AT1G14590, AT1G20020, AT1G33780, AT4G39730	567	354	13779	0.755134	1	0.999524	100
GOTERM_CC_FAT	GO:0042651~thylakoid membrane	9	0.996678	0.937212	AT3G45140, AT2G34430, AT3G01500, AT3G26070, AT4G13010, AT4G04020, AT5G42650, AT1G20020, AT4G39730	567	305	13779	0.717096	1	0.999632	100
GOTERM_CC_FAT	GO:0009579~thylakoid	15	1.66113	0.945255	AT3G26070, AT1G14590, AT2G22170, AT1G33780, AT5G49910, AT3G45140, AT2G34430, AT2G30080, AT3G01500, AT4G13010, AT4G04020, AT5G42650, AT1G20020, AT3G20390, AT4G39730	567	491	13779	0.742411	1	0.999693	100
GOTERM_CC_FAT	GO:0034357~photosynthetic membrane	9	0.996678	0.964257	AT3G45140, AT2G34430, AT3G01500, AT3G26070, AT4G13010, AT4G04020, AT5G42650, AT1G20020, AT4G39730	567	330	13779	0.662771	1	0.999758	100
Annotation Cluster 114	Enrichment Score: 0.1508071940073492
Category	Term	Count	%	PValue	Genes	List Total	Pop Hits	Pop Total	Fold Enrichment	Bonferroni	Benjamini	FDR
GOTERM_BP_FAT	GO:0009101~glycoprotein biosynthetic process	3	0.332226	0.699989	AT1G71220, AT5G57500, AT4G21060	572	59	13998	1.24434	1	0.996908	100
GOTERM_BP_FAT	GO:0006486~protein amino acid glycosylation	3	0.332226	0.699989	AT1G71220, AT5G57500, AT4G21060	572	59	13998	1.24434	1	0.996908	100
GOTERM_BP_FAT	GO:0043413~biopolymer glycosylation	3	0.332226	0.699989	AT1G71220, AT5G57500, AT4G21060	572	59	13998	1.24434	1	0.996908	100
GOTERM_BP_FAT	GO:0070085~glycosylation	3	0.332226	0.699989	AT1G71220, AT5G57500, AT4G21060	572	59	13998	1.24434	1	0.996908	100
GOTERM_BP_FAT	GO:0009100~glycoprotein metabolic process	3	0.332226	0.733837	AT1G71220, AT5G57500, AT4G21060	572	63	13998	1.16533	1	0.997778	100
Annotation Cluster 115	Enrichment Score: 0.1477084672324276
Category	Term	Count	%	PValue	Genes	List Total	Pop Hits	Pop Total	Fold Enrichment	Bonferroni	Benjamini	FDR
GOTERM_BP_FAT	GO:0034404~nucleobase, nucleoside and nucleotide biosynthetic process	10	1.10742	0.331116	AT2G28520, AT4G36940, AT1G17500, AT1G73980, AT5G14760, AT1G63440, AT5G03300, AT2G21410, AT4G20320, AT2G38280	572	183	13998	1.33727	1	0.930481	99.8499
GOTERM_BP_FAT	GO:0034654~nucleobase, nucleoside, nucleotide and nucleic acid biosynthetic process	10	1.10742	0.331116	AT2G28520, AT4G36940, AT1G17500, AT1G73980, AT5G14760, AT1G63440, AT5G03300, AT2G21410, AT4G20320, AT2G38280	572	183	13998	1.33727	1	0.930481	99.8499
GOTERM_BP_FAT	GO:0009165~nucleotide biosynthetic process	9	0.996678	0.391209	AT2G28520, AT4G36940, AT1G17500, AT1G73980, AT5G14760, AT1G63440, AT2G21410, AT4G20320, AT2G38280	572	170	13998	1.29558	1	0.952091	99.9672
GOTERM_BP_FAT	GO:0006164~purine nucleotide biosynthetic process	6	0.664452	0.66231	AT2G28520, AT1G17500, AT1G73980, AT1G63440, AT2G21410, AT2G38280	572	137	13998	1.07177	1	0.995509	100
GOTERM_BP_FAT	GO:0006163~purine nucleotide metabolic process	6	0.664452	0.680858	AT2G28520, AT1G17500, AT1G73980, AT1G63440, AT2G21410, AT2G38280	572	140	13998	1.0488	1	0.99628	100
GOTERM_BP_FAT	GO:0009150~purine ribonucleotide metabolic process	5	0.55371	0.787186	AT2G28520, AT1G17500, AT1G63440, AT2G21410, AT2G38280	572	131	13998	0.934047	1	0.998831	100
GOTERM_BP_FAT	GO:0009152~purine ribonucleotide biosynthetic process	5	0.55371	0.787186	AT2G28520, AT1G17500, AT1G63440, AT2G21410, AT2G38280	572	131	13998	0.934047	1	0.998831	100
GOTERM_BP_FAT	GO:0046034~ATP metabolic process	4	0.442968	0.827243	AT2G28520, AT1G17500, AT1G63440, AT2G21410	572	109	13998	0.898056	1	0.999385	100
GOTERM_BP_FAT	GO:0006754~ATP biosynthetic process	4	0.442968	0.827243	AT2G28520, AT1G17500, AT1G63440, AT2G21410	572	109	13998	0.898056	1	0.999385	100
GOTERM_BP_FAT	GO:0009260~ribonucleotide biosynthetic process	5	0.55371	0.828212	AT2G28520, AT1G17500, AT1G63440, AT2G21410, AT2G38280	572	140	13998	0.874001	1	0.999383	100
GOTERM_BP_FAT	GO:0009259~ribonucleotide metabolic process	5	0.55371	0.836382	AT2G28520, AT1G17500, AT1G63440, AT2G21410, AT2G38280	572	142	13998	0.861691	1	0.999456	100
GOTERM_BP_FAT	GO:0009145~purine nucleoside triphosphate biosynthetic process	4	0.442968	0.849386	AT2G28520, AT1G17500, AT1G63440, AT2G21410	572	114	13998	0.858668	1	0.999547	100
GOTERM_BP_FAT	GO:0009144~purine nucleoside triphosphate metabolic process	4	0.442968	0.849386	AT2G28520, AT1G17500, AT1G63440, AT2G21410	572	114	13998	0.858668	1	0.999547	100
GOTERM_BP_FAT	GO:0009199~ribonucleoside triphosphate metabolic process	4	0.442968	0.849386	AT2G28520, AT1G17500, AT1G63440, AT2G21410	572	114	13998	0.858668	1	0.999547	100
GOTERM_BP_FAT	GO:0009201~ribonucleoside triphosphate biosynthetic process	4	0.442968	0.849386	AT2G28520, AT1G17500, AT1G63440, AT2G21410	572	114	13998	0.858668	1	0.999547	100
GOTERM_BP_FAT	GO:0009205~purine ribonucleoside triphosphate metabolic process	4	0.442968	0.849386	AT2G28520, AT1G17500, AT1G63440, AT2G21410	572	114	13998	0.858668	1	0.999547	100
GOTERM_BP_FAT	GO:0009206~purine ribonucleoside triphosphate biosynthetic process	4	0.442968	0.849386	AT2G28520, AT1G17500, AT1G63440, AT2G21410	572	114	13998	0.858668	1	0.999547	100
GOTERM_BP_FAT	GO:0009142~nucleoside triphosphate biosynthetic process	4	0.442968	0.853506	AT2G28520, AT1G17500, AT1G63440, AT2G21410	572	115	13998	0.851201	1	0.999585	100
GOTERM_BP_FAT	GO:0009141~nucleoside triphosphate metabolic process	4	0.442968	0.857528	AT2G28520, AT1G17500, AT1G63440, AT2G21410	572	116	13998	0.843863	1	0.999609	100
Annotation Cluster 116	Enrichment Score: 0.1461677698121707
Category	Term	Count	%	PValue	Genes	List Total	Pop Hits	Pop Total	Fold Enrichment	Bonferroni	Benjamini	FDR
SP_PIR_KEYWORDS	Chaperone	6	0.664452	0.465193	AT3G44110, AT5G52640, AT1G74310, AT3G12170, AT2G25140, AT5G49910	881	135	26538	1.33878	1	0.825602	99.976
SMART	SM00271:DnaJ	4	0.442968	0.653494	AT3G44110, AT2G18465, AT3G12170, AT2G42750	228	113	7691	1.19407	1	0.999698	99.9996
INTERPRO	IPR003095:Heat shock protein DnaJ	3	0.332226	0.693094	AT3G44110, AT3G12170, AT2G42750	815	61	20885	1.26028	1	0.999991	100
GOTERM_MF_FAT	GO:0051082~unfolded protein binding	5	0.55371	0.69997	AT3G44110, AT5G52640, AT3G12170, AT2G42750, AT5G49910	636	110	14806	1.05818	1	0.997461	100
INTERPRO	IPR015609:Molecular chaperone, heat shock protein, Hsp40, DnaJ	5	0.55371	0.756009	AT3G44110, AT2G18465, AT3G58620, AT3G12170, AT2G42750	815	131	20885	0.978083	1	0.999998	100
GOTERM_BP_FAT	GO:0006457~protein folding	9	0.996678	0.808574	AT5G42020, AT3G44110, AT5G52640, AT2G18465, AT4G35450, AT3G12170, AT2G42750, AT3G12580, AT5G49910	572	251	13998	0.877483	1	0.999163	100
INTERPRO	IPR001623:Heat shock protein DnaJ, N-terminal	4	0.442968	0.821753	AT3G44110, AT2G18465, AT3G12170, AT2G42750	815	113	20885	0.907107	1	1	100
GOTERM_MF_FAT	GO:0031072~heat shock protein binding	4	0.442968	0.913953	AT3G44110, AT2G18465, AT3G12170, AT2G42750	636	127	14806	0.733224	1	0.999978	100
Annotation Cluster 117	Enrichment Score: 0.1392347142185219
Category	Term	Count	%	PValue	Genes	List Total	Pop Hits	Pop Total	Fold Enrichment	Bonferroni	Benjamini	FDR
GOTERM_CC_FAT	GO:0031980~mitochondrial lumen	4	0.442968	0.581783	AT2G20860, AT1G59900, AT1G23800, AT3G02090	567	73	13779	1.33159	1	0.994391	99.9985
GOTERM_CC_FAT	GO:0005759~mitochondrial matrix	4	0.442968	0.581783	AT2G20860, AT1G59900, AT1G23800, AT3G02090	567	73	13779	1.33159	1	0.994391	99.9985
GOTERM_CC_FAT	GO:0044429~mitochondrial part	11	1.21816	0.827396	AT5G22350, AT2G20860, AT1G79900, AT5G19760, AT3G10370, AT3G01280, AT1G59900, AT1G23800, AT3G04120, AT3G02090, AT5G14040	567	311	13779	0.859542	1	0.998571	100
UP_SEQ_FEATURE	transit peptide:Mitochondrion	6	0.664452	0.990434	AT3G10370, AT1G59900, AT5G47770, AT1G23800, AT4G25200, AT3G02090	334	304	8885	0.525035	1	1	100
Annotation Cluster 118	Enrichment Score: 0.1329281706830937
Category	Term	Count	%	PValue	Genes	List Total	Pop Hits	Pop Total	Fold Enrichment	Bonferroni	Benjamini	FDR
GOTERM_MF_FAT	GO:0016879~ligase activity, forming carbon-nitrogen bonds	20	2.21484	0.173568	AT3G61590, AT3G02260, AT2G20860, AT4G15475, AT1G75950, AT2G30110, AT2G35930, AT5G64440, AT4G20320, AT1G76390, AT2G46370, AT3G11840, AT3G08840, AT2G02760, AT4G03510, AT2G37040, AT4G34880, AT3G53260, AT3G47340, AT5G07360	636	349	14806	1.33409	1	0.818828	94.3267
SP_PIR_KEYWORDS	ligase	11	1.21816	0.40423	AT1G76390, AT3G11840, AT2G02760, AT4G03510, AT2G14960, AT2G30110, AT2G35930, AT3G59410, AT4G23850, AT3G47340, AT1G09620	881	271	26538	1.22269	1	0.78073	99.8988
SMART	SM00504:Ubox	3	0.332226	0.567953	AT1G76390, AT3G11840, AT2G35930	228	64	7691	1.58121	1	0.999587	99.9943
GOTERM_BP_FAT	GO:0016567~protein ubiquitination	6	0.664452	0.581468	AT1G76390, AT3G11840, AT2G02760, AT2G30110, AT2G35930, AT5G20620	572	125	13998	1.17466	1	0.989582	99.9999
GOTERM_BP_FAT	GO:0032446~protein modification by small protein conjugation	6	0.664452	0.636519	AT1G76390, AT3G11840, AT2G02760, AT2G30110, AT2G35930, AT5G20620	572	133	13998	1.104	1	0.994049	100
UP_SEQ_FEATURE	domain:U-box	3	0.332226	0.689852	AT1G76390, AT3G11840, AT2G35930	334	63	8885	1.26675	1	0.999986	100
INTERPRO	IPR003613:U box domain	3	0.332226	0.718121	AT1G76390, AT3G11840, AT2G35930	815	64	20885	1.20121	1	0.999995	100
GOTERM_MF_FAT	GO:0016881~acid-amino acid ligase activity	12	1.3289	0.721048	AT2G46370, AT1G76390, AT3G61590, AT3G02260, AT3G11840, AT3G08840, AT2G02760, AT4G03510, AT4G15475, AT1G75950, AT2G30110, AT2G35930	636	294	14806	0.950199	1	0.998065	100
GOTERM_BP_FAT	GO:0070647~protein modification by small protein conjugation or removal	6	0.664452	0.732319	AT1G76390, AT3G11840, AT2G02760, AT2G30110, AT2G35930, AT5G20620	572	149	13998	0.985451	1	0.997875	100
GOTERM_MF_FAT	GO:0004842~ubiquitin-protein ligase activity	10	1.10742	0.807147	AT1G76390, AT3G61590, AT3G02260, AT3G11840, AT2G02760, AT4G03510, AT4G15475, AT1G75950, AT2G30110, AT2G35930	636	265	14806	0.878486	1	0.999458	100
GOTERM_MF_FAT	GO:0019787~small conjugating protein ligase activity	10	1.10742	0.83627	AT1G76390, AT3G61590, AT3G02260, AT3G11840, AT2G02760, AT4G03510, AT4G15475, AT1G75950, AT2G30110, AT2G35930	636	274	14806	0.84963	1	0.999683	100
SP_PIR_KEYWORDS	ubl conjugation pathway	10	1.10742	0.924633	AT1G76390, AT3G61590, AT3G11840, AT2G02760, AT4G02570, AT1G75950, AT2G20030, AT2G30110, AT2G35930, AT5G20620	881	406	26538	0.741936	1	0.997666	100
GOTERM_BP_FAT	GO:0006511~ubiquitin-dependent protein catabolic process	8	0.885936	0.941321	AT2G02760, AT4G03510, AT4G02570, AT4G15475, AT1G75950, AT2G30110, AT4G23570, AT5G20620	572	279	13998	0.701707	1	0.999974	100
GOTERM_BP_FAT	GO:0009057~macromolecule catabolic process	18	1.99336	0.991488	AT3G61590, AT3G12500, AT4G15475, AT4G02570, AT1G75950, AT2G30110, AT2G35930, AT3G24170, AT5G36890, AT4G02290, AT1G76390, AT3G11840, AT2G02760, AT4G03510, AT2G20030, AT4G23570, AT4G09740, AT5G20620	572	682	13998	0.645889	1	1	100
GOTERM_BP_FAT	GO:0019941~modification-dependent protein catabolic process	13	1.43965	0.995355	AT3G61590, AT4G15475, AT4G02570, AT1G75950, AT2G30110, AT2G35930, AT1G76390, AT3G11840, AT2G02760, AT4G03510, AT2G20030, AT4G23570, AT5G20620	572	550	13998	0.57843	1	1	100
GOTERM_BP_FAT	GO:0043632~modification-dependent macromolecule catabolic process	13	1.43965	0.995355	AT3G61590, AT4G15475, AT4G02570, AT1G75950, AT2G30110, AT2G35930, AT1G76390, AT3G11840, AT2G02760, AT4G03510, AT2G20030, AT4G23570, AT5G20620	572	550	13998	0.57843	1	1	100
GOTERM_BP_FAT	GO:0051603~proteolysis involved in cellular protein catabolic process	13	1.43965	0.995876	AT3G61590, AT4G15475, AT4G02570, AT1G75950, AT2G30110, AT2G35930, AT1G76390, AT3G11840, AT2G02760, AT4G03510, AT2G20030, AT4G23570, AT5G20620	572	555	13998	0.573219	1	1	100
GOTERM_BP_FAT	GO:0044265~cellular macromolecule catabolic process	14	1.55039	0.995974	AT3G61590, AT4G15475, AT4G02570, AT1G75950, AT2G30110, AT3G24170, AT2G35930, AT1G76390, AT3G11840, AT2G02760, AT4G03510, AT2G20030, AT4G23570, AT5G20620	572	589	13998	0.581678	1	1	100
GOTERM_BP_FAT	GO:0044257~cellular protein catabolic process	13	1.43965	0.996428	AT3G61590, AT4G15475, AT4G02570, AT1G75950, AT2G30110, AT2G35930, AT1G76390, AT3G11840, AT2G02760, AT4G03510, AT2G20030, AT4G23570, AT5G20620	572	561	13998	0.567088	1	1	100
GOTERM_BP_FAT	GO:0030163~protein catabolic process	13	1.43965	0.99752	AT3G61590, AT4G15475, AT4G02570, AT1G75950, AT2G30110, AT2G35930, AT1G76390, AT3G11840, AT2G02760, AT4G03510, AT2G20030, AT4G23570, AT5G20620	572	576	13998	0.55232	1	1	100
Annotation Cluster 119	Enrichment Score: 0.1211914045940275
Category	Term	Count	%	PValue	Genes	List Total	Pop Hits	Pop Total	Fold Enrichment	Bonferroni	Benjamini	FDR
GOTERM_BP_FAT	GO:0006730~one-carbon metabolic process	5	0.55371	0.661754	AT2G27040, AT1G08080, AT2G22740, AT3G49250, AT4G13930	572	110	13998	1.11236	1	0.995572	100
GOTERM_BP_FAT	GO:0043414~biopolymer methylation	3	0.332226	0.785253	AT2G27040, AT2G22740, AT3G49250	572	70	13998	1.0488	1	0.998814	100
GOTERM_BP_FAT	GO:0032259~methylation	3	0.332226	0.833143	AT2G27040, AT2G22740, AT3G49250	572	78	13998	0.941232	1	0.999425	100
Annotation Cluster 120	Enrichment Score: 0.12009899454383843
Category	Term	Count	%	PValue	Genes	List Total	Pop Hits	Pop Total	Fold Enrichment	Bonferroni	Benjamini	FDR
SP_PIR_KEYWORDS	Redox-active center	4	0.442968	0.554342	AT1G63940, AT2G41680, AT3G24170, AT3G62950	881	87	26538	1.38495	1	0.888377	99.9979
GOTERM_BP_FAT	GO:0042592~homeostatic process	11	1.21816	0.702568	AT4G35090, AT1G04120, AT1G21270, AT5G13820, AT2G41680, AT3G24170, AT3G58620, AT3G62950, AT5G55470, AT5G40820, AT5G48930	572	278	13998	0.968318	1	0.996893	100
GOTERM_MF_FAT	GO:0016667~oxidoreductase activity, acting on sulfur group of donors	4	0.442968	0.8386	AT2G41680, AT1G75270, AT3G24170, AT3G62950	636	106	14806	0.878486	1	0.999686	100
GOTERM_BP_FAT	GO:0045454~cell redox homeostasis	5	0.55371	0.844225	AT4G35090, AT2G41680, AT3G24170, AT3G58620, AT3G62950	572	144	13998	0.849723	1	0.999532	100
GOTERM_BP_FAT	GO:0019725~cellular homeostasis	7	0.775194	0.909968	AT4G35090, AT1G04120, AT1G21270, AT2G41680, AT3G24170, AT3G58620, AT3G62950	572	229	13998	0.748053	1	0.99989	100
Annotation Cluster 121	Enrichment Score: 0.09806897188183347
Category	Term	Count	%	PValue	Genes	List Total	Pop Hits	Pop Total	Fold Enrichment	Bonferroni	Benjamini	FDR
GOTERM_BP_FAT	GO:0045934~negative regulation of nucleobase, nucleoside, nucleotide and nucleic acid metabolic process	3	0.332226	0.764383	AT2G27040, AT1G24190, AT1G75950	572	67	13998	1.09576	1	0.998492	100
GOTERM_BP_FAT	GO:0051172~negative regulation of nitrogen compound metabolic process	3	0.332226	0.764383	AT2G27040, AT1G24190, AT1G75950	572	67	13998	1.09576	1	0.998492	100
GOTERM_BP_FAT	GO:0010605~negative regulation of macromolecule metabolic process	6	0.664452	0.869303	AT2G19930, AT2G27040, AT1G24190, AT1G75950, AT3G15390, AT3G49250	572	182	13998	0.80677	1	0.999658	100
Annotation Cluster 122	Enrichment Score: 0.09321509239130281
Category	Term	Count	%	PValue	Genes	List Total	Pop Hits	Pop Total	Fold Enrichment	Bonferroni	Benjamini	FDR
GOTERM_BP_FAT	GO:0009267~cellular response to starvation	3	0.332226	0.717339	AT2G02990, AT4G35090, AT3G47340	572	61	13998	1.20354	1	0.997444	100
GOTERM_BP_FAT	GO:0042594~response to starvation	3	0.332226	0.764383	AT2G02990, AT4G35090, AT3G47340	572	67	13998	1.09576	1	0.998492	100
GOTERM_BP_FAT	GO:0031669~cellular response to nutrient levels	3	0.332226	0.778484	AT2G02990, AT4G35090, AT3G47340	572	69	13998	1.064	1	0.998706	100
GOTERM_BP_FAT	GO:0031668~cellular response to extracellular stimulus	3	0.332226	0.848466	AT2G02990, AT4G35090, AT3G47340	572	81	13998	0.906371	1	0.999548	100
GOTERM_BP_FAT	GO:0031667~response to nutrient levels	3	0.332226	0.848466	AT2G02990, AT4G35090, AT3G47340	572	81	13998	0.906371	1	0.999548	100
GOTERM_BP_FAT	GO:0009991~response to extracellular stimulus	3	0.332226	0.89775	AT2G02990, AT4G35090, AT3G47340	572	93	13998	0.78942	1	0.999849	100
Annotation Cluster 123	Enrichment Score: 0.0881104500315042
Category	Term	Count	%	PValue	Genes	List Total	Pop Hits	Pop Total	Fold Enrichment	Bonferroni	Benjamini	FDR
GOTERM_BP_FAT	GO:0007398~ectoderm development	5	0.55371	0.695554	AT4G09820, AT3G16630, AT1G13980, AT5G55480, AT4G20140	572	115	13998	1.064	1	0.996832	100
GOTERM_BP_FAT	GO:0008544~epidermis development	5	0.55371	0.695554	AT4G09820, AT3G16630, AT1G13980, AT5G55480, AT4G20140	572	115	13998	1.064	1	0.996832	100
GOTERM_BP_FAT	GO:0010026~trichome differentiation	3	0.332226	0.699989	AT4G09820, AT3G16630, AT5G55480	572	59	13998	1.24434	1	0.996908	100
GOTERM_BP_FAT	GO:0035315~hair cell differentiation	3	0.332226	0.699989	AT4G09820, AT3G16630, AT5G55480	572	59	13998	1.24434	1	0.996908	100
GOTERM_BP_FAT	GO:0009965~leaf morphogenesis	4	0.442968	0.827243	AT4G18710, AT4G09820, AT3G16630, AT5G55480	572	109	13998	0.898056	1	0.999385	100
GOTERM_BP_FAT	GO:0009913~epidermal cell differentiation	4	0.442968	0.845165	AT4G09820, AT3G16630, AT1G13980, AT5G55480	572	113	13998	0.866266	1	0.999532	100
GOTERM_BP_FAT	GO:0010016~shoot morphogenesis	5	0.55371	0.865876	AT1G04110, AT4G18710, AT4G09820, AT3G16630, AT5G55480	572	150	13998	0.815734	1	0.99965	100
GOTERM_BP_FAT	GO:0048366~leaf development	6	0.664452	0.875263	AT4G18710, AT4G09820, AT3G16630, AT2G46870, AT5G55480, AT4G30340	572	184	13998	0.798001	1	0.999707	100
GOTERM_BP_FAT	GO:0048827~phyllome development	6	0.664452	0.923152	AT4G18710, AT4G09820, AT3G16630, AT2G46870, AT5G55480, AT4G30340	572	204	13998	0.719766	1	0.999934	100
GOTERM_BP_FAT	GO:0022621~shoot system development	8	0.885936	0.948909	AT1G04110, AT4G18710, AT4G09820, AT3G16630, AT2G46870, AT5G55480, AT3G22200, AT4G30340	572	285	13998	0.686934	1	0.999984	100
GOTERM_BP_FAT	GO:0048367~shoot development	7	0.775194	0.975604	AT1G04110, AT4G18710, AT4G09820, AT3G16630, AT2G46870, AT5G55480, AT4G30340	572	282	13998	0.607462	1	0.999998	100
Annotation Cluster 124	Enrichment Score: 0.08202929248334863
Category	Term	Count	%	PValue	Genes	List Total	Pop Hits	Pop Total	Fold Enrichment	Bonferroni	Benjamini	FDR
INTERPRO	IPR018108:Mitochondrial substrate/solute carrier	3	0.332226	0.656903	AT1G79900, AT5G19760, AT5G14040	815	57	20885	1.34872	1	0.999979	100
INTERPRO	IPR001993:Mitochondrial substrate carrier	3	0.332226	0.656903	AT1G79900, AT5G19760, AT5G14040	815	57	20885	1.34872	1	0.999979	100
GOTERM_BP_FAT	GO:0006839~mitochondrial transport	3	0.332226	0.733837	AT1G79900, AT5G19760, AT3G10370	572	63	13998	1.16533	1	0.997778	100
GOTERM_CC_FAT	GO:0044429~mitochondrial part	11	1.21816	0.827396	AT5G22350, AT2G20860, AT1G79900, AT5G19760, AT3G10370, AT3G01280, AT1G59900, AT1G23800, AT3G04120, AT3G02090, AT5G14040	567	311	13779	0.859542	1	0.998571	100
GOTERM_CC_FAT	GO:0005740~mitochondrial envelope	8	0.885936	0.870938	AT5G22350, AT1G79900, AT5G19760, AT3G10370, AT3G01280, AT3G04120, AT3G02090, AT5G14040	567	241	13779	0.806692	1	0.999215	100
GOTERM_CC_FAT	GO:0031966~mitochondrial membrane	7	0.775194	0.909163	AT5G22350, AT1G79900, AT5G19760, AT3G10370, AT3G01280, AT3G02090, AT5G14040	567	227	13779	0.749388	1	0.999523	100
GOTERM_CC_FAT	GO:0019866~organelle inner membrane	7	0.775194	0.928136	AT1G79900, AT5G19760, AT3G10370, AT4G13010, AT4G32770, AT3G02090, AT5G14040	567	237	13779	0.717768	1	0.99951	100
GOTERM_CC_FAT	GO:0005743~mitochondrial inner membrane	5	0.55371	0.95195	AT1G79900, AT5G19760, AT3G10370, AT3G02090, AT5G14040	567	187	13779	0.649775	1	0.99968	100
SP_PIR_KEYWORDS	mitochondrion	9	0.996678	0.996703	AT5G19760, AT3G10370, AT3G01280, AT1G59900, AT5G47770, AT1G23800, AT4G25200, AT5G07440, AT3G02090	881	528	26538	0.513453	1	0.999994	100
Annotation Cluster 125	Enrichment Score: 0.07406910618886316
Category	Term	Count	%	PValue	Genes	List Total	Pop Hits	Pop Total	Fold Enrichment	Bonferroni	Benjamini	FDR
SP_PIR_KEYWORDS	zinc	37	4.09745	0.609995	AT4G39330, AT4G15093, AT3G44110, AT5G34850, AT5G63140, AT3G51950, AT5G01450, AT2G28840, AT3G10850, AT5G55970, AT4G30920, AT2G38280, AT3G02090, AT5G22500, AT2G24200, AT3G10950, AT1G08080, AT3G07130, AT1G77120, AT5G50400, AT5G20620, AT5G17420, AT1G19860, AT5G22920, AT2G47680, AT5G65620, AT5G60250, AT3G10330, AT2G30080, AT4G03510, AT3G01500, AT5G03150, AT2G20030, AT2G03800, AT1G24140, AT5G18650, AT3…	881	1124	26538	0.99158	1	0.918575	99.9996
SP_PIR_KEYWORDS	zinc-finger	19	2.1041	0.982959	AT3G44110, AT1G19860, AT5G22920, AT3G51950, AT5G01450, AT2G28840, AT2G47680, AT5G55970, AT5G60250, AT3G10330, AT5G22500, AT3G10950, AT4G03510, AT5G03150, AT2G20030, AT5G18650, AT3G52100, AT5G20620, AT5G17420	881	837	26538	0.683786	1	0.999873	100
GOTERM_MF_FAT	GO:0008270~zinc ion binding	46	5.09413	0.999841	AT4G39330, AT4G15093, AT3G44110, AT5G34850, AT5G63140, AT3G51950, AT5G01450, AT3G10850, AT2G28840, AT5G55970, AT4G30920, AT3G02090, AT2G38280, AT5G22500, AT1G11800, AT2G24200, AT3G10950, AT1G08080, AT3G07130, AT2G24030, AT2G22740, AT1G77120, AT5G20620, AT5G50400, AT5G17420, AT3G02260, AT4G32640, AT1G19860, AT5G16990, AT5G22920, AT2G47680, AT5G16970, AT5G65620, AT5G60250, AT3G10330, AT2G30080, AT4…	636	1654	14806	0.647445	1	1	100
Annotation Cluster 126	Enrichment Score: 0.07253089217317812
Category	Term	Count	%	PValue	Genes	List Total	Pop Hits	Pop Total	Fold Enrichment	Bonferroni	Benjamini	FDR
SP_PIR_KEYWORDS	DNA binding	8	0.885936	0.118635	AT2G46680, AT5G13820, AT2G45660, AT2G45650, AT4G14540, AT1G22640, AT1G69120, AT2G16720	881	124	26538	1.94339	1	0.38942	81.3895
SP_PIR_KEYWORDS	dna-binding	34	3.76523	0.986628	AT1G68800, AT3G51950, AT4G25410, AT5G47220, AT1G69490, AT4G14540, AT1G69120, AT5G41020, AT2G45660, AT2G46870, AT3G18490, AT2G16720, AT2G18050, AT5G09410, AT3G21330, AT3G58680, AT4G09820, AT5G13820, AT1G80840, AT1G19860, AT1G13960, AT2G31180, AT2G47680, AT4G33280, AT2G46680, AT5G03150, AT3G23250, AT1G68320, AT2G45650, AT4G21440, AT4G36740, AT1G22640, AT5G57150, AT1G66370	881	1398	26538	0.732595	1	0.99992	100
SP_PIR_KEYWORDS	transcription regulation	28	3.10078	0.986699	AT1G68800, AT4G25410, AT5G47220, AT4G14540, AT1G69490, AT1G69120, AT2G46870, AT2G45660, AT2G16720, AT5G09410, AT3G21330, AT3G58680, AT4G09820, AT1G80840, AT1G13960, AT4G33280, AT3G54130, AT4G33470, AT3G10330, AT2G46680, AT1G24190, AT5G03150, AT4G01900, AT2G45650, AT1G22640, AT4G36740, AT5G57150, AT1G66370	881	1184	26538	0.712358	1	0.999915	100
SP_PIR_KEYWORDS	Transcription	28	3.10078	0.990514	AT1G68800, AT4G25410, AT5G47220, AT4G14540, AT1G69490, AT1G69120, AT2G46870, AT2G45660, AT5G09410, AT3G21330, AT3G58680, AT4G09820, AT5G13820, AT1G80840, AT1G13960, AT4G33280, AT3G54130, AT4G33470, AT3G10330, AT2G46680, AT1G24190, AT5G03150, AT4G01900, AT2G45650, AT1G22640, AT4G36740, AT5G57150, AT1G66370	881	1209	26538	0.697628	1	0.999956	100
GOTERM_MF_FAT	GO:0043565~sequence-specific DNA binding	11	1.21816	0.997512	AT2G46680, AT3G58680, AT5G13820, AT1G80840, AT2G22740, AT1G13960, AT2G45660, AT2G45650, AT4G36740, AT4G14540, AT1G69120	636	483	14806	0.530183	1	1	100
[truncated: 137 more rows]

## Sheet: Tsh_vs_C_co_DEG_down gene list
Chromosome	Gene ID	Tsh0 vs C0			Tsh1 vs C1			Tsh12 vs C12			TAIR ID	Symbol	Description
		logConc	logFC	p.value	logConc	logFC	p.value	logConc	logFC	p.value
SL2.40ch07	Solyc07g005050.2	-14.2624	-1.10348	1.38843e-82	-14.2904	-1.26598	7.81831e-103	-14.2254	-1.00904	4.36335e-73	AT4G31985	--	--
[truncated: 1,544 more rows]

## Sheet: Tsh_vs_C_co_DEG_down cluster
Annotation Cluster 1	Enrichment Score: 3.2863045241361837
[truncated: 1,310 more rows]

## Sheet: Tsh_vs_C_co_Up_in_three_group
SL2.40ch07	Solyc07g065810.2	-19.3283	1.36927	2.77136e-05	-21.0714	3.68841	3.02134e-09	-20.3091	2.55943	1.30876e-08	AT5G55970	--	--
[truncated: 1,146 more rows]

[truncated: 13 more sheets: Tsh_vs_C_co_Down_in_three_group, C1_12_vs_C0_co_DEG_up gene list, C1_12_vs_C0_co_DEG_up cluster, C1_12_vs_C0_co_DEG_down gene, C1_12_vs_C0_co_DEG_down cluster, C1_12_vs_C0_co_Up_in_two_group, C1_12_vs_C0_co_Down_in_two_grou, Tsh1_12_vs_Tsh0_co_up gene list, Tsh1_12_vs_Tsh0_co_up cluster, Tsh1_12_vs_Tsh0_down gene list, Tsh1_12_vs_Tsh0_co_down cluster, Tsh1_12_vs_Tsh0_co_Up_in_two_gr, Tsh1_12_vs_Tsh0_co_Down_in_two_]
