# Supplementary material for: A comparison of the low temperature transcriptomes of two tomato genotypes that differ in freezing tolerance: Solanum lycopersicum and Solanum habrochaites
Source: BMC Plant Biol. 2015 Jun 6;15:132. doi: 10.1186/s12870-015-0521-6 (PMC4458020; doi:10.1186/s12870-015-0521-6)
Supplement: Additional file 5: — All alternative splicing events in tomato. [file 12870_2015_521_MOESM5_ESM.xls]

## Sheet: IR_AS_raw
Chomosome	Start	End	Strand	Tomato Gene	Type	C0_Ratio	C0_intron_avg_depth	C0_exon_avg_depth	C1_Ratio	C1_intron_avg_depth	C1_exon_avg_depth	C12_Ratio	C12_intron_avg_depth	C12_exon_avg_depth	Tsh0_Ratio	Tsh0_intron_avg_depth	Tsh0_exon_avg_depth	Tsh1_Ratio	Tsh1_intron_avg_depth	Tsh1_exon_avg_depth	Tsh12_Ratio	Tsh12_intron_avg_depth	Tsh12_exon_avg_depth	Tair Gene	GeneSymbol	Description
SL2.40ch00	10682839	10683227	-	Solyc00g013140.1	IntronR	2.91	1.35	0.46	2.15	3.51	1.63	2.63	1.42	0.54	-	-	-	1.52	1.09	0.72	-	-	-	ATMG00665	NAD5B	NADH dehydrogenase 5B
SL2.40ch00	10684092	10684147	-	Solyc00g013140.1	IntronR	5.45	3.31	0.61	1.69	3.02	1.78	-	-	-	-	-	-	-	-	-	-	-	-	ATMG00665	NAD5B	NADH dehydrogenase 5B
SL2.40ch00	10690304	10691121	-	Solyc00g013180.1	IntronR	-	-	-	-	-	-	-	-	-	1.06	1.12	1.06	-	-	-	-	-	-	ATMG00580	NAD4	NADH dehydrogenase subunit 4
SL2.40ch00	11069784	11071242	-	Solyc00g014830.2	IntronR	4.21	3.08	0.73	-	-	-	-	-	-	1.61	1.53	0.95	-	-	-	-	-	-	ATMG00510	NAD7	NADH dehydrogenase subunit 7
SL2.40ch00	11071311	11072227	-	Solyc00g014830.2	IntronR	-	-	-	1.58	7.17	4.53	7.87	7.17	0.91	1.99	2.79	1.4	2.44	3.12	1.28	-	-	-	ATMG00510	NAD7	NADH dehydrogenase subunit 7
SL2.40ch00	11800677	11800759	+	Solyc00g019970.2	IntronR	2.73	2.37	0.87	-	-	-	-	-	-	-	-	-	-	-	-	-	-	-
SL2.40ch00	11803424	11803672	+	Solyc00g019980.2	IntronR	0.48	0.62	1.29	1.48	1.01	0.68	-	-	-	2.94	1.74	0.59	-	-	-	-	-	-
SL2.40ch00	11971189	11971874	-	Solyc00g021640.2	IntronR	1.1	1.62	1.48	1.59	3.22	2.03	2.12	1.68	0.79	1.91	2.45	1.28	1.67	2.34	1.4	1.72	2.67	1.55	ATMG00290	RPS4	mitochondrial ribosomal protein S4
SL2.40ch00	12013337	12015246	-	Solyc00g022110.2	IntronR	1.12	3.25	2.9	1.13	7.15	6.31	1.39	3.98	2.86	1.34	1.38	1.03	-	-	-	-	-	-	ATMG00560	RPL2
SL2.40ch00	13765197	13766147	+	Solyc00g052430.2	IntronR	-	-	-	10.01	0.77	0.08	-	-	-	-	-	-	-	-	-	-	-	-	ATMG00180	CCB452	cytochrome C biogenesis 452
SL2.40ch00	14091242	14091335	+	Solyc00g059500.1	IntronR	-	-	-	-	-	-	-	-	-	18.34	1.8	0.1	-	-	-	-	-	-	AT1G13560	ATAAPT1
SL2.40ch00	14602175	14602257	-	Solyc00g071180.2	IntronR	-	-	-	-	-	-	0.32	2	6.23	-	-	-	-	-	-	-	-	-	AT3G12490	CYSB	cystatin B
SL2.40ch00	14602807	14603746	-	Solyc00g071180.2	IntronR	0.56	3.18	5.71	0.69	0.58	0.84	0.62	3.41	5.48	0.98	426.04	433.44	0.38	0.37	0.95	0.91	1.02	1.12	AT3G12490	CYSB	cystatin B
SL2.40ch00	14603974	14605088	-	Solyc00g071180.2	IntronR	0.52	2.29	4.43	-	-	-	0.68	5.68	8.37	0.41	172.36	415.5	0.31	0.34	1.09	0.38	0.4	1.04	AT3G12490	CYSB	cystatin B
SL2.40ch00	15175028	15175159	-	Solyc00g085070.2	IntronR	0.5	47.88	96.47	0.43	38.96	90.93	0.3	39.79	133.58	0.24	6.88	28.13	0.22	9.74	44.46	0.22	9.65	44.44	AT4G37760	SQE3	squalene epoxidase 3
SL2.40ch00	15177498	15178105	-	Solyc00g085070.2	IntronR	-	-	-	-	-	-	0.27	28.84	108.34	-	-	-	-	-	-	-	-	-	AT4G37760	SQE3	squalene epoxidase 3
SL2.40ch00	15386859	15387325	+	Solyc00g090430.2	IntronR	-	-	-	0.22	1.75	7.88	-	-	-	-	-	-	-	-	-	-	-	-	AT1G15030	--	--
SL2.40ch00	15387491	15387617	+	Solyc00g090430.2	IntronR	-	-	-	-	-	-	0.53	1.84	3.49	-	-	-	-	-	-	-	-	-	AT1G15030	--	--
SL2.40ch00	16398393	16399856	-	Solyc00g118680.2	IntronR	0.43	0.52	1.22	-	-	-	-	-	-	-	-	-	-	-	-	1.48	0.49	0.33
SL2.40ch00	16687808	16687896	+	Solyc00g127660.2	IntronR	0.34	3.57	10.4	0.34	3.07	9.09	-	-	-	-	-	-	-	-	-	-	-	-
SL2.40ch00	16689242	16689561	-	Solyc00g127670.1	IntronR	-	-	-	-	-	-	-	-	-	-	-	-	1.93	0.53	0.28	-	-	-	AT1G26180	--	--
SL2.40ch00	16693581	16694886	+	Solyc00g127870.2	IntronR	-	-	-	-	-	-	0.4	0.57	1.41	-	-	-	-	-	-	-	-	-	AT2G39445	--	--
SL2.40ch00	17617018	17618181	+	Solyc00g157080.1	IntronR	-	-	-	0.28	0.6	2.13	-	-	-	-	-	-	-	-	-	-	-	-	AT5G10520	RBK1	ROP binding protein kinases 1
SL2.40ch00	17948132	17948311	-	Solyc00g168200.1	IntronR	-	-	-	2.42	3.79	1.57	-	-	-	-	-	-	-	-	-	-	-	-
SL2.40ch00	18005000	18005488	-	Solyc00g170210.2	IntronR	-	-	-	-	-	-	0.68	0.66	0.97	-	-	-	-	-	-	0.96	0.51	0.52
SL2.40ch00	18451426	18451473	+	Solyc00g186050.1	IntronR	1.44	5.65	3.92	0.84	3.63	4.34	-	-	-	-	-	-	-	-	-	-	-	-
SL2.40ch00	18864590	18864675	-	Solyc00g201160.2	IntronR	-	-	-	-	-	-	-	-	-	-	-	-	-	-	-	1.13	2.44	2.17	AT4G27300	--	--
SL2.40ch00	18865222	18865355	-	Solyc00g201160.2	IntronR	-	-	-	1.08	1.16	1.08	-	-	-	-	-	-	-	-	-	0.28	1.44	5.16	AT4G27300	--	--
SL2.40ch00	21012959	21013039	-	Solyc00g289230.1	IntronR	-	-	-	-	-	-	-	-	-	-	-	-	0.26	3.43	13.02	0.91	6.05	6.63	AT4G03230	--	--
SL2.40ch00	21496254	21496329	+	Solyc00g311230.2	IntronR	-	-	-	1.48	3.49	2.35	-	-	-	-	-	-	-	-	-	-	-	-
SL2.40ch00	3425813	3426153	-	Solyc00g005840.2	IntronR	-	-	-	-	-	-	-	-	-	-	-	-	-	-	-	0.24	6.4	26.39	AT4G29670	ACHT2	atypical CYS HIS rich thioredoxin 2
SL2.40ch00	4197420	4198461	+	Solyc00g006470.1	IntronR	1.56	39.57	25.43	1.63	66.56	40.93	3.12	49.77	15.97	1.48	51.45	34.77	1.72	29.53	17.15	1.66	44.56	26.77
SL2.40ch00	4305632	4306714	+	Solyc00g006490.2	IntronR	3.53	4.3	1.22	2.4	7.29	3.04	-	-	-	-	-	-	-	-	-	-	-	-	AT1G07990	--	--
SL2.40ch00	4313437	4314333	+	Solyc00g006490.2	IntronR	-	-	-	-	-	-	0.32	1.53	4.82	-	-	-	-	-	-	-	-	-	AT1G07990	--	--
SL2.40ch00	4314474	4314705	+	Solyc00g006490.2	IntronR	-	-	-	-	-	-	0.51	3.3	6.45	-	-	-	0.2	2.83	13.86	0.72	7.02	9.77	AT1G07990	--	--
SL2.40ch00	5777381	5777764	+	Solyc00g006800.2	IntronR	-	-	-	-	-	-	0.38	1.91	5.08	-	-	-	-	-	-	-	-	-	AT5G13420	TRA2	transaldolase 2
SL2.40ch00	5777935	5778059	+	Solyc00g006800.2	IntronR	0.36	3.49	9.56	0.9	14.82	16.55	1.28	6.82	5.35	-	-	-	-	-	-	-	-	-	AT5G13420	TRA2	transaldolase 2
SL2.40ch00	5778108	5778539	+	Solyc00g006800.2	IntronR	0.3	3.98	13.09	0.2	3.91	19.25	-	-	-	-	-	-	-	-	-	-	-	-	AT5G13420	TRA2	transaldolase 2
SL2.40ch00	5778839	5779086	+	Solyc00g006800.2	IntronR	0.24	2.95	12.25	-	-	-	0.24	1.57	6.54	-	-	-	-	-	-	-	-	-	AT5G13420	TRA2	transaldolase 2
SL2.40ch00	5779274	5779369	+	Solyc00g006800.2	IntronR	2.76	24.77	8.98	3.24	38.38	11.86	0.56	1.67	2.96	-	-	-	-	-	-	-	-	-	AT5G13420	TRA2	transaldolase 2
SL2.40ch00	5779551	5780168	+	Solyc00g006800.2	IntronR	0.4	6.46	16.03	0.47	9.39	19.83	-	-	-	-	-	-	-	-	-	-	-	-	AT5G13420	TRA2	transaldolase 2
SL2.40ch00	5790925	5791034	+	Solyc00g006810.2	IntronR	-	-	-	-	-	-	0.2	4.8	23.49	0.22	6.48	29.38	0.22	6.79	31.06	0.21	7.38	36	AT5G13410	--	--
SL2.40ch00	5823598	5823933	+	Solyc00g006820.2	IntronR	-	-	-	-	-	-	0.34	1.27	3.71	-	-	-	-	-	-	-	-	-	AT5G13400	--	--
SL2.40ch00	5828475	5828533	-	Solyc00g006830.2	IntronR	5.65	19.54	3.46	8.94	18.11	2.02	8.63	12.35	1.43	5.98	25.82	4.32	5.68	12.84	2.26	3.66	5.82	1.59	AT5G13390	NEF1	NO EXINE FORMATION 1
SL2.40ch00	6675557	6676151	-	Solyc00g007060.2	IntronR	-	-	-	-	-	-	0.24	0.56	2.29	-	-	-	-	-	-	-	-	-	AT2G17220	Kin3	kinase 3
SL2.40ch00	6692393	6693542	-	Solyc00g007070.2	IntronR	-	-	-	-	-	-	0.21	7.87	38.25	-	-	-	-	-	-	-	-	-	AT5G66010	--	--
SL2.40ch00	6735237	6735363	+	Solyc00g007120.2	IntronR	-	-	-	0.34	1.63	4.79	-	-	-	-	-	-	-	-	-	0.26	1.9	7.29	AT1G21630	--	--
SL2.40ch00	6735622	6736290	+	Solyc00g007120.2	IntronR	0.23	0.37	1.63	-	-	-	-	-	-	-	-	-	-	-	-	-	-	-	AT1G21630	--	--
SL2.40ch00	6901561	6901761	-	Solyc00g007270.2	IntronR	-	-	-	-	-	-	0.41	14.73	35.99	-	-	-	-	-	-	-	-	-	AT3G55620	emb1624	embryo defective 1624
SL2.40ch00	6904226	6904645	-	Solyc00g007270.2	IntronR	-	-	-	-	-	-	-	-	-	-	-	-	-	-	-	0.23	3.04	13.36	AT3G55620	emb1624	embryo defective 1624
SL2.40ch00	8777654	8777704	+	Solyc00g009080.2	IntronR	4.09	61.33	15.01	3.62	99.31	27.42	2.58	23.02	8.91	3.16	31.45	9.94	3.99	56.94	14.28	3.51	40.51	11.55
SL2.40ch00	8818909	8819037	+	Solyc00g009110.2	IntronR	-	-	-	-	-	-	-	-	-	-	-	-	-	-	-	0.33	7.51	23.03	AT1G71710	--	--
SL2.40ch00	8820182	8820289	+	Solyc00g009110.2	IntronR	0.39	1.58	4.03	-	-	-	0.31	1.92	6.2	-	-	-	-	-	-	-	-	-	AT1G71710	--	--
SL2.40ch00	8832475	8832549	+	Solyc00g009120.2	IntronR	-	-	-	0.25	8.56	34.2	0.46	17.63	37.92	-	-	-	-	-	-	-	-	-	AT4G09750	--	--
SL2.40ch00	8835483	8835597	+	Solyc00g009140.2	IntronR	-	-	-	-	-	-	0.65	2.88	4.46	-	-	-	0.29	1.33	4.63	-	-	-	AT4G09750	--	--
SL2.40ch00	8835888	8835963	+	Solyc00g009140.2	IntronR	-	-	-	-	-	-	0.24	5.07	21.24	-	-	-	-	-	-	-	-	-	AT4G09750	--	--
SL2.40ch01	102501	102829	+	Solyc01g005110.2	IntronR	-	-	-	-	-	-	-	-	-	-	-	-	-	-	-	0.2	1.35	6.65	AT1G48140	DPMS3	dolichol phosphate mannose synthase 3
SL2.40ch01	1035018	1035107	-	Solyc01g006430.2	IntronR	0.28	36.8	130.96	0.36	45.42	127.71	0.4	39.23	98.8	-	-	-	-	-	-	-	-	-	AT3G12120	FAD2	fatty acid desaturase 2
SL2.40ch01	1090689	1090994	-	Solyc01g006500.2	IntronR	-	-	-	-	-	-	-	-	-	-	-	-	-	-	-	0.37	1.91	5.17	AT5G48730	--	--
SL2.40ch01	11642698	11642739	-	Solyc01g014110.2	IntronR	1.02	23.75	23.39	1.17	39.7	33.84	-	-	-	0.76	6.08	7.99	0.76	9.32	12.34	-	-	-	AT5G12900	--	--
SL2.40ch01	11691288	11691368	+	Solyc01g014140.2	IntronR	2.53	23.04	9.12	2.84	23.58	8.3	3.25	9.91	3.05	-	-	-	-	-	-	-	-	-
SL2.40ch01	11880736	11880950	-	Solyc01g014230.2	IntronR	-	-	-	-	-	-	0.56	4.06	7.3	-	-	-	-	-	-	0.21	1.48	7.19	AT2G23140	PUB4	plant U-box 4
SL2.40ch01	11950871	11953635	+	Solyc01g014270.2	IntronR	-	-	-	-	-	-	-	-	-	-	-	-	1.32	0.56	0.42	0.34	0.3	0.87
SL2.40ch01	1249082	1251688	-	Solyc01g006660.1	IntronR	0.49	0.41	0.84	-	-	-	-	-	-	-	-	-	-	-	-	-	-	-	AT1G20160	ATSBT5.2
SL2.40ch01	1292633	1292716	+	Solyc01g006710.2	IntronR	-	-	-	-	-	-	-	-	-	0.79	2.13	2.72	-	-	-	-	-	-	AT5G04895	ABO6	ABA overly sensitive 6
SL2.40ch01	1338436	1338533	-	Solyc01g006740.2	IntronR	0.87	2.2	2.53	-	-	-	-	-	-	-	-	-	-	-	-	-	-	-	AT2G35840	--	--
SL2.40ch01	1423147	1423522	-	Solyc01g006860.2	IntronR	0.27	2.43	9.1	-	-	-	-	-	-	-	-	-	-	-	-	-	-	-	AT5G06410	--	--
SL2.40ch01	14336960	14337019	-	Solyc01g014560.2	IntronR	-	-	-	-	-	-	-	-	-	-	-	-	-	-	-	0.51	3.81	7.44	AT5G60900	RLK1	receptor-like protein kinase 1
SL2.40ch01	1435136	1435270	-	Solyc01g006870.2	IntronR	-	-	-	0.35	1.37	3.89	-	-	-	-	-	-	-	-	-	-	-	-	AT5G06440	--	--
SL2.40ch01	1454160	1454258	+	Solyc01g006880.2	IntronR	-	-	-	-	-	-	-	-	-	0.45	1.63	3.63	-	-	-	-	-	-	AT5G42400	SDG25	SET domain protein 25
SL2.40ch01	1454900	1456435	+	Solyc01g006880.2	IntronR	0.29	0.48	1.64	0.39	0.39	1.01	-	-	-	0.36	0.36	0.99	-	-	-	-	-	-	AT5G42400	SDG25	SET domain protein 25
SL2.40ch01	1516730	1517501	-	Solyc01g006950.2	IntronR	-	-	-	0.37	1.4	3.75	0.23	10.3	45.17	-	-	-	-	-	-	-	-	-	AT3G11820	SYR1	SYNTAXIN RELATED PROTEIN 1
SL2.40ch01	1550260	1550425	+	Solyc01g006970.2	IntronR	-	-	-	-	-	-	-	-	-	-	-	-	-	-	-	0.26	2.46	9.29	AT2G35920	--	--
SL2.40ch01	1660354	1660459	+	Solyc01g007110.2	IntronR	-	-	-	-	-	-	0.24	2.93	12.43	-	-	-	-	-	-	-	-	-	AT5G06370	--	--
SL2.40ch01	16608252	16608370	+	Solyc01g015020.2	IntronR	1.39	91.65	65.85	1.49	153.63	103.09	1.3	95.56	73.57	1.55	116.38	75	1.58	96.9	61.17	1.75	105.83	60.56	AT5G19900	--	--
SL2.40ch01	16738208	16738385	+	Solyc01g015070.2	IntronR	1.2	11.84	9.89	1.43	7.55	5.27	2.18	5.63	2.58	-	-	-	-	-	-	-	-	-
SL2.40ch01	1702696	1702929	+	Solyc01g007140.2	IntronR	-	-	-	-	-	-	-	-	-	-	-	-	-	-	-	0.86	0.89	1.04	AT5G06350	--	--
SL2.40ch01	1734852	1735030	-	Solyc01g007170.2	IntronR	-	-	-	-	-	-	-	-	-	2.85	2.3	0.81	4.25	2.2	0.52	4.04	1.05	0.26	AT3G03680	--	--
SL2.40ch01	179029	179557	+	Solyc01g005220.2	IntronR	0.56	0.69	1.25	-	-	-	-	-	-	-	-	-	-	-	-	-	-	-	AT1G14780	--	--
SL2.40ch01	1849762	1849828	-	Solyc01g007320.2	IntronR	2.74	19151.5	6994.94	2.46	15019.2	6117.33	2.41	9672.95	4010.61	2.74	22834.5	8324.95	2.82	16184.6	5739.19	2.47	16188.4	6549.84	ATCG00480	PB	ATP synthase subunit beta
SL2.40ch01	1856391	1856554	+	Solyc01g007350.2	IntronR	0.48	5.87	12.22	-	-	-	-	-	-	0.36	4.8	13.39	-	-	-	0.22	4.33	19.35	ATCG00510	PSAI	photsystem I subunit I
SL2.40ch01	1861061	1861184	+	Solyc01g007390.1	IntronR	-	-	-	0.25	2.29	8.99	0.38	1.27	3.31	0.71	2.15	3.01	0.26	2	7.77	-	-	-
SL2.40ch01	1861324	1861367	-	Solyc01g007400.1	IntronR	-	-	-	1.44	138.19	95.9	2.1	117.36	55.9	0.38	4.24	11.11	1.27	45.21	35.59	0.82	15.1	18.5
SL2.40ch01	1862972	1863022	+	Solyc01g007420.2	IntronR	1.01	11.12	11.03	1.39	78.8	56.54	1.13	11.57	10.24	0.76	3.96	5.22	1.06	16.73	15.78	0.93	9.16	9.86	ATCG00590	ORF31
SL2.40ch01	1863067	1863120	+	Solyc01g007420.2	IntronR	1.5	12	8.01	1.83	139.37	76.04	2.28	34.38	15.1	2.6	12.04	4.63	1.4	41.12	29.46	2.01	25.15	12.49	ATCG00590	ORF31
SL2.40ch01	1863506	1863569	+	Solyc01g007430.2	IntronR	1.02	4.48	4.37	1.93	189.08	97.79	2.17	48.85	22.47	1.2	7.66	6.4	1.57	74.98	47.68	1.83	22.24	12.16	ATCG00600	PETG
SL2.40ch01	1864528	1864886	+	Solyc01g007440.1	IntronR	-	-	-	349.21	70.85	0.2	698.5	20.25	0.03	-	-	-	4.52	0.52	0.12	-	-	-	ATCG00630	PSAJ
SL2.40ch01	1867551	1868169	-	Solyc01g007490.2	IntronR	-	-	-	0.24	104.44	435.85	-	-	-	-	-	-	-	-	-	-	-	-	ATCG00670	PCLPP	plastid-encoded CLP P
SL2.40ch01	1868462	1869260	-	Solyc01g007490.2	IntronR	0.74	319.82	430.15	0.68	297.26	439.9	0.53	155.77	293.83	0.45	228.66	511.6	0.49	163.29	332.75	0.52	223.6	426.73	ATCG00670	PCLPP	plastid-encoded CLP P
SL2.40ch01	1871295	1871457	+	Solyc01g007500.2	IntronR	2.02	242.43	120.04	1.67	460.42	275.07	0.94	134.51	142.49	1.36	118.83	87.24	0.84	139.09	165.53	1.52	126.83	83.24	ATCG00680	PSBB	photosystem II reaction center protein B
SL2.40ch01	1871699	1871742	-	Solyc01g007510.1	IntronR	1.7	30	17.69	1.81	108.76	60.02	1.72	31.93	18.61	1.9	66.86	35.18	1.76	87.29	49.5	1.91	66.1	34.56	ATCG00700	PSBN	photosystem II reaction center protein N
SL2.40ch01	1880588	1880639	-	Solyc01g007610.2	IntronR	0.68	115.7	171.22	0.55	104.12	190.56	0.56	54.08	95.83	0.56	196.7	350.64	0.71	199.58	283.04	0.48	125.44	261.24	ATCG00800	--	--
SL2.40ch01	1881898	1882565	-	Solyc01g007630.2	IntronR	0.25	178.38	727.5	0.39	306.36	785.66	0.3	174.71	579.33	-	-	-	-	-	-	-	-	-	ATCG01310	RPL2.2	ribosomal protein L2
SL2.40ch01	1882961	1883028	-	Solyc01g007630.2	IntronR	2.15	832.47	386.31	1.69	806.2	476.38	1.65	449.35	273.12	2.18	2071.71	952.26	2.24	1537.94	687.84	2.14	1671.35	781.81	ATCG01310	RPL2.2	ribosomal protein L2
SL2.40ch01	1883578	1883619	+	Solyc01g007640.2	IntronR	-	-	-	7.22	64.22	8.9	5	15.22	3.04	-	-	-	3.06	10.1	3.3	2.28	4.9	2.15	ATCG01280	YCF2.2
SL2.40ch01	1897844	1898008	-	Solyc01g007700.2	IntronR	0.77	2457.09	3188.63	0.83	13208.8	15857.8	0.75	8278.87	11035.6	0.88	3869.25	4383.55	0.85	6085.25	7117.61	0.81	2936.53	3607.35
SL2.40ch01	1898438	1898513	+	Solyc01g007710.2	IntronR	0.68	100.39	147.71	-	-	-	-	-	-	0.81	106.24	130.43	-	-	-	0.22	164.85	737.8
SL2.40ch01	1899343	1899393	+	Solyc01g007720.2	IntronR	1.16	198.33	171.35	1.11	3937.39	3553.96	1.08	2271.73	2103.89	0.86	57.76	67.36	1.01	1171.33	1162.49	0.99	474	480.91
SL2.40ch01	19078275	19078349	-	Solyc01g016370.1	IntronR	-	-	-	-	-	-	14.04	3	0.21	-	-	-	-	-	-	-	-	-	AT1G71400	RLP12	receptor like protein 12
SL2.40ch01	1916542	1918369	+	Solyc01g007760.2	IntronR	0.25	0.59	2.37	-	-	-	0.33	0.37	1.11	-	-	-	-	-	-	-	-	-	AT2G36010	E2F3	E2F transcription factor 3
SL2.40ch01	1921030	1921108	+	Solyc01g007760.2	IntronR	0.35	2.99	8.6	0.86	5.64	6.57	1.33	5.79	4.34	0.35	2.9	8.34	0.38	2.16	5.71	0.7	4.42	6.34	AT2G36010	E2F3	E2F transcription factor 3
SL2.40ch01	1928251	1929407	-	Solyc01g007780.2	IntronR	0.67	1.7	2.52	1.2	10.38	8.63	0.54	3.24	5.96	-	-	-	-	-	-	-	-	-	AT5G42560	--	--
SL2.40ch01	1946959	1947357	+	Solyc01g007790.2	IntronR	0.69	2.35	3.4	-	-	-	-	-	-	-	-	-	-	-	-	-	-	-	AT3G11620	--	--
SL2.40ch01	1994936	1998291	-	Solyc01g007820.1	IntronR	-	-	-	-	-	-	-	-	-	0.24	0.12	0.5	-	-	-	-	-	-
SL2.40ch01	20001300	20002329	-	Solyc01g016460.2	IntronR	0.4	2.86	7.08	0.25	1.09	4.29	-	-	-	-	-	-	-	-	-	-	-	-
SL2.40ch01	20439627	20440519	+	Solyc01g016510.1	IntronR	-	-	-	-	-	-	-	-	-	0.22	0.63	2.79	-	-	-	-	-	-	AT1G03610	--	--
SL2.40ch01	2045993	2046132	-	Solyc01g007880.2	IntronR	-	-	-	-	-	-	0.86	5.95	6.88	-	-	-	-	-	-	-	-	-	AT1G75010	ARC3	ACCUMULATION AND REPLICATION OF CHLOROPLASTS 3
SL2.40ch01	20504935	20505008	-	Solyc01g016560.1	IntronR	0.86	3.21	3.75	2.19	7.11	3.24	-	-	-	-	-	-	-	-	-	-	-	-
SL2.40ch01	2138396	2138522	-	Solyc01g007950.2	IntronR	-	-	-	1.14	1.39	1.22	-	-	-	-	-	-	-	-	-	-	-	-	AT1G10740	--	--
SL2.40ch01	2162336	2162433	+	Solyc01g007980.2	IntronR	0.39	2.27	5.83	0.79	2.66	3.35	0.27	1.81	6.61	-	-	-	-	-	-	-	-	-	AT1G70520	CRK2	cysteine-rich RLK (RECEPTOR-like protein kinase) 2
SL2.40ch01	2162497	2162543	+	Solyc01g007980.2	IntronR	1.26	38.04	30.08	1.28	26.47	20.67	1.4	31.07	22.22	-	-	-	-	-	-	-	-	-	AT1G70520	CRK2	cysteine-rich RLK (RECEPTOR-like protein kinase) 2
SL2.40ch01	2162555	2162656	+	Solyc01g007980.2	IntronR	0.24	5.38	22.18	0.68	10.2	15.08	0.95	21.92	23.08	-	-	-	-	-	-	-	-	-	AT1G70520	CRK2	cysteine-rich RLK (RECEPTOR-like protein kinase) 2
SL2.40ch01	2162795	2162872	+	Solyc01g007980.2	IntronR	-	-	-	-	-	-	0.48	7.3	15.32	-	-	-	-	-	-	-	-	-	AT1G70520	CRK2	cysteine-rich RLK (RECEPTOR-like protein kinase) 2
SL2.40ch01	2163082	2163276	+	Solyc01g007980.2	IntronR	0.45	8.63	19.31	0.32	4.12	12.79	0.71	11.11	15.65	-	-	-	-	-	-	-	-	-	AT1G70520	CRK2	cysteine-rich RLK (RECEPTOR-like protein kinase) 2
SL2.40ch01	2172973	2173059	+	Solyc01g007990.2	IntronR	0.25	3.47	13.85	0.23	1.96	8.71	0.25	4.55	18.42	-	-	-	-	-	-	-	-	-	AT1G70520	CRK2	cysteine-rich RLK (RECEPTOR-like protein kinase) 2
SL2.40ch01	2178812	2178989	+	Solyc01g008000.2	IntronR	0.62	41.01	66.59	0.58	42.56	73.32	0.58	24.06	41.55	0.45	20.13	44.72	0.54	15.65	29.11	0.61	16.2	26.37	AT1G10630	ATARFA1F	ADP-ribosylation factor A1F
SL2.40ch01	2185159	2185347	-	Solyc01g008020.2	IntronR	-	-	-	0.27	2.97	11.14	-	-	-	-	-	-	-	-	-	-	-	-	AT1G70330	ENT1,AT	equilibrative nucleotide transporter 1
SL2.40ch01	219968	220062	+	Solyc01g005300.2	IntronR	-	-	-	-	-	-	0.52	48.78	93.18	-	-	-	-	-	-	0.71	97.49	136.71	AT1G68050	FKF1	flavin-binding, kelch repeat, f box 1
SL2.40ch01	2275036	2275190	+	Solyc01g008130.2	IntronR	3.47	4.63	1.34	3.36	5.29	1.58	3.07	9.82	3.2	1.78	8.17	4.58	1.45	3.31	2.28	2.05	10.71	5.22	AT3G11920	--	--
SL2.40ch01	2289336	2289475	-	Solyc01g008140.2	IntronR	0.94	5.46	5.8	0.9	5.2	5.78	0.92	4.19	4.55	1.09	6.83	6.27	1.42	5.91	4.15	0.96	7.06	7.33	AT2G02220	PSKR1	phytosulfokin receptor 1
SL2.40ch01	23937137	23937228	+	Solyc01g017330.1	IntronR	-	-	-	0.2	2.22	10.86	-	-	-	-	-	-	-	-	-	-	-	-	ATCG00350	PSAA
SL2.40ch01	23942011	23942845	+	Solyc01g017370.1	IntronR	-	-	-	-	-	-	2.31	2.58	1.11	-	-	-	-	-	-	-	-	-	ATCG00180	RPOC1
SL2.40ch01	2439379	2439469	+	Solyc01g008320.2	IntronR	-	-	-	-	-	-	-	-	-	-	-	-	-	-	-	0.31	4.18	13.61	AT1G31480	SGR2	SHOOT GRAVITROPISM 2
SL2.40ch01	2483290	2483463	-	Solyc01g008370.2	IntronR	-	-	-	-	-	-	0.34	5.22	15.13	-	-	-	-	-	-	-	-	-	AT5G05780	RPN8A	RP non-ATPase subunit 8A
SL2.40ch01	2485485	2485739	+	Solyc01g008380.1	IntronR	-	-	-	1.04	0.88	0.85	1.28	0.83	0.65	-	-	-	-	-	-	-	-	-	AT1G10330	--	--
SL2.40ch01	2492474	2492544	+	Solyc01g008390.1	IntronR	-	-	-	-	-	-	-	-	-	-	-	-	-	-	-	0.91	2.17	2.39	AT3G05650	RLP32	receptor like protein 32
SL2.40ch01	2613131	2613237	+	Solyc01g008500.2	IntronR	-	-	-	-	-	-	-	-	-	0.22	4.03	18.56	0.29	2.82	9.88	0.32	7.1	22.31	AT5G38280	PR5K	PR5-like receptor kinase
SL2.40ch01	261446	263384	+	Solyc01g005380.2	IntronR	-	-	-	0.24	0.25	1.06	0.31	0.17	0.54	-	-	-	-	-	-	-	-	-	AT1G24610	--	--
SL2.40ch01	2647067	2647234	-	Solyc01g008550.2	IntronR	-	-	-	-	-	-	-	-	-	-	-	-	-	-	-	0.25	3.4	13.69	AT5G19440	--	--
SL2.40ch01	2657702	2657905	-	Solyc01g008560.2	IntronR	-	-	-	0.28	2.65	9.43	0.57	10.1	17.65	-	-	-	-	-	-	-	-	-	AT3G21070	NADK1	NAD kinase 1
SL2.40ch01	2721690	2721838	-	Solyc01g008660.2	IntronR	1.88	6.95	3.69	2.92	11.78	4.03	4.19	3.2	0.76	1.47	3.43	2.34	0.89	2.06	2.31	-	-	-	AT4G12560	CPR30	CONSTITUTIVE EXPRESSER OF PR GENES 30
SL2.40ch01	2740986	2741107	-	Solyc01g008690.2	IntronR	-	-	-	-	-	-	-	-	-	2.78	1.68	0.6	-	-	-	-	-	-	AT2G13650	GONST1	golgi nucleotide sugar transporter 1
SL2.40ch01	2765603	2767254	-	Solyc01g008730.2	IntronR	-	-	-	-	-	-	0.24	0.22	0.95	-	-	-	-	-	-	-	-	-	AT5G06950	TGA2	TGACG sequence-specific binding protein 2
SL2.40ch01	2768428	2768682	-	Solyc01g008730.2	IntronR	-	-	-	-	-	-	-	-	-	0.21	2.66	12.57	-	-	-	-	-	-	AT5G06950	TGA2	TGACG sequence-specific binding protein 2
SL2.40ch01	27949739	27949782	+	Solyc01g020220.1	IntronR	-	-	-	2.78	4.62	1.66	-	-	-	-	-	-	-	-	-	-	-	-	AT5G27740	RFC3	replication factor C 3
SL2.40ch01	2831450	2831546	-	Solyc01g008800.1	IntronR	-	-	-	1.55	2.12	1.37	1.91	1.91	1	-	-	-	-	-	-	-	-	-	AT5G17680	--	--
SL2.40ch01	2882103	2882229	+	Solyc01g008850.2	IntronR	-	-	-	-	-	-	0.24	364.18	1511.27	-	-	-	-	-	-	-	-	-	AT2G26980	SnRK3.17	SNF1-RELATED PROTEIN KINASE 3.17
SL2.40ch01	2882446	2883611	+	Solyc01g008850.2	IntronR	-	-	-	0.22	16.5	74.12	-	-	-	-	-	-	-	-	-	-	-	-	AT2G26980	SnRK3.17	SNF1-RELATED PROTEIN KINASE 3.17
SL2.40ch01	2910181	2910325	-	Solyc01g008890.2	IntronR	-	-	-	-	-	-	0.41	5.72	13.91	-	-	-	0.3	6.99	23.13	0.55	3.82	6.92	AT4G27950	CRF4	cytokinin response factor 4
SL2.40ch01	2988622	2988880	-	Solyc01g008970.2	IntronR	0.37	66.35	178.64	0.27	65.53	242.02	0.23	54.7	235.49	0.38	32.35	84.3	0.47	28.95	61.71	0.44	38.87	88.09	AT3G56860	UBA2A	UBP1-associated protein 2A
SL2.40ch01	3024173	3024297	-	Solyc01g009020.2	IntronR	-	-	-	-	-	-	-	-	-	0.27	20.68	76.67	0.22	8.85	39.44	0.29	30.4	103.28	AT3G12490	CYSB	cystatin B
SL2.40ch01	309207	310220	+	Solyc01g005440.2	IntronR	-	-	-	-	-	-	0.38	5.8	15.38	-	-	-	-	-	-	-	-	-	AT3G17860	TIFY6B
SL2.40ch01	310362	310820	+	Solyc01g005440.2	IntronR	-	-	-	-	-	-	0.48	6.63	13.68	-	-	-	0.21	4	18.92	0.29	7.35	25.12	AT3G17860	TIFY6B
SL2.40ch01	31063731	31063899	+	Solyc01g020500.1	IntronR	6.25	1.4	0.22	-	-	-	-	-	-	-	-	-	-	-	-	-	-	-
SL2.40ch01	31063945	31065104	+	Solyc01g020500.1	IntronR	1.12	1.12	1	-	-	-	-	-	-	-	-	-	-	-	-	-	-	-
SL2.40ch01	310908	311118	+	Solyc01g005440.2	IntronR	-	-	-	-	-	-	0.68	11.81	17.3	-	-	-	-	-	-	-	-	-	AT3G17860	TIFY6B
SL2.40ch01	32510602	32511157	+	Solyc01g021640.2	IntronR	-	-	-	-	-	-	0.37	0.38	1.03	-	-	-	-	-	-	-	-	-	AT5G17370	--	--
SL2.40ch01	3272142	3272226	+	Solyc01g009240.2	IntronR	-	-	-	-	-	-	-	-	-	-	-	-	0.88	1.88	2.14	-	-	-	AT5G20950	--	--
SL2.40ch01	3272430	3272806	+	Solyc01g009240.2	IntronR	-	-	-	-	-	-	-	-	-	-	-	-	0.95	2.21	2.32	-	-	-	AT5G20950	--	--
SL2.40ch01	3310345	3310402	-	Solyc01g009280.2	IntronR	1.05	5.32	5.05	1.39	5.88	4.22	3.05	6.18	2.03	1.74	9.54	5.49	1.75	8.12	4.64	0.81	4.38	5.4	AT2G27210	BSL3	BRI1 suppressor 1 (BSU1)-like 3
SL2.40ch01	3310459	3312960	-	Solyc01g009280.2	IntronR	-	-	-	-	-	-	-	-	-	-	-	-	-	-	-	0.37	0.26	0.69	AT2G27210	BSL3	BRI1 suppressor 1 (BSU1)-like 3
SL2.40ch01	33629142	33629705	-	Solyc01g028860.2	IntronR	0.25	1.67	6.62	-	-	-	0.6	4.23	7.03	-	-	-	-	-	-	0.67	3.69	5.48	AT3G13460	ECT2	evolutionarily conserved C-terminal region 2
SL2.40ch01	337912	338105	-	Solyc01g005490.2	IntronR	-	-	-	-	-	-	-	-	-	-	-	-	-	-	-	0.22	2.02	9.09	AT3G02875	ILR1	IAA-LEUCINE RESISTANT 1
SL2.40ch01	338446	338577	-	Solyc01g005490.2	IntronR	-	-	-	-	-	-	-	-	-	-	-	-	-	-	-	0.35	3.14	9.01	AT3G02875	ILR1	IAA-LEUCINE RESISTANT 1
SL2.40ch01	34805904	34806390	+	Solyc01g028930.2	IntronR	-	-	-	-	-	-	-	-	-	-	-	-	-	-	-	0.51	2.33	4.59	AT1G55520	TBP2	TATA binding protein 2
SL2.40ch01	354820	355388	-	Solyc01g005530.2	IntronR	-	-	-	-	-	-	-	-	-	-	-	-	-	-	-	0.23	0.38	1.7	AT3G13480	--	--
SL2.40ch01	35699436	35699602	-	Solyc01g034020.2	IntronR	-	-	-	-	-	-	0.28	2.25	8.07	-	-	-	-	-	-	-	-	-	AT3G58500	PP2A-4	protein phosphatase 2A-4
SL2.40ch01	3599469	3599966	-	Solyc01g009390.2	IntronR	-	-	-	-	-	-	-	-	-	-	-	-	-	-	-	0.35	0.34	0.96	AT1G08370	DCP1	decapping 1
SL2.40ch01	360187	360316	-	Solyc01g005540.2	IntronR	-	-	-	-	-	-	0.22	1.31	5.87	-	-	-	-	-	-	-	-	-	AT3G13490	OVA5	OVULE ABORTION 5
SL2.40ch01	3635162	3635740	-	Solyc01g009430.2	IntronR	0.26	30.07	113.7	-	-	-	-	-	-	-	-	-	-	-	-	-	-	-	AT2G27830	--	--
SL2.40ch01	36610795	36610886	-	Solyc01g034150.2	IntronR	-	-	-	-	-	-	0.23	2.48	10.78	-	-	-	-	-	-	0.44	4.47	10.23	AT5G44740	POLH	Y-family DNA polymerase H
SL2.40ch01	3742569	3742644	+	Solyc01g009500.2	IntronR	-	-	-	-	-	-	-	-	-	-	-	-	-	-	-	0.27	2.66	9.92	AT3G44510	--	--
SL2.40ch01	37546233	37548361	+	Solyc01g044240.2	IntronR	0.32	3.67	11.53	-	-	-	-	-	-	-	-	-	-	-	-	-	-	-
SL2.40ch01	37729	38803	-	Solyc01g005020.2	IntronR	-	-	-	-	-	-	-	-	-	-	-	-	-	-	-	0.6	0.52	0.88	AT2G01980	SOS1	SALT OVERLY SENSITIVE 1
SL2.40ch01	38117206	38117538	+	Solyc01g044270.2	IntronR	-	-	-	-	-	-	-	-	-	-	-	-	-	-	-	0.27	0.77	2.82	AT5G53150	--	--
SL2.40ch01	38275093	38275242	+	Solyc01g044340.2	IntronR	2.96	4.21	1.42	5.34	4.07	0.76	6.3	3.09	0.49	6.13	7.16	1.17	5.08	9.92	1.95	4.67	5.8	1.24	AT1G65430	ATARI8	ARABIDOPSIS ARIADNE 8
SL2.40ch01	38276977	38277053	+	Solyc01g044350.2	IntronR	2.11	5.73	2.72	3.89	9.36	2.41	1.77	3.12	1.76	3.68	25.47	6.92	3.79	13.09	3.46	3.41	12.6	3.7	AT1G70650	--	--
SL2.40ch01	382859	383121	+	Solyc01g005550.2	IntronR	-	-	-	-	-	-	0.29	5.94	20.21	-	-	-	-	-	-	0.58	6.2	10.78	AT5G56530	--	--
SL2.40ch01	38359786	38361092	+	Solyc01g044380.1	IntronR	-	-	-	-	-	-	-	-	-	6.41	0.12	0.02	-	-	-	-	-	-
SL2.40ch01	3910607	3910696	-	Solyc01g009670.2	IntronR	-	-	-	-	-	-	-	-	-	3.52	1.86	0.53	-	-	-	-	-	-	AT5G23690	--	--
SL2.40ch01	39142249	39142348	+	Solyc01g044490.2	IntronR	-	-	-	-	-	-	1.57	2.19	1.4	-	-	-	-	-	-	1.35	3.97	2.93	AT4G26310	--	--
SL2.40ch01	3980632	3980751	+	Solyc01g009700.1	IntronR	-	-	-	2.14	1.6	0.75	2.96	3.19	1.08	-	-	-	-	-	-	2.21	2.47	1.11	AT3G28890	RLP43	receptor like protein 43
SL2.40ch01	398610	398697	+	Solyc01g005560.2	IntronR	-	-	-	-	-	-	0.24	20.4	86.66	-	-	-	-	-	-	-	-	-	AT1G65930	cICDH	cytosolic NADP+-dependent isocitrate dehydrogenase
SL2.40ch01	40004458	40004692	-	Solyc01g047590.1	IntronR	-	-	-	-	-	-	-	-	-	2.66	4.73	1.78	1.98	3.45	1.74	-	-	-	AT1G67680	--	--
SL2.40ch01	40005809	40006863	-	Solyc01g047590.1	IntronR	-	-	-	-	-	-	-	-	-	0.53	0.39	0.73	1.36	0.24	0.17	-	-	-	AT1G67680	--	--
SL2.40ch01	4048818	4049025	-	Solyc01g009730.1	IntronR	-	-	-	0.91	10.4	11.45	1.14	6.7	5.86	0.7	1.7	2.45	1.42	5.02	3.54	1.27	2.52	1.98
SL2.40ch01	40909423	40909546	-	Solyc01g049690.2	IntronR	0.4	20.48	51.71	0.3	17.7	59.13	-	-	-	-	-	-	-	-	-	-	-	-	AT2G32080	PUR ALPHA-1	purin-rich alpha 1
SL2.40ch01	4140216	4140817	+	Solyc01g009760.2	IntronR	-	-	-	0.23	0.45	1.94	-	-	-	-	-	-	-	-	-	-	-	-	AT5G13200	--	--
SL2.40ch01	41757024	41757938	-	Solyc01g049880.2	IntronR	0.41	0.53	1.28	0.71	0.25	0.36	0.93	0.5	0.54	-	-	-	-	-	-	-	-	-
SL2.40ch01	42176716	42178039	-	Solyc01g049900.2	IntronR	-	-	-	-	-	-	-	-	-	-	-	-	-	-	-	1.88	0.12	0.06	AT4G20310	--	--
SL2.40ch01	4261857	4262036	-	Solyc01g009820.2	IntronR	-	-	-	0.69	1.46	2.13	-	-	-	-	-	-	-	-	-	-	-	-	AT2G33490	--	--
SL2.40ch01	4262619	4262697	-	Solyc01g009820.2	IntronR	-	-	-	-	-	-	-	-	-	0.72	6.29	8.74	0.67	3.19	4.77	-	-	-	AT2G33490	--	--
SL2.40ch01	42811287	42811431	+	Solyc01g050010.2	IntronR	4.7	10.08	2.15	5.46	8.54	1.56	1.18	1.5	1.27	-	-	-	-	-	-	-	-	-	AT3G42170	DAYSLEEPER	DAYSLEEPER
SL2.40ch01	43180461	43180675	-	Solyc01g050040.2	IntronR	0.36	1.43	4.02	0.26	1.28	4.95	-	-	-	-	-	-	-	-	-	-	-	-	AT5G56340	ATCRT1
SL2.40ch01	4405214	4405569	-	Solyc01g009870.2	IntronR	-	-	-	-	-	-	0.33	0.52	1.58	-	-	-	-	-	-	-	-	-	AT5G43300	GDPD3	glycerophosphodiester phosphodiesterase 3
SL2.40ch01	449864	450330	+	Solyc01g005640.2	IntronR	-	-	-	-	-	-	-	-	-	-	-	-	-	-	-	0.22	1.15	5.34	AT3G10250	--	--
SL2.40ch01	4522202	4522592	-	Solyc01g009930.1	IntronR	-	-	-	-	-	-	54.46	0.65	0.01	-	-	-	-	-	-	-	-	-	AT2G25440	RLP20	receptor like protein 20
SL2.40ch01	453466	453614	+	Solyc01g005640.2	IntronR	0.21	1.39	6.73	-	-	-	-	-	-	-	-	-	0.3	1.34	4.51	-	-	-	AT3G10250	--	--
SL2.40ch01	465204	466241	+	Solyc01g005670.2	IntronR	-	-	-	0.25	0.73	2.96	-	-	-	-	-	-	-	-	-	-	-	-	AT4G10800	--	--
SL2.40ch01	4683846	4685361	+	Solyc01g010050.2	IntronR	-	-	-	0.3	2.56	8.58	0.21	2.09	9.87	-	-	-	0.22	8.93	41.1	-	-	-	AT3G25570	--	--
SL2.40ch01	47487571	47487742	+	Solyc01g056530.1	IntronR	-	-	-	-	-	-	-	-	-	3.51	0.98	0.28	-	-	-	-	-	-	AT4G10770	OPT7	oligopeptide transporter 7
SL2.40ch01	478542	478604	-	Solyc01g005690.2	IntronR	0.78	30.08	38.68	0.52	22.77	43.74	0.26	4.13	15.75	0.64	36.43	56.67	0.53	20.44	38.4	0.73	12.67	17.44	AT4G08810	SUB1
SL2.40ch01	47929121	47929868	+	Solyc01g056620.2	IntronR	0.28	0.65	2.31	-	-	-	-	-	-	0.54	0.54	1	0.4	0.68	1.7	-	-	-	AT3G62800	DRB4	double-stranded-RNA-binding protein 4
SL2.40ch01	479781	480111	-	Solyc01g005690.2	IntronR	0.34	11.63	34.69	0.39	15.15	39.24	0.42	5.95	14.12	-	-	-	0.25	8.74	34.43	-	-	-	AT4G08810	SUB1
SL2.40ch01	48105	48439	+	Solyc01g005030.2	IntronR	-	-	-	-	-	-	-	-	-	-	-	-	-	-	-	0.2	0.5	2.45	AT1G14670	--	--
SL2.40ch01	48823054	48824295	-	Solyc01g056690.2	IntronR	-	-	-	-	-	-	0.21	0.95	4.64	-	-	-	-	-	-	-	-	-	AT2G40860	--	--
SL2.40ch01	488769	488839	+	Solyc01g005720.2	IntronR	0.92	2.7	2.93	-	-	-	-	-	-	-	-	-	-	-	-	-	-	-	AT3G05650	RLP32	receptor like protein 32
SL2.40ch01	49192084	49192157	-	Solyc01g056720.2	IntronR	2.2	15.64	7.1	1.32	9.19	6.94	1.18	10.85	9.18	1.13	15.86	14.1	0.61	4.65	7.6	0.79	8.6	10.91	AT3G56950	SIP2;1	small and basic intrinsic protein 2;1
SL2.40ch01	49364955	49365039	+	Solyc01g056750.1	IntronR	-	-	-	1.19	2.61	2.19	-	-	-	-	-	-	-	-	-	-	-	-	AT3G43590	--	--
SL2.40ch01	493980	494237	-	Solyc01g005740.2	IntronR	-	-	-	-	-	-	-	-	-	0.43	2.81	6.58	0.2	1.16	5.77	0.57	3.68	6.46
SL2.40ch01	49651304	49651387	-	Solyc01g056810.2	IntronR	0.3	2.54	8.53	-	-	-	0.49	4.76	9.8	-	-	-	-	-	-	-	-	-	AT3G03800	SYP131	syntaxin of plants 131
SL2.40ch01	4975752	4975873	+	Solyc01g010180.2	IntronR	-	-	-	-	-	-	-	-	-	-	-	-	-	-	-	1	5.95	5.96
SL2.40ch01	4988962	4989026	+	Solyc01g010200.2	IntronR	0.28	5.21	18.78	0.51	7.86	15.55	1.72	7.11	4.15	-	-	-	-	-	-	-	-	-	AT5G48050	--	--
SL2.40ch01	49894817	49894901	-	Solyc01g056850.2	IntronR	-	-	-	-	-	-	-	-	-	0.37	8.81	24.09	-	-	-	-	-	-	AT1G30820	--	--
SL2.40ch01	499084	499164	+	Solyc01g005760.2	IntronR	-	-	-	-	-	-	-	-	-	-	-	-	-	-	-	0.46	2.87	6.25	AT3G05660	RLP33	receptor like protein 33
SL2.40ch01	5035643	5035735	-	Solyc01g010250.2	IntronR	-	-	-	-	-	-	-	-	-	-	-	-	-	-	-	0.75	7.18	9.56	AT1G13700	PGL1	6-phosphogluconolactonase 1
SL2.40ch01	5035913	5037031	-	Solyc01g010250.2	IntronR	-	-	-	-	-	-	1	0.95	0.95	-	-	-	-	-	-	-	-	-	AT1G13700	PGL1	6-phosphogluconolactonase 1
SL2.40ch01	50762524	50765379	-	Solyc01g056980.2	IntronR	3.64	4.01	1.1	1.25	3.05	2.45	0.31	1.32	4.22	21.21	1.46	0.07	-	-	-	-	-	-
SL2.40ch01	5087540	5087688	-	Solyc01g010290.2	IntronR	-	-	-	-	-	-	0.48	1.35	2.83	-	-	-	-	-	-	-	-	-	AT2G03530	UPS2	ureide permease 2
SL2.40ch01	5088543	5088799	-	Solyc01g010290.2	IntronR	-	-	-	-	-	-	-	-	-	-	-	-	0.23	0.62	2.65	4.36	2.51	0.58	AT2G03530	UPS2	ureide permease 2
SL2.40ch01	5089211	5090455	-	Solyc01g010290.2	IntronR	0.49	1.19	2.43	-	-	-	0.92	0.17	0.19	-	-	-	-	-	-	0.38	0.2	0.52	AT2G03530	UPS2	ureide permease 2
SL2.40ch01	5134964	5136799	-	Solyc01g010310.2	IntronR	-	-	-	-	-	-	-	-	-	0.23	0.12	0.53	-	-	-	0.38	0.17	0.45	AT1G18650	PDCB3	plasmodesmata callose-binding protein 3
SL2.40ch01	52333183	52333580	+	Solyc01g057170.2	IntronR	17.5	0.85	0.05	-	-	-	-	-	-	-	-	-	-	-	-	-	-	-
SL2.40ch01	5259373	5259536	+	Solyc01g010390.2	IntronR	0.3	2.02	6.67	0.28	2.31	8.38	0.98	5.57	5.72	-	-	-	-	-	-	-	-	-	AT1G26560	BGLU40	beta glucosidase 40
SL2.40ch01	5260562	5260651	+	Solyc01g010390.2	IntronR	-	-	-	-	-	-	0.58	2	3.43	-	-	-	-	-	-	-	-	-	AT1G26560	BGLU40	beta glucosidase 40
SL2.40ch01	52605801	52605889	-	Solyc01g057200.2	IntronR	0.66	21.33	32.24	0.46	17.23	37.73	0.42	8.63	20.79	0.4	5.77	14.6	0.27	5.89	21.76	0.3	5.68	18.69	AT3G06430	PPR2	pentatricopeptide repeat 2
SL2.40ch01	52731674	52733202	+	Solyc01g057210.2	IntronR	-	-	-	-	-	-	0.42	13.9	33.42	-	-	-	-	-	-	-	-	-	AT3G06483	PDK	pyruvate dehydrogenase kinase
SL2.40ch01	53152401	53152493	+	Solyc01g057260.2	IntronR	1.61	10.53	6.52	2.13	8.82	4.15	-	-	-	-	-	-	0.25	2.13	8.69	-	-	-	AT3G50140	--	--
SL2.40ch01	53375859	53376144	-	Solyc01g057310.2	IntronR	-	-	-	0.35	0.9	2.58	-	-	-	0.88	2.85	3.25	-	-	-	0.46	1.06	2.27	AT3G17360	POK1	phragmoplast orienting kinesin 1
SL2.40ch01	53376342	53376428	-	Solyc01g057310.2	IntronR	-	-	-	-	-	-	-	-	-	0.61	3	4.88	-	-	-	0.48	3.67	7.59	AT3G17360	POK1	phragmoplast orienting kinesin 1
SL2.40ch01	53376526	53377367	-	Solyc01g057310.2	IntronR	0.29	0.67	2.32	0.66	1.45	2.2	0.45	1.35	2.99	0.48	1.22	2.58	0.9	2.81	3.12	0.47	1.14	2.45	AT3G17360	POK1	phragmoplast orienting kinesin 1
SL2.40ch01	53388035	53391882	-	Solyc01g057320.1	IntronR	-	-	-	-	-	-	-	-	-	-	-	-	-	-	-	0.32	0.15	0.46	AT3G17360	POK1	phragmoplast orienting kinesin 1
SL2.40ch01	53410590	53411122	-	Solyc01g057340.2	IntronR	2.09	3.33	1.6	-	-	-	-	-	-	41.3	0.32	0.01	-	-	-	-	-	-
SL2.40ch01	53411195	53411528	-	Solyc01g057340.2	IntronR	0.65	2.85	4.42	1.2	3.2	2.67	0.9	1.81	2.02	0.33	0.52	1.6	0.78	0.51	0.65	0.54	1.9	3.51
SL2.40ch01	53411566	53411654	-	Solyc01g057340.2	IntronR	-	-	-	0.58	2.93	5.08	0.64	1.8	2.84	1.06	2.6	2.46	-	-	-	1.06	5.26	4.96
SL2.40ch01	5341574	5342031	+	Solyc01g010430.2	IntronR	0.26	0.62	2.41	0.39	2.39	6.2	-	-	-	-	-	-	-	-	-	-	-	-	AT3G28630	--	--
SL2.40ch01	5342826	5343089	-	Solyc01g010440.2	IntronR	0.84	27.77	33.07	0.85	38.68	45.44	0.82	18.88	23.04	0.52	19.99	38.69	0.37	10.2	27.23	0.48	10.31	21.49	AT1G27090	--	--
SL2.40ch01	5362183	5362877	+	Solyc01g010470.2	IntronR	0.6	3.3	5.5	0.33	2.45	7.43	-	-	-	-	-	-	-	-	-	-	-	-	AT1G27070	--	--
SL2.40ch01	5363010	5363099	+	Solyc01g010470.2	IntronR	0.64	7.83	12.25	0.7	9.56	13.58	0.52	3.58	6.92	-	-	-	-	-	-	-	-	-	AT1G27070	--	--
SL2.40ch01	5363216	5364410	+	Solyc01g010470.2	IntronR	-	-	-	-	-	-	0.32	1.37	4.27	-	-	-	-	-	-	-	-	-	AT1G27070	--	--
SL2.40ch01	5364484	5364568	+	Solyc01g010470.2	IntronR	-	-	-	-	-	-	-	-	-	-	-	-	-	-	-	0.77	2.8	3.61	AT1G27070	--	--
SL2.40ch01	53893338	53893489	+	Solyc01g057460.2	IntronR	0.49	22.98	46.71	0.41	17.25	42.36	0.29	12.36	42.25	0.7	6.75	9.59	0.84	6.78	8.09	0.89	8.78	9.87	AT1G15780	NRB4	Non-Recognition-of-BTH 4
SL2.40ch01	5446324	5447039	-	Solyc01g010500.1	IntronR	0.26	0.49	1.89	0.31	0.5	1.64	-	-	-	-	-	-	-	-	-	-	-	-	AT5G25350	EBF2	EIN3-binding F box protein 2
SL2.40ch01	56519164	56519707	+	Solyc01g057760.2	IntronR	0.21	0.73	3.47	-	-	-	-	-	-	-	-	-	-	-	-	-	-	-	AT3G06480	--	--
SL2.40ch01	56521810	56521870	+	Solyc01g057760.2	IntronR	0.88	18.05	20.57	0.85	20.83	24.49	0.83	20.69	24.88	1.03	23.76	23.12	0.91	22.58	24.86	0.87	21.93	25.18	AT3G06480	--	--
SL2.40ch01	56521907	56521999	+	Solyc01g057760.2	IntronR	0.97	29.42	30.22	1.1	42.87	38.99	1.84	64.93	35.21	2.43	51.41	21.18	1.84	36.98	20.06	2.76	49.73	18.02	AT3G06480	--	--
SL2.40ch01	56577393	56577523	+	Solyc01g057770.2	IntronR	0.48	1.81	3.81	1.04	9.95	9.57	0.38	7.04	18.51	-	-	-	0.25	1.69	6.83	-	-	-	AT3G62270	--	--
SL2.40ch01	56578407	56578517	+	Solyc01g057770.2	IntronR	-	-	-	0.63	9.74	15.37	0.3	7.47	24.87	-	-	-	-	-	-	-	-	-	AT3G62270	--	--
SL2.40ch01	56578654	56578757	+	Solyc01g057770.2	IntronR	-	-	-	0.24	4.32	18.11	-	-	-	-	-	-	-	-	-	-	-	-	AT3G62270	--	--
SL2.40ch01	56768149	56768717	-	Solyc01g057780.2	IntronR	-	-	-	-	-	-	0.65	1.62	2.51	0.24	0.77	3.15	-	-	-	-	-	-	AT5G17790	VAR3	VARIEGATED 3
SL2.40ch01	5679437	5679808	+	Solyc01g010660.2	IntronR	-	-	-	0.76	2.44	3.22	0.34	1.15	3.36	-	-	-	-	-	-	-	-	-	AT2G02800	Kin2	kinase 2
SL2.40ch01	568663	569366	+	Solyc01g005830.2	IntronR	1.44	15.88	11.02	1.4	19.96	14.25	1.28	9.93	7.77	1.4	7.12	5.08	1.79	12.45	6.95	1	11.29	11.28	AT3G13560	--	--
SL2.40ch01	56954467	56954606	-	Solyc01g057840.2	IntronR	0.72	7.41	10.25	0.47	7.85	16.83	0.38	6.2	16.29	0.72	10.67	14.89	0.81	14.14	17.43	0.72	11.32	15.68	AT5G49930	emb1441	embryo defective 1441
SL2.40ch01	57534179	57534470	+	Solyc01g057960.1	IntronR	-	-	-	-	-	-	-	-	-	-	-	-	0.5	0.64	1.29	-	-	-	AT1G52150	ICU4	INCURVATA 4
SL2.40ch01	577812	580390	-	Solyc01g005860.2	IntronR	-	-	-	-	-	-	0.26	0.16	0.61	-	-	-	0.24	0.25	1.04	-	-	-
SL2.40ch01	57856436	57856774	+	Solyc01g058010.2	IntronR	0.39	1.08	2.81	0.32	2.63	8.3	0.33	2.49	7.46	0.36	1.23	3.4	0.82	1.24	1.52	0.38	1.86	4.84	AT3G06500	A/N-InvC	alkaline/neutral invertase C
SL2.40ch01	57858613	57858747	+	Solyc01g058020.2	IntronR	-	-	-	-	-	-	0.36	1.3	3.66	-	-	-	-	-	-	-	-	-	AT3G05820	INVH	invertase H
SL2.40ch01	57858795	57858948	+	Solyc01g058020.2	IntronR	-	-	-	-	-	-	0.46	1.21	2.61	-	-	-	-	-	-	-	-	-	AT3G05820	INVH	invertase H
SL2.40ch01	57860148	57860726	-	Solyc01g058030.1	IntronR	-	-	-	-	-	-	-	-	-	-	-	-	-	-	-	0.53	0.92	1.75	AT1G47990	GA2OX4	gibberellin 2-oxidase 4
SL2.40ch01	582048	582098	-	Solyc01g005870.1	IntronR	11.6	30.04	2.59	16.35	15.47	0.95	15.78	188.92	11.97	-	-	-	-	-	-	-	-	-	AT3G05650	RLP32	receptor like protein 32
SL2.40ch01	5824339	5824418	+	Solyc01g010760.2	IntronR	-	-	-	-	-	-	-	-	-	-	-	-	-	-	-	0.3	2.73	9.16	AT3G01280	VDAC1	voltage dependent anion channel 1
SL2.40ch01	5832827	5832900	-	Solyc01g010780.2	IntronR	-	-	-	-	-	-	-	-	-	-	-	-	-	-	-	0.49	3.81	7.76	AT5G15080	--	--
SL2.40ch01	58395375	58395797	+	Solyc01g058170.2	IntronR	0.5	1.57	3.17	0.98	3.89	3.95	2.04	0.57	0.28	-	-	-	1.36	0.82	0.6	-	-	-	AT3G06520	--	--
SL2.40ch01	58438378	58438547	+	Solyc01g058190.2	IntronR	-	-	-	-	-	-	0.22	1.83	8.21	-	-	-	-	-	-	-	-	-	AT3G17170	RFC3	REGULATOR OF FATTY-ACID COMPOSITION 3
SL2.40ch01	58773216	58773634	-	Solyc01g058260.2	IntronR	0.38	9.45	24.81	0.36	4.35	12.22	-	-	-	0.48	17.84	36.85	0.3	4.25	14.36	-	-	-	AT3G06560	PAPS3	poly(A) polymerase 3
SL2.40ch01	58774302	58774376	-	Solyc01g058260.2	IntronR	-	-	-	-	-	-	0.38	11.34	29.47	-	-	-	-	-	-	-	-	-	AT3G06560	PAPS3	poly(A) polymerase 3
SL2.40ch01	58782940	58783611	+	Solyc01g058270.2	IntronR	-	-	-	0.3	0.59	1.96	-	-	-	-	-	-	-	-	-	-	-	-	AT3G06550	RWA2	REDUCED WALL ACETYLATION 2
SL2.40ch01	58784540	58784631	+	Solyc01g058270.2	IntronR	1.63	3.26	2	-	-	-	-	-	-	-	-	-	1.27	1.79	1.41	-	-	-	AT3G06550	RWA2	REDUCED WALL ACETYLATION 2
SL2.40ch01	58786431	58786523	+	Solyc01g058270.2	IntronR	-	-	-	-	-	-	-	-	-	-	-	-	-	-	-	0.9	5.84	6.52	AT3G06550	RWA2	REDUCED WALL ACETYLATION 2
SL2.40ch01	58787803	58788357	-	Solyc01g058280.2	IntronR	-	-	-	-	-	-	-	-	-	0.24	2.88	11.89	-	-	-	0.23	2.81	12.01	AT5G49540	--	--
SL2.40ch01	58790667	58791137	-	Solyc01g058280.2	IntronR	-	-	-	-	-	-	-	-	-	0.47	0.56	1.19	-	-	-	-	-	-	AT5G49540	--	--
SL2.40ch01	58934373	58934776	+	Solyc01g058320.2	IntronR	-	-	-	-	-	-	-	-	-	-	-	-	-	-	-	0.3	22.74	75.99	AT3G17120	--	--
SL2.40ch01	58935655	58935740	+	Solyc01g058320.2	IntronR	-	-	-	0.21	2.25	10.79	-	-	-	-	-	-	-	-	-	0.24	8.85	36.43	AT3G17120	--	--
SL2.40ch01	591233	594003	-	Solyc01g005900.2	IntronR	-	-	-	4.06	2.86	0.71	-	-	-	8.79	3.67	0.42	-	-	-	10.56	5.21	0.49	AT1G28680	--	--
SL2.40ch01	59188468	59188598	-	Solyc01g058350.1	IntronR	1.98	4.55	2.29	0.6	1.21	2.01	-	-	-	-	-	-	-	-	-	-	-	-
SL2.40ch01	595426	596759	+	Solyc01g005910.2	IntronR	-	-	-	0.21	0.88	4.22	-	-	-	-	-	-	-	-	-	-	-	-	AT3G12685	--	--
SL2.40ch01	59707201	59707587	-	Solyc01g058520.2	IntronR	1.42	1.02	0.72	0.74	0.54	0.72	-	-	-	-	-	-	-	-	-	-	-	-	AT4G16270	--	--
SL2.40ch01	59708166	59708701	-	Solyc01g058530.2	IntronR	0.5	0.41	0.82	-	-	-	0.87	0.33	0.38	-	-	-	-	-	-	-	-	-	AT1G07210	--	--
SL2.40ch01	609280	609789	+	Solyc01g005930.2	IntronR	-	-	-	0.35	1.25	3.57	-	-	-	-	-	-	0.22	0.75	3.41	-	-	-	AT1G55280	--	--
SL2.40ch01	61761124	61761213	-	Solyc01g059870.2	IntronR	0.52	23.3	44.52	0.37	27.92	76.24	0.34	12.8	37.72	0.7	14.2	20.23	0.83	24.75	29.9	0.93	14.22	15.29	AT2G18790	PHYB	phytochrome B
SL2.40ch01	618877	618960	-	Solyc01g005950.2	IntronR	-	-	-	-	-	-	-	-	-	0.37	13.29	35.55	-	-	-	-	-	-	AT3G58500	PP2A-4	protein phosphatase 2A-4
SL2.40ch01	619793	620986	-	Solyc01g005950.2	IntronR	-	-	-	-	-	-	0.3	1.46	4.94	-	-	-	-	-	-	-	-	-	AT3G58500	PP2A-4	protein phosphatase 2A-4
SL2.40ch01	6232320	6232420	-	Solyc01g010830.2	IntronR	-	-	-	-	-	-	0.6	4.31	7.17	-	-	-	-	-	-	-	-	-	AT1G14310	--	--
SL2.40ch01	62376613	62376692	-	Solyc01g060080.2	IntronR	0.61	2.17	3.57	0.57	2.92	5.14	-	-	-	-	-	-	-	-	-	-	-	-	AT3G06670	--	--
SL2.40ch01	62387973	62388083	-	Solyc01g060090.1	IntronR	-	-	-	-	-	-	-	-	-	-	-	-	-	-	-	0.68	1.45	2.14	AT3G06670	--	--
SL2.40ch01	62404312	62404446	-	Solyc01g060100.2	IntronR	0.34	2	5.91	-	-	-	0.91	6	6.6	0.97	1.92	1.99	0.61	1.15	1.88	-	-	-
SL2.40ch01	62512033	62513468	-	Solyc01g060150.2	IntronR	0.69	0.17	0.24	0.72	0.24	0.34	-	-	-	1.03	0.34	0.33	-	-	-	-	-	-	AT4G16150	--	--
SL2.40ch01	62616091	62616955	-	Solyc01g060210.2	IntronR	0.61	0.59	0.98	-	-	-	-	-	-	-	-	-	-	-	-	-	-	-	AT4G01180	--	--
SL2.40ch01	62732768	62733360	+	Solyc01g060240.2	IntronR	-	-	-	-	-	-	0.26	1.13	4.35	-	-	-	-	-	-	-	-	-	AT4G16146	--	--
SL2.40ch01	62733422	62733531	+	Solyc01g060240.2	IntronR	0.23	1.77	7.65	-	-	-	-	-	-	0.5	2.63	5.24	-	-	-	0.44	2.14	4.86	AT4G16146	--	--
SL2.40ch01	62785292	62787127	+	Solyc01g060250.2	IntronR	1.13	1.4	1.24	-	-	-	1.45	2.23	1.54	-	-	-	3.44	1.62	0.47	1.63	1.68	1.03
SL2.40ch01	63867643	63867736	+	Solyc01g060470.2	IntronR	0.32	2.62	8.29	0.36	4.59	12.73	0.3	3.42	11.39	0.57	5.68	10.02	0.61	5.68	9.35	0.53	6.08	11.46	AT4G16143	IMPA-2	importin alpha isoform 2
SL2.40ch01	64128689	64128933	+	Solyc01g065490.2	IntronR	-	-	-	-	-	-	0.25	0.67	2.68	-	-	-	-	-	-	-	-	-	AT1G60690	--	--
SL2.40ch01	64129130	64129780	+	Solyc01g065490.2	IntronR	0.73	6.13	8.39	0.74	6.7	9.03	0.69	2.62	3.78	-	-	-	-	-	-	-	-	-	AT1G60690	--	--
SL2.40ch01	64129888	64129986	+	Solyc01g065490.2	IntronR	0.94	15.04	15.92	1.36	15.96	11.73	0.68	3.15	4.63	-	-	-	-	-	-	-	-	-	AT1G60690	--	--
SL2.40ch01	64203783	64203951	-	Solyc01g065540.2	IntronR	-	-	-	-	-	-	0.52	0.97	1.86	-	-	-	-	-	-	-	-	-	AT3G16857	RR1	response regulator 1
SL2.40ch01	64327484	64327563	-	Solyc01g065580.2	IntronR	-	-	-	-	-	-	0.45	2.23	4.95	-	-	-	-	-	-	-	-	-	AT3G16810	PUM24	pumilio 24
SL2.40ch01	64674639	64674733	-	Solyc01g065690.2	IntronR	-	-	-	-	-	-	-	-	-	-	-	-	-	-	-	0.32	19.32	61.29	AT1G06330	--	--
SL2.40ch01	64681319	64681508	-	Solyc01g065700.2	IntronR	-	-	-	-	-	-	-	-	-	0.24	2.1	8.89	-	-	-	-	-	-	AT5G27930	--	--
SL2.40ch01	64681731	64681820	-	Solyc01g065700.2	IntronR	-	-	-	-	-	-	-	-	-	-	-	-	-	-	-	0.27	6.55	23.89	AT5G27930	--	--
SL2.40ch01	64716495	64717924	-	Solyc01g065720.2	IntronR	-	-	-	-	-	-	-	-	-	0.27	0.87	3.26	0.22	0.41	1.82	-	-	-	AT3G16785	PLDZETA1
SL2.40ch01	64823872	64824246	+	Solyc01g065840.2	IntronR	-	-	-	-	-	-	-	-	-	0.32	0.63	1.95	-	-	-	-	-	-	AT3G18150	--	--
SL2.40ch01	64825140	64825844	+	Solyc01g065840.2	IntronR	0.51	1.82	3.54	0.35	1.57	4.44	0.72	1.07	1.49	0.3	1.69	5.68	0.3	1.4	4.73	0.63	1.77	2.82	AT3G18150	--	--
SL2.40ch01	65257696	65257780	-	Solyc01g066010.1	IntronR	-	-	-	-	-	-	-	-	-	0.92	9.69	10.57	-	-	-	-	-	-	AT3G51950	--	--
SL2.40ch01	65258241	65258933	-	Solyc01g066010.1	IntronR	-	-	-	-	-	-	-	-	-	0.97	0.38	0.4	-	-	-	-	-	-	AT3G51950	--	--
SL2.40ch01	66350970	66351607	+	Solyc01g066310.2	IntronR	-	-	-	0.24	0.26	1.08	-	-	-	-	-	-	-	-	-	-	-	-	AT3G06810	IBR3	IBA-RESPONSE 3
SL2.40ch01	66351985	66352113	+	Solyc01g066310.2	IntronR	0.31	1.46	4.69	-	-	-	-	-	-	-	-	-	-	-	-	-	-	-	AT3G06810	IBR3	IBA-RESPONSE 3
SL2.40ch01	66352244	66352580	+	Solyc01g066310.2	IntronR	0.32	2.3	7.2	-	-	-	-	-	-	0.2	0.95	4.73	-	-	-	-	-	-	AT3G06810	IBR3	IBA-RESPONSE 3
SL2.40ch01	663787	664523	+	Solyc01g006000.2	IntronR	-	-	-	-	-	-	-	-	-	-	-	-	0.31	0.21	0.67	-	-	-	AT1G11880	--	--
SL2.40ch01	666174	667104	+	Solyc01g006000.2	IntronR	-	-	-	-	-	-	-	-	-	-	-	-	0.42	0.54	1.27	0.44	0.25	0.56	AT1G11880	--	--
SL2.40ch01	6664462	6664602	+	Solyc01g010980.1	IntronR	1.64	1.69	1.03	-	-	-	-	-	-	-	-	-	-	-	-	-	-	-
SL2.40ch01	66738155	66738314	+	Solyc01g066440.2	IntronR	-	-	-	-	-	-	0.42	1.91	4.58	0.25	1.08	4.35	0.59	1.25	2.11	-	-	-	AT3G06840	--	--
SL2.40ch01	66876026	66876157	-	Solyc01g066480.2	IntronR	0.38	2.61	6.92	-	-	-	-	-	-	-	-	-	-	-	-	-	-	-	AT4G15940	--	--
SL2.40ch01	66885014	66885201	+	Solyc01g066490.2	IntronR	0.49	3.29	6.7	-	-	-	-	-	-	-	-	-	-	-	-	-	-	-
SL2.40ch01	66919294	66919436	-	Solyc01g066520.2	IntronR	-	-	-	0.48	1.79	3.71	-	-	-	-	-	-	-	-	-	-	-	-	AT3G06850	LTA1
SL2.40ch01	67286397	67286658	-	Solyc01g066740.2	IntronR	0.35	4.03	11.5	0.22	4.3	19.64	-	-	-	-	-	-	-	-	-	-	-	-	AT3G06880	--	--
SL2.40ch01	67409506	67409601	-	Solyc01g066830.2	IntronR	-	-	-	-	-	-	-	-	-	0.58	18.39	31.52	-	-	-	-	-	-	AT4G15880	ESD4	EARLY IN SHORT DAYS 4
SL2.40ch01	67410718	67410864	-	Solyc01g066830.2	IntronR	-	-	-	-	-	-	0.28	1.85	6.7	-	-	-	-	-	-	-	-	-	AT4G15880	ESD4	EARLY IN SHORT DAYS 4
SL2.40ch01	67512868	67512954	-	Solyc01g066880.2	IntronR	0.35	9.87	27.82	0.27	7.31	27.47	-	-	-	-	-	-	-	-	-	-	-	-	AT5G27690	--	--
SL2.40ch01	67818756	67818798	-	Solyc01g067090.2	IntronR	5.3	18.24	3.44	2.85	14.78	5.19	3.04	9.56	3.14	3.3	15.93	4.83	3.65	17.54	4.81	1.91	7.85	4.12	AT2G47820	--	--
SL2.40ch01	67873359	67874933	-	Solyc01g067120.2	IntronR	0.52	14.75	28.28	0.63	17.07	27.2	0.56	10.69	19.26	0.59	3.82	6.52	-	-	-	0.59	9.62	16.2	AT4G02570	CUL1	cullin 1
SL2.40ch01	67875296	67875646	-	Solyc01g067120.2	IntronR	-	-	-	0.26	1.5	5.7	0.79	4.18	5.3	-	-	-	-	-	-	1.13	4.12	3.65	AT4G02570	CUL1	cullin 1
SL2.40ch01	68012139	68012557	+	Solyc01g067210.2	IntronR	-	-	-	-	-	-	0.49	0.5	1.03	-	-	-	-	-	-	-	-	-	AT1G43140	--	--
SL2.40ch01	68022190	68022269	+	Solyc01g067250.2	IntronR	-	-	-	15.41	2	0.13	-	-	-	-	-	-	-	-	-	-	-	-	AT1G43140	--	--
SL2.40ch01	68022365	68022736	+	Solyc01g067250.2	IntronR	0.56	0.94	1.68	-	-	-	-	-	-	-	-	-	-	-	-	-	-	-	AT1G43140	--	--
SL2.40ch01	68053592	68053701	+	Solyc01g067260.2	IntronR	0.89	1.51	1.69	-	-	-	-	-	-	-	-	-	-	-	-	-	-	-	AT4G02570	CUL1	cullin 1
SL2.40ch01	68084741	68084813	-	Solyc01g067280.2	IntronR	-	-	-	0.27	5.44	19.93	-	-	-	-	-	-	-	-	-	-	-	-	AT4G15563	--	--
SL2.40ch01	68144	68347	-	Solyc01g005080.2	IntronR	-	-	-	0.3	4.08	13.61	0.77	6.3	8.15	-	-	-	-	-	-	-	-	-	AT2G01910	MAP65-6
SL2.40ch01	68278136	68278346	-	Solyc01g067400.2	IntronR	-	-	-	-	-	-	-	-	-	-	-	-	-	-	-	1.13	2.04	1.81	AT5G18610	--	--
SL2.40ch01	68577952	68578082	+	Solyc01g067480.2	IntronR	0.5	7.32	14.74	0.61	11.78	19.27	0.71	5.97	8.43	0.57	5.02	8.8	0.71	7.73	10.93	0.54	4.39	8.09	AT5G18590	--	--
SL2.40ch01	68578559	68578961	+	Solyc01g067480.2	IntronR	-	-	-	-	-	-	0.29	0.58	2.02	-	-	-	-	-	-	-	-	-	AT5G18590	--	--
SL2.40ch01	68631947	68632030	+	Solyc01g067510.2	IntronR	0.26	4.74	17.9	-	-	-	-	-	-	0.46	3.05	6.57	-	-	-	-	-	-	AT3G26700	--	--
SL2.40ch01	68773039	68773480	+	Solyc01g067570.2	IntronR	0.27	1	3.71	0.21	0.46	2.19	0.41	0.56	1.36	0.25	0.7	2.85	-	-	-	0.43	1	2.34
SL2.40ch01	68773807	68774012	+	Solyc01g067570.2	IntronR	0.75	2.57	3.42	0.9	1.1	1.23	-	-	-	2.32	2.81	1.21	-	-	-	-	-	-
SL2.40ch01	68775526	68775612	-	Solyc01g067580.2	IntronR	-	-	-	0.27	11.04	40.66	0.24	4.2	17.32	-	-	-	-	-	-	-	-	-	AT5G18540	--	--
SL2.40ch01	68837087	68838372	+	Solyc01g067600.2	IntronR	-	-	-	-	-	-	0.61	0.61	1	-	-	-	-	-	-	0.39	0.34	0.88	AT1G02990	--	--
SL2.40ch01	68838526	68838741	+	Solyc01g067600.2	IntronR	-	-	-	-	-	-	-	-	-	-	-	-	-	-	-	0.29	1.23	4.19	AT1G02990	--	--
SL2.40ch01	68841220	68841344	+	Solyc01g067610.2	IntronR	0.36	3.5	9.66	0.58	6.33	10.99	0.81	2.98	3.69	0.3	1.9	6.36	0.79	3.94	5.02	1.17	4.17	3.56
SL2.40ch01	68952780	68952861	-	Solyc01g067680.2	IntronR	-	-	-	1.69	4.92	2.91	-	-	-	-	-	-	0.77	3.76	4.86	0.86	34.05	39.43	AT2G47900	TLP3	tubby like protein 3
SL2.40ch01	68971140	68971523	-	Solyc01g067690.2	IntronR	-	-	-	-	-	-	-	-	-	-	-	-	-	-	-	0.65	1.02	1.56
SL2.40ch01	68971709	68972330	-	Solyc01g067690.2	IntronR	-	-	-	-	-	-	0.87	0.46	0.54	-	-	-	-	-	-	-	-	-
SL2.40ch01	69045587	69045671	+	Solyc01g067710.2	IntronR	-	-	-	-	-	-	-	-	-	-	-	-	-	-	-	0.41	2.4	5.79	AT3G05030	NHX2	sodium hydrogen exchanger 2
SL2.40ch01	69082060	69082323	+	Solyc01g067750.2	IntronR	0.21	2.49	11.89	0.42	9.48	22.79	0.53	11.72	22.17	-	-	-	-	-	-	-	-	-	AT3G06350	MEE32	MATERNAL EFFECT EMBRYO ARREST 32
SL2.40ch01	69480540	69480638	-	Solyc01g068060.2	IntronR	-	-	-	-	-	-	-	-	-	0.23	6.52	27.83	-	-	-	-	-	-	AT3G15580	ATG8I	AUTOPHAGY 8I
SL2.40ch01	69628237	69628670	-	Solyc01g068130.2	IntronR	-	-	-	0.24	1.32	5.61	0.57	3.57	6.25	-	-	-	-	-	-	-	-	-	AT2G47010	--	--
SL2.40ch01	69630599	69630966	-	Solyc01g068130.2	IntronR	-	-	-	-	-	-	0.21	2.74	13.31	-	-	-	-	-	-	-	-	-	AT2G47010	--	--
SL2.40ch01	69677164	69677620	+	Solyc01g068180.2	IntronR	0.75	1.25	1.66	-	-	-	-	-	-	-	-	-	-	-	-	-	-	-	AT4G20740	EMB3131	EMBRYO DEFECTIVE 3131
SL2.40ch01	69800461	69801014	+	Solyc01g068270.2	IntronR	-	-	-	-	-	-	0.2	1.03	5.05	-	-	-	-	-	-	-	-	-	AT5G63940	--	--
SL2.40ch01	69802358	69802431	+	Solyc01g068270.2	IntronR	-	-	-	-	-	-	-	-	-	0.23	2.15	9.41	-	-	-	-	-	-	AT5G63940	--	--
SL2.40ch01	69816660	69816750	-	Solyc01g068280.2	IntronR	-	-	-	1.36	2.19	1.61	-	-	-	-	-	-	-	-	-	-	-	-	AT5G63950	CHR24	chromatin remodeling 24
SL2.40ch01	69835386	69836207	-	Solyc01g068290.2	IntronR	-	-	-	0.41	0.89	2.2	-	-	-	-	-	-	-	-	-	-	-	-	AT2G13440	--	--
SL2.40ch01	69962801	69962868	+	Solyc01g068360.2	IntronR	-	-	-	-	-	-	-	-	-	-	-	-	1.48	6.83	4.62	-	-	-	AT3G03770	--	--
SL2.40ch01	69966137	69966481	+	Solyc01g068360.2	IntronR	-	-	-	-	-	-	0.28	0.48	1.7	0.54	0.75	1.38	-	-	-	-	-	-	AT3G03770	--	--
SL2.40ch01	69968309	69969919	-	Solyc01g068370.2	IntronR	-	-	-	0.42	0.19	0.44	-	-	-	-	-	-	-	-	-	-	-	-	AT3G03750	SUVR3
SL2.40ch01	69992943	69993129	-	Solyc01g068390.2	IntronR	-	-	-	-	-	-	0.35	2.64	7.63	-	-	-	-	-	-	0.43	4.33	10.07	AT3G62240	--	--
SL2.40ch01	69993191	69993360	-	Solyc01g068390.2	IntronR	-	-	-	-	-	-	-	-	-	-	-	-	-	-	-	0.34	3.73	10.89	AT3G62240	--	--
SL2.40ch01	69993592	69993683	-	Solyc01g068390.2	IntronR	-	-	-	-	-	-	-	-	-	-	-	-	-	-	-	0.28	2.69	9.77	AT3G62240	--	--
SL2.40ch01	70089858	70089967	+	Solyc01g068450.2	IntronR	-	-	-	-	-	-	-	-	-	-	-	-	0.33	2.12	6.4	0.36	1.56	4.31	AT3G15750	--	--
SL2.40ch01	70128867	70128952	+	Solyc01g068490.2	IntronR	0.85	2.85	3.36	-	-	-	-	-	-	-	-	-	-	-	-	-	-	-	AT1G20780	SAUL1	senescence-associated E3 ubiquitin ligase 1
SL2.40ch01	70178758	70178848	+	Solyc01g068580.2	IntronR	0.35	7.15	20.18	0.31	10.16	33.19	-	-	-	-	-	-	-	-	-	-	-	-	AT1G02330	--	--
SL2.40ch01	70239396	70239814	+	Solyc01g068640.2	IntronR	-	-	-	-	-	-	0.38	1.35	3.55	-	-	-	-	-	-	-	-	-	AT4G01660	ATATH10
SL2.40ch01	70280030	70280167	-	Solyc01g073660.2	IntronR	-	-	-	-	-	-	-	-	-	-	-	-	0.28	1.23	4.38	0.27	1.72	6.41	AT2G44280	--	--
SL2.40ch01	70320260	70320419	+	Solyc01g073700.2	IntronR	1.02	2.46	2.41	1	4.34	4.32	0.54	2.41	4.45	-	-	-	-	-	-	-	-	-	AT5G57480	--	--
SL2.40ch01	70390781	70390886	+	Solyc01g073750.2	IntronR	-	-	-	-	-	-	0.23	2.88	12.82	-	-	-	-	-	-	-	-	-	AT1G05570	GSL6	GLUCAN SYNTHASE-LIKE 6
SL2.40ch01	70392315	70392403	+	Solyc01g073750.2	IntronR	-	-	-	-	-	-	0.22	7.85	36.49	-	-	-	-	-	-	-	-	-	AT1G05570	GSL6	GLUCAN SYNTHASE-LIKE 6
SL2.40ch01	70396501	70396639	+	Solyc01g073760.2	IntronR	4.11	71.29	17.37	5.68	71.6	12.62	4.59	44.99	9.81	1.52	26.71	17.59	1.39	14.44	10.38	1.43	20.6	14.44	AT1G05570	GSL6	GLUCAN SYNTHASE-LIKE 6
SL2.40ch01	70449472	70449603	-	Solyc01g073870.2	IntronR	-	-	-	0.27	12.23	44.7	-	-	-	-	-	-	-	-	-	-	-	-	AT1G40087	--	--
SL2.40ch01	70468981	70469880	+	Solyc01g073900.2	IntronR	0.47	5.52	11.68	0.41	7.76	19.07	0.27	6.67	24.76	0.3	6.33	21.08	0.34	5.7	16.87	0.3	10.24	33.94	AT2G44410	--	--
SL2.40ch01	70559606	70559692	-	Solyc01g073960.2	IntronR	-	-	-	-	-	-	-	-	-	-	-	-	-	-	-	0.88	6.61	7.53	AT5G13020	EML3	EMSY-like 3
SL2.40ch01	70578703	70578906	-	Solyc01g074010.2	IntronR	-	-	-	0.26	3.79	14.83	-	-	-	-	-	-	-	-	-	-	-	-	AT2G32850	--	--
SL2.40ch01	70581115	70581265	-	Solyc01g074010.2	IntronR	-	-	-	-	-	-	-	-	-	-	-	-	-	-	-	0.32	2.79	8.65	AT2G32850	--	--
SL2.40ch01	70581315	70581401	-	Solyc01g074010.2	IntronR	-	-	-	-	-	-	-	-	-	-	-	-	-	-	-	0.36	2.95	8.21	AT2G32850	--	--
SL2.40ch01	70769931	70770034	-	Solyc01g079170.2	IntronR	-	-	-	-	-	-	0.95	9.36	9.85	-	-	-	-	-	-	-	-	-	AT2G47180	GolS1	galactinol synthase 1
SL2.40ch01	70810183	70810306	+	Solyc01g079210.2	IntronR	-	-	-	-	-	-	-	-	-	-	-	-	-	-	-	0.54	1.26	2.34	AT2G47210	--	--
SL2.40ch01	70814479	70814568	+	Solyc01g079210.2	IntronR	-	-	-	1.49	2.62	1.76	-	-	-	-	-	-	-	-	-	-	-	-	AT2G47210	--	--
SL2.40ch01	70843672	70843912	+	Solyc01g079240.2	IntronR	0.22	7.82	35.27	-	-	-	0.2	6.81	33.74	-	-	-	-	-	-	-	-	-	AT2G47240	LACS1	LONG-CHAIN ACYL-COA SYNTHASE 1
SL2.40ch01	70846525	70846731	+	Solyc01g079240.2	IntronR	-	-	-	-	-	-	-	-	-	-	-	-	-	-	-	0.23	2.66	11.73	AT2G47240	LACS1	LONG-CHAIN ACYL-COA SYNTHASE 1
SL2.40ch01	70961310	70961562	-	Solyc01g079360.2	IntronR	0.29	3.41	11.82	-	-	-	0.3	2.97	9.8	-	-	-	-	-	-	-	-	-	AT2G34830	WRKY35	WRKY DNA-binding protein 35
SL2.40ch01	70961699	70961903	-	Solyc01g079360.2	IntronR	-	-	-	-	-	-	-	-	-	-	-	-	-	-	-	0.25	8.55	34.42	AT2G34830	WRKY35	WRKY DNA-binding protein 35
SL2.40ch01	70984542	70984663	+	Solyc01g079390.2	IntronR	0.35	2.29	6.6	-	-	-	-	-	-	-	-	-	-	-	-	0.25	3.38	13.41	AT4G02020	SWN	SWINGER
SL2.40ch01	70989195	70989269	+	Solyc01g079390.2	IntronR	-	-	-	-	-	-	-	-	-	-	-	-	-	-	-	0.32	6.36	19.97	AT4G02020	SWN	SWINGER
SL2.40ch01	71081185	71085213	+	Solyc01g079510.2	IntronR	0.24	0.23	0.93	-	-	-	-	-	-	-	-	-	-	-	-	-	-	-	AT2G47410	--	--
SL2.40ch01	71085913	71086206	+	Solyc01g079510.2	IntronR	-	-	-	-	-	-	0.46	0.76	1.65	0.24	0.71	2.94	-	-	-	-	-	-	AT2G47410	--	--
SL2.40ch01	71089221	71089376	+	Solyc01g079510.2	IntronR	-	-	-	-	-	-	0.3	1.51	5.06	-	-	-	-	-	-	-	-	-	AT2G47410	--	--
SL2.40ch01	71101533	71101696	+	Solyc01g079520.2	IntronR	-	-	-	0.4	2.1	5.21	-	-	-	-	-	-	-	-	-	-	-	-	AT4G02070	MSH6-1	MUTS HOMOLOG 6-1
SL2.40ch01	71216016	71216129	-	Solyc01g079600.2	IntronR	-	-	-	0.4	4.31	10.78	-	-	-	-	-	-	0.44	5.86	13.33	-	-	-	AT1G02660	--	--
SL2.40ch01	71216776	71217039	-	Solyc01g079600.2	IntronR	-	-	-	0.54	2.84	5.28	-	-	-	-	-	-	-	-	-	-	-	-	AT1G02660	--	--
SL2.40ch01	71217569	71218134	-	Solyc01g079600.2	IntronR	-	-	-	0.36	6.15	17.02	0.23	16.25	70.14	-	-	-	0.29	4.67	16.33	0.42	40.79	97.07	AT1G02660	--	--
SL2.40ch01	71267638	71270842	-	Solyc01g079640.2	IntronR	-	-	-	-	-	-	-	-	-	-	-	-	-	-	-	0.22	0.33	1.52	AT2G25920	--	--
SL2.40ch01	71329432	71329512	-	Solyc01g079710.2	IntronR	-	-	-	-	-	-	-	-	-	-	-	-	0.25	2.15	8.53	0.24	2	8.3	AT5G19300	--	--
SL2.40ch01	71341849	71341928	-	Solyc01g079720.2	IntronR	-	-	-	-	-	-	-	-	-	0.21	4.28	20.6	-	-	-	-	-	-	AT5G19280	RAG1	ROOT ATTENUATED GROWTH 1
SL2.40ch01	71454159	71454357	+	Solyc01g079810.2	IntronR	-	-	-	-	-	-	0.27	1.9	7.03	-	-	-	-	-	-	-	-	-	AT4G14220	RHF1A	RING-H2 group F1A
SL2.40ch01	71606634	71607248	-	Solyc01g079940.2	IntronR	-	-	-	0.24	3.26	13.51	-	-	-	-	-	-	-	-	-	-	-	-	AT1G03220	--	--
SL2.40ch01	71610694	71611072	-	Solyc01g079950.2	IntronR	-	-	-	0.24	1.18	4.98	-	-	-	-	-	-	-	-	-	-	-	-	AT1G03220	--	--
SL2.40ch01	71733238	71733617	-	Solyc01g080070.2	IntronR	0.78	20.38	26.14	0.62	18.84	30.6	0.86	21.6	25.04	-	-	-	0.28	3.97	14.27	-	-	-	AT3G06130	--	--
SL2.40ch01	71734670	71734922	-	Solyc01g080070.2	IntronR	-	-	-	-	-	-	-	-	-	-	-	-	-	-	-	0.27	2.35	8.85	AT3G06130	--	--
SL2.40ch01	71920534	71920938	-	Solyc01g080200.2	IntronR	-	-	-	0.6	1.08	1.82	-	-	-	-	-	-	0.34	0.6	1.77	-	-	-	AT3G23590	RFR1	REF4-related 1
SL2.40ch01	71921148	71922727	-	Solyc01g080200.2	IntronR	-	-	-	-	-	-	0.37	0.52	1.4	-	-	-	-	-	-	-	-	-	AT3G23590	RFR1	REF4-related 1
SL2.40ch01	71944318	71944449	+	Solyc01g080220.2	IntronR	-	-	-	-	-	-	0.37	4.3	11.72	-	-	-	-	-	-	0.56	2.08	3.74	AT3G23600	--	--
SL2.40ch01	71945336	71945419	+	Solyc01g080220.2	IntronR	-	-	-	-	-	-	0.25	4.49	18.29	-	-	-	-	-	-	-	-	-	AT3G23600	--	--
SL2.40ch01	71945689	71945782	+	Solyc01g080220.2	IntronR	-	-	-	-	-	-	0.22	3.89	17.6	-	-	-	-	-	-	-	-	-	AT3G23600	--	--
SL2.40ch01	71972023	71972746	+	Solyc01g080240.2	IntronR	0.25	4.92	19.94	-	-	-	-	-	-	-	-	-	-	-	-	-	-	-	AT5G19010	MPK16	mitogen-activated protein kinase 16
SL2.40ch01	72016016	72016119	-	Solyc01g080270.2	IntronR	-	-	-	-	-	-	1.03	4.75	4.61	-	-	-	-	-	-	0.24	1.57	6.46	AT4G14290	--	--
SL2.40ch01	72045731	72045865	+	Solyc01g080290.2	IntronR	-	-	-	1.01	5.03	4.97	0.63	2.32	3.66	0.25	1.56	6.35	0.3	4.86	16.12	0.25	1.38	5.64	AT5G18970	--	--
SL2.40ch01	72046084	72046351	+	Solyc01g080290.2	IntronR	0.66	11.11	16.89	0.97	25.15	25.85	0.26	1.9	7.33	-	-	-	-	-	-	-	-	-	AT5G18970	--	--
SL2.40ch01	72046396	72046536	+	Solyc01g080290.2	IntronR	0.31	6.05	19.29	0.27	11.37	42.52	-	-	-	-	-	-	0.23	6.03	26.65	-	-	-	AT5G18970	--	--
SL2.40ch01	72049907	72050485	+	Solyc01g080300.2	IntronR	-	-	-	0.41	0.52	1.26	-	-	-	-	-	-	-	-	-	-	-	-	AT3G21580	ABCI12	ATP-binding cassette I12
SL2.40ch01	72052460	72054334	+	Solyc01g080310.2	IntronR	0.25	0.93	3.78	0.71	1.52	2.13	0.54	0.84	1.56	-	-	-	-	-	-	-	-	-	AT5G18950	--	--
SL2.40ch01	72078990	72080308	-	Solyc01g080350.2	IntronR	-	-	-	-	-	-	-	-	-	-	-	-	-	-	-	0.32	0.17	0.54	AT5G18940	--	--
SL2.40ch01	72119740	72120391	-	Solyc01g080370.2	IntronR	1.86	2.94	1.58	2.27	4.12	1.81	1.47	2.39	1.63	-	-	-	0.61	0.5	0.82	-	-	-	AT3G06260	GolS9	galactinol synthase 9
SL2.40ch01	72165577	72165653	+	Solyc01g080410.2	IntronR	0.99	3.05	3.09	0.8	2.71	3.4	2.45	16.56	6.76	-	-	-	-	-	-	-	-	-	AT4G04830	MSRB5	methionine sulfoxide reductase B5
SL2.40ch01	72210231	72210332	+	Solyc01g080460.2	IntronR	-	-	-	-	-	-	-	-	-	-	-	-	-	-	-	0.25	29.29	117.3	AT4G15530	PPDK	pyruvate orthophosphate dikinase
SL2.40ch01	72299283	72299482	+	Solyc01g080540.2	IntronR	-	-	-	-	-	-	-	-	-	0.26	9.96	37.91	-	-	-	-	-	-	AT3G21510	AHP1	histidine-containing phosphotransmitter 1
SL2.40ch01	72408946	72409815	-	Solyc01g080660.2	IntronR	-	-	-	0.28	0.54	1.95	0.3	0.41	1.38	-	-	-	-	-	-	-	-	-	AT5G18810	SCL28	SC35-like splicing factor 28
SL2.40ch01	72426841	72427546	+	Solyc01g080670.2	IntronR	-	-	-	-	-	-	0.26	2.96	11.53	-	-	-	-	-	-	0.42	2.49	5.98	AT5G18830	SPL7	squamosa promoter binding protein-like 7
SL2.40ch01	72428363	72428461	+	Solyc01g080670.2	IntronR	-	-	-	-	-	-	-	-	-	0.41	3.18	7.81	-	-	-	-	-	-	AT5G18830	SPL7	squamosa promoter binding protein-like 7
SL2.40ch01	72473764	72474345	+	Solyc01g080720.2	IntronR	-	-	-	-	-	-	-	-	-	0.29	0.32	1.13	-	-	-	-	-	-	AT3G06920	--	--
SL2.40ch01	72489716	72489797	+	Solyc01g080750.2	IntronR	0.3	1.95	6.56	-	-	-	-	-	-	-	-	-	-	-	-	-	-	-	AT4G15830	--	--
SL2.40ch01	72588470	72589332	-	Solyc01g080800.2	IntronR	-	-	-	-	-	-	0.57	6.72	11.72	-	-	-	-	-	-	-	-	-	AT2G15220	--	--
SL2.40ch01	72635485	72635581	+	Solyc01g080830.2	IntronR	-	-	-	0.82	1.73	2.11	-	-	-	-	-	-	-	-	-	-	-	-	AT4G01790	--	--
SL2.40ch01	72635769	72636076	+	Solyc01g080830.2	IntronR	1.12	1.43	1.28	1.16	1.67	1.44	-	-	-	-	-	-	-	-	-	-	-	-	AT4G01790	--	--
SL2.40ch01	72636189	72636415	+	Solyc01g080830.2	IntronR	0.75	1.08	1.43	2.3	2.08	0.9	-	-	-	-	-	-	-	-	-	-	-	-	AT4G01790	--	--
SL2.40ch01	72649965	72652976	-	Solyc01g080840.2	IntronR	-	-	-	0.48	5.58	11.6	0.51	5.65	11.06	-	-	-	-	-	-	-	-	-	AT4G01800	SECA1
SL2.40ch01	72687134	72688567	-	Solyc01g080860.2	IntronR	0.36	4.01	11.01	0.38	3.4	8.92	0.55	3.14	5.68	0.29	2.49	8.5	-	-	-	0.38	2.76	7.26	AT2G44520	COX10	cytochrome c oxidase 10
SL2.40ch01	72689909	72690033	-	Solyc01g080860.2	IntronR	-	-	-	-	-	-	0.48	1.94	4.06	-	-	-	-	-	-	0.4	3.15	7.87	AT2G44520	COX10	cytochrome c oxidase 10
SL2.40ch01	72696873	72696992	-	Solyc01g080870.2	IntronR	-	-	-	0.25	24.14	98.01	-	-	-	-	-	-	-	-	-	-	-	-	AT1G32450	NRT1.5	nitrate transporter 1.5
SL2.40ch01	72698009	72698173	-	Solyc01g080870.2	IntronR	-	-	-	-	-	-	-	-	-	-	-	-	-	-	-	0.33	4.12	12.57	AT1G32450	NRT1.5	nitrate transporter 1.5
SL2.40ch01	72705125	72705339	-	Solyc01g080880.2	IntronR	1.02	10.08	9.86	1.12	8.69	7.74	1.61	6.78	4.22	0.62	4.92	7.98	1.16	9.43	8.1	0.49	4.78	9.74	AT5G46570	BSK2	brassinosteroid-signaling kinase 2
SL2.40ch01	72887300	72888756	+	Solyc01g081050.2	IntronR	-	-	-	0.7	0.14	0.2	-	-	-	-	-	-	-	-	-	-	-	-	AT5G35930	--	--
SL2.40ch01	72959386	72961250	-	Solyc01g081120.2	IntronR	0.42	0.45	1.07	-	-	-	-	-	-	-	-	-	-	-	-	-	-	-	AT1G65032	--	--
SL2.40ch01	72970629	72970729	+	Solyc01g081140.1	IntronR	-	-	-	-	-	-	-	-	-	-	-	-	3.74	3.39	0.91	-	-	-	AT5G17580	--	--
SL2.40ch01	72979986	72980494	-	Solyc01g081160.2	IntronR	-	-	-	1.07	1.63	1.52	-	-	-	-	-	-	-	-	-	-	-	-	AT1G02850	BGLU11	beta glucosidase 11
SL2.40ch01	72980560	72980611	-	Solyc01g081160.2	IntronR	1.5	3.12	2.08	-	-	-	-	-	-	-	-	-	-	-	-	-	-	-	AT1G02850	BGLU11	beta glucosidase 11
SL2.40ch01	72982060	72982134	-	Solyc01g081170.1	IntronR	-	-	-	1.88	3.42	1.82	-	-	-	-	-	-	-	-	-	-	-	-	AT1G02850	BGLU11	beta glucosidase 11
SL2.40ch01	72996550	72999356	-	Solyc01g081200.2	IntronR	-	-	-	-	-	-	0.22	1.96	8.95	-	-	-	-	-	-	-	-	-	AT5G17610	--	--
SL2.40ch01	73036659	73037838	-	Solyc01g081290.2	IntronR	-	-	-	0.83	0.32	0.39	-	-	-	0.52	0.19	0.36	0.97	0.28	0.29	-	-	-	AT3G03580	--	--
SL2.40ch01	73053117	73053217	+	Solyc01g081310.2	IntronR	0.72	7.96	10.99	0.73	9.44	12.92	0.81	3.03	3.74	-	-	-	0.32	2.79	8.79	-	-	-	AT2G29420	GSTU7	glutathione S-transferase tau 7
SL2.40ch01	73076217	73076339	-	Solyc01g081330.2	IntronR	0.73	1.36	1.86	0.38	1.26	3.34	-	-	-	-	-	-	-	-	-	-	-	-	AT1G28210	ATJ1
SL2.40ch01	73120267	73120606	+	Solyc01g081400.2	IntronR	-	-	-	-	-	-	0.8	0.7	0.87	-	-	-	-	-	-	-	-	-	AT4G33280	--	--
SL2.40ch01	73122515	73122851	-	Solyc01g081410.2	IntronR	0.56	1.01	1.81	-	-	-	-	-	-	0.87	1.45	1.67	0.45	0.62	1.37	-	-	-	AT5G45275	--	--
SL2.40ch01	73122962	73123042	-	Solyc01g081410.2	IntronR	-	-	-	-	-	-	-	-	-	1.95	3.18	1.63	-	-	-	-	-	-	AT5G45275	--	--
SL2.40ch01	73123919	73124569	-	Solyc01g081410.2	IntronR	0.22	0.31	1.39	-	-	-	-	-	-	0.38	0.44	1.17	-	-	-	-	-	-	AT5G45275	--	--
SL2.40ch01	73172487	73172595	-	Solyc01g081450.2	IntronR	-	-	-	-	-	-	-	-	-	-	-	-	0.3	4.35	14.52	-	-	-
SL2.40ch01	73195067	73195144	+	Solyc01g081480.2	IntronR	-	-	-	-	-	-	0.43	6.99	16.41	-	-	-	-	-	-	-	-	-	AT5G17670	--	--
SL2.40ch01	73211331	73211504	+	Solyc01g081500.2	IntronR	-	-	-	-	-	-	-	-	-	-	-	-	-	-	-	0.28	7.18	25.31	AT5G17690	TFL2	TERMINAL FLOWER 2
SL2.40ch01	73224097	73225970	-	Solyc01g081520.2	IntronR	-	-	-	-	-	-	0.43	0.71	1.64	-	-	-	-	-	-	-	-	-	AT3G03250	UGP1	UDP-GLUCOSE PYROPHOSPHORYLASE 1
SL2.40ch01	73226334	73227785	-	Solyc01g081520.2	IntronR	-	-	-	-	-	-	0.34	0.67	1.99	-	-	-	-	-	-	-	-	-	AT3G03250	UGP1	UDP-GLUCOSE PYROPHOSPHORYLASE 1
SL2.40ch01	73241028	73241323	-	Solyc01g081540.2	IntronR	-	-	-	-	-	-	0.22	3.09	14.33	-	-	-	-	-	-	-	-	-	AT2G31900	XIF	myosin-like protein XIF
SL2.40ch01	73242386	73242461	-	Solyc01g081540.2	IntronR	-	-	-	-	-	-	-	-	-	-	-	-	-	-	-	0.32	2.69	8.36	AT2G31900	XIF	myosin-like protein XIF
SL2.40ch01	73380021	73380684	+	Solyc01g086640.2	IntronR	-	-	-	0.2	0.48	2.41	0.24	0.45	1.89	-	-	-	-	-	-	-	-	-	AT2G44500	--	--
SL2.40ch01	73385348	73386062	-	Solyc01g086650.2	IntronR	-	-	-	-	-	-	0.28	7.6	26.96	-	-	-	-	-	-	-	-	-	AT5G40850	UPM1	urophorphyrin methylase 1
SL2.40ch01	73386131	73386237	-	Solyc01g086650.2	IntronR	-	-	-	-	-	-	0.56	39.77	71.55	-	-	-	-	-	-	-	-	-	AT5G40850	UPM1	urophorphyrin methylase 1
SL2.40ch01	73403734	73404644	+	Solyc01g086680.2	IntronR	1.35	1.15	0.85	1.42	3.13	2.2	1.91	89.6	47.02	-	-	-	-	-	-	-	-	-	AT3G09270	GSTU8	glutathione S-transferase TAU 8
SL2.40ch01	73406621	73406917	-	Solyc01g086690.2	IntronR	-	-	-	-	-	-	1.01	0.76	0.75	-	-	-	-	-	-	-	-	-	AT3G59550	SYN3
SL2.40ch01	73529414	73529537	+	Solyc01g086840.1	IntronR	0.71	1.66	2.32	-	-	-	-	-	-	-	-	-	-	-	-	-	-	-	AT1G75030	TLP-3	thaumatin-like protein 3
SL2.40ch01	73558363	73558470	-	Solyc01g086870.2	IntronR	-	-	-	-	-	-	0.24	29.21	119.91	-	-	-	-	-	-	-	-	-	AT2G42280	FBH4	FLOWERING BHLH 4
SL2.40ch01	73572314	73573014	-	Solyc01g086890.2	IntronR	0.24	16.79	71.24	0.23	19.66	85.66	0.27	12.45	46.52	0.22	15.97	72.47	0.28	15.05	53	0.43	15.51	36.2	AT3G52120	--	--
SL2.40ch01	73574300	73575232	-	Solyc01g086890.2	IntronR	0.69	7.32	10.59	0.8	9.18	11.52	0.99	9.91	10	0.75	6.89	9.13	0.6	3.67	6.12	1.05	4.1	3.91	AT3G52120	--	--
SL2.40ch01	73662566	73662645	+	Solyc01g086980.2	IntronR	0.63	3.27	5.18	2.73	12.04	4.42	1.09	6.04	5.56	1.32	6	4.53	1.25	4.81	3.85	1.09	4.53	4.14	AT3G12640	--	--
SL2.40ch01	73688469	73689442	-	Solyc01g087000.2	IntronR	0.54	0.28	0.51	2.62	0.47	0.18	-	-	-	0.24	0.23	0.96	0.69	0.44	0.64	-	-	-
SL2.40ch01	73778555	73779049	+	Solyc01g087080.2	IntronR	1.26	2.27	1.8	0.91	1.12	1.23	0.57	0.48	0.84	-	-	-	-	-	-	-	-	-	AT3G52110	--	--
SL2.40ch01	73864034	73864075	-	Solyc01g087170.2	IntronR	1.53	21.75	14.22	2.25	30.2	13.42	1.52	37.62	24.73	2.21	47.02	21.32	3.5	52.02	14.84	3.41	134.12	39.35	AT2G41900	OXS2	OXIDATIVE STRESS 2
SL2.40ch01	73891459	73891696	-	Solyc01g087200.2	IntronR	-	-	-	-	-	-	0.42	0.79	1.87	-	-	-	-	-	-	-	-	-	AT1G50180	--	--
SL2.40ch01	73938304	73939788	+	Solyc01g087240.2	IntronR	-	-	-	0.22	1.13	5.23	0.28	1.66	5.92	-	-	-	-	-	-	-	-	-	AT3G20910	NF-YA9	nuclear factor Y, subunit A9
SL2.40ch01	73952672	73953204	-	Solyc01g087250.2	IntronR	-	-	-	-	-	-	-	-	-	-	-	-	-	-	-	0.25	1.67	6.64	AT3G63520	NCED1
SL2.40ch01	73982130	73982650	-	Solyc01g087290.2	IntronR	0.22	2.42	11.17	-	-	-	-	-	-	-	-	-	-	-	-	-	-	-	AT3G63510	--	--
SL2.40ch01	73983236	73984308	-	Solyc01g087290.2	IntronR	0.21	4.34	20.92	-	-	-	-	-	-	-	-	-	-	-	-	-	-	-	AT3G63510	--	--
SL2.40ch01	74003756	74003896	-	Solyc01g087310.2	IntronR	-	-	-	-	-	-	-	-	-	-	-	-	0.31	1.21	3.94	-	-	-	AT3G08020	--	--
SL2.40ch01	74003970	74005088	-	Solyc01g087310.2	IntronR	-	-	-	-	-	-	-	-	-	-	-	-	-	-	-	1.36	0.84	0.61	AT3G08020	--	--
SL2.40ch01	74007192	74007540	-	Solyc01g087310.2	IntronR	-	-	-	-	-	-	-	-	-	-	-	-	1.48	0.73	0.49	0.49	0.71	1.47	AT3G08020	--	--
SL2.40ch01	74053117	74053748	-	Solyc01g087330.2	IntronR	-	-	-	-	-	-	-	-	-	-	-	-	-	-	-	0.62	0.76	1.23	AT3G08020	--	--
SL2.40ch01	74058941	74059166	-	Solyc01g087340.2	IntronR	1.29	5.24	4.06	1.02	6.12	6.01	0.43	0.99	2.29	6.28	3.02	0.48	1.35	4.46	3.3	2.72	2.5	0.92	AT3G08020	--	--
SL2.40ch01	74072508	74072646	-	Solyc01g087360.1	IntronR	-	-	-	-	-	-	-	-	-	0.44	2.86	6.53	-	-	-	0.9	5.21	5.8	AT3G52100	--	--
SL2.40ch01	74072726	74072971	-	Solyc01g087360.1	IntronR	-	-	-	-	-	-	-	-	-	0.9	0.66	0.74	1.01	0.8	0.79	-	-	-	AT3G52100	--	--
SL2.40ch01	74094993	74095433	-	Solyc01g087380.2	IntronR	-	-	-	-	-	-	0.85	0.59	0.69	-	-	-	-	-	-	-	-	-	AT3G08020	--	--
SL2.40ch01	74104342	74105693	-	Solyc01g087390.2	IntronR	-	-	-	0.38	0.25	0.65	-	-	-	-	-	-	-	-	-	-	-	-	AT3G08020	--	--
SL2.40ch01	74111642	74113354	-	Solyc01g087400.2	IntronR	0.3	1.38	4.64	-	-	-	0.23	0.71	3.06	0.32	0.9	2.85	0.25	0.37	1.51	-	-	-	AT3G52100	--	--
SL2.40ch01	74113910	74114800	-	Solyc01g087400.2	IntronR	-	-	-	-	-	-	0.25	0.18	0.73	-	-	-	-	-	-	-	-	-	AT3G52100	--	--
SL2.40ch01	74133066	74133151	-	Solyc01g087420.2	IntronR	0.62	10.7	17.29	0.26	5.63	21.71	0.37	3.65	9.99	0.66	10.6	16.08	0.67	6.7	9.93	0.32	4.33	13.59	AT3G08020	--	--
SL2.40ch01	74171830	74172070	+	Solyc01g087440.2	IntronR	-	-	-	-	-	-	-	-	-	-	-	-	-	-	-	0.23	0.65	2.84	AT5G21080	--	--
SL2.40ch01	74189157	74189389	+	Solyc01g087470.2	IntronR	0.21	1.29	6.08	0.31	4.18	13.3	0.5	3.02	6.02	-	-	-	-	-	-	-	-	-	AT3G21640	UCU2	ULTRACURVATA 2
SL2.40ch01	74194414	74194544	+	Solyc01g087470.2	IntronR	0.68	29.71	43.71	0.62	53.62	86.82	0.7	32.34	46.09	0.51	57.46	113.62	0.47	44.79	95.41	0.53	41.96	78.52	AT3G21640	UCU2	ULTRACURVATA 2
SL2.40ch01	74309500	74309597	+	Solyc01g087590.2	IntronR	-	-	-	0.83	4.11	4.99	0.49	24.43	49.71	-	-	-	-	-	-	-	-	-	AT5G13700	PAO1	polyamine oxidase 1
SL2.40ch01	74342504	74342803	+	Solyc01g087620.2	IntronR	0.26	13.48	52.64	0.31	14.3	46.27	0.65	21.57	33.19	-	-	-	-	-	-	-	-	-
SL2.40ch01	74343115	74343571	-	Solyc01g087630.1	IntronR	-	-	-	0.25	3.85	15.68	0.29	10.43	36.21	-	-	-	-	-	-	-	-	-	AT1G66800	--	--
SL2.40ch01	74343725	74344255	-	Solyc01g087630.1	IntronR	-	-	-	0.34	4.42	12.96	0.39	12.33	31.76	-	-	-	-	-	-	-	-	-	AT1G66800	--	--
SL2.40ch01	74376260	74376463	-	Solyc01g087690.1	IntronR	0.29	6.65	22.65	0.34	11.78	35	0.84	6.24	7.42	-	-	-	0.25	3.46	14.06	0.41	4.6	11.31	AT5G13730	SIGD
SL2.40ch01	74383152	74383292	+	Solyc01g087710.2	IntronR	0.29	1.73	5.9	-	-	-	-	-	-	0.36	4.73	13.23	-	-	-	0.33	1.4	4.27	AT5G13720	--	--
SL2.40ch01	74442448	74442507	-	Solyc01g087770.2	IntronR	-	-	-	-	-	-	3.85	3.81	0.99	-	-	-	-	-	-	-	-	-	AT5G67090	--	--
SL2.40ch01	74442669	74442738	-	Solyc01g087770.2	IntronR	0.22	2.75	12.61	-	-	-	-	-	-	-	-	-	-	-	-	-	-	-	AT5G67090	--	--
SL2.40ch01	74519322	74519421	+	Solyc01g087890.2	IntronR	0.45	1.76	3.89	0.44	3.83	8.76	-	-	-	-	-	-	-	-	-	-	-	-	AT5G13760	--	--
SL2.40ch01	74522077	74522163	+	Solyc01g087890.2	IntronR	0.36	2.61	7.32	-	-	-	-	-	-	-	-	-	-	-	-	-	-	-	AT5G13760	--	--
SL2.40ch01	74590372	74590438	+	Solyc01g087980.2	IntronR	0.8	4.62	5.76	1.32	37.55	28.55	1.47	40.83	27.69	1.13	24.02	21.34	0.9	22.31	24.84	0.47	31.26	66.64
SL2.40ch01	74591013	74591202	-	Solyc01g087990.2	IntronR	-	-	-	1.48	0.91	0.61	-	-	-	-	-	-	-	-	-	-	-	-	AT5G13790	AGL15	AGAMOUS-like 15
SL2.40ch01	74606767	74606852	-	Solyc01g088000.2	IntronR	-	-	-	0.21	3.4	16.42	-	-	-	-	-	-	-	-	-	-	-	-	AT3G60910	--	--
SL2.40ch01	74607057	74607139	-	Solyc01g088000.2	IntronR	-	-	-	-	-	-	1.04	2.88	2.75	-	-	-	-	-	-	-	-	-	AT3G60910	--	--
SL2.40ch01	74607158	74607277	-	Solyc01g088000.2	IntronR	-	-	-	-	-	-	0.27	1.47	5.51	-	-	-	-	-	-	-	-	-	AT3G60910	--	--
SL2.40ch01	74723096	74723189	+	Solyc01g088100.2	IntronR	-	-	-	-	-	-	-	-	-	0.26	10.21	39.21	-	-	-	-	-	-	AT3G51950	--	--
SL2.40ch01	74761481	74761557	-	Solyc01g088150.2	IntronR	0.33	3.01	9.19	-	-	-	0.71	8.84	12.42	1.19	21.21	17.79	0.9	8.67	9.62	1.51	13.41	8.91	AT2G41540	GPDHC1
SL2.40ch01	74773200	74773293	-	Solyc01g088160.2	IntronR	-	-	-	-	-	-	0.35	1.72	4.98	-	-	-	-	-	-	-	-	-	AT3G63440	CKX6	cytokinin oxidase/dehydrogenase 6
SL2.40ch01	74815748	74819997	+	Solyc01g088240.2	IntronR	0.24	1.62	6.61	-	-	-	-	-	-	-	-	-	-	-	-	-	-	-	AT4G08980	FBW2	F-BOX WITH WD-40 2
SL2.40ch01	74826022	74826289	+	Solyc01g088250.2	IntronR	0.25	6.28	25.34	-	-	-	-	-	-	-	-	-	-	-	-	-	-	-	AT5G13460	IQD11	IQ-domain 11
SL2.40ch01	74890219	74892786	+	Solyc01g088350.2	IntronR	-	-	-	-	-	-	-	-	-	-	-	-	-	-	-	0.27	0.89	3.26	AT2G44525	--	--
SL2.40ch01	74981680	74982030	+	Solyc01g088420.2	IntronR	-	-	-	0.82	0.55	0.67	-	-	-	-	-	-	-	-	-	-	-	-	AT1G02205	CER22	ECERIFERUM 22
SL2.40ch01	75015040	75015275	+	Solyc01g088450.2	IntronR	-	-	-	-	-	-	-	-	-	0.32	0.93	2.9	-	-	-	-	-	-	AT1G53820	--	--
SL2.40ch01	75027131	75027183	+	Solyc01g088470.2	IntronR	0.85	48.39	57.26	0.81	49.08	60.27	0.88	28.98	33.05	0.98	23.92	24.51	0.61	16.12	26.25	0.76	15.22	20	AT3G20230	--	--
SL2.40ch01	75028096	75028207	-	Solyc01g088480.2	IntronR	-	-	-	-	-	-	0.99	1.88	1.91	-	-	-	-	-	-	-	-	-	AT5G26667	PYR6
SL2.40ch01	75028257	75028967	-	Solyc01g088480.2	IntronR	-	-	-	-	-	-	0.36	0.29	0.83	-	-	-	-	-	-	-	-	-	AT5G26667	PYR6
SL2.40ch01	75093649	75095283	-	Solyc01g088550.2	IntronR	-	-	-	-	-	-	0.3	1.03	3.39	-	-	-	0.21	1.74	8.42	-	-	-	AT1G44750	PUP11	purine permease 11
SL2.40ch01	75097017	75097142	-	Solyc01g088560.2	IntronR	1.8	34.27	18.99	3.47	43.71	12.61	2.86	25.99	9.09	0.55	9.68	17.75	0.42	5.31	12.79	0.64	6.19	9.7	AT2G44610	RAB6A
SL2.40ch01	75166917	75168242	-	Solyc01g088640.2	IntronR	-	-	-	0.21	0.57	2.74	0.28	0.42	1.52	-	-	-	-	-	-	-	-	-	AT5G45290	--	--
SL2.40ch01	75170122	75171320	-	Solyc01g088640.2	IntronR	-	-	-	-	-	-	-	-	-	-	-	-	-	-	-	0.25	0.19	0.74	AT5G45290	--	--
SL2.40ch01	75177775	75177869	-	Solyc01g088650.2	IntronR	1.24	4.65	3.74	1.2	8.97	7.49	-	-	-	1.53	3.88	2.54	-	-	-	-	-	-	AT2G44660	--	--
SL2.40ch01	75186009	75186234	+	Solyc01g088660.2	IntronR	0.37	21.1	57.8	-	-	-	0.62	4.99	8.08	0.2	8.25	40.58	-	-	-	-	-	-	AT5G47060	--	--
SL2.40ch01	75199353	75199490	-	Solyc01g088690.2	IntronR	-	-	-	0.25	1.39	5.64	-	-	-	-	-	-	-	-	-	-	-	-	AT5G47070	--	--
SL2.40ch01	75266901	75267205	-	Solyc01g088740.2	IntronR	-	-	-	0.27	2.63	9.6	0.61	3.5	5.71	-	-	-	-	-	-	0.21	2.42	11.41	AT2G44680	CKB4	casein kinase II beta subunit 4
SL2.40ch01	75270207	75270972	-	Solyc01g088740.2	IntronR	-	-	-	0.2	1.86	9.13	-	-	-	-	-	-	-	-	-	-	-	-	AT2G44680	CKB4	casein kinase II beta subunit 4
SL2.40ch01	75279356	75279446	+	Solyc01g088760.2	IntronR	0.47	3.98	8.4	0.42	3.78	9.02	1.57	6.99	4.46	-	-	-	-	-	-	-	-	-	AT5G24910	ELA1	EUI-like p450 A1
SL2.40ch01	75280016	75280189	+	Solyc01g088760.2	IntronR	1.48	9.77	6.59	2.34	19.89	8.5	2.31	12.88	5.58	1.74	29.67	17.05	1.36	17.84	13.1	2.73	6.17	2.26	AT5G24910	ELA1	EUI-like p450 A1
SL2.40ch01	75281551	75281646	-	Solyc01g088770.2	IntronR	0.62	14.31	22.93	0.8	25.48	31.68	0.36	4.87	13.47	-	-	-	1.11	1.98	1.78	-	-	-	AT1G02160	--	--
SL2.40ch01	75302963	75303059	+	Solyc01g088800.2	IntronR	-	-	-	-	-	-	-	-	-	-	-	-	-	-	-	0.21	2.69	13.12	AT2G44710	--	--
SL2.40ch01	75374055	75374546	-	Solyc01g089900.2	IntronR	-	-	-	-	-	-	-	-	-	0.83	0.51	0.61	0.39	0.47	1.21	-	-	-	AT1G02145	EBS4	EMS-MUTAGENIZED BRI1(BRASSINOSTEROID INSENSITIVE 1) SUPPRESSOR 4
SL2.40ch01	75378978	75380080	-	Solyc01g089900.2	IntronR	-	-	-	-	-	-	-	-	-	0.34	0.32	0.94	-	-	-	-	-	-	AT1G02145	EBS4	EMS-MUTAGENIZED BRI1(BRASSINOSTEROID INSENSITIVE 1) SUPPRESSOR 4
SL2.40ch01	75472551	75473527	-	Solyc01g089990.1	IntronR	-	-	-	-	-	-	-	-	-	-	-	-	-	-	-	8.74	0.17	0.02	AT2G44280	--	--
SL2.40ch01	75498350	75498439	-	Solyc01g090050.2	IntronR	1.55	2.28	1.48	0.97	2.33	2.4	-	-	-	-	-	-	-	-	-	-	-	-
SL2.40ch01	75589073	75589315	+	Solyc01g090200.2	IntronR	0.48	2.23	4.67	-	-	-	-	-	-	-	-	-	-	-	-	-	-	-	AT3G48110	EDD1	EMBRYO-DEFECTIVE-DEVELOPMENT 1
SL2.40ch01	75613015	75613089	+	Solyc01g090200.2	IntronR	-	-	-	-	-	-	0.43	2.52	5.8	-	-	-	-	-	-	-	-	-	AT3G48110	EDD1	EMBRYO-DEFECTIVE-DEVELOPMENT 1
SL2.40ch01	75618174	75619247	+	Solyc01g090210.2	IntronR	-	-	-	-	-	-	-	-	-	0.39	0.72	1.84	-	-	-	0.38	4.08	10.67	AT5G47740	--	--
SL2.40ch01	75619587	75619673	+	Solyc01g090210.2	IntronR	-	-	-	-	-	-	0.48	2.6	5.44	-	-	-	-	-	-	-	-	-	AT5G47740	--	--
SL2.40ch01	75628729	75629303	-	Solyc01g090220.2	IntronR	-	-	-	-	-	-	-	-	-	-	-	-	0.2	0.91	4.46	-	-	-	AT2G44810	DAD1	DEFECTIVE ANTHER DEHISCENCE 1
SL2.40ch01	75681589	75681688	+	Solyc01g090250.2	IntronR	-	-	-	-	-	-	-	-	-	0.65	1.73	2.65	-	-	-	-	-	-	AT3G08800	SIEL	SHORT-ROOT interacting embryonic lethal
SL2.40ch01	75693033	75693486	-	Solyc01g090270.2	IntronR	0.69	9.29	13.44	0.94	12.32	13.04	0.58	2.62	4.5	0.25	6.28	25.2	0.35	3.88	11.07	0.36	6.62	18.21	AT3G60320	--	--
SL2.40ch01	75703008	75703118	-	Solyc01g090280.2	IntronR	-	-	-	-	-	-	-	-	-	0.38	1.57	4.15	-	-	-	1.42	4.36	3.06	AT1G02100	SBI1	SUPPRESSOR OF BRI1
SL2.40ch01	75703156	75704146	-	Solyc01g090280.2	IntronR	0.59	1.27	2.14	0.52	1.14	2.18	0.4	0.64	1.62	-	-	-	-	-	-	0.59	1.7	2.86	AT1G02100	SBI1	SUPPRESSOR OF BRI1
SL2.40ch01	75710705	75710862	-	Solyc01g090280.2	IntronR	0.31	3.41	11.09	0.25	4.43	17.57	0.31	2.22	7.16	-	-	-	0.24	3.05	12.88	0.21	1.74	8.16	AT1G02100	SBI1	SUPPRESSOR OF BRI1
SL2.40ch01	75841624	75842244	+	Solyc01g090380.2	IntronR	0.26	0.84	3.25	0.43	1.33	3.12	-	-	-	-	-	-	-	-	-	-	-	-	AT2G44850	--	--
SL2.40ch01	75846810	75846985	+	Solyc01g090400.2	IntronR	-	-	-	-	-	-	0.26	1.26	4.81	-	-	-	-	-	-	-	-	-	AT4G37445	--	--
SL2.40ch01	75849438	75849524	+	Solyc01g090410.2	IntronR	-	-	-	-	-	-	0.45	2.92	6.47	-	-	-	-	-	-	-	-	-	AT3G60340	--	--
SL2.40ch01	75849544	75849628	+	Solyc01g090410.2	IntronR	-	-	-	-	-	-	0.79	3.84	4.89	-	-	-	-	-	-	-	-	-	AT3G60340	--	--
SL2.40ch01	75849681	75849780	+	Solyc01g090410.2	IntronR	-	-	-	-	-	-	-	-	-	-	-	-	-	-	-	0.68	3.3	4.84	AT3G60340	--	--
SL2.40ch01	75851974	75852419	-	Solyc01g090420.2	IntronR	-	-	-	-	-	-	0.27	1.03	3.78	-	-	-	-	-	-	1.04	3.45	3.31	AT2G44900	ARABIDILLO1	F-box Armadillo protein 1
SL2.40ch01	75865200	75865282	-	Solyc01g090420.2	IntronR	-	-	-	-	-	-	-	-	-	0.27	1.9	7.17	-	-	-	-	-	-	AT2G44900	ARABIDILLO1	F-box Armadillo protein 1
SL2.40ch01	75865367	75866436	-	Solyc01g090420.2	IntronR	1.21	1.42	1.17	0.73	2.06	2.81	0.91	2.12	2.33	1.06	1.8	1.7	1.57	2.11	1.34	1.98	1.47	0.74	AT2G44900	ARABIDILLO1	F-box Armadillo protein 1
SL2.40ch01	75882329	75883589	+	Solyc01g090430.2	IntronR	-	-	-	-	-	-	0.22	1.52	7	-	-	-	-	-	-	-	-	-	AT5G35450	--	--
SL2.40ch01	759586	759746	-	Solyc01g006100.2	IntronR	2.32	4.52	1.94	0.62	2.28	3.69	1.11	2.31	2.08	-	-	-	0.66	1.12	1.71	-	-	-	AT4G19020	CMT2	chromomethylase 2
SL2.40ch01	75968548	75968668	+	Solyc01g090550.2	IntronR	-	-	-	-	-	-	0.36	1.97	5.54	-	-	-	-	-	-	-	-	-	AT5G22060	J2	DNAJ homologue 2
SL2.40ch01	759753	760174	-	Solyc01g006100.2	IntronR	0.24	0.55	2.29	-	-	-	0.27	0.36	1.33	-	-	-	0.52	0.43	0.83	-	-	-	AT4G19020	CMT2	chromomethylase 2
SL2.40ch01	76023730	76023809	-	Solyc01g090590.2	IntronR	-	-	-	0.53	4.91	9.28	0.83	4.95	5.97	-	-	-	0.31	2.37	7.65	-	-	-	AT2G44970	--	--
SL2.40ch01	76049976	76050605	-	Solyc01g090650.1	IntronR	0.3	0.63	2.12	-	-	-	-	-	-	-	-	-	-	-	-	-	-	-	AT2G44980	CHR10	chromatin remodeling 10
SL2.40ch01	76051007	76051251	-	Solyc01g090650.1	IntronR	-	-	-	-	-	-	-	-	-	0.26	0.81	3.16	-	-	-	-	-	-	AT2G44980	CHR10	chromatin remodeling 10
SL2.40ch01	76057001	76057100	-	Solyc01g090650.1	IntronR	-	-	-	-	-	-	-	-	-	8.25	3.24	0.39	-	-	-	-	-	-	AT2G44980	CHR10	chromatin remodeling 10
SL2.40ch01	76057178	76058672	-	Solyc01g090650.1	IntronR	-	-	-	-	-	-	-	-	-	-	-	-	-	-	-	1.44	0.13	0.09	AT2G44980	CHR10	chromatin remodeling 10
SL2.40ch01	76087137	76087225	-	Solyc01g090680.2	IntronR	-	-	-	-	-	-	0.56	2.67	4.78	-	-	-	-	-	-	-	-	-	AT4G25170	--	--
SL2.40ch01	76087626	76087786	-	Solyc01g090680.2	IntronR	-	-	-	-	-	-	0.34	2.72	8.05	-	-	-	-	-	-	-	-	-	AT4G25170	--	--
SL2.40ch01	76115945	76118264	+	Solyc01g090720.2	IntronR	-	-	-	-	-	-	0.28	1.16	4.11	-	-	-	-	-	-	-	-	-	AT3G15351	--	--
SL2.40ch01	76118541	76119156	+	Solyc01g090720.2	IntronR	-	-	-	-	-	-	-	-	-	0.53	1.66	3.15	-	-	-	0.46	0.25	0.55	AT3G15351	--	--
SL2.40ch01	76269960	76270106	+	Solyc01g090800.2	IntronR	0.52	5.04	9.69	0.54	4.23	7.77	0.33	17.38	52.4	-	-	-	-	-	-	-	-	-	AT3G60550	CYCP3;2	cyclin p3;2
SL2.40ch01	76305154	76306102	+	Solyc01g090840.2	IntronR	0.26	0.72	2.73	-	-	-	0.23	1.03	4.53	-	-	-	-	-	-	-	-	-	AT3G60580	--	--
SL2.40ch01	76330666	76330724	+	Solyc01g090860.2	IntronR	-	-	-	-	-	-	-	-	-	1.21	3.28	2.71	1.52	3.56	2.35	-	-	-	AT4G00060	MEE44	maternal effect embryo arrest 44
SL2.40ch01	76340145	76340301	+	Solyc01g090860.2	IntronR	-	-	-	-	-	-	-	-	-	-	-	-	0.28	1.03	3.67	-	-	-	AT4G00060	MEE44	maternal effect embryo arrest 44
SL2.40ch01	76347244	76347883	+	Solyc01g090860.2	IntronR	1.56	1.12	0.72	0.53	0.54	1.02	-	-	-	-	-	-	-	-	-	-	-	-	AT4G00060	MEE44	maternal effect embryo arrest 44
SL2.40ch01	76447391	76447477	-	Solyc01g090990.2	IntronR	-	-	-	0.35	2.68	7.64	-	-	-	-	-	-	-	-	-	-	-	-	AT4G00170	--	--
SL2.40ch01	76558033	76558277	+	Solyc01g091070.2	IntronR	-	-	-	-	-	-	0.39	5.86	15.04	-	-	-	-	-	-	-	-	-	AT2G45240	MAP1A	methionine aminopeptidase 1A
SL2.40ch01	76596439	76596694	-	Solyc01g091130.2	IntronR	-	-	-	0.39	3.58	9.22	0.47	1.26	2.7	-	-	-	-	-	-	-	-	-	AT1G02020	--	--
SL2.40ch01	76624006	76624108	+	Solyc01g091170.2	IntronR	-	-	-	-	-	-	0.23	3.07	13.47	-	-	-	-	-	-	-	-	-	AT4G08900	ARGAH1	arginine amidohydrolase 1
SL2.40ch01	76625284	76625362	+	Solyc01g091170.2	IntronR	-	-	-	-	-	-	0.37	6.38	17.02	-	-	-	-	-	-	-	-	-	AT4G08900	ARGAH1	arginine amidohydrolase 1
SL2.40ch01	76657735	76657808	-	Solyc01g091210.2	IntronR	0.21	3.25	15.67	-	-	-	0.51	6.6	12.87	-	-	-	-	-	-	-	-	-	AT2G45330	TRPT	2' tRNA phosphotransferase
SL2.40ch01	76722247	76722804	-	Solyc01g091320.2	IntronR	0.28	14.52	50.95	-	-	-	-	-	-	-	-	-	-	-	-	-	-	-	AT4G12110	SMO1-1	sterol-4alpha-methyl oxidase 1-1
SL2.40ch01	76737412	76738442	-	Solyc01g091330.2	IntronR	0.27	0.75	2.83	0.49	1.37	2.81	1.45	7.3	5.02	-	-	-	-	-	-	-	-	-	AT2G02390	GSTZ1	glutathione S-transferase zeta 1
SL2.40ch01	76740029	76740311	-	Solyc01g091330.2	IntronR	-	-	-	-	-	-	-	-	-	-	-	-	-	-	-	0.42	1.46	3.5	AT2G02390	GSTZ1	glutathione S-transferase zeta 1
SL2.40ch01	76779094	76781817	-	Solyc01g091390.2	IntronR	-	-	-	0.43	0.23	0.53	-	-	-	-	-	-	-	-	-	-	-	-	AT3G60850	--	--
SL2.40ch01	76781932	76781976	-	Solyc01g091390.2	IntronR	0.62	5.95	9.54	-	-	-	0.58	6.42	10.97	0.97	12.16	12.51	0.89	6.95	7.79	0.52	4.14	8	AT3G60850	--	--
SL2.40ch01	76887873	76887943	-	Solyc01g091500.2	IntronR	-	-	-	-	-	-	0.34	2.26	6.61	-	-	-	0.35	3.93	11.37	-	-	-	AT2G45460	--	--
SL2.40ch01	76933367	76933514	+	Solyc01g091570.2	IntronR	0.3	3.86	12.78	0.28	3.47	12.34	0.74	7.62	10.32	-	-	-	-	-	-	-	-	-	AT3G61200	--	--
SL2.40ch01	76945654	76945763	-	Solyc01g091600.2	IntronR	-	-	-	-	-	-	0.66	7.49	11.41	-	-	-	-	-	-	-	-	-	AT1G12760	--	--
SL2.40ch01	76947912	76948135	-	Solyc01g091600.2	IntronR	0.85	15.58	18.43	1.11	18.17	16.39	0.6	6.5	10.81	0.81	66.85	82.1	0.79	25.72	32.71	1.31	23.42	17.91	AT1G12760	--	--
SL2.40ch01	76948232	76948977	-	Solyc01g091600.2	IntronR	-	-	-	-	-	-	0.39	1.83	4.72	-	-	-	-	-	-	0.33	3.65	11.18	AT1G12760	--	--
SL2.40ch01	76955411	76956836	+	Solyc01g091610.1	IntronR	-	-	-	-	-	-	0.24	0.16	0.67	-	-	-	-	-	-	-	-	-	AT3G61170	--	--
SL2.40ch01	76957019	76957191	+	Solyc01g091610.1	IntronR	-	-	-	-	-	-	-	-	-	-	-	-	-	-	-	0.96	0.88	0.92	AT3G61170	--	--
SL2.40ch01	77059703	77060489	+	Solyc01g091700.2	IntronR	-	-	-	0.25	1.41	5.69	-	-	-	-	-	-	-	-	-	-	-	-	AT3G61060	PP2-A13	phloem protein 2-A13
SL2.40ch01	77071850	77072079	+	Solyc01g091710.2	IntronR	-	-	-	-	-	-	0.28	2.3	8.26	-	-	-	-	-	-	-	-	-	AT4G00755	--	--
SL2.40ch01	77073167	77075753	+	Solyc01g091720.2	IntronR	6.98	7.77	1.11	5.35	9.38	1.75	48.79	3.12	0.06	1.63	7.19	4.42	3.6	8.02	2.23	2.38	4.88	2.05	AT4G00755	--	--
SL2.40ch01	77078180	77078295	+	Solyc01g091720.2	IntronR	-	-	-	-	-	-	-	-	-	-	-	-	0.76	2.18	2.87	-	-	-	AT4G00755	--	--
SL2.40ch01	77078464	77078738	+	Solyc01g091720.2	IntronR	2.51	5.53	2.21	1.46	2.7	1.85	1.26	1.11	0.88	-	-	-	0.41	1.23	2.99	-	-	-	AT4G00755	--	--
SL2.40ch01	77114616	77114903	+	Solyc01g091780.2	IntronR	-	-	-	-	-	-	-	-	-	-	-	-	-	-	-	0.22	5.64	25.36	AT3G61080	--	--
SL2.40ch01	77132294	77132442	-	Solyc01g091820.2	IntronR	-	-	-	0.34	1.08	3.21	-	-	-	-	-	-	-	-	-	-	-	-	AT1G01880	--	--
SL2.40ch01	77152993	77153843	+	Solyc01g091840.2	IntronR	-	-	-	-	-	-	0.42	0.54	1.3	-	-	-	-	-	-	-	-	-	AT1G12600	--	--
SL2.40ch01	77155297	77155400	+	Solyc01g091840.2	IntronR	-	-	-	-	-	-	0.75	1.96	2.61	-	-	-	-	-	-	-	-	-	AT1G12600	--	--
SL2.40ch01	77162554	77162681	-	Solyc01g091860.2	IntronR	-	-	-	-	-	-	-	-	-	-	-	-	-	-	-	0.74	1.77	2.4	AT1G01920	--	--
SL2.40ch01	77176161	77176883	+	Solyc01g091870.2	IntronR	-	-	-	-	-	-	0.23	7.04	31.29	-	-	-	-	-	-	0.39	10.4	26.57	AT4G22990	--	--
SL2.40ch01	77179221	77179607	+	Solyc01g091870.2	IntronR	-	-	-	-	-	-	0.58	4.92	8.5	-	-	-	0.55	2.25	4.08	0.8	3.64	4.57	AT4G22990	--	--
SL2.40ch01	77179740	77179812	+	Solyc01g091870.2	IntronR	-	-	-	-	-	-	1.08	3.66	3.38	-	-	-	-	-	-	1.24	4.46	3.59	AT4G22990	--	--
SL2.40ch01	771951	772051	-	Solyc01g006110.2	IntronR	0.23	3.96	17.43	0.22	6.44	29.26	0.2	3.7	18.4	-	-	-	-	-	-	-	-	-	AT5G53000	TAP46	2A phosphatase associated protein of 46 kD
SL2.40ch01	77246947	77247719	+	Solyc01g091950.2	IntronR	-	-	-	-	-	-	0.2	1	4.92	-	-	-	-	-	-	-	-	-	AT2G45670	--	--
SL2.40ch01	77258180	77258308	+	Solyc01g092950.2	IntronR	0.31	3.94	12.65	0.51	14.26	27.99	0.25	4.38	17.44	0.41	1.58	3.91	-	-	-	0.33	1.23	3.76	AT2G45660	SOC1	SUPPRESSOR OF OVEREXPRESSION OF CO 1
SL2.40ch01	77297267	77297410	-	Solyc01g093960.2	IntronR	-	-	-	0.23	1.23	5.24	-	-	-	-	-	-	-	-	-	-	-	-	AT2G45650	RSB1	REDUCED SHOOT BRANCHING 1
SL2.40ch01	77344443	77345302	-	Solyc01g094010.2	IntronR	-	-	-	-	-	-	0.23	13.85	61.49	-	-	-	-	-	-	-	-	-	AT2G45600	--	--
SL2.40ch01	77370707	77370811	-	Solyc01g094030.2	IntronR	0.25	3.02	11.85	-	-	-	-	-	-	0.22	8.51	38.49	0.51	14.96	29.39	0.23	10.44	44.68	AT3G61050	NTMC2TYPE4
SL2.40ch01	77419798	77419861	+	Solyc01g094070.2	IntronR	1	3.58	3.57	-	-	-	-	-	-	-	-	-	-	-	-	-	-	-	AT2G45400	BEN1
SL2.40ch01	77421245	77421336	-	Solyc01g094080.2	IntronR	0.31	8.31	27.16	0.39	16.81	43.35	0.2	1.91	9.38	0.25	2.54	10.38	-	-	-	-	-	-	AT2G45510	CYP704A2	cytochrome P450, family 704, subfamily A, polypeptide 2
SL2.40ch01	77458873	77459992	+	Solyc01g094150.2	IntronR	0.58	1.01	1.75	-	-	-	-	-	-	-	-	-	-	-	-	-	-	-	AT2G45500	--	--
SL2.40ch01	77521292	77521405	+	Solyc01g094200.2	IntronR	0.23	3.55	15.53	-	-	-	-	-	-	-	-	-	-	-	-	-	-	-	AT4G00570	NAD-ME2	NAD-dependent malic enzyme 2
SL2.40ch01	77527719	77527797	+	Solyc01g094200.2	IntronR	-	-	-	-	-	-	0.22	2.99	13.71	-	-	-	-	-	-	-	-	-	AT4G00570	NAD-ME2	NAD-dependent malic enzyme 2
SL2.40ch01	77532557	77532752	+	Solyc01g094210.2	IntronR	0.46	17.03	36.63	0.28	25.09	89.15	-	-	-	-	-	-	-	-	-	-	-	-	AT3G61220	SDR1	short-chain dehydrogenase/reductase 1
SL2.40ch01	77532995	77533673	+	Solyc01g094210.2	IntronR	0.3	14.34	47.55	0.23	22.34	98.67	-	-	-	-	-	-	-	-	-	-	-	-	AT3G61220	SDR1	short-chain dehydrogenase/reductase 1
SL2.40ch01	77533732	77533988	+	Solyc01g094210.2	IntronR	0.65	19.7	30.23	0.34	14.24	41.44	-	-	-	-	-	-	-	-	-	-	-	-	AT3G61220	SDR1	short-chain dehydrogenase/reductase 1
SL2.40ch01	77544817	77545393	+	Solyc01g094230.2	IntronR	-	-	-	-	-	-	-	-	-	-	-	-	-	-	-	0.21	0.31	1.51	AT3G47390	PyrR	pyrimidine reductase
SL2.40ch01	77548169	77549163	+	Solyc01g094230.2	IntronR	6.52	0.79	0.12	-	-	-	-	-	-	-	-	-	-	-	-	-	-	-	AT3G47390	PyrR	pyrimidine reductase
SL2.40ch01	77552687	77552803	+	Solyc01g094240.2	IntronR	-	-	-	-	-	-	0.68	2.73	4.04	-	-	-	-	-	-	-	-	-	AT3G61220	SDR1	short-chain dehydrogenase/reductase 1
SL2.40ch01	77556813	77556890	+	Solyc01g094250.2	IntronR	-	-	-	-	-	-	0.28	5.04	18.1	-	-	-	0.52	2.8	5.4	0.8	77.95	97.23	AT3G61220	SDR1	short-chain dehydrogenase/reductase 1
SL2.40ch01	77581988	77584069	-	Solyc01g094290.2	IntronR	-	-	-	-	-	-	0.22	1.39	6.25	-	-	-	-	-	-	-	-	-	AT4G00630	KEA2	K+ efflux antiporter 2
SL2.40ch01	77607673	77608622	-	Solyc01g094330.2	IntronR	0.44	0.66	1.5	-	-	-	0.38	0.42	1.12	-	-	-	-	-	-	-	-	-	AT1G01770	--	--
SL2.40ch01	77609785	77609895	-	Solyc01g094330.2	IntronR	-	-	-	-	-	-	1.15	1.41	1.23	-	-	-	-	-	-	0.53	1.71	3.21	AT1G01770	--	--
SL2.40ch01	77631443	77632264	+	Solyc01g094350.2	IntronR	-	-	-	-	-	-	0.29	2.09	7.14	-	-	-	-	-	-	-	-	-	AT4G00660	RH8	RNAhelicase-like 8
SL2.40ch01	77747623	77747732	+	Solyc01g094550.2	IntronR	-	-	-	-	-	-	0.34	6.2	18.18	-	-	-	-	-	-	-	-	-	AT1G01710	--	--
SL2.40ch01	77747800	77747913	+	Solyc01g094550.2	IntronR	-	-	-	-	-	-	0.35	3.69	10.68	-	-	-	-	-	-	-	-	-	AT1G01710	--	--
SL2.40ch01	77762086	77763799	-	Solyc01g094580.2	IntronR	0.24	2.83	11.61	0.25	3.64	14.6	-	-	-	-	-	-	-	-	-	-	-	-	AT2G45880	BMY4	BETA-AMYLASE 4
SL2.40ch01	77764732	77764993	-	Solyc01g094580.2	IntronR	-	-	-	-	-	-	-	-	-	0.26	1.12	4.37	-	-	-	-	-	-	AT2G45880	BMY4	BETA-AMYLASE 4
SL2.40ch01	77781202	77781863	-	Solyc01g094590.2	IntronR	-	-	-	-	-	-	-	-	-	-	-	-	0.26	0.37	1.43	-	-	-	AT4G23340	--	--
SL2.40ch01	77837617	77838932	-	Solyc01g094640.2	IntronR	-	-	-	-	-	-	0.38	0.67	1.75	-	-	-	-	-	-	-	-	-	AT4G00440	TRM15	TON1 Recruiting Motif 15
SL2.40ch01	77840855	77841010	-	Solyc01g094640.2	IntronR	-	-	-	-	-	-	0.49	1.95	4.02	-	-	-	-	-	-	-	-	-	AT4G00440	TRM15	TON1 Recruiting Motif 15
SL2.40ch01	77870689	77870962	+	Solyc01g094660.2	IntronR	-	-	-	-	-	-	0.27	1.66	6.11	-	-	-	0.35	0.81	2.33	0.51	2.01	3.92	AT2G45910	--	--
SL2.40ch01	77887201	77889309	+	Solyc01g094680.2	IntronR	-	-	-	0.22	0.39	1.81	-	-	-	-	-	-	-	-	-	-	-	-	AT1G01650	SPPL4	SIGNAL PEPTIDE PEPTIDASE-LIKE 4
SL2.40ch01	77889471	77890604	+	Solyc01g094680.2	IntronR	0.38	1.31	3.44	-	-	-	-	-	-	-	-	-	-	-	-	-	-	-	AT1G01650	SPPL4	SIGNAL PEPTIDE PEPTIDASE-LIKE 4
SL2.40ch01	77946776	77946888	-	Solyc01g094770.2	IntronR	0.81	28.62	35.5	0.91	30.45	33.35	1.26	11.22	8.91	1.34	66.33	49.41	1.42	38.59	27.22	2.14	37.78	17.64	AT2G45980	ATI1	ATG8-interacting protein 1
SL2.40ch01	77959355	77959441	+	Solyc01g094790.2	IntronR	0.32	18.19	57.67	-	-	-	-	-	-	-	-	-	-	-	-	-	-	-	AT3G61440	CYSC1	cysteine synthase C1
SL2.40ch01	77968929	77969083	+	Solyc01g094800.2	IntronR	-	-	-	-	-	-	-	-	-	-	-	-	0.5	1.1	2.18	-	-	-	AT2G46020	CHR2	CHROMATIN REMODELING 2
SL2.40ch01	77974834	77974947	+	Solyc01g094800.2	IntronR	1.11	1.96	1.76	-	-	-	-	-	-	-	-	-	-	-	-	-	-	-	AT2G46020	CHR2	CHROMATIN REMODELING 2
SL2.40ch01	77991961	77992043	-	Solyc01g094820.2	IntronR	0.34	1.85	5.39	-	-	-	0.59	3.57	6.08	-	-	-	-	-	-	-	-	-	AT2G46040	--	--
SL2.40ch01	78010743	78010993	-	Solyc01g094840.2	IntronR	-	-	-	-	-	-	0.28	0.9	3.24	-	-	-	-	-	-	-	-	-	AT4G00335	RHB1A	RING-H2 finger B1A
SL2.40ch01	78021117	78021647	-	Solyc01g094860.2	IntronR	-	-	-	-	-	-	-	-	-	0.25	0.3	1.21	-	-	-	-	-	-	AT2G46060	--	--
SL2.40ch01	78049619	78050108	+	Solyc01g094880.2	IntronR	-	-	-	0.32	0.96	3.02	-	-	-	-	-	-	-	-	-	-	-	-	AT5G28350	--	--
SL2.40ch01	78113527	78113604	+	Solyc01g094950.2	IntronR	-	-	-	0.65	15.28	23.46	1.05	13.91	13.22	0.25	6.71	26.89	0.99	25.26	25.52	1.35	48.8	36.26	AT2G46080	BPS2	BYPASS 2
SL2.40ch01	78124130	78124789	-	Solyc01g094970.2	IntronR	-	-	-	-	-	-	-	-	-	-	-	-	0.21	2.55	12.24	-	-	-	AT3G61490	--	--
SL2.40ch01	78127061	78127418	-	Solyc01g094970.2	IntronR	-	-	-	-	-	-	-	-	-	-	-	-	-	-	-	0.52	0.46	0.89	AT3G61490	--	--
SL2.40ch01	78128248	78129378	+	Solyc01g094980.1	IntronR	2.49	0.3	0.12	-	-	-	2.39	0.16	0.07	-	-	-	-	-	-	-	-	-	AT2G22590	--	--
SL2.40ch01	78134073	78135071	+	Solyc01g094990.2	IntronR	-	-	-	0.41	0.16	0.4	-	-	-	-	-	-	-	-	-	-	-	-	AT4G23490	--	--
SL2.40ch01	78136750	78136823	-	Solyc01g095000.2	IntronR	-	-	-	-	-	-	0.38	17.49	46.34	-	-	-	-	-	-	-	-	-	AT2G46100	--	--
SL2.40ch01	78168459	78169540	-	Solyc01g095030.2	IntronR	-	-	-	-	-	-	0.38	4.22	11.22	-	-	-	-	-	-	-	-	-	AT5G52660	--	--
SL2.40ch01	78234145	78234224	-	Solyc01g095090.2	IntronR	-	-	-	1.73	2.59	1.49	-	-	-	-	-	-	-	-	-	-	-	-	AT4G01270	--	--
SL2.40ch01	78260512	78260647	+	Solyc01g095100.2	IntronR	0.27	1.4	5.16	-	-	-	-	-	-	-	-	-	-	-	-	-	-	-	AT4G01250	WRKY22
SL2.40ch01	78275950	78276049	-	Solyc01g095130.2	IntronR	-	-	-	-	-	-	-	-	-	-	-	-	-	-	-	1.5	3.82	2.55	AT5G41580	--	--
SL2.40ch01	78283482	78283575	+	Solyc01g095140.2	IntronR	-	-	-	0.61	9.2	15.05	-	-	-	-	-	-	-	-	-	-	-	-	AT1G01470	LSR3	LIGHT STRESS-REGULATED 3
SL2.40ch01	78359691	78359830	+	Solyc01g095280.2	IntronR	-	-	-	-	-	-	-	-	-	-	-	-	-	-	-	0.29	3.86	13.19	AT2G46225	ABIL1	ABI-1-like 1
SL2.40ch01	78424081	78424378	+	Solyc01g095390.2	IntronR	-	-	-	0.35	0.96	2.74	-	-	-	-	-	-	-	-	-	-	-	-	AT5G41620	--	--
SL2.40ch01	78433773	78434083	+	Solyc01g095400.2	IntronR	1.35	20.11	14.85	1.1	13.25	12.02	0.8	6.92	8.66	1.39	27.04	19.48	1.22	13.1	10.72	1.79	23.78	13.26	AT3G61600	POB1	POZ/BTB containin G-protein 1
SL2.40ch01	78514983	78515509	+	Solyc01g095510.2	IntronR	-	-	-	-	-	-	0.24	2.35	9.74	-	-	-	-	-	-	-	-	-	AT4G27940	MTM1	manganese tracking factor for mitochondrial SOD2
SL2.40ch01	78520526	78520635	-	Solyc01g095520.2	IntronR	-	-	-	1.42	1.47	1.04	-	-	-	-	-	-	-	-	-	-	-	-	AT2G46330	ATAGP16
SL2.40ch01	78525430	78525565	-	Solyc01g095540.2	IntronR	-	-	-	-	-	-	0.36	3.28	9.2	-	-	-	-	-	-	-	-	-	AT5G41760	--	--
SL2.40ch01	78525642	78527056	-	Solyc01g095540.2	IntronR	-	-	-	-	-	-	0.23	0.53	2.25	-	-	-	-	-	-	-	-	-	AT5G41760	--	--
SL2.40ch01	78571495	78571592	+	Solyc01g095590.2	IntronR	-	-	-	-	-	-	-	-	-	-	-	-	0.27	1.91	7.13	-	-	-	AT2G46380	--	--
SL2.40ch01	78601308	78602009	-	Solyc01g095630.2	IntronR	-	-	-	0.27	85.89	316.34	-	-	-	-	-	-	-	-	-	-	-	-	AT4G11070	WRKY41
SL2.40ch01	78602134	78602237	-	Solyc01g095630.2	IntronR	-	-	-	-	-	-	-	-	-	-	-	-	-	-	-	0.35	93.1	262.46	AT4G11070	WRKY41
SL2.40ch01	78628832	78629096	-	Solyc01g095670.2	IntronR	0.71	10.52	14.85	0.8	17.83	22.39	0.71	7.37	10.35	-	-	-	-	-	-	-	-	-	AT4G01050	TROL	thylakoid rhodanese-like
SL2.40ch01	78635146	78636348	+	Solyc01g095680.2	IntronR	2.85	21.89	7.69	2.85	23.25	8.15	4.09	15.71	3.84	2.44	9.3	3.81	2.92	11.28	3.86	2.51	12.73	5.07
SL2.40ch01	78684896	78685793	+	Solyc01g095730.2	IntronR	-	-	-	-	-	-	0.24	0.95	3.9	-	-	-	-	-	-	-	-	-	AT3G61690	--	--
SL2.40ch01	78696661	78696854	+	Solyc01g095730.2	IntronR	0.21	2.01	9.53	0.44	3.07	7.02	0.59	4.3	7.34	-	-	-	-	-	-	-	-	-	AT3G61690	--	--
SL2.40ch01	78776577	78776905	-	Solyc01g095890.2	IntronR	-	-	-	-	-	-	-	-	-	-	-	-	-	-	-	0.28	1.73	6.18	AT3G61740	SDG14	SET domain protein 14
SL2.40ch01	78815598	78815841	-	Solyc01g095910.1	IntronR	-	-	-	-	-	-	18.84	0.65	0.03	-	-	-	-	-	-	-	-	-	AT3G61750	--	--
SL2.40ch01	78829499	78829571	+	Solyc01g095930.2	IntronR	-	-	-	-	-	-	-	-	-	0.89	6	6.73	-	-	-	-	-	-	AT5G53390	FOP1	FOLDED PETAL 1
SL2.40ch01	78829637	78829719	+	Solyc01g095940.2	IntronR	-	-	-	-	-	-	-	-	-	0.35	3.04	8.59	-	-	-	-	-	-	AT3G49210	--	--
SL2.40ch01	78829933	78830194	+	Solyc01g095940.2	IntronR	-	-	-	-	-	-	-	-	-	0.82	1.68	2.05	-	-	-	-	-	-	AT3G49210	--	--
SL2.40ch01	78843388	78843588	-	Solyc01g095970.2	IntronR	-	-	-	-	-	-	0.49	2.03	4.15	-	-	-	-	-	-	-	-	-	AT5G42080	RSW9	RADIAL SWELLING 9
SL2.40ch01	78850757	78851321	-	Solyc01g095970.2	IntronR	-	-	-	-	-	-	-	-	-	-	-	-	-	-	-	0.24	0.82	3.34	AT5G42080	RSW9	RADIAL SWELLING 9
SL2.40ch01	78871752	78872063	-	Solyc01g096010.2	IntronR	-	-	-	-	-	-	-	-	-	0.29	0.75	2.56	-	-	-	-	-	-	AT3G61780	emb1703	embryo defective 1703
SL2.40ch01	789220	789332	+	Solyc01g006130.2	IntronR	0.28	33.06	117.46	-	-	-	-	-	-	0.3	6.6	21.7	0.37	10.17	27.73	0.34	9.84	29.1	AT2G34860	EDA3	embryo sac development arrest 3
SL2.40ch01	78944214	78944304	+	Solyc01g096070.2	IntronR	0.24	1.96	8.23	-	-	-	-	-	-	0.29	2.15	7.43	-	-	-	-	-	-	AT3G61830	ARF18	auxin response factor 18
SL2.40ch01	78996663	78997138	+	Solyc01g096120.2	IntronR	0.24	0.33	1.38	-	-	-	-	-	-	-	-	-	-	-	-	-	-	-	AT3G61850	DAG1	dof affecting germination 1
SL2.40ch01	79022001	79022233	-	Solyc01g096160.2	IntronR	-	-	-	-	-	-	-	-	-	-	-	-	0.49	0.81	1.65	-	-	-	AT1G01220	FKGP	L-fucokinase/GDP-L-fucose pyrophosphorylase
SL2.40ch01	79034878	79035049	-	Solyc01g096180.2	IntronR	0.28	4.83	17.13	0.37	8.46	22.99	1.04	21.39	20.62	-	-	-	-	-	-	0.24	2.89	12.28	AT3G61860	RSP31	arginine/serine-rich splicing factor 31
SL2.40ch01	79052729	79052849	-	Solyc01g096200.2	IntronR	5.17	3.78	0.73	2.2	4.12	1.87	3.06	1.39	0.46	-	-	-	58.76	1.28	0.02	77.7	3.38	0.04	AT5G08510	--	--
SL2.40ch01	79052853	79053026	-	Solyc01g096200.2	IntronR	-	-	-	6.54	3.34	0.51	-	-	-	-	-	-	-	-	-	-	-	-	AT5G08510	--	--
SL2.40ch01	79053643	79054792	-	Solyc01g096200.2	IntronR	0.51	4.88	9.61	0.44	2.8	6.33	0.4	5.57	14.06	-	-	-	0.23	0.72	3.18	-	-	-	AT5G08510	--	--
SL2.40ch01	79064955	79066973	-	Solyc01g096210.2	IntronR	0.38	1.41	3.72	0.41	1.65	4	-	-	-	0.23	1.1	4.86	0.3	0.99	3.3	0.44	0.94	2.12	AT5G16420	--	--
SL2.40ch01	79144951	79145608	-	Solyc01g096300.2	IntronR	0.88	0.35	0.4	0.76	0.44	0.59	1.03	0.96	0.93	-	-	-	-	-	-	-	-	-	AT4G22290	--	--
SL2.40ch01	79203020	79203114	+	Solyc01g096360.2	IntronR	-	-	-	-	-	-	0.24	6.24	25.49	-	-	-	-	-	-	0.54	13.82	25.4	AT2G46710	ROPGAP3	ROP guanosine triphosphatase (GTPase)-activating protein 3
SL2.40ch01	79254834	79255818	+	Solyc01g096390.2	IntronR	1.57	18.96	12.06	2.02	30.59	15.16	2.4	20.67	8.6	1.15	18.31	15.93	1.32	17.18	13.05	1.59	13.51	8.49	AT2G40030	NRPE1
SL2.40ch01	79256150	79256256	+	Solyc01g096390.2	IntronR	1.31	16.57	12.66	1.69	22.13	13.1	1.5	11.74	7.82	1.8	23.91	13.27	1.22	13.56	11.12	1.54	11.72	7.59	AT2G40030	NRPE1
SL2.40ch01	79256389	79257086	+	Solyc01g096390.2	IntronR	0.24	1.51	6.29	0.31	1.85	5.98	0.52	1.15	2.21	-	-	-	0.28	1.25	4.49	-	-	-	AT2G40030	NRPE1
SL2.40ch01	79284089	79284330	+	Solyc01g096420.2	IntronR	0.22	0.74	3.32	-	-	-	0.64	31.05	48.42	-	-	-	-	-	-	-	-	-	AT3G27890	NQR	NADPH:quinone oxidoreductase
SL2.40ch01	79284521	79284606	+	Solyc01g096420.2	IntronR	-	-	-	-	-	-	0.29	11.02	37.77	-	-	-	-	-	-	-	-	-	AT3G27890	NQR	NADPH:quinone oxidoreductase
SL2.40ch01	79286547	79287693	-	Solyc01g096430.2	IntronR	-	-	-	-	-	-	0.29	11.2	39.01	-	-	-	-	-	-	0.32	5.35	16.98	AT3G27890	NQR	NADPH:quinone oxidoreductase
SL2.40ch01	79323809	79324043	+	Solyc01g096480.2	IntronR	-	-	-	-	-	-	-	-	-	-	-	-	-	-	-	0.23	0.69	3.04	AT3G06730	TRX z	Thioredoxin z
SL2.40ch01	79326832	79327032	-	Solyc01g096490.2	IntronR	-	-	-	-	-	-	0.41	2.32	5.6	-	-	-	-	-	-	0.31	3.32	10.57	AT5G13530	KEG	KEEP ON GOING
SL2.40ch01	79351323	79351416	-	Solyc01g096500.2	IntronR	-	-	-	-	-	-	0.29	4.91	17.07	-	-	-	-	-	-	-	-	-	AT5G23450	LCBK1	long-chain base (LCB) kinase 1
SL2.40ch01	79389631	79389872	-	Solyc01g096540.2	IntronR	-	-	-	-	-	-	0.31	0.79	2.57	1.35	1.31	0.97	-	-	-	-	-	-	AT5G06970	--	--
SL2.40ch01	79405033	79405167	+	Solyc01g096570.2	IntronR	0.46	1.3	2.82	-	-	-	-	-	-	-	-	-	-	-	-	-	-	-	AT3G15140	--	--
SL2.40ch01	79444433	79444523	+	Solyc01g096610.2	IntronR	-	-	-	0.4	1.97	4.97	6.18	2.42	0.39	-	-	-	-	-	-	-	-	-	AT3G12300	BUG22
SL2.40ch01	79450562	79450631	+	Solyc01g096620.2	IntronR	0.23	10.43	45.97	-	-	-	-	-	-	0.49	25.28	51.11	0.52	43.15	82.83	-	-	-
SL2.40ch01	79452209	79452638	+	Solyc01g096640.2	IntronR	0.26	5.35	20.82	0.84	25.02	29.82	1.23	50.19	40.95	-	-	-	0.2	2.67	13.16	-	-	-
SL2.40ch01	79453223	79453466	+	Solyc01g096640.2	IntronR	0.32	3.84	12.05	0.88	15.61	17.74	0.83	19.96	24.03	0.41	1.91	4.63	0.58	4.82	8.24	0.3	2.92	9.6
SL2.40ch01	79464221	79464389	+	Solyc01g096670.2	IntronR	-	-	-	-	-	-	0.21	5	23.91	-	-	-	-	-	-	-	-	-	AT2G40890	CYP98A3	cytochrome P450, family 98, subfamily A, polypeptide 3
SL2.40ch01	79482263	79482384	-	Solyc01g096700.2	IntronR	2.5	322.99	129.37	3.68	530.56	144.09	4.86	446.04	91.76	1.92	269.97	140.76	1.98	202.76	102.66	2.18	163.47	74.99	AT3G11450	--	--
SL2.40ch01	79496278	79496401	-	Solyc01g096720.2	IntronR	-	-	-	-	-	-	1.34	1.73	1.29	-	-	-	-	-	-	1.22	6.78	5.56	AT5G13750	ZIFL1	zinc induced facilitator-like 1
SL2.40ch01	79496445	79496602	-	Solyc01g096720.2	IntronR	-	-	-	-	-	-	-	-	-	-	-	-	-	-	-	0.73	2.15	2.95	AT5G13750	ZIFL1	zinc induced facilitator-like 1
SL2.40ch01	79496867	79497084	-	Solyc01g096720.2	IntronR	-	-	-	-	-	-	-	-	-	-	-	-	-	-	-	0.66	0.89	1.36	AT5G13750	ZIFL1	zinc induced facilitator-like 1
SL2.40ch01	79497454	79497554	-	Solyc01g096720.2	IntronR	-	-	-	-	-	-	-	-	-	-	-	-	-	-	-	1.28	1.68	1.31	AT5G13750	ZIFL1	zinc induced facilitator-like 1
SL2.40ch01	79502393	79502568	-	Solyc01g096730.2	IntronR	-	-	-	-	-	-	-	-	-	-	-	-	-	-	-	0.92	1.26	1.37	AT5G13750	ZIFL1	zinc induced facilitator-like 1
SL2.40ch01	79502855	79503781	-	Solyc01g096730.2	IntronR	-	-	-	0.38	0.25	0.66	-	-	-	-	-	-	-	-	-	-	-	-	AT5G13750	ZIFL1	zinc induced facilitator-like 1
SL2.40ch01	79513628	79513712	-	Solyc01g096740.2	IntronR	-	-	-	-	-	-	0.4	1.82	4.53	0.31	2.22	7.09	-	-	-	-	-	-	AT5G13750	ZIFL1	zinc induced facilitator-like 1
SL2.40ch01	79546072	79546193	-	Solyc01g096760.2	IntronR	-	-	-	-	-	-	0.26	2.12	8.25	-	-	-	-	-	-	0.23	2.54	10.96	AT5G27990	--	--
SL2.40ch01	79565687	79566169	-	Solyc01g096810.2	IntronR	-	-	-	-	-	-	0.27	10.72	40.17	-	-	-	-	-	-	-	-	-	AT3G20770	EIN3	ETHYLENE-INSENSITIVE3
SL2.40ch01	79605460	79607293	-	Solyc01g096850.2	IntronR	-	-	-	0.31	0.74	2.41	0.24	0.2	0.82	-	-	-	-	-	-	-	-	-	AT2G27110	FRS3	FAR1-related sequence 3
SL2.40ch01	79725896	79728245	+	Solyc01g096970.2	IntronR	-	-	-	0.36	0.2	0.57	-	-	-	-	-	-	-	-	-	-	-	-
SL2.40ch01	79728307	79728772	+	Solyc01g096970.2	IntronR	1.13	4.86	4.32	-	-	-	1.51	2.47	1.64	1.54	2.12	1.38	0.67	2.01	3.02	0.23	0.41	1.77
SL2.40ch01	79746490	79749148	+	Solyc01g097000.2	IntronR	2.65	10.41	3.93	5.62	20.82	3.7	6.19	19.9	3.22	1.51	6	3.99	1.37	6.95	5.06	1.89	8.36	4.43	AT5G04885	--	--
SL2.40ch01	79749699	79750343	+	Solyc01g097000.2	IntronR	-	-	-	-	-	-	-	-	-	-	-	-	-	-	-	0.24	2.25	9.49	AT5G04885	--	--
SL2.40ch01	79768450	79768561	-	Solyc01g097030.2	IntronR	0.37	1.76	4.79	0.49	2.39	4.86	1.74	11.86	6.82	0.7	3.55	5.06	0.87	3.06	3.54	0.31	2.83	9.21	AT1G64260	--	--
SL2.40ch01	797918	798006	-	Solyc01g006150.2	IntronR	-	-	-	-	-	-	-	-	-	-	-	-	-	-	-	0.25	5.83	23.39	AT3G58060	--	--
SL2.40ch01	79803291	79804690	-	Solyc01g097090.1	IntronR	3.86	0.12	0.03	-	-	-	-	-	-	-	-	-	-	-	-	-	-	-
SL2.40ch01	79851162	79851267	+	Solyc01g097120.2	IntronR	-	-	-	-	-	-	0.42	11.99	28.74	-	-	-	-	-	-	0.22	8.42	38.44	AT1G54460	--	--
SL2.40ch01	79859071	79859157	+	Solyc01g097140.2	IntronR	-	-	-	-	-	-	0.34	4.72	13.99	-	-	-	-	-	-	-	-	-	AT5G03455	CDC25
SL2.40ch01	798689	798784	-	Solyc01g006150.2	IntronR	-	-	-	-	-	-	-	-	-	-	-	-	-	-	-	0.21	2.2	10.41	AT3G58060	--	--
SL2.40ch01	79917925	79918048	+	Solyc01g097220.1	IntronR	3.09	2.31	0.75	4.14	2.53	0.61	-	-	-	-	-	-	-	-	-	-	-	-	AT3G04710	TPR10	tetratricopeptide repeat 10
SL2.40ch01	79918544	79919585	+	Solyc01g097220.1	IntronR	0.63	0.55	0.87	-	-	-	-	-	-	-	-	-	-	-	-	-	-	-	AT3G04710	TPR10	tetratricopeptide repeat 10
SL2.40ch01	79922276	79922395	-	Solyc01g097230.2	IntronR	0.38	2.04	5.38	0.22	1.67	7.6	-	-	-	0.39	4.29	11.1	0.69	6.02	8.72	0.34	5.22	15.52	AT1G08770	PRA1.E	prenylated RAB acceptor 1.E
SL2.40ch01	79926443	79926616	-	Solyc01g097250.2	IntronR	-	-	-	-	-	-	0.86	1.81	2.12	-	-	-	-	-	-	0.59	1.99	3.41	AT4G02550	--	--
SL2.40ch01	79941123	79941479	-	Solyc01g097270.2	IntronR	-	-	-	0.22	17.05	77.91	-	-	-	-	-	-	-	-	-	-	-	-	AT3G04720	PR4	pathogenesis-related 4
SL2.40ch01	79944653	79944718	-	Solyc01g097280.2	IntronR	0.34	3.02	8.9	-	-	-	-	-	-	-	-	-	-	-	-	-	-	-	AT3G04720	PR4	pathogenesis-related 4
SL2.40ch01	79994716	79995307	+	Solyc01g097330.2	IntronR	-	-	-	0.22	3.78	17.12	-	-	-	-	-	-	-	-	-	-	-	-	AT5G28770	BZO2H3
SL2.40ch01	80020065	80020160	+	Solyc01g097360.2	IntronR	0.4	8.93	22.46	0.26	6.71	25.56	0.59	7.03	11.87	0.64	10.11	15.84	0.52	6.81	13.2	-	-	-	AT1G47820	--	--
SL2.40ch01	80099542	80099916	-	Solyc01g097510.2	IntronR	-	-	-	-	-	-	0.88	4.71	5.38	-	-	-	-	-	-	-	-	-	AT2G38760	ANNAT3	annexin 3
SL2.40ch01	80109896	80110009	+	Solyc01g097530.1	IntronR	-	-	-	-	-	-	3.85	1.43	0.37	-	-	-	-	-	-	-	-	-	ATCG00020	PSBA	photosystem II reaction center protein A
SL2.40ch01	80166766	80166949	+	Solyc01g097630.1	IntronR	-	-	-	4.49	1.75	0.39	-	-	-	-	-	-	-	-	-	-	-	-
SL2.40ch01	80216944	80216994	+	Solyc01g097730.2	IntronR	-	-	-	1.19	3.55	2.98	-	-	-	1.83	4.22	2.31	-	-	-	-	-	-	AT3G60050	--	--
SL2.40ch01	80262112	80262208	-	Solyc01g097790.2	IntronR	-	-	-	-	-	-	-	-	-	-	-	-	-	-	-	0.32	1.6	5.07	AT5G28150	--	--
SL2.40ch01	80285620	80286242	+	Solyc01g097820.2	IntronR	0.29	1.9	6.67	0.21	1.89	8.95	0.4	2.12	5.26	-	-	-	-	-	-	-	-	-	AT3G04890	--	--
SL2.40ch01	80288853	80288974	+	Solyc01g097820.2	IntronR	1.76	3.92	2.23	1.87	3.98	2.13	16	5.26	0.33	-	-	-	5.04	1.52	0.3	-	-	-	AT3G04890	--	--
SL2.40ch01	80323355	80323636	-	Solyc01g097860.2	IntronR	1.68	110.41	65.91	1.45	122.74	84.54	1.92	81.35	42.36	2.01	56.16	27.94	1.78	70.59	39.57	2.5	62.25	24.86	AT1G54520	--	--
SL2.40ch01	80367022	80367125	+	Solyc01g097930.2	IntronR	0.83	2.89	3.47	-	-	-	-	-	-	-	-	-	-	-	-	-	-	-	AT4G14880	OLD3	ONSET OF LEAF DEATH 3
SL2.40ch01	80395431	80395536	+	Solyc01g097980.2	IntronR	-	-	-	-	-	-	0.77	1.62	2.12	-	-	-	-	-	-	-	-	-	AT1G08720	EDR1	ENHANCED DISEASE RESISTANCE 1
SL2.40ch01	80467678	80468468	+	Solyc01g098110.2	IntronR	-	-	-	-	-	-	-	-	-	-	-	-	-	-	-	0.36	1.17	3.24	AT1G54570	PES1	phytyl ester synthase 1
SL2.40ch01	80479814	80479936	+	Solyc01g098110.2	IntronR	0.57	1.35	2.36	-	-	-	-	-	-	0.3	1.61	5.32	-	-	-	-	-	-	AT1G54570	PES1	phytyl ester synthase 1
SL2.40ch01	80482181	80482252	+	Solyc01g098120.2	IntronR	1.27	18.29	14.35	1.67	19.79	11.81	1.56	17.86	11.43	1.62	47.26	29.24	1.42	19.4	13.62	1.48	24.93	16.83
SL2.40ch01	80490567	80490805	-	Solyc01g098150.2	IntronR	-	-	-	-	-	-	-	-	-	-	-	-	0.25	0.91	3.68	-	-	-	AT5G03800	EMB1899	embryo defective 1899
SL2.40ch01	80545235	80545360	+	Solyc01g098190.2	IntronR	0.44	2.3	5.24	-	-	-	-	-	-	0.51	1.5	2.94	-	-	-	-	-	-	AT3G05030	NHX2	sodium hydrogen exchanger 2
SL2.40ch01	80546718	80546898	+	Solyc01g098190.2	IntronR	-	-	-	-	-	-	0.39	4.21	10.94	-	-	-	-	-	-	0.21	3.8	17.82	AT3G05030	NHX2	sodium hydrogen exchanger 2
SL2.40ch01	80547036	80547112	+	Solyc01g098190.2	IntronR	-	-	-	-	-	-	0.67	4.68	6.96	-	-	-	0.39	3.53	8.97	0.92	11.44	12.5	AT3G05030	NHX2	sodium hydrogen exchanger 2
SL2.40ch01	80549030	80549463	-	Solyc01g098200.2	IntronR	0.26	0.56	2.11	-	-	-	-	-	-	-	-	-	-	-	-	-	-	-	AT1G08820	VAP27-2	vamp/synaptobrevin-associated protein 27-2
SL2.40ch01	80559691	80561954	-	Solyc01g098210.2	IntronR	-	-	-	-	-	-	-	-	-	-	-	-	-	-	-	0.33	0.44	1.32	AT3G05010	Cand2	candidate G-protein Coupled Receptor 2
SL2.40ch01	80568835	80568972	+	Solyc01g098230.2	IntronR	-	-	-	-	-	-	-	-	-	-	-	-	-	-	-	0.29	5.17	17.96	AT2G20510	TIM44-1	translocase inner membrane subunit 44-1
SL2.40ch01	80583406	80583451	+	Solyc01g098240.1	IntronR	-	-	-	-	-	-	-	-	-	0.63	11.8	18.59	1.23	13.11	10.67	-	-	-	AT5G48385	--	--
SL2.40ch01	80595017	80595297	+	Solyc01g098250.2	IntronR	2.09	14.59	6.97	1.59	12.13	7.62	1.98	11.32	5.72	1.7	19.68	11.55	1.62	13.63	8.43	1.77	12.13	6.87	AT5G27240	--	--
SL2.40ch01	806070	806239	-	Solyc01g006160.2	IntronR	0.65	34.23	52.38	0.38	45.23	119.31	0.26	24.14	92.36	0.73	26.68	36.72	1.26	47.33	37.63	0.67	30.23	45.3
SL2.40ch01	80656858	80656995	-	Solyc01g098350.2	IntronR	-	-	-	-	-	-	0.38	1.69	4.5	-	-	-	-	-	-	-	-	-	AT2G26430	RCY1	arginine-rich cyclin 1
SL2.40ch01	80683415	80683516	-	Solyc01g098400.2	IntronR	-	-	-	-	-	-	-	-	-	0.45	3.75	8.42	-	-	-	-	-	-	AT3G21510	AHP1	histidine-containing phosphotransmitter 1
SL2.40ch01	80695930	80696068	+	Solyc01g098410.2	IntronR	-	-	-	-	-	-	0.39	1.82	4.69	-	-	-	-	-	-	-	-	-	AT3G21630	LYSM RLK1	LYSM DOMAIN RECEPTOR-LIKE KINASE 1
SL2.40ch01	80697734	80697845	+	Solyc01g098410.2	IntronR	-	-	-	-	-	-	0.57	1.82	3.18	-	-	-	-	-	-	-	-	-	AT3G21630	LYSM RLK1	LYSM DOMAIN RECEPTOR-LIKE KINASE 1
SL2.40ch01	80698159	80698384	+	Solyc01g098410.2	IntronR	-	-	-	-	-	-	0.57	1.44	2.54	-	-	-	0.34	0.91	2.69	-	-	-	AT3G21630	LYSM RLK1	LYSM DOMAIN RECEPTOR-LIKE KINASE 1
SL2.40ch01	80698519	80698662	+	Solyc01g098410.2	IntronR	-	-	-	-	-	-	-	-	-	0.32	2.51	7.76	-	-	-	-	-	-	AT3G21630	LYSM RLK1	LYSM DOMAIN RECEPTOR-LIKE KINASE 1
SL2.40ch01	80698760	80698844	+	Solyc01g098410.2	IntronR	-	-	-	0.51	2.64	5.2	-	-	-	-	-	-	-	-	-	-	-	-	AT3G21630	LYSM RLK1	LYSM DOMAIN RECEPTOR-LIKE KINASE 1
SL2.40ch01	80699185	80699868	+	Solyc01g098420.1	IntronR	-	-	-	-	-	-	-	-	-	-	-	-	1.4	0.29	0.21	-	-	-	AT3G21630	LYSM RLK1	LYSM DOMAIN RECEPTOR-LIKE KINASE 1
SL2.40ch01	80706313	80707411	-	Solyc01g098430.2	IntronR	-	-	-	-	-	-	0.23	0.82	3.57	-	-	-	-	-	-	-	-	-	AT1G54710	ATG18H	homolog of yeast autophagy 18 (ATG18) H
SL2.40ch01	80767293	80767709	+	Solyc01g098500.2	IntronR	0.32	3.97	12.46	-	-	-	-	-	-	-	-	-	-	-	-	-	-	-	AT1G54730	--	--
SL2.40ch01	80769414	80769500	+	Solyc01g098500.2	IntronR	0.21	8.35	40.25	0.29	20.86	72.17	-	-	-	-	-	-	-	-	-	-	-	-	AT1G54730	--	--
SL2.40ch01	80769564	80769671	+	Solyc01g098500.2	IntronR	0.45	18.12	40.3	0.42	29.05	68.53	-	-	-	-	-	-	-	-	-	0.64	2.38	3.72	AT1G54730	--	--
SL2.40ch01	80769763	80769888	+	Solyc01g098500.2	IntronR	0.42	21.16	50.64	0.38	30.79	81.12	-	-	-	0.64	4.89	7.61	-	-	-	0.44	2.26	5.18	AT1G54730	--	--
SL2.40ch01	80770140	80770229	+	Solyc01g098500.2	IntronR	-	-	-	-	-	-	-	-	-	0.27	2.99	11.15	-	-	-	-	-	-	AT1G54730	--	--
SL2.40ch01	80770272	80770346	+	Solyc01g098500.2	IntronR	-	-	-	-	-	-	-	-	-	-	-	-	0.54	2.92	5.39	-	-	-	AT1G54730	--	--
SL2.40ch01	80818084	80818216	+	Solyc01g098570.2	IntronR	0.44	5.98	13.68	0.5	15.46	31.1	-	-	-	0.39	1.75	4.46	0.29	2.44	8.54	0.59	2.42	4.12	AT1G54740	--	--
SL2.40ch01	80832250	80832429	+	Solyc01g098590.2	IntronR	-	-	-	0.57	33.08	57.69	0.46	17.54	38.43	-	-	-	-	-	-	-	-	-	AT3G05170	--	--
SL2.40ch01	80841299	80841486	-	Solyc01g098610.2	IntronR	-	-	-	-	-	-	0.4	3.02	7.51	-	-	-	-	-	-	-	-	-	AT5G27380	GSHB
SL2.40ch01	80846429	80846890	-	Solyc01g098630.2	IntronR	-	-	-	0.36	0.54	1.5	-	-	-	-	-	-	-	-	-	-	-	-	AT5G27395	--	--
SL2.40ch01	80846946	80848200	-	Solyc01g098630.2	IntronR	0.28	0.17	0.6	0.25	0.14	0.55	-	-	-	-	-	-	-	-	-	-	-	-	AT5G27395	--	--
SL2.40ch01	80882566	80882675	+	Solyc01g098700.2	IntronR	-	-	-	-	-	-	0.23	1.39	6.02	-	-	-	-	-	-	-	-	-	AT5G27410	--	--
SL2.40ch01	80890257	80890446	-	Solyc01g098710.2	IntronR	-	-	-	-	-	-	-	-	-	0.37	2.56	6.92	0.29	1.1	3.84	-	-	-	AT5G43100	--	--
SL2.40ch01	80891576	80892928	-	Solyc01g098710.2	IntronR	0.71	0.82	1.15	0.44	0.25	0.56	-	-	-	0.28	0.23	0.82	-	-	-	-	-	-	AT5G43100	--	--
SL2.40ch01	80893729	80894530	-	Solyc01g098710.2	IntronR	0.35	1.09	3.1	-	-	-	-	-	-	-	-	-	-	-	-	2.16	0.94	0.43	AT5G43100	--	--
SL2.40ch01	80949497	80949656	+	Solyc01g098750.2	IntronR	-	-	-	-	-	-	0.32	2.25	7.14	-	-	-	-	-	-	-	-	-	AT3G06140	LUL4	LOG2-LIKE UBIQUITIN LIGASE4
SL2.40ch01	80976536	80976664	-	Solyc01g098800.2	IntronR	0.82	1.2	1.46	0.62	2.98	4.84	-	-	-	-	-	-	0.57	3.15	5.57	0.23	1.18	5.23	AT1G08960	CCX5	cation calcium exchanger 5
SL2.40ch01	80977502	80980310	-	Solyc01g098800.2	IntronR	-	-	-	0.82	3.96	4.83	-	-	-	-	-	-	-	-	-	-	-	-	AT1G08960	CCX5	cation calcium exchanger 5
SL2.40ch01	80995040	80995129	+	Solyc01g098830.2	IntronR	-	-	-	0.28	2.07	7.49	-	-	-	0.29	2.98	10.32	0.3	2.33	7.71	0.46	3.47	7.49	AT3G05250	--	--
SL2.40ch01	81017419	81018182	+	Solyc01g098870.2	IntronR	-	-	-	-	-	-	0.34	5.77	17.02	-	-	-	-	-	-	-	-	-	AT1G54920	--	--
SL2.40ch01	81029304	81029434	-	Solyc01g098900.2	IntronR	-	-	-	-	-	-	-	-	-	-	-	-	-	-	-	0.21	1.53	7.38	AT5G27490	--	--
SL2.40ch01	81037108	81037190	-	Solyc01g098910.2	IntronR	-	-	-	0.26	2.01	7.88	-	-	-	-	-	-	0.46	4.19	9.04	0.24	6.54	27.05	AT3G05290	PNC1	peroxisomal adenine nucleotide carrier 1
SL2.40ch01	81089398	81089501	-	Solyc01g098980.2	IntronR	-	-	-	-	-	-	-	-	-	2.64	1.47	0.56	-	-	-	-	-	-	AT5G27550	--	--
SL2.40ch01	81097611	81097887	-	Solyc01g098980.2	IntronR	-	-	-	0.26	0.59	2.23	-	-	-	-	-	-	-	-	-	-	-	-	AT5G27550	--	--
SL2.40ch01	81106402	81106906	+	Solyc01g098990.2	IntronR	-	-	-	-	-	-	-	-	-	-	-	-	-	-	-	0.2	11.85	58.65	AT5G27560	--	--
SL2.40ch01	81114608	81115869	-	Solyc01g099010.2	IntronR	0.32	0.7	2.19	-	-	-	0.22	0.49	2.19	-	-	-	-	-	-	-	-	-	AT1G28590	--	--
SL2.40ch01	81132983	81133093	-	Solyc01g099030.2	IntronR	-	-	-	0.6	2.02	3.37	3.27	4.68	1.43	-	-	-	-	-	-	-	-	-	AT1G28590	--	--
SL2.40ch01	81203600	81204276	+	Solyc01g099120.2	IntronR	1.44	5.19	3.59	1.27	5.36	4.23	2.57	3.83	1.49	1.47	6.37	4.34	1.04	7.24	6.93	1.91	7.19	3.76	AT1G54990	RGR1	REDUCED ROOT GRAVITROPISM 1
SL2.40ch01	81211529	81211790	-	Solyc01g099140.2	IntronR	-	-	-	-	-	-	-	-	-	-	-	-	0.28	1.73	6.12	0.25	1.92	7.6	AT4G14950	KMS1	Killing Me Slowly 1
SL2.40ch01	81285716	81286908	+	Solyc01g099220.2	IntronR	-	-	-	-	-	-	-	-	-	-	-	-	-	-	-	0.46	0.29	0.63	AT1G67500	REV3	recovery protein 3
SL2.40ch01	81288371	81288413	+	Solyc01g099220.2	IntronR	1.5	8.12	5.4	2.27	8.59	3.79	-	-	-	0.96	8.46	8.8	0.9	4.83	5.35	1.72	6.39	3.71	AT1G67500	REV3	recovery protein 3
SL2.40ch01	81288423	81288467	+	Solyc01g099220.2	IntronR	1.52	10.88	7.17	-	-	-	1.12	4.33	3.86	0.72	6.49	8.98	1.06	8.28	7.78	1.25	4.16	3.34	AT1G67500	REV3	recovery protein 3
SL2.40ch01	81288699	81289005	+	Solyc01g099220.2	IntronR	-	-	-	-	-	-	-	-	-	-	-	-	-	-	-	0.29	0.71	2.42	AT1G67500	REV3	recovery protein 3
SL2.40ch01	81302910	81303569	+	Solyc01g099260.2	IntronR	1.4	8.5	6.08	1.2	10.66	8.89	1.65	5.58	3.38	-	-	-	0.3	1.68	5.52	0.51	2.24	4.43	AT3G05345	--	--
SL2.40ch01	81377329	81377491	+	Solyc01g099330.2	IntronR	0.73	1.73	2.37	0.92	2.83	3.07	0.66	1.62	2.47	0.72	5.27	7.32	-	-	-	1.02	1.93	1.89	AT3G05390	--	--
SL2.40ch01	81423943	81424534	-	Solyc01g099380.2	IntronR	-	-	-	-	-	-	-	-	-	1.11	0.42	0.38	-	-	-	-	-	-	AT5G16780	MDF	MERISTEM-DEFECTIVE
SL2.40ch01	81425398	81425486	-	Solyc01g099380.2	IntronR	-	-	-	0.35	1.72	4.91	1.88	11.91	6.35	-	-	-	0.92	1.77	1.93	1.58	13.86	8.8	AT5G16780	MDF	MERISTEM-DEFECTIVE
SL2.40ch01	81429549	81430120	+	Solyc01g099400.2	IntronR	1.74	27.17	15.6	1.73	33.36	19.27	2.09	25.35	12.11	2.13	56.49	26.47	2.13	29.07	13.62	1.81	22.12	12.21	AT3G62770	ATG18a	autophagy 18a
SL2.40ch01	81454653	81456494	+	Solyc01g099440.2	IntronR	1.2	0.55	0.46	-	-	-	-	-	-	-	-	-	-	-	-	-	-	-	AT5G27680	RECQSIM	RECQ helicase SIM
SL2.40ch01	81456724	81457078	+	Solyc01g099440.2	IntronR	0.21	0.53	2.52	-	-	-	-	-	-	-	-	-	-	-	-	-	-	-	AT5G27680	RECQSIM	RECQ helicase SIM
SL2.40ch01	81491899	81492354	+	Solyc01g099500.1	IntronR	-	-	-	-	-	-	-	-	-	-	-	-	-	-	-	5.05	2.11	0.42	AT5G27680	RECQSIM	RECQ helicase SIM
SL2.40ch01	81493233	81493892	+	Solyc01g099500.1	IntronR	-	-	-	-	-	-	0.5	0.41	0.81	-	-	-	-	-	-	-	-	-	AT5G27680	RECQSIM	RECQ helicase SIM
SL2.40ch01	81510297	81510518	-	Solyc01g099530.2	IntronR	-	-	-	3.36	0.9	0.27	-	-	-	4.9	1.3	0.26	-	-	-	3.1	1.31	0.42	AT5G14770	--	--
SL2.40ch01	81538440	81538755	-	Solyc01g099590.2	IntronR	-	-	-	-	-	-	0.57	0.61	1.08	-	-	-	-	-	-	-	-	-	AT2G29420	GSTU7	glutathione S-transferase tau 7
SL2.40ch01	81611809	81612003	+	Solyc01g099680.2	IntronR	-	-	-	-	-	-	0.39	54.3	137.9	-	-	-	-	-	-	-	-	-	AT3G05500	--	--
SL2.40ch01	81628107	81628194	+	Solyc01g099700.2	IntronR	-	-	-	-	-	-	-	-	-	-	-	-	-	-	-	0.95	1.95	2.05	AT5G27710	--	--
SL2.40ch01	81636050	81636194	+	Solyc01g099710.2	IntronR	0.3	4.97	16.42	0.33	5.71	17.22	0.61	5.07	8.25	-	-	-	0.34	1.32	3.92	0.74	16.84	22.62	AT3G05510	--	--
SL2.40ch01	81648066	81648278	+	Solyc01g099740.2	IntronR	4.51	2.12	0.47	1.16	1.22	1.05	2.79	2.71	0.97	-	-	-	-	-	-	-	-	-	AT5G27720	LSM4	SM-like protein 4
SL2.40ch01	81664566	81664647	+	Solyc01g099750.2	IntronR	-	-	-	-	-	-	-	-	-	0.23	4	17.26	-	-	-	-	-	-	AT5G27730	--	--
SL2.40ch01	81698048	81700312	+	Solyc01g099790.2	IntronR	-	-	-	0.55	0.85	1.54	-	-	-	-	-	-	-	-	-	-	-	-	AT3G05545	--	--
SL2.40ch01	81709338	81709429	-	Solyc01g099800.2	IntronR	-	-	-	-	-	-	3.15	8.02	2.55	0.96	2.98	3.1	-	-	-	-	-	-
SL2.40ch01	81709494	81709604	-	Solyc01g099800.2	IntronR	0.25	1.84	7.34	0.22	1.99	8.87	0.55	3.29	5.99	0.23	1.56	6.89	-	-	-	-	-	-
SL2.40ch01	81709637	81709713	-	Solyc01g099810.2	IntronR	1.52	9.61	6.33	0.69	3.16	4.58	-	-	-	-	-	-	-	-	-	-	-	-	AT1G09140	SR30	Serine/Arginine-Rich Protein Splicing Factor 30
SL2.40ch01	81710026	81710122	-	Solyc01g099810.2	IntronR	0.86	5.06	5.89	0.88	3.77	4.26	1.05	3.82	3.63	3.23	7.86	2.43	1.23	2.73	2.22	-	-	-	AT1G09140	SR30	Serine/Arginine-Rich Protein Splicing Factor 30
SL2.40ch01	81710162	81712289	-	Solyc01g099810.2	IntronR	-	-	-	0.43	0.71	1.64	-	-	-	0.47	1.01	2.16	-	-	-	-	-	-	AT1G09140	SR30	Serine/Arginine-Rich Protein Splicing Factor 30
SL2.40ch01	81715798	81716706	-	Solyc01g099810.2	IntronR	-	-	-	0.64	0.4	0.63	-	-	-	-	-	-	-	-	-	-	-	-	AT1G09140	SR30	Serine/Arginine-Rich Protein Splicing Factor 30
SL2.40ch01	81719056	81719136	+	Solyc01g099820.2	IntronR	-	-	-	-	-	-	1.72	3.87	2.25	-	-	-	-	-	-	-	-	-	AT3G05550	--	--
SL2.40ch01	81752917	81753185	+	Solyc01g099850.2	IntronR	-	-	-	-	-	-	0.23	1.67	7.29	-	-	-	-	-	-	-	-	-	AT5G27830	--	--
SL2.40ch01	81771530	81772381	-	Solyc01g099880.2	IntronR	1.03	1.03	1	-	-	-	-	-	-	-	-	-	-	-	-	-	-	-	AT4G15920	SWEET17
SL2.40ch01	81772500	81772663	-	Solyc01g099880.2	IntronR	-	-	-	-	-	-	1.14	1.56	1.38	-	-	-	-	-	-	-	-	-	AT4G15920	SWEET17
SL2.40ch01	81773650	81773790	-	Solyc01g099880.2	IntronR	-	-	-	2.08	2.14	1.03	-	-	-	-	-	-	-	-	-	-	-	-	AT4G15920	SWEET17
SL2.40ch01	81802951	81803286	-	Solyc01g099930.2	IntronR	0.33	9.25	28.34	-	-	-	0.22	2.11	9.7	0.42	13.6	32.54	0.35	5.24	14.97	0.24	5.37	22.19	AT5G27860	--	--
SL2.40ch01	81807003	81808063	-	Solyc01g099940.2	IntronR	8.26	2.01	0.24	6.23	1.36	0.22	5.21	2.18	0.42	-	-	-	1.68	0.18	0.11	2.56	0.46	0.18	AT5G27870	--	--
SL2.40ch01	81815529	81815866	-	Solyc01g099960.2	IntronR	-	-	-	-	-	-	0.42	1.94	4.6	-	-	-	-	-	-	-	-	-	AT3G05620	--	--
SL2.40ch01	81816532	81816674	-	Solyc01g099960.2	IntronR	-	-	-	-	-	-	0.28	1.35	4.8	-	-	-	-	-	-	-	-	-	AT3G05620	--	--
SL2.40ch01	81821865	81821938	-	Solyc01g099970.2	IntronR	0.95	8.71	9.13	1.19	12.68	10.69	0.96	15.21	15.84	1.99	5.76	2.89	1.11	5.81	5.21	0.44	5.94	13.44	AT5G27920	--	--
SL2.40ch01	81822127	81822226	-	Solyc01g099970.2	IntronR	-	-	-	-	-	-	0.52	6.49	12.47	-	-	-	-	-	-	0.26	2.63	10.09	AT5G27920	--	--
SL2.40ch01	81829830	81832612	-	Solyc01g099980.2	IntronR	-	-	-	-	-	-	0.73	0.58	0.79	0.24	0.33	1.36	0.28	0.14	0.49	0.82	0.3	0.37	AT1G56230	--	--
SL2.40ch01	81859970	81860076	+	Solyc01g100020.2	IntronR	-	-	-	-	-	-	-	-	-	-	-	-	-	-	-	0.42	2.88	6.87	AT3G16785	PLDZETA1
SL2.40ch01	81860217	81860689	+	Solyc01g100020.2	IntronR	-	-	-	-	-	-	0.71	0.72	1.03	-	-	-	-	-	-	-	-	-	AT3G16785	PLDZETA1
SL2.40ch01	81861923	81862788	+	Solyc01g100020.2	IntronR	-	-	-	-	-	-	-	-	-	-	-	-	-	-	-	0.24	0.4	1.68	AT3G16785	PLDZETA1
SL2.40ch01	81865133	81865214	+	Solyc01g100020.2	IntronR	-	-	-	-	-	-	-	-	-	-	-	-	-	-	-	1.21	7.35	6.09	AT3G16785	PLDZETA1
SL2.40ch01	81866346	81866427	+	Solyc01g100020.2	IntronR	-	-	-	-	-	-	-	-	-	-	-	-	-	-	-	0.31	2.99	9.72	AT3G16785	PLDZETA1
SL2.40ch01	81870151	81870293	+	Solyc01g100030.2	IntronR	-	-	-	-	-	-	0.48	3.5	7.25	-	-	-	-	-	-	-	-	-	AT3G46940	DUT1	DUTP-PYROPHOSPHATASE-LIKE 1
SL2.40ch01	81872546	81872745	-	Solyc01g100040.2	IntronR	-	-	-	0.21	16.54	78.88	-	-	-	-	-	-	-	-	-	-	-	-	AT5G27930	--	--
SL2.40ch01	81917721	81917879	+	Solyc01g100050.2	IntronR	-	-	-	0.23	3.54	15.56	-	-	-	-	-	-	-	-	-	-	-	-	AT5G27030	TPR3	TOPLESS-related 3
SL2.40ch01	81919379	81919823	+	Solyc01g100050.2	IntronR	-	-	-	-	-	-	0.25	3.86	15.5	-	-	-	-	-	-	-	-	-	AT5G27030	TPR3	TOPLESS-related 3
SL2.40ch01	81962135	81962315	-	Solyc01g100110.2	IntronR	1.94	38.85	19.99	2.83	70.62	24.96	3.39	75.85	22.37	0.41	11.54	28	0.5	8.34	16.85	0.54	6.33	11.63	AT1G09160	--	--
SL2.40ch01	81990554	81992223	-	Solyc01g100140.2	IntronR	-	-	-	-	-	-	0.41	4.26	10.35	-	-	-	-	-	-	-	-	-	AT3G05700	--	--
SL2.40ch01	81993063	81993574	+	Solyc01g100150.2	IntronR	-	-	-	-	-	-	0.81	1.17	1.45	-	-	-	0.71	1.34	1.89	4.16	4.09	0.98
SL2.40ch01	82004064	82004160	-	Solyc01g100180.2	IntronR	-	-	-	0.53	2.86	5.37	-	-	-	-	-	-	-	-	-	-	-	-	AT5G26940	DPD1	defective in pollen organelle DNA degradation1
SL2.40ch01	82042206	82042309	-	Solyc01g100230.2	IntronR	-	-	-	-	-	-	0.27	62.66	230.14	-	-	-	-	-	-	-	-	-	AT1G56300	--	--
SL2.40ch01	82043456	82043582	-	Solyc01g100230.2	IntronR	-	-	-	-	-	-	0.41	31.57	77.45	-	-	-	-	-	-	0.45	9.77	21.77	AT1G56300	--	--
SL2.40ch01	82072807	82073413	-	Solyc01g100240.2	IntronR	0.22	0.97	4.46	0.53	2.22	4.22	-	-	-	-	-	-	0.34	1.3	3.77	0.27	5.79	21.07	AT2G18750	--	--
SL2.40ch01	82073581	82073665	-	Solyc01g100240.2	IntronR	-	-	-	0.36	1.95	5.41	0.32	7.53	23.69	-	-	-	0.63	4.17	6.58	0.47	17.94	38.32	AT2G18750	--	--
SL2.40ch01	82092148	82092222	+	Solyc01g100260.2	IntronR	-	-	-	-	-	-	0.67	2.74	4.07	-	-	-	-	-	-	-	-	-	AT1G09195	--	--
SL2.40ch01	82094796	82095439	+	Solyc01g100260.2	IntronR	0.25	1.68	6.81	0.35	1.7	4.82	0.39	0.91	2.36	-	-	-	-	-	-	-	-	-	AT1G09195	--	--
SL2.40ch01	82161281	82161464	+	Solyc01g100330.2	IntronR	-	-	-	-	-	-	0.27	3.15	11.64	-	-	-	-	-	-	-	-	-	AT3G05760	--	--
SL2.40ch01	82186511	82186620	+	Solyc01g100370.2	IntronR	0.46	7.86	17.09	0.4	9.21	22.89	0.44	5.88	13.32	0.54	4.81	8.92	0.33	2.45	7.52	0.62	1.9	3.07	AT3G62550	--	--
SL2.40ch01	82374210	82374661	+	Solyc01g100640.2	IntronR	0.47	0.34	0.72	-	-	-	-	-	-	-	-	-	-	-	-	-	-	-	AT4G35090	CAT2	catalase 2
SL2.40ch01	82382013	82382492	+	Solyc01g100650.2	IntronR	-	-	-	-	-	-	0.21	2.03	9.84	-	-	-	-	-	-	0.27	6.37	23.16	AT1G56500	--	--
SL2.40ch01	82382900	82383203	+	Solyc01g100650.2	IntronR	0.41	3.93	9.64	0.51	3.43	6.78	0.5	1.43	2.85	-	-	-	-	-	-	-	-	-	AT1G56500	--	--
SL2.40ch01	82392213	82393139	+	Solyc01g100650.2	IntronR	-	-	-	0.2	4.29	21.33	0.23	2.82	12.26	-	-	-	-	-	-	-	-	-	AT1G56500	--	--
SL2.40ch01	82424667	82425257	+	Solyc01g100690.2	IntronR	0.92	4.16	4.52	1.26	5.78	4.6	0.42	0.95	2.26	-	-	-	0.77	2.89	3.77	-	-	-	AT4G01960	--	--
SL2.40ch01	82431338	82432784	-	Solyc01g100710.2	IntronR	0.57	0.87	1.54	0.74	0.46	0.62	1.07	25.47	23.76	-	-	-	-	-	-	0.28	3.15	11.27
SL2.40ch01	82464250	82466294	+	Solyc01g100740.2	IntronR	-	-	-	-	-	-	0.45	0.15	0.33	-	-	-	-	-	-	0.36	0.16	0.44	AT1G09300	--	--
SL2.40ch01	82521125	82521651	+	Solyc01g100850.2	IntronR	-	-	-	-	-	-	0.21	3.24	15.26	-	-	-	-	-	-	-	-	-	AT5G02270	NAP9	non-intrinsic ABC protein 9
SL2.40ch01	82523485	82523710	+	Solyc01g100850.2	IntronR	-	-	-	0.36	5.33	14.82	0.5	21.03	42.43	-	-	-	-	-	-	0.28	7.33	26.44	AT5G02270	NAP9	non-intrinsic ABC protein 9
SL2.40ch01	82557162	82557281	+	Solyc01g100900.2	IntronR	0.41	3.78	9.25	0.32	3.27	10.27	-	-	-	-	-	-	-	-	-	-	-	-	AT1G09380	UMAMIT25	Usually multiple acids move in and out Transporters 25
SL2.40ch01	82570456	82570543	+	Solyc01g100910.2	IntronR	0.37	4.76	12.85	-	-	-	-	-	-	-	-	-	-	-	-	-	-	-	AT1G09380	UMAMIT25	Usually multiple acids move in and out Transporters 25
SL2.40ch01	82598635	82598722	-	Solyc01g100960.2	IntronR	-	-	-	-	-	-	-	-	-	0.52	3.16	6.04	-	-	-	-	-	-	AT1G09420	G6PD4	glucose-6-phosphate dehydrogenase 4
SL2.40ch01	82599242	82599595	-	Solyc01g100960.2	IntronR	-	-	-	0.51	0.7	1.37	-	-	-	-	-	-	-	-	-	-	-	-	AT1G09420	G6PD4	glucose-6-phosphate dehydrogenase 4
SL2.40ch01	82636277	82636840	-	Solyc01g101010.2	IntronR	0.47	1.08	2.28	0.21	0.62	2.95	0.32	0.69	2.13	-	-	-	-	-	-	-	-	-	AT5G26760	--	--
SL2.40ch01	82751988	82752064	+	Solyc01g101140.2	IntronR	1.22	7.84	6.41	2.13	18.01	8.46	1.12	9.36	8.34	0.97	12.64	13.1	1.21	18.41	15.19	0.87	12.43	14.36	AT3G62200	--	--
SL2.40ch01	82752430	82752728	+	Solyc01g101140.2	IntronR	-	-	-	0.22	6.31	29.14	-	-	-	-	-	-	0.24	6.88	28.8	0.47	11.75	25.01	AT3G62200	--	--
SL2.40ch01	82756634	82757428	+	Solyc01g101150.1	IntronR	-	-	-	0.59	0.8	1.36	-	-	-	-	-	-	1.35	0.67	0.5	1.03	1.89	1.83	AT5G64320	--	--
SL2.40ch01	82820694	82820788	+	Solyc01g101240.2	IntronR	-	-	-	-	-	-	0.31	77.69	253.95	-	-	-	-	-	-	-	-	-	AT1G11910	ATAPA1
SL2.40ch01	82826149	82826393	-	Solyc01g101250.2	IntronR	0.46	33.96	73.77	0.27	27.03	99.62	0.29	13.08	45.57	0.67	58.29	86.63	0.51	32.93	64.15	0.52	31.12	59.48	AT5G26610	--	--
SL2.40ch01	82855358	82857068	+	Solyc01g102270.2	IntronR	-	-	-	-	-	-	0.21	1.01	4.81	-	-	-	0.26	0.63	2.48	-	-	-	AT3G05870	APC11	anaphase-promoting complex/cyclosome 11
SL2.40ch01	82857885	82858055	-	Solyc01g102280.2	IntronR	0.59	1.61	2.72	0.49	1.38	2.83	-	-	-	-	-	-	-	-	-	-	-	-
SL2.40ch01	82905177	82905605	-	Solyc01g102330.2	IntronR	-	-	-	0.32	18.96	58.87	0.27	6.88	25.81	-	-	-	-	-	-	-	-	-	AT3G53010	--	--
SL2.40ch01	830243	832049	+	Solyc01g006200.2	IntronR	-	-	-	-	-	-	-	-	-	0.4	1.02	2.57	0.21	0.86	4.04	0.43	1.08	2.53
SL2.40ch01	83034968	83035139	-	Solyc01g102480.2	IntronR	0.66	1.34	2.02	0.34	0.9	2.68	3.5	10.3	2.94	-	-	-	-	-	-	1.6	3.85	2.41	AT3G05940	--	--
SL2.40ch01	83043083	83043303	+	Solyc01g102490.2	IntronR	-	-	-	-	-	-	0.38	1.12	2.94	-	-	-	-	-	-	-	-	-	AT4G32360	--	--
SL2.40ch01	83056795	83057209	-	Solyc01g102510.2	IntronR	1.02	3.75	3.67	0.84	2.42	2.89	-	-	-	0.28	1.72	6.13	-	-	-	0.76	3.18	4.18	AT5G24710	--	--
SL2.40ch01	83134951	83135103	-	Solyc01g102610.2	IntronR	-	-	-	-	-	-	0.41	5.03	12.26	-	-	-	-	-	-	-	-	-	AT5G49730	FRO6	ferric reduction oxidase 6
SL2.40ch01	83188412	83189094	+	Solyc01g102690.2	IntronR	-	-	-	1.39	0.39	0.28	-	-	-	-	-	-	-	-	-	-	-	-	AT3G49710	--	--
SL2.40ch01	83189216	83189471	+	Solyc01g102690.2	IntronR	-	-	-	-	-	-	2.8	1.54	0.55	-	-	-	-	-	-	-	-	-	AT3G49710	--	--
SL2.40ch01	83196613	83196735	+	Solyc01g102700.2	IntronR	-	-	-	-	-	-	0.77	1.82	2.35	-	-	-	-	-	-	-	-	-	AT5G49760	--	--
SL2.40ch01	83198535	83198701	+	Solyc01g102700.2	IntronR	-	-	-	0.49	1.96	3.99	0.52	3.4	6.51	-	-	-	-	-	-	0.74	9.48	12.74	AT5G49760	--	--
SL2.40ch01	83199081	83199255	+	Solyc01g102700.2	IntronR	-	-	-	0.24	1.15	4.88	-	-	-	-	-	-	-	-	-	-	-	-	AT5G49760	--	--
SL2.40ch01	83202295	83202394	+	Solyc01g102700.2	IntronR	1.72	1.63	0.95	-	-	-	-	-	-	-	-	-	-	-	-	-	-	-	AT5G49760	--	--
SL2.40ch01	83216075	83216144	-	Solyc01g102720.2	IntronR	-	-	-	-	-	-	-	-	-	-	-	-	-	-	-	0.27	2.49	9.31	AT5G49800	--	--
SL2.40ch01	83284312	83284395	-	Solyc01g102820.2	IntronR	0.22	4.41	19.88	0.64	10.17	15.86	0.33	3.48	10.6	-	-	-	-	-	-	-	-	-	AT2G02500	MCT	2-C-METHYL-D-ERYTHRITOL 4-PHOSPHATE CYTIDYLTRANSFERASE
SL2.40ch01	83303031	83303148	+	Solyc01g102850.1	IntronR	-	-	-	-	-	-	-	-	-	-	-	-	-	-	-	0.3	2.26	7.43	AT5G36930	--	--
SL2.40ch01	83315731	83317699	-	Solyc01g102880.1	IntronR	-	-	-	-	-	-	-	-	-	0.54	2.74	5.11	0.6	1.49	2.46	0.33	1.52	4.55	AT5G36930	--	--
SL2.40ch01	83368434	83368733	+	Solyc01g102950.2	IntronR	-	-	-	-	-	-	0.4	1.56	3.95	-	-	-	-	-	-	-	-	-	AT2G32640	--	--
SL2.40ch01	83369064	83369142	+	Solyc01g102950.2	IntronR	-	-	-	0.47	7.39	15.75	0.53	4.36	8.24	0.22	3.03	13.51	0.52	11.68	22.33	0.35	10.4	29.9	AT2G32640	--	--
SL2.40ch01	83414306	83414507	+	Solyc01g102990.2	IntronR	0.53	2.94	5.54	0.65	4.07	6.3	2.05	5.36	2.62	0.44	2.46	5.61	0.56	2.71	4.82	0.42	2.12	5.07	AT5G49840	--	--
SL2.40ch01	83416271	83420925	+	Solyc01g103000.1	IntronR	0.2	0.08	0.37	-	-	-	-	-	-	-	-	-	-	-	-	-	-	-
SL2.40ch01	83459100	83459597	-	Solyc01g103030.2	IntronR	-	-	-	0.25	0.42	1.65	-	-	-	-	-	-	-	-	-	-	-	-	AT1G59740	--	--
SL2.40ch01	83542676	83543522	-	Solyc01g103120.2	IntronR	-	-	-	-	-	-	-	-	-	-	-	-	0.52	0.32	0.61	0.21	0.2	0.96	AT1G10290	DRP2A	DYNAMIN-RELATED PROTEIN 2A
SL2.40ch01	83543694	83543971	-	Solyc01g103120.2	IntronR	-	-	-	-	-	-	-	-	-	-	-	-	-	-	-	0.94	0.68	0.72	AT1G10290	DRP2A	DYNAMIN-RELATED PROTEIN 2A
SL2.40ch01	83590064	83590168	-	Solyc01g103170.2	IntronR	-	-	-	0.75	3.07	4.07	0.54	2.65	4.95	-	-	-	-	-	-	0.32	11.52	36.57	AT4G18530	--	--
SL2.40ch01	83609969	83610057	+	Solyc01g103180.2	IntronR	-	-	-	-	-	-	-	-	-	1.05	1.72	1.64	-	-	-	-	-	-	AT1G10240	FRS11	FAR1-related sequence 11
SL2.40ch01	83610470	83611966	+	Solyc01g103180.2	IntronR	0.26	0.74	2.83	0.44	0.86	1.95	0.82	0.7	0.86	-	-	-	0.35	0.56	1.59	-	-	-	AT1G10240	FRS11	FAR1-related sequence 11
SL2.40ch01	83659680	83660295	+	Solyc01g103250.2	IntronR	0.23	0.43	1.93	-	-	-	-	-	-	-	-	-	-	-	-	-	-	-	AT5G08430	--	--
SL2.40ch01	83677775	83678763	+	Solyc01g103300.1	IntronR	-	-	-	-	-	-	-	-	-	-	-	-	0.27	0.54	2.01	-	-	-	AT5G08430	--	--
SL2.40ch01	83724127	83724218	+	Solyc01g103310.2	IntronR	1.47	1.8	1.22	1.89	4.37	2.31	-	-	-	1.1	5.76	5.21	0.86	2.63	3.05	-	-	-
SL2.40ch01	83728205	83728481	-	Solyc01g103330.2	IntronR	-	-	-	-	-	-	-	-	-	-	-	-	-	-	-	0.31	2.44	7.95
SL2.40ch01	83729380	83730469	+	Solyc01g103340.2	IntronR	-	-	-	-	-	-	1.24	1.76	1.42	-	-	-	-	-	-	-	-	-	AT5G08430	--	--
SL2.40ch01	83740549	83740755	+	Solyc01g103350.2	IntronR	-	-	-	-	-	-	0.37	2.36	6.36	-	-	-	-	-	-	-	-	-	AT1G09600	--	--
SL2.40ch01	83786419	83786619	+	Solyc01g103420.2	IntronR	1.09	6.11	5.62	1.34	5.35	3.99	1.38	4.04	2.92	2.36	11.86	5.02	0.66	4.53	6.86	1.63	6.39	3.92	AT1G33980	UPF3
SL2.40ch01	83796634	83796935	+	Solyc01g103420.2	IntronR	-	-	-	0.22	2.67	12.13	0.33	4.11	12.32	-	-	-	-	-	-	-	-	-	AT1G33980	UPF3
SL2.40ch01	83852364	83853600	+	Solyc01g103490.2	IntronR	-	-	-	-	-	-	0.27	1.96	7.14	-	-	-	-	-	-	-	-	-	AT4G24290	--	--
SL2.40ch01	83913750	83913971	+	Solyc01g103580.2	IntronR	-	-	-	-	-	-	0.24	1.14	4.84	-	-	-	-	-	-	-	-	-	AT4G24310	--	--
SL2.40ch01	83938655	83939672	-	Solyc01g103600.2	IntronR	2.05	0.18	0.09	4.06	0.23	0.06	-	-	-	-	-	-	-	-	-	-	-	-	AT1G19180	TIFY10A
SL2.40ch01	83942527	83942663	-	Solyc01g103610.2	IntronR	135.2	1.25	0.01	-	-	-	-	-	-	-	-	-	-	-	-	-	-	-	AT3G46530	RPP13	RECOGNITION OF PERONOSPORA PARASITICA 13
SL2.40ch01	83948506	83948621	-	Solyc01g103630.2	IntronR	-	-	-	-	-	-	1.1	7.41	6.74	-	-	-	-	-	-	-	-	-	AT1G80160	GLYI7	glyoxylase I 7
SL2.40ch01	83973454	83973810	+	Solyc01g103660.2	IntronR	-	-	-	-	-	-	0.42	1.2	2.85	-	-	-	-	-	-	-	-	-	AT1G34340	--	--
SL2.40ch01	83975260	83976182	+	Solyc01g103660.2	IntronR	-	-	-	-	-	-	0.36	2.97	8.3	-	-	-	-	-	-	-	-	-	AT1G34340	--	--
SL2.40ch01	83976265	83976613	+	Solyc01g103660.2	IntronR	-	-	-	-	-	-	0.23	2.62	11.26	-	-	-	-	-	-	-	-	-	AT1G34340	--	--
SL2.40ch01	83976679	83976764	+	Solyc01g103660.2	IntronR	-	-	-	-	-	-	0.81	4.81	5.94	-	-	-	-	-	-	-	-	-	AT1G34340	--	--
SL2.40ch01	83985050	83985133	+	Solyc01g103670.2	IntronR	-	-	-	-	-	-	-	-	-	0.23	4.44	19.35	-	-	-	-	-	-	AT1G34340	--	--
SL2.40ch01	83986821	83986895	+	Solyc01g103670.2	IntronR	0.87	11.32	12.98	-	-	-	-	-	-	0.96	8.67	8.99	0.87	3.78	4.35	1.2	8.4	7	AT1G34340	--	--
SL2.40ch01	84064721	84064804	-	Solyc01g103780.2	IntronR	2.42	66.99	27.67	2.51	84.72	33.82	2.3	35.5	15.43	2.39	33.05	13.83	1.7	28.96	17.07	2.25	15.91	7.09	AT1G58100	TCP8	TCP domain protein 8
SL2.40ch01	84079036	84080157	+	Solyc01g103790.2	IntronR	4.7	2.18	0.46	4.09	2.67	0.65	-	-	-	2.65	2.86	1.08	-	-	-	29.76	2.05	0.07	AT3G53380	--	--
SL2.40ch01	84168773	84168906	-	Solyc01g103930.2	IntronR	-	-	-	-	-	-	0.26	2.55	9.87	-	-	-	-	-	-	-	-	-	AT1G10950	TMN1	transmembrane nine 1
SL2.40ch01	84178532	84178764	+	Solyc01g103940.2	IntronR	-	-	-	-	-	-	0.26	12.48	48.19	-	-	-	-	-	-	0.34	9.95	29.22	AT1G60940	SRK2B	SNF1-RELATED KINASE 2B
SL2.40ch01	84187322	84188566	-	Solyc01g103950.2	IntronR	0.58	2.48	4.28	0.26	0.78	2.96	-	-	-	0.33	1.67	5.07	-	-	-	-	-	-	AT1G22940	THIE	THIAMINEE
SL2.40ch01	84188700	84189094	-	Solyc01g103950.2	IntronR	-	-	-	-	-	-	-	-	-	0.21	0.82	3.99	-	-	-	-	-	-	AT1G22940	THIE	THIAMINEE
SL2.40ch01	84211980	84213313	+	Solyc01g103970.2	IntronR	0.41	0.56	1.38	-	-	-	0.31	0.34	1.13	-	-	-	-	-	-	-	-	-	AT4G33940	--	--
SL2.40ch01	84213423	84213940	+	Solyc01g103970.2	IntronR	-	-	-	0.25	0.82	3.3	0.4	0.7	1.76	-	-	-	-	-	-	-	-	-	AT4G33940	--	--
SL2.40ch01	84216418	84217299	+	Solyc01g103980.2	IntronR	-	-	-	-	-	-	0.21	0.99	4.64	-	-	-	-	-	-	-	-	-	AT4G33940	--	--
SL2.40ch01	84245010	84245098	-	Solyc01g104010.2	IntronR	-	-	-	-	-	-	0.8	3.21	4	-	-	-	-	-	-	-	-	-	AT1G22030	--	--
SL2.40ch01	84256296	84256437	-	Solyc01g104030.2	IntronR	0.21	2.28	10.83	-	-	-	-	-	-	-	-	-	-	-	-	-	-	-	AT4G22200	KT2/3	potassium transport 2/3
SL2.40ch01	84273251	84273346	-	Solyc01g104040.2	IntronR	-	-	-	-	-	-	-	-	-	0.22	1.68	7.8	-	-	-	-	-	-	AT1G71220	UGGT	UDP-GLUCOSE:GLYCOPROTEIN GLUCOSYLTRANSFERASE
SL2.40ch01	84391077	84392213	-	Solyc01g104160.2	IntronR	0.22	8.6	39.66	-	-	-	-	-	-	0.21	8.43	40.14	-	-	-	-	-	-	AT1G10890	--	--
SL2.40ch01	84393499	84393563	-	Solyc01g104170.2	IntronR	-	-	-	-	-	-	-	-	-	0.24	6.79	28.46	-	-	-	-	-	-	AT2G17390	AKR2B	ankyrin repeat-containing 2B
SL2.40ch01	84451602	84452011	+	Solyc01g104240.2	IntronR	0.21	0.92	4.37	0.79	2.71	3.42	0.46	2.06	4.54	1.01	2.55	2.53	1.12	2.27	2.02	1.73	3.16	1.83	AT1G10790	--	--
SL2.40ch01	84476113	84476367	-	Solyc01g104300.2	IntronR	-	-	-	-	-	-	-	-	-	-	-	-	-	-	-	0.34	1.73	5.13	AT1G71240	--	--
SL2.40ch01	84487220	84488219	-	Solyc01g104310.2	IntronR	0.24	1.27	5.21	-	-	-	-	-	-	-	-	-	-	-	-	0.51	0.32	0.63	AT1G33270	--	--
SL2.40ch01	84492830	84493054	-	Solyc01g104320.2	IntronR	1.21	6.35	5.27	0.22	1.09	4.94	0.49	3.17	6.53	-	-	-	-	-	-	-	-	-	AT3G26070	--	--
SL2.40ch01	84493057	84493352	-	Solyc01g104320.2	IntronR	1.09	3.33	3.04	0.76	1.15	1.53	1.17	3.27	2.8	-	-	-	0.74	1.01	1.37	-	-	-	AT3G26070	--	--
SL2.40ch01	84493690	84494780	-	Solyc01g104320.2	IntronR	0.63	1.05	1.66	-	-	-	-	-	-	-	-	-	-	-	-	-	-	-	AT3G26070	--	--
SL2.40ch01	84508595	84508769	+	Solyc01g104340.1	IntronR	-	-	-	1.22	1.62	1.33	-	-	-	-	-	-	-	-	-	-	-	-	AT2G26070	RTE1	REVERSION-TO-ETHYLENE SENSITIVITY1
SL2.40ch01	84517040	84517238	+	Solyc01g104350.2	IntronR	1.05	5.06	4.81	0.58	2.84	4.89	1.83	3.26	1.79	-	-	-	-	-	-	-	-	-	AT3G59670	--	--
SL2.40ch01	84540791	84541527	-	Solyc01g104410.2	IntronR	-	-	-	-	-	-	-	-	-	-	-	-	0.46	0.33	0.73	-	-	-	AT5G24750	--	--
SL2.40ch01	84545612	84546346	-	Solyc01g104410.2	IntronR	2.15	0.63	0.29	-	-	-	-	-	-	-	-	-	-	-	-	-	-	-	AT5G24750	--	--
SL2.40ch01	84563194	84564391	-	Solyc01g104430.1	IntronR	-	-	-	-	-	-	-	-	-	2.33	1.16	0.5	7.11	0.47	0.07	-	-	-	AT1G59660	--	--
SL2.40ch01	84696766	84697418	+	Solyc01g104480.2	IntronR	0.41	7.68	18.77	0.46	10.86	23.45	0.52	12.78	24.73	0.64	7.93	12.31	0.55	6.11	11.18	0.73	11.72	16.11	AT1G36990	--	--
SL2.40ch01	84702180	84702413	+	Solyc01g104480.2	IntronR	-	-	-	-	-	-	-	-	-	-	-	-	-	-	-	0.26	4.34	16.59	AT1G36990	--	--
SL2.40ch01	84727201	84727314	-	Solyc01g104500.2	IntronR	0.31	7.29	23.7	0.23	8.84	38.05	-	-	-	0.45	14.04	30.92	0.31	5.79	18.8	-	-	-	AT1G68140	--	--
SL2.40ch01	84727578	84727828	-	Solyc01g104500.2	IntronR	1.88	92.84	49.34	2.06	141.89	68.94	1.98	106.23	53.63	2.11	150.08	71	2.26	86.06	38.13	2.28	102.22	44.89	AT1G68140	--	--
SL2.40ch01	84727977	84728071	-	Solyc01g104500.2	IntronR	1.25	41.69	33.31	1.11	40.59	36.64	1.37	40.49	29.59	1.36	67.05	49.23	1.35	47.29	34.96	1.27	37.95	29.81	AT1G68140	--	--
SL2.40ch01	84741499	84741889	+	Solyc01g104520.1	IntronR	-	-	-	-	-	-	2.21	0.42	0.19	-	-	-	-	-	-	-	-	-	AT3G54630	--	--
SL2.40ch01	84745729	84746428	-	Solyc01g104530.2	IntronR	-	-	-	-	-	-	-	-	-	-	-	-	-	-	-	0.32	0.59	1.82	AT4G08500	MEKK1	MAPK/ERK kinase kinase 1
SL2.40ch01	84746538	84747525	-	Solyc01g104530.2	IntronR	-	-	-	-	-	-	-	-	-	-	-	-	-	-	-	0.2	1.11	5.46	AT4G08500	MEKK1	MAPK/ERK kinase kinase 1
SL2.40ch01	84790074	84790513	+	Solyc01g104560.2	IntronR	0.31	19.24	62.34	0.23	18.51	81.89	-	-	-	0.36	18.71	51.8	0.24	13.34	55.06	-	-	-	AT1G15200	--	--
SL2.40ch01	84819479	84819619	+	Solyc01g104620.2	IntronR	-	-	-	-	-	-	0.86	1.75	2.02	-	-	-	-	-	-	0.77	2.05	2.67
SL2.40ch01	84839374	84839671	+	Solyc01g104640.2	IntronR	-	-	-	0.76	1.36	1.79	-	-	-	-	-	-	-	-	-	-	-	-	AT4G15570	MAA3	MAGATAMA 3
SL2.40ch01	84899881	84900463	-	Solyc01g104770.2	IntronR	-	-	-	-	-	-	0.38	2.81	7.35	-	-	-	-	-	-	-	-	-	AT3G12110	ACT11	actin-11
SL2.40ch01	84932016	84932069	-	Solyc01g104840.2	IntronR	0.88	112.71	127.99	1.07	162.9	152.93	1.06	139.17	131.66	0.8	89.77	111.68	0.66	66.63	100.57	0.65	75.81	116.82	AT3G26420	RZ-1A	RZ-1A
SL2.40ch01	84943177	84943293	+	Solyc01g104850.2	IntronR	-	-	-	1.95	1.49	0.76	-	-	-	-	-	-	-	-	-	-	-	-	AT5G42240	scpl42	serine carboxypeptidase-like 42
SL2.40ch01	84966256	84967250	-	Solyc01g104880.2	IntronR	0.42	0.57	1.35	0.2	0.24	1.21	1.07	0.32	0.3	-	-	-	-	-	-	-	-	-	AT5G57190	PSD2	phosphatidylserine decarboxylase 2
SL2.40ch01	84978572	84978659	-	Solyc01g104900.2	IntronR	0.5	3.62	7.22	-	-	-	-	-	-	-	-	-	-	-	-	-	-	-	AT5G64530	XND1	xylem NAC domain 1
SL2.40ch01	85061801	85062057	-	Solyc01g104980.2	IntronR	0.47	5.33	11.41	0.39	5.73	14.62	1.27	5.44	4.29	-	-	-	0.31	3.26	10.38	-	-	-	AT1G22040	--	--
SL2.40ch01	85068075	85068726	+	Solyc01g104990.2	IntronR	-	-	-	-	-	-	-	-	-	-	-	-	1	0.25	0.25	-	-	-	AT1G30550	--	--
SL2.40ch01	85081173	85081278	-	Solyc01g105020.2	IntronR	-	-	-	-	-	-	0.39	25.89	66.71	-	-	-	-	-	-	0.23	10.23	44.62	AT4G33500	--	--
SL2.40ch01	85128489	85129188	-	Solyc01g105100.2	IntronR	0.21	1.31	6.38	-	-	-	0.21	0.72	3.48	-	-	-	-	-	-	-	-	-	AT1G36050	--	--
SL2.40ch01	85148207	85148581	-	Solyc01g105120.2	IntronR	0.5	32.09	64.36	0.36	27.47	77.28	0.35	22.85	65.75	0.27	17.8	65.93	0.24	16.25	67.66	0.27	16.78	62.33	AT5G64170	--	--
SL2.40ch01	85164923	85165092	+	Solyc01g105130.2	IntronR	-	-	-	-	-	-	0.5	6.79	13.59	-	-	-	-	-	-	0.41	2.06	4.99	AT5G64180	--	--
SL2.40ch01	85168182	85168436	-	Solyc01g105140.2	IntronR	-	-	-	0.31	4.11	13.28	-	-	-	0.34	1.9	5.6	0.21	0.81	3.78	-	-	-	AT5G64200	SC35	ortholog of human splicing factor SC35
SL2.40ch01	85168841	85168923	-	Solyc01g105140.2	IntronR	0.2	4.58	22.4	-	-	-	-	-	-	-	-	-	-	-	-	-	-	-	AT5G64200	SC35	ortholog of human splicing factor SC35
SL2.40ch01	85190456	85190801	+	Solyc01g105150.2	IntronR	-	-	-	-	-	-	-	-	-	-	-	-	-	-	-	0.27	1.2	4.36	AT5G09400	KUP7	K+ uptake permease 7
SL2.40ch01	85193266	85193409	+	Solyc01g105150.2	IntronR	0.67	5.73	8.51	0.95	10.12	10.69	0.54	5.71	10.58	0.24	2.13	8.92	0.54	2.26	4.2	0.25	2.26	8.91	AT5G09400	KUP7	K+ uptake permease 7
SL2.40ch01	85211833	85212282	+	Solyc01g105180.2	IntronR	-	-	-	-	-	-	0.26	0.5	1.95	-	-	-	-	-	-	-	-	-	AT1G19270	DA1	DA1
SL2.40ch01	85219625	85219894	+	Solyc01g105200.2	IntronR	-	-	-	-	-	-	-	-	-	-	-	-	-	-	-	0.23	0.62	2.69	AT5G66620	DAR6	DA1-related protein 6
SL2.40ch01	85268518	85268671	+	Solyc01g105280.2	IntronR	4.36	32.84	7.53	6.16	37.08	6.02	6.39	93.84	14.68	1.76	8.91	5.05	2.18	11.97	5.5	1.7	12.94	7.62	AT1G34750	--	--
SL2.40ch01	85321352	85321982	-	Solyc01g105370.2	IntronR	-	-	-	-	-	-	0.52	9.05	17.31	-	-	-	-	-	-	-	-	-	AT5G64250	--	--
SL2.40ch01	85330396	85330577	-	Solyc01g105390.2	IntronR	-	-	-	-	-	-	1.12	0.93	0.83	-	-	-	-	-	-	-	-	-	AT4G33510	DHS2	3-deoxy-d-arabino-heptulosonate 7-phosphate synthase
SL2.40ch01	85366780	85369268	+	Solyc01g105430.2	IntronR	0.39	1.01	2.57	0.33	0.59	1.78	0.67	5.7	8.53	0.32	0.12	0.37	-	-	-	1.1	0.33	0.3
SL2.40ch01	85369529	85369657	+	Solyc01g105430.2	IntronR	0.41	1.28	3.12	-	-	-	-	-	-	-	-	-	-	-	-	-	-	-
SL2.40ch01	85377679	85377759	-	Solyc01g105450.2	IntronR	-	-	-	-	-	-	0.74	2.38	3.21	-	-	-	-	-	-	0.56	2.08	3.71	AT1G17840	WBC11	white-brown complex homolog protein 11
SL2.40ch01	85378209	85378283	-	Solyc01g105450.2	IntronR	0.22	2.49	11.28	0.43	3.47	8.03	0.86	14.51	16.85	-	-	-	-	-	-	-	-	-	AT1G17840	WBC11	white-brown complex homolog protein 11
SL2.40ch01	85378908	85380482	-	Solyc01g105450.2	IntronR	-	-	-	-	-	-	0.44	10.31	23.38	-	-	-	-	-	-	-	-	-	AT1G17840	WBC11	white-brown complex homolog protein 11
SL2.40ch01	85405646	85408431	-	Solyc01g105490.2	IntronR	-	-	-	-	-	-	-	-	-	0.55	0.36	0.65	-	-	-	-	-	-
SL2.40ch01	85408577	85409533	-	Solyc01g105490.2	IntronR	-	-	-	-	-	-	-	-	-	-	-	-	0.28	0.17	0.59	-	-	-
SL2.40ch01	85426245	85426759	+	Solyc01g105510.2	IntronR	-	-	-	-	-	-	0.52	0.45	0.87	-	-	-	-	-	-	-	-	-	AT5G65290	--	--
SL2.40ch01	85435105	85435308	+	Solyc01g105520.2	IntronR	-	-	-	-	-	-	-	-	-	12.75	0.8	0.06	-	-	-	-	-	-	AT2G14050	MCM9	minichromosome maintenance 9
SL2.40ch01	85439792	85440462	+	Solyc01g105530.2	IntronR	0.83	0.29	0.36	14.73	1.9	0.13	3.55	0.96	0.27	-	-	-	-	-	-	0.81	0.43	0.53	AT2G14050	MCM9	minichromosome maintenance 9
SL2.40ch01	85444233	85444277	-	Solyc01g105540.2	IntronR	0.46	4.81	10.5	-	-	-	-	-	-	0.26	5	19	0.41	7.63	18.77	-	-	-	AT5G64290	DIT2.1	dicarboxylate transport 2.1
SL2.40ch01	854588	854778	+	Solyc01g006230.2	IntronR	-	-	-	-	-	-	0.2	1.24	6.16	-	-	-	-	-	-	0.23	1.5	6.58	AT3G59950	--	--
SL2.40ch01	85469177	85469939	-	Solyc01g105570.2	IntronR	-	-	-	-	-	-	0.36	0.23	0.64	-	-	-	-	-	-	-	-	-	AT5G64010	--	--
SL2.40ch01	85491892	85492077	+	Solyc01g105620.2	IntronR	-	-	-	-	-	-	0.96	1.28	1.32	-	-	-	-	-	-	-	-	-	AT1G72220	--	--
SL2.40ch01	85517895	85518066	+	Solyc01g105660.2	IntronR	0.33	7.09	21.69	0.34	7.94	23.62	1.02	12.82	12.63	-	-	-	-	-	-	-	-	-	AT2G36690	--	--
SL2.40ch01	85521088	85521196	+	Solyc01g105670.2	IntronR	-	-	-	-	-	-	-	-	-	-	-	-	-	-	-	0.34	3.23	9.54	AT1G12680	PEPKR2	phosphoenolpyruvate carboxylase-related kinase 2
SL2.40ch01	85527829	85527962	+	Solyc01g105680.2	IntronR	-	-	-	0.24	3.58	14.72	0.33	1.8	5.48	-	-	-	-	-	-	0.24	1.92	8.06	AT5G64330	RPT3	ROOT PHOTOTROPISM 3
SL2.40ch01	85534950	85535044	-	Solyc01g105700.2	IntronR	-	-	-	-	-	-	-	-	-	0.52	1.75	3.39	-	-	-	-	-	-	AT5G50011	CPuORF37	conserved peptide upstream open reading frame 37
SL2.40ch01	85588337	85588479	-	Solyc01g105780.2	IntronR	0.91	13.27	14.58	1.15	19.09	16.62	1.38	22.5	16.26	1.24	28.2	22.81	0.86	11.19	12.95	1.36	16.84	12.37	AT5G64360	EIP9	EMF1-Interacting Protein 1
SL2.40ch01	85626313	85626396	+	Solyc01g105820.2	IntronR	-	-	-	-	-	-	-	-	-	0.28	2.83	10.09	-	-	-	-	-	-	AT4G33620	--	--
SL2.40ch01	85626618	85626753	+	Solyc01g105820.2	IntronR	1.06	1.5	1.42	-	-	-	-	-	-	-	-	-	-	-	-	-	-	-	AT4G33620	--	--
SL2.40ch01	85626819	85626926	+	Solyc01g105820.2	IntronR	-	-	-	2.71	1.49	0.55	-	-	-	-	-	-	-	-	-	-	-	-	AT4G33620	--	--
SL2.40ch01	85627016	85630667	+	Solyc01g105820.2	IntronR	-	-	-	-	-	-	-	-	-	-	-	-	-	-	-	0.22	0.08	0.36	AT4G33620	--	--
SL2.40ch01	85640541	85640983	+	Solyc01g105850.2	IntronR	-	-	-	2.72	0.43	0.16	-	-	-	-	-	-	-	-	-	-	-	-	AT4G16730	TPS02	terpene synthase 02
SL2.40ch01	85646308	85646396	+	Solyc01g105860.2	IntronR	-	-	-	6.2	1.75	0.28	-	-	-	-	-	-	-	-	-	-	-	-	AT3G25810	--	--
SL2.40ch01	85717600	85717754	+	Solyc01g105920.2	IntronR	-	-	-	-	-	-	0.27	5.36	19.71	-	-	-	-	-	-	-	-	-	AT3G25810	--	--
SL2.40ch01	85751041	85752411	+	Solyc01g105990.2	IntronR	0.28	5.66	19.95	0.21	6.01	28.22	0.2	2.8	14.01	-	-	-	-	-	-	-	-	-	AT4G33630	EX1	EXECUTER1
SL2.40ch01	85754252	85754341	-	Solyc01g106000.2	IntronR	-	-	-	-	-	-	0.27	4.56	16.88	0.63	6.17	9.83	-	-	-	0.57	13.48	23.78	AT2G22570	NIC1	nicotinamidase 1
SL2.40ch01	85754759	85755081	-	Solyc01g106000.2	IntronR	0.22	3.56	16.14	0.45	3.02	6.79	1.05	17.88	17.09	-	-	-	-	-	-	0.23	6.08	26.76	AT2G22570	NIC1	nicotinamidase 1
SL2.40ch01	85755264	85755341	-	Solyc01g106000.2	IntronR	-	-	-	1.09	2.72	2.5	1.06	5.75	5.42	-	-	-	-	-	-	-	-	-	AT2G22570	NIC1	nicotinamidase 1
SL2.40ch01	85767450	85767680	+	Solyc01g106020.2	IntronR	-	-	-	-	-	-	-	-	-	-	-	-	-	-	-	0.2	0.97	4.71	AT1G51580	--	--
SL2.40ch01	85785107	85785204	-	Solyc01g106050.2	IntronR	-	-	-	-	-	-	0.33	4.29	13.01	-	-	-	-	-	-	-	-	-	AT4G33650	NOXY15	non responding to oxylipins 15
SL2.40ch01	85788333	85789206	-	Solyc01g106050.2	IntronR	1.55	1.36	0.88	-	-	-	-	-	-	-	-	-	-	-	-	-	-	-	AT4G33650	NOXY15	non responding to oxylipins 15
SL2.40ch01	85825323	85825616	-	Solyc01g106080.2	IntronR	-	-	-	0.22	2.33	10.58	-	-	-	-	-	-	-	-	-	-	-	-	AT2G14170	ALDH6B2	aldehyde dehydrogenase 6B2
SL2.40ch01	85852567	85853524	+	Solyc01g106110.2	IntronR	-	-	-	0.58	0.58	1	-	-	-	-	-	-	-	-	-	-	-	-
SL2.40ch01	85903903	85904118	+	Solyc01g106190.2	IntronR	0.67	0.96	1.43	-	-	-	-	-	-	-	-	-	-	-	-	-	-	-	AT5G09580	--	--
SL2.40ch01	85982945	85983059	+	Solyc01g106270.1	IntronR	-	-	-	-	-	-	0.96	1.98	2.08	-	-	-	-	-	-	-	-	-	AT5G64420	--	--
SL2.40ch01	85985492	85985578	-	Solyc01g106280.2	IntronR	-	-	-	-	-	-	-	-	-	-	-	-	0.39	41.87	107.3	0.31	46.26	149.67	AT5G65630	GTE7	global transcription factor group E7
SL2.40ch01	86045412	86045550	+	Solyc01g106350.2	IntronR	-	-	-	0.85	1.2	1.4	-	-	-	-	-	-	-	-	-	-	-	-	AT5G64440	FAAH	fatty acid amide hydrolase
SL2.40ch01	86047111	86047388	+	Solyc01g106350.2	IntronR	-	-	-	-	-	-	1.57	0.86	0.55	-	-	-	-	-	-	-	-	-	AT5G64440	FAAH	fatty acid amide hydrolase
SL2.40ch01	86054105	86054200	+	Solyc01g106360.2	IntronR	-	-	-	-	-	-	-	-	-	-	-	-	-	-	-	1.72	3.37	1.96	AT5G64440	FAAH	fatty acid amide hydrolase
SL2.40ch01	86058057	86058206	+	Solyc01g106360.2	IntronR	-	-	-	-	-	-	-	-	-	-	-	-	-	-	-	0.66	4.01	6.04	AT5G64440	FAAH	fatty acid amide hydrolase
SL2.40ch01	86058267	86058562	+	Solyc01g106360.2	IntronR	-	-	-	-	-	-	-	-	-	-	-	-	-	-	-	0.5	2.59	5.16	AT5G64440	FAAH	fatty acid amide hydrolase
SL2.40ch01	86121957	86122253	-	Solyc01g106480.2	IntronR	0.91	57.18	62.6	0.76	48.81	64.37	0.49	13.89	28.54	-	-	-	0.42	17.3	41.07	0.27	5.97	21.83	AT2G22780	PMDH1	peroxisomal NAD-malate dehydrogenase 1
SL2.40ch01	86133408	86133462	+	Solyc01g106500.2	IntronR	-	-	-	-	-	-	-	-	-	-	-	-	-	-	-	1.53	4.68	3.06	AT1G09970	RLK7	receptor-like kinase 7
SL2.40ch01	86159104	86159187	-	Solyc01g106570.2	IntronR	1.25	14.48	11.54	1.77	28.29	15.99	1.59	28.23	17.77	1.82	22.26	12.24	1.66	22.5	13.54	2.16	21.48	9.96	AT2G14520	--	--
SL2.40ch01	86338187	86338279	+	Solyc01g106830.2	IntronR	-	-	-	0.54	3	5.52	-	-	-	-	-	-	-	-	-	-	-	-	AT5G65870	PSK5	phytosulfokine 5 precursor
SL2.40ch01	86351579	86351825	+	Solyc01g106870.2	IntronR	-	-	-	-	-	-	-	-	-	-	-	-	0.77	0.78	1.01	-	-	-	AT5G02290	NAK
SL2.40ch01	86356319	86357012	+	Solyc01g106880.2	IntronR	-	-	-	-	-	-	0.48	0.38	0.78	-	-	-	-	-	-	-	-	-	AT1G50000	--	--
SL2.40ch01	86359555	86360053	+	Solyc01g106880.2	IntronR	0.21	0.39	1.89	-	-	-	0.41	0.58	1.41	0.23	0.5	2.2	0.23	0.31	1.32	-	-	-	AT1G50000	--	--
SL2.40ch01	86410151	86410709	+	Solyc01g106950.2	IntronR	0.2	1.02	4.98	0.37	1.87	5.05	0.48	1.18	2.48	-	-	-	-	-	-	-	-	-	AT2G14680	MEE13	maternal effect embryo arrest 13
SL2.40ch01	86410906	86411056	+	Solyc01g106950.2	IntronR	0.21	1.95	9.11	-	-	-	0.39	1.25	3.22	-	-	-	-	-	-	-	-	-	AT2G14680	MEE13	maternal effect embryo arrest 13
SL2.40ch01	86411149	86411441	+	Solyc01g106950.2	IntronR	-	-	-	0.25	3.35	13.58	0.38	2.61	6.95	-	-	-	-	-	-	-	-	-	AT2G14680	MEE13	maternal effect embryo arrest 13
SL2.40ch01	86458080	86458249	+	Solyc01g107010.2	IntronR	0.67	0.93	1.38	-	-	-	-	-	-	-	-	-	-	-	-	-	-	-	AT1G49980	--	--
SL2.40ch01	86458557	86458686	+	Solyc01g107010.2	IntronR	-	-	-	-	-	-	0.68	1.22	1.8	-	-	-	-	-	-	-	-	-	AT1G49980	--	--
SL2.40ch01	86466013	86466538	+	Solyc01g107030.2	IntronR	0.33	8.79	26.27	0.21	8.77	41.11	-	-	-	0.46	13.35	29.33	0.39	7.33	18.77	0.35	3.3	9.5	AT3G19650	--	--
SL2.40ch01	86468728	86468977	-	Solyc01g107040.2	IntronR	0.21	5.03	24.49	-	-	-	-	-	-	-	-	-	-	-	-	-	-	-	AT3G19630	--	--
SL2.40ch01	86470696	86471522	-	Solyc01g107040.2	IntronR	-	-	-	0.25	1.2	4.73	-	-	-	-	-	-	-	-	-	0.21	1.33	6.4	AT3G19630	--	--
SL2.40ch01	86507552	86508209	+	Solyc01g107130.2	IntronR	-	-	-	-	-	-	0.28	6.78	24.54	-	-	-	-	-	-	-	-	-	AT2G14740	VSR3	VACUOLAR SORTING RECEPTOR 3
SL2.40ch01	86522999	86523573	-	Solyc01g107150.2	IntronR	-	-	-	-	-	-	-	-	-	0.48	1.74	3.65	-	-	-	-	-	-	AT2G14835	--	--
SL2.40ch01	86523759	86524434	-	Solyc01g107150.2	IntronR	-	-	-	-	-	-	-	-	-	-	-	-	-	-	-	0.27	1.58	5.79	AT2G14835	--	--
SL2.40ch01	86566836	86567644	+	Solyc01g107180.2	IntronR	-	-	-	-	-	-	-	-	-	0.32	1.14	3.53	0.22	0.61	2.82	0.2	0.78	3.88	AT2G14820	NPY2	NAKED PINS IN YUC MUTANTS 2
SL2.40ch01	86567713	86568510	+	Solyc01g107180.2	IntronR	-	-	-	0.23	3.46	15.05	0.33	2.75	8.38	-	-	-	0.4	2.65	6.65	0.93	8.11	8.72	AT2G14820	NPY2	NAKED PINS IN YUC MUTANTS 2
SL2.40ch01	86580055	86580190	+	Solyc01g107190.2	IntronR	0.38	12.91	34.05	0.81	28.49	35.35	0.7	9.68	13.75	-	-	-	-	-	-	-	-	-	AT5G67420	LBD37	LOB domain-containing protein 37
SL2.40ch01	86613194	86613251	+	Solyc01g107210.2	IntronR	1.6	8.14	5.1	1.34	6.59	4.91	3.02	3.91	1.29	1.91	9.64	5.05	2.02	7.73	3.82	-	-	-	AT2G14850	--	--
SL2.40ch01	86613782	86614630	+	Solyc01g107210.2	IntronR	0.25	1.1	4.45	-	-	-	0.45	0.58	1.29	0.33	1.55	4.75	0.59	1.64	2.76	0.27	0.31	1.16	AT2G14850	--	--
SL2.40ch01	86620304	86620480	-	Solyc01g107240.2	IntronR	-	-	-	-	-	-	-	-	-	-	-	-	0.61	0.91	1.5	-	-	-	AT4G33905	--	--
SL2.40ch01	86625625	86625750	-	Solyc01g107250.2	IntronR	-	-	-	-	-	-	0.34	3.48	10.16	-	-	-	-	-	-	-	-	-	AT5G21090	--	--
SL2.40ch01	86643374	86643464	+	Solyc01g107290.2	IntronR	0.56	4.47	7.99	0.67	3.17	4.72	-	-	-	0.29	2.54	8.81	-	-	-	-	-	-	AT1G49850	--	--
SL2.40ch01	86645613	86647140	+	Solyc01g107290.2	IntronR	-	-	-	0.5	3.41	6.88	-	-	-	-	-	-	-	-	-	-	-	-	AT1G49850	--	--
SL2.40ch01	86650501	86650767	+	Solyc01g107310.2	IntronR	-	-	-	0.39	1.17	3.01	-	-	-	-	-	-	-	-	-	0.22	2.41	11.12	AT4G33920	--	--
SL2.40ch01	86651278	86651461	+	Solyc01g107310.2	IntronR	-	-	-	-	-	-	-	-	-	0.69	1.02	1.49	-	-	-	-	-	-	AT4G33920	--	--
SL2.40ch01	86651829	86651964	+	Solyc01g107310.2	IntronR	0.39	2.41	6.23	-	-	-	-	-	-	-	-	-	-	-	-	-	-	-	AT4G33920	--	--
SL2.40ch01	86652200	86652686	+	Solyc01g107310.2	IntronR	-	-	-	0.21	3.91	18.66	0.2	5.33	26.33	-	-	-	-	-	-	-	-	-	AT4G33920	--	--
SL2.40ch01	86694019	86694962	+	Solyc01g107360.2	IntronR	-	-	-	-	-	-	-	-	-	-	-	-	-	-	-	0.6	0.7	1.17	AT4G34280	--	--
SL2.40ch01	86696249	86696340	+	Solyc01g107360.2	IntronR	-	-	-	0.51	1.99	3.9	1.05	1.81	1.72	-	-	-	-	-	-	-	-	-	AT4G34280	--	--
SL2.40ch01	86753606	86753690	+	Solyc01g107420.2	IntronR	1.95	4.22	2.16	-	-	-	-	-	-	-	-	-	-	-	-	-	-	-	AT4G34270	--	--
SL2.40ch01	86765838	86766114	-	Solyc01g107450.2	IntronR	-	-	-	0.33	1.5	4.59	0.4	1.82	4.53	0.34	1.98	5.78	-	-	-	0.45	3.79	8.37	AT4G34265	--	--
SL2.40ch01	86773958	86774118	+	Solyc01g107470.2	IntronR	2.4	9.45	3.93	3.38	15.2	4.49	2.96	5.74	1.94	1.53	1.64	1.08	1.75	1.84	1.05	1.52	2.16	1.42	AT3G19508	--	--
SL2.40ch01	86789700	86790085	+	Solyc01g107500.2	IntronR	-	-	-	-	-	-	-	-	-	-	-	-	-	-	-	0.42	0.4	0.95
SL2.40ch01	86809586	86809723	+	Solyc01g107520.2	IntronR	-	-	-	-	-	-	0.55	3.79	6.87	-	-	-	-	-	-	-	-	-	AT2G15220	--	--
SL2.40ch01	86857598	86857755	-	Solyc01g107600.2	IntronR	-	-	-	-	-	-	-	-	-	-	-	-	0.56	1.6	2.87	-	-	-	AT2G15240	--	--
SL2.40ch01	86907214	86908333	+	Solyc01g107690.2	IntronR	-	-	-	-	-	-	-	-	-	-	-	-	0.35	0.2	0.57	-	-	-
SL2.40ch01	86909064	86909533	+	Solyc01g107680.2	IntronR	-	-	-	-	-	-	-	-	-	-	-	-	-	-	-	1.76	0.52	0.29	AT1G33360	--	--
SL2.40ch01	86910135	86912934	+	Solyc01g107680.2	IntronR	1.37	1.66	1.22	0.68	0.7	1.02	-	-	-	-	-	-	-	-	-	-	-	-	AT1G33360	--	--
SL2.40ch01	86913215	86913385	+	Solyc01g107680.2	IntronR	0.24	1.25	5.26	1.2	3.25	2.71	0.51	0.89	1.74	-	-	-	0.56	1.04	1.87	-	-	-	AT1G33360	--	--
SL2.40ch01	86916265	86917750	+	Solyc01g107700.2	IntronR	-	-	-	-	-	-	1.59	7.87	4.93	-	-	-	-	-	-	-	-	-	AT4G35220	--	--
SL2.40ch01	86946672	86948068	-	Solyc01g107740.2	IntronR	-	-	-	-	-	-	0.78	0.77	0.98	-	-	-	-	-	-	-	-	-	AT4G34150	--	--
SL2.40ch01	86963135	86963372	-	Solyc01g107770.1	IntronR	-	-	-	-	-	-	1.36	1.66	1.22	-	-	-	-	-	-	-	-	-	AT4G34131	UGT73B3	UDP-glucosyl transferase 73B3
SL2.40ch01	87012678	87014420	-	Solyc01g107860.2	IntronR	-	-	-	-	-	-	-	-	-	-	-	-	-	-	-	0.26	1.47	5.75	AT4G34120	LEJ1	LOSS OF THE TIMING OF ET AND JA BIOSYNTHESIS 1
SL2.40ch01	87047183	87047269	-	Solyc01g107900.2	IntronR	-	-	-	-	-	-	0.22	19.75	90.74	-	-	-	-	-	-	0.23	8.89	38.09	AT5G53390	FOP1	FOLDED PETAL 1
SL2.40ch01	87050431	87050605	-	Solyc01g107900.2	IntronR	-	-	-	-	-	-	0.35	11.65	33.61	-	-	-	-	-	-	-	-	-	AT5G53390	FOP1	FOLDED PETAL 1
SL2.40ch01	87057698	87057788	-	Solyc01g107910.2	IntronR	0.21	4.36	20.98	-	-	-	0.23	1.83	7.99	-	-	-	-	-	-	-	-	-	AT4G34050	CCoAOMT1	caffeoyl coenzyme A O-methyltransferase 1
SL2.40ch01	87057922	87058084	-	Solyc01g107910.2	IntronR	-	-	-	-	-	-	0.21	3.42	16.4	-	-	-	-	-	-	-	-	-	AT4G34050	CCoAOMT1	caffeoyl coenzyme A O-methyltransferase 1
SL2.40ch01	87149437	87149540	+	Solyc01g108000.2	IntronR	-	-	-	-	-	-	-	-	-	-	-	-	-	-	-	0.38	2.23	5.9	AT1G49730	--	--
SL2.40ch01	87150049	87150136	+	Solyc01g108000.2	IntronR	-	-	-	-	-	-	1.46	4.93	3.38	-	-	-	0.36	1.78	4.97	0.42	5	11.88	AT1G49730	--	--
SL2.40ch01	87179169	87179629	+	Solyc01g108040.1	IntronR	-	-	-	-	-	-	-	-	-	1.24	1.78	1.44	-	-	-	0.51	1.22	2.38	AT2G14120	DRP3B	dynamin related protein
SL2.40ch01	87179751	87179843	+	Solyc01g108040.1	IntronR	1.68	2.64	1.57	-	-	-	-	-	-	-	-	-	-	-	-	-	-	-	AT2G14120	DRP3B	dynamin related protein
SL2.40ch01	87192193	87192330	+	Solyc01g108050.2	IntronR	0.21	1.91	9.16	-	-	-	1.6	1.54	0.97	-	-	-	-	-	-	-	-	-
SL2.40ch01	87192423	87192926	+	Solyc01g108050.2	IntronR	-	-	-	0.32	0.69	2.13	-	-	-	-	-	-	-	-	-	-	-	-
SL2.40ch01	87194840	87195508	+	Solyc01g108070.2	IntronR	0.73	1.21	1.67	-	-	-	-	-	-	-	-	-	-	-	-	-	-	-	AT4G34020	DJ1C	DJ-1 homolog C
SL2.40ch01	87195560	87195787	+	Solyc01g108070.2	IntronR	-	-	-	0.27	0.76	2.8	-	-	-	-	-	-	-	-	-	-	-	-	AT4G34020	DJ1C	DJ-1 homolog C
SL2.40ch01	87198476	87198622	+	Solyc01g108070.2	IntronR	0.22	3.02	13.98	-	-	-	-	-	-	-	-	-	-	-	-	-	-	-	AT4G34020	DJ1C	DJ-1 homolog C
SL2.40ch01	87200488	87200580	-	Solyc01g108080.2	IntronR	-	-	-	-	-	-	-	-	-	-	-	-	-	-	-	0.46	3.78	8.26	AT4G34000	DPBF5	DC3 PROMOTER-BINDING FACTOR 5
SL2.40ch01	87256960	87257073	+	Solyc01g108130.2	IntronR	-	-	-	0.3	2.64	8.78	0.66	4.78	7.28	-	-	-	0.55	3.54	6.46	0.39	6.94	17.91	AT3G19184	--	--
SL2.40ch01	87257261	87257337	+	Solyc01g108130.2	IntronR	0.3	2.77	9.17	0.52	7.31	14.15	0.83	11.01	13.34	1.1	7.55	6.88	1.64	7.71	4.7	2.86	26.07	9.11	AT3G19184	--	--
SL2.40ch01	87302006	87302189	+	Solyc01g108160.2	IntronR	0.36	4.25	11.81	0.37	3.81	10.16	0.9	4.48	4.99	0.35	7.23	20.53	0.53	4.03	7.61	0.5	5.23	10.45	AT3G19190	ATG2	AUTOPHAGY 2
SL2.40ch01	87302242	87302531	+	Solyc01g108160.2	IntronR	-	-	-	-	-	-	0.26	0.52	1.98	-	-	-	-	-	-	0.24	0.64	2.65	AT3G19190	ATG2	AUTOPHAGY 2
SL2.40ch01	87334427	87334931	+	Solyc01g108210.2	IntronR	1.13	3.21	2.84	-	-	-	-	-	-	0.25	1.17	4.63	-	-	-	-	-	-	AT3G19270	CYP707A4	cytochrome P450, family 707, subfamily A, polypeptide 4
SL2.40ch01	87336125	87338241	-	Solyc01g108220.2	IntronR	-	-	-	-	-	-	-	-	-	-	-	-	-	-	-	1.27	1.59	1.25
SL2.40ch01	87408169	87408326	+	Solyc01g108290.2	IntronR	-	-	-	-	-	-	-	-	-	-	-	-	-	-	-	0.41	3.1	7.48	AT1G49520	--	--
SL2.40ch01	87499350	87499673	+	Solyc01g108400.2	IntronR	-	-	-	-	-	-	-	-	-	-	-	-	-	-	-	0.42	2.17	5.18	AT3G50530	CRK	CDPK-related kinase
SL2.40ch01	87502101	87502190	+	Solyc01g108400.2	IntronR	-	-	-	-	-	-	-	-	-	0.24	7.25	30.73	-	-	-	0.55	3.91	7.11	AT3G50530	CRK	CDPK-related kinase
SL2.40ch01	87557066	87557267	-	Solyc01g108480.1	IntronR	-	-	-	-	-	-	-	-	-	-	-	-	0.48	0.8	1.68	-	-	-	AT3G63470	scpl40	serine carboxypeptidase-like 40
SL2.40ch01	87573948	87574038	-	Solyc01g108510.2	IntronR	-	-	-	-	-	-	-	-	-	-	-	-	-	-	-	1.3	2.17	1.67	AT2G15730	--	--
SL2.40ch01	87613862	87613941	+	Solyc01g108600.2	IntronR	-	-	-	-	-	-	-	-	-	0.23	3.31	14.57	-	-	-	-	-	-	AT3G19170	PREP1	presequence protease 1
SL2.40ch01	87635067	87636235	+	Solyc01g108620.2	IntronR	-	-	-	0.47	1.01	2.16	0.27	0.88	3.21	-	-	-	-	-	-	-	-	-	AT2G15695	--	--
SL2.40ch01	87637184	87637266	+	Solyc01g108620.2	IntronR	-	-	-	0.34	2.74	8.14	0.58	4.14	7.07	-	-	-	-	-	-	1.57	4.67	2.98	AT2G15695	--	--
SL2.40ch01	87739265	87739487	+	Solyc01g108790.1	IntronR	0.41	1.38	3.33	-	-	-	-	-	-	-	-	-	-	-	-	-	-	-	AT2G30650	--	--
SL2.40ch01	87746010	87746853	+	Solyc01g108800.2	IntronR	-	-	-	-	-	-	-	-	-	0.21	2.44	11.92	-	-	-	0.24	0.67	2.82	AT5G65940	CHY1	beta-hydroxyisobutyryl-CoA hydrolase 1
SL2.40ch01	87829216	87830023	+	Solyc01g108940.1	IntronR	-	-	-	-	-	-	-	-	-	4.91	0.2	0.04	-	-	-	-	-	-	AT3G53310	--	--
SL2.40ch01	87840367	87841617	-	Solyc01g108970.2	IntronR	-	-	-	-	-	-	-	-	-	5.62	0.78	0.14	-	-	-	20.83	0.72	0.03	AT2G15900	--	--
SL2.40ch01	87841621	87841939	-	Solyc01g108970.2	IntronR	-	-	-	-	-	-	-	-	-	0.26	0.66	2.49	-	-	-	-	-	-	AT2G15900	--	--
SL2.40ch01	87842229	87843731	-	Solyc01g108970.2	IntronR	1.67	0.43	0.26	-	-	-	-	-	-	-	-	-	0.27	0.24	0.9	-	-	-	AT2G15900	--	--
SL2.40ch01	87851381	87851741	+	Solyc01g108980.1	IntronR	-	-	-	12.51	2.12	0.17	-	-	-	775.15	2.15	0	136.38	1.89	0.01	-	-	-	AT4G15090	FAR1	FAR-RED IMPAIRED RESPONSE 1
SL2.40ch01	87854877	87855193	-	Solyc01g108990.2	IntronR	-	-	-	37.29	1.61	0.04	-	-	-	-	-	-	-	-	-	-	-	-
SL2.40ch01	87870259	87870347	+	Solyc01g109040.2	IntronR	0.25	38.44	154.22	0.3	33.99	114.8	-	-	-	0.3	27.66	92.03	0.33	47.03	144.05	0.32	35.36	109.79	AT2G26500	--	--
SL2.40ch01	87905774	87905864	-	Solyc01g109110.2	IntronR	-	-	-	-	-	-	0.55	6.42	11.58	-	-	-	-	-	-	0.26	2.25	8.67	AT2G23460	XLG1	extra-large G-protein 1
SL2.40ch01	87906027	87906137	-	Solyc01g109110.2	IntronR	-	-	-	-	-	-	0.25	2.55	10.15	-	-	-	-	-	-	-	-	-	AT2G23460	XLG1	extra-large G-protein 1
SL2.40ch01	87906390	87906850	-	Solyc01g109110.2	IntronR	-	-	-	-	-	-	1.2	9.39	7.83	-	-	-	-	-	-	-	-	-	AT2G23460	XLG1	extra-large G-protein 1
SL2.40ch01	87907024	87907417	-	Solyc01g109110.2	IntronR	-	-	-	0.22	0.78	3.59	-	-	-	-	-	-	-	-	-	-	-	-	AT2G23460	XLG1	extra-large G-protein 1
SL2.40ch01	87907792	87907876	-	Solyc01g109110.2	IntronR	-	-	-	-	-	-	0.26	4.18	16.37	-	-	-	-	-	-	0.26	2.92	11.3	AT2G23460	XLG1	extra-large G-protein 1
SL2.40ch01	87954350	87954499	+	Solyc01g109140.2	IntronR	-	-	-	-	-	-	0.34	1.07	3.15	-	-	-	-	-	-	-	-	-	AT5G42650	DDE2	DELAYED DEHISCENCE 2
SL2.40ch01	87977269	87977349	+	Solyc01g109170.2	IntronR	0.21	3.01	14.4	-	-	-	0.32	2.25	7.08	-	-	-	-	-	-	-	-	-	AT3G50830	COR413-PM2	cold-regulated 413-plasma membrane 2
SL2.40ch01	87983104	87983330	-	Solyc01g109180.2	IntronR	-	-	-	0.34	1.99	5.78	-	-	-	-	-	-	-	-	-	-	-	-	AT1G49430	LRD2	LATERAL ROOT DEVELOPMENT 2
SL2.40ch01	88212843	88212991	-	Solyc01g109520.2	IntronR	-	-	-	-	-	-	0.21	7.07	34.43	-	-	-	-	-	-	-	-	-	AT3G18820	RABG3F
SL2.40ch01	88266655	88267703	+	Solyc01g109600.2	IntronR	0.6	16.42	27.2	0.85	17.74	20.91	0.84	1.98	2.36	0.75	25.86	34.47	0.85	16.05	18.89	0.9	2.43	2.71	AT1G63850	--	--
SL2.40ch01	88267922	88269258	+	Solyc01g109600.2	IntronR	-	-	-	-	-	-	-	-	-	-	-	-	-	-	-	0.23	0.47	2.04	AT1G63850	--	--
SL2.40ch01	88321682	88322004	+	Solyc01g109660.2	IntronR	-	-	-	-	-	-	-	-	-	0.41	131.6	317.77	0.32	67.94	214.11	0.22	464.98	2139.43	AT2G21660	GRP7	GLYCINE-RICH RNA-BINDING PROTEIN 7
SL2.40ch01	88335383	88335501	-	Solyc01g109680.2	IntronR	-	-	-	-	-	-	-	-	-	-	-	-	0.26	2.1	8.23	0.21	5.04	23.84	AT4G39235	--	--
SL2.40ch01	88358027	88358687	+	Solyc01g109700.2	IntronR	0.44	5.1	11.53	-	-	-	0.31	0.48	1.53	0.36	0.7	1.94	-	-	-	-	-	-	AT4G34530	CIB1	cryptochrome-interacting basic-helix-loop-helix 1
SL2.40ch01	88366233	88366364	-	Solyc01g109720.2	IntronR	-	-	-	-	-	-	-	-	-	-	-	-	-	-	-	1.36	1.21	0.89	AT2G18360	--	--
SL2.40ch01	88381723	88382360	+	Solyc01g109760.2	IntronR	2.11	3.51	1.66	2.94	4.45	1.51	2.9	3.4	1.17	1.16	1.99	1.72	-	-	-	1.9	1.28	0.67	AT2G39210	--	--
SL2.40ch01	88397719	88397987	-	Solyc01g109790.2	IntronR	-	-	-	-	-	-	-	-	-	0.22	2.6	11.89	-	-	-	0.22	2.96	13.74	AT4G39210	APL3
SL2.40ch01	88501355	88501648	+	Solyc01g109890.2	IntronR	0.23	1.55	6.66	0.5	1.79	3.59	0.65	2.59	4	0.23	2.59	11.44	0.33	2.13	6.38	-	-	-	AT4G39150	--	--
SL2.40ch01	88518331	88518536	+	Solyc01g109910.2	IntronR	0.3	3.75	12.58	0.22	4.55	20.32	0.26	5.73	22.1	0.26	4.73	18.08	0.24	2.67	11.27	0.47	6.06	12.94	AT4G39140	--	--
SL2.40ch01	88549409	88549767	+	Solyc01g109970.2	IntronR	-	-	-	0.23	0.54	2.35	-	-	-	-	-	-	-	-	-	-	-	-	AT2G16390	DRD1	DEFECTIVE IN RNA-DIRECTED DNA METHYLATION 1
SL2.40ch01	88569531	88569650	+	Solyc01g109990.2	IntronR	-	-	-	-	-	-	-	-	-	-	-	-	0.29	1.89	6.56	-	-	-	AT2G21440	--	--
SL2.40ch01	88592973	88593048	+	Solyc01g110040.2	IntronR	0.24	3.73	15.67	-	-	-	-	-	-	-	-	-	-	-	-	-	-	-	AT2G16405	--	--
SL2.40ch01	88604890	88604985	-	Solyc01g110030.2	IntronR	-	-	-	0.44	4.7	10.79	0.89	8.69	9.77	-	-	-	-	-	-	0.88	11.11	12.61	AT2G16405	--	--
SL2.40ch01	88663396	88663464	-	Solyc01g110120.2	IntronR	-	-	-	0.64	5.7	8.95	0.57	2.99	5.28	-	-	-	0.47	3.72	7.85	-	-	-	AT4G39080	VHA-A3	vacuolar proton ATPase A3
SL2.40ch01	88665961	88666054	-	Solyc01g110130.2	IntronR	-	-	-	-	-	-	-	-	-	0.27	2.24	8.2	-	-	-	-	-	-	AT2G16440	MCM4	MINICHROMOSOME MAINTENANCE 4
SL2.40ch01	88715923	88716360	-	Solyc01g110190.2	IntronR	-	-	-	-	-	-	1.88	2.25	1.2	-	-	-	-	-	-	1.04	2.14	2.05	AT4G39050	--	--
SL2.40ch01	88720461	88720633	-	Solyc01g110190.2	IntronR	-	-	-	-	-	-	-	-	-	-	-	-	-	-	-	0.42	1.08	2.59	AT4G39050	--	--
SL2.40ch01	88788418	88788854	-	Solyc01g110300.2	IntronR	-	-	-	0.49	3.29	6.7	-	-	-	-	-	-	0.24	1.86	7.85	0.36	2.82	7.73	AT4G34660	--	--
SL2.40ch01	88848625	88850108	-	Solyc01g110370.2	IntronR	0.42	5.39	12.93	0.75	19.14	25.68	-	-	-	-	-	-	-	-	-	-	-	-	AT4G38960	BBX19	B-box domain protein 19
SL2.40ch01	88865889	88866301	+	Solyc01g110390.2	IntronR	-	-	-	-	-	-	0.28	1.28	4.6	-	-	-	-	-	-	-	-	-	AT4G34700	CIB22	B22 subunit of eukaryotic mitochondrial Complex I
SL2.40ch01	88907341	88907679	-	Solyc01g110430.2	IntronR	0.88	124.39	142.07	1.24	152.74	122.68	1.42	770.06	541.32	1.49	234.78	157.5	1.76	151.14	85.8	1.86	473.67	255.09
SL2.40ch01	88911925	88912433	+	Solyc01g110450.2	IntronR	-	-	-	-	-	-	0.31	2.11	6.88	-	-	-	-	-	-	-	-	-	AT2G21250	--	--
SL2.40ch01	88914631	88914738	-	Solyc01g110460.2	IntronR	-	-	-	-	-	-	1.43	3.5	2.44	-	-	-	-	-	-	-	-	-	AT2G16530	--	--
SL2.40ch01	88919426	88920671	-	Solyc01g110460.2	IntronR	1.16	1.58	1.37	0.64	0.66	1.03	0.55	0.4	0.72	0.3	0.54	1.79	-	-	-	-	-	-	AT2G16530	--	--
SL2.40ch01	88940768	88940951	+	Solyc01g110480.2	IntronR	-	-	-	0.57	28.21	49.8	0.5	51.48	103.66	-	-	-	-	-	-	0.28	21.87	79.32	AT4G38900	--	--
SL2.40ch01	88942719	88943049	+	Solyc01g110480.2	IntronR	-	-	-	0.76	10.39	13.7	0.25	3.54	14.24	-	-	-	0.21	3.02	14.17	-	-	-	AT4G38900	--	--
SL2.40ch01	88946742	88946839	+	Solyc01g110490.2	IntronR	-	-	-	-	-	-	0.69	1.81	2.63	-	-	-	0.25	1.59	6.31	-	-	-	AT4G38890	--	--
SL2.40ch01	88947495	88947588	+	Solyc01g110490.2	IntronR	-	-	-	-	-	-	-	-	-	0.59	3.75	6.39	-	-	-	-	-	-	AT4G38890	--	--
SL2.40ch01	89039338	89039490	-	Solyc01g110640.1	IntronR	-	-	-	-	-	-	-	-	-	0.46	5.23	11.36	0.39	2.46	6.27	-	-	-	AT4G35520	MLH3	MUTL protein homolog 3
SL2.40ch01	89045139	89045291	-	Solyc01g110650.2	IntronR	3.44	1.13	0.33	-	-	-	-	-	-	-	-	-	-	-	-	-	-	-
SL2.40ch01	89057362	89057459	-	Solyc01g110670.2	IntronR	0.99	3.56	3.61	2.3	13.9	6.04	2.62	2.89	1.1	2.18	3.83	1.76	1.14	9.38	8.24	-	-	-	AT4G34770	--	--
SL2.40ch01	89062245	89062532	-	Solyc01g110690.2	IntronR	0.21	0.87	4.07	0.23	1.28	5.65	-	-	-	-	-	-	-	-	-	-	-	-	AT4G35520	MLH3	MUTL protein homolog 3
SL2.40ch01	89095940	89096342	-	Solyc01g110750.2	IntronR	1.25	2.39	1.91	0.4	0.99	2.46	-	-	-	10.24	1.54	0.15	1.59	0.72	0.45	-	-	-
SL2.40ch01	89096412	89096577	-	Solyc01g110750.2	IntronR	0.38	0.98	2.55	-	-	-	-	-	-	-	-	-	-	-	-	-	-	-
SL2.40ch01	89103899	89104422	-	Solyc01g110770.2	IntronR	1.24	0.91	0.73	1.23	1.02	0.83	-	-	-	0.24	0.31	1.26	1.28	1.75	1.37	-	-	-	AT5G18030	--	--
SL2.40ch01	89115274	89115360	-	Solyc01g110820.2	IntronR	-	-	-	-	-	-	-	-	-	-	-	-	-	-	-	0.9	2.4	2.65	AT1G09230	--	--
SL2.40ch01	89154544	89159066	-	Solyc01g110910.2	IntronR	0.54	1.22	2.25	-	-	-	-	-	-	4.01	0.07	0.02	-	-	-	52.94	0.12	0
SL2.40ch01	89172437	89172758	+	Solyc01g110970.2	IntronR	0.27	0.68	2.54	-	-	-	-	-	-	-	-	-	-	-	-	-	-	-	AT4G38840	--	--
SL2.40ch01	89172817	89173539	+	Solyc01g110970.2	IntronR	0.35	0.91	2.63	0.31	0.27	0.87	-	-	-	-	-	-	-	-	-	-	-	-	AT4G38840	--	--
SL2.40ch01	89184402	89185370	+	Solyc01g111010.2	IntronR	0.27	0.19	0.7	-	-	-	-	-	-	-	-	-	-	-	-	-	-	-	AT4G38840	--	--
SL2.40ch01	89187118	89187198	+	Solyc01g111010.2	IntronR	-	-	-	-	-	-	0.21	7.53	36.11	-	-	-	-	-	-	-	-	-	AT4G38840	--	--
SL2.40ch01	89194978	89195962	-	Solyc01g111020.2	IntronR	-	-	-	0.28	24.68	89.47	-	-	-	-	-	-	-	-	-	-	-	-	AT4G34830	PDE346	PIGMENT DEFECTIVE 346
SL2.40ch01	89200175	89200263	-	Solyc01g111020.2	IntronR	0.74	34.45	46.61	0.76	44.38	58.25	0.98	44.08	44.79	0.76	6.06	8.01	1.05	9.29	8.85	0.49	5.66	11.43	AT4G34830	PDE346	PIGMENT DEFECTIVE 346
SL2.40ch01	89205119	89205526	+	Solyc01g111030.1	IntronR	-	-	-	-	-	-	6.87	0.8	0.12	-	-	-	-	-	-	-	-	-	AT5G15550	--	--
SL2.40ch01	89211995	89212196	+	Solyc01g111040.2	IntronR	-	-	-	-	-	-	0.34	2.12	6.33	-	-	-	-	-	-	0.22	4.36	19.71	AT4G38810	--	--
SL2.40ch01	89212681	89213569	+	Solyc01g111050.2	IntronR	-	-	-	-	-	-	0.27	0.52	1.93	-	-	-	0.22	0.26	1.22	-	-	-	AT5G60920	COB	COBRA
SL2.40ch01	89294380	89295873	+	Solyc01g111190.2	IntronR	0.21	0.34	1.64	-	-	-	-	-	-	1.15	0.37	0.32	0.92	0.52	0.56	0.35	0.57	1.64	AT2G21120	--	--
SL2.40ch01	89318908	89318981	-	Solyc01g111240.2	IntronR	1.61	31.49	19.53	0.99	25.92	26.31	1.1	16.92	15.36	2.07	72.46	35.08	2.44	62.28	25.48	1.82	38.5	21.13	AT2G16640	TOC132	multimeric translocon complex in the outer envelope membrane 132
SL2.40ch01	89349341	89349411	-	Solyc01g111300.2	IntronR	1.65	205.07	124.28	1.89	269.75	142.73	2.26	669.28	296.22	1.34	114.12	85.17	1.35	105.09	77.86	1.57	363.93	231.29	AT2G21060	GRP2B	glycine-rich protein 2B
SL2.40ch01	89379545	89379706	-	Solyc01g111340.2	IntronR	0.59	1.04	1.77	-	-	-	-	-	-	-	-	-	-	-	-	-	-	-	AT4G38650	--	--
SL2.40ch01	89410832	89411011	+	Solyc01g111380.2	IntronR	-	-	-	-	-	-	0.4	12.89	32.11	-	-	-	-	-	-	-	-	-	AT2G16700	ATADF5
SL2.40ch01	89441617	89442824	+	Solyc01g111440.2	IntronR	6.32	48.84	7.73	7.71	64.42	8.36	10.54	276.97	26.28	5.51	107.23	19.46	3.74	49.43	13.21	4.54	137.96	30.38	AT2G17840	ERD7	EARLY-RESPONSIVE TO DEHYDRATION 7
SL2.40ch01	89442990	89443170	+	Solyc01g111440.2	IntronR	-	-	-	0.21	3.42	15.96	-	-	-	-	-	-	-	-	-	-	-	-	AT2G17840	ERD7	EARLY-RESPONSIVE TO DEHYDRATION 7
SL2.40ch01	89443254	89443932	+	Solyc01g111440.2	IntronR	-	-	-	1.17	6.49	5.55	1.34	8.92	6.66	-	-	-	-	-	-	0.27	1.95	7.29	AT2G17840	ERD7	EARLY-RESPONSIVE TO DEHYDRATION 7
SL2.40ch01	89454525	89454604	-	Solyc01g111470.2	IntronR	2.22	4.29	1.93	-	-	-	-	-	-	0.83	2.1	2.52	1.15	3.49	3.03	-	-	-	AT2G16880	--	--
SL2.40ch01	89508765	89508896	-	Solyc01g111520.2	IntronR	-	-	-	-	-	-	-	-	-	-	-	-	-	-	-	0.24	1.5	6.33	AT2G20990	SYTA	synaptotagmin A
SL2.40ch01	89521101	89521201	+	Solyc01g111530.2	IntronR	-	-	-	-	-	-	-	-	-	0.74	3.11	4.18	0.97	3.18	3.29	-	-	-	AT4G38600	UPL3	UBIQUITIN-PROTEIN LIGASE 3
SL2.40ch01	89526818	89526898	+	Solyc01g111530.2	IntronR	-	-	-	-	-	-	0.25	2.57	10.31	-	-	-	-	-	-	-	-	-	AT4G38600	UPL3	UBIQUITIN-PROTEIN LIGASE 3
SL2.40ch01	89543998	89544142	+	Solyc01g111550.2	IntronR	0.83	1.63	1.96	0.85	1.48	1.75	-	-	-	-	-	-	-	-	-	-	-	-	AT2G20980	MCM10	minichromosome maintenance 10
SL2.40ch01	89560195	89560350	+	Solyc01g111570.2	IntronR	-	-	-	-	-	-	0.34	1.64	4.81	-	-	-	-	-	-	-	-	-	AT5G63940	--	--
SL2.40ch01	89560658	89560749	+	Solyc01g111570.2	IntronR	-	-	-	-	-	-	-	-	-	-	-	-	-	-	-	0.54	8.03	14.88	AT5G63940	--	--
SL2.40ch01	89560822	89560953	+	Solyc01g111570.2	IntronR	-	-	-	0.62	1.28	2.07	1.04	2.75	2.63	-	-	-	-	-	-	-	-	-	AT5G63940	--	--
SL2.40ch01	89561927	89562004	+	Solyc01g111570.2	IntronR	0.54	4.8	8.92	-	-	-	-	-	-	-	-	-	-	-	-	-	-	-	AT5G63940	--	--
SL2.40ch01	89562252	89562322	+	Solyc01g111570.2	IntronR	-	-	-	-	-	-	0.67	7.03	10.57	-	-	-	-	-	-	-	-	-	AT5G63940	--	--
SL2.40ch01	89632467	89632597	-	Solyc01g111680.2	IntronR	0.98	6.99	7.12	0.67	5.37	8.05	0.33	1.26	3.86	0.62	4.63	7.46	0.45	2.68	5.93	0.24	1.32	5.55	AT2G16920	UBC23	ubiquitin-conjugating enzyme 23
SL2.40ch01	89651868	89652452	-	Solyc01g111710.2	IntronR	-	-	-	-	-	-	0.26	5.81	22.56	-	-	-	-	-	-	-	-	-	AT1G75990	--	--
SL2.40ch01	89682399	89682845	+	Solyc01g111730.2	IntronR	-	-	-	-	-	-	-	-	-	-	-	-	-	-	-	0.31	6.91	22.35	AT4G38520	--	--
SL2.40ch01	89692972	89693303	-	Solyc01g111750.2	IntronR	0.59	20.47	34.4	0.43	15.76	36.45	0.3	4.55	15.35	0.29	17.93	61.03	0.38	18.86	49.18	0.4	13.57	33.67	AT2G20920	--	--
SL2.40ch01	89767874	89767954	+	Solyc01g111840.2	IntronR	-	-	-	2.59	2.41	0.93	-	-	-	-	-	-	-	-	-	-	-	-	AT2G16990	--	--
SL2.40ch01	89768459	89768545	+	Solyc01g111840.2	IntronR	-	-	-	0.88	2.66	3.02	-	-	-	-	-	-	-	-	-	-	-	-	AT2G16990	--	--
SL2.40ch01	89824523	89825124	-	Solyc01g111890.2	IntronR	3.06	6.16	2.01	2.73	5.18	1.9	1.52	1.26	0.83	6.23	4.22	0.68	11.66	3.69	0.32	8.37	2.39	0.29	AT2G17020	--	--
SL2.40ch01	89848797	89849206	-	Solyc01g111930.2	IntronR	0.42	3.03	7.21	0.34	2.93	8.54	0.91	3.52	3.89	-	-	-	0.29	1.83	6.27	0.73	2.39	3.25	AT4G38430	ROPGEF1	ROP (rho of plants) guanine nucleotide exchange factor 1
SL2.40ch01	89850828	89851051	-	Solyc01g111930.2	IntronR	-	-	-	-	-	-	-	-	-	-	-	-	-	-	-	0.95	0.74	0.78	AT4G38430	ROPGEF1	ROP (rho of plants) guanine nucleotide exchange factor 1
SL2.40ch01	89877531	89877606	-	Solyc01g111980.2	IntronR	-	-	-	0.25	23.43	92.21	-	-	-	-	-	-	-	-	-	-	-	-	AT1G47670	--	--
SL2.40ch01	89878468	89878720	-	Solyc01g111980.2	IntronR	-	-	-	0.23	12.16	51.82	-	-	-	-	-	-	-	-	-	-	-	-	AT1G47670	--	--
SL2.40ch01	89897100	89897183	+	Solyc01g112000.2	IntronR	-	-	-	0.29	12.28	42.62	-	-	-	-	-	-	0.24	5.2	21.55	-	-	-	AT3G45970	EXPL1	EXPANSIN L1
SL2.40ch01	89897843	89897929	+	Solyc01g112000.2	IntronR	-	-	-	0.68	47.54	70.25	-	-	-	-	-	-	-	-	-	-	-	-	AT3G45970	EXPL1	EXPANSIN L1
SL2.40ch01	89899856	89900427	-	Solyc01g112010.2	IntronR	0.5	1.65	3.34	-	-	-	-	-	-	-	-	-	-	-	-	-	-	-	AT3G56510	--	--
SL2.40ch01	89963540	89963607	-	Solyc01g112100.2	IntronR	0.36	6.89	19.02	-	-	-	-	-	-	-	-	-	-	-	-	-	-	-	AT1G19250	FMO1	flavin-dependent monooxygenase 1
SL2.40ch01	89988697	89989106	-	Solyc01g112140.2	IntronR	-	-	-	1.13	0.53	0.47	0.51	0.57	1.12	-	-	-	-	-	-	-	-	-	AT1G19250	FMO1	flavin-dependent monooxygenase 1
SL2.40ch01	89999701	90000930	-	Solyc01g112170.2	IntronR	-	-	-	0.57	1.86	3.27	-	-	-	-	-	-	-	-	-	-	-	-	AT5G12180	CPK17	calcium-dependent protein kinase 17
SL2.40ch01	90033219	90033442	-	Solyc01g112220.2	IntronR	-	-	-	-	-	-	-	-	-	-	-	-	0.3	1.7	5.62	-	-	-	AT2G17220	Kin3	kinase 3
SL2.40ch01	90042412	90042521	-	Solyc01g112240.2	IntronR	0.25	3.75	15.04	-	-	-	0.54	3.41	6.34	-	-	-	-	-	-	-	-	-	AT4G38240	GNTI	N-ACETYLGLUCOSAMINYLTRANSFERASE I
SL2.40ch01	90169711	90171636	-	Solyc01g112320.2	IntronR	-	-	-	-	-	-	0.48	2.11	4.39	-	-	-	-	-	-	-	-	-	AT4G38180	FRS5	FAR1-related sequence 5
SL2.40ch01	910990	911191	+	Solyc01g006330.2	IntronR	-	-	-	0.22	3.21	14.56	-	-	-	-	-	-	-	-	-	-	-	-	AT1G51110	--	--
SL2.40ch01	913500	913584	+	Solyc01g006330.2	IntronR	0.24	11.86	49.67	-	-	-	-	-	-	-	-	-	-	-	-	-	-	-	AT1G51110	--	--
SL2.40ch01	918611	918761	+	Solyc01g006340.2	IntronR	0.52	1.46	2.8	1.22	3.3	2.7	1.28	2.32	1.82	0.58	2.11	3.64	-	-	-	0.78	2.34	3.01	AT3G02065	--	--
SL2.40ch01	939630	940020	-	Solyc01g006350.2	IntronR	-	-	-	-	-	-	-	-	-	-	-	-	-	-	-	0.23	2.28	9.7	AT3G07160	GSL10	glucan synthase-like 10
SL2.40ch01	94104	95648	-	Solyc01g005100.2	IntronR	-	-	-	-	-	-	-	-	-	-	-	-	-	-	-	0.34	0.57	1.66	AT1G68080	--	--
SL2.40ch01	959111	963586	-	Solyc01g006360.2	IntronR	-	-	-	0.96	0.34	0.35	-	-	-	-	-	-	-	-	-	-	-	-	AT3G07160	GSL10	glucan synthase-like 10
SL2.40ch01	97106	97227	-	Solyc01g005100.2	IntronR	0.27	4.26	15.77	0.24	4.58	18.98	0.29	2.65	9.21	-	-	-	-	-	-	-	-	-	AT1G68080	--	--
SL2.40ch01	984766	985432	-	Solyc01g006370.2	IntronR	-	-	-	-	-	-	-	-	-	-	-	-	-	-	-	0.84	1.05	1.24	AT5G13000	GSL12	glucan synthase-like 12
SL2.40ch02	10986599	10986848	+	Solyc02g020890.2	IntronR	-	-	-	0.22	0.66	3.03	-	-	-	-	-	-	-	-	-	-	-	-	AT3G19970	--	--
SL2.40ch02	11014267	11014363	+	Solyc02g020910.2	IntronR	-	-	-	-	-	-	-	-	-	-	-	-	-	-	-	0.32	3.39	10.66	AT3G19960	ATM1	myosin 1
SL2.40ch02	11082656	11082728	+	Solyc02g020940.2	IntronR	-	-	-	0.26	75.59	288.63	-	-	-	-	-	-	-	-	-	-	-	-	AT1G12900	GAPA-2	glyceraldehyde 3-phosphate dehydrogenase A subunit 2
SL2.40ch02	11978834	11978909	-	Solyc02g021000.2	IntronR	0.41	6.96	16.86	-	-	-	-	-	-	-	-	-	-	-	-	-	-	-	AT5G36120	YLMG3
SL2.40ch02	12015663	12015781	-	Solyc02g021020.2	IntronR	-	-	-	-	-	-	0.37	5.66	15.43	0.54	1.46	2.69	-	-	-	0.69	2.72	3.93	AT2G17140	--	--
SL2.40ch02	12276675	12277125	-	Solyc02g021100.2	IntronR	-	-	-	-	-	-	-	-	-	-	-	-	-	-	-	0.25	1.41	5.66	AT3G07930	--	--
SL2.40ch02	12479801	12479907	-	Solyc02g021140.2	IntronR	-	-	-	-	-	-	0.4	1.83	4.63	-	-	-	-	-	-	-	-	-	AT5G23310	FSD3	Fe superoxide dismutase 3
SL2.40ch02	13205539	13205645	+	Solyc02g021340.2	IntronR	1.64	3.29	2.01	-	-	-	7.45	3.56	0.48	-	-	-	-	-	-	-	-	-	AT4G38260	--	--
SL2.40ch02	13223068	13223149	-	Solyc02g021360.2	IntronR	-	-	-	-	-	-	-	-	-	0.53	2.73	5.11	-	-	-	-	-	-	AT5G23430	--	--
SL2.40ch02	13329262	13329352	-	Solyc02g021420.2	IntronR	-	-	-	-	-	-	-	-	-	-	-	-	-	-	-	0.25	2.98	11.75	AT4G30160	VLN4	villin 4
SL2.40ch02	13349603	13349686	-	Solyc02g021420.2	IntronR	-	-	-	-	-	-	-	-	-	-	-	-	-	-	-	0.3	2.95	9.92	AT4G30160	VLN4	villin 4
SL2.40ch02	13427586	13427681	-	Solyc02g021440.2	IntronR	-	-	-	-	-	-	-	-	-	-	-	-	-	-	-	0.22	7.48	34.38	AT1G30270	SnRK3.23	SNF1-RELATED PROTEIN KINASE 3.23
SL2.40ch02	1386152	1386436	+	Solyc02g005180.2	IntronR	-	-	-	0.41	4.46	11	0.21	1.08	5.08	-	-	-	-	-	-	-	-	-	AT1G54730	--	--
SL2.40ch02	1386627	1386900	+	Solyc02g005180.2	IntronR	1.91	16.99	8.89	1.01	9.22	9.16	0.36	1.33	3.73	0.47	4.68	10.05	0.58	5.73	9.88	0.51	6.42	12.69	AT1G54730	--	--
SL2.40ch02	1387465	1387551	+	Solyc02g005180.2	IntronR	-	-	-	-	-	-	0.21	1.82	8.74	-	-	-	-	-	-	-	-	-	AT1G54730	--	--
SL2.40ch02	1387594	1387673	+	Solyc02g005180.2	IntronR	-	-	-	-	-	-	0.41	3.23	7.95	-	-	-	-	-	-	-	-	-	AT1G54730	--	--
SL2.40ch02	1387735	1387809	+	Solyc02g005180.2	IntronR	-	-	-	-	-	-	0.26	4.22	16.3	-	-	-	-	-	-	-	-	-	AT1G54730	--	--
SL2.40ch02	1387868	1387946	+	Solyc02g005180.2	IntronR	-	-	-	-	-	-	0.21	4.65	22.01	-	-	-	-	-	-	-	-	-	AT1G54730	--	--
SL2.40ch02	13906420	13907146	-	Solyc02g021560.2	IntronR	0.41	10.76	26.16	0.22	5.06	22.58	-	-	-	-	-	-	-	-	-	-	-	-	AT3G15010	--	--
SL2.40ch02	13948705	13949380	+	Solyc02g021590.2	IntronR	-	-	-	-	-	-	0.47	0.83	1.79	-	-	-	-	-	-	-	-	-	AT5G45840	--	--
SL2.40ch02	13949466	13949548	+	Solyc02g021590.2	IntronR	-	-	-	-	-	-	1.79	2.41	1.35	-	-	-	-	-	-	-	-	-	AT5G45840	--	--
SL2.40ch02	14012930	14013366	+	Solyc02g021620.2	IntronR	-	-	-	-	-	-	3.7	0.46	0.12	-	-	-	-	-	-	-	-	-	AT1G30450	HAP5	HAPLESS 5
SL2.40ch02	14084438	14084967	-	Solyc02g021650.2	IntronR	-	-	-	-	-	-	-	-	-	-	-	-	-	-	-	0.26	0.41	1.57	AT4G05420	DDB1A	damaged DNA binding protein 1A
SL2.40ch02	14983994	14984178	-	Solyc02g022870.2	IntronR	1.26	1.68	1.34	1.11	3.32	2.98	1.17	2.93	2.49	0.99	1.75	1.78	2.1	3.19	1.52	1.1	1.72	1.56	AT2G34780	MEE22	MATERNAL EFFECT EMBRYO ARREST 22
SL2.40ch02	14984527	14984595	-	Solyc02g022870.2	IntronR	-	-	-	1.43	2.46	1.72	-	-	-	-	-	-	-	-	-	-	-	-	AT2G34780	MEE22	MATERNAL EFFECT EMBRYO ARREST 22
SL2.40ch02	15379095	15379293	+	Solyc02g023980.2	IntronR	-	-	-	-	-	-	-	-	-	-	-	-	-	-	-	0.33	4.95	15.1	AT1G30540	--	--
SL2.40ch02	15401365	15402031	+	Solyc02g023990.2	IntronR	0.22	2.79	12.95	-	-	-	0.76	3.69	4.87	-	-	-	-	-	-	-	-	-	AT4G20760	--	--
SL2.40ch02	15631891	15632050	+	Solyc02g024070.2	IntronR	-	-	-	-	-	-	-	-	-	-	-	-	0.67	1.53	2.28	-	-	-	AT2G34710	PHB-1D	PHABULOSA 1D
SL2.40ch02	16188939	16189018	+	Solyc02g030300.2	IntronR	-	-	-	0.3	12.5	42.08	-	-	-	0.22	2.9	13.15	-	-	-	-	-	-	AT4G27290	--	--
SL2.40ch02	17479093	17479170	-	Solyc02g031710.2	IntronR	0.22	7.46	33.65	-	-	-	-	-	-	0.26	13.5	51.43	-	-	-	-	-	-	AT3G12920	BRG3	BOI-related gene 3
SL2.40ch02	17565139	17565781	+	Solyc02g031750.2	IntronR	-	-	-	-	-	-	-	-	-	-	-	-	0.27	0.3	1.13	-	-	-	AT4G19840	PP2-A1	phloem protein 2-A1
SL2.40ch02	17901016	17901332	+	Solyc02g031940.1	IntronR	0.28	0.6	2.11	-	-	-	-	-	-	-	-	-	-	-	-	-	-	-	AT1G78780	--	--
SL2.40ch02	17941972	17942034	+	Solyc02g031980.2	IntronR	-	-	-	-	-	-	-	-	-	-	-	-	-	-	-	1.42	10.21	7.18	AT2G35035	URED	urease accessory protein D
SL2.40ch02	18308540	18309239	+	Solyc02g032120.2	IntronR	0.4	2.67	6.71	-	-	-	-	-	-	0.23	2.26	9.79	-	-	-	-	-	-	AT1G30970	SUF4	suppressor of FRIGIDA4
SL2.40ch02	18712142	18713174	+	Solyc02g032200.2	IntronR	1.55	5.1	3.3	2.14	3.1	1.44	0.89	0.94	1.05	2.13	5.07	2.38	1.57	3.56	2.27	1.75	1.88	1.07	AT5G36930	--	--
SL2.40ch02	1882265	1882472	-	Solyc02g005290.2	IntronR	-	-	-	-	-	-	-	-	-	-	-	-	0.27	1.61	5.99	0.2	1.24	6.19	AT4G25340	FKBP53	FK506 BINDING PROTEIN 53
SL2.40ch02	18835093	18835248	+	Solyc02g032300.2	IntronR	0.51	3.61	7.1	0.33	1.92	5.84	-	-	-	-	-	-	-	-	-	-	-	-	AT1G79020	--	--
SL2.40ch02	19065960	19066162	-	Solyc02g032360.2	IntronR	1.1	4.77	4.35	0.7	7.27	10.41	1.93	5.7	2.95	-	-	-	-	-	-	-	-	-
SL2.40ch02	19624633	19625548	-	Solyc02g032660.2	IntronR	-	-	-	-	-	-	-	-	-	-	-	-	0.2	0.17	0.83	-	-	-	AT3G21690	--	--
SL2.40ch02	19628730	19629173	-	Solyc02g032660.2	IntronR	0.32	0.87	2.75	-	-	-	-	-	-	-	-	-	-	-	-	-	-	-	AT3G21690	--	--
SL2.40ch02	20147189	20147959	+	Solyc02g032870.2	IntronR	-	-	-	-	-	-	0.3	0.47	1.56	-	-	-	-	-	-	-	-	-	AT1G11800	--	--
SL2.40ch02	20148327	20148753	+	Solyc02g032870.2	IntronR	-	-	-	-	-	-	-	-	-	-	-	-	-	-	-	0.2	1	4.91	AT1G11800	--	--
SL2.40ch02	20199699	20199913	-	Solyc02g032950.2	IntronR	-	-	-	0.22	3.75	16.81	-	-	-	-	-	-	-	-	-	-	-	-	AT1G62300	WRKY6
SL2.40ch02	20384283	20384553	-	Solyc02g033030.2	IntronR	-	-	-	-	-	-	0.22	0.64	2.9	-	-	-	-	-	-	-	-	-
SL2.40ch02	21188440	21188524	+	Solyc02g036280.2	IntronR	-	-	-	-	-	-	-	-	-	1.15	2.89	2.51	1.27	4.37	3.44	1.12	2.36	2.12
SL2.40ch02	21190333	21190611	+	Solyc02g036280.2	IntronR	-	-	-	-	-	-	-	-	-	-	-	-	-	-	-	0.24	0.78	3.25
SL2.40ch02	21192813	21195960	-	Solyc02g036290.2	IntronR	0.61	0.35	0.58	0.42	0.78	1.85	-	-	-	-	-	-	-	-	-	-	-	-	AT4G04320	--	--
SL2.40ch02	21310201	21310275	-	Solyc02g036370.2	IntronR	-	-	-	0.27	31.08	116.09	-	-	-	-	-	-	-	-	-	-	-	-	AT5G17300	RVE1	REVEILLE 1
SL2.40ch02	21310829	21310909	-	Solyc02g036370.2	IntronR	-	-	-	-	-	-	-	-	-	-	-	-	0.55	6.87	12.57	0.2	6.71	32.87	AT5G17300	RVE1	REVEILLE 1
SL2.40ch02	21311232	21311568	-	Solyc02g036370.2	IntronR	-	-	-	0.29	42.24	146.51	0.33	54.02	165.31	-	-	-	0.26	5.61	21.26	0.28	17.4	61.89	AT5G17300	RVE1	REVEILLE 1
SL2.40ch02	21393479	21393632	+	Solyc02g036380.2	IntronR	-	-	-	-	-	-	0.57	3.95	6.94	-	-	-	-	-	-	-	-	-	AT5G17290	ATG5	AUTOPHAGY 5
SL2.40ch02	21689580	21690684	-	Solyc02g037510.2	IntronR	-	-	-	-	-	-	0.37	0.23	0.61	-	-	-	-	-	-	-	-	-	AT3G03720	CAT4	cationic amino acid transporter 4
SL2.40ch02	21764257	21764752	+	Solyc02g037530.2	IntronR	0.27	1.31	4.86	0.25	1.36	5.52	-	-	-	-	-	-	0.3	1.6	5.31	1.04	3.25	3.12	AT5G37020	ATARF8
SL2.40ch02	21765752	21765830	+	Solyc02g037530.2	IntronR	-	-	-	0.57	3.44	6.08	-	-	-	-	-	-	0.55	3.39	6.15	0.51	2.04	3.99	AT5G37020	ATARF8
SL2.40ch02	21766020	21766265	+	Solyc02g037530.2	IntronR	0.21	1.26	5.9	-	-	-	-	-	-	-	-	-	-	-	-	-	-	-	AT5G37020	ATARF8
SL2.40ch02	22221295	22221411	-	Solyc02g038750.2	IntronR	0.45	2.87	6.42	-	-	-	-	-	-	-	-	-	-	-	-	-	-	-	AT2G34260	WDR55	human WDR55 (WD40 repeat) homolog
SL2.40ch02	22688425	22689302	+	Solyc02g043840.1	IntronR	0.45	0.32	0.71	0.33	0.52	1.6	-	-	-	-	-	-	-	-	-	-	-	-	AT3G17450	--	--
SL2.40ch02	23831887	23832007	-	Solyc02g044040.1	IntronR	-	-	-	-	-	-	-	-	-	-	-	-	107.56	1.39	0.01	-	-	-	AT3G17810	PYD1	pyrimidine 1
SL2.40ch02	24524339	24524499	+	Solyc02g050140.2	IntronR	1.39	8.22	5.92	1.2	5.02	4.2	0.89	4.28	4.82	1.53	12.28	8.03	1.39	8.13	5.84	1.52	6.44	4.24	AT5G23390	--	--
SL2.40ch02	26961689	26961773	+	Solyc02g055440.2	IntronR	0.63	6.23	9.9	0.25	2.61	10.44	-	-	-	-	-	-	-	-	-	-	-	-	AT3G19800	--	--
SL2.40ch02	26963334	26966615	-	Solyc02g055460.1	IntronR	0.73	2.88	3.93	0.99	4.44	4.46	-	-	-	-	-	-	-	-	-	-	-	-	AT3G19780	--	--
SL2.40ch02	26977412	26977494	-	Solyc02g055460.1	IntronR	-	-	-	2.23	5.14	2.31	1.24	2.23	1.8	0.51	1.94	3.8	-	-	-	-	-	-	AT3G19780	--	--
SL2.40ch02	27858240	27858914	-	Solyc02g061760.2	IntronR	-	-	-	-	-	-	0.41	1.49	3.68	-	-	-	-	-	-	-	-	-	AT4G38380	--	--
SL2.40ch02	27860457	27860698	-	Solyc02g061760.2	IntronR	-	-	-	-	-	-	0.21	1.64	7.69	-	-	-	-	-	-	-	-	-	AT4G38380	--	--
SL2.40ch02	27868241	27868327	+	Solyc02g061770.2	IntronR	-	-	-	-	-	-	0.24	4.11	17.3	-	-	-	-	-	-	-	-	-	AT3G12500	PR3	PATHOGENESIS-RELATED 3
SL2.40ch02	28071423	28072337	-	Solyc02g061940.2	IntronR	-	-	-	-	-	-	0.21	0.86	4.14	-	-	-	-	-	-	-	-	-	AT2G24960	--	--
SL2.40ch02	28075610	28075744	-	Solyc02g061950.2	IntronR	-	-	-	0.33	1.17	3.58	-	-	-	-	-	-	-	-	-	-	-	-	AT1G63855	--	--
SL2.40ch02	28139018	28139288	+	Solyc02g061990.2	IntronR	-	-	-	0.29	0.61	2.11	-	-	-	-	-	-	-	-	-	-	-	-	AT2G17770	FDP	FD PARALOG
SL2.40ch02	28320000	28320138	+	Solyc02g062170.2	IntronR	-	-	-	0.48	1.79	3.74	-	-	-	-	-	-	-	-	-	-	-	-	AT5G66230	--	--
SL2.40ch02	28321919	28322167	-	Solyc02g062180.2	IntronR	-	-	-	-	-	-	-	-	-	-	-	-	-	-	-	0.72	0.82	1.13	AT2G17970	--	--
SL2.40ch02	28453002	28453043	+	Solyc02g062270.2	IntronR	0.96	33.45	34.85	1.09	54.35	49.88	1.27	42.42	33.45	1.03	36.08	35.1	0.86	30.1	34.96	0.94	18.77	19.9
SL2.40ch02	28453917	28454698	+	Solyc02g062290.2	IntronR	1.42	33.91	23.83	1.49	54.47	36.47	1.36	25.75	19	0.84	31.13	37.15	0.87	26.04	29.81	0.72	16.45	22.73	AT2G44710	--	--
SL2.40ch02	28523365	28523743	-	Solyc02g062330.1	IntronR	0.61	0.4	0.65	-	-	-	-	-	-	-	-	-	-	-	-	-	-	-	AT5G66310	--	--
SL2.40ch02	28559993	28560093	+	Solyc02g062370.2	IntronR	0.55	3.16	5.74	-	-	-	0.52	5.31	10.25	0.55	11.92	21.55	0.39	2.69	6.91	0.55	3.64	6.64	AT2G16485	NERD	Needed for RDR2-independent DNA methylation
SL2.40ch02	28568265	28569088	+	Solyc02g062390.2	IntronR	-	-	-	-	-	-	0.26	1.41	5.46	-	-	-	-	-	-	-	-	-
SL2.40ch02	28853901	28854188	-	Solyc02g062550.2	IntronR	-	-	-	-	-	-	-	-	-	-	-	-	0.38	0.87	2.29	0.21	5.43	26.03	AT3G50930	BCS1	cytochrome BC1 synthesis
SL2.40ch02	28966796	28967164	+	Solyc02g062640.2	IntronR	-	-	-	-	-	-	-	-	-	-	-	-	-	-	-	0.24	2.34	9.88	AT2G18250	COAD	4-phosphopantetheine adenylyltransferase
SL2.40ch02	28967730	28967834	+	Solyc02g062640.2	IntronR	-	-	-	-	-	-	0.27	7.4	26.92	0.22	2.26	10.27	-	-	-	0.94	2.82	2.99	AT2G18250	COAD	4-phosphopantetheine adenylyltransferase
SL2.40ch02	28990103	28990186	-	Solyc02g062690.2	IntronR	-	-	-	-	-	-	-	-	-	0.49	14.24	29.16	0.27	6.44	24.23	0.52	3.48	6.69	AT2G18300	HBI1	HOMOLOG OF BEE2 INTERACTING WITH IBH 1
SL2.40ch02	29073427	29073982	+	Solyc02g062730.2	IntronR	0.87	1.23	1.4	0.22	1.01	4.55	-	-	-	-	-	-	-	-	-	-	-	-
SL2.40ch02	29091527	29091647	+	Solyc02g062740.2	IntronR	-	-	-	-	-	-	0.2	1.44	7.16	-	-	-	-	-	-	-	-	-	AT5G14620	DRM2	domains rearranged methyltransferase 2
SL2.40ch02	29154420	29154520	-	Solyc02g062790.2	IntronR	-	-	-	-	-	-	-	-	-	-	-	-	-	-	-	0.61	1.82	2.99	AT2G18470	PERK4	proline-rich extensin-like receptor kinase 4
SL2.40ch02	29158780	29159249	-	Solyc02g062800.2	IntronR	-	-	-	-	-	-	0.21	0.66	3.09	-	-	-	-	-	-	0.44	5.84	13.28	AT5G49610	--	--
SL2.40ch02	29441719	29442324	+	Solyc02g062920.2	IntronR	0.37	2.07	5.63	0.23	1.98	8.61	-	-	-	-	-	-	0.74	2.04	2.75	-	-	-	AT4G36690	ATU2AF65A
SL2.40ch02	29446860	29447153	+	Solyc02g062920.2	IntronR	-	-	-	-	-	-	0.35	3.46	9.8	-	-	-	-	-	-	-	-	-	AT4G36690	ATU2AF65A
SL2.40ch02	29449872	29450007	+	Solyc02g062930.2	IntronR	-	-	-	-	-	-	0.59	2.95	5.03	-	-	-	-	-	-	-	-	-
SL2.40ch02	29450079	29454785	+	Solyc02g062930.2	IntronR	-	-	-	-	-	-	-	-	-	-	-	-	-	-	-	0.68	0.52	0.77
SL2.40ch02	29474766	29477698	-	Solyc02g062950.2	IntronR	0.26	1.13	4.37	-	-	-	-	-	-	-	-	-	-	-	-	-	-	-	AT4G36730	GBF1	G-box binding factor 1
SL2.40ch02	29667447	29667522	+	Solyc02g063050.2	IntronR	-	-	-	-	-	-	0.68	5.19	7.63	0.32	3.99	12.57	-	-	-	0.43	3.81	8.93	AT5G23490	--	--
SL2.40ch02	29667613	29668488	+	Solyc02g063050.2	IntronR	-	-	-	-	-	-	0.49	2.82	5.74	-	-	-	-	-	-	-	-	-	AT5G23490	--	--
SL2.40ch02	29811915	29811994	+	Solyc02g063160.2	IntronR	0.77	7.67	9.93	1.46	22.92	15.72	1.22	11.19	9.2	0.6	10.87	18.16	1.04	7.03	6.76	1.32	6.41	4.86	AT5G16120	--	--
SL2.40ch02	29814315	29814397	+	Solyc02g063160.2	IntronR	-	-	-	0.72	2.33	3.22	-	-	-	-	-	-	-	-	-	-	-	-	AT5G16120	--	--
SL2.40ch02	29814543	29816007	+	Solyc02g063160.2	IntronR	-	-	-	-	-	-	0.8	0.81	1.01	-	-	-	-	-	-	-	-	-	AT5G16120	--	--
SL2.40ch02	29821133	29821204	+	Solyc02g063170.2	IntronR	-	-	-	-	-	-	-	-	-	-	-	-	0.77	3.13	4.09	-	-	-	AT1G67080	ABA4	abscisic acid (ABA)-deficient 4
SL2.40ch02	29821292	29821410	+	Solyc02g063170.2	IntronR	0.65	2.78	4.27	0.64	2.51	3.9	1.5	2.28	1.52	-	-	-	-	-	-	-	-	-	AT1G67080	ABA4	abscisic acid (ABA)-deficient 4
SL2.40ch02	29882963	29883077	+	Solyc02g063250.2	IntronR	-	-	-	-	-	-	0.2	1.92	9.43	-	-	-	-	-	-	-	-	-	AT4G25130	PMSR4	peptide met sulfoxide reductase 4
SL2.40ch02	29908855	29908934	-	Solyc02g063270.2	IntronR	0.93	44.13	47.57	0.97	32.28	33.17	0.63	10.23	16.17	0.68	14.73	21.56	1.28	2.81	2.19	0.42	2.01	4.84	AT1G71140	--	--
SL2.40ch02	29910018	29910783	-	Solyc02g063270.2	IntronR	-	-	-	0.27	1.64	6.14	-	-	-	-	-	-	-	-	-	-	-	-	AT1G71140	--	--
SL2.40ch02	30077380	30078333	+	Solyc02g063410.2	IntronR	-	-	-	-	-	-	0.29	0.36	1.23	-	-	-	-	-	-	-	-	-	AT5G65660	--	--
SL2.40ch02	30099012	30099570	-	Solyc02g063430.2	IntronR	-	-	-	-	-	-	0.42	2.46	5.82	-	-	-	-	-	-	-	-	-	AT5G65640	bHLH093	beta HLH protein 93
SL2.40ch02	30121103	30121210	-	Solyc02g063450.2	IntronR	1.55	79.25	51.21	1.57	123.92	78.68	1.92	105.9	55.03	1.25	60.32	48.26	1.04	27.51	26.45	1.28	71.83	56.21	AT4G37900	--	--
SL2.40ch02	30125708	30126300	-	Solyc02g063450.2	IntronR	-	-	-	-	-	-	-	-	-	0.35	0.68	1.91	-	-	-	-	-	-	AT4G37900	--	--
SL2.40ch02	30219778	30220290	+	Solyc02g063530.2	IntronR	-	-	-	0.21	8.17	38.36	0.24	14.59	60.18	0.25	3.22	13.04	0.24	5.45	22.63	0.29	5.6	19.66
SL2.40ch02	30272543	30272619	+	Solyc02g064580.2	IntronR	-	-	-	-	-	-	-	-	-	0.32	2.04	6.47	-	-	-	0.86	4.35	5.07	AT5G67610	--	--
SL2.40ch02	30290587	30292322	+	Solyc02g064620.2	IntronR	0.92	0.24	0.26	-	-	-	-	-	-	1.03	0.09	0.09	-	-	-	-	-	-	AT4G20060	EMB1895	EMBRYO DEFECTIVE 1895
SL2.40ch02	30306793	30306955	-	Solyc02g064640.2	IntronR	-	-	-	-	-	-	0.89	10.39	11.66	-	-	-	-	-	-	-	-	-	AT3G49870	ATARLA1C	ADP-ribosylation factor-like A1C
SL2.40ch02	30337979	30338115	+	Solyc02g064680.2	IntronR	-	-	-	0.22	27.91	127.1	-	-	-	-	-	-	-	-	-	-	-	-	AT4G37640	ACA2	calcium ATPase 2
SL2.40ch02	30349351	30349435	-	Solyc02g064690.2	IntronR	1.1	3.51	3.19	-	-	-	-	-	-	-	-	-	-	-	-	-	-	-	AT2G23060	--	--
SL2.40ch02	30420166	30421042	+	Solyc02g064740.2	IntronR	0.65	1.84	2.84	0.52	2.05	3.98	0.96	0.85	0.89	1	3.07	3.08	0.48	0.96	1.98	0.3	0.32	1.06	AT4G37480	--	--
SL2.40ch02	30424604	30424684	+	Solyc02g064740.2	IntronR	0.76	3.73	4.92	-	-	-	-	-	-	-	-	-	1.39	3.73	2.68	-	-	-	AT4G37480	--	--
SL2.40ch02	30528746	30528864	+	Solyc02g064800.2	IntronR	0.43	3.55	8.32	-	-	-	-	-	-	0.37	3.85	10.43	0.23	1.67	7.26	-	-	-	AT4G34280	--	--
SL2.40ch02	30529770	30530247	+	Solyc02g064800.2	IntronR	0.5	13.46	26.9	-	-	-	-	-	-	0.32	10.49	32.92	-	-	-	-	-	-	AT4G34280	--	--
SL2.40ch02	30652417	30652500	+	Solyc02g064960.2	IntronR	0.3	4.13	13.69	-	-	-	-	-	-	-	-	-	-	-	-	-	-	-	AT4G36920	FLO2	FLORAL MUTANT 2
SL2.40ch02	30652525	30652608	+	Solyc02g064960.2	IntronR	0.36	4.28	11.74	-	-	-	-	-	-	0.22	3.1	14.32	-	-	-	-	-	-	AT4G36920	FLO2	FLORAL MUTANT 2
SL2.40ch02	30813566	30813869	-	Solyc02g065070.2	IntronR	-	-	-	-	-	-	0.34	2.65	7.75	-	-	-	-	-	-	-	-	-	AT3G50530	CRK	CDPK-related kinase
SL2.40ch02	30826306	30826730	-	Solyc02g065080.2	IntronR	-	-	-	0.24	2.03	8.44	-	-	-	-	-	-	-	-	-	-	-	-	AT3G50520	--	--
SL2.40ch02	30930555	30930646	-	Solyc02g065190.2	IntronR	0.83	2.09	2.51	-	-	-	-	-	-	-	-	-	-	-	-	-	-	-	AT2G45550	CYP76C4	cytochrome P450, family 76, subfamily C, polypeptide 4
SL2.40ch02	30982033	30982116	+	Solyc02g065230.2	IntronR	-	-	-	1.24	2.67	2.15	-	-	-	0.62	1.94	3.12	-	-	-	-	-	-	AT2G45550	CYP76C4	cytochrome P450, family 76, subfamily C, polypeptide 4
SL2.40ch02	31135878	31135975	+	Solyc02g065360.2	IntronR	0.41	3.98	9.67	0.56	3.66	6.54	-	-	-	-	-	-	-	-	-	-	-	-	AT2G23470	RUS4	ROOT UV-B SENSITIVE 4
SL2.40ch02	31136295	31136502	+	Solyc02g065360.2	IntronR	-	-	-	-	-	-	-	-	-	-	-	-	-	-	-	0.33	2.97	8.88	AT2G23470	RUS4	ROOT UV-B SENSITIVE 4
SL2.40ch02	31159656	31161885	+	Solyc02g065420.2	IntronR	-	-	-	1.46	0.38	0.26	-	-	-	0.47	0.11	0.23	-	-	-	-	-	-	AT3G50810	--	--
SL2.40ch02	31286699	31287435	-	Solyc02g065550.2	IntronR	1.19	8.99	7.57	1.45	9.02	6.24	2.27	72.39	31.85	0.26	8.22	31.55	0.3	10.71	36.27	0.41	22.19	53.62	AT2G23790	--	--
SL2.40ch02	31319880	31322330	-	Solyc02g065580.2	IntronR	-	-	-	-	-	-	0.3	0.45	1.49	-	-	-	-	-	-	-	-	-	AT5G38630	CYB-1	cytochrome B561-1
SL2.40ch02	31328381	31329777	-	Solyc02g065590.2	IntronR	-	-	-	-	-	-	-	-	-	1.07	0.68	0.63	-	-	-	-	-	-	AT3G02410	ICME-LIKE2	Isoprenylcysteine methylesterase-like 2
SL2.40ch02	31330767	31331253	-	Solyc02g065590.2	IntronR	-	-	-	-	-	-	0.9	1.19	1.32	-	-	-	-	-	-	-	-	-	AT3G02410	ICME-LIKE2	Isoprenylcysteine methylesterase-like 2
SL2.40ch02	31391411	31391580	-	Solyc02g065660.2	IntronR	1.65	3.51	2.13	1.75	6.03	3.44	1.61	1	0.62	0.4	1.69	4.28	0.31	1.55	5	-	-	-	AT5G11390	WIT1	WPP domain-interacting protein 1
SL2.40ch02	31432819	31433854	-	Solyc02g065700.2	IntronR	-	-	-	-	-	-	-	-	-	-	-	-	-	-	-	0.27	2.64	9.61	AT5G14390	--	--
SL2.40ch02	31566010	31566120	+	Solyc02g066830.2	IntronR	0.28	1.49	5.34	-	-	-	-	-	-	-	-	-	-	-	-	-	-	-	AT5G60980	--	--
SL2.40ch02	31765859	31767609	-	Solyc02g066940.2	IntronR	0.29	4.26	14.83	0.28	2.25	7.98	-	-	-	0.2	2.19	10.75	-	-	-	-	-	-	AT3G29390	RIK	RS2-interacting KH protein
SL2.40ch02	31768632	31769172	-	Solyc02g066940.2	IntronR	0.37	5.07	13.66	-	-	-	-	-	-	0.37	3.85	10.29	-	-	-	-	-	-	AT3G29390	RIK	RS2-interacting KH protein
SL2.40ch02	31874245	31874658	-	Solyc02g067060.2	IntronR	-	-	-	0.38	0.89	2.33	-	-	-	0.2	0.56	2.74	0.32	1.16	3.64	-	-	-	AT3G01040	GAUT13	galacturonosyltransferase 13
SL2.40ch02	31887421	31887463	-	Solyc02g067080.2	IntronR	0.31	7.68	25.01	0.24	4.63	19.59	-	-	-	0.24	6.95	29.37	0.35	8.17	23.52	0.34	6.61	19.17	AT5G15490	UGD3	UDP-glucose dehydrogenase 3
SL2.40ch02	31904172	31904304	+	Solyc02g067090.2	IntronR	0.3	7.38	24.24	-	-	-	-	-	-	0.2	4.95	24.56	-	-	-	-	-	-	AT1G13030	--	--
SL2.40ch02	31904756	31904979	+	Solyc02g067090.2	IntronR	0.28	2.22	7.86	-	-	-	-	-	-	-	-	-	-	-	-	-	-	-	AT1G13030	--	--
SL2.40ch02	31906085	31906327	+	Solyc02g067090.2	IntronR	0.31	2.03	6.64	0.25	2.61	10.41	0.67	2	2.98	-	-	-	0.28	0.73	2.67	0.36	0.96	2.65	AT1G13030	--	--
SL2.40ch02	31920591	31920662	-	Solyc02g067120.2	IntronR	0.48	24.1	49.96	1.22	68.59	56.27	1.81	69.34	38.36	-	-	-	0.26	6.97	26.73	-	-	-	AT5G39530	--	--
SL2.40ch02	31920859	31920935	-	Solyc02g067120.2	IntronR	0.24	21.95	90.54	0.36	34.81	97.22	0.38	23.65	62.49	-	-	-	-	-	-	0.37	10.61	28.8	AT5G39530	--	--
SL2.40ch02	31968079	31968269	-	Solyc02g067200.2	IntronR	0.95	1.63	1.72	1.59	2.86	1.8	-	-	-	0.86	1.49	1.73	-	-	-	-	-	-	AT5G15280	--	--
SL2.40ch02	31985411	31985571	-	Solyc02g067220.2	IntronR	3.43	3.83	1.12	4.23	9.48	2.24	4.88	2.96	0.61	-	-	-	-	-	-	-	-	-	AT5G39670	--	--
SL2.40ch02	32027847	32028974	-	Solyc02g067260.1	IntronR	0.54	0.73	1.34	0.27	0.68	2.51	-	-	-	1.03	0.21	0.2	-	-	-	-	-	-	AT1G26800	--	--
SL2.40ch02	32033978	32034163	-	Solyc02g067270.1	IntronR	0.99	2.78	2.8	1.16	3.17	2.74	-	-	-	-	-	-	-	-	-	-	-	-
SL2.40ch02	32034223	32036029	-	Solyc02g067270.1	IntronR	1.17	1.53	1.31	1.17	1.2	1.02	-	-	-	-	-	-	-	-	-	-	-	-
SL2.40ch02	32073090	32073180	+	Solyc02g067310.2	IntronR	0.57	14.83	26.07	0.48	13.84	28.98	0.25	2.17	8.84	0.24	2.48	10.15	0.42	4.6	11.02	-	-	-	AT3G28920	ZHD9	ZINC FINGER HOMEODOMAIN 9
SL2.40ch02	32119061	32119638	-	Solyc02g067340.2	IntronR	0.29	1.81	6.32	0.24	3.39	14.26	-	-	-	-	-	-	-	-	-	-	-	-	AT3G47600	MYB94	myb domain protein 94
SL2.40ch02	32134427	32134548	+	Solyc02g067350.2	IntronR	-	-	-	-	-	-	1.83	3.41	1.86	-	-	-	-	-	-	-	-	-	AT5G39785	--	--
SL2.40ch02	32143554	32143645	-	Solyc02g067370.2	IntronR	1.05	4.87	4.64	1.53	7	4.58	1.23	6.54	5.33	2.65	10.42	3.93	4.61	6.58	1.43	5.6	8.97	1.6	AT1G18800	NRP2	NAP1-related protein 2
SL2.40ch02	32251757	32251876	-	Solyc02g067480.2	IntronR	-	-	-	-	-	-	-	-	-	-	-	-	-	-	-	0.64	1.75	2.73	AT5G39940	--	--
SL2.40ch02	32252990	32253079	-	Solyc02g067480.2	IntronR	-	-	-	-	-	-	-	-	-	-	-	-	-	-	-	0.7	3.8	5.43	AT5G39940	--	--
SL2.40ch02	32267769	32268354	-	Solyc02g067520.2	IntronR	1.55	17.09	10.99	1.12	5.41	4.85	1.38	1.18	0.85	0.66	1.05	1.61	0.91	0.88	0.97	0.86	0.56	0.65
SL2.40ch02	32303036	32303111	+	Solyc02g067570.2	IntronR	0.24	2.42	10.17	-	-	-	-	-	-	-	-	-	-	-	-	-	-	-	AT5G15020	SNL2	SIN3-like 2
SL2.40ch02	32303140	32303292	+	Solyc02g067570.2	IntronR	0.42	2.05	4.85	0.38	3.48	9.08	0.36	1.83	5.09	-	-	-	-	-	-	0.38	1.64	4.29	AT5G15020	SNL2	SIN3-like 2
SL2.40ch02	32308085	32309023	+	Solyc02g067570.2	IntronR	-	-	-	-	-	-	0.29	0.82	2.86	-	-	-	-	-	-	-	-	-	AT5G15020	SNL2	SIN3-like 2
SL2.40ch02	32311848	32312028	+	Solyc02g067570.2	IntronR	-	-	-	0.2	2.33	11.58	-	-	-	-	-	-	-	-	-	-	-	-	AT5G15020	SNL2	SIN3-like 2
SL2.40ch02	32395589	32395635	-	Solyc02g067690.2	IntronR	3.43	30.02	8.74	4.92	48.98	9.95	5.23	37.8	7.22	3.35	57.07	17.02	4.25	56.98	13.39	3.14	95.87	30.5	AT2G16890	--	--
SL2.40ch02	32424864	32424944	-	Solyc02g067730.1	IntronR	0.42	6.16	14.82	-	-	-	-	-	-	-	-	-	-	-	-	-	-	-	AT5G40310	--	--
SL2.40ch02	32512322	32512404	-	Solyc02g067820.2	IntronR	0.25	2.23	8.92	-	-	-	-	-	-	0.51	6.02	11.75	0.56	4.89	8.81	0.28	2.42	8.71	AT5G19130	--	--
SL2.40ch02	32515172	32515221	-	Solyc02g067820.2	IntronR	2.45	22.38	9.14	3.22	30.17	9.37	2.34	17.83	7.63	2.41	25.29	10.51	2.01	19.48	9.7	3.03	22.65	7.47	AT5G19130	--	--
SL2.40ch02	32540222	32540419	+	Solyc02g067860.2	IntronR	0.22	1.74	7.92	-	-	-	-	-	-	-	-	-	0.32	2.34	7.35	-	-	-	AT5G14500	--	--
SL2.40ch02	32543015	32543236	+	Solyc02g067860.2	IntronR	0.36	8.94	24.96	-	-	-	0.25	5.37	21.22	0.25	12.36	50.17	-	-	-	-	-	-	AT5G14500	--	--
SL2.40ch02	32592283	32592375	-	Solyc02g067930.2	IntronR	-	-	-	-	-	-	0.29	2.47	8.42	-	-	-	-	-	-	-	-	-	AT5G40610	GPDHp	Glycerol-3-phosphate dehydrogenase plastidic
SL2.40ch02	32592438	32592548	-	Solyc02g067930.2	IntronR	0.21	2.06	9.81	-	-	-	-	-	-	-	-	-	-	-	-	-	-	-	AT5G40610	GPDHp	Glycerol-3-phosphate dehydrogenase plastidic
SL2.40ch02	32592655	32592735	-	Solyc02g067930.2	IntronR	-	-	-	-	-	-	0.59	3.43	5.86	-	-	-	-	-	-	-	-	-	AT5G40610	GPDHp	Glycerol-3-phosphate dehydrogenase plastidic
SL2.40ch02	32604179	32604269	+	Solyc02g067940.1	IntronR	-	-	-	-	-	-	2.12	39.25	18.56	-	-	-	-	-	-	0.64	64.85	101.22	AT5G40690	--	--
SL2.40ch02	32630298	32630387	-	Solyc02g067990.2	IntronR	-	-	-	-	-	-	-	-	-	-	-	-	0.64	2.24	3.48	-	-	-	AT5G40740	2013-08-06	augmin subunit 6
SL2.40ch02	32646442	32646709	+	Solyc02g068000.2	IntronR	1.36	3.76	2.77	0.93	3.11	3.33	1.09	0.76	0.69	1.48	2.62	1.77	1.26	1.49	1.18	-	-	-	AT3G26000	--	--
SL2.40ch02	32650211	32650982	-	Solyc02g068010.2	IntronR	0.24	1.76	7.34	0.3	2.12	6.99	-	-	-	-	-	-	0.4	1.59	3.98	-	-	-	AT5G14280	--	--
SL2.40ch02	32726646	32726799	+	Solyc02g068100.2	IntronR	-	-	-	-	-	-	0.24	3	12.54	-	-	-	-	-	-	-	-	-	AT5G14170	CHC1
SL2.40ch02	32813016	32813433	-	Solyc02g068240.2	IntronR	-	-	-	-	-	-	0.26	0.86	3.28	0.25	7.76	30.79	0.21	3.25	15.24	0.4	2.58	6.49	AT3G51520	DGAT2	diacylglycerol acyltransferase 2
SL2.40ch02	32826956	32827911	-	Solyc02g068270.2	IntronR	0.46	3.16	6.93	0.28	1.22	4.38	0.25	0.72	2.84	0.3	1.26	4.21	0.22	0.79	3.55	0.31	1.29	4.16	AT3G51510	--	--
SL2.40ch02	32842315	32842396	+	Solyc02g068280.2	IntronR	-	-	-	-	-	-	-	-	-	-	-	-	-	-	-	0.75	3.49	4.67	AT4G10520	--	--
SL2.40ch02	32843465	32843675	+	Solyc02g068280.2	IntronR	-	-	-	-	-	-	-	-	-	-	-	-	-	-	-	0.35	1.88	5.43	AT4G10520	--	--
SL2.40ch02	32871975	32872892	-	Solyc02g068320.2	IntronR	-	-	-	-	-	-	0.28	0.79	2.83	-	-	-	-	-	-	0.26	0.24	0.9	AT1G14130	--	--
SL2.40ch02	32909739	32909813	-	Solyc02g068380.2	IntronR	-	-	-	-	-	-	0.32	4.45	13.95	-	-	-	-	-	-	-	-	-	AT4G20070	ATAAH	allantoate amidohydrolase
SL2.40ch02	32910930	32911037	-	Solyc02g068380.2	IntronR	-	-	-	-	-	-	-	-	-	-	-	-	-	-	-	0.35	20.79	58.8	AT4G20070	ATAAH	allantoate amidohydrolase
SL2.40ch02	32969038	32969279	-	Solyc02g068440.2	IntronR	1	10.8	10.84	0.97	9.73	10.02	0.94	5.38	5.75	0.42	0.69	1.65	0.26	1.34	5.19	0.89	2.62	2.95	AT4G20030	--	--
SL2.40ch02	33078012	33078280	-	Solyc02g068550.1	IntronR	0.91	1.19	1.32	0.89	1.24	1.4	-	-	-	0.51	0.8	1.56	0.64	0.68	1.06	-	-	-	AT4G15090	FAR1	FAR-RED IMPAIRED RESPONSE 1
SL2.40ch02	33143724	33143859	-	Solyc02g068600.2	IntronR	-	-	-	0.5	3.96	7.89	2.67	20.66	7.75	-	-	-	0.24	1.28	5.37	0.53	1.13	2.12	AT5G35810	--	--
SL2.40ch02	33144461	33144534	-	Solyc02g068600.2	IntronR	-	-	-	-	-	-	0.21	3.39	15.97	-	-	-	-	-	-	-	-	-	AT5G35810	--	--
SL2.40ch02	33190910	33191195	-	Solyc02g068660.1	IntronR	-	-	-	-	-	-	0.25	0.6	2.36	-	-	-	-	-	-	-	-	-	AT1G16120	WAKL1	wall associated kinase-like 1
SL2.40ch02	33214349	33214435	-	Solyc02g068700.2	IntronR	-	-	-	0.69	10.76	15.51	0.51	4.46	8.72	-	-	-	-	-	-	-	-	-	AT1G31160	HINT 2	HISTIDINE TRIAD NUCLEOTIDE-BINDING 2
SL2.40ch02	33260312	33260727	-	Solyc02g068760.2	IntronR	0.57	2.57	4.47	0.62	1.17	1.87	0.45	1.06	2.34	-	-	-	-	-	-	-	-	-	AT2G35130	--	--
SL2.40ch02	33286176	33286436	+	Solyc02g068800.1	IntronR	-	-	-	-	-	-	-	-	-	-	-	-	150.6	2.78	0.02	-	-	-
SL2.40ch02	33322941	33323185	-	Solyc02g068830.1	IntronR	-	-	-	-	-	-	-	-	-	-	-	-	0.54	0.95	1.75	-	-	-	AT3G47090	--	--
SL2.40ch02	33332535	33333083	+	Solyc02g068860.1	IntronR	-	-	-	0.92	1.53	1.66	-	-	-	-	-	-	-	-	-	-	-	-
SL2.40ch02	33545533	33545635	+	Solyc02g069010.2	IntronR	0.3	4.56	15.35	1.49	17	11.39	0.79	7.06	8.99	0.44	5.4	12.26	0.61	6.81	11.12	0.22	3.48	15.61	AT1G31190	IMPL1	myo-inositol monophosphatase like 1
SL2.40ch02	33554864	33555077	-	Solyc02g069030.2	IntronR	1.23	27.25	22.14	0.68	9.86	14.48	0.59	5.75	9.79	0.42	5.62	13.46	0.27	3.41	12.79	0.46	3.28	7.19	AT4G19840	PP2-A1	phloem protein 2-A1
SL2.40ch02	33556448	33557040	-	Solyc02g069040.2	IntronR	0.22	0.89	4.03	-	-	-	-	-	-	-	-	-	-	-	-	-	-	-	AT4G19840	PP2-A1	phloem protein 2-A1
SL2.40ch02	33642043	33642252	-	Solyc02g069100.2	IntronR	-	-	-	-	-	-	0.38	3.54	9.36	-	-	-	-	-	-	0.28	2.97	10.77	AT1G02305	--	--
SL2.40ch02	33664223	33665623	+	Solyc02g069130.2	IntronR	-	-	-	0.28	3.3	11.78	-	-	-	-	-	-	-	-	-	-	-	-	AT4G19830	--	--
SL2.40ch02	33686322	33686496	+	Solyc02g069160.2	IntronR	-	-	-	-	-	-	-	-	-	-	-	-	-	-	-	0.23	1.28	5.46	AT1G71800	CSTF64	cleavage stimulating factor 64
SL2.40ch02	33744687	33749432	-	Solyc02g069220.1	IntronR	-	-	-	-	-	-	2.36	0.32	0.14	-	-	-	-	-	-	-	-	-
SL2.40ch02	33786349	33787134	+	Solyc02g069260.2	IntronR	-	-	-	-	-	-	0.25	3.4	13.78	-	-	-	-	-	-	0.2	3.82	18.73	AT1G31280	AtAGO2
SL2.40ch02	33870688	33870764	-	Solyc02g069380.2	IntronR	-	-	-	-	-	-	-	-	-	-	-	-	0.31	2.71	8.86	-	-	-	AT3G55600	--	--
SL2.40ch02	33882424	33883101	+	Solyc02g069400.2	IntronR	-	-	-	-	-	-	2.02	1.01	0.5	-	-	-	-	-	-	-	-	-	AT5G14930	SAG101	senescence-associated gene 101
SL2.40ch02	33883673	33884012	+	Solyc02g069400.2	IntronR	-	-	-	-	-	-	0.35	0.72	2.08	-	-	-	-	-	-	0.22	0.77	3.54	AT5G14930	SAG101	senescence-associated gene 101
SL2.40ch02	34009728	34009874	-	Solyc02g069580.2	IntronR	3.06	5.86	1.92	1.39	2.14	1.54	1.43	3.64	2.54	8.24	6.79	0.82	-	-	-	5.03	14.86	2.95	AT1G30620	UXE1	UDP-D-XYLOSE 4-EPIMERASE 1
SL2.40ch02	34090817	34091004	-	Solyc02g069670.2	IntronR	2.13	8.97	4.21	1.27	8.85	6.96	0.82	2.28	2.79	3.21	5.47	1.71	5.56	5.86	1.05	4.21	2.14	0.51	AT5G11720	--	--
SL2.40ch02	34111565	34111619	-	Solyc02g069710.2	IntronR	-	-	-	-	-	-	0.77	3.92	5.11	-	-	-	0.7	4.64	6.59	0.75	7.19	9.54	AT1G54115	CCX4	cation calcium exchanger 4
SL2.40ch02	34141433	34141538	-	Solyc02g069750.1	IntronR	-	-	-	-	-	-	-	-	-	-	-	-	-	-	-	0.41	2.56	6.29	AT1G74320	--	--
SL2.40ch02	34145050	34147543	-	Solyc02g069750.1	IntronR	0.57	0.89	1.56	-	-	-	4.97	24.74	4.98	0.28	0.88	3.15	-	-	-	2.1	9.76	4.64	AT1G74320	--	--
SL2.40ch02	34168000	34169844	+	Solyc02g069770.2	IntronR	-	-	-	-	-	-	-	-	-	-	-	-	-	-	-	0.24	0.7	2.93	AT4G05410	YAO	YAOZHE
SL2.40ch02	34213904	34216074	-	Solyc02g069810.1	IntronR	-	-	-	-	-	-	-	-	-	0.38	0.13	0.35	-	-	-	-	-	-	AT3G15605	--	--
SL2.40ch02	34241725	34242095	-	Solyc02g069830.2	IntronR	0.37	1.34	3.63	-	-	-	-	-	-	0.32	1.12	3.5	-	-	-	-	-	-	AT2G34710	PHB-1D	PHABULOSA 1D
SL2.40ch02	34250278	34250450	+	Solyc02g069840.2	IntronR	0.26	1.26	4.82	-	-	-	-	-	-	-	-	-	-	-	-	-	-	-	AT1G16740	--	--
SL2.40ch02	34264498	34264839	-	Solyc02g069880.2	IntronR	0.62	2.31	3.73	0.8	1.06	1.33	0.34	0.63	1.85	-	-	-	-	-	-	-	-	-	AT4G27880	--	--
SL2.40ch02	34282475	34282754	+	Solyc02g069920.2	IntronR	-	-	-	-	-	-	0.57	0.76	1.32	-	-	-	0.26	1.32	5.15	-	-	-	AT1G30520	AAE14	acyl-activating enzyme 14
SL2.40ch02	34283116	34283578	+	Solyc02g069920.2	IntronR	0.5	2.74	5.48	0.53	2.27	4.29	-	-	-	-	-	-	0.25	2.07	8.37	-	-	-	AT1G30520	AAE14	acyl-activating enzyme 14
SL2.40ch02	34283969	34284306	+	Solyc02g069920.2	IntronR	0.69	14.9	21.63	0.55	9.87	18.02	-	-	-	-	-	-	-	-	-	-	-	-	AT1G30520	AAE14	acyl-activating enzyme 14
SL2.40ch02	34291847	34292893	-	Solyc02g069940.2	IntronR	-	-	-	0.24	0.95	3.9	-	-	-	0.34	1.03	3.05	-	-	-	-	-	-	AT2G34730	--	--
SL2.40ch02	34298244	34298874	-	Solyc02g069940.2	IntronR	-	-	-	-	-	-	0.31	2.45	7.85	-	-	-	-	-	-	-	-	-	AT2G34730	--	--
SL2.40ch02	34338370	34340208	+	Solyc02g069970.2	IntronR	0.9	2.54	2.81	0.67	2.29	3.39	0.29	0.27	0.92	0.51	2.69	5.3	0.64	2.42	3.77	0.45	0.62	1.36	AT1G30570	HERK2	hercules receptor kinase 2
SL2.40ch02	34411201	34411606	-	Solyc02g070050.2	IntronR	-	-	-	-	-	-	0.36	1.77	4.97	-	-	-	-	-	-	-	-	-	AT2G34770	FAH1	fatty acid hydroxylase 1
SL2.40ch02	34563474	34563589	-	Solyc02g070220.2	IntronR	1.46	4.72	3.24	0.26	2.07	7.96	0.48	2.1	4.35	-	-	-	-	-	-	-	-	-	AT1G30660	--	--
SL2.40ch02	34679581	34679690	+	Solyc02g070320.2	IntronR	0.36	14.42	40.36	0.31	13.55	44.28	0.26	6.84	26.51	-	-	-	-	-	-	-	-	-	AT5G58420	--	--
SL2.40ch02	34685931	34686022	+	Solyc02g070340.2	IntronR	-	-	-	-	-	-	-	-	-	-	-	-	-	-	-	0.69	3.32	4.81	AT5G58420	--	--
SL2.40ch02	34689432	34689517	+	Solyc02g070350.2	IntronR	-	-	-	-	-	-	0.26	4.82	18.57	-	-	-	-	-	-	-	-	-	AT5G58420	--	--
SL2.40ch02	34694021	34695709	-	Solyc02g070370.2	IntronR	1.29	3.39	2.62	1.64	5.45	3.33	1.29	2.86	2.22	-	-	-	-	-	-	1.06	0.49	0.46	AT5G48620	--	--
SL2.40ch02	34696240	34696349	-	Solyc02g070370.2	IntronR	1.52	1.62	1.07	4.39	9.19	2.09	3.78	8.62	2.28	-	-	-	-	-	-	-	-	-	AT5G48620	--	--
SL2.40ch02	34698263	34699090	-	Solyc02g070390.2	IntronR	-	-	-	0.26	4.28	16.56	0.22	3.73	16.71	-	-	-	-	-	-	-	-	-	AT2G34640	TAC12
SL2.40ch02	34699191	34699345	-	Solyc02g070390.2	IntronR	-	-	-	-	-	-	-	-	-	-	-	-	-	-	-	0.26	2.15	8.24	AT2G34640	TAC12
SL2.40ch02	34721544	34721614	-	Solyc02g070420.2	IntronR	1.59	11.84	7.45	1.99	19.75	9.93	0.88	3.14	3.57	2.19	11.58	5.3	1.19	8.03	6.74	2.43	8.87	3.65	AT2G34530	--	--
SL2.40ch02	34799645	34800177	+	Solyc02g070480.2	IntronR	0.74	26.71	36.19	0.64	31.58	49.07	0.69	33.32	48.22	0.86	27.61	32.2	0.83	22.56	27.05	0.78	26.59	34.29	AT4G18380	--	--
SL2.40ch02	34839439	34839517	-	Solyc02g070530.2	IntronR	-	-	-	-	-	-	0.29	4.51	15.74	-	-	-	-	-	-	-	-	-	AT5G46240	KAT1	potassium channel in Arabidopsis thaliana 1
SL2.40ch02	34841449	34841544	-	Solyc02g070530.2	IntronR	-	-	-	-	-	-	0.44	1.87	4.22	-	-	-	-	-	-	-	-	-	AT5G46240	KAT1	potassium channel in Arabidopsis thaliana 1
SL2.40ch02	3487610	3487688	-	Solyc02g005520.2	IntronR	0.47	3.31	7.1	0.56	4.23	7.57	-	-	-	-	-	-	-	-	-	-	-	-
SL2.40ch02	3487741	3487903	-	Solyc02g005520.2	IntronR	0.38	1.11	2.93	-	-	-	-	-	-	-	-	-	-	-	-	-	-	-
SL2.40ch02	34878706	34879403	+	Solyc02g070560.2	IntronR	-	-	-	0.23	0.28	1.21	-	-	-	-	-	-	-	-	-	-	-	-	AT4G18270	TRANS11	translocase 11
SL2.40ch02	34879596	34879805	+	Solyc02g070560.2	IntronR	-	-	-	-	-	-	-	-	-	-	-	-	-	-	-	0.49	0.87	1.77	AT4G18270	TRANS11	translocase 11
SL2.40ch02	34950816	34952014	+	Solyc02g070740.1	IntronR	-	-	-	-	-	-	-	-	-	-	-	-	1.11	0.46	0.41	-	-	-
SL2.40ch02	35014205	35016388	+	Solyc02g070850.1	IntronR	2.39	0.59	0.25	-	-	-	-	-	-	-	-	-	-	-	-	-	-	-
SL2.40ch02	35044835	35045538	+	Solyc02g070860.2	IntronR	-	-	-	-	-	-	0.41	1.5	3.61	-	-	-	-	-	-	-	-	-	AT3G59090	Cand3	candidate G-protein Coupled Receptor 3
SL2.40ch02	35045701	35046168	+	Solyc02g070860.2	IntronR	0.26	1.56	6.05	0.24	2.36	9.74	0.46	1.84	3.98	-	-	-	-	-	-	0.85	2.64	3.09	AT3G59090	Cand3	candidate G-protein Coupled Receptor 3
SL2.40ch02	35069904	35070355	+	Solyc02g070890.2	IntronR	0.26	0.69	2.68	-	-	-	-	-	-	-	-	-	-	-	-	-	-	-	AT5G46330	FLS2	FLAGELLIN-SENSITIVE 2
SL2.40ch02	35078436	35079041	-	Solyc02g070920.2	IntronR	-	-	-	0.2	1.29	6.39	-	-	-	-	-	-	-	-	-	-	-	-
SL2.40ch02	35105877	35105981	-	Solyc02g071040.2	IntronR	-	-	-	-	-	-	0.61	2.59	4.25	-	-	-	-	-	-	-	-	-	AT4G18240	SSIV	STARCH SYNTHASE 4
SL2.40ch02	35106130	35107007	-	Solyc02g071040.2	IntronR	-	-	-	-	-	-	0.23	0.76	3.32	-	-	-	-	-	-	-	-	-	AT4G18240	SSIV	STARCH SYNTHASE 4
SL2.40ch02	35109961	35110039	-	Solyc02g071040.2	IntronR	-	-	-	-	-	-	0.88	3.1	3.54	-	-	-	-	-	-	1.6	4.13	2.58	AT4G18240	SSIV	STARCH SYNTHASE 4
SL2.40ch02	35239727	35239876	+	Solyc02g071170.2	IntronR	0.65	6.2	9.51	0.6	5.91	9.82	0.71	1.42	1.98	0.34	3.49	10.19	0.38	2.48	6.55	0.49	2.27	4.66	AT1G60970	--	--
SL2.40ch02	35241832	35242722	-	Solyc02g071180.2	IntronR	-	-	-	-	-	-	0.45	1.89	4.19	-	-	-	-	-	-	-	-	-	AT1G29370	--	--
SL2.40ch02	35246216	35246806	-	Solyc02g071180.2	IntronR	-	-	-	-	-	-	0.88	4.93	5.61	-	-	-	-	-	-	-	-	-	AT1G29370	--	--
SL2.40ch02	35246917	35247030	-	Solyc02g071180.2	IntronR	-	-	-	-	-	-	0.36	2.63	7.37	-	-	-	-	-	-	-	-	-	AT1G29370	--	--
SL2.40ch02	35280743	35284263	+	Solyc02g071230.1	IntronR	2.65	0.87	0.33	-	-	-	-	-	-	-	-	-	-	-	-	2.21	0.27	0.12	AT5G46400	PRP39-2
SL2.40ch02	35294234	35295396	+	Solyc02g071240.2	IntronR	-	-	-	-	-	-	0.28	0.26	0.92	-	-	-	-	-	-	-	-	-	AT5G46400	PRP39-2
SL2.40ch02	35334448	35334632	-	Solyc02g071270.1	IntronR	-	-	-	-	-	-	-	-	-	0.23	1.14	4.91	-	-	-	-	-	-	AT1G29400	ML5	MEI2-like protein 5
SL2.40ch02	35369311	35369445	+	Solyc02g071310.2	IntronR	-	-	-	-	-	-	0.86	2.2	2.57	-	-	-	0.39	1.59	4.05	-	-	-	AT1G29520	--	--
SL2.40ch02	35373979	35374085	-	Solyc02g071320.2	IntronR	1.87	154.87	82.64	1.48	237.52	160.14	1.39	141.61	101.91	1.02	42.25	41.51	1.18	72.54	61.25	1	44.86	45.04
SL2.40ch02	35374540	35375026	-	Solyc02g071320.2	IntronR	-	-	-	-	-	-	-	-	-	-	-	-	-	-	-	0.21	5.66	27.6
SL2.40ch02	35433083	35433165	-	Solyc02g071380.2	IntronR	-	-	-	0.38	105.46	277	0.64	139.73	217.18	-	-	-	-	-	-	-	-	-	AT1G17020	SRG1	senescence-related gene 1
SL2.40ch02	35491779	35491872	-	Solyc02g071510.2	IntronR	-	-	-	-	-	-	-	-	-	-	-	-	-	-	-	0.22	3.47	15.92	AT5G14270	BET9	bromodomain and extraterminal domain protein 9
SL2.40ch02	35492274	35492357	-	Solyc02g071510.2	IntronR	-	-	-	-	-	-	1.24	14.91	12.03	-	-	-	-	-	-	0.79	18.78	23.64	AT5G14270	BET9	bromodomain and extraterminal domain protein 9
SL2.40ch02	35497360	35497441	-	Solyc02g071520.2	IntronR	-	-	-	-	-	-	-	-	-	-	-	-	-	-	-	0.26	2.02	7.79	AT3G14770	SWEET2
SL2.40ch02	35553259	35553774	+	Solyc02g071570.2	IntronR	0.31	10.41	33.16	0.36	16.39	45.07	0.4	7.95	20.11	-	-	-	-	-	-	-	-	-	AT4G18975	--	--
SL2.40ch02	35584620	35586259	+	Solyc02g071600.2	IntronR	-	-	-	0.34	1.37	3.99	0.25	0.64	2.53	-	-	-	0.22	1.09	4.89	-	-	-	AT5G45660	--	--
SL2.40ch02	35709944	35710082	-	Solyc02g071780.2	IntronR	-	-	-	0.22	2.61	11.68	-	-	-	-	-	-	-	-	-	-	-	-	AT1G29690	CAD1	constitutively activated cell death 1
SL2.40ch02	35728374	35728905	+	Solyc02g071800.2	IntronR	-	-	-	-	-	-	-	-	-	-	-	-	-	-	-	0.31	0.35	1.13	AT1G07650	--	--
SL2.40ch02	35732242	35732541	+	Solyc02g071800.2	IntronR	0.22	1.1	4.91	-	-	-	-	-	-	-	-	-	-	-	-	-	-	-	AT1G07650	--	--
SL2.40ch02	35733905	35733997	+	Solyc02g071800.2	IntronR	-	-	-	-	-	-	0.3	1.97	6.47	-	-	-	-	-	-	-	-	-	AT1G07650	--	--
SL2.40ch02	35739234	35739394	-	Solyc02g071810.2	IntronR	-	-	-	1.22	2.09	1.71	-	-	-	-	-	-	-	-	-	-	-	-	AT1G07650	--	--
SL2.40ch02	35739512	35739735	-	Solyc02g071810.2	IntronR	-	-	-	-	-	-	0.41	1.29	3.15	-	-	-	-	-	-	-	-	-	AT1G07650	--	--
SL2.40ch02	35740320	35740393	-	Solyc02g071810.2	IntronR	-	-	-	-	-	-	-	-	-	-	-	-	-	-	-	0.84	3.17	3.75	AT1G07650	--	--
SL2.40ch02	35740769	35740907	-	Solyc02g071810.2	IntronR	-	-	-	-	-	-	-	-	-	-	-	-	-	-	-	1.21	4.5	3.72	AT1G07650	--	--
SL2.40ch02	35740947	35741053	-	Solyc02g071810.2	IntronR	-	-	-	-	-	-	-	-	-	-	-	-	-	-	-	1.13	1.76	1.56	AT1G07650	--	--
SL2.40ch02	35744887	35745049	-	Solyc02g071810.2	IntronR	-	-	-	-	-	-	1.5	1.39	0.92	-	-	-	-	-	-	-	-	-	AT1G07650	--	--
SL2.40ch02	35747633	35747727	-	Solyc02g071820.2	IntronR	-	-	-	-	-	-	0.78	5.47	7.04	-	-	-	-	-	-	0.56	3.52	6.25	AT1G07650	--	--
SL2.40ch02	35747877	35748082	-	Solyc02g071820.2	IntronR	0.37	1.14	3.06	-	-	-	-	-	-	-	-	-	-	-	-	-	-	-	AT1G07650	--	--
SL2.40ch02	35749312	35749499	-	Solyc02g071820.2	IntronR	0.36	1.33	3.69	-	-	-	0.47	8.64	18.19	-	-	-	-	-	-	0.41	3.99	9.83	AT1G07650	--	--
SL2.40ch02	35749694	35749766	-	Solyc02g071820.2	IntronR	-	-	-	-	-	-	0.55	7.27	13.17	-	-	-	-	-	-	-	-	-	AT1G07650	--	--
SL2.40ch02	35751302	35751601	-	Solyc02g071820.2	IntronR	-	-	-	-	-	-	-	-	-	-	-	-	-	-	-	0.2	1.31	6.47	AT1G07650	--	--
SL2.40ch02	35752515	35752605	-	Solyc02g071820.2	IntronR	-	-	-	-	-	-	1.46	2.98	2.04	-	-	-	-	-	-	-	-	-	AT1G07650	--	--
SL2.40ch02	35753157	35753235	-	Solyc02g071820.2	IntronR	-	-	-	-	-	-	-	-	-	-	-	-	-	-	-	1.45	2.32	1.6	AT1G07650	--	--
SL2.40ch02	35755809	35755891	-	Solyc02g071820.2	IntronR	-	-	-	-	-	-	1.35	3.81	2.82	-	-	-	-	-	-	-	-	-	AT1G07650	--	--
SL2.40ch02	35785640	35785952	-	Solyc02g071860.2	IntronR	-	-	-	-	-	-	0.21	2.67	12.59	-	-	-	-	-	-	-	-	-	AT1G07650	--	--
SL2.40ch02	35786905	35787202	-	Solyc02g071860.2	IntronR	0.82	6.76	8.2	0.35	3.99	11.48	-	-	-	0.29	1.97	6.85	-	-	-	-	-	-	AT1G07650	--	--
SL2.40ch02	35788171	35788257	-	Solyc02g071860.2	IntronR	-	-	-	-	-	-	1.87	3.31	1.77	-	-	-	-	-	-	-	-	-	AT1G07650	--	--
SL2.40ch02	35790382	35791392	-	Solyc02g071860.2	IntronR	-	-	-	0.21	2.7	12.88	0.37	1.56	4.25	-	-	-	0.32	0.64	2.04	-	-	-	AT1G07650	--	--
SL2.40ch02	35798020	35798175	-	Solyc02g071870.2	IntronR	-	-	-	-	-	-	-	-	-	-	-	-	-	-	-	0.71	1.19	1.69	AT1G29750	RKF1	receptor-like kinase in flowers 1
SL2.40ch02	35798325	35798488	-	Solyc02g071870.2	IntronR	-	-	-	-	-	-	1.87	2.68	1.44	-	-	-	-	-	-	0.98	2.48	2.52	AT1G29750	RKF1	receptor-like kinase in flowers 1
SL2.40ch02	35798632	35798714	-	Solyc02g071870.2	IntronR	-	-	-	-	-	-	-	-	-	-	-	-	-	-	-	1.04	3.05	2.93	AT1G29750	RKF1	receptor-like kinase in flowers 1
SL2.40ch02	35857846	35859082	-	Solyc02g071920.2	IntronR	-	-	-	0.26	0.77	2.95	-	-	-	-	-	-	-	-	-	-	-	-	AT4G18910	NLM2	NOD26-LIKE INTRINSIC PROTEIN 2
SL2.40ch02	35891254	35891340	-	Solyc02g071990.2	IntronR	-	-	-	-	-	-	-	-	-	-	-	-	0.23	1.86	8.18	-	-	-	AT1G78700	BEH4	BES1/BZR1 homolog 4
SL2.40ch02	35919207	35919317	+	Solyc02g072050.1	IntronR	7.39	1.49	0.2	-	-	-	-	-	-	-	-	-	-	-	-	-	-	-	AT2G47010	--	--
SL2.40ch02	35950309	35950659	-	Solyc02g072090.1	IntronR	1.13	2.43	2.15	1.42	3.42	2.4	1.72	4.23	2.46	1.37	4.72	3.44	0.58	1.82	3.14	0.84	3.97	4.71	AT4G18820	--	--
SL2.40ch02	36052659	36052866	+	Solyc02g072160.2	IntronR	0.27	17.8	65.72	0.21	20.33	98.64	0.29	24.74	83.98	0.28	20.15	72.54	0.27	24.5	89.94	0.25	21.92	87.62	AT4G18810	--	--
SL2.40ch02	36057963	36058048	+	Solyc02g072160.2	IntronR	1.75	116.48	66.42	2.32	145.04	62.52	2.01	79.23	39.39	-	-	-	-	-	-	-	-	-	AT4G18810	--	--
SL2.40ch02	36118466	36120321	+	Solyc02g072230.2	IntronR	-	-	-	-	-	-	-	-	-	-	-	-	-	-	-	0.73	0.57	0.78	AT5G45760	--	--
SL2.40ch02	36122140	36122300	+	Solyc02g072230.2	IntronR	-	-	-	-	-	-	-	-	-	-	-	-	-	-	-	1.47	1.53	1.04	AT5G45760	--	--
SL2.40ch02	36122356	36122627	+	Solyc02g072230.2	IntronR	-	-	-	-	-	-	0.5	1.05	2.09	-	-	-	-	-	-	0.26	0.71	2.72	AT5G45760	--	--
SL2.40ch02	36125294	36125369	+	Solyc02g072230.2	IntronR	0.36	2.15	5.91	-	-	-	-	-	-	-	-	-	-	-	-	-	-	-	AT5G45760	--	--
SL2.40ch02	36127704	36127790	+	Solyc02g072240.2	IntronR	-	-	-	-	-	-	-	-	-	0.34	2.26	6.57	-	-	-	-	-	-	AT4G18780	LEW2	LEAF WILTING 2
SL2.40ch02	36166429	36166542	+	Solyc02g072300.2	IntronR	-	-	-	-	-	-	0.58	6.93	11.99	-	-	-	-	-	-	-	-	-	AT4G18710	UCU1	ULTRACURVATA 1
SL2.40ch02	36169374	36170997	+	Solyc02g072300.2	IntronR	-	-	-	-	-	-	0.28	4.2	14.73	-	-	-	-	-	-	-	-	-	AT4G18710	UCU1	ULTRACURVATA 1
SL2.40ch02	36228785	36234150	+	Solyc02g072450.2	IntronR	-	-	-	-	-	-	0.26	0.49	1.84	-	-	-	0.36	0.39	1.1	-	-	-
SL2.40ch02	36351998	36352466	+	Solyc02g075610.2	IntronR	-	-	-	-	-	-	-	-	-	0.3	4.73	15.53	0.3	3.98	13.11	-	-	-	AT3G27530	MAG4	MAIGO 4
SL2.40ch02	36378815	36378898	-	Solyc02g076660.2	IntronR	0.22	3.83	17.04	0.49	4.89	10.07	0.65	4.6	7.07	-	-	-	-	-	-	-	-	-	AT4G18640	MRH1	morphogenesis of root hair 1
SL2.40ch02	36412259	36412351	-	Solyc02g076690.2	IntronR	-	-	-	-	-	-	0.33	4.67	13.97	-	-	-	-	-	-	-	-	-	AT1G09850	XBCP3	xylem bark cysteine peptidase 3
SL2.40ch02	36419197	36419728	-	Solyc02g076710.2	IntronR	-	-	-	0.7	0.34	0.49	-	-	-	0.86	0.54	0.62	-	-	-	-	-	-	AT1G09850	XBCP3	xylem bark cysteine peptidase 3
SL2.40ch02	36422891	36422998	-	Solyc02g076720.2	IntronR	0.27	2.09	7.62	-	-	-	-	-	-	-	-	-	-	-	-	-	-	-	AT1G74260	PUR4	purine biosynthesis 4
SL2.40ch02	36433794	36434202	+	Solyc02g076740.1	IntronR	2.06	3.06	1.49	2.14	1.97	0.92	0.5	2.82	5.63	1.95	7.07	3.62	1.66	3.51	2.11	3.57	9.86	2.76
SL2.40ch02	36434214	36434709	+	Solyc02g076740.1	IntronR	-	-	-	-	-	-	-	-	-	-	-	-	0.27	1.11	4.13	-	-	-
SL2.40ch02	36434838	36434880	-	Solyc02g076750.1	IntronR	0.92	3.93	4.29	-	-	-	-	-	-	1.31	13.12	9.99	1.14	8.83	7.78	1.06	18.44	17.45	AT1G09850	XBCP3	xylem bark cysteine peptidase 3
SL2.40ch02	36465329	36466894	+	Solyc02g076780.2	IntronR	-	-	-	-	-	-	0.24	0.19	0.8	-	-	-	-	-	-	-	-	-	AT2G42640	--	--
SL2.40ch02	36474413	36474632	+	Solyc02g076780.2	IntronR	-	-	-	-	-	-	-	-	-	-	-	-	-	-	-	0.99	0.85	0.86	AT2G42640	--	--
SL2.40ch02	36485156	36485241	-	Solyc02g076790.2	IntronR	-	-	-	0.2	2.36	11.72	-	-	-	-	-	-	-	-	-	-	-	-	AT3G56210	--	--
SL2.40ch02	36539978	36540236	+	Solyc02g076840.2	IntronR	-	-	-	-	-	-	-	-	-	-	-	-	-	-	-	0.25	0.67	2.64	AT2G34150	WAVE1	WISKOTT-ALDRICH SYNDROME PROTEIN FAMILY VERPROLIN HOMOLOGOUS PROTEIN 1
SL2.40ch02	36569118	36569248	+	Solyc02g076870.2	IntronR	0.26	4.51	17.65	-	-	-	0.22	4.63	21.46	-	-	-	-	-	-	0.57	11.8	20.77	AT1G29120	--	--
SL2.40ch02	36639594	36639772	+	Solyc02g076970.1	IntronR	2.27	1.16	0.51	3.64	0.99	0.27	-	-	-	-	-	-	-	-	-	-	-	-	AT5G50260	CEP1	cysteine endopeptidase 1
SL2.40ch02	36740305	36740575	+	Solyc02g077100.2	IntronR	0.43	8.83	20.47	0.58	16.46	28.23	0.85	16.52	19.37	-	-	-	-	-	-	-	-	-	AT4G18550	DSEL	DAD1-like seeding establishment-related lipase
SL2.40ch02	36748420	36748513	+	Solyc02g077110.2	IntronR	-	-	-	-	-	-	0.56	3.61	6.4	-	-	-	-	-	-	-	-	-	AT4G18550	DSEL	DAD1-like seeding establishment-related lipase
SL2.40ch02	36753105	36753508	-	Solyc02g077120.2	IntronR	0.52	3.45	6.61	0.59	3.7	6.24	1.85	3.79	2.05	-	-	-	-	-	-	-	-	-	AT1G28610	--	--
SL2.40ch02	36753784	36753856	-	Solyc02g077120.2	IntronR	-	-	-	0.47	2.8	5.91	-	-	-	-	-	-	-	-	-	-	-	-	AT1G28610	--	--
SL2.40ch02	36760862	36761043	-	Solyc02g077140.2	IntronR	1.83	49.66	27.17	1.87	55.23	29.54	1.58	27.43	17.32	1.49	9.26	6.21	1.09	9.02	8.29	0.72	1.09	1.5	AT4G18550	DSEL	DAD1-like seeding establishment-related lipase
SL2.40ch02	36761144	36761212	-	Solyc02g077140.2	IntronR	0.56	12.7	22.77	0.49	15.67	31.86	1.7	20.7	12.2	-	-	-	-	-	-	-	-	-	AT4G18550	DSEL	DAD1-like seeding establishment-related lipase
SL2.40ch02	36883081	36883470	+	Solyc02g077330.2	IntronR	-	-	-	-	-	-	0.26	4.21	16.07	-	-	-	-	-	-	-	-	-	AT5G45950	--	--
SL2.40ch02	36939339	36939427	-	Solyc02g077420.2	IntronR	-	-	-	0.5	3.44	6.92	-	-	-	-	-	-	-	-	-	-	-	-	AT4G18550	DSEL	DAD1-like seeding establishment-related lipase
SL2.40ch02	36976497	36977220	-	Solyc02g077470.2	IntronR	-	-	-	-	-	-	-	-	-	-	-	-	0.23	2.1	9.23	-	-	-	AT1G28510	--	--
SL2.40ch02	37136306	37136377	+	Solyc02g077660.2	IntronR	1.81	81.31	44.92	2.44	137.11	56.26	2.28	100.61	44.19	2.51	105.06	41.89	2.2	85.16	38.63	2.62	87.83	33.57	AT1G28420	RLT1	RINGLET 1
SL2.40ch02	37160397	37160473	+	Solyc02g077690.2	IntronR	-	-	-	-	-	-	-	-	-	0.33	2.33	6.98	-	-	-	-	-	-	AT1G28410	--	--
SL2.40ch02	37161859	37162332	+	Solyc02g077690.2	IntronR	0.26	0.53	2.05	-	-	-	-	-	-	-	-	-	-	-	-	-	-	-	AT1G28410	--	--
SL2.40ch02	37202724	37202929	+	Solyc02g077770.2	IntronR	-	-	-	0.79	2.08	2.64	1	1.33	1.33	-	-	-	-	-	-	-	-	-
SL2.40ch02	37205513	37206874	-	Solyc02g077780.2	IntronR	-	-	-	0.35	1.45	4.15	0.57	4.15	7.23	-	-	-	-	-	-	-	-	-	AT1G28380	NSL1	necrotic spotted lesions 1
SL2.40ch02	37207057	37207149	-	Solyc02g077780.2	IntronR	-	-	-	-	-	-	0.26	1.67	6.34	-	-	-	-	-	-	-	-	-	AT1G28380	NSL1	necrotic spotted lesions 1
SL2.40ch02	37274489	37275998	-	Solyc02g077850.2	IntronR	-	-	-	0.3	1.44	4.83	0.48	0.94	1.96	-	-	-	-	-	-	-	-	-	AT1G28340	RLP4	receptor like protein 4
SL2.40ch02	37291658	37291834	+	Solyc02g077880.2	IntronR	-	-	-	-	-	-	0.22	8.02	36.82	-	-	-	-	-	-	-	-	-	AT1G28330	DYL1	dormancy-associated protein-like 1
SL2.40ch02	37292062	37292199	+	Solyc02g077880.2	IntronR	-	-	-	-	-	-	0.41	7.2	17.61	-	-	-	-	-	-	-	-	-	AT1G28330	DYL1	dormancy-associated protein-like 1
SL2.40ch02	37296514	37296610	-	Solyc02g077890.2	IntronR	0.37	1.67	4.47	-	-	-	-	-	-	-	-	-	-	-	-	-	-	-	AT5G44280	RING1A	RING 1A
SL2.40ch02	37317869	37318049	+	Solyc02g077910.2	IntronR	0.73	6.88	9.47	0.51	2.83	5.57	0.62	1.67	2.71	0.98	2.37	2.42	0.82	2.16	2.62	0.74	1.6	2.16	AT2G33820	MBAC1
SL2.40ch02	37321339	37322389	-	Solyc02g077920.2	IntronR	4.99	7.22	1.45	3.34	8.03	2.41	3.63	3.92	1.08	1.25	3.79	3.03	1.56	3.85	2.46	1.56	2.38	1.53	AT2G33810	SPL3	squamosa promoter binding protein-like 3
SL2.40ch02	37322696	37322777	-	Solyc02g077920.2	IntronR	-	-	-	-	-	-	6.84	4.71	0.69	-	-	-	-	-	-	-	-	-	AT2G33810	SPL3	squamosa promoter binding protein-like 3
SL2.40ch02	37373392	37373610	-	Solyc02g077980.1	IntronR	-	-	-	0.55	1.34	2.44	0.54	1.98	3.65	-	-	-	-	-	-	-	-	-
SL2.40ch02	37378947	37379483	-	Solyc02g078000.2	IntronR	0.45	1.57	3.5	-	-	-	-	-	-	-	-	-	-	-	-	-	-	-	AT2G32700	MUM1	MUCILAGE-MODIFIED 1
SL2.40ch02	37390929	37391368	-	Solyc02g078000.2	IntronR	0.57	0.48	0.85	-	-	-	-	-	-	-	-	-	-	-	-	0.27	0.45	1.68	AT2G32700	MUM1	MUCILAGE-MODIFIED 1
SL2.40ch02	37513318	37513579	+	Solyc02g078160.2	IntronR	0.2	1.05	5.23	-	-	-	-	-	-	-	-	-	-	-	-	-	-	-	AT4G32480	--	--
SL2.40ch02	37515971	37516087	-	Solyc02g078170.1	IntronR	1.21	4.69	3.88	0.27	2.12	7.95	0.35	7.59	21.72	-	-	-	-	-	-	0.25	6.02	24	AT4G04960	--	--
SL2.40ch02	37527095	37527144	+	Solyc02g078180.2	IntronR	-	-	-	-	-	-	-	-	-	1	3.35	3.36	1.04	3.42	3.28	0.58	3.94	6.81	AT1G28240	--	--
SL2.40ch02	37534600	37534909	+	Solyc02g078200.2	IntronR	-	-	-	-	-	-	0.27	2.51	9.42	-	-	-	-	-	-	-	-	-	AT4G30930	NFD1	NUCLEAR FUSION DEFECTIVE 1
SL2.40ch02	37573392	37573566	+	Solyc02g078240.2	IntronR	0.23	25.04	111.15	0.21	43.91	210.92	0.28	55.93	202.2	-	-	-	-	-	-	-	-	-	AT5G22620	--	--
SL2.40ch02	37586548	37586635	+	Solyc02g078260.2	IntronR	-	-	-	0.23	2.73	11.86	0.59	4.91	8.32	-	-	-	-	-	-	0.35	2.65	7.51	AT4G21710	RPB2
SL2.40ch02	37590727	37590841	+	Solyc02g078260.2	IntronR	1.51	19.7	13.04	1.35	15.23	11.29	1.5	9.51	6.36	0.57	3.68	6.42	0.77	2.94	3.83	0.78	2.95	3.76	AT4G21710	RPB2
SL2.40ch02	37596527	37597086	+	Solyc02g078270.2	IntronR	-	-	-	-	-	-	-	-	-	-	-	-	-	-	-	0.41	0.3	0.73	AT4G21610	LOL2	lsd one like 2
SL2.40ch02	37652635	37652734	-	Solyc02g078360.2	IntronR	2.34	16.68	7.14	1.61	17.89	11.09	2.74	19.34	7.06	2.91	33.69	11.56	2.3	23.65	10.28	2.73	41.09	15.03	AT4G04950	GRXS17	monothiol glutaredoxin 17
SL2.40ch02	37662619	37662705	-	Solyc02g078380.2	IntronR	-	-	-	-	-	-	0.65	2.67	4.08	-	-	-	-	-	-	-	-	-	AT4G27450	--	--
SL2.40ch02	37668263	37669039	-	Solyc02g078390.2	IntronR	0.2	0.57	2.77	0.24	0.55	2.27	0.51	0.66	1.29	-	-	-	-	-	-	0.21	0.34	1.64	AT1G65070	--	--
SL2.40ch02	37676948	37677032	-	Solyc02g078400.2	IntronR	-	-	-	0.27	2.67	10	-	-	-	-	-	-	0.33	1.96	5.93	-	-	-	AT4G04955	ATALN	allantoinase
SL2.40ch02	37696819	37697071	+	Solyc02g078440.2	IntronR	-	-	-	-	-	-	0.57	1.43	2.49	-	-	-	-	-	-	-	-	-	AT4G17020	--	--
SL2.40ch02	37698469	37698586	+	Solyc02g078450.2	IntronR	-	-	-	-	-	-	-	-	-	-	-	-	-	-	-	0.29	17.85	60.59	AT2G20740	--	--
SL2.40ch02	37699116	37699208	+	Solyc02g078450.2	IntronR	-	-	-	-	-	-	-	-	-	-	-	-	-	-	-	0.3	11.97	40.18	AT2G20740	--	--
SL2.40ch02	37715833	37717755	+	Solyc02g078470.2	IntronR	3.9	9.28	2.38	-	-	-	6.5	7.28	1.12	8.24	17.55	2.13	9.43	13.73	1.46	6.34	7.44	1.17
SL2.40ch02	37717845	37718498	+	Solyc02g078470.2	IntronR	-	-	-	0.47	0.61	1.3	-	-	-	-	-	-	-	-	-	0.42	0.24	0.58
SL2.40ch02	37736295	37738093	+	Solyc02g078490.2	IntronR	-	-	-	-	-	-	-	-	-	0.21	0.98	4.69	-	-	-	-	-	-
SL2.40ch02	37739424	37740262	+	Solyc02g078490.2	IntronR	-	-	-	-	-	-	-	-	-	-	-	-	-	-	-	0.3	0.32	1.04
SL2.40ch02	37745200	37745608	+	Solyc02g078500.2	IntronR	-	-	-	0.25	0.73	2.94	-	-	-	-	-	-	-	-	-	-	-	-	AT4G27450	--	--
SL2.40ch02	37747147	37748038	-	Solyc02g078510.2	IntronR	0.53	0.3	0.57	-	-	-	-	-	-	-	-	-	-	-	-	-	-	-
SL2.40ch02	37748285	37748435	-	Solyc02g078510.2	IntronR	-	-	-	1.35	1.48	1.1	-	-	-	-	-	-	-	-	-	-	-	-
SL2.40ch02	37748587	37748716	-	Solyc02g078510.2	IntronR	0.89	1.75	1.96	1.12	2.11	1.89	-	-	-	-	-	-	-	-	-	-	-	-
SL2.40ch02	37759160	37761184	-	Solyc02g078520.2	IntronR	-	-	-	0.29	0.24	0.83	-	-	-	-	-	-	-	-	-	-	-	-	AT4G04920	SFR6	SENSITIVE TO FREEZING 6
SL2.40ch02	37811028	37811278	+	Solyc02g078560.2	IntronR	-	-	-	0.33	1.3	3.93	0.99	1.87	1.89	-	-	-	-	-	-	0.99	1.52	1.54	AT1G11060	--	--
SL2.40ch02	37856032	37856217	-	Solyc02g078630.2	IntronR	0.26	1.04	3.94	0.22	1.01	4.54	-	-	-	-	-	-	-	-	-	-	-	-	AT1G61065	--	--
SL2.40ch02	37867591	37867705	-	Solyc02g078640.2	IntronR	-	-	-	0.89	1.4	1.57	-	-	-	-	-	-	-	-	-	-	-	-	AT2G35630	MOR1	MICROTUBULE ORGANIZATION 1
SL2.40ch02	37971600	37971657	+	Solyc02g078730.2	IntronR	-	-	-	-	-	-	1.55	4.18	2.7	-	-	-	-	-	-	-	-	-	AT4G03230	--	--
SL2.40ch02	37972418	37972655	-	Solyc02g078740.2	IntronR	-	-	-	0.23	1.03	4.49	0.9	5.58	6.18	-	-	-	-	-	-	-	-	-
SL2.40ch02	38007986	38008092	+	Solyc02g078790.2	IntronR	-	-	-	-	-	-	-	-	-	-	-	-	-	-	-	0.53	4.92	9.29	AT1G09060	--	--
SL2.40ch02	38008190	38008512	+	Solyc02g078790.2	IntronR	-	-	-	-	-	-	0.31	1.5	4.91	-	-	-	-	-	-	-	-	-	AT1G09060	--	--
SL2.40ch02	38008828	38008911	+	Solyc02g078790.2	IntronR	-	-	-	-	-	-	-	-	-	0.59	12.76	21.72	-	-	-	-	-	-	AT1G09060	--	--
SL2.40ch02	38009459	38009568	+	Solyc02g078790.2	IntronR	0.58	5.22	9.03	0.57	7.94	13.83	0.62	7.11	11.4	0.39	8.59	21.85	-	-	-	0.34	3.44	10.13	AT1G09060	--	--
SL2.40ch02	38013513	38013936	+	Solyc02g078790.2	IntronR	-	-	-	-	-	-	0.26	1.48	5.76	-	-	-	-	-	-	0.36	1.84	5.13	AT1G09060	--	--
SL2.40ch02	38042008	38043687	+	Solyc02g078810.2	IntronR	0.34	0.22	0.66	-	-	-	-	-	-	-	-	-	-	-	-	-	-	-	AT1G61215	BRD4	bromodomain 4
SL2.40ch02	38043700	38043997	+	Solyc02g078810.2	IntronR	0.71	0.7	0.99	0.92	3.71	4.03	0.82	12.84	15.57	0.84	0.61	0.73	-	-	-	-	-	-	AT1G61215	BRD4	bromodomain 4
SL2.40ch02	38057216	38057320	+	Solyc02g078820.2	IntronR	-	-	-	0.69	1.57	2.27	-	-	-	-	-	-	-	-	-	-	-	-	AT1G61240	--	--
SL2.40ch02	38060713	38060845	+	Solyc02g078820.2	IntronR	-	-	-	0.34	2.09	6.11	0.34	2.32	6.77	-	-	-	-	-	-	-	-	-	AT1G61240	--	--
SL2.40ch02	38110016	38110094	-	Solyc02g078900.2	IntronR	-	-	-	-	-	-	1.99	3.57	1.79	-	-	-	-	-	-	-	-	-	AT2G29990	NDA2	alternative NAD(P)H dehydrogenase 2
SL2.40ch02	38110159	38110257	-	Solyc02g078900.2	IntronR	-	-	-	-	-	-	0.97	2.15	2.22	-	-	-	-	-	-	0.91	4.53	4.95	AT2G29990	NDA2	alternative NAD(P)H dehydrogenase 2
SL2.40ch02	38126114	38126184	-	Solyc02g078920.2	IntronR	-	-	-	-	-	-	0.26	3.51	13.55	-	-	-	-	-	-	-	-	-	AT4G21585	ENDO4	endonuclease 4
SL2.40ch02	38137525	38137949	-	Solyc02g078950.2	IntronR	0.3	0.73	2.41	-	-	-	-	-	-	-	-	-	-	-	-	-	-	-	AT2G28470	BGAL8	beta-galactosidase 8
SL2.40ch02	38175867	38176549	+	Solyc02g078990.2	IntronR	-	-	-	-	-	-	-	-	-	-	-	-	-	-	-	0.28	1.47	5.3	AT1G79230	STR1
SL2.40ch02	38214512	38214666	+	Solyc02g079010.2	IntronR	-	-	-	-	-	-	-	-	-	-	-	-	-	-	-	0.22	1.51	6.77	AT1G61260	--	--
SL2.40ch02	38214745	38214813	+	Solyc02g079010.2	IntronR	2.25	8.24	3.67	1.49	20.69	13.88	1.97	57.81	29.37	-	-	-	-	-	-	0.53	7.54	14.27	AT1G61260	--	--
SL2.40ch02	38216599	38216690	-	Solyc02g079020.2	IntronR	10.24	1.78	0.17	-	-	-	-	-	-	-	-	-	-	-	-	-	-	-	AT2G30470	VAL1	VP1/ABI3-LIKE 1
SL2.40ch02	38216713	38216881	-	Solyc02g079020.2	IntronR	0.75	4.9	6.54	0.88	5.02	5.71	0.66	1.77	2.69	0.29	2.11	7.26	0.49	3.47	7.13	0.66	2.37	3.62	AT2G30470	VAL1	VP1/ABI3-LIKE 1
SL2.40ch02	38217910	38218038	-	Solyc02g079020.2	IntronR	0.2	1.35	6.76	-	-	-	-	-	-	-	-	-	-	-	-	-	-	-	AT2G30470	VAL1	VP1/ABI3-LIKE 1
SL2.40ch02	38245865	38246673	+	Solyc02g079040.2	IntronR	-	-	-	0.2	2.04	10.05	-	-	-	-	-	-	-	-	-	-	-	-	AT2G18750	--	--
SL2.40ch02	38246910	38247509	+	Solyc02g079040.2	IntronR	-	-	-	-	-	-	0.22	6.6	30.46	-	-	-	-	-	-	-	-	-	AT2G18750	--	--
SL2.40ch02	38297500	38297628	+	Solyc02g079100.2	IntronR	0.51	2.65	5.18	-	-	-	-	-	-	-	-	-	-	-	-	-	-	-	AT4G21470	FMN/FHY	riboflavin kinase/FMN hydrolase
SL2.40ch02	38351391	38351711	+	Solyc02g079160.2	IntronR	-	-	-	0.22	1.5	6.72	-	-	-	-	-	-	-	-	-	-	-	-	AT4G21500	--	--
SL2.40ch02	38364771	38365057	+	Solyc02g079170.2	IntronR	-	-	-	-	-	-	0.27	12.62	46.08	-	-	-	-	-	-	0.36	27.36	75.57	AT4G05020	NDB2	NAD(P)H dehydrogenase B2
SL2.40ch02	38365176	38365270	+	Solyc02g079170.2	IntronR	-	-	-	-	-	-	-	-	-	-	-	-	-	-	-	0.29	6.35	22.12	AT4G05020	NDB2	NAD(P)H dehydrogenase B2
SL2.40ch02	38380143	38380669	+	Solyc02g079190.2	IntronR	-	-	-	-	-	-	0.3	3.51	11.73	-	-	-	-	-	-	-	-	-	AT3G62980	TIR1	TRANSPORT INHIBITOR RESPONSE 1
SL2.40ch02	38432281	38432415	+	Solyc02g079250.2	IntronR	-	-	-	-	-	-	0.33	1.4	4.28	-	-	-	-	-	-	-	-	-	AT4G05090	--	--
SL2.40ch02	38493236	38493355	-	Solyc02g079300.2	IntronR	-	-	-	0.68	1.65	2.43	1.56	4.47	2.88	-	-	-	-	-	-	-	-	-	AT4G21430	B160
SL2.40ch02	38517770	38518062	-	Solyc02g079340.2	IntronR	0.25	1.65	6.67	0.35	3.11	8.77	0.37	1.53	4.18	-	-	-	-	-	-	-	-	-
SL2.40ch02	38654139	38654229	+	Solyc02g079550.1	IntronR	-	-	-	-	-	-	-	-	-	-	-	-	-	-	-	0.96	4.22	4.39	AT1G11330	--	--
SL2.40ch02	38654425	38654505	+	Solyc02g079550.1	IntronR	-	-	-	-	-	-	-	-	-	-	-	-	-	-	-	0.94	2.85	3.02	AT1G11330	--	--
SL2.40ch02	38654715	38654844	+	Solyc02g079550.1	IntronR	-	-	-	-	-	-	4.06	2.04	0.5	-	-	-	-	-	-	0.58	2.95	5.1	AT1G11330	--	--
SL2.40ch02	38660183	38660290	+	Solyc02g079560.1	IntronR	-	-	-	-	-	-	-	-	-	-	-	-	0.54	1.95	3.61	0.85	7	8.24	AT1G11330	--	--
SL2.40ch02	38699430	38699521	+	Solyc02g079590.2	IntronR	-	-	-	0.2	2.64	12.91	-	-	-	-	-	-	-	-	-	-	-	-	AT4G21380	RK3	receptor kinase 3
SL2.40ch02	38701705	38701826	+	Solyc02g079600.2	IntronR	3.53	1.74	0.49	-	-	-	-	-	-	-	-	-	2.3	1.56	0.68	-	-	-	AT1G66910	--	--
SL2.40ch02	38702037	38702557	+	Solyc02g079600.2	IntronR	-	-	-	-	-	-	0.67	0.39	0.58	-	-	-	-	-	-	-	-	-	AT1G66910	--	--
SL2.40ch02	38713044	38713283	+	Solyc02g079620.1	IntronR	-	-	-	-	-	-	-	-	-	12.33	3.12	0.25	-	-	-	14.91	3.18	0.21	AT4G27290	--	--
SL2.40ch02	38733959	38734110	+	Solyc02g079640.2	IntronR	-	-	-	-	-	-	0.61	5.62	9.18	-	-	-	-	-	-	0.57	3.79	6.63	AT1G11410	--	--
SL2.40ch02	38734952	38735075	+	Solyc02g079650.2	IntronR	-	-	-	-	-	-	0.49	2.7	5.5	-	-	-	-	-	-	-	-	-	AT4G23180	RLK4
SL2.40ch02	38735347	38735447	+	Solyc02g079650.2	IntronR	-	-	-	-	-	-	1.31	4.11	3.14	-	-	-	-	-	-	1.05	10.82	10.26	AT4G23180	RLK4
SL2.40ch02	38735597	38735799	+	Solyc02g079650.2	IntronR	-	-	-	-	-	-	-	-	-	-	-	-	-	-	-	0.22	0.89	4.01	AT4G23180	RLK4
SL2.40ch02	38749243	38749419	-	Solyc02g079710.2	IntronR	-	-	-	-	-	-	1.46	3.03	2.08	-	-	-	-	-	-	-	-	-	AT4G27290	--	--
SL2.40ch02	38749627	38750014	-	Solyc02g079710.2	IntronR	-	-	-	-	-	-	0.28	0.79	2.79	-	-	-	-	-	-	-	-	-	AT4G27290	--	--
SL2.40ch02	38761182	38761267	+	Solyc02g079730.2	IntronR	-	-	-	-	-	-	-	-	-	0.99	2	2.02	0.84	3.36	3.99	-	-	-	AT4G28590	MRL7	Mesophyll-cell RNAi Library line 7
SL2.40ch02	38814944	38815171	+	Solyc02g079790.2	IntronR	0.43	1.54	3.61	-	-	-	0.22	1.01	4.63	-	-	-	-	-	-	-	-	-	AT1G61667	--	--
SL2.40ch02	38835077	38835165	-	Solyc02g079850.2	IntronR	1.86	12.39	6.66	1.58	15.4	9.74	1.27	8.99	7.11	2.51	22.84	9.09	2.48	10.74	4.32	1.48	9.61	6.48	AT1G61690	--	--
SL2.40ch02	38853082	38853317	+	Solyc02g079870.2	IntronR	-	-	-	-	-	-	0.28	2.64	9.28	-	-	-	-	-	-	-	-	-
SL2.40ch02	38854706	38854790	-	Solyc02g079880.2	IntronR	-	-	-	0.34	11.41	33.46	0.5	8.16	16.29	-	-	-	0.31	6.47	20.81	0.86	12.88	14.98	AT1G11480	--	--
SL2.40ch02	38895131	38895268	-	Solyc02g079930.2	IntronR	1.12	1.35	1.21	-	-	-	-	-	-	-	-	-	-	-	-	-	-	-	AT4G21320	HSA32	HEAT-STRESS-ASSOCIATED 32
SL2.40ch02	38906522	38906818	+	Solyc02g079940.2	IntronR	0.69	4.67	6.8	0.87	4.55	5.21	0.53	0.98	1.85	0.61	4.04	6.57	0.46	3.8	8.24	0.6	3.89	6.47	AT4G21310	--	--
SL2.40ch02	38931834	38931947	-	Solyc02g079990.2	IntronR	-	-	-	-	-	-	-	-	-	-	-	-	-	-	-	0.44	1.37	3.1	AT4G21410	CRK29	cysteine-rich RLK (RECEPTOR-like protein kinase) 29
SL2.40ch02	38940066	38940403	-	Solyc02g080010.2	IntronR	-	-	-	0.22	1.12	5.09	-	-	-	-	-	-	-	-	-	-	-	-	AT4G05200	CRK25	cysteine-rich RLK (RECEPTOR-like protein kinase) 25
SL2.40ch02	38953478	38953573	-	Solyc02g080040.2	IntronR	-	-	-	-	-	-	-	-	-	-	-	-	-	-	-	0.24	1.62	6.66	AT4G23180	RLK4
SL2.40ch02	38953700	38953783	-	Solyc02g080040.2	IntronR	-	-	-	-	-	-	-	-	-	-	-	-	-	-	-	0.24	2.8	11.86	AT4G23180	RLK4
SL2.40ch02	38953935	38954220	-	Solyc02g080040.2	IntronR	-	-	-	-	-	-	-	-	-	-	-	-	-	-	-	0.64	3.49	5.41	AT4G23180	RLK4
SL2.40ch02	38960528	38960627	-	Solyc02g080070.2	IntronR	-	-	-	0.25	5.5	22.39	-	-	-	-	-	-	-	-	-	-	-	-	AT4G23180	RLK4
SL2.40ch02	38962820	38963257	-	Solyc02g080070.2	IntronR	0.34	2.33	6.79	1.14	6.25	5.49	0.77	35.56	46.34	-	-	-	-	-	-	-	-	-	AT4G23180	RLK4
SL2.40ch02	38969203	38969389	-	Solyc02g080080.2	IntronR	-	-	-	-	-	-	0.97	1.78	1.83	-	-	-	-	-	-	0.24	1.58	6.68	AT4G21410	CRK29	cysteine-rich RLK (RECEPTOR-like protein kinase) 29
SL2.40ch02	38970689	38970780	-	Solyc02g080080.2	IntronR	-	-	-	-	-	-	-	-	-	-	-	-	-	-	-	0.52	8.76	16.68	AT4G21410	CRK29	cysteine-rich RLK (RECEPTOR-like protein kinase) 29
SL2.40ch02	39010235	39011817	+	Solyc02g080120.1	IntronR	-	-	-	0.41	0.13	0.32	-	-	-	-	-	-	-	-	-	-	-	-	AT4G21200	GA2OX8	gibberellin 2-oxidase 8
SL2.40ch02	39040012	39040104	-	Solyc02g080160.2	IntronR	0.29	1.93	6.78	0.21	2.56	12.34	-	-	-	-	-	-	-	-	-	-	-	-	AT1G11545	XTH8	xyloglucan endotransglucosylase/hydrolase 8
SL2.40ch02	39084929	39085008	+	Solyc02g080230.2	IntronR	0.26	3.96	15.35	-	-	-	-	-	-	0.26	1.96	7.65	-	-	-	-	-	-	AT4G21745	--	--
SL2.40ch02	39114103	39114323	+	Solyc02g080260.2	IntronR	0.2	2.25	11.05	0.23	1.91	8.15	0.45	2.74	6.11	-	-	-	-	-	-	-	-	-	AT4G04890	PDF2	protodermal factor 2
SL2.40ch02	39122902	39125458	-	Solyc02g080270.2	IntronR	-	-	-	-	-	-	0.27	0.55	2.04	-	-	-	-	-	-	-	-	-	AT4G05000	VPS28-2
SL2.40ch02	39132507	39133455	+	Solyc02g080290.2	IntronR	-	-	-	-	-	-	0.21	0.32	1.57	-	-	-	-	-	-	-	-	-	AT4G21760	BGLU47	beta-glucosidase 47
SL2.40ch02	39137736	39137844	+	Solyc02g080300.2	IntronR	-	-	-	0.72	2.66	3.7	0.62	1.9	3.07	-	-	-	-	-	-	-	-	-	AT1G61820	BGLU46	beta glucosidase 46
SL2.40ch02	39139214	39139341	+	Solyc02g080300.2	IntronR	-	-	-	0.61	1.35	2.2	-	-	-	-	-	-	-	-	-	-	-	-	AT1G61820	BGLU46	beta glucosidase 46
SL2.40ch02	39141347	39142937	+	Solyc02g080310.2	IntronR	0.22	1.92	8.64	-	-	-	-	-	-	-	-	-	-	-	-	-	-	-	AT4G21760	BGLU47	beta-glucosidase 47
SL2.40ch02	39147034	39147476	-	Solyc02g080320.2	IntronR	-	-	-	-	-	-	0.64	0.75	1.17	-	-	-	-	-	-	-	-	-	AT4G21770	--	--
SL2.40ch02	39191323	39191753	+	Solyc02g080370.2	IntronR	-	-	-	-	-	-	-	-	-	-	-	-	-	-	-	0.3	4.63	15.25	AT4G21790	TOM1	tobamovirus multiplication 1
SL2.40ch02	39218131	39218246	-	Solyc02g080410.2	IntronR	-	-	-	0.27	4.75	17.76	-	-	-	-	-	-	0.32	2.98	9.21	-	-	-	AT4G21870	--	--
SL2.40ch02	39230977	39231054	-	Solyc02g080430.2	IntronR	-	-	-	0.22	5.59	24.89	-	-	-	-	-	-	-	-	-	-	-	-	AT4G04780	MED21	mediator 21
SL2.40ch02	39265001	39265127	-	Solyc02g080480.2	IntronR	-	-	-	0.24	1.55	6.54	-	-	-	-	-	-	-	-	-	-	-	-	AT3G21690	--	--
SL2.40ch02	39272895	39273526	-	Solyc02g080490.2	IntronR	0.22	0.93	4.29	-	-	-	0.38	1.13	3	-	-	-	-	-	-	-	-	-	AT3G21690	--	--
SL2.40ch02	39283803	39283982	-	Solyc02g080500.2	IntronR	-	-	-	-	-	-	0.44	0.9	2.03	-	-	-	-	-	-	-	-	-	AT1G61900	--	--
SL2.40ch02	39384530	39385491	+	Solyc02g080620.2	IntronR	0.21	0.46	2.24	-	-	-	0.34	0.48	1.41	-	-	-	-	-	-	-	-	-	AT1G11790	AtADT1	Arabidopsis thaliana arogenate dehydratase 1
SL2.40ch02	39386382	39386447	+	Solyc02g080620.2	IntronR	-	-	-	-	-	-	-	-	-	-	-	-	-	-	-	0.33	3.17	9.49	AT1G11790	AtADT1	Arabidopsis thaliana arogenate dehydratase 1
SL2.40ch02	39395279	39397035	-	Solyc02g080630.2	IntronR	0.26	40.77	154.45	-	-	-	0.56	73.33	130.23	-	-	-	-	-	-	0.35	51.35	145.16	AT1G11840	GLX1	glyoxalase I homolog
SL2.40ch02	39410211	39410391	+	Solyc02g080650.2	IntronR	-	-	-	0.79	0.96	1.22	-	-	-	-	-	-	-	-	-	-	-	-	AT4G00231	MEE50	maternal effect embryo arrest 50
SL2.40ch02	39415649	39415986	+	Solyc02g080660.2	IntronR	-	-	-	-	-	-	-	-	-	-	-	-	0.31	3.44	11.18	0.23	3.6	15.73	AT1G11820	--	--
SL2.40ch02	39486373	39486839	+	Solyc02g080770.2	IntronR	-	-	-	0.76	1.39	1.82	0.64	1.46	2.29	-	-	-	1.19	0.62	0.52	-	-	-
SL2.40ch02	39520376	39520645	+	Solyc02g080820.2	IntronR	-	-	-	-	-	-	0.28	0.92	3.29	-	-	-	-	-	-	-	-	-	AT4G14305	--	--
SL2.40ch02	39553946	39554065	-	Solyc02g080880.2	IntronR	-	-	-	-	-	-	-	-	-	-	-	-	-	-	-	0.88	1.74	1.97	AT1G11910	ATAPA1
SL2.40ch02	39558853	39559069	-	Solyc02g080880.2	IntronR	2.63	0.89	0.34	-	-	-	-	-	-	-	-	-	-	-	-	-	-	-	AT1G11910	ATAPA1
SL2.40ch02	39570002	39570089	-	Solyc02g080890.2	IntronR	-	-	-	-	-	-	0.51	5.76	11.24	-	-	-	-	-	-	-	-	-	AT1G62300	WRKY6
SL2.40ch02	39571183	39571298	-	Solyc02g080890.2	IntronR	-	-	-	1.21	1.37	1.13	-	-	-	-	-	-	-	-	-	-	-	-	AT1G62300	WRKY6
SL2.40ch02	39616962	39617204	-	Solyc02g080970.2	IntronR	-	-	-	-	-	-	0.42	2.87	6.8	-	-	-	-	-	-	-	-	-	AT1G62305	--	--
SL2.40ch02	39618944	39619153	-	Solyc02g080970.2	IntronR	-	-	-	-	-	-	0.46	3.19	6.88	-	-	-	-	-	-	0.69	2.83	4.13	AT1G62305	--	--
SL2.40ch02	39621668	39621788	-	Solyc02g080970.2	IntronR	0.99	4.2	4.22	1.19	6.96	5.85	0.6	2.05	3.44	0.35	1.95	5.64	-	-	-	0.82	2.48	3.04	AT1G62305	--	--
SL2.40ch02	39627018	39627146	-	Solyc02g080980.2	IntronR	-	-	-	-	-	-	-	-	-	-	-	-	-	-	-	0.22	1.65	7.4	AT4G04350	EMB2369	EMBRYO DEFECTIVE 2369
SL2.40ch02	39647769	39647858	-	Solyc02g081010.1	IntronR	0.21	4.36	20.51	0.26	2.06	7.86	0.27	3	11	-	-	-	-	-	-	-	-	-	AT1G11950	--	--
SL2.40ch02	39647979	39648064	-	Solyc02g081010.1	IntronR	0.28	6.13	22.09	-	-	-	0.78	8.63	11.06	-	-	-	-	-	-	-	-	-	AT1G11950	--	--
SL2.40ch02	39648149	39648241	-	Solyc02g081010.1	IntronR	0.36	5.6	15.58	0.3	2.34	7.75	1.37	9.6	6.99	-	-	-	0.5	3.75	7.52	0.33	4.95	14.77	AT1G11950	--	--
SL2.40ch02	39648616	39649099	-	Solyc02g081010.1	IntronR	1.21	14.7	12.14	-	-	-	9.71	44.36	4.57	-	-	-	0.6	3.13	5.21	1.76	18.76	10.66	AT1G11950	--	--
SL2.40ch02	39649428	39649689	-	Solyc02g081010.1	IntronR	-	-	-	-	-	-	0.82	1.52	1.85	-	-	-	0.33	1.47	4.39	2	11.03	5.52	AT1G11950	--	--
SL2.40ch02	39650932	39651051	-	Solyc02g081010.1	IntronR	-	-	-	-	-	-	-	-	-	0.37	1.36	3.7	-	-	-	-	-	-	AT1G11950	--	--
SL2.40ch02	39673009	39673828	-	Solyc02g081030.2	IntronR	-	-	-	-	-	-	0.66	6.94	10.53	-	-	-	-	-	-	0.26	0.69	2.64	AT4G22120	--	--
SL2.40ch02	39703350	39703502	+	Solyc02g081060.2	IntronR	-	-	-	-	-	-	0.27	1.56	5.77	-	-	-	-	-	-	-	-	-	AT4G04330	RbcX1	homologue of cyanobacterial RbcX 1
SL2.40ch02	39725608	39726219	+	Solyc02g081070.2	IntronR	-	-	-	-	-	-	0.27	0.84	3.12	-	-	-	-	-	-	-	-	-	AT4G22130	SRF8	STRUBBELIG-receptor family 8
SL2.40ch02	39734872	39734994	+	Solyc02g081080.2	IntronR	0.3	1.41	4.77	-	-	-	-	-	-	-	-	-	-	-	-	-	-	-	AT1G62330	--	--
SL2.40ch02	39829772	39829855	+	Solyc02g081190.2	IntronR	-	-	-	0.24	177.91	740.7	-	-	-	-	-	-	-	-	-	-	-	-	AT1G05010	EFE	ethylene-forming enzyme
SL2.40ch02	39863119	39864654	+	Solyc02g081250.1	IntronR	0.4	0.27	0.67	0.69	0.48	0.7	0.86	0.61	0.71	-	-	-	-	-	-	-	-	-	AT1G06710	--	--
SL2.40ch02	39882070	39883768	+	Solyc02g081270.2	IntronR	-	-	-	-	-	-	0.28	0.12	0.41	-	-	-	0.26	0.15	0.58	-	-	-	AT1G65900	--	--
SL2.40ch02	39883917	39885209	+	Solyc02g081270.2	IntronR	-	-	-	-	-	-	0.26	0.15	0.6	-	-	-	-	-	-	-	-	-	AT1G65900	--	--
SL2.40ch02	39891660	39891835	+	Solyc02g081290.2	IntronR	1.5	30.05	20.02	1.45	27.43	18.87	1.18	19.25	16.25	1.81	48.61	26.84	2.13	37.02	17.4	2.18	37.45	17.21	AT2G33730	--	--
SL2.40ch02	39906916	39907149	-	Solyc02g081320.2	IntronR	-	-	-	2.5	3.32	1.33	-	-	-	-	-	-	1.11	1.23	1.11	-	-	-	AT5G17240	SDG40	SET domain group 40
SL2.40ch02	39907571	39907883	-	Solyc02g081320.2	IntronR	-	-	-	-	-	-	-	-	-	0.48	0.84	1.75	-	-	-	-	-	-	AT5G17240	SDG40	SET domain group 40
SL2.40ch02	39919260	39919559	+	Solyc02g081340.2	IntronR	0.21	4.13	19.78	-	-	-	-	-	-	-	-	-	-	-	-	-	-	-	AT3G03190	GSTF11	glutathione S-transferase F11
SL2.40ch02	39950927	39951022	-	Solyc02g081380.2	IntronR	-	-	-	-	-	-	0.61	3.85	6.36	-	-	-	-	-	-	-	-	-	AT5G45130	RHA1	RAB homolog 1
SL2.40ch02	39952587	39953098	-	Solyc02g081390.2	IntronR	-	-	-	-	-	-	0.39	7.12	18.21	-	-	-	-	-	-	0.29	36.46	126.9	AT1G65840	PAO4	polyamine oxidase 4
SL2.40ch02	39953527	39953840	-	Solyc02g081390.2	IntronR	-	-	-	-	-	-	0.25	9.28	37.42	-	-	-	-	-	-	-	-	-	AT1G65840	PAO4	polyamine oxidase 4
SL2.40ch02	39970698	39970898	+	Solyc02g081410.2	IntronR	-	-	-	-	-	-	-	-	-	-	-	-	-	-	-	0.21	4.78	22.3	AT3G02710	--	--
SL2.40ch02	39971207	39971294	+	Solyc02g081410.2	IntronR	-	-	-	-	-	-	-	-	-	-	-	-	-	-	-	0.29	3.35	11.74	AT3G02710	--	--
SL2.40ch02	39976055	39976135	-	Solyc02g081420.2	IntronR	-	-	-	-	-	-	-	-	-	-	-	-	-	-	-	1.26	1.92	1.53	AT4G05540	--	--
SL2.40ch02	39983689	39984282	+	Solyc02g081430.2	IntronR	-	-	-	-	-	-	0.6	2.42	4.01	-	-	-	-	-	-	0.39	5.03	12.91	AT1G65820	--	--
SL2.40ch02	39991262	39991433	-	Solyc02g081450.2	IntronR	-	-	-	0.39	0.94	2.41	-	-	-	-	-	-	-	-	-	-	-	-	AT1G65690	--	--
SL2.40ch02	39996289	39996818	-	Solyc02g081460.2	IntronR	-	-	-	-	-	-	-	-	-	-	-	-	-	-	-	0.2	0.29	1.42	AT5G17410	--	--
SL2.40ch02	40009595	40009683	+	Solyc02g081480.2	IntronR	-	-	-	-	-	-	0.35	1.95	5.63	-	-	-	-	-	-	-	-	-	AT1G66920	--	--
SL2.40ch02	40012317	40012442	+	Solyc02g081490.2	IntronR	-	-	-	-	-	-	1.8	1.4	0.78	-	-	-	-	-	-	-	-	-	AT5G38260	--	--
SL2.40ch02	40012585	40016541	+	Solyc02g081490.2	IntronR	-	-	-	-	-	-	-	-	-	-	-	-	-	-	-	0.22	0.15	0.67	AT5G38260	--	--
SL2.40ch02	40020126	40020549	+	Solyc02g081510.1	IntronR	-	-	-	-	-	-	5.39	0.55	0.1	-	-	-	-	-	-	-	-	-	AT5G38280	PR5K	PR5-like receptor kinase
SL2.40ch02	40021776	40025650	-	Solyc02g081520.2	IntronR	-	-	-	-	-	-	0.35	0.4	1.12	-	-	-	-	-	-	-	-	-	AT3G02680	NBS1	nijmegen breakage syndrome 1
SL2.40ch02	40025896	40025980	-	Solyc02g081520.2	IntronR	-	-	-	-	-	-	0.46	1.92	4.21	-	-	-	-	-	-	-	-	-	AT3G02680	NBS1	nijmegen breakage syndrome 1
SL2.40ch02	40042519	40042612	+	Solyc02g081550.2	IntronR	-	-	-	-	-	-	0.38	2.28	6.07	-	-	-	-	-	-	-	-	-	AT5G15250	FTSH6	FTSH protease 6
SL2.40ch02	40088592	40089292	+	Solyc02g081620.2	IntronR	0.28	6.17	22.11	-	-	-	-	-	-	0.89	6.16	6.95	0.5	2.84	5.7	0.3	2.28	7.51	AT1G30970	SUF4	suppressor of FRIGIDA4
SL2.40ch02	40093514	40093630	+	Solyc02g081640.2	IntronR	0.2	2.34	11.6	-	-	-	-	-	-	-	-	-	-	-	-	-	-	-	AT4G39160	--	--
SL2.40ch02	40096719	40097026	+	Solyc02g081640.2	IntronR	1.17	12.92	11.01	1.37	18.07	13.16	1.23	5.98	4.86	0.58	4.16	7.16	-	-	-	-	-	-	AT4G39160	--	--
SL2.40ch02	40105032	40105577	+	Solyc02g081650.2	IntronR	-	-	-	-	-	-	0.21	0.35	1.69	-	-	-	-	-	-	-	-	-	AT1G79020	--	--
SL2.40ch02	40105810	40105978	+	Solyc02g081650.2	IntronR	-	-	-	-	-	-	0.37	2.32	6.3	-	-	-	-	-	-	-	-	-	AT1G79020	--	--
SL2.40ch02	40218296	40218640	+	Solyc02g081850.2	IntronR	0.95	6.68	7	0.42	3.86	9.23	0.68	1.86	2.75	1.11	10.05	9.07	0.75	4.32	5.75	1.41	5.23	3.71	AT2G34960	CAT5	cationic amino acid transporter 5
SL2.40ch02	40246261	40246421	+	Solyc02g081900.2	IntronR	1.64	11.88	7.24	0.95	7.35	7.71	-	-	-	1.29	1.53	1.18	0.81	2.67	3.3	2.81	1.4	0.5	AT3G57430	OTP84	ORGANELLE TRANSCRIPT PROCESSING 84
SL2.40ch02	40272866	40272949	-	Solyc02g081930.2	IntronR	3.45	4.76	1.38	2.62	10.9	4.16	4.99	5.95	1.19	2.41	3.83	1.59	2.87	6.27	2.18	3.45	6.83	1.98
SL2.40ch02	40295028	40295195	+	Solyc02g081960.2	IntronR	0.93	3.1	3.32	-	-	-	-	-	-	0.45	3.4	7.51	-	-	-	0.22	1.67	7.57	AT1G14650	--	--
SL2.40ch02	40403606	40403704	+	Solyc02g082100.2	IntronR	0.68	2.63	3.88	0.52	2.06	3.96	1.91	15.79	8.26	-	-	-	-	-	-	-	-	-	AT1G30860	--	--
SL2.40ch02	40564628	40565535	+	Solyc02g082280.2	IntronR	-	-	-	-	-	-	-	-	-	-	-	-	-	-	-	0.23	0.2	0.86	AT5G65950	--	--
SL2.40ch02	40581502	40582275	+	Solyc02g082290.2	IntronR	-	-	-	-	-	-	-	-	-	-	-	-	-	-	-	0.2	0.68	3.34	AT1G19100	MORC6	Microrchidia 6
SL2.40ch02	40695622	40695739	-	Solyc02g082430.2	IntronR	-	-	-	-	-	-	-	-	-	-	-	-	-	-	-	0.23	2.15	9.52	AT2G17480	MLO8	MILDEW RESISTANCE LOCUS O 8
SL2.40ch02	40727487	40728163	+	Solyc02g082450.2	IntronR	-	-	-	0.47	0.32	0.67	-	-	-	-	-	-	-	-	-	-	-	-	AT2G17500	--	--
SL2.40ch02	40768137	40768863	+	Solyc02g082490.2	IntronR	-	-	-	-	-	-	-	-	-	-	-	-	-	-	-	0.26	0.3	1.17	AT3G51470	--	--
SL2.40ch02	40769057	40769433	+	Solyc02g082490.2	IntronR	-	-	-	0.23	0.41	1.78	-	-	-	-	-	-	-	-	-	-	-	-	AT3G51470	--	--
SL2.40ch02	40781103	40781910	-	Solyc02g082530.1	IntronR	0.22	6.75	31.29	-	-	-	-	-	-	-	-	-	-	-	-	-	-	-	AT1G21630	--	--
SL2.40ch02	40790374	40790453	-	Solyc02g082530.1	IntronR	3.44	5.35	1.56	-	-	-	-	-	-	-	-	-	2.42	3.42	1.42	-	-	-	AT1G21630	--	--
SL2.40ch02	40803029	40803254	+	Solyc02g082550.2	IntronR	-	-	-	-	-	-	0.3	16.39	54.64	-	-	-	-	-	-	-	-	-	AT4G35500	--	--
SL2.40ch02	40803301	40803393	+	Solyc02g082550.2	IntronR	-	-	-	0.21	2.03	9.63	0.24	9.49	39.64	-	-	-	0.55	2.7	4.88	0.23	13.42	58.5	AT4G35500	--	--
SL2.40ch02	40841181	40842832	+	Solyc02g082620.1	IntronR	0.2	0.4	1.96	0.75	0.16	0.22	-	-	-	-	-	-	-	-	-	-	-	-
SL2.40ch02	40844649	40844787	+	Solyc02g082630.2	IntronR	-	-	-	-	-	-	-	-	-	2.08	1.86	0.89	-	-	-	-	-	-	AT5G66020	SACIB	SUPPRESSOR OF ACTIN 1B
SL2.40ch02	40845042	40845333	+	Solyc02g082630.2	IntronR	-	-	-	-	-	-	-	-	-	0.84	0.86	1.02	-	-	-	-	-	-	AT5G66020	SACIB	SUPPRESSOR OF ACTIN 1B
SL2.40ch02	40845558	40845755	+	Solyc02g082630.2	IntronR	-	-	-	-	-	-	-	-	-	0.7	2.41	3.44	0.61	1.12	1.83	0.81	1.04	1.28	AT5G66020	SACIB	SUPPRESSOR OF ACTIN 1B
SL2.40ch02	40876457	40877606	+	Solyc02g082650.2	IntronR	-	-	-	-	-	-	-	-	-	-	-	-	-	-	-	0.2	0.62	3.09
SL2.40ch02	40891124	40891407	+	Solyc02g082660.2	IntronR	-	-	-	0.26	0.59	2.28	-	-	-	-	-	-	-	-	-	-	-	-	AT4G35520	MLH3	MUTL protein homolog 3
SL2.40ch02	40928075	40929243	+	Solyc02g082690.2	IntronR	-	-	-	-	-	-	-	-	-	-	-	-	-	-	-	0.23	0.73	3.2	AT4G35560	DAW1	DUO1-activated WD40 1
SL2.40ch02	40957819	40958696	+	Solyc02g082730.2	IntronR	-	-	-	-	-	-	0.22	0.47	2.17	-	-	-	-	-	-	-	-	-	AT3G06540	REP	Rab escort protein
SL2.40ch02	41000235	41001272	+	Solyc02g082770.2	IntronR	0.25	0.63	2.5	0.94	0.56	0.59	-	-	-	-	-	-	-	-	-	-	-	-	AT3G51460	RHD4	ROOT HAIR DEFECTIVE4
SL2.40ch02	41001344	41001807	+	Solyc02g082770.2	IntronR	-	-	-	0.35	0.33	0.93	-	-	-	-	-	-	-	-	-	-	-	-	AT3G51460	RHD4	ROOT HAIR DEFECTIVE4
SL2.40ch02	41001886	41002401	+	Solyc02g082770.2	IntronR	0.49	0.68	1.41	1.89	2.89	1.53	3.87	0.64	0.16	-	-	-	-	-	-	-	-	-	AT3G51460	RHD4	ROOT HAIR DEFECTIVE4
SL2.40ch02	41002521	41003803	+	Solyc02g082770.2	IntronR	2.75	2.34	0.85	1.24	1.68	1.35	-	-	-	-	-	-	-	-	-	-	-	-	AT3G51460	RHD4	ROOT HAIR DEFECTIVE4
SL2.40ch02	41037793	41037874	+	Solyc02g082810.2	IntronR	11.88	1.9	0.16	-	-	-	-	-	-	-	-	-	-	-	-	-	-	-	AT2G17580	--	--
SL2.40ch02	41061861	41061965	-	Solyc02g082840.2	IntronR	-	-	-	-	-	-	-	-	-	0.22	1.5	6.67	-	-	-	-	-	-	AT5G66030	GRIP
SL2.40ch02	41072725	41073567	-	Solyc02g082850.2	IntronR	-	-	-	-	-	-	0.31	4.35	13.88	-	-	-	-	-	-	-	-	-	AT4G35640	SERAT3;2	serine acetyltransferase 3;2
SL2.40ch02	41073640	41073738	-	Solyc02g082850.2	IntronR	-	-	-	-	-	-	-	-	-	-	-	-	0.24	3.91	16.35	-	-	-	AT4G35640	SERAT3;2	serine acetyltransferase 3;2
SL2.40ch02	41129139	41129213	+	Solyc02g082920.2	IntronR	-	-	-	-	-	-	0.63	91.4	144.85	-	-	-	-	-	-	0.5	48.47	97.04	AT3G12500	PR3	PATHOGENESIS-RELATED 3
SL2.40ch02	41129309	41129371	+	Solyc02g082920.2	IntronR	-	-	-	-	-	-	0.65	111.23	171.5	-	-	-	-	-	-	-	-	-	AT3G12500	PR3	PATHOGENESIS-RELATED 3
SL2.40ch02	41197444	41197613	+	Solyc02g083070.2	IntronR	2.38	1.23	0.52	-	-	-	-	-	-	13.35	1.57	0.12	-	-	-	-	-	-	AT4G35690	--	--
SL2.40ch02	41198537	41199601	-	Solyc02g083080.1	IntronR	0.53	0.18	0.34	-	-	-	-	-	-	-	-	-	-	-	-	-	-	-
SL2.40ch02	41221107	41221201	+	Solyc02g083130.2	IntronR	-	-	-	-	-	-	-	-	-	0.88	2.89	3.28	-	-	-	2.98	2.57	0.86	AT4G35730	--	--
SL2.40ch02	41232072	41232314	-	Solyc02g083150.2	IntronR	-	-	-	0.23	0.62	2.76	-	-	-	-	-	-	-	-	-	-	-	-	AT3G51390	--	--
SL2.40ch02	41232855	41233756	-	Solyc02g083150.2	IntronR	-	-	-	-	-	-	0.33	0.78	2.39	-	-	-	-	-	-	-	-	-	AT3G51390	--	--
SL2.40ch02	41236577	41236739	-	Solyc02g083150.2	IntronR	-	-	-	-	-	-	0.67	1.45	2.16	-	-	-	-	-	-	-	-	-	AT3G51390	--	--
SL2.40ch02	41255758	41255863	-	Solyc02g083180.2	IntronR	0.53	6.56	12.35	0.3	3.41	11.54	0.32	2.77	8.57	0.24	2.85	11.87	-	-	-	-	-	-	AT2G17695	--	--
SL2.40ch02	41280303	41280360	+	Solyc02g083230.2	IntronR	1.21	7.14	5.9	1.43	7.61	5.31	-	-	-	-	-	-	-	-	-	-	-	-	AT4G35800	RPB1	RNA POLYMERASE II LARGE SUBUNIT
SL2.40ch02	41281259	41281544	+	Solyc02g083240.2	IntronR	0.8	3.44	4.3	0.62	2.89	4.63	0.54	1.57	2.91	2.22	1.19	0.53	-	-	-	-	-	-	AT4G35800	RPB1	RNA POLYMERASE II LARGE SUBUNIT
SL2.40ch02	41284816	41284957	-	Solyc02g083250.2	IntronR	-	-	-	-	-	-	0.26	38.09	148.89	-	-	-	-	-	-	-	-	-	AT4G35750	--	--
SL2.40ch02	41343729	41343828	-	Solyc02g083310.2	IntronR	-	-	-	-	-	-	-	-	-	-	-	-	-	-	-	0.21	6.79	32.48	AT5G66050	--	--
SL2.40ch02	41343880	41343976	-	Solyc02g083310.2	IntronR	-	-	-	-	-	-	1.05	2.6	2.48	-	-	-	-	-	-	-	-	-	AT5G66050	--	--
SL2.40ch02	41348016	41348796	-	Solyc02g083320.2	IntronR	-	-	-	-	-	-	0.22	2.19	9.92	-	-	-	-	-	-	-	-	-	AT4G35785	--	--
SL2.40ch02	41350520	41350660	-	Solyc02g083320.2	IntronR	-	-	-	-	-	-	0.21	1.24	5.76	-	-	-	-	-	-	-	-	-	AT4G35785	--	--
SL2.40ch02	41387758	41387855	+	Solyc02g083380.2	IntronR	-	-	-	0.28	4.03	14.54	1.15	2.98	2.59	-	-	-	-	-	-	-	-	-	AT2G17710	--	--
SL2.40ch02	41402074	41402446	+	Solyc02g083400.2	IntronR	-	-	-	-	-	-	0.68	7.74	11.44	-	-	-	-	-	-	0.29	4.84	16.85	AT2G17730	NIP2	NEP-interacting protein 2
SL2.40ch02	41413260	41413642	-	Solyc02g083420.2	IntronR	-	-	-	0.24	5.18	21.69	0.67	7.01	10.42	-	-	-	-	-	-	-	-	-	AT4G38520	--	--
SL2.40ch02	41432271	41432970	+	Solyc02g083450.2	IntronR	-	-	-	1.4	0.98	0.7	3.1	0.96	0.31	-	-	-	-	-	-	-	-	-	AT4G35880	--	--
SL2.40ch02	41439263	41439343	+	Solyc02g083460.2	IntronR	-	-	-	0.22	2.16	9.92	-	-	-	-	-	-	-	-	-	-	-	-	AT2G17760	--	--
SL2.40ch02	41477210	41477400	-	Solyc02g083540.2	IntronR	-	-	-	-	-	-	0.27	1.39	5.2	-	-	-	-	-	-	-	-	-	AT4G35920	MCA1	mid1-complementing activity 1
SL2.40ch02	41501091	41501290	+	Solyc02g083560.2	IntronR	-	-	-	-	-	-	-	-	-	-	-	-	-	-	-	0.64	2.12	3.32	AT2G17790	ZIP3	ZIG suppressor 3
SL2.40ch02	41504391	41505298	+	Solyc02g083560.2	IntronR	-	-	-	-	-	-	0.29	0.91	3.07	-	-	-	-	-	-	-	-	-	AT2G17790	ZIP3	ZIG suppressor 3
SL2.40ch02	41505387	41505659	+	Solyc02g083560.2	IntronR	-	-	-	0.84	2.39	2.85	0.8	2.82	3.54	-	-	-	-	-	-	0.27	1.99	7.5	AT2G17790	ZIP3	ZIG suppressor 3
SL2.40ch02	41505748	41506020	+	Solyc02g083560.2	IntronR	-	-	-	0.52	1.07	2.06	0.98	4.49	4.57	-	-	-	-	-	-	-	-	-	AT2G17790	ZIP3	ZIG suppressor 3
SL2.40ch02	41506248	41506357	+	Solyc02g083560.2	IntronR	-	-	-	-	-	-	0.77	4.17	5.39	-	-	-	-	-	-	-	-	-	AT2G17790	ZIP3	ZIG suppressor 3
SL2.40ch02	41506464	41506554	+	Solyc02g083560.2	IntronR	-	-	-	0.94	3.92	4.17	1.96	11.46	5.86	-	-	-	-	-	-	-	-	-	AT2G17790	ZIP3	ZIG suppressor 3
SL2.40ch02	41506657	41506794	+	Solyc02g083560.2	IntronR	-	-	-	1.14	8.43	7.37	1.64	22.8	13.91	-	-	-	0.23	1.76	7.7	0.84	9.51	11.26	AT2G17790	ZIP3	ZIG suppressor 3
SL2.40ch02	41506907	41506999	+	Solyc02g083560.2	IntronR	-	-	-	0.37	4.6	12.33	0.6	7.55	12.54	-	-	-	-	-	-	0.75	4.46	5.94	AT2G17790	ZIP3	ZIG suppressor 3
SL2.40ch02	41508292	41508537	-	Solyc02g083570.2	IntronR	-	-	-	-	-	-	0.28	6.64	23.81	-	-	-	-	-	-	-	-	-	AT5G53300	UBC10	ubiquitin-conjugating enzyme 10
SL2.40ch02	41508838	41508924	-	Solyc02g083570.2	IntronR	-	-	-	-	-	-	0.48	2.81	5.82	-	-	-	-	-	-	0.43	15.26	35.3	AT5G53300	UBC10	ubiquitin-conjugating enzyme 10
SL2.40ch02	41560167	41560236	-	Solyc02g083670.2	IntronR	-	-	-	-	-	-	0.25	2.63	10.37	-	-	-	-	-	-	-	-	-	AT2G17820	HK1	histidine kinase 1
SL2.40ch02	41560994	41561054	-	Solyc02g083680.1	IntronR	1.34	15.32	11.45	1.33	22.25	16.78	2.02	14.98	7.4	1.31	7.47	5.72	1.41	18.78	13.3	1.34	24.85	18.57	AT2G17820	HK1	histidine kinase 1
SL2.40ch02	41608672	41608757	+	Solyc02g083740.1	IntronR	-	-	-	-	-	-	-	-	-	-	-	-	1.69	2.49	1.48	1.67	4.37	2.62	AT4G10770	OPT7	oligopeptide transporter 7
SL2.40ch02	41612817	41612988	+	Solyc02g083740.1	IntronR	-	-	-	-	-	-	-	-	-	-	-	-	-	-	-	1.15	2.03	1.76	AT4G10770	OPT7	oligopeptide transporter 7
SL2.40ch02	41627853	41628045	-	Solyc02g083780.1	IntronR	-	-	-	-	-	-	-	-	-	1.88	1	0.53	-	-	-	-	-	-	AT1G79540	--	--
SL2.40ch02	41628575	41628674	-	Solyc02g083780.1	IntronR	-	-	-	-	-	-	-	-	-	3.05	2.2	0.72	-	-	-	-	-	-	AT1G79540	--	--
SL2.40ch02	41629300	41629710	-	Solyc02g083780.1	IntronR	1.52	1.38	0.91	-	-	-	-	-	-	1.48	1.71	1.16	0.75	0.66	0.88	-	-	-	AT1G79540	--	--
SL2.40ch02	41640840	41640938	-	Solyc02g083790.2	IntronR	-	-	-	-	-	-	0.48	2.06	4.32	-	-	-	-	-	-	-	-	-	AT4G36010	--	--
SL2.40ch02	41645565	41645656	-	Solyc02g083800.2	IntronR	1.64	8.73	5.33	1.68	9.32	5.56	0.99	2.23	2.26	-	-	-	-	-	-	-	-	-	AT4G36020	CSDP1	cold shock domain protein 1
SL2.40ch02	41700255	41700324	-	Solyc02g083860.2	IntronR	-	-	-	0.38	9.94	26.16	0.61	29.06	47.46	0.2	4.62	22.94	-	-	-	0.23	8.43	36.49	AT3G51240	TT6	TRANSPARENT TESTA 6
SL2.40ch02	41715880	41716100	+	Solyc02g083880.2	IntronR	0.67	0.99	1.47	-	-	-	-	-	-	-	-	-	-	-	-	-	-	-	AT2G18420	--	--
SL2.40ch02	41723521	41724121	-	Solyc02g083900.2	IntronR	-	-	-	-	-	-	0.3	1.64	5.51	-	-	-	-	-	-	-	-	-	AT2G17930	--	--
SL2.40ch02	41783039	41783113	-	Solyc02g083960.2	IntronR	-	-	-	-	-	-	-	-	-	-	-	-	-	-	-	0.9	3.08	3.43	AT2G17970	--	--
SL2.40ch02	41790137	41790223	+	Solyc02g083980.2	IntronR	-	-	-	-	-	-	0.82	2.33	2.84	-	-	-	-	-	-	-	-	-	AT1G19940	GH9B5	glycosyl hydrolase 9B5
SL2.40ch02	41855293	41855932	-	Solyc02g084090.1	IntronR	-	-	-	0.92	0.67	0.72	-	-	-	-	-	-	-	-	-	-	-	-	AT5G53350	CLPX	CLP protease regulatory subunit X
SL2.40ch02	41856216	41856358	-	Solyc02g084090.1	IntronR	-	-	-	-	-	-	-	-	-	2	1.62	0.81	-	-	-	-	-	-	AT5G53350	CLPX	CLP protease regulatory subunit X
SL2.40ch02	41859604	41859768	-	Solyc02g084090.1	IntronR	-	-	-	-	-	-	-	-	-	2.22	1.58	0.71	-	-	-	-	-	-	AT5G53350	CLPX	CLP protease regulatory subunit X
SL2.40ch02	41891728	41891870	-	Solyc02g084120.1	IntronR	-	-	-	-	-	-	-	-	-	1.56	2.78	1.79	3.67	2.1	0.57	0.82	2.55	3.12	AT5G53350	CLPX	CLP protease regulatory subunit X
SL2.40ch02	41998592	41999792	+	Solyc02g084260.1	IntronR	-	-	-	-	-	-	-	-	-	-	-	-	0.52	0.23	0.43	0.36	0.25	0.69
SL2.40ch02	42001122	42002185	+	Solyc02g084260.1	IntronR	-	-	-	-	-	-	-	-	-	0.94	0.27	0.28	-	-	-	-	-	-
SL2.40ch02	42017250	42018471	+	Solyc02g084290.1	IntronR	1.71	0.12	0.07	-	-	-	-	-	-	-	-	-	-	-	-	-	-	-
SL2.40ch02	42095015	42095201	-	Solyc02g084400.2	IntronR	-	-	-	0.3	1.62	5.41	-	-	-	-	-	-	-	-	-	-	-	-	AT1G11390	--	--
SL2.40ch02	42095356	42096384	-	Solyc02g084400.2	IntronR	0.24	0.78	3.3	0.57	1.28	2.25	-	-	-	-	-	-	-	-	-	-	-	-	AT1G11390	--	--
SL2.40ch02	42098351	42098439	-	Solyc02g084400.2	IntronR	0.71	3.59	5.08	-	-	-	-	-	-	0.33	1.82	5.43	0.57	2.52	4.43	1.17	5.06	4.31	AT1G11390	--	--
SL2.40ch02	42161701	42161774	+	Solyc02g084490.1	IntronR	0.24	2.82	11.77	-	-	-	-	-	-	-	-	-	-	-	-	-	-	-	AT3G27530	MAG4	MAIGO 4
SL2.40ch02	42162953	42163131	+	Solyc02g084490.1	IntronR	-	-	-	-	-	-	0.22	1.12	5.01	-	-	-	-	-	-	-	-	-	AT3G27530	MAG4	MAIGO 4
SL2.40ch02	42189195	42189355	+	Solyc02g084520.2	IntronR	0.27	1.21	4.42	0.32	1.08	3.34	0.36	0.98	2.7	0.35	1.83	5.26	0.62	1.77	2.87	0.32	0.95	2.99	AT3G51120	--	--
SL2.40ch02	42209542	42209873	+	Solyc02g084540.2	IntronR	0.24	1.06	4.38	-	-	-	-	-	-	-	-	-	-	-	-	-	-	-	AT4G36210	--	--
SL2.40ch02	42222028	42222277	+	Solyc02g084560.2	IntronR	1.75	1.87	1.07	6.28	2.38	0.38	6	1.91	0.32	1.14	1.99	1.75	1.95	2.79	1.43	2.34	1.07	0.46	AT2G16460	--	--
SL2.40ch02	42248735	42249048	+	Solyc02g084580.1	IntronR	0.25	2.39	9.42	-	-	-	-	-	-	-	-	-	-	-	-	-	-	-
SL2.40ch02	42291848	42291956	-	Solyc02g084630.2	IntronR	1.1	2.92	2.66	1.93	6.04	3.12	1.54	2.96	1.92	-	-	-	5.15	2.46	0.48	0.71	1.5	2.11	AT3G54340	ATAP3
SL2.40ch02	42292000	42292102	-	Solyc02g084630.2	IntronR	0.34	2.12	6.32	0.5	5.09	10.1	0.77	6.28	8.16	-	-	-	-	-	-	0.67	5.58	8.38	AT3G54340	ATAP3
SL2.40ch02	42319374	42319648	+	Solyc02g084640.2	IntronR	-	-	-	-	-	-	0.22	1.55	6.97	-	-	-	-	-	-	-	-	-	AT4G36250	ALDH3F1	aldehyde dehydrogenase 3F1
SL2.40ch02	42320225	42320386	+	Solyc02g084640.2	IntronR	-	-	-	-	-	-	0.29	1.52	5.17	-	-	-	-	-	-	-	-	-	AT4G36250	ALDH3F1	aldehyde dehydrogenase 3F1
SL2.40ch02	42356146	42356549	+	Solyc02g084680.2	IntronR	-	-	-	0.46	1.28	2.78	1.13	1.79	1.59	-	-	-	-	-	-	0.26	0.93	3.62	AT3G51060	STY1	STYLISH 1
SL2.40ch02	42368924	42369237	-	Solyc02g084690.2	IntronR	-	-	-	-	-	-	0.66	1.4	2.12	-	-	-	-	-	-	-	-	-	AT3G51050	--	--
SL2.40ch02	42420715	42420921	-	Solyc02g084740.2	IntronR	-	-	-	-	-	-	2.23	4.28	1.92	-	-	-	-	-	-	-	-	-	AT4G36380	ROT3	ROTUNDIFOLIA 3
SL2.40ch02	42493546	42493685	+	Solyc02g084820.2	IntronR	-	-	-	-	-	-	-	-	-	-	-	-	-	-	-	0.22	1.67	7.72	AT1G75420	--	--
SL2.40ch02	42496000	42496100	+	Solyc02g084830.2	IntronR	-	-	-	-	-	-	3.21	2.11	0.66	-	-	-	-	-	-	-	-	-	AT5G44230	--	--
SL2.40ch02	42499140	42499244	-	Solyc02g084840.2	IntronR	-	-	-	-	-	-	0.27	10.54	38.46	-	-	-	-	-	-	-	-	-
SL2.40ch02	42499342	42499397	-	Solyc02g084840.2	IntronR	0.98	17.76	18.1	1.14	31.48	27.53	0.76	37.93	50	0.98	74.43	76.11	1.38	37.43	27.02	1.31	65.59	50.1
SL2.40ch02	42504143	42504362	-	Solyc02g084850.2	IntronR	-	-	-	-	-	-	0.36	49.27	135.5	-	-	-	-	-	-	-	-	-
SL2.40ch02	42566597	42567291	+	Solyc02g084950.2	IntronR	0.22	5.82	26.88	-	-	-	-	-	-	-	-	-	-	-	-	-	-	-	AT4G36470	--	--
SL2.40ch02	42631189	42631292	+	Solyc02g085020.2	IntronR	-	-	-	-	-	-	0.87	2.74	3.14	-	-	-	-	-	-	0.31	5.7	18.35	AT5G42800	TT3
SL2.40ch02	42631451	42631566	+	Solyc02g085020.2	IntronR	0.37	1.69	4.57	-	-	-	-	-	-	-	-	-	-	-	-	0.21	2.88	13.55	AT5G42800	TT3
SL2.40ch02	42631749	42631838	+	Solyc02g085020.2	IntronR	-	-	-	-	-	-	-	-	-	-	-	-	0.23	2.58	11.04	0.36	2.89	8.07	AT5G42800	TT3
SL2.40ch02	42636415	42636526	-	Solyc02g085030.2	IntronR	0.46	3.25	7.03	0.64	5.17	8.09	0.3	1.6	5.33	0.51	5.6	10.92	0.69	5.21	7.59	0.46	3.51	7.69	AT4G36520	--	--
SL2.40ch02	42651663	42652123	-	Solyc02g085050.2	IntronR	-	-	-	-	-	-	0.74	1.25	1.68	-	-	-	-	-	-	-	-	-	AT3G53620	PPa4	pyrophosphorylase 4
SL2.40ch02	42736749	42737080	-	Solyc02g085180.2	IntronR	-	-	-	-	-	-	-	-	-	0.31	0.9	2.88	-	-	-	-	-	-	AT2G18360	--	--
SL2.40ch02	42762886	42763345	-	Solyc02g085220.2	IntronR	0.44	0.71	1.59	-	-	-	-	-	-	0.43	0.41	0.96	-	-	-	-	-	-	AT4G36630	EMB2754	EMBRYO DEFECTIVE 2754
SL2.40ch02	42790480	42790683	-	Solyc02g085250.2	IntronR	-	-	-	0.2	1.2	5.91	-	-	-	-	-	-	-	-	-	-	-	-	AT5G49555	--	--
SL2.40ch02	42810202	42810275	-	Solyc02g085290.2	IntronR	-	-	-	0.4	6.81	17.15	0.96	13.24	13.76	-	-	-	0.35	3.47	10	0.98	11.12	11.33	AT5G66550	--	--
SL2.40ch02	42811857	42811962	-	Solyc02g085290.2	IntronR	-	-	-	-	-	-	-	-	-	-	-	-	0.26	8.46	32.2	0.22	9.23	41.94	AT5G66550	--	--
SL2.40ch02	42816271	42816341	-	Solyc02g085300.2	IntronR	-	-	-	-	-	-	-	-	-	0.27	2.32	8.64	-	-	-	0.84	2.39	2.85	AT1G75170	--	--
SL2.40ch02	42816778	42816941	-	Solyc02g085300.2	IntronR	1.29	1.49	1.16	-	-	-	-	-	-	-	-	-	-	-	-	-	-	-	AT1G75170	--	--
SL2.40ch02	42820016	42820216	-	Solyc02g085310.2	IntronR	2.26	13.19	5.85	1	3.46	3.45	1.99	60.39	30.34	-	-	-	-	-	-	-	-	-
SL2.40ch02	42820385	42820496	-	Solyc02g085310.2	IntronR	0.64	2.83	4.42	1.23	3.89	3.17	2.3	62.83	27.26	-	-	-	-	-	-	2.91	20.76	7.13
SL2.40ch02	42820543	42820803	-	Solyc02g085310.2	IntronR	1.83	13.84	7.58	1.23	5.11	4.14	0.8	73.52	91.98	1.32	6.2	4.71	-	-	-	1.15	19.63	17.11
SL2.40ch02	42861312	42863120	-	Solyc02g085360.2	IntronR	-	-	-	0.23	0.57	2.48	-	-	-	-	-	-	-	-	-	-	-	-	AT3G50660	SNP2	SUPPRESSOR OF NPH4 2
SL2.40ch02	42878151	42880059	-	Solyc02g085370.2	IntronR	-	-	-	-	-	-	-	-	-	0.51	0.21	0.4	-	-	-	-	-	-
SL2.40ch02	42904971	42905070	-	Solyc02g085420.2	IntronR	0.23	31.48	138.32	-	-	-	-	-	-	-	-	-	-	-	-	-	-	-	AT3G50670	U1SNRNP
SL2.40ch02	42937970	42938038	-	Solyc02g085490.1	IntronR	1.69	4.67	2.76	3.13	4.42	1.41	-	-	-	-	-	-	-	-	-	-	-	-	AT5G66740	--	--
SL2.40ch02	42960049	42960150	-	Solyc02g085530.1	IntronR	-	-	-	0.86	2.85	3.31	0.98	3.43	3.48	-	-	-	-	-	-	-	-	-	AT4G36680	--	--
SL2.40ch02	42981011	42981621	+	Solyc02g085570.2	IntronR	0.66	4.25	6.41	-	-	-	-	-	-	0.64	8.37	13.12	0.54	3.3	6.14	-	-	-	AT4G36690	ATU2AF65A
SL2.40ch02	42989742	42989863	+	Solyc02g085580.2	IntronR	0.34	3.68	10.93	0.22	1.43	6.51	0.32	3.08	9.54	-	-	-	-	-	-	0.27	1.32	4.87	AT5G66730	IDD1	INDETERMINATE DOMAIN 1
SL2.40ch02	42990800	42991263	+	Solyc02g085580.2	IntronR	-	-	-	-	-	-	-	-	-	-	-	-	-	-	-	0.22	1.81	8.4	AT5G66730	IDD1	INDETERMINATE DOMAIN 1
SL2.40ch02	43077335	43077434	+	Solyc02g085670.2	IntronR	-	-	-	0.51	2.11	4.16	-	-	-	-	-	-	-	-	-	-	-	-	AT4G36790	--	--
SL2.40ch02	43131308	43131401	+	Solyc02g085760.2	IntronR	-	-	-	0.24	69.6	295.67	-	-	-	-	-	-	-	-	-	-	-	-	AT5G38510	--	--
SL2.40ch02	43132469	43132581	+	Solyc02g085760.2	IntronR	-	-	-	0.28	20.18	72.42	0.24	3.77	15.95	-	-	-	-	-	-	-	-	-	AT5G38510	--	--
SL2.40ch02	43134069	43134157	+	Solyc02g085770.2	IntronR	0.41	17.61	43.34	0.33	5.76	17.22	-	-	-	-	-	-	-	-	-	-	-	-	AT1G04560	--	--
SL2.40ch02	43192819	43192941	+	Solyc02g085820.2	IntronR	-	-	-	-	-	-	2.54	1.74	0.68	-	-	-	-	-	-	-	-	-	AT3G02280	--	--
SL2.40ch02	43203228	43203325	-	Solyc02g085830.2	IntronR	-	-	-	0.32	3.76	11.79	-	-	-	-	-	-	-	-	-	-	-	-	AT1G13340	--	--
SL2.40ch02	43203428	43203511	-	Solyc02g085830.2	IntronR	-	-	-	0.82	2.28	2.8	-	-	-	-	-	-	-	-	-	-	-	-	AT1G13340	--	--
SL2.40ch02	43216692	43217480	+	Solyc02g085860.2	IntronR	0.49	0.37	0.77	-	-	-	-	-	-	-	-	-	-	-	-	-	-	-	AT5G38460	--	--
SL2.40ch02	43217500	43219152	+	Solyc02g085860.2	IntronR	1.24	0.19	0.15	-	-	-	-	-	-	-	-	-	-	-	-	-	-	-	AT5G38460	--	--
SL2.40ch02	43219404	43219515	+	Solyc02g085860.2	IntronR	-	-	-	-	-	-	-	-	-	-	-	-	-	-	-	1.26	2.97	2.36	AT5G38460	--	--
SL2.40ch02	43219815	43221490	+	Solyc02g085860.2	IntronR	-	-	-	0.42	0.47	1.12	-	-	-	-	-	-	-	-	-	-	-	-	AT5G38460	--	--
SL2.40ch02	43230400	43230527	+	Solyc02g085870.2	IntronR	-	-	-	-	-	-	0.25	19.43	76.77	-	-	-	-	-	-	-	-	-	AT1G68530	POP1	POLLEN-PISTIL INCOMPATIBILITY 1
SL2.40ch02	43424403	43424795	+	Solyc02g086050.2	IntronR	0.53	3.06	5.82	0.71	1.53	2.16	0.29	0.65	2.22	-	-	-	-	-	-	-	-	-	AT1G67080	ABA4	abscisic acid (ABA)-deficient 4
SL2.40ch02	43442439	43442523	+	Solyc02g086080.2	IntronR	-	-	-	-	-	-	0.82	2.63	3.21	-	-	-	-	-	-	-	-	-	AT5G38360	--	--
SL2.40ch02	43442571	43442812	+	Solyc02g086080.2	IntronR	-	-	-	0.24	0.68	2.78	-	-	-	-	-	-	-	-	-	-	-	-	AT5G38360	--	--
SL2.40ch02	43445223	43445599	-	Solyc02g086090.2	IntronR	-	-	-	0.2	1.82	9.02	0.52	2.16	4.13	-	-	-	-	-	-	-	-	-	AT1G67070	PMI2	PHOSPHOMANNOSE ISOMERASE 2
SL2.40ch02	43466987	43467931	-	Solyc02g086120.2	IntronR	0.23	0.93	4.11	0.43	0.83	1.95	0.8	2.39	2.99	0.42	1.18	2.83	0.34	0.4	1.19	0.71	0.45	0.63
SL2.40ch02	43523818	43524137	-	Solyc02g086210.2	IntronR	-	-	-	2.1	0.51	0.24	-	-	-	-	-	-	-	-	-	-	-	-	AT5G38260	--	--
SL2.40ch02	43561005	43563743	-	Solyc02g086270.2	IntronR	-	-	-	-	-	-	-	-	-	0.91	0.25	0.27	-	-	-	0.87	0.69	0.8	AT1G66880	--	--
SL2.40ch02	43591271	43591833	-	Solyc02g086340.2	IntronR	-	-	-	-	-	-	-	-	-	-	-	-	-	-	-	2.03	2.06	1.01	AT5G16210	--	--
SL2.40ch02	43644224	43644471	-	Solyc02g086410.1	IntronR	-	-	-	-	-	-	-	-	-	4.87	0.63	0.13	-	-	-	-	-	-	AT4G20320	--	--
SL2.40ch02	43685023	43686749	+	Solyc02g086440.2	IntronR	0.93	10.11	10.89	0.74	13.74	18.55	0.55	7.06	12.95	0.7	7.27	10.34	0.41	3.81	9.26	0.44	2.31	5.27	AT5G40470	--	--
SL2.40ch02	43708843	43709027	+	Solyc02g086460.2	IntronR	0.59	6.01	10.12	1.06	10.52	9.95	0.52	2.25	4.33	0.85	24.27	28.4	-	-	-	0.77	7.99	10.45	AT5G40450	--	--
SL2.40ch02	43715423	43715622	+	Solyc02g086460.2	IntronR	1.01	115.21	113.62	0.93	136.94	147.72	0.84	50.66	60.18	1	144.17	143.81	1.11	67.63	60.86	0.67	51.07	76.32	AT5G40450	--	--
SL2.40ch02	43792296	43792573	-	Solyc02g086550.2	IntronR	-	-	-	-	-	-	0.25	1.51	6.04	-	-	-	-	-	-	-	-	-	AT5G14550	--	--
SL2.40ch02	43793494	43793653	-	Solyc02g086550.2	IntronR	-	-	-	-	-	-	-	-	-	-	-	-	-	-	-	0.27	2.86	10.53	AT5G14550	--	--
SL2.40ch02	43802709	43802856	+	Solyc02g086560.2	IntronR	-	-	-	-	-	-	-	-	-	-	-	-	-	-	-	0.24	2.05	8.5	AT1G50170	SIRB	sirohydrochlorin ferrochelatase B
SL2.40ch02	43885953	43886834	-	Solyc02g086660.2	IntronR	-	-	-	15.3	155.21	10.14	2.46	71.42	29.03	-	-	-	2.26	20.4	9.04	0.65	32.97	50.88	AT5G14610	--	--
SL2.40ch02	43906577	43906657	-	Solyc02g086680.2	IntronR	-	-	-	-	-	-	-	-	-	0.29	2.16	7.36	-	-	-	-	-	-	AT5G14660	PDF1B	peptide deformylase 1B
SL2.40ch02	43961454	43961546	-	Solyc02g086770.2	IntronR	-	-	-	0.3	2.63	8.87	-	-	-	-	-	-	-	-	-	-	-	-	AT5G14700	--	--
SL2.40ch02	43981781	43981839	-	Solyc02g086790.2	IntronR	1.31	24.95	19	0.67	19.12	28.36	1.05	14.25	13.59	1.21	42.16	34.87	1.02	33.61	32.87	1.26	37.84	30.14	AT5G14720	--	--
SL2.40ch02	43998367	43999607	+	Solyc02g086800.2	IntronR	-	-	-	-	-	-	0.65	0.3	0.47	-	-	-	-	-	-	-	-	-	AT3G27870	--	--
SL2.40ch02	43999705	44000030	+	Solyc02g086800.2	IntronR	-	-	-	-	-	-	0.7	0.77	1.1	-	-	-	-	-	-	-	-	-	AT3G27870	--	--
SL2.40ch02	44063252	44064413	+	Solyc02g086880.2	IntronR	-	-	-	-	-	-	0.78	13.1	16.86	-	-	-	-	-	-	-	-	-	AT5G14780	FDH	formate dehydrogenase
SL2.40ch02	44073210	44073297	+	Solyc02g086900.2	IntronR	-	-	-	0.39	2.93	7.47	-	-	-	-	-	-	-	-	-	-	-	-	AT5G40270	--	--
SL2.40ch02	44075424	44075530	+	Solyc02g086900.2	IntronR	-	-	-	-	-	-	-	-	-	-	-	-	-	-	-	1.17	6.93	5.95	AT5G40270	--	--
SL2.40ch02	44075964	44076046	+	Solyc02g086900.2	IntronR	-	-	-	-	-	-	0.23	2.98	12.8	-	-	-	-	-	-	-	-	-	AT5G40270	--	--
SL2.40ch02	44076488	44076627	+	Solyc02g086900.2	IntronR	-	-	-	0.48	6.71	14.06	-	-	-	-	-	-	0.36	7.28	20.25	-	-	-	AT5G40270	--	--
SL2.40ch02	44076642	44076752	+	Solyc02g086900.2	IntronR	-	-	-	0.29	3.17	10.78	-	-	-	-	-	-	0.28	3.13	11.14	-	-	-	AT5G40270	--	--
SL2.40ch02	44076862	44076955	+	Solyc02g086900.2	IntronR	-	-	-	0.22	1.86	8.53	-	-	-	-	-	-	-	-	-	-	-	-	AT5G40270	--	--
SL2.40ch02	44112588	44112846	+	Solyc02g086960.2	IntronR	-	-	-	4.17	0.79	0.19	-	-	-	-	-	-	-	-	-	-	-	-	AT2G01820	--	--
SL2.40ch02	44116484	44116625	-	Solyc02g086970.2	IntronR	0.25	1.97	7.9	0.24	1.36	5.6	-	-	-	0.58	1.13	1.95	-	-	-	-	-	-	AT1G23800	ALDH2B7	aldehyde dehydrogenase 2B7
SL2.40ch02	44116778	44117226	-	Solyc02g086970.2	IntronR	0.46	1.98	4.32	0.49	1.15	2.35	-	-	-	-	-	-	-	-	-	-	-	-	AT1G23800	ALDH2B7	aldehyde dehydrogenase 2B7
SL2.40ch02	44123011	44123874	+	Solyc02g086980.2	IntronR	0.42	3.41	8.14	0.57	4.47	7.89	-	-	-	-	-	-	-	-	-	-	-	-
SL2.40ch02	44137648	44137726	+	Solyc02g087000.2	IntronR	-	-	-	0.23	2.16	9.34	-	-	-	0.34	5.49	16.39	0.34	4.3	12.7	0.43	2.74	6.33	AT5G14880	--	--
SL2.40ch02	44180686	44180829	+	Solyc02g087070.2	IntronR	-	-	-	-	-	-	0.25	1.21	4.89	-	-	-	-	-	-	-	-	-	AT3G01420	PADOX-1	plant alpha dioxygenase 1
SL2.40ch02	44200597	44200698	+	Solyc02g087110.2	IntronR	-	-	-	-	-	-	0.46	2.96	6.38	-	-	-	-	-	-	-	-	-	AT3G01420	PADOX-1	plant alpha dioxygenase 1
SL2.40ch02	44200831	44200897	+	Solyc02g087110.2	IntronR	-	-	-	-	-	-	1.1	7.68	6.99	-	-	-	-	-	-	0.63	8.54	13.48	AT3G01420	PADOX-1	plant alpha dioxygenase 1
SL2.40ch02	44201655	44201734	+	Solyc02g087110.2	IntronR	-	-	-	-	-	-	0.31	5.63	18.33	-	-	-	-	-	-	-	-	-	AT3G01420	PADOX-1	plant alpha dioxygenase 1
SL2.40ch02	44201936	44202025	+	Solyc02g087110.2	IntronR	-	-	-	-	-	-	0.51	14.86	29.18	-	-	-	-	-	-	-	-	-	AT3G01420	PADOX-1	plant alpha dioxygenase 1
SL2.40ch02	44207381	44207618	+	Solyc02g087130.2	IntronR	-	-	-	-	-	-	0.44	3.71	8.49	0.3	3	9.9	-	-	-	0.3	2.17	7.15	AT3G01410	--	--
SL2.40ch02	44219219	44219299	+	Solyc02g087140.2	IntronR	-	-	-	-	-	-	-	-	-	-	-	-	0.2	3.18	15.54	-	-	-	AT3G01410	--	--
SL2.40ch02	44253042	44253149	+	Solyc02g087210.2	IntronR	-	-	-	0.34	2.03	5.91	0.2	3.35	16.61	-	-	-	-	-	-	-	-	-	AT3G28210	SAP12	STRESS-ASSOCIATED PROTEIN 12
SL2.40ch02	44255587	44256411	-	Solyc02g087220.2	IntronR	-	-	-	-	-	-	0.2	0.39	1.95	-	-	-	-	-	-	-	-	-	AT1G70180	--	--
SL2.40ch02	44274305	44274393	-	Solyc02g087250.2	IntronR	-	-	-	-	-	-	-	-	-	-	-	-	-	-	-	0.25	1.84	7.34	AT3G01370	CFM2	CRM family member 2
SL2.40ch02	44280770	44282166	-	Solyc02g087250.2	IntronR	-	-	-	0.26	4.18	16.21	-	-	-	0.33	7.38	22.3	0.22	3.49	15.69	0.21	4.32	20.34	AT3G01370	CFM2	CRM family member 2
SL2.40ch02	44305777	44306010	+	Solyc02g087270.2	IntronR	9.08	3.09	0.34	9.56	6.82	0.71	11.93	8.78	0.74	1.92	0.84	0.44	-	-	-	2.05	2.55	1.24	AT3G23880	--	--
SL2.40ch02	44333509	44333603	+	Solyc02g087310.2	IntronR	-	-	-	-	-	-	-	-	-	-	-	-	0.21	1.74	8.28	-	-	-	AT3G01330	E2L2	E2F-LIKE 2
SL2.40ch02	44350216	44350341	+	Solyc02g087340.2	IntronR	-	-	-	-	-	-	0.56	28.29	50.67	-	-	-	-	-	-	-	-	-	AT5G14970	--	--
SL2.40ch02	44368448	44368548	-	Solyc02g087360.2	IntronR	-	-	-	0.24	1.7	7	-	-	-	-	-	-	-	-	-	-	-	-	AT5G15020	SNL2	SIN3-like 2
SL2.40ch02	44457324	44457434	-	Solyc02g087430.2	IntronR	-	-	-	-	-	-	0.46	5.81	12.65	-	-	-	-	-	-	-	-	-	AT2G37440	--	--
SL2.40ch02	44458132	44458423	-	Solyc02g087430.2	IntronR	-	-	-	-	-	-	0.41	8.89	21.48	-	-	-	-	-	-	-	-	-	AT2G37440	--	--
SL2.40ch02	44551787	44551885	+	Solyc02g087580.2	IntronR	-	-	-	-	-	-	-	-	-	-	-	-	-	-	-	0.35	5.77	16.38	AT1G27100	--	--
SL2.40ch02	44556405	44556539	+	Solyc02g087600.2	IntronR	-	-	-	0.79	2.02	2.55	-	-	-	-	-	-	-	-	-	-	-	-	AT2G41750	--	--
SL2.40ch02	44563433	44563530	+	Solyc02g087620.2	IntronR	1.64	6.92	4.21	2.58	25.14	9.73	1.72	9.18	5.33	-	-	-	-	-	-	0.8	2	2.5	AT5G15070	--	--
SL2.40ch02	44583969	44584068	-	Solyc02g087630.2	IntronR	-	-	-	-	-	-	0.39	4.05	10.41	-	-	-	-	-	-	0.44	8.36	18.81	AT5G39950	TRXH2	THIOREDOXIN H2
SL2.40ch02	44594712	44594779	+	Solyc02g087650.2	IntronR	-	-	-	-	-	-	-	-	-	-	-	-	0.32	7.48	23.2	0.3	2.98	10	AT5G58920	--	--
SL2.40ch02	44619728	44621410	+	Solyc02g087730.2	IntronR	-	-	-	-	-	-	0.73	0.25	0.34	-	-	-	-	-	-	-	-	-	AT1G49040	SCD1	STOMATAL CYTOKINESIS-DEFECTIVE 1
SL2.40ch02	44657115	44657212	+	Solyc02g087780.2	IntronR	-	-	-	0.34	2.11	6.18	0.32	1.58	4.97	0.27	1.9	6.93	-	-	-	-	-	-	AT5G15140	--	--
SL2.40ch02	44665010	44665193	+	Solyc02g087810.2	IntronR	-	-	-	-	-	-	-	-	-	0.65	1.8	2.78	-	-	-	0.66	2.5	3.78	AT5G15140	--	--
SL2.40ch02	44761992	44762073	-	Solyc02g087950.2	IntronR	-	-	-	-	-	-	-	-	-	-	-	-	0.25	3.44	13.73	0.29	13.91	47.26	AT5G39785	--	--
SL2.40ch02	44868528	44868606	-	Solyc02g088100.2	IntronR	-	-	-	0.26	12.1	46.79	0.26	4.35	16.64	-	-	-	-	-	-	-	-	-	AT2G03090	EXPA15	expansin A15
SL2.40ch02	44875372	44875553	-	Solyc02g088110.2	IntronR	-	-	-	-	-	-	-	-	-	0.25	0.86	3.36	-	-	-	-	-	-	AT3G01150	PTB1	polypyrimidine tract-binding protein 1
SL2.40ch02	44887959	44888093	+	Solyc02g088120.2	IntronR	-	-	-	-	-	-	-	-	-	-	-	-	-	-	-	2.44	1.47	0.6	AT5G15270	--	--
SL2.40ch02	44888154	44888622	+	Solyc02g088120.2	IntronR	-	-	-	-	-	-	-	-	-	-	-	-	-	-	-	1.04	0.36	0.35	AT5G15270	--	--
SL2.40ch02	44897332	44897433	+	Solyc02g088140.1	IntronR	-	-	-	-	-	-	1.22	1.92	1.57	-	-	-	-	-	-	-	-	-	AT5G01110	--	--
SL2.40ch02	44900614	44903098	+	Solyc02g088160.2	IntronR	0.74	0.38	0.5	-	-	-	2.01	1.98	0.99	-	-	-	-	-	-	-	-	-	AT5G15290	CASP5	Casparian strip membrane domain protein 5
SL2.40ch02	44903354	44903903	+	Solyc02g088160.2	IntronR	0.23	0.71	3.04	0.25	0.91	3.63	0.21	0.46	2.2	-	-	-	0.33	0.5	1.52	-	-	-	AT5G15290	CASP5	Casparian strip membrane domain protein 5
SL2.40ch02	44945470	44946105	-	Solyc02g088200.2	IntronR	-	-	-	-	-	-	0.48	0.38	0.79	-	-	-	-	-	-	-	-	-	AT3G16230	--	--
SL2.40ch02	44946172	44946275	-	Solyc02g088200.2	IntronR	-	-	-	-	-	-	-	-	-	0.33	6.04	18.07	-	-	-	-	-	-	AT3G16230	--	--
SL2.40ch02	44946371	44946740	-	Solyc02g088200.2	IntronR	0.32	0.53	1.67	-	-	-	-	-	-	-	-	-	-	-	-	-	-	-	AT3G16230	--	--
SL2.40ch02	44957194	44957308	-	Solyc02g088220.2	IntronR	-	-	-	-	-	-	-	-	-	-	-	-	-	-	-	0.45	2.84	6.32	AT1G14040	--	--
SL2.40ch02	44967911	44967982	-	Solyc02g088230.2	IntronR	-	-	-	0.26	2.54	9.81	-	-	-	-	-	-	-	-	-	-	-	-	AT1G14040	--	--
SL2.40ch02	44968121	44968199	-	Solyc02g088230.2	IntronR	-	-	-	0.21	6.21	29.82	-	-	-	-	-	-	-	-	-	-	-	-	AT1G14040	--	--
SL2.40ch02	44968477	44968566	-	Solyc02g088230.2	IntronR	-	-	-	0.21	8.76	42.21	0.26	9.42	36.82	-	-	-	-	-	-	-	-	-	AT1G14040	--	--
SL2.40ch02	44970046	44970130	-	Solyc02g088230.2	IntronR	-	-	-	0.24	9.3	39.55	0.29	15.51	52.6	-	-	-	-	-	-	-	-	-	AT1G14040	--	--
SL2.40ch02	44978305	44978384	-	Solyc02g088240.2	IntronR	1.89	1.97	1.04	-	-	-	-	-	-	-	-	-	-	-	-	-	-	-	AT3G29060	--	--
SL2.40ch02	45006474	45006608	+	Solyc02g088280.2	IntronR	-	-	-	-	-	-	-	-	-	-	-	-	-	-	-	0.23	1.25	5.43
SL2.40ch02	45023136	45023594	+	Solyc02g088300.2	IntronR	-	-	-	-	-	-	0.32	0.34	1.04	-	-	-	-	-	-	-	-	-	AT3G01100	HYP1	hypothetical protein 1
SL2.40ch02	45023827	45024609	+	Solyc02g088300.2	IntronR	0.22	0.95	4.29	0.27	0.94	3.44	-	-	-	-	-	-	-	-	-	-	-	-	AT3G01100	HYP1	hypothetical protein 1
SL2.40ch02	45038638	45039409	-	Solyc02g088330.2	IntronR	-	-	-	0.33	0.88	2.7	-	-	-	-	-	-	-	-	-	-	-	-	AT1G18670	IBS1	IMPAIRED IN BABA-INDUCED STERILITY 1
SL2.40ch02	45046281	45046838	-	Solyc02g088340.2	IntronR	-	-	-	-	-	-	-	-	-	-	-	-	0.23	2.34	10.1	-	-	-	AT2G03340	WRKY3	WRKY DNA-binding protein 3
SL2.40ch02	45046990	45047102	-	Solyc02g088340.2	IntronR	-	-	-	-	-	-	-	-	-	-	-	-	0.22	2.49	11.48	-	-	-	AT2G03340	WRKY3	WRKY DNA-binding protein 3
SL2.40ch02	45063044	45063233	-	Solyc02g088390.2	IntronR	0.62	12.5	20.22	0.88	16.73	19.1	1.09	9.73	8.94	0.45	8.31	18.27	0.74	9.97	13.39	0.7	4.92	6.98	AT5G15350	ENODL17	early nodulin-like protein 17
SL2.40ch02	45068631	45068733	-	Solyc02g088400.2	IntronR	0.77	2.91	3.77	-	-	-	-	-	-	-	-	-	-	-	-	-	-	-
SL2.40ch02	45103766	45105218	+	Solyc02g088430.1	IntronR	-	-	-	-	-	-	-	-	-	1.4	0.3	0.21	-	-	-	-	-	-	AT5G27680	RECQSIM	RECQ helicase SIM
SL2.40ch02	45119725	45122566	+	Solyc02g088450.2	IntronR	-	-	-	-	-	-	-	-	-	0.32	0.2	0.62	-	-	-	-	-	-
SL2.40ch02	45165057	45168387	+	Solyc02g088520.2	IntronR	1.72	11.8	6.86	1.07	10.6	9.87	1.39	7.04	5.05	1.09	14.19	13.02	1.34	9.07	6.76	1.17	7.45	6.37
SL2.40ch02	45180533	45183351	-	Solyc02g088550.2	IntronR	0.36	2.91	7.97	0.3	3.69	12.41	0.25	2.59	10.29	0.38	5.75	15.33	0.33	4.13	12.69	0.33	3.12	9.33	AT5G15400	--	--
SL2.40ch02	45220635	45221103	+	Solyc02g088600.2	IntronR	-	-	-	-	-	-	0.58	2.54	4.41	-	-	-	0.22	0.33	1.46	0.33	1.67	5.02	AT3G29290	emb2076	embryo defective 2076
SL2.40ch02	45221283	45221401	+	Solyc02g088600.2	IntronR	-	-	-	-	-	-	0.49	3.42	6.94	0.22	1.46	6.53	-	-	-	-	-	-	AT3G29290	emb2076	embryo defective 2076
SL2.40ch02	45221537	45221666	+	Solyc02g088600.2	IntronR	0.37	1.75	4.68	-	-	-	0.7	2.05	2.92	-	-	-	-	-	-	-	-	-	AT3G29290	emb2076	embryo defective 2076
SL2.40ch02	45230131	45230204	-	Solyc02g088620.2	IntronR	-	-	-	-	-	-	0.72	6.74	9.37	0.6	2.75	4.58	-	-	-	-	-	-	AT3G01050	MUB1	membrane-anchored ubiquitin-fold protein 1 precursor
SL2.40ch02	45273268	45273504	+	Solyc02g088700.2	IntronR	0.52	3.42	6.57	0.24	2.04	8.55	0.23	0.9	3.89	0.37	2.49	6.81	0.41	4.27	10.52	0.47	3.06	6.58	AT3G02090	MPPBETA
SL2.40ch02	45313502	45314409	-	Solyc02g088770.2	IntronR	-	-	-	0.27	0.23	0.86	-	-	-	-	-	-	-	-	-	-	-	-	AT5G66380	FOLT1	folate transporter 1
SL2.40ch02	45353120	45353198	-	Solyc02g088820.2	IntronR	1.86	60.61	32.6	1.84	90.52	49.27	1.66	44.88	27.01	1.79	45.17	25.25	1.72	54.4	31.56	2.17	42.57	19.63	AT3G02110	scpl25	serine carboxypeptidase-like 25
SL2.40ch02	45353851	45353933	-	Solyc02g088820.2	IntronR	-	-	-	0.24	3.38	14.33	-	-	-	-	-	-	-	-	-	-	-	-	AT3G02110	scpl25	serine carboxypeptidase-like 25
SL2.40ch02	45423254	45424095	-	Solyc02g088920.2	IntronR	0.82	0.95	1.16	-	-	-	-	-	-	-	-	-	-	-	-	-	-	-	AT5G60980	--	--
SL2.40ch02	45437482	45437592	+	Solyc02g088940.2	IntronR	-	-	-	0.31	1.48	4.77	-	-	-	-	-	-	-	-	-	-	-	-	AT1G30820	--	--
SL2.40ch02	45437817	45437936	+	Solyc02g088940.2	IntronR	0.71	8.99	12.67	0.44	2.75	6.26	-	-	-	-	-	-	-	-	-	-	-	-	AT1G30820	--	--
SL2.40ch02	45438410	45438963	+	Solyc02g088940.2	IntronR	-	-	-	-	-	-	-	-	-	-	-	-	0.92	0.3	0.33	-	-	-	AT1G30820	--	--
SL2.40ch02	45439013	45440129	+	Solyc02g088940.2	IntronR	-	-	-	-	-	-	-	-	-	0.35	0.29	0.84	-	-	-	-	-	-	AT1G30820	--	--
SL2.40ch02	45449619	45450982	+	Solyc02g088950.1	IntronR	-	-	-	-	-	-	-	-	-	-	-	-	0.64	0.17	0.26	0.24	0.33	1.35
SL2.40ch02	45455722	45457577	+	Solyc02g088960.2	IntronR	-	-	-	-	-	-	-	-	-	0.5	0.17	0.34	-	-	-	-	-	-
SL2.40ch02	45479654	45479820	+	Solyc02g088990.1	IntronR	-	-	-	-	-	-	-	-	-	1.01	4.3	4.26	1.41	2.73	1.93	-	-	-	AT4G35520	MLH3	MUTL protein homolog 3
SL2.40ch02	45485814	45487672	+	Solyc02g089000.2	IntronR	-	-	-	0.38	0.22	0.58	-	-	-	4.62	0.33	0.07	-	-	-	-	-	-
SL2.40ch02	45489872	45491653	+	Solyc02g089010.1	IntronR	1.56	3.44	2.21	0.69	0.44	0.63	-	-	-	0.27	0.87	3.22	-	-	-	-	-	-	AT3G21630	LYSM RLK1	LYSM DOMAIN RECEPTOR-LIKE KINASE 1
SL2.40ch02	45491710	45492186	+	Solyc02g089010.1	IntronR	0.45	6.21	13.84	0.37	0.85	2.27	0.71	0.32	0.46	0.3	0.61	2.08	-	-	-	4.61	0.43	0.09	AT3G21630	LYSM RLK1	LYSM DOMAIN RECEPTOR-LIKE KINASE 1
SL2.40ch02	45514005	45514094	+	Solyc02g089040.2	IntronR	0.68	11.15	16.44	0.64	12.24	19	-	-	-	1.57	14.93	9.5	1.18	13.35	11.34	1.83	10.98	5.99
SL2.40ch02	45514262	45514304	-	Solyc02g089050.2	IntronR	0.5	10.66	21.53	0.37	8.54	23.3	-	-	-	0.78	10.27	13.16	0.59	10.07	17.13	0.39	4.39	11.35	AT1G74160	TRM4	TON1 Recruiting Motif 4
SL2.40ch02	45515637	45515770	-	Solyc02g089050.2	IntronR	-	-	-	-	-	-	-	-	-	-	-	-	-	-	-	0.51	1.3	2.52	AT1G74160	TRM4	TON1 Recruiting Motif 4
SL2.40ch02	45570123	45570273	+	Solyc02g089090.2	IntronR	-	-	-	0.22	4.08	18.94	0.25	8.66	34.6	-	-	-	-	-	-	-	-	-	AT3G51550	FER	FERONIA
SL2.40ch02	45588053	45588143	+	Solyc02g089120.2	IntronR	-	-	-	-	-	-	0.96	18.74	19.45	-	-	-	-	-	-	0.72	3.12	4.35	AT5G60920	COB	COBRA
SL2.40ch02	45590081	45590190	-	Solyc02g089130.2	IntronR	0.75	3.57	4.75	-	-	-	0.41	2.75	6.65	-	-	-	-	-	-	-	-	-	AT5G15630	IRX6	IRREGULAR XYLEM 6
SL2.40ch02	45590696	45590763	-	Solyc02g089130.2	IntronR	-	-	-	1.52	3.29	2.17	0.99	3	3.03	-	-	-	-	-	-	-	-	-	AT5G15630	IRX6	IRREGULAR XYLEM 6
SL2.40ch02	45591419	45591511	-	Solyc02g089130.2	IntronR	-	-	-	2.69	5.53	2.05	2.01	9.71	4.84	-	-	-	-	-	-	-	-	-	AT5G15630	IRX6	IRREGULAR XYLEM 6
SL2.40ch02	45728998	45729368	-	Solyc02g089270.1	IntronR	0.49	1.39	2.84	-	-	-	-	-	-	-	-	-	-	-	-	-	-	-
SL2.40ch02	45734454	45734544	-	Solyc02g089290.2	IntronR	-	-	-	0.22	2.66	12.33	-	-	-	-	-	-	-	-	-	-	-	-	AT5G15730	CRLK2	calcium/calmodulin-regulated receptor-like kinase 2
SL2.40ch02	45734934	45735017	-	Solyc02g089290.2	IntronR	-	-	-	-	-	-	-	-	-	0.82	4.7	5.72	-	-	-	0.23	2.05	8.77	AT5G15730	CRLK2	calcium/calmodulin-regulated receptor-like kinase 2
SL2.40ch02	45758163	45758251	+	Solyc02g089320.2	IntronR	-	-	-	-	-	-	1.05	3.17	3.01	-	-	-	-	-	-	-	-	-	AT3G30380	--	--
SL2.40ch02	45806206	45806260	+	Solyc02g089370.2	IntronR	2.52	9.68	3.84	4.25	14.43	3.4	3.09	7.02	2.27	1.67	14.21	8.53	1.74	8.4	4.83	2.59	6.49	2.5	AT5G15680	--	--
SL2.40ch02	45845029	45845204	+	Solyc02g089440.2	IntronR	-	-	-	0.22	3.7	16.9	0.37	3.32	8.88	-	-	-	-	-	-	-	-	-	AT3G02350	GAUT9	galacturonosyltransferase 9
SL2.40ch02	45882417	45883492	+	Solyc02g089490.2	IntronR	-	-	-	0.26	0.22	0.85	-	-	-	-	-	-	-	-	-	-	-	-
SL2.40ch02	45885834	45886002	-	Solyc02g089500.2	IntronR	-	-	-	-	-	-	-	-	-	0.78	1.37	1.76	1.33	1.07	0.8	1.19	1.29	1.08	AT5G15850	COL1	CONSTANS-like 1
SL2.40ch02	45892414	45892798	-	Solyc02g089520.1	IntronR	0.5	0.97	1.95	-	-	-	-	-	-	-	-	-	-	-	-	-	-	-	AT5G15840	FG
SL2.40ch02	45893339	45893500	-	Solyc02g089520.1	IntronR	0.84	2.47	2.96	0.38	2.71	7.06	-	-	-	-	-	-	-	-	-	-	-	-	AT5G15840	FG
SL2.40ch02	45922747	45925107	-	Solyc02g089560.2	IntronR	0.78	5.46	7.03	0.57	5.17	9.05	0.46	3.61	7.82	0.65	4.83	7.42	0.43	4.18	9.7	0.38	3.51	9.21	AT5G15980	--	--
SL2.40ch02	45958031	45958120	-	Solyc02g089630.2	IntronR	-	-	-	-	-	-	-	-	-	0.21	2.47	11.54	-	-	-	-	-	-	AT5G38710	--	--
SL2.40ch02	46048273	46048380	+	Solyc02g089740.2	IntronR	-	-	-	-	-	-	1.65	3.25	1.97	-	-	-	-	-	-	-	-	-
SL2.40ch02	46049971	46050037	+	Solyc02g089750.2	IntronR	1.47	3	2.04	3.45	7.74	2.24	3.93	7.51	1.91	1.67	3.95	2.37	1.27	3.26	2.57	3.42	7.92	2.32	AT5G38560	PERK8	proline-rich extensin-like receptor kinase 8
SL2.40ch02	46052735	46052816	+	Solyc02g089760.2	IntronR	-	-	-	0.36	2.11	5.91	-	-	-	-	-	-	-	-	-	-	-	-	AT5G38560	PERK8	proline-rich extensin-like receptor kinase 8
SL2.40ch02	46130625	46130680	+	Solyc02g089850.2	IntronR	1.52	15.09	9.91	1.59	13.67	8.57	1.52	15.96	10.53	1.84	8.63	4.69	0.93	2.96	3.19	3.92	17.46	4.46	AT2G23790	--	--
SL2.40ch02	46153495	46153573	-	Solyc02g089890.2	IntronR	-	-	-	-	-	-	0.22	2.36	10.54	-	-	-	-	-	-	-	-	-	AT4G36850	--	--
SL2.40ch02	46181741	46181830	-	Solyc02g089930.2	IntronR	0.49	2.86	5.82	-	-	-	-	-	-	-	-	-	-	-	-	-	-	-	AT4G36860	--	--
SL2.40ch02	46184256	46185099	-	Solyc02g089930.2	IntronR	0.21	8.38	40.77	-	-	-	-	-	-	-	-	-	-	-	-	-	-	-	AT4G36860	--	--
SL2.40ch02	46214633	46215105	-	Solyc02g089950.1	IntronR	0.5	3.98	8.03	0.39	3.01	7.73	-	-	-	-	-	-	-	-	-	-	-	-	AT3G50780	--	--
SL2.40ch02	46222493	46222566	+	Solyc02g089960.2	IntronR	-	-	-	-	-	-	6.5	2.08	0.32	-	-	-	-	-	-	-	-	-	AT2G23755	--	--
SL2.40ch02	46273327	46274928	+	Solyc02g090020.2	IntronR	0.41	3.19	7.72	0.77	5.33	6.91	0.72	2.11	2.95	-	-	-	-	-	-	-	-	-	AT5G27290	--	--
SL2.40ch02	46280027	46281723	+	Solyc02g090040.1	IntronR	0.61	0.16	0.26	0.38	0.15	0.39	-	-	-	4.28	0.27	0.06	-	-	-	0.68	0.76	1.12	AT4G20320	--	--
SL2.40ch02	46288962	46290266	-	Solyc02g090060.1	IntronR	0.64	1.07	1.68	-	-	-	-	-	-	-	-	-	-	-	-	-	-	-
SL2.40ch02	46294136	46294216	-	Solyc02g090070.2	IntronR	-	-	-	-	-	-	-	-	-	-	-	-	0.25	2.61	10.51	-	-	-	AT5G66560	--	--
SL2.40ch02	46309111	46309365	-	Solyc02g090110.2	IntronR	-	-	-	-	-	-	-	-	-	-	-	-	0.22	0.79	3.52	-	-	-	AT2G23450	--	--
SL2.40ch02	46339112	46339468	-	Solyc02g090130.2	IntronR	-	-	-	-	-	-	-	-	-	0.3	1.1	3.73	-	-	-	0.49	0.65	1.32	AT3G50380	--	--
SL2.40ch02	46387154	46387753	+	Solyc02g090180.2	IntronR	1.1	0.57	0.51	-	-	-	-	-	-	-	-	-	-	-	-	-	-	-	AT5G66960	--	--
SL2.40ch02	46423307	46423436	+	Solyc02g090220.2	IntronR	-	-	-	-	-	-	-	-	-	1.34	1.55	1.16	-	-	-	-	-	-	AT3G50410	OBP1	OBF binding protein 1
SL2.40ch02	46439995	46440113	-	Solyc02g090240.2	IntronR	-	-	-	-	-	-	3.27	1.45	0.44	-	-	-	-	-	-	-	-	-	AT3G50420	--	--
SL2.40ch02	46442001	46442091	+	Solyc02g090260.1	IntronR	-	-	-	1.08	2.51	2.33	-	-	-	-	-	-	-	-	-	-	-	-	AT3G50430	--	--
SL2.40ch02	46442669	46443087	+	Solyc02g090260.1	IntronR	0.46	0.78	1.68	-	-	-	0.78	0.37	0.48	-	-	-	-	-	-	-	-	-	AT3G50430	--	--
SL2.40ch02	46445634	46446467	+	Solyc02g090260.1	IntronR	-	-	-	-	-	-	-	-	-	-	-	-	0.49	0.33	0.67	-	-	-	AT3G50430	--	--
SL2.40ch02	46476555	46477513	+	Solyc02g090330.2	IntronR	0.45	0.46	1.02	-	-	-	-	-	-	-	-	-	-	-	-	0.42	0.36	0.85	AT5G66930	--	--
SL2.40ch02	46480937	46481113	-	Solyc02g090340.2	IntronR	-	-	-	-	-	-	-	-	-	1.6	1.33	0.83	-	-	-	-	-	-	AT2G45550	CYP76C4	cytochrome P450, family 76, subfamily C, polypeptide 4
SL2.40ch02	46482328	46482715	-	Solyc02g090340.2	IntronR	-	-	-	-	-	-	-	-	-	-	-	-	-	-	-	0.26	0.39	1.51	AT2G45550	CYP76C4	cytochrome P450, family 76, subfamily C, polypeptide 4
SL2.40ch02	46491107	46491383	-	Solyc02g090350.2	IntronR	-	-	-	0.3	2.53	8.42	0.44	1.93	4.4	-	-	-	-	-	-	-	-	-	AT2G45550	CYP76C4	cytochrome P450, family 76, subfamily C, polypeptide 4
SL2.40ch02	46496624	46496721	-	Solyc02g090360.2	IntronR	-	-	-	0.57	2.51	4.38	-	-	-	-	-	-	-	-	-	0.31	1.65	5.39	AT5G66920	sks17	SKU5 similar 17
SL2.40ch02	46497583	46497694	-	Solyc02g090360.2	IntronR	-	-	-	0.47	1.91	4.05	-	-	-	0.34	2.86	8.53	-	-	-	0.45	3.49	7.69	AT5G66920	sks17	SKU5 similar 17
SL2.40ch02	46521000	46521442	-	Solyc02g090390.2	IntronR	-	-	-	-	-	-	0.6	13.77	23.01	-	-	-	-	-	-	0.85	38.19	45.12	AT5G66880	SRK2I
SL2.40ch02	46523387	46523470	-	Solyc02g090390.2	IntronR	-	-	-	-	-	-	-	-	-	-	-	-	-	-	-	0.31	9.17	29.47	AT5G66880	SRK2I
SL2.40ch02	46574409	46574525	+	Solyc02g090440.2	IntronR	4.2	1.48	0.35	-	-	-	-	-	-	-	-	-	-	-	-	-	-	-
SL2.40ch02	46594951	46595038	-	Solyc02g090490.2	IntronR	-	-	-	0.46	5.97	13.01	-	-	-	-	-	-	-	-	-	-	-	-	AT4G37050	PLP4	PATATIN-like protein 4
SL2.40ch02	46596163	46596440	-	Solyc02g090490.2	IntronR	-	-	-	-	-	-	-	-	-	-	-	-	0.25	0.61	2.44	-	-	-	AT4G37050	PLP4	PATATIN-like protein 4
SL2.40ch02	46632725	46632895	+	Solyc02g090510.2	IntronR	-	-	-	0.27	1.1	4.02	-	-	-	-	-	-	-	-	-	-	-	-	AT3G50530	CRK	CDPK-related kinase
SL2.40ch02	46640137	46640233	+	Solyc02g090530.2	IntronR	-	-	-	-	-	-	0.25	3.93	15.6	-	-	-	-	-	-	-	-	-	AT5G66840	--	--
SL2.40ch02	46641690	46641812	+	Solyc02g090530.2	IntronR	0.48	12.79	26.44	-	-	-	0.21	5.1	24.64	-	-	-	-	-	-	-	-	-	AT5G66840	--	--
SL2.40ch02	46642367	46642452	+	Solyc02g090530.2	IntronR	-	-	-	-	-	-	-	-	-	0.41	8.88	21.91	-	-	-	-	-	-	AT5G66840	--	--
SL2.40ch02	46642955	46643073	+	Solyc02g090530.2	IntronR	0.56	8.38	14.91	0.62	8.23	13.24	0.46	3.64	7.85	-	-	-	-	-	-	-	-	-	AT5G66840	--	--
SL2.40ch02	46645067	46645818	-	Solyc02g090540.2	IntronR	-	-	-	0.49	0.76	1.55	0.23	0.4	1.75	-	-	-	0.46	0.33	0.71	-	-	-	AT3G50560	--	--
SL2.40ch02	46705544	46705618	-	Solyc02g090580.2	IntronR	0.67	2.44	3.62	-	-	-	-	-	-	-	-	-	-	-	-	-	-	-	AT4G37080	--	--
SL2.40ch02	46761435	46761551	+	Solyc02g090640.2	IntronR	8.97	1.96	0.22	-	-	-	-	-	-	-	-	-	-	-	-	-	-	-
SL2.40ch02	46773827	46773983	-	Solyc02g090650.2	IntronR	-	-	-	-	-	-	0.31	1.08	3.52	-	-	-	-	-	-	-	-	-	AT5G66810	--	--
SL2.40ch02	46774680	46775445	-	Solyc02g090650.2	IntronR	-	-	-	-	-	-	-	-	-	-	-	-	-	-	-	0.82	0.2	0.25	AT5G66810	--	--
SL2.40ch02	46798812	46798913	+	Solyc02g090680.2	IntronR	-	-	-	-	-	-	-	-	-	-	-	-	-	-	-	0.57	1.87	3.31	AT1G49620	KRP7	KIP-RELATED PROTEIN 7
SL2.40ch02	46802421	46802535	-	Solyc02g090690.1	IntronR	1.61	1.57	0.97	-	-	-	-	-	-	-	-	-	-	-	-	-	-	-	AT4G37030	--	--
SL2.40ch02	46803650	46803748	-	Solyc02g090690.1	IntronR	-	-	-	2.46	1.96	0.8	-	-	-	-	-	-	-	-	-	-	-	-	AT4G37030	--	--
SL2.40ch02	46804036	46804734	-	Solyc02g090690.1	IntronR	-	-	-	0.55	0.24	0.43	-	-	-	-	-	-	-	-	-	-	-	-	AT4G37030	--	--
SL2.40ch02	46838552	46838835	-	Solyc02g090750.2	IntronR	-	-	-	-	-	-	0.44	1.35	3.05	-	-	-	-	-	-	-	-	-	AT4G37020	--	--
SL2.40ch02	46841998	46842288	-	Solyc02g090750.2	IntronR	-	-	-	0.34	1.64	4.81	1.09	6.51	5.95	-	-	-	-	-	-	-	-	-	AT4G37020	--	--
SL2.40ch02	46855661	46855939	+	Solyc02g090760.2	IntronR	-	-	-	-	-	-	-	-	-	-	-	-	-	-	-	0.26	2.59	10.06	AT3G50370	--	--
SL2.40ch02	46876887	46876978	-	Solyc02g090810.2	IntronR	-	-	-	-	-	-	0.47	4.17	8.89	-	-	-	-	-	-	-	-	-	AT3G50360	CEN2	centrin2
SL2.40ch02	46877005	46877072	-	Solyc02g090810.2	IntronR	-	-	-	-	-	-	0.99	2.64	2.66	-	-	-	-	-	-	1.52	3.06	2.02	AT3G50360	CEN2	centrin2
SL2.40ch02	46902717	46902948	+	Solyc02g090850.2	IntronR	0.33	9.6	29.42	-	-	-	-	-	-	0.56	19.18	34.16	0.46	10.57	22.75	0.24	2.51	10.65	AT4G36980	--	--
SL2.40ch02	46903324	46903476	+	Solyc02g090850.2	IntronR	-	-	-	-	-	-	0.25	4.11	16.38	-	-	-	-	-	-	-	-	-	AT4G36980	--	--
SL2.40ch02	46908467	46908546	-	Solyc02g090860.2	IntronR	-	-	-	0.98	5.44	5.58	1.43	3.22	2.25	-	-	-	-	-	-	-	-	-	AT4G39280	--	--
SL2.40ch02	46910187	46910256	-	Solyc02g090860.2	IntronR	-	-	-	-	-	-	-	-	-	-	-	-	0.26	2.34	9.01	-	-	-	AT4G39280	--	--
SL2.40ch02	46960697	46961373	+	Solyc02g090900.2	IntronR	-	-	-	-	-	-	0.6	1.76	2.93	-	-	-	-	-	-	-	-	-	AT1G45207	--	--
SL2.40ch02	46962979	46963279	+	Solyc02g090900.2	IntronR	-	-	-	-	-	-	-	-	-	-	-	-	-	-	-	0.52	3.39	6.55	AT1G45207	--	--
SL2.40ch02	46971217	46971372	-	Solyc02g090910.2	IntronR	0.25	1.95	7.88	0.44	6.14	13.88	0.59	7.11	12.1	0.2	3.36	16.73	0.33	2.91	8.81	0.32	3.5	11.08	AT4G36960	--	--
SL2.40ch02	47049974	47050961	+	Solyc02g091030.2	IntronR	-	-	-	-	-	-	0.45	0.82	1.8	0.69	0.2	0.29	-	-	-	-	-	-	AT5G63470	NF-YC4	nuclear factor Y, subunit C4
SL2.40ch02	47073695	47073772	-	Solyc02g091080.1	IntronR	0.23	6.33	28.06	-	-	-	-	-	-	-	-	-	-	-	-	-	-	-	AT2G04040	TX1
[truncated: 6,212 more rows]

## Sheet: NIR_AS_raw
Chomosome	Start	End	Strand	GeneSymbol	Type	C0_Ratio	C0_altreads	C0_modelreads	C1_Ratio	C1_altreads	C1_modelreads	C12_Ratio	C12_altreads	C12_modelreads	Tsh0_Ratio	Tsh0_altreads	Tsh0_modelreads	Tsh1_Ratio	Tsh1_altreads	Tsh1_modelreads	Tsh12_Ratio	Tsh12_altreads	Tsh12_modelreads	Tair Gene	GeneSymbol	Description
SL2.40ch00	571208	574467	-	Solyc00g005050.2	ES	-	-	-	-	-	-	0.25	10	30	-	-	-	-	-	-	-	-	-	AT5G11680	--	--
SL2.40ch00	4299297	4299376	+	Solyc00g006490.2	A3SS	-	-	-	0.5	2	2	0.33	2	3	-	-	-	0.22	2	7	-	-	-	AT1G07990	--	--
SL2.40ch00	4310911	4314333	+	Solyc00g006490.2	ES	-	-	-	-	-	-	0.25	2	5	0.2	5	19	-	-	-	0.26	4	9	AT1G07990	--	--
SL2.40ch00	4314927	4315315	+	Solyc00g006490.2	A3SS	-	-	-	-	-	-	0.31	7	15	0.34	12	23	-	-	-	-	-	-	AT1G07990	--	--
SL2.40ch00	5790948	5791034	+	Solyc00g006810.2	A5SS	0.95	184	8	0.95	199	9	0.95	121	6	0.94	172	10	0.95	208	10	0.94	184	11	AT5G13410	--	--
SL2.40ch00	6677809	6680014	-	Solyc00g007060.2	ES	-	-	-	-	-	-	-	-	-	-	-	-	-	-	-	0.18	2	9	AT2G17220	Kin3	kinase 3
SL2.40ch00	6702624	6705479	+	Solyc00g007090.2	ES	-	-	-	-	-	-	0.21	5	18	-	-	-	-	-	-	-	-	-	AT4G35530	--	--
SL2.40ch00	6703178	6705479	+	Solyc00g007090.2	ES	-	-	-	-	-	-	0.37	30	46	-	-	-	-	-	-	-	-	-	AT4G35530	--	--
SL2.40ch00	6818351	6819164	+	Solyc00g007200.2	A3SS	-	-	-	0.5	2	2	-	-	-	-	-	-	-	-	-	-	-	-	AT2G17480	MLO8	MILDEW RESISTANCE LOCUS O 8
SL2.40ch00	6821109	6821344	+	Solyc00g007200.2	ES	-	-	-	-	-	-	-	-	-	-	-	-	-	-	-	0.66	2	1	AT2G17480	MLO8	MILDEW RESISTANCE LOCUS O 8
SL2.40ch00	6903471	6904004	-	Solyc00g007270.2	ES	-	-	-	-	-	-	-	-	-	-	-	-	-	-	-	0.35	43	77	AT3G55620	emb1624	embryo defective 1624
SL2.40ch00	6904100	6904645	-	Solyc00g007270.2	ES	-	-	-	-	-	-	0.22	8	28	-	-	-	-	-	-	0.15	6	34	AT3G55620	emb1624	embryo defective 1624
SL2.40ch00	8482429	8483917	+	Solyc00g008680.2	ES	0.99	424	0	1	469	0	1	399	0	1	379	0	1	291	0	0.99	280	0	AT5G08580	--	--
SL2.40ch00	8798089	8799273	-	Solyc00g009100.2	A5SS	0.22	21	74	0.16	21	108	0.2	27	101	0.18	9	40	0.16	7	35	-	-	-	AT1G71720	RLSB	RbcL mRNA S1 binding domain protein
SL2.40ch00	8818909	8818992	+	Solyc00g009110.2	A3SS	-	-	-	-	-	-	-	-	-	-	-	-	0.24	10	31	0.27	6	16	AT1G71710	--	--
SL2.40ch00	8820517	8820892	+	Solyc00g009110.2	A5SS	-	-	-	-	-	-	0.8	4	1	-	-	-	-	-	-	0.74	29	10	AT1G71710	--	--
SL2.40ch00	8831114	8831199	+	Solyc00g009120.2	A3SS	0.2	5	19	0.28	4	10	0.26	7	19	-	-	-	-	-	-	-	-	-	AT4G09750	--	--
SL2.40ch00	8831277	8831368	+	Solyc00g009120.2	A5SS	1	3	0	-	-	-	1	5	0	1	3	0	-	-	-	-	-	-	AT4G09750	--	--
SL2.40ch00	8831518	8832354	+	Solyc00g009120.2	ES	-	-	-	-	-	-	0.2	8	32	-	-	-	-	-	-	-	-	-	AT4G09750	--	--
SL2.40ch00	8832475	8837412	+	Solyc00g009120.2	3pMXE	-	-	-	-	-	-	-	-	-	0.3	4	9	-	-	-	-	-	-	AT4G09750	--	--
SL2.40ch00	8835646	8835738	+	Solyc00g009140.2	A5SS	1	35	0	1	21	0	1	19	0	1	45	0	1	27	0	1	15	0	AT4G09750	--	--
SL2.40ch00	10330906	10332442	+	Solyc00g011880.2	A5SS&ES|10331573:10331645	-	-	-	-	-	-	-	-	-	-	-	-	-	-	-	0.29	7	17	AT2G24390	--	--
SL2.40ch00	10346945	10347318	-	Solyc00g011890.2	A3SS	1	6	0	0.88	15	2	1	4	0	1	21	0	1	11	0	1	14	0	AT4G16130	ISA1
SL2.40ch00	11902144	12327930	+	Solyc00g020840.2	3pMXE	-	-	-	-	-	-	-	-	-	1	5	0	-	-	-	-	-	-	AT5G23980	FRO4	ferric reduction oxidase 4
SL2.40ch00	12431804	12431857	+	Solyc00g027770.2	cassetteExon	-	-	-	-	-	-	-	-	-	-	-	-	0.15	15	82	-	-	-	AT3G29090	PME31	pectin methylesterase 31
SL2.40ch00	12431834	12431857	+	Solyc00g027770.2	cassetteExon	-	-	-	0.22	17	60	-	-	-	-	-	-	-	-	-	-	-	-	AT3G29090	PME31	pectin methylesterase 31
SL2.40ch00	12431857	12432589	+	Solyc00g027770.2	A5SS	-	-	-	-	-	-	0.21	8	29	-	-	-	-	-	-	-	-	-	AT3G29090	PME31	pectin methylesterase 31
SL2.40ch00	12432858	12435995	+	Solyc00g027770.2	ES	0.15	5	28	0.25	9	27	0.58	18	13	-	-	-	-	-	-	-	-	-	AT3G29090	PME31	pectin methylesterase 31
SL2.40ch00	14015728	14015861	+	Solyc00g057880.2	A3SS	-	-	-	1	2	0	-	-	-	-	-	-	-	-	-	-	-	-
SL2.40ch00	14073564	14074499	-	Solyc00g059100.2	A5SS	-	-	-	-	-	-	-	-	-	1	4	0	1	2	0	-	-	-	AT5G08560	--	--
SL2.40ch00	14603974	14604119	-	Solyc00g071180.2	A5SS	1	6	0	-	-	-	1	5	0	0.57	147	100	-	-	-	-	-	-	AT3G12490	CYSB	cystatin B
SL2.40ch00	16693581	16694794	+	Solyc00g127870.2	A3SS	1	7	0	1	11	0	0.8	4	0	1	5	0	-	-	-	-	-	-	AT2G39445	--	--
SL2.40ch00	17618063	17618181	+	Solyc00g157080.1	A5SS	-	-	-	-	-	-	-	-	-	-	-	-	-	-	-	1	2	0	AT5G10520	RBK1	ROP binding protein kinases 1
SL2.40ch00	17948132	17948205	-	Solyc00g168200.1	A5SS	0.71	5	2	0.71	5	2	0.4	2	3	-	-	-	-	-	-	-	-	-
SL2.40ch00	19657023	19657140	-	Solyc00g231780.1	A3SS	-	-	-	1	3	0	1	3	0	1	31	0	1	15	0	1	14	0	ATCG01090	NDHI
SL2.40ch00	21643786	21643959	+	Solyc00g318130.1	A3SS	-	-	-	-	-	-	-	-	-	-	-	-	0.27	3	8	0.15	2	11	AT1G24190	SNL3	SIN3-like 3
SL2.40ch01	34676	35541	-	Solyc01g005020.2	A3SS	-	-	-	-	-	-	0.3	3	6	-	-	-	-	-	-	-	-	-	AT2G01980	SOS1	SALT OVERLY SENSITIVE 1
SL2.40ch01	56038	56573	+	Solyc01g005040.2	ES	-	-	-	-	-	-	-	-	-	-	-	-	-	-	-	0.22	2	7	AT2G36330	--	--
SL2.40ch01	68217	68347	-	Solyc01g005080.2	A3SS	-	-	-	-	-	-	-	-	-	-	-	-	-	-	-	0.8	8	2	AT2G01910	MAP65-6
SL2.40ch01	71224	71565	-	Solyc01g005080.2	A5SS	0.29	11	26	0.16	14	70	0.18	9	39	0.27	8	21	0.15	3	17	-	-	-	AT2G01910	MAP65-6
SL2.40ch01	93212	94009	-	Solyc01g005100.2	ES	-	-	-	-	-	-	-	-	-	-	-	-	-	-	-	0.21	3	11	AT1G68080	--	--
SL2.40ch01	94100	95648	-	Solyc01g005100.2	A3SS	0.58	10	7	0.53	15	13	0.36	4	7	0.44	4	5	0.55	5	4	-	-	-	AT1G68080	--	--
SL2.40ch01	104977	105258	-	Solyc01g005120.2	A5SS	0.2	3	12	-	-	-	-	-	-	-	-	-	-	-	-	-	-	-	AT1G14720	XTR2	xyloglucan endotransglycosylase related 2
SL2.40ch01	190364	190571	+	Solyc01g005240.2	A5SS	0.32	24	51	0.23	12	39	-	-	-	0.2	19	75	0.21	15	55	-	-	-	AT5G14060	CARAB-AK-LYS
SL2.40ch01	196436	197672	+	Solyc01g005260.2	ES	-	-	-	-	-	-	-	-	-	-	-	-	-	-	-	1	2	0	AT1G14820	--	--
SL2.40ch01	197789	198451	+	Solyc01g005260.2	A3SS	-	-	-	-	-	-	-	-	-	-	-	-	0.2	3	9	-	-	-	AT1G14820	--	--
SL2.40ch01	197789	198677	+	Solyc01g005260.2	ES	0.38	12	17	0.4	8	12	0.53	8	7	0.17	7	33	0.2	3	9	-	-	-	AT1G14820	--	--
SL2.40ch01	200252	205089	-	Solyc01g005280.2	3pMXE	-	-	-	-	-	-	-	-	-	-	-	-	0.66	41	21	-	-	-	AT1G14820	--	--
SL2.40ch01	200252	209334	-	Solyc01g005290.2	3pMXE	-	-	-	-	-	-	-	-	-	0.96	79	3	0.91	43	4	-	-	-	AT1G14820	--	--
SL2.40ch01	200474	202593	-	Solyc01g005270.2	ES	-	-	-	-	-	-	0.36	4	7	-	-	-	-	-	-	-	-	-	AT1G14820	--	--
SL2.40ch01	200994	202593	-	Solyc01g005270.2	ES	-	-	-	-	-	-	-	-	-	-	-	-	-	-	-	0.19	7	29	AT1G14820	--	--
SL2.40ch01	205199	206070	-	Solyc01g005280.2	ES	-	-	-	0.4	4	6	0.66	4	2	-	-	-	-	-	-	-	-	-	AT1G14820	--	--
SL2.40ch01	310362	310724	+	Solyc01g005440.2	A3SS	0.84	32	6	-	-	-	-	-	-	0.71	91	36	0.66	30	15	0.66	33	14	AT3G17860	TIFY6B
SL2.40ch01	311685	311834	+	Solyc01g005440.2	A5SS	1	274	0	1	183	0	1	166	0	1	805	0	1	270	0	1	334	0	AT3G17860	TIFY6B
SL2.40ch01	316133	320417	-	Solyc01g005450.2	5pMXE	-	-	-	-	-	-	0.4	2	3	-	-	-	-	-	-	-	-	-	AT2G01620	MEE11	maternal effect embryo arrest 11
SL2.40ch01	317096	320417	-	Solyc01g005460.2	3pMXE	-	-	-	-	-	-	0.4	4	4	-	-	-	-	-	-	-	-	-	AT1G23220	--	--
SL2.40ch01	333352	334876	+	Solyc01g005480.2	A3SS	0.92	12	1	1	3	0	-	-	-	-	-	-	-	-	-	-	-	-	AT3G19330	--	--
SL2.40ch01	363211	363394	-	Solyc01g005540.2	A3SS	-	-	-	0.16	6	30	-	-	-	-	-	-	-	-	-	-	-	-	AT3G13490	OVA5	OVULE ABORTION 5
SL2.40ch01	363883	365158	-	Solyc01g005540.2	A3SS	0.16	2	10	-	-	-	0.21	4	15	-	-	-	-	-	-	-	-	-	AT3G13490	OVA5	OVULE ABORTION 5
SL2.40ch01	383803	384076	+	Solyc01g005550.2	ES	-	-	-	-	-	-	0.17	3	14	-	-	-	-	-	-	-	-	-	AT5G56530	--	--
SL2.40ch01	446988	449696	+	Solyc01g005640.2	A3SS	0.25	5	15	-	-	-	0.58	7	5	-	-	-	-	-	-	-	-	-	AT3G10250	--	--
SL2.40ch01	453466	453549	+	Solyc01g005640.2	A3SS	-	-	-	-	-	-	-	-	-	-	-	-	0.42	3	4	-	-	-	AT3G10250	--	--
SL2.40ch01	453682	453767	+	Solyc01g005640.2	A5SS	1	16	0	1	12	0	1	14	0	1	7	0	1	4	0	1	8	0	AT3G10250	--	--
SL2.40ch01	453841	454200	+	Solyc01g005640.2	A5SS	0.2	5	20	0.28	6	15	0.7	7	3	0.7	7	3	1	6	0	-	-	-	AT3G10250	--	--
SL2.40ch01	465204	466320	+	Solyc01g005670.2	A3SS	0.25	2	6	-	-	-	-	-	-	-	-	-	-	-	-	-	-	-	AT4G10800	--	--
SL2.40ch01	493285	493373	+	Solyc01g005730.2	A5SS	0.62	5	3	0.33	2	4	0.5	2	2	0.5	3	3	0.6	3	2	0.75	6	2	AT3G05650	RLP32	receptor like protein 32
SL2.40ch01	530438	530550	+	Solyc01g005810.2	A3SS	0.72	16	6	0.77	24	7	0.58	7	4	1	4	0	1	8	0	1	7	0	AT1G23280	--	--
SL2.40ch01	535634	538695	+	Solyc01g005820.2	5pMXE	0.98	76	1	0.98	73	1	1	52	0	1	84	0	1	90	0	1	68	0	AT3G13570	SCL30A	SC35-like splicing factor 30A
SL2.40ch01	539583	539801	+	Solyc01g005820.2	cassetteExon	-	-	-	-	-	-	-	-	-	-	-	-	-	-	-	0.32	88	180	AT3G13570	SCL30A	SC35-like splicing factor 30A
SL2.40ch01	539586	539801	+	Solyc01g005820.2	cassetteExon	0.18	63	284	0.27	97	260	0.27	54	144	0.31	94	204	0.38	90	146	0.32	88	180	AT3G13570	SCL30A	SC35-like splicing factor 30A
SL2.40ch01	539646	539801	+	Solyc01g005820.2	cassetteExon	-	-	-	-	-	-	-	-	-	-	-	-	-	-	-	0.32	88	180	AT3G13570	SCL30A	SC35-like splicing factor 30A
SL2.40ch01	539649	539801	+	Solyc01g005820.2	cassetteExon	-	-	-	0.26	94	260	-	-	-	-	-	-	-	-	-	-	-	-	AT3G13570	SCL30A	SC35-like splicing factor 30A
SL2.40ch01	539672	539801	+	Solyc01g005820.2	cassetteExon	0.26	104	284	0.31	121	260	0.32	70	144	0.39	135	204	0.42	109	146	0.36	102	180	AT3G13570	SCL30A	SC35-like splicing factor 30A
SL2.40ch01	539676	539801	+	Solyc01g005820.2	cassetteExon	0.17	62	284	0.26	94	260	-	-	-	-	-	-	-	-	-	0.32	88	180	AT3G13570	SCL30A	SC35-like splicing factor 30A
SL2.40ch01	595426	596222	+	Solyc01g005910.2	A3SS	-	-	-	0.15	2	11	-	-	-	-	-	-	-	-	-	-	-	-	AT3G12685	--	--
SL2.40ch01	622600	623244	-	Solyc01g005950.2	A5SS&ES|622742:622745	1	21	0	1	14	0	1	15	0	1	23	0	1	19	0	1	21	0	AT3G58500	PP2A-4	protein phosphatase 2A-4
SL2.40ch01	625630	626397	+	Solyc01g005960.2	A5SS	0.58	7	0	0.44	8	0	0.56	13	0	0.19	5	1	0.54	12	0	0.8	12	0	AT2G42520	--	--
SL2.40ch01	625858	626397	+	Solyc01g005960.2	A5SS	0.41	5	0	0.55	10	0	0.43	10	0	0.76	20	1	0.45	10	0	0.2	3	0	AT2G42520	--	--
SL2.40ch01	666174	668031	+	Solyc01g006000.2	ES	1	6	0	0.4	2	2	-	-	-	-	-	-	-	-	-	-	-	-	AT1G11880	--	--
SL2.40ch01	719851	719947	-	Solyc01g006040.2	A5SS	-	-	-	0.5	2	2	-	-	-	-	-	-	-	-	-	-	-	-	AT1G55250	HUB2	histone mono-ubiquitination 2
SL2.40ch01	759669	759746	-	Solyc01g006100.2	A3SS	1	7	0	1	5	0	1	2	0	1	4	0	1	5	0	-	-	-	AT4G19020	CMT2	chromomethylase 2
SL2.40ch01	759811	760174	-	Solyc01g006100.2	A3SS	1	6	0	1	5	0	1	5	0	-	-	-	1	4	0	1	4	0	AT4G19020	CMT2	chromomethylase 2
SL2.40ch01	770344	770418	-	Solyc01g006110.2	cassetteExon	-	-	-	-	-	-	0.16	8	42	-	-	-	-	-	-	-	-	-	AT5G53000	TAP46	2A phosphatase associated protein of 46 kD
SL2.40ch01	789234	789332	+	Solyc01g006130.2	A5SS	0.98	535	9	0.98	573	8	1	272	0	1	134	0	1	183	0	0.98	171	0	AT2G34860	EDA3	embryo sac development arrest 3
SL2.40ch01	822978	824998	-	Solyc01g006190.2	5pMXE	-	-	-	-	-	-	0.16	12	0	-	-	-	-	-	-	-	-	-	AT3G58040	SINAT2	seven in absentia of Arabidopsis 2
SL2.40ch01	822978	826506	-	Solyc01g006190.2	5pMXE	0.77	80	5	0.66	75	0	0.8	59	0	-	-	-	-	-	-	-	-	-	AT3G58040	SINAT2	seven in absentia of Arabidopsis 2
SL2.40ch01	822978	826524	-	Solyc01g006190.2	5pMXE	-	-	-	-	-	-	-	-	-	0.93	54	0	0.9	38	4	0.88	38	0	AT3G58040	SINAT2	seven in absentia of Arabidopsis 2
SL2.40ch01	830243	831941	+	Solyc01g006200.2	A3SS	-	-	-	-	-	-	-	-	-	0.62	5	3	0.6	6	4	0.36	4	7
SL2.40ch01	830243	832046	+	Solyc01g006200.2	A3SS	0.2	4	16	0.4	2	3	-	-	-	-	-	-	-	-	-	-	-	-
SL2.40ch01	842981	843496	-	Solyc01g006220.2	A3SS	-	-	-	-	-	-	-	-	-	-	-	-	0.2	2	8	-	-	-	AT2G44150	SDG7	SET DOMAIN-CONTAINING PROTEIN 7
SL2.40ch01	843656	843792	-	Solyc01g006220.2	A3SS	-	-	-	-	-	-	-	-	-	0.2	2	8	-	-	-	-	-	-	AT2G44150	SDG7	SET DOMAIN-CONTAINING PROTEIN 7
SL2.40ch01	869009	869726	+	Solyc01g006260.2	ES	-	-	-	-	-	-	0.22	2	7	-	-	-	-	-	-	-	-	-	AT1G04635	POP5	A. thaliana homolog of yeast POP5
SL2.40ch01	874834	876135	+	Solyc01g006280.2	ES	1	34	0	1	54	0	1	51	0	1	55	0	1	73	0	1	67	0	AT1G50480	THFS	10-formyltetrahydrofolate synthetase
SL2.40ch01	912003	912261	+	Solyc01g006330.2	A3SS	0.21	30	107	-	-	-	-	-	-	-	-	-	-	-	-	-	-	-	AT1G51110	--	--
SL2.40ch01	915556	917132	+	Solyc01g006340.2	A3SS	-	-	-	-	-	-	-	-	-	-	-	-	1	2	0	-	-	-	AT3G02065	--	--
SL2.40ch01	952323	955995	-	Solyc01g006350.2	5pMXE	-	-	-	-	-	-	-	-	-	1	2	0	-	-	-	-	-	-	AT3G07160	GSL10	glucan synthase-like 10
SL2.40ch01	978873	980780	-	Solyc01g006360.2	A5SS	-	-	-	1	2	0	1	5	0	1	8	0	1	2	0	1	5	0	AT3G07160	GSL10	glucan synthase-like 10
SL2.40ch01	1035018	1038855	-	Solyc01g006430.2	5pMXE	0.9	121	13	0.92	236	11	0.96	250	9	1	116	0	0.98	217	3	0.99	231	1	AT3G12120	FAD2	fatty acid desaturase 2
SL2.40ch01	1061820	1062116	+	Solyc01g006450.2	ES	-	-	-	0.19	4	17	-	-	-	-	-	-	-	-	-	-	-	-	AT2G05990	MOD1	MOSAIC DEATH 1
SL2.40ch01	1085041	1086800	-	Solyc01g006490.2	ES	-	-	-	-	-	-	-	-	-	-	-	-	-	-	-	1	5	0	AT5G13030	--	--
SL2.40ch01	1124440	1124529	-	Solyc01g006550.2	A3SS	1	3	0	-	-	-	-	-	-	1	5	0	1	3	0	1	12	0	AT3G11080	RLP35	receptor like protein 35
SL2.40ch01	1131629	1133265	-	Solyc01g006560.2	ES	-	-	-	-	-	-	0.17	11	51	-	-	-	-	-	-	-	-	-	AT3G45140	LOX2	lipoxygenase 2
SL2.40ch01	1226116	1227093	-	Solyc01g006630.2	A3SS	-	-	-	-	-	-	-	-	-	0.18	2	9	-	-	-	-	-	-	AT3G20790	--	--
SL2.40ch01	1262940	1264031	-	Solyc01g006680.2	A5SS	-	-	-	0.6	3	2	0.28	2	5	-	-	-	-	-	-	-	-	-	AT3G20810	JMJD5	jumonji domain containing 5
SL2.40ch01	1292311	1292460	+	Solyc01g006710.2	A3SS	0.66	2	1	-	-	-	-	-	-	0.4	2	3	0.66	4	2	0.42	3	4	AT5G04895	ABO6	ABA overly sensitive 6
SL2.40ch01	1306009	1309236	-	Solyc01g006720.2	ES	-	-	-	-	-	-	-	-	-	-	-	-	-	-	-	0.21	21	79	AT5G06530	AtABCG22	Arabidopsis thaliana ATP-binding cassette G22
SL2.40ch01	1338657	1339075	-	Solyc01g006740.2	A3SS	0.2	2	8	-	-	-	-	-	-	-	-	-	-	-	-	-	-	-	AT2G35840	--	--
SL2.40ch01	1367118	1367859	+	Solyc01g006800.2	ES	1	111	0	1	198	0	1	163	0	1	100	0	1	98	0	1	87	0	AT3G59990	MAP2B	methionine aminopeptidase 2B
SL2.40ch01	1374745	1375047	+	Solyc01g006810.2	ES	1	13	0	1	10	0	1	14	0	1	14	0	1	10	0	1	12	0	AT5G22000	RHF2A	RING-H2 group F2A
SL2.40ch01	1424731	1424856	-	Solyc01g006860.2	A3SS	0.2	4	16	-	-	-	0.23	3	10	-	-	-	-	-	-	-	-	-	AT5G06410	--	--
SL2.40ch01	1433864	1434124	-	Solyc01g006870.2	A3SS	-	-	-	0.2	5	19	0.57	4	3	-	-	-	0.28	2	5	-	-	-	AT5G06440	--	--
SL2.40ch01	1454900	1457479	+	Solyc01g006880.2	3pMXE	-	-	-	-	-	-	1	2	0	-	-	-	-	-	-	-	-	-	AT5G42400	SDG25	SET domain protein 25
SL2.40ch01	1474153	1474242	-	Solyc01g006900.2	cassetteExon	-	-	-	-	-	-	0.15	11	58	-	-	-	-	-	-	-	-	-	AT5G06480	--	--
SL2.40ch01	1510732	1510851	+	Solyc01g006930.2	A5SS	-	-	-	-	-	-	-	-	-	-	-	-	-	-	-	0.4	2	3	AT5G06510	NF-YA10	nuclear factor Y, subunit A10
SL2.40ch01	1523073	1524026	-	Solyc01g006960.2	A5SS	0.2	6	24	-	-	-	-	-	-	-	-	-	-	-	-	-	-	-	AT5G16280	--	--
SL2.40ch01	1523073	1524244	-	Solyc01g006960.2	ES	-	-	-	-	-	-	0.81	9	2	-	-	-	-	-	-	-	-	-	AT5G16280	--	--
SL2.40ch01	1530742	1531169	-	Solyc01g006960.2	A5SS	0.18	2	9	-	-	-	-	-	-	-	-	-	-	-	-	-	-	-	AT5G16280	--	--
SL2.40ch01	1544435	1544591	+	Solyc01g006970.2	A3SS	0.33	2	4	-	-	-	-	-	-	-	-	-	-	-	-	-	-	-	AT2G35920	--	--
SL2.40ch01	1597348	1599533	+	Solyc01g007060.2	5pMXE	0.38	7	11	0.66	6	3	0.62	5	3	-	-	-	-	-	-	-	-	-	AT3G05675	--	--
SL2.40ch01	1812168	1813511	-	Solyc01g007250.2	A5SS	-	-	-	-	-	-	-	-	-	-	-	-	0.16	2	10	-	-	-	AT1G63780	IMP4
SL2.40ch01	1912384	1913366	+	Solyc01g007750.2	3pMXE	-	-	-	0.2	2	8	-	-	-	-	-	-	1	2	0	-	-	-	AT2G36000	EMB3114	EMBRYO DEFECTIVE 3114
SL2.40ch01	1939842	1941228	+	Solyc01g007790.2	ES	0.25	3	9	-	-	-	-	-	-	-	-	-	-	-	-	-	-	-	AT3G11620	--	--
SL2.40ch01	2001503	2001620	-	Solyc01g007830.1	A3SS	-	-	-	-	-	-	-	-	-	1	2	0	-	-	-	-	-	-	AT2G32590	EMB2795	EMBRYO DEFECTIVE 2795
SL2.40ch01	2050613	2051938	-	Solyc01g007880.2	A5SS	1	2	0	-	-	-	1	2	0	-	-	-	-	-	-	-	-	-	AT1G75010	ARC3	ACCUMULATION AND REPLICATION OF CHLOROPLASTS 3
SL2.40ch01	2135752	2138234	-	Solyc01g007950.2	A5SS&ES|2136584:2137141	-	-	-	-	-	-	-	-	-	1	2	0	-	-	-	-	-	-	AT1G10740	--	--
SL2.40ch01	2163082	2163313	+	Solyc01g007980.2	A3SS	0.42	8	10	-	-	-	-	-	-	-	-	-	-	-	-	-	-	-	AT1G70520	CRK2	cysteine-rich RLK (RECEPTOR-like protein kinase) 2
SL2.40ch01	2163082	2163330	+	Solyc01g007980.2	A3SS	-	-	-	-	-	-	0.27	3	8	-	-	-	-	-	-	-	-	-	AT1G70520	CRK2	cysteine-rich RLK (RECEPTOR-like protein kinase) 2
SL2.40ch01	2178812	2178894	+	Solyc01g008000.2	A3SS	1	494	0	0.97	507	11	1	362	0	1	462	0	1	241	0	1	285	0	AT1G10630	ATARFA1F	ADP-ribosylation factor A1F
SL2.40ch01	2203147	2204456	+	Solyc01g008060.2	A3SS	0.75	25	7	0.86	40	4	0.81	60	11	-	-	-	-	-	-	-	-	-	AT1G24090	--	--
SL2.40ch01	2256670	2256830	-	Solyc01g008120.2	A3SS	0.5	8	8	0.68	13	6	0.5	5	5	0.43	7	9	0.27	3	8	0.38	5	8	AT1G79000	PCAT2	P300/CBP ACETYLTRANSFERASE-RELATED PROTEIN 2
SL2.40ch01	2343381	2349027	+	Solyc01g008190.2	3pMXE	1	13	0	1	16	0	1	3	0	1	13	0	1	7	0	1	8	0	AT2G31600	--	--
SL2.40ch01	2400078	2400300	+	Solyc01g008290.2	ES	1	6	0	1	11	0	1	7	0	1	14	0	1	10	0	1	17	0	AT5G23300	PYRD	pyrimidine d
SL2.40ch01	2409542	2409635	-	Solyc01g008310.2	A5SS	-	-	-	-	-	-	-	-	-	-	-	-	-	-	-	1	8	0	AT1G72550	--	--
SL2.40ch01	2409707	2410146	-	Solyc01g008310.2	ES	1	15	0	1	7	0	1	10	0	1	19	0	1	12	0	1	18	0	AT1G72550	--	--
SL2.40ch01	2431798	2431959	+	Solyc01g008320.2	A3SS	-	-	-	-	-	-	-	-	-	-	-	-	0.2	2	8	-	-	-	AT1G31480	SGR2	SHOOT GRAVITROPISM 2
SL2.40ch01	2433797	2434579	+	Solyc01g008320.2	cassetteExon	0.33	4	8	-	-	-	-	-	-	-	-	-	-	-	-	-	-	-	AT1G31480	SGR2	SHOOT GRAVITROPISM 2
SL2.40ch01	2554129	2574833	+	Solyc01g008470.2	3pMXE	-	-	-	-	-	-	-	-	-	-	-	-	0.2	2	8	0.18	5	22	AT3G20920	--	--
SL2.40ch01	2625113	2626860	+	Solyc01g008520.2	ES	-	-	-	-	-	-	-	-	-	0.18	2	9	-	-	-	-	-	-	AT5G64520	XRCC2	homolog of X-ray repair cross complementing 2 (XRCC2)
SL2.40ch01	2661221	2661847	-	Solyc01g008560.2	A3SS	-	-	-	-	-	-	-	-	-	-	-	-	0.16	4	21	-	-	-	AT3G21070	NADK1	NAD kinase 1
SL2.40ch01	2748449	2749183	-	Solyc01g008700.2	A5SS	-	-	-	-	-	-	-	-	-	0.25	2	5	-	-	-	-	-	-	AT2G26840	--	--
SL2.40ch01	2748449	2750104	-	Solyc01g008700.2	ES	-	-	-	-	-	-	-	-	-	-	-	-	-	-	-	0.47	8	9	AT2G26840	--	--
SL2.40ch01	2768428	2768864	-	Solyc01g008730.2	ES	-	-	-	-	-	-	-	-	-	-	-	-	-	-	-	0.3	18	41	AT5G06950	TGA2	TGACG sequence-specific binding protein 2
SL2.40ch01	2818161	2822061	+	Solyc01g008780.2	5pMXE	1	27	0	1	34	0	1	9	0	-	-	-	-	-	-	-	-	-	AT4G29070	--	--
SL2.40ch01	2830234	2830742	+	Solyc01g008790.2	ES	1	54	0	1	48	0	1	16	0	1	36	0	1	22	0	1	18	0	AT2G26870	NPC2	non-specific phospholipase C2
SL2.40ch01	2831450	2831534	-	Solyc01g008800.1	A5SS	1	13	0	1	8	0	1	2	0	1	10	0	1	5	0	1	3	0	AT5G17680	--	--
SL2.40ch01	2844377	2844498	+	Solyc01g008820.2	A5SS	-	-	-	-	-	-	-	-	-	0.21	5	18	-	-	-	-	-	-	AT2G03120	SPP	signal peptide peptidase
SL2.40ch01	2844596	2846160	+	Solyc01g008820.2	ES	-	-	-	-	-	-	-	-	-	-	-	-	-	-	-	0.2	2	8	AT2G03120	SPP	signal peptide peptidase
SL2.40ch01	2857881	2860913	+	Solyc01g008830.1	ES	-	-	-	0.16	2	9	-	-	-	-	-	-	-	-	-	-	-	-	AT5G21105	--	--
SL2.40ch01	2877991	2879281	+	Solyc01g008850.2	A5SS	0.99	367	0	0.92	440	21	0.97	3385	83	1	329	0	1	198	0	0.98	895	0	AT2G26980	SnRK3.17	SNF1-RELATED PROTEIN KINASE 3.17
SL2.40ch01	2910181	2910313	-	Solyc01g008890.2	A5SS	1	40	0	1	31	0	1	5	0	1	3	0	-	-	-	-	-	-	AT4G27950	CRF4	cytokinin response factor 4
SL2.40ch01	2923876	2923988	+	Solyc01g008900.2	A5SS	-	-	-	0.37	3	5	-	-	-	-	-	-	-	-	-	-	-	-	AT3G26115	--	--
SL2.40ch01	3006541	3007299	+	Solyc01g008990.2	A5SS	1	6	0	1	6	0	1	4	0	0.81	9	2	1	14	0	1	4	0	AT3G02950	THO7
SL2.40ch01	3024175	3024297	-	Solyc01g009020.2	A3SS	-	-	-	1	4	0	-	-	-	-	-	-	-	-	-	-	-	-	AT3G12490	CYSB	cystatin B
SL2.40ch01	3045924	3049529	-	Solyc01g009050.2	ES	-	-	-	-	-	-	0.2	2	8	-	-	-	-	-	-	-	-	-	AT5G20990	SIR4	SIRTINOL 4
SL2.40ch01	3098878	3101584	-	Solyc01g009090.2	ES	-	-	-	-	-	-	0.16	4	20	-	-	-	-	-	-	-	-	-	AT2G27100	SE	SERRATE
SL2.40ch01	3125700	3136170	-	Solyc01g009120.2	3pMXE	1	8	0	1	6	0	1	5	0	1	22	0	1	18	0	1	19	0	AT4G33470	HDA14	histone deacetylase 14
SL2.40ch01	3170113	3170858	+	Solyc01g009150.2	A3SS	-	-	-	-	-	-	-	-	-	-	-	-	-	-	-	0.4	2	3	AT5G21070	--	--
SL2.40ch01	3303631	3304328	-	Solyc01g009280.2	ES	-	-	-	-	-	-	-	-	-	-	-	-	-	-	-	0.33	5	10	AT2G27210	BSL3	BRI1 suppressor 1 (BSU1)-like 3
SL2.40ch01	3310408	3313418	-	Solyc01g009280.2	A3SS&ES|3312960:3312976	1	11	0	1	19	0	0.84	16	0	1	21	0	1	23	0	1	8	0	AT2G27210	BSL3	BRI1 suppressor 1 (BSU1)-like 3
SL2.40ch01	3310459	3313418	-	Solyc01g009280.2	ES	-	-	-	-	-	-	0.15	3	0	-	-	-	-	-	-	-	-	-	AT2G27210	BSL3	BRI1 suppressor 1 (BSU1)-like 3
SL2.40ch01	3334430	3335720	-	Solyc01g009290.2	A3SS	0.6	3	2	-	-	-	-	-	-	-	-	-	0.4	2	3	-	-	-	AT3G04680	CLPS3	CLP-similar protein 3
SL2.40ch01	3538046	3538816	+	Solyc01g009340.2	A3SS	-	-	-	1	8	0	0.85	6	1	1	3	0	-	-	-	-	-	-	AT1G01110	IQD18	IQ-domain 18
SL2.40ch01	3538816	3539852	+	Solyc01g009340.2	cassetteExon	1	4	0	-	-	-	-	-	-	-	-	-	-	-	-	-	-	-	AT1G01110	IQD18	IQ-domain 18
SL2.40ch01	3576015	3577185	+	Solyc01g009380.2	A3SS	-	-	-	-	-	-	-	-	-	0.5	3	3	-	-	-	-	-	-	AT3G44330	--	--
SL2.40ch01	3577341	3577499	+	Solyc01g009380.2	A5SS	-	-	-	-	-	-	1	2	0	-	-	-	-	-	-	-	-	-	AT3G44330	--	--
SL2.40ch01	3579213	3579367	+	Solyc01g009380.2	A5SS	-	-	-	-	-	-	-	-	-	-	-	-	-	-	-	0.5	2	2	AT3G44330	--	--
SL2.40ch01	3579684	3586929	+	Solyc01g009380.2	A3SS	-	-	-	-	-	-	-	-	-	0.66	2	1	-	-	-	-	-	-	AT3G44330	--	--
SL2.40ch01	3587225	3590290	+	Solyc01g009380.2	ES	-	-	-	-	-	-	-	-	-	-	-	-	-	-	-	0.33	4	8	AT3G44330	--	--
SL2.40ch01	3680987	3681619	-	Solyc01g009450.2	A5SS	0.44	38	47	0.42	30	41	0.51	19	18	0.45	9	11	0.6	9	6	1	20	0	AT3G03420	--	--
SL2.40ch01	3739911	3741106	+	Solyc01g009500.2	ES	-	-	-	-	-	-	-	-	-	-	-	-	0.4	4	6	-	-	-	AT3G44510	--	--
SL2.40ch01	3740175	3742358	+	Solyc01g009500.2	ES	-	-	-	0.21	3	11	-	-	-	-	-	-	-	-	-	-	-	-	AT3G44510	--	--
SL2.40ch01	3741372	3742351	+	Solyc01g009500.2	A3SS	-	-	-	-	-	-	-	-	-	-	-	-	0.25	2	6	0.66	4	2	AT3G44510	--	--
SL2.40ch01	3846309	3846666	-	Solyc01g009610.2	A5SS	-	-	-	0.16	6	31	-	-	-	0.16	6	27	0.52	13	12	0.23	5	14
SL2.40ch01	3910607	3910688	-	Solyc01g009670.2	A5SS	-	-	-	-	-	-	-	-	-	0.5	3	3	-	-	-	-	-	-	AT5G23690	--	--
SL2.40ch01	4369480	4375431	+	Solyc01g009850.2	A3SS	1	91	0	1	106	0	1	44	0	1	36	0	1	35	0	1	23	0	AT1G27435	--	--
SL2.40ch01	4406286	4407816	-	Solyc01g009870.2	ES	-	-	-	-	-	-	0.66	2	1	-	-	-	-	-	-	-	-	-	AT5G43300	GDPD3	glycerophosphodiester phosphodiesterase 3
SL2.40ch01	4939714	4940391	+	Solyc01g010150.2	ES	1	3	0	-	-	-	-	-	-	-	-	-	-	-	-	-	-	-	AT1G69040	ACR4	ACT domain repeat 4
SL2.40ch01	4988962	4989023	+	Solyc01g010200.2	A3SS	-	-	-	-	-	-	0.42	3	3	-	-	-	-	-	-	-	-	-	AT5G48050	--	--
SL2.40ch01	4988962	4989032	+	Solyc01g010200.2	A3SS	-	-	-	-	-	-	-	-	-	-	-	-	-	-	-	0.75	3	1	AT5G48050	--	--
SL2.40ch01	5260099	5260454	+	Solyc01g010390.2	ES	-	-	-	-	-	-	0.66	2	1	-	-	-	-	-	-	-	-	-	AT1G26560	BGLU40	beta glucosidase 40
SL2.40ch01	5341587	5342031	+	Solyc01g010430.2	A5SS	1	4	0	-	-	-	1	29	0	-	-	-	-	-	-	-	-	-	AT3G28630	--	--
SL2.40ch01	5359079	5362877	+	Solyc01g010470.2	5pMXE	-	-	-	-	-	-	-	-	-	-	-	-	-	-	-	1	5	0	AT1G27070	--	--
SL2.40ch01	5363015	5363099	+	Solyc01g010470.2	A5SS	0.5	12	7	0.5	14	9	-	-	-	-	-	-	-	-	-	-	-	-	AT1G27070	--	--
SL2.40ch01	5363020	5363099	+	Solyc01g010470.2	A5SS	0.2	5	7	0.17	5	9	0.45	5	6	-	-	-	-	-	-	-	-	-	AT1G27070	--	--
SL2.40ch01	5541703	5542202	+	Solyc01g010520.2	A3SS	0.16	2	10	-	-	-	-	-	-	-	-	-	-	-	-	-	-	-	AT2G46420	--	--
SL2.40ch01	5677860	5679314	+	Solyc01g010660.2	ES	-	-	-	-	-	-	0.5	2	2	-	-	-	-	-	-	-	-	-	AT2G02800	Kin2	kinase 2
SL2.40ch01	5677860	5679808	+	Solyc01g010660.2	ES	-	-	-	-	-	-	-	-	-	-	-	-	-	-	-	0.5	4	4	AT2G02800	Kin2	kinase 2
SL2.40ch01	5679195	5679348	+	Solyc01g010660.2	A3SS	-	-	-	-	-	-	-	-	-	-	-	-	-	-	-	0.5	2	2	AT2G02800	Kin2	kinase 2
SL2.40ch01	5783345	5784227	-	Solyc01g010750.2	A5SS	1	166	0	1	220	0	1	154	0	1	134	0	1	64	0	1	98	0	AT2G39050	EULS3	Euonymus lectin S3
SL2.40ch01	5826577	5826714	-	Solyc01g010770.2	A3SS	-	-	-	-	-	-	-	-	-	-	-	-	0.17	3	14	-	-	-	AT5G62740	HIR4	hypersensitive induced reaction 4
SL2.40ch01	6231645	6231882	-	Solyc01g010830.2	A3SS	-	-	-	0.33	2	4	-	-	-	0.33	2	4	1	2	0	1	2	0	AT1G14310	--	--
SL2.40ch01	6238794	6239083	-	Solyc01g010830.2	A3SS	0.5	8	8	-	-	-	0.42	3	4	-	-	-	0.36	4	7	-	-	-	AT1G14310	--	--
SL2.40ch01	6310869	6311481	-	Solyc01g010870.2	A3SS	-	-	-	0.17	3	14	-	-	-	-	-	-	-	-	-	-	-	-	AT1G26850	--	--
SL2.40ch01	6322384	6322617	-	Solyc01g010880.2	ES	0.69	25	11	0.64	29	16	0.82	19	4	-	-	-	-	-	-	-	-	-	AT2G02960	--	--
SL2.40ch01	6444507	6444597	-	Solyc01g010920.1	A5SS	-	-	-	-	-	-	-	-	-	0.2	2	8	-	-	-	-	-	-	AT1G14020	--	--
SL2.40ch01	6505945	6506914	-	Solyc01g010950.2	ES	-	-	-	-	-	-	0.25	4	12	-	-	-	-	-	-	-	-	-	AT1G14000	VIK	VH1-interacting kinase
SL2.40ch01	6867382	6873043	+	Solyc01g011010.2	ES	1	2	0	-	-	-	-	-	-	-	-	-	-	-	-	-	-	-
SL2.40ch01	7605861	7609715	+	Solyc01g011100.2	5pMXE	-	-	-	-	-	-	-	-	-	-	-	-	-	-	-	1	3	0	AT1G59820	ALA3	aminophospholipid ATPase 3
SL2.40ch01	7611721	7613502	+	Solyc01g011100.2	ES	0.2	2	8	-	-	-	-	-	-	0.16	5	25	-	-	-	0.18	3	13	AT1G59820	ALA3	aminophospholipid ATPase 3
SL2.40ch01	8127005	8559752	-	Solyc01g011310.1	3pMXE	-	-	-	-	-	-	-	-	-	-	-	-	-	-	-	1	2	0	AT2G36670	--	--
SL2.40ch01	8682361	8683300	+	Solyc01g011340.2	ES	-	-	-	-	-	-	0.2	2	8	-	-	-	-	-	-	-	-	-	AT1G10430	PP2A-2	protein phosphatase 2A-2
SL2.40ch01	8685677	8685766	-	Solyc01g011350.2	A3SS	-	-	-	0.28	4	10	-	-	-	-	-	-	-	-	-	-	-	-	AT1G60670	--	--
SL2.40ch01	11950871	11953575	+	Solyc01g014270.2	A3SS	-	-	-	-	-	-	0.17	5	6	-	-	-	-	-	-	-	-	-
SL2.40ch01	11950871	11954727	+	Solyc01g014270.2	ES	0.52	18	11	0.58	38	23	0.62	18	6	-	-	-	-	-	-	0.9	9	1
SL2.40ch01	11952244	11952304	+	Solyc01g014270.2	cassetteExon	0.18	5	22	-	-	-	-	-	-	-	-	-	-	-	-	-	-	-
SL2.40ch01	11952304	11953635	+	Solyc01g014270.2	A5SS	-	-	-	-	-	-	0.25	2	6	-	-	-	-	-	-	-	-	-
SL2.40ch01	12041393	12041659	+	Solyc01g014330.2	5pMXE	0.25	3	0	-	-	-	-	-	-	-	-	-	0.22	7	0	-	-	-	AT1G68040	--	--
SL2.40ch01	12041449	12041659	+	Solyc01g014330.2	5pMXE	0.75	9	0	1	15	0	0.85	18	0	-	-	-	0.77	24	0	1	6	0	AT1G68040	--	--
SL2.40ch01	12707486	12708643	-	Solyc01g014380.2	A5SS	-	-	-	0.18	2	9	-	-	-	-	-	-	-	-	-	-	-	-	AT5G12900	--	--
SL2.40ch01	13961822	13962087	-	Solyc01g014480.2	A3SS	1	2	0	-	-	-	-	-	-	-	-	-	-	-	-	-	-	-	AT1G73730	SLIM1	SULFUR LIMITATION 1
SL2.40ch01	13990455	13990576	-	Solyc01g014490.2	A3SS	-	-	-	-	-	-	-	-	-	-	-	-	0.25	2	6	-	-	-	AT3G20780	TOP6B	topoisomerase 6 subunit B
SL2.40ch01	15587471	15592927	-	Solyc01g014850.2	A5SS	0.22	2	0	1	2	0	-	-	-	-	-	-	-	-	-	-	-	-	AT3G12130	--	--
SL2.40ch01	15587471	15596071	-	Solyc01g014850.2	A5SS	0.77	7	0	-	-	-	1	4	0	1	14	0	-	-	-	0.33	3	0	AT3G12130	--	--
SL2.40ch01	15587471	15597182	-	Solyc01g014850.2	5pMXE	-	-	-	-	-	-	-	-	-	-	-	-	-	-	-	0.55	5	0	AT3G12130	--	--
SL2.40ch01	20001300	20002179	-	Solyc01g016460.2	A5SS	1	2	0	-	-	-	-	-	-	-	-	-	-	-	-	-	-	-
SL2.40ch01	20443672	20445998	+	Solyc01g016530.1	3pMXE	-	-	-	-	-	-	-	-	-	1	36	0	1	7	0	1	7	0	AT1G73210	--	--
SL2.40ch01	25767913	25767989	+	Solyc01g017840.1	A3SS	-	-	-	-	-	-	-	-	-	-	-	-	-	-	-	1	2	0	AT5G08020	RPA70B	RPA70-kDa subunit B
SL2.40ch01	26747864	26758925	-	Solyc01g018010.1	3pMXE	0.22	2	0	1	3	0	-	-	-	-	-	-	-	-	-	-	-	-
SL2.40ch01	26751967	26758925	-	Solyc01g018010.1	3pMXE	0.77	7	0	-	-	-	-	-	-	-	-	-	-	-	-	-	-	-
SL2.40ch01	27951614	27952384	+	Solyc01g020220.1	A3SS	-	-	-	-	-	-	-	-	-	-	-	-	0.5	2	2	-	-	-	AT5G27740	RFC3	replication factor C 3
SL2.40ch01	27953816	27958531	+	Solyc01g020220.1	3pMXE	-	-	-	0.83	5	1	-	-	-	-	-	-	-	-	-	-	-	-	AT5G27740	RFC3	replication factor C 3
SL2.40ch01	27983415	27984291	+	Solyc01g020240.2	ES	-	-	-	-	-	-	0.52	11	10	0.17	3	14	0.5	6	6	0.69	9	4	AT1G09290	--	--
SL2.40ch01	29319240	29320888	-	Solyc01g020330.2	A3SS	-	-	-	0.4	2	3	-	-	-	-	-	-	-	-	-	-	-	-
SL2.40ch01	31172848	31172948	+	Solyc01g020520.2	A5SS	1	4	0	1	2	0	-	-	-	-	-	-	-	-	-	-	-	-	AT4G20310	--	--
SL2.40ch01	32539374	32551369	+	Solyc01g021670.2	3pMXE	1	26	0	0.98	50	1	0.73	14	1	0.98	62	1	0.97	41	1	1	54	0	AT5G19860	--	--
SL2.40ch01	32539374	32553227	+	Solyc01g021670.2	3pMXE	-	-	-	-	-	-	0.15	3	1	-	-	-	-	-	-	-	-	-	AT5G19860	--	--
SL2.40ch01	32855052	32855279	-	Solyc01g022740.2	A5SS	-	-	-	-	-	-	-	-	-	-	-	-	-	-	-	0.8	4	0	AT1G55270	--	--
SL2.40ch01	33507113	33507214	-	Solyc01g028830.2	A5SS	0.22	2	7	-	-	-	-	-	-	-	-	-	-	-	-	-	-	-	AT5G56460	--	--
SL2.40ch01	34805904	34806392	+	Solyc01g028930.2	A3SS	-	-	-	-	-	-	-	-	-	0.26	13	36	-	-	-	-	-	-	AT1G55520	TBP2	TATA binding protein 2
SL2.40ch01	34812073	34813709	+	Solyc01g028930.2	ES	-	-	-	-	-	-	0.22	2	7	-	-	-	-	-	-	-	-	-	AT1G55520	TBP2	TATA binding protein 2
SL2.40ch01	34816154	34816497	+	Solyc01g028930.2	ES	1	24	0	1	46	0	1	26	0	1	32	0	1	24	0	1	40	0	AT1G55520	TBP2	TATA binding protein 2
SL2.40ch01	35706150	35706610	-	Solyc01g034020.2	A5SS	-	-	-	-	-	-	0.3	4	9	-	-	-	-	-	-	-	-	-	AT3G58500	PP2A-4	protein phosphatase 2A-4
SL2.40ch01	36605109	36605385	-	Solyc01g034150.2	cassetteExon	-	-	-	0.33	5	10	-	-	-	-	-	-	-	-	-	-	-	-	AT5G44740	POLH	Y-family DNA polymerase H
SL2.40ch01	36605234	36605385	-	Solyc01g034150.2	cassetteExon	-	-	-	0.23	3	10	-	-	-	-	-	-	-	-	-	-	-	-	AT5G44740	POLH	Y-family DNA polymerase H
SL2.40ch01	36605385	36605780	-	Solyc01g034150.2	A3SS	0.6	3	2	-	-	-	0.33	3	6	-	-	-	-	-	-	-	-	-	AT5G44740	POLH	Y-family DNA polymerase H
SL2.40ch01	36610798	36610886	-	Solyc01g034150.2	A3SS	0.56	17	13	0.44	17	19	0.57	8	5	0.32	13	27	0.25	7	20	0.54	6	5	AT5G44740	POLH	Y-family DNA polymerase H
SL2.40ch01	37546233	37550347	+	Solyc01g044240.2	A3SS	-	-	-	0.23	37	3	0.28	2	0	-	-	-	-	-	-	-	-	-
SL2.40ch01	37546233	37550421	+	Solyc01g044240.2	A3SS	0.9	18	2	0.74	118	3	0.71	5	0	-	-	-	-	-	-	-	-	-
SL2.40ch01	38318162	38318870	+	Solyc01g044360.2	A5SS	-	-	-	-	-	-	0.2	2	8	-	-	-	-	-	-	-	-	-	AT5G19820	emb2734	embryo defective 2734
SL2.40ch01	38324795	38326573	+	Solyc01g044360.2	ES	-	-	-	-	-	-	0.27	3	8	-	-	-	-	-	-	-	-	-	AT5G19820	emb2734	embryo defective 2734
SL2.40ch01	38355676	38356012	-	Solyc01g044370.1	A5SS	-	-	-	-	-	-	-	-	-	1	13	0	1	9	0	1	8	0	AT1G30910	--	--
SL2.40ch01	39152568	39164566	+	Solyc01g044490.2	A3SS	1	35	0	1	27	0	0.82	32	0	0.98	77	0	1	83	0	0.96	100	0	AT4G26310	--	--
SL2.40ch01	39152568	39165360	+	Solyc01g044490.2	ES	-	-	-	-	-	-	0.15	6	0	-	-	-	-	-	-	-	-	-	AT4G26310	--	--
SL2.40ch01	39164686	39165360	+	Solyc01g044490.2	ES	-	-	-	-	-	-	-	-	-	-	-	-	-	-	-	0.24	15	47	AT4G26310	--	--
SL2.40ch01	41689896	41690150	-	Solyc01g049840.1	ES	-	-	-	-	-	-	-	-	-	-	-	-	1	2	0	-	-	-	AT1G55550	--	--
SL2.40ch01	41870470	41875518	-	Solyc01g049890.2	5pMXE	1	108	0	1	119	0	1	101	0	1	117	0	1	116	0	1	118	0	AT3G13410	--	--
SL2.40ch01	46499755	46503296	+	Solyc01g056340.2	A5SS	-	-	-	-	-	-	-	-	-	1	2	0	-	-	-	-	-	-	AT4G10180	FUS2	FUSCA 2
SL2.40ch01	46771323	46782061	-	Solyc01g056370.2	3pMXE	0.91	22	2	1	6	0	1	5	0	-	-	-	-	-	-	-	-	-
SL2.40ch01	47442237	47451231	-	Solyc01g056520.2	ES	0.4	2	3	-	-	-	-	-	-	-	-	-	-	-	-	-	-	-	AT5G06120	--	--
SL2.40ch01	47602089	47602135	-	Solyc01g056570.2	cassetteExon	-	-	-	-	-	-	0.2	3	12	-	-	-	-	-	-	-	-	-	AT3G03790	--	--
SL2.40ch01	47605544	47606342	-	Solyc01g056570.2	A3SS	-	-	-	-	-	-	0.4	2	3	-	-	-	-	-	-	1	2	0	AT3G03790	--	--
SL2.40ch01	47898642	47908840	+	Solyc01g056600.2	3pMXE	1	3	0	-	-	-	-	-	-	-	-	-	-	-	-	-	-	-	AT2G28380	DRB2	dsRNA-binding protein 2
SL2.40ch01	47929121	47929874	+	Solyc01g056620.2	A3SS	0.75	15	5	0.68	11	5	1	5	0	0.71	5	2	0.44	4	5	1	3	0	AT3G62800	DRB4	double-stranded-RNA-binding protein 4
SL2.40ch01	49351187	49351550	+	Solyc01g056730.1	A3SS	-	-	-	-	-	-	0.28	2	5	-	-	-	-	-	-	-	-	-
SL2.40ch01	49351656	49364866	+	Solyc01g056750.1	5pMXE	-	-	-	1	4	0	1	3	0	-	-	-	1	3	0	1	4	0	AT3G43590	--	--
SL2.40ch01	49365200	49372787	+	Solyc01g056750.1	3pMXE	-	-	-	1	3	0	1	2	0	1	2	0	1	2	0	-	-	-	AT3G43590	--	--
SL2.40ch01	49648653	49650964	-	Solyc01g056810.2	ES	-	-	-	-	-	-	-	-	-	-	-	-	0.38	5	8	0.44	4	2	AT3G03800	SYP131	syntaxin of plants 131
SL2.40ch01	49650519	49650964	-	Solyc01g056810.2	A3SS	0.2	6	23	-	-	-	-	-	-	-	-	-	-	-	-	0.33	3	2	AT3G03800	SYP131	syntaxin of plants 131
SL2.40ch01	49655244	49655333	-	Solyc01g056810.2	A3SS	-	-	-	-	-	-	-	-	-	-	-	-	0.16	2	10	-	-	-	AT3G03800	SYP131	syntaxin of plants 131
SL2.40ch01	49655381	49668268	-	Solyc01g056810.2	5pMXE	1	8	0	1	14	0	1	7	0	1	8	0	1	5	0	-	-	-	AT3G03800	SYP131	syntaxin of plants 131
SL2.40ch01	49889222	49889530	-	Solyc01g056850.2	ES	-	-	-	0.25	2	6	-	-	-	-	-	-	-	-	-	-	-	-	AT1G30820	--	--
SL2.40ch01	49889393	49889476	-	Solyc01g056850.2	A5SS	-	-	-	-	-	-	0.22	2	7	-	-	-	-	-	-	-	-	-	AT1G30820	--	--
SL2.40ch01	50280412	50280757	+	Solyc01g056880.1	A3SS	-	-	-	-	-	-	-	-	-	-	-	-	1	2	0	-	-	-	AT3G10130	--	--
SL2.40ch01	50762524	50763258	-	Solyc01g056980.2	A5SS	1	4	0	-	-	-	1	2	0	-	-	-	-	-	-	-	-	-
SL2.40ch01	51248883	51250927	-	Solyc01g057090.2	A5SS	-	-	-	-	-	-	-	-	-	-	-	-	0.16	2	10	-	-	-	AT1G28760	--	--
SL2.40ch01	51250927	51253062	-	Solyc01g057090.2	cassetteExon	-	-	-	-	-	-	-	-	-	0.33	6	12	-	-	-	-	-	-	AT1G28760	--	--
SL2.40ch01	52840564	52845995	-	Solyc01g057240.1	5pMXE	-	-	-	-	-	-	-	-	-	-	-	-	-	-	-	1	3	0	AT3G17465	RPL3P	ribosomal protein L3 plastid
SL2.40ch01	53150468	53152062	+	Solyc01g057260.2	5pMXE	0.27	6	16	-	-	-	-	-	-	-	-	-	-	-	-	-	-	-	AT3G50140	--	--
SL2.40ch01	53193719	53194532	+	Solyc01g057270.2	A5SS	-	-	-	-	-	-	-	-	-	-	-	-	0.46	7	8	-	-	-	AT5G09410	EICBP.B	ethylene induced calmodulin binding protein
SL2.40ch01	53410590	53411101	-	Solyc01g057340.2	A5SS	-	-	-	1	2	0	-	-	-	-	-	-	-	-	-	-	-	-
SL2.40ch01	53410590	53411462	-	Solyc01g057340.2	A5SS&ES|53411122:53411195	1	2	0	-	-	-	1	4	0	-	-	-	-	-	-	-	-	-
SL2.40ch01	56514931	56515600	+	Solyc01g057760.2	A3SS	-	-	-	1	2	0	-	-	-	-	-	-	1	2	0	0.8	4	1	AT3G06480	--	--
SL2.40ch01	56519289	56519526	+	Solyc01g057760.2	cassetteExon	-	-	-	-	-	-	-	-	-	0.15	5	28	-	-	-	-	-	-	AT3G06480	--	--
SL2.40ch01	56519526	56519707	+	Solyc01g057760.2	A5SS	0.5	5	5	-	-	-	-	-	-	-	-	-	0.18	2	9	-	-	-	AT3G06480	--	--
SL2.40ch01	56579470	56579634	+	Solyc01g057770.2	A3SS	-	-	-	0.27	38	100	0.33	58	117	-	-	-	-	-	-	-	-	-	AT3G62270	--	--
SL2.40ch01	57042539	57046540	-	Solyc01g057900.2	ES	-	-	-	-	-	-	0.24	9	28	-	-	-	-	-	-	-	-	-	AT3G17205	UPL6	ubiquitin protein ligase 6
SL2.40ch01	57856436	57856541	+	Solyc01g058010.2	A3SS	-	-	-	-	-	-	0.38	8	13	-	-	-	-	-	-	1	2	0	AT3G06500	A/N-InvC	alkaline/neutral invertase C
SL2.40ch01	57858609	57858747	+	Solyc01g058020.2	A5SS	1	16	0	1	11	0	1	9	0	1	12	0	1	9	0	1	13	0	AT3G05820	INVH	invertase H
SL2.40ch01	57858609	57858948	+	Solyc01g058020.2	A5SS&ES|57858747:57858795	-	-	-	-	-	-	-	-	-	0.42	3	4	-	-	-	0.57	11	8	AT3G05820	INVH	invertase H
SL2.40ch01	58773216	58773592	-	Solyc01g058260.2	A5SS	0.87	7	0	0.5	5	0	0.95	23	0	0.55	5	0	1	7	0	1	10	0	AT3G06560	PAPS3	poly(A) polymerase 3
SL2.40ch01	58773216	58773638	-	Solyc01g058260.2	A5SS	-	-	-	0.5	5	0	-	-	-	0.44	4	0	-	-	-	-	-	-	AT3G06560	PAPS3	poly(A) polymerase 3
SL2.40ch01	58774302	58774395	-	Solyc01g058260.2	A5SS	-	-	-	0.18	2	9	-	-	-	-	-	-	-	-	-	-	-	-	AT3G06560	PAPS3	poly(A) polymerase 3
SL2.40ch01	58790667	58790794	-	Solyc01g058280.2	A5SS	-	-	-	0.15	4	21	0.33	2	4	-	-	-	-	-	-	-	-	-	AT5G49540	--	--
SL2.40ch01	59388081	59388249	+	Solyc01g058450.2	A3SS	0.19	4	17	0.2	5	20	-	-	-	-	-	-	-	-	-	-	-	-	AT4G16280	FCA
SL2.40ch01	59392546	59396558	+	Solyc01g058450.2	ES	-	-	-	-	-	-	0.33	2	4	-	-	-	-	-	-	-	-	-	AT4G16280	FCA
SL2.40ch01	59707778	59708701	-	Solyc01g058530.2	ES	-	-	-	1	2	0	-	-	-	-	-	-	-	-	-	-	-	-	AT1G07210	--	--
SL2.40ch01	62258938	62259638	+	Solyc01g060030.2	5pMXE	0.59	19	13	0.53	24	21	0.55	16	13	1	6	0	0.78	15	4	0.6	9	6	AT5G49400	--	--
SL2.40ch01	62269209	62270147	-	Solyc01g060040.2	A5SS	1	4	0	1	3	0	-	-	-	1	6	0	-	-	-	-	-	-	AT5G49430	--	--
SL2.40ch01	62358856	62359154	-	Solyc01g060080.2	ES	-	-	-	-	-	-	0.16	2	10	-	-	-	-	-	-	-	-	-	AT3G06670	--	--
SL2.40ch01	62386039	62386354	-	Solyc01g060090.1	A5SS	1	10	0	1	9	0	1	9	0	1	18	0	1	10	0	1	9	0	AT3G06670	--	--
SL2.40ch01	62512033	62524447	-	Solyc01g060150.2	A5SS	1	18	0	1	35	0	1	23	0	1	43	0	1	24	0	1	35	0	AT4G16150	--	--
SL2.40ch01	62616292	62616955	-	Solyc01g060210.2	A3SS	-	-	-	1	3	0	-	-	-	-	-	-	-	-	-	-	-	-	AT4G01180	--	--
SL2.40ch01	62731500	62731806	+	Solyc01g060240.2	5pMXE	-	-	-	0.33	2	4	-	-	-	-	-	-	-	-	-	-	-	-	AT4G16146	--	--
SL2.40ch01	62731853	62733360	+	Solyc01g060240.2	A5SS&ES|62732706:62732768	0.83	10	2	0.8	8	2	-	-	-	1	12	0	1	10	0	1	6	0	AT4G16146	--	--
SL2.40ch01	62733422	62733500	+	Solyc01g060240.2	A3SS	0.92	24	2	1	11	0	1	7	0	1	10	0	1	8	0	1	7	0	AT4G16146	--	--
SL2.40ch01	62801172	62801440	+	Solyc01g060280.2	A3SS	-	-	-	-	-	-	-	-	-	-	-	-	0.15	2	11	-	-	-	AT4G16144	AMSH3	associated molecule with the SH3 domain of STAM 3
SL2.40ch01	62810817	62811833	+	Solyc01g060280.2	ES	-	-	-	-	-	-	1	2	0	-	-	-	-	-	-	0.52	10	9	AT4G16144	AMSH3	associated molecule with the SH3 domain of STAM 3
SL2.40ch01	63872380	63872495	+	Solyc01g060470.2	A5SS	0.29	65	152	0.36	74	129	0.33	53	104	-	-	-	-	-	-	-	-	-	AT4G16143	IMPA-2	importin alpha isoform 2
SL2.40ch01	64129130	64129721	+	Solyc01g065490.2	A3SS	0.91	11	0	1	8	0	1	2	0	1	227	0	1	164	0	1	156	0	AT1G60690	--	--
SL2.40ch01	64288170	64290089	-	Solyc01g065560.2	ES	-	-	-	-	-	-	-	-	-	-	-	-	-	-	-	1	3	0	AT4G16100	--	--
SL2.40ch01	64674639	64674729	-	Solyc01g065690.2	A5SS	0.2	5	20	-	-	-	0.51	22	21	0.17	14	65	-	-	-	0.43	60	78	AT1G06330	--	--
SL2.40ch01	64681731	64682707	-	Solyc01g065700.2	ES	-	-	-	-	-	-	-	-	-	-	-	-	0.25	2	6	-	-	-	AT5G27930	--	--
SL2.40ch01	64683354	64684650	-	Solyc01g065700.2	A3SS	-	-	-	0.16	8	40	-	-	-	-	-	-	-	-	-	-	-	-	AT5G27930	--	--
SL2.40ch01	64705520	64711959	-	Solyc01g065720.2	ES	-	-	-	-	-	-	0.6	3	2	-	-	-	-	-	-	-	-	-	AT3G16785	PLDZETA1
SL2.40ch01	64722341	64722430	-	Solyc01g065720.2	A3SS	-	-	-	0.18	2	9	-	-	-	0.6	6	4	0.5	4	4	-	-	-	AT3G16785	PLDZETA1
SL2.40ch01	66352712	66352900	+	Solyc01g066310.2	A5SS	-	-	-	-	-	-	-	-	-	0.37	6	10	-	-	-	1	3	0	AT3G06810	IBR3	IBA-RESPONSE 3
SL2.40ch01	66354964	66357230	+	Solyc01g066310.2	ES	-	-	-	-	-	-	0.18	3	13	-	-	-	-	-	-	-	-	-	AT3G06810	IBR3	IBA-RESPONSE 3
SL2.40ch01	66355341	66357230	+	Solyc01g066310.2	A5SS	0.15	5	27	-	-	-	-	-	-	-	-	-	-	-	-	-	-	-	AT3G06810	IBR3	IBA-RESPONSE 3
SL2.40ch01	66357606	66358051	+	Solyc01g066310.2	A3SS	-	-	-	-	-	-	-	-	-	0.19	7	29	-	-	-	-	-	-	AT3G06810	IBR3	IBA-RESPONSE 3
SL2.40ch01	67263792	67263872	-	Solyc01g066710.2	A5SS	-	-	-	1	5	0	-	-	-	-	-	-	-	-	-	-	-	-
SL2.40ch01	67288302	67289041	-	Solyc01g066740.2	A3SS	-	-	-	-	-	-	0.15	3	17	-	-	-	-	-	-	-	-	-	AT3G06880	--	--
SL2.40ch01	67292855	67293150	-	Solyc01g066740.2	A3SS	0.33	2	4	-	-	-	-	-	-	-	-	-	-	-	-	-	-	-	AT3G06880	--	--
SL2.40ch01	67389477	67390367	+	Solyc01g066820.2	A3SS	-	-	-	-	-	-	-	-	-	-	-	-	-	-	-	1	2	0	AT3G16630	KINESIN-13A
SL2.40ch01	67392571	67393138	+	Solyc01g066820.2	A5SS	-	-	-	-	-	-	-	-	-	-	-	-	-	-	-	0.28	2	5	AT3G16630	KINESIN-13A
SL2.40ch01	67445281	67445733	+	Solyc01g066840.2	A3SS	-	-	-	-	-	-	-	-	-	0.22	15	53	-	-	-	-	-	-	AT5G27700	--	--
SL2.40ch01	67484665	67485605	+	Solyc01g066870.2	ES	-	-	-	-	-	-	0.42	9	11	-	-	-	-	-	-	0.15	4	22	AT3G16560	--	--
SL2.40ch01	67546805	67547594	+	Solyc01g066900.2	A5SS&ES|67546876:67546947	0.28	6	13	-	-	-	0.62	5	3	-	-	-	-	-	-	-	-	-	AT4G15790	--	--
SL2.40ch01	67796601	67797683	+	Solyc01g067070.2	ES	-	-	-	-	-	-	-	-	-	-	-	-	-	-	-	0.21	3	11	AT5G48970	--	--
SL2.40ch01	67873778	67874138	-	Solyc01g067120.2	cassetteExon	1	120	0	1	98	0	0.96	98	4	-	-	-	-	-	-	-	-	-	AT4G02570	CUL1	cullin 1
SL2.40ch01	67873778	67874844	-	Solyc01g067120.2	cassetteExon	1	171	0	1	142	0	0.95	88	4	1	56	0	1	16	0	1	99	0	AT4G02570	CUL1	cullin 1
SL2.40ch01	67873935	67874138	-	Solyc01g067120.2	cassetteExon	1	36	0	1	29	0	0.93	54	4	-	-	-	-	-	-	-	-	-	AT4G02570	CUL1	cullin 1
SL2.40ch01	67873935	67874844	-	Solyc01g067120.2	cassetteExon	1	87	0	1	73	0	0.91	44	4	-	-	-	-	-	-	1	65	0	AT4G02570	CUL1	cullin 1
SL2.40ch01	67874797	67874844	-	Solyc01g067120.2	cassetteExon	1	88	0	1	72	0	-	-	-	-	-	-	-	-	-	1	65	0	AT4G02570	CUL1	cullin 1
SL2.40ch01	68012449	68012557	+	Solyc01g067210.2	A5SS	1	3	0	-	-	-	1	2	0	-	-	-	-	-	-	-	-	-	AT1G43140	--	--
SL2.40ch01	68018716	68019426	+	Solyc01g067230.2	A3SS	1	3	0	-	-	-	-	-	-	-	-	-	-	-	-	-	-	-	AT4G02570	CUL1	cullin 1
SL2.40ch01	68053618	68053701	+	Solyc01g067260.2	A5SS	-	-	-	-	-	-	-	-	-	1	5	0	-	-	-	-	-	-	AT4G02570	CUL1	cullin 1
SL2.40ch01	68060337	68060461	+	Solyc01g067270.2	A5SS	-	-	-	0.5	3	3	-	-	-	-	-	-	1	3	0	-	-	-	AT4G02570	CUL1	cullin 1
SL2.40ch01	68063056	68063141	+	Solyc01g067270.2	A3SS	-	-	-	-	-	-	-	-	-	1	2	0	-	-	-	-	-	-	AT4G02570	CUL1	cullin 1
SL2.40ch01	68237204	68237295	-	Solyc01g067380.2	A5SS	0.87	14	0	1	31	0	1	14	0	1	32	0	1	26	0	1	15	0	AT5G18630	--	--
SL2.40ch01	68567149	68567256	+	Solyc01g067480.2	A5SS	-	-	-	0.4	2	3	0.33	3	6	-	-	-	-	-	-	-	-	-	AT5G18590	--	--
SL2.40ch01	68572612	68574083	+	Solyc01g067480.2	A3SS	-	-	-	-	-	-	-	-	-	-	-	-	-	-	-	0.16	2	10	AT5G18590	--	--
SL2.40ch01	68577523	68577901	+	Solyc01g067480.2	A5SS	-	-	-	-	-	-	0.3	3	7	-	-	-	-	-	-	-	-	-	AT5G18590	--	--
SL2.40ch01	68577952	68578067	+	Solyc01g067480.2	A3SS	-	-	-	-	-	-	0.28	2	3	-	-	-	-	-	-	-	-	-	AT5G18590	--	--
SL2.40ch01	68577952	68578070	+	Solyc01g067480.2	A3SS	-	-	-	1	4	0	0.28	2	3	1	3	0	-	-	-	-	-	-	AT5G18590	--	--
SL2.40ch01	68584917	68585094	-	Solyc01g067490.2	A3SS	-	-	-	-	-	-	-	-	-	0.4	2	3	-	-	-	-	-	-	AT2G39090	AtAPC7
SL2.40ch01	68673138	68673295	+	Solyc01g067530.2	A3SS	0.17	14	41	-	-	-	-	-	-	-	-	-	-	-	-	-	-	-	AT5G18570	EMB3138	EMBRYO DEFECTIVE 3138
SL2.40ch01	68673138	68673298	+	Solyc01g067530.2	A3SS	0.32	26	41	0.37	38	57	0.28	19	37	-	-	-	-	-	-	-	-	-	AT5G18570	EMB3138	EMBRYO DEFECTIVE 3138
SL2.40ch01	68742807	68742875	-	Solyc01g067560.2	A3SS	-	-	-	-	-	-	-	-	-	-	-	-	-	-	-	0.18	2	9	AT3G21430	ATALY3	ARABIDOPSIS THALIANA ALWAYS EARLY 3
SL2.40ch01	68744293	68747780	-	Solyc01g067560.2	ES	-	-	-	-	-	-	0.75	3	1	-	-	-	-	-	-	0.6	3	2	AT3G21430	ATALY3	ARABIDOPSIS THALIANA ALWAYS EARLY 3
SL2.40ch01	68773039	68773478	+	Solyc01g067570.2	A3SS	0.75	3	0	1	10	0	-	-	-	-	-	-	-	-	-	-	-	-
SL2.40ch01	68773039	68774012	+	Solyc01g067570.2	ES	-	-	-	-	-	-	0.75	3	0	-	-	-	-	-	-	-	-	-
SL2.40ch01	68781968	68783938	-	Solyc01g067590.2	ES	-	-	-	-	-	-	-	-	-	-	-	-	-	-	-	0.5	6	6	AT1G09020	SNF4	homolog of yeast sucrose nonfermenting 4
SL2.40ch01	68864398	68864636	-	Solyc01g067630.2	A5SS	1	20	0	0.94	32	0	1	16	0	1	13	0	1	9	0	1	16	0	AT2G39080	EMB2799	EMBRYO DEFECTIVE 2799
SL2.40ch01	69052957	69053743	-	Solyc01g067720.2	A3SS	1	8	0	1	3	0	-	-	-	1	6	0	0.71	5	0	0.66	6	0	AT1G08820	VAP27-2	vamp/synaptobrevin-associated protein 27-2
SL2.40ch01	69053623	69053743	-	Solyc01g067720.2	A3SS	-	-	-	-	-	-	-	-	-	-	-	-	-	-	-	0.33	3	0	AT1G08820	VAP27-2	vamp/synaptobrevin-associated protein 27-2
SL2.40ch01	69082561	69084507	+	Solyc01g067750.2	ES	1	34	0	1	49	0	1	59	0	1	49	0	1	77	0	1	67	0	AT3G06350	MEE32	MATERNAL EFFECT EMBRYO ARREST 32
SL2.40ch01	69085305	69090323	+	Solyc01g067750.2	A5SS	-	-	-	0.18	4	18	-	-	-	0.28	4	10	0.41	12	17	0.25	7	21	AT3G06350	MEE32	MATERNAL EFFECT EMBRYO ARREST 32
SL2.40ch01	69455684	69456363	-	Solyc01g068020.2	A3SS	-	-	-	0.15	2	11	0.45	5	6	-	-	-	-	-	-	-	-	-	AT1G02475	--	--
SL2.40ch01	69470718	69470801	+	Solyc01g068050.2	A5SS	0.75	3	1	0.6	3	2	-	-	-	-	-	-	0.4	2	3	-	-	-	AT4G01880	--	--
SL2.40ch01	69652877	69656957	-	Solyc01g068160.2	A5SS	1	12	0	-	-	-	-	-	-	-	-	-	-	-	-	-	-	-	AT3G62130	LCD	L-cysteine desulfhydrase
SL2.40ch01	69677183	69677620	+	Solyc01g068180.2	A5SS	1	5	0	1	4	0	-	-	-	1	5	0	1	4	0	1	2	0	AT4G20740	EMB3131	EMBRYO DEFECTIVE 3131
SL2.40ch01	69686565	69687632	-	Solyc01g068200.2	ES	-	-	-	-	-	-	0.33	10	20	-	-	-	-	-	-	-	-	-	AT3G08550	KOB1	KOBITO
SL2.40ch01	69807811	69807938	-	Solyc01g068280.2	A5SS	-	-	-	0.33	5	10	0.21	3	11	-	-	-	-	-	-	-	-	-	AT5G63950	CHR24	chromatin remodeling 24
SL2.40ch01	69809924	69810868	-	Solyc01g068280.2	A5SS	-	-	-	-	-	-	-	-	-	-	-	-	-	-	-	1	2	0	AT5G63950	CHR24	chromatin remodeling 24
SL2.40ch01	69816657	69816750	-	Solyc01g068280.2	A3SS	-	-	-	-	-	-	-	-	-	1	2	0	-	-	-	-	-	-	AT5G63950	CHR24	chromatin remodeling 24
SL2.40ch01	69830251	69831056	-	Solyc01g068290.2	A5SS	-	-	-	0.2	2	8	-	-	-	0.33	3	6	-	-	-	-	-	-	AT2G13440	--	--
SL2.40ch01	69947891	69950141	+	Solyc01g068340.2	ES	-	-	-	-	-	-	-	-	-	-	-	-	-	-	-	1	2	0	AT4G30870	MUS81	MMS AND UV SENSITIVE 81
SL2.40ch01	69948083	69950141	+	Solyc01g068340.2	A5SS	-	-	-	1	2	0	1	2	0	-	-	-	-	-	-	-	-	-	AT4G30870	MUS81	MMS AND UV SENSITIVE 81
SL2.40ch01	69955715	69959077	+	Solyc01g068340.2	3pMXE	-	-	-	-	-	-	1	2	0	1	5	0	-	-	-	-	-	-	AT4G30870	MUS81	MMS AND UV SENSITIVE 81
SL2.40ch01	69963778	69963919	+	Solyc01g068360.2	A5SS	1	6	0	1	3	0	1	4	0	-	-	-	1	5	0	1	2	0	AT3G03770	--	--
SL2.40ch01	69968309	69969900	-	Solyc01g068370.2	A5SS	-	-	-	1	2	0	-	-	-	-	-	-	-	-	-	-	-	-	AT3G03750	SUVR3
SL2.40ch01	69992943	69993360	-	Solyc01g068390.2	ES	-	-	-	-	-	-	0.15	3	17	-	-	-	-	-	-	-	-	-	AT3G62240	--	--
SL2.40ch01	70089366	70090220	+	Solyc01g068450.2	ES	-	-	-	-	-	-	-	-	-	-	-	-	-	-	-	0.5	2	2	AT3G15750	--	--
SL2.40ch01	70091474	70091612	-	Solyc01g068460.2	A5SS	1	10	0	1	12	0	1	10	0	1	34	0	1	34	0	1	25	0	AT2G38800	--	--
SL2.40ch01	70102972	70104554	-	Solyc01g068470.2	A3SS	0.3	4	9	-	-	-	-	-	-	-	-	-	-	-	-	0.25	3	9	AT2G38780	--	--
SL2.40ch01	70129252	70129330	+	Solyc01g068490.2	A3SS	0.5	4	4	-	-	-	-	-	-	-	-	-	-	-	-	-	-	-	AT1G20780	SAUL1	senescence-associated E3 ubiquitin ligase 1
SL2.40ch01	70162803	70162899	-	Solyc01g068560.2	A5SS	0.27	158	418	0.31	245	539	0.17	70	320	0.32	349	728	0.35	254	458	0.27	291	750
SL2.40ch01	70191663	70192960	+	Solyc01g068600.2	cassetteExon	-	-	-	-	-	-	1	2	0	-	-	-	-	-	-	-	-	-	AT3G62010	--	--
SL2.40ch01	70197153	70203615	+	Solyc01g068600.2	3pMXE	1	15	0	1	22	0	0.95	22	0	1	26	0	1	24	0	1	27	0	AT3G62010	--	--
SL2.40ch01	70209131	70209389	+	Solyc01g068610.2	A5SS	-	-	-	-	-	-	0.21	3	8	-	-	-	-	-	-	-	-	-	AT3G62010	--	--
SL2.40ch01	70209186	70209389	+	Solyc01g068610.2	A5SS	-	-	-	-	-	-	0.21	3	8	-	-	-	-	-	-	-	-	-	AT3G62010	--	--
SL2.40ch01	70210244	70213641	+	Solyc01g068610.2	ES	-	-	-	-	-	-	0.15	2	10	-	-	-	0.21	3	11	0.43	13	15	AT3G62010	--	--
SL2.40ch01	70234656	70238507	+	Solyc01g068640.2	ES	-	-	-	-	-	-	-	-	-	-	-	-	-	-	-	0.5	2	2	AT4G01660	ATATH10
SL2.40ch01	70283061	70284348	-	Solyc01g073660.2	A3SS&ES|70283522:70283591	-	-	-	-	-	-	-	-	-	-	-	-	-	-	-	0.15	2	7	AT2G44280	--	--
SL2.40ch01	70283065	70284348	-	Solyc01g073660.2	ES	-	-	-	-	-	-	-	-	-	-	-	-	-	-	-	0.3	4	7	AT2G44280	--	--
SL2.40ch01	70347692	70347787	-	Solyc01g073730.2	A3SS	-	-	-	-	-	-	-	-	-	-	-	-	-	-	-	0.18	13	56	AT2G31955	CNX2	cofactor of nitrate reductase and xanthine dehydrogenase 2
SL2.40ch01	70358888	70359263	+	Solyc01g073740.2	A5SS	1	17	0	1	19	0	1	24	0	1	27	0	1	26	0	1	39	0	AT2G44350	CSY4	CITRATE SYNTHASE 4
SL2.40ch01	70359326	70359537	+	Solyc01g073740.2	A5SS	1	11	0	1	5	0	1	11	0	1	18	0	1	5	0	1	3	0	AT2G44350	CSY4	CITRATE SYNTHASE 4
SL2.40ch01	70367237	70367462	+	Solyc01g073750.2	A5SS	-	-	-	-	-	-	-	-	-	0.2	5	19	0.21	5	18	-	-	-	AT1G05570	GSL6	GLUCAN SYNTHASE-LIKE 6
SL2.40ch01	70379207	70382395	+	Solyc01g073750.2	ES	-	-	-	-	-	-	-	-	-	-	-	-	-	-	-	0.15	2	11	AT1G05570	GSL6	GLUCAN SYNTHASE-LIKE 6
SL2.40ch01	70382476	70383237	+	Solyc01g073750.2	ES	-	-	-	-	-	-	0.33	2	4	-	-	-	-	-	-	-	-	-	AT1G05570	GSL6	GLUCAN SYNTHASE-LIKE 6
SL2.40ch01	70444685	70447309	-	Solyc01g073870.2	A5SS	0.16	3	15	-	-	-	-	-	-	-	-	-	-	-	-	-	-	-	AT1G40087	--	--
SL2.40ch01	70523490	70526077	-	Solyc01g073940.2	ES	0.15	2	11	-	-	-	-	-	-	-	-	-	-	-	-	-	-	-	AT3G12130	--	--
SL2.40ch01	70580799	70580890	-	Solyc01g074010.2	A5SS	-	-	-	0.2	3	0	0.41	5	0	0.32	10	0	-	-	-	0.5	12	0	AT2G32850	--	--
SL2.40ch01	70580799	70580933	-	Solyc01g074010.2	A5SS	1	9	0	0.8	12	0	0.58	7	0	0.67	21	0	1	11	0	0.5	12	0	AT2G32850	--	--
SL2.40ch01	70607935	70608757	+	Solyc01g074030.2	ES	-	-	-	-	-	-	-	-	-	-	-	-	-	-	-	0.2	43	170	AT2G44480	BGLU17	beta glucosidase 17
SL2.40ch01	70609651	70610224	+	Solyc01g074030.2	ES	-	-	-	-	-	-	0.26	73	201	-	-	-	-	-	-	-	-	-	AT2G44480	BGLU17	beta glucosidase 17
SL2.40ch01	70642871	70644037	+	Solyc01g079060.2	A3SS	-	-	-	-	-	-	0.4	2	3	-	-	-	-	-	-	0.53	8	7	AT3G62080	--	--
SL2.40ch01	70645913	70655903	+	Solyc01g079060.2	3pMXE	-	-	-	0.22	2	0	0.28	2	0	0.21	7	0	-	-	-	0.18	3	0	AT3G62080	--	--
SL2.40ch01	70645913	70655916	+	Solyc01g079060.2	3pMXE	0.87	7	0	0.77	7	0	0.42	3	0	0.71	23	0	1	11	0	0.62	10	0	AT3G62080	--	--
SL2.40ch01	70645913	70656591	+	Solyc01g079060.2	3pMXE	-	-	-	-	-	-	0.28	2	0	-	-	-	-	-	-	0.18	3	0	AT3G62080	--	--
SL2.40ch01	70810373	70810552	+	Solyc01g079210.2	A3SS	-	-	-	-	-	-	-	-	-	1	6	0	-	-	-	-	-	-	AT2G47210	--	--
SL2.40ch01	70810644	70810821	+	Solyc01g079210.2	A3SS	-	-	-	-	-	-	0.8	4	1	-	-	-	-	-	-	-	-	-	AT2G47210	--	--
SL2.40ch01	70814484	70814568	+	Solyc01g079210.2	A5SS	1	42	0	-	-	-	-	-	-	-	-	-	1	25	0	1	17	0	AT2G47210	--	--
SL2.40ch01	70832666	70833146	+	Solyc01g079230.2	A3SS	0.33	3	6	0.6	6	4	0.44	4	4	-	-	-	0.5	9	9	0.66	8	3	AT1G26540	--	--
SL2.40ch01	70836730	70836888	+	Solyc01g079230.2	A3SS	0.2	6	23	-	-	-	-	-	-	0.19	6	25	-	-	-	-	-	-	AT1G26540	--	--
SL2.40ch01	70898749	70898999	+	Solyc01g079310.2	A3SS	0.25	2	6	-	-	-	-	-	-	-	-	-	-	-	-	-	-	-	AT3G62370	--	--
SL2.40ch01	70899466	70899981	+	Solyc01g079310.2	A5SS	-	-	-	-	-	-	-	-	-	0.2	2	8	-	-	-	-	-	-	AT3G62370	--	--
SL2.40ch01	70900324	70900421	+	Solyc01g079310.2	A3SS	0.5	4	4	-	-	-	-	-	-	-	-	-	-	-	-	0.57	4	3	AT3G62370	--	--
SL2.40ch01	70909557	70909708	-	Solyc01g079330.2	A5SS	-	-	-	0.15	6	33	-	-	-	-	-	-	-	-	-	-	-	-	AT2G47330	--	--
SL2.40ch01	70910306	70912609	-	Solyc01g079330.2	ES	-	-	-	1	2	0	1	10	0	-	-	-	1	5	0	1	15	0	AT2G47330	--	--
SL2.40ch01	70961723	70961903	-	Solyc01g079360.2	A3SS	0.24	9	28	-	-	-	0.22	19	61	0.88	119	15	0.77	53	12	0.9	79	8	AT2G34830	WRKY35	WRKY DNA-binding protein 35
SL2.40ch01	70983307	70983477	+	Solyc01g079390.2	A5SS	-	-	-	0.25	5	15	-	-	-	-	-	-	-	-	-	0.16	5	24	AT4G02020	SWN	SWINGER
SL2.40ch01	70984542	70987035	+	Solyc01g079390.2	ES	-	-	-	0.25	2	6	0.4	4	6	-	-	-	-	-	-	-	-	-	AT4G02020	SWN	SWINGER
SL2.40ch01	70989195	70989456	+	Solyc01g079390.2	ES	-	-	-	-	-	-	-	-	-	-	-	-	-	-	-	0.17	8	39	AT4G02020	SWN	SWINGER
SL2.40ch01	71013975	71014721	-	Solyc01g079450.2	A5SS	1	73	0	0.95	65	3	0.96	53	2	0.97	65	2	1	36	0	0.98	78	0	AT2G47390	--	--
SL2.40ch01	71021153	71021919	-	Solyc01g079450.2	ES	-	-	-	-	-	-	0.15	2	11	-	-	-	-	-	-	-	-	-	AT2G47390	--	--
SL2.40ch01	71087002	71087111	+	Solyc01g079510.2	A5SS	-	-	-	-	-	-	-	-	-	-	-	-	-	-	-	0.28	2	5	AT2G47410	--	--
SL2.40ch01	71216013	71216129	-	Solyc01g079600.2	A3SS	-	-	-	0.58	7	5	0.66	37	19	0.81	36	8	0.83	15	3	0.65	88	47	AT1G02660	--	--
SL2.40ch01	71261954	71264568	+	Solyc01g079630.2	A3SS	0.28	2	4	1	3	0	-	-	-	-	-	-	-	-	-	-	-	-	AT3G62620	--	--
SL2.40ch01	71265118	71265212	+	Solyc01g079630.2	A3SS	0.5	2	2	-	-	-	-	-	-	-	-	-	-	-	-	-	-	-	AT3G62620	--	--
SL2.40ch01	71270939	71271434	-	Solyc01g079640.2	A5SS	-	-	-	0.3	3	7	-	-	-	-	-	-	-	-	-	-	-	-	AT2G25920	--	--
SL2.40ch01	71287563	71287859	+	Solyc01g079650.2	ES	-	-	-	-	-	-	0.4	2	3	-	-	-	-	-	-	-	-	-	AT4G02120	--	--
SL2.40ch01	71306101	71307024	+	Solyc01g079680.2	A5SS	0.66	4	2	0.66	8	4	0.25	3	5	1	7	0	0.9	9	0	1	5	0	AT5G19320	RANGAP2	RAN GTPase activating protein 2
SL2.40ch01	71306150	71307024	+	Solyc01g079680.2	A5SS	-	-	-	-	-	-	0.33	4	5	-	-	-	-	-	-	-	-	-	AT5G19320	RANGAP2	RAN GTPase activating protein 2
SL2.40ch01	71316227	71323765	-	Solyc01g079690.2	5pMXE	1	5	0	1	5	0	-	-	-	-	-	-	1	9	0	1	6	0	AT3G06010	CHR12	chromatin remodeling 12
SL2.40ch01	71332991	71333397	-	Solyc01g079710.2	A3SS	-	-	-	-	-	-	0.25	3	9	-	-	-	-	-	-	-	-	-	AT5G19300	--	--
SL2.40ch01	71336670	71337551	-	Solyc01g079720.2	ES	-	-	-	-	-	-	-	-	-	-	-	-	-	-	-	0.15	5	27	AT5G19280	RAG1	ROOT ATTENUATED GROWTH 1
SL2.40ch01	71346355	71346451	-	Solyc01g079720.2	A3SS	0.36	4	7	-	-	-	0.57	4	3	-	-	-	-	-	-	0.42	8	11	AT5G19280	RAG1	ROOT ATTENUATED GROWTH 1
SL2.40ch01	71439703	71440064	-	Solyc01g079800.2	A3SS	0.15	4	22	-	-	-	-	-	-	-	-	-	-	-	-	-	-	-	AT5G19210	--	--
SL2.40ch01	71441541	71442222	-	Solyc01g079800.2	A3SS	-	-	-	-	-	-	0.18	2	9	-	-	-	-	-	-	-	-	-	AT5G19210	--	--
SL2.40ch01	71489702	71491357	-	Solyc01g079850.2	ES	-	-	-	-	-	-	-	-	-	-	-	-	-	-	-	0.44	4	5	AT5G19160	TBL11	TRICHOME BIREFRINGENCE-LIKE 11
SL2.40ch01	71672610	71673238	+	Solyc01g080040.2	cassetteExon	-	-	-	0.18	4	18	-	-	-	-	-	-	-	-	-	-	-	-	AT3G23610	DSPTP1	dual specificity protein phosphatase 1
SL2.40ch01	71673238	71675240	+	Solyc01g080040.2	A5SS	-	-	-	-	-	-	-	-	-	0.18	2	9	0.4	2	3	-	-	-	AT3G23610	DSPTP1	dual specificity protein phosphatase 1
SL2.40ch01	71756353	71766136	-	Solyc01g080090.2	3pMXE	1	11	0	1	16	0	1	10	0	1	25	0	1	19	0	1	15	0	AT5G19080	LUL3	LOG2-LIKE UBIQUITIN LIGASE3
SL2.40ch01	71766766	71769036	-	Solyc01g080100.2	A5SS	1	18	0	1	29	0	1	17	0	1	15	0	1	9	0	1	19	0	AT3G06145	--	--
SL2.40ch01	71808953	71814347	-	Solyc01g080140.2	ES	-	-	-	-	-	-	0.2	2	8	-	-	-	-	-	-	-	-	-	AT5G19050	--	--
SL2.40ch01	71920526	71920938	-	Solyc01g080200.2	A3SS	0.6	3	2	-	-	-	-	-	-	0.57	4	3	0.33	2	4	-	-	-	AT3G23590	RFR1	REF4-related 1
SL2.40ch01	71920529	71920938	-	Solyc01g080200.2	A3SS	-	-	-	1	3	0	-	-	-	-	-	-	-	-	-	-	-	-	AT3G23590	RFR1	REF4-related 1
SL2.40ch01	71920529	71922727	-	Solyc01g080200.2	A3SS&ES|71920938:71921148	-	-	-	-	-	-	-	-	-	-	-	-	-	-	-	1	2	0	AT3G23590	RFR1	REF4-related 1
SL2.40ch01	71975517	71975675	+	Solyc01g080240.2	A3SS	-	-	-	-	-	-	-	-	-	-	-	-	-	-	-	0.15	9	50	AT5G19010	MPK16	mitogen-activated protein kinase 16
SL2.40ch01	71975841	71978048	+	Solyc01g080240.2	A3SS	0.27	12	31	0.37	15	25	0.43	10	13	0.54	24	17	0.55	27	22	0.58	20	14	AT5G19010	MPK16	mitogen-activated protein kinase 16
SL2.40ch01	72025690	72025782	-	Solyc01g080270.2	cassetteExon	0.21	6	22	-	-	-	-	-	-	-	-	-	-	-	-	-	-	-	AT4G14290	--	--
SL2.40ch01	72050649	72051284	+	Solyc01g080300.2	ES	-	-	-	-	-	-	-	-	-	-	-	-	-	-	-	0.28	2	5	AT3G21580	ABCI12	ATP-binding cassette I12
SL2.40ch01	72114942	72115031	+	Solyc01g080360.2	A5SS	-	-	-	-	-	-	-	-	-	-	-	-	0.6	3	1	-	-	-	AT2G20790	--	--
SL2.40ch01	72162193	72162514	+	Solyc01g080400.2	A3SS	0.16	5	13	0.15	8	21	0.57	27	12	-	-	-	-	-	-	0.16	2	2	AT3G06270	--	--
SL2.40ch01	72162193	72162527	+	Solyc01g080400.2	A3SS	0.41	13	13	0.45	24	21	0.17	8	12	0.55	21	14	0.43	10	11	0.66	8	2	AT3G06270	--	--
SL2.40ch01	72211082	72211371	+	Solyc01g080460.2	A5SS	-	-	-	-	-	-	-	-	-	-	-	-	-	-	-	0.16	44	226	AT4G15530	PPDK	pyruvate orthophosphate dikinase
SL2.40ch01	72218990	72221512	+	Solyc01g080470.2	ES	-	-	-	-	-	-	0.34	11	21	-	-	-	-	-	-	-	-	-	AT4G15520	--	--
SL2.40ch01	72271174	72272356	+	Solyc01g080510.2	ES	-	-	-	-	-	-	-	-	-	-	-	-	-	-	-	0.55	10	8	AT4G15545	--	--
SL2.40ch01	72299352	72299482	+	Solyc01g080540.2	A5SS	0.59	25	17	0.56	27	21	0.27	5	11	0.94	16	1	1	5	0	0.5	5	5	AT3G21510	AHP1	histidine-containing phosphotransmitter 1
SL2.40ch01	72330872	72331168	-	Solyc01g080580.2	ES	1	2	0	-	-	-	-	-	-	-	-	-	-	-	-	-	-	-	AT5G18860	NSH3	nucleoside hydrolase 3
SL2.40ch01	72331587	72331775	-	Solyc01g080580.2	A5SS	-	-	-	0.4	2	3	-	-	-	-	-	-	0.25	2	6	-	-	-	AT5G18860	NSH3	nucleoside hydrolase 3
SL2.40ch01	72332373	72332463	-	Solyc01g080580.2	A3SS	-	-	-	-	-	-	-	-	-	-	-	-	1	4	0	-	-	-	AT5G18860	NSH3	nucleoside hydrolase 3
SL2.40ch01	72408181	72409815	-	Solyc01g080660.2	3pMXE	0.52	12	11	0.5	7	7	0.66	6	3	0.53	7	6	0.45	5	6	0.5	5	5	AT5G18810	SCL28	SC35-like splicing factor 28
SL2.40ch01	72410317	72412966	-	Solyc01g080660.2	ES	-	-	-	-	-	-	-	-	-	-	-	-	-	-	-	0.2	2	8	AT5G18810	SCL28	SC35-like splicing factor 28
SL2.40ch01	72428386	72428461	+	Solyc01g080670.2	A5SS	-	-	-	-	-	-	-	-	-	-	-	-	0.33	2	4	0.33	2	4	AT5G18830	SPL7	squamosa promoter binding protein-like 7
SL2.40ch01	72428568	72429254	+	Solyc01g080670.2	ES	-	-	-	-	-	-	-	-	-	-	-	-	-	-	-	0.33	3	6	AT5G18830	SPL7	squamosa promoter binding protein-like 7
SL2.40ch01	72428568	72431884	+	Solyc01g080670.2	ES	-	-	-	-	-	-	0.25	2	6	-	-	-	-	-	-	-	-	-	AT5G18830	SPL7	squamosa promoter binding protein-like 7
SL2.40ch01	72433236	72434066	+	Solyc01g080670.2	A3SS	0.35	38	70	0.53	50	44	0.52	22	20	0.71	103	41	0.71	50	20	0.72	21	8	AT5G18830	SPL7	squamosa promoter binding protein-like 7
SL2.40ch01	72489448	72489531	+	Solyc01g080750.2	A3SS	-	-	-	-	-	-	-	-	-	0.4	2	3	-	-	-	-	-	-	AT4G15830	--	--
SL2.40ch01	72491208	72492068	-	Solyc01g080760.2	A5SS	1	15	0	0.56	18	0	0.71	15	0	0.91	11	0	0.87	28	0	0.79	34	0	AT4G15820	--	--
SL2.40ch01	72491208	72492124	-	Solyc01g080760.2	A5SS	-	-	-	0.43	14	0	0.23	5	0	-	-	-	-	-	-	0.2	9	0	AT4G15820	--	--
SL2.40ch01	72492363	72496309	-	Solyc01g080760.2	A3SS	0.32	8	17	0.17	12	49	0.27	13	34	-	-	-	0.22	11	29	0.3	11	22	AT4G15820	--	--
SL2.40ch01	72646142	72646259	-	Solyc01g080840.2	A5SS	1	7	0	1	12	0	0.85	12	2	1	7	0	1	3	0	1	9	0	AT4G01800	SECA1
SL2.40ch01	72649495	72652976	-	Solyc01g080840.2	ES	-	-	-	-	-	-	0.42	3	4	-	-	-	-	-	-	-	-	-	AT4G01800	SECA1
SL2.40ch01	72689919	72690033	-	Solyc01g080860.2	A3SS	0.18	3	13	-	-	-	-	-	-	-	-	-	-	-	-	-	-	-	AT2G44520	COX10	cytochrome c oxidase 10
SL2.40ch01	72690642	72694890	-	Solyc01g080860.2	A3SS	-	-	-	-	-	-	-	-	-	0.22	6	21	-	-	-	-	-	-	AT2G44520	COX10	cytochrome c oxidase 10
SL2.40ch01	72792530	72792876	+	Solyc01g080940.2	A3SS	0.43	13	17	0.32	8	17	1	7	0	0.33	9	18	0.41	5	7	0.47	8	9	AT5G58220	TTL	transthyretin-like protein
SL2.40ch01	72830204	72830440	-	Solyc01g081010.2	A5SS	0.97	68	2	0.92	52	4	1	54	0	1	63	0	1	26	0	1	34	0	AT1G50920	--	--
SL2.40ch01	72879478	72881283	+	Solyc01g081050.2	A3SS	-	-	-	-	-	-	1	2	0	-	-	-	-	-	-	-	-	-	AT5G35930	--	--
SL2.40ch01	72884085	72887236	+	Solyc01g081050.2	ES	-	-	-	-	-	-	0.8	4	1	-	-	-	-	-	-	-	-	-	AT5G35930	--	--
SL2.40ch01	72959375	72961250	-	Solyc01g081120.2	A3SS	1	2	0	1	4	0	1	4	0	-	-	-	-	-	-	-	-	-	AT1G65032	--	--
SL2.40ch01	72975174	72978117	-	Solyc01g081150.2	5pMXE	1	7	0	0.91	11	0	1	7	0	1	5	0	-	-	-	1	18	0	AT3G59600	NRPE8B
SL2.40ch01	72981298	72981428	-	Solyc01g081160.2	A3SS	1	2	0	-	-	-	-	-	-	-	-	-	-	-	-	-	-	-	AT1G02850	BGLU11	beta glucosidase 11
SL2.40ch01	73038809	73040179	-	Solyc01g081290.2	A5SS	-	-	-	0.15	2	10	-	-	-	-	-	-	-	-	-	-	-	-	AT3G03580	--	--
SL2.40ch01	73056398	73056614	-	Solyc01g081320.2	A3SS	-	-	-	1	10	0	1	3	0	-	-	-	-	-	-	-	-	-	AT5G27460	--	--
SL2.40ch01	73076227	73076339	-	Solyc01g081330.2	A3SS	0.16	2	10	-	-	-	-	-	-	-	-	-	0.25	5	15	0.42	3	4	AT1G28210	ATJ1
SL2.40ch01	73172487	73172564	-	Solyc01g081450.2	A5SS	1	3	0	0.42	6	8	1	7	0	0.3	4	9	1	2	0	1	6	0
SL2.40ch01	73181252	73184862	-	Solyc01g081460.2	ES	-	-	-	-	-	-	0.5	3	3	-	-	-	-	-	-	0.33	2	4	AT5G17660	--	--
SL2.40ch01	73191011	73192160	-	Solyc01g081470.2	A3SS	0.22	4	14	0.15	6	32	-	-	-	-	-	-	-	-	-	-	-	-	AT5G57300	--	--
SL2.40ch01	73194801	73194895	+	Solyc01g081480.2	A5SS	-	-	-	0.32	9	19	-	-	-	-	-	-	-	-	-	-	-	-	AT5G17670	--	--
SL2.40ch01	73195196	73196131	+	Solyc01g081480.2	A3SS	-	-	-	-	-	-	-	-	-	0.15	3	16	0.23	12	39	0.25	16	47	AT5G17670	--	--
SL2.40ch01	73241028	73241156	-	Solyc01g081540.2	A5SS	-	-	-	-	-	-	-	-	-	-	-	-	-	-	-	0.17	6	28	AT2G31900	XIF	myosin-like protein XIF
SL2.40ch01	73385348	73385866	-	Solyc01g086650.2	A5SS	-	-	-	-	-	-	0.2	31	113	-	-	-	-	-	-	-	-	-	AT5G40850	UPM1	urophorphyrin methylase 1
SL2.40ch01	73446395	73448192	+	Solyc01g086740.2	5pMXE	-	-	-	-	-	-	-	-	-	-	-	-	-	-	-	0.15	2	11	AT5G48030	GFA2	gametophytic factor 2
SL2.40ch01	73540578	73540651	+	Solyc01g086860.2	cassetteExon	-	-	-	-	-	-	0.35	12	22	-	-	-	1	4	0	-	-	-	AT4G25315	--	--
SL2.40ch01	73540578	73543284	+	Solyc01g086860.2	cassetteExon	-	-	-	-	-	-	-	-	-	1	8	0	-	-	-	-	-	-	AT4G25315	--	--
SL2.40ch01	73540651	73543487	+	Solyc01g086860.2	A5SS	-	-	-	-	-	-	-	-	-	-	-	-	-	-	-	1	2	0	AT4G25315	--	--
SL2.40ch01	73543608	73547859	+	Solyc01g086860.2	ES	-	-	-	-	-	-	-	-	-	-	-	-	-	-	-	0.45	11	13	AT4G25315	--	--
SL2.40ch01	73572314	73575232	-	Solyc01g086890.2	ES	-	-	-	-	-	-	-	-	-	-	-	-	-	-	-	0.37	3	0	AT3G52120	--	--
SL2.40ch01	73573468	73575232	-	Solyc01g086890.2	ES	0.96	32	0	0.91	31	0	0.95	23	0	0.85	17	1	1	16	0	0.62	5	0	AT3G52120	--	--
SL2.40ch01	73584115	73584412	+	Solyc01g086900.2	A5SS	-	-	-	0.66	2	1	-	-	-	-	-	-	-	-	-	-	-	-	AT5G26880	AGL26	AGAMOUS-like 26
SL2.40ch01	73620426	73623625	+	Solyc01g086940.2	ES	1	55	0	1	81	0	1	43	0	1	38	0	1	34	0	1	34	0	AT5G08430	--	--
SL2.40ch01	73626681	73627570	+	Solyc01g086950.2	ES	-	-	-	-	-	-	0.27	12	31	-	-	-	-	-	-	-	-	-	AT5G08430	--	--
SL2.40ch01	73664083	73669378	+	Solyc01g086980.2	3pMXE	-	-	-	-	-	-	0.66	2	1	-	-	-	-	-	-	-	-	-	AT3G12640	--	--
SL2.40ch01	73755013	73755852	-	Solyc01g087060.2	A3SS	-	-	-	-	-	-	0.27	3	8	-	-	-	-	-	-	-	-	-	AT3G63530	BB2
SL2.40ch01	73938304	73939849	+	Solyc01g087240.2	A3SS	0.37	3	5	-	-	-	-	-	-	-	-	-	-	-	-	-	-	-	AT3G20910	NF-YA9	nuclear factor Y, subunit A9
SL2.40ch01	73941267	73943808	+	Solyc01g087240.2	ES	-	-	-	-	-	-	0.42	11	15	-	-	-	-	-	-	0.22	5	17	AT3G20910	NF-YA9	nuclear factor Y, subunit A9
SL2.40ch01	73953412	73970439	-	Solyc01g087250.2	5pMXE	-	-	-	-	-	-	-	-	-	-	-	-	0.55	16	13	-	-	-	AT3G63520	NCED1
SL2.40ch01	73966910	73970439	-	Solyc01g087260.2	A5SS	0.77	183	52	0.75	310	98	0.66	204	104	0.75	238	78	0.86	370	57	0.9	308	32	AT3G63520	NCED1
SL2.40ch01	73986315	73986395	-	Solyc01g087320.2	A3SS	0.17	3	14	-	-	-	-	-	-	-	-	-	-	-	-	-	-	-	AT5G47970	--	--
SL2.40ch01	74002875	74003171	-	Solyc01g087310.2	A3SS	-	-	-	-	-	-	0.25	2	6	-	-	-	-	-	-	-	-	-	AT3G08020	--	--
SL2.40ch01	74022834	74023881	-	Solyc01g087310.2	A5SS	-	-	-	-	-	-	-	-	-	-	-	-	1	3	0	-	-	-	AT3G08020	--	--
SL2.40ch01	74053117	74053588	-	Solyc01g087330.2	A5SS	-	-	-	-	-	-	-	-	-	0.54	6	5	-	-	-	-	-	-	AT3G08020	--	--
SL2.40ch01	74053588	74053676	-	Solyc01g087330.2	cassetteExon	-	-	-	-	-	-	-	-	-	-	-	-	0.66	16	8	-	-	-	AT3G08020	--	--
SL2.40ch01	74072726	74113183	-	Solyc01g087360.1	5pMXE	-	-	-	-	-	-	-	-	-	1	6	0	-	-	-	-	-	-	AT3G52100	--	--
SL2.40ch01	74074963	74083402	-	Solyc01g087370.2	ES	1	2	0	1	9	0	-	-	-	-	-	-	-	-	-	-	-	-	AT3G08020	--	--
SL2.40ch01	74074963	74083429	-	Solyc01g087370.2	A5SS&ES|74081300:74081304	-	-	-	0.5	9	0	-	-	-	-	-	-	-	-	-	-	-	-	AT3G08020	--	--
SL2.40ch01	74074963	74119314	-	Solyc01g087410.2	3pMXE	0.5	3	0	0.5	3	0	-	-	-	0.5	4	0	-	-	-	0.36	4	0	AT3G08020	--	--
SL2.40ch01	74086824	74091008	-	Solyc01g087380.2	ES	-	-	-	1	2	0	-	-	-	-	-	-	-	-	-	-	-	-	AT3G08020	--	--
SL2.40ch01	74095663	74099995	-	Solyc01g087390.2	3pMXE	-	-	-	-	-	-	1	2	0	-	-	-	-	-	-	-	-	-	AT3G08020	--	--
SL2.40ch01	74110208	74113354	-	Solyc01g087400.2	ES	-	-	-	-	-	-	-	-	-	-	-	-	-	-	-	0.41	5	7	AT3G52100	--	--
SL2.40ch01	74113910	74119314	-	Solyc01g087400.2	5pMXE	1	3	0	0.75	3	0	-	-	-	0.4	4	0	0.33	3	0	1	7	0	AT3G52100	--	--
SL2.40ch01	74113910	74124796	-	Solyc01g087400.2	5pMXE	-	-	-	-	-	-	-	-	-	0.5	5	0	0.44	4	0	-	-	-	AT3G52100	--	--
SL2.40ch01	74113910	74136745	-	Solyc01g087400.2	5pMXE	-	-	-	-	-	-	-	-	-	-	-	-	0.22	2	0	-	-	-	AT3G52100	--	--
SL2.40ch01	74120211	74120336	-	Solyc01g087410.2	A5SS	-	-	-	-	-	-	-	-	-	-	-	-	-	-	-	1	2	0	AT3G08020	--	--
SL2.40ch01	74125111	74126183	-	Solyc01g087410.2	ES	-	-	-	1	3	0	-	-	-	-	-	-	-	-	-	-	-	-	AT3G08020	--	--
SL2.40ch01	74159077	74159712	-	Solyc01g087430.2	ES	-	-	-	-	-	-	0.25	3	9	-	-	-	-	-	-	-	-	-	AT3G08020	--	--
SL2.40ch01	74175838	74178677	+	Solyc01g087440.2	A3SS	-	-	-	1	4	0	-	-	-	-	-	-	1	3	0	1	6	0	AT5G21080	--	--
SL2.40ch01	74189196	74189389	+	Solyc01g087470.2	A5SS	1	7	0	1	18	0	1	5	0	1	3	0	-	-	-	1	2	0	AT3G21640	UCU2	ULTRACURVATA 2
SL2.40ch01	74206935	74207049	-	Solyc01g087500.2	A3SS	0.47	10	11	-	-	-	-	-	-	0.44	8	10	0.25	5	15	-	-	-	AT3G23890	TOPII	topoisomerase II
SL2.40ch01	74339319	74342388	+	Solyc01g087620.2	A5SS	-	-	-	-	-	-	-	-	-	0.96	50	0	0.82	24	0	1	54	0
SL2.40ch01	74365245	74365356	-	Solyc01g087670.2	cassetteExon	1	2	0	-	-	-	-	-	-	-	-	-	-	-	-	-	-	-	AT4G04940	--	--
SL2.40ch01	74371484	74372358	+	Solyc01g087680.2	A5SS	-	-	-	-	-	-	0.18	11	47	-	-	-	-	-	-	-	-	-	AT5G13720	--	--
SL2.40ch01	74373046	74373122	+	Solyc01g087680.2	A5SS	-	-	-	-	-	-	0.18	7	30	-	-	-	-	-	-	-	-	-	AT5G13720	--	--
SL2.40ch01	74376247	74376463	-	Solyc01g087690.1	A3SS	-	-	-	-	-	-	0.23	4	10	-	-	-	-	-	-	-	-	-	AT5G13730	SIGD
SL2.40ch01	74376281	74376463	-	Solyc01g087690.1	A3SS	-	-	-	-	-	-	-	-	-	-	-	-	-	-	-	0.54	12	10	AT5G13730	SIGD
SL2.40ch01	74376677	74376993	-	Solyc01g087690.1	A3SS	0.63	31	18	0.26	9	25	1	2	0	0.42	6	8	0.35	6	11	1	4	0	AT5G13730	SIGD
SL2.40ch01	74464538	74476546	+	Solyc01g087840.2	5pMXE	-	-	-	-	-	-	-	-	-	1	2	0	-	-	-	-	-	-	AT5G67090	--	--
SL2.40ch01	74519919	74520304	+	Solyc01g087890.2	A5SS	-	-	-	0.28	2	5	-	-	-	-	-	-	-	-	-	-	-	-	AT5G13760	--	--
SL2.40ch01	74606767	74606866	-	Solyc01g088000.2	A5SS	-	-	-	-	-	-	0.28	2	4	-	-	-	-	-	-	-	-	-	AT3G60910	--	--
SL2.40ch01	74665318	74671462	-	Solyc01g088060.2	5pMXE	-	-	-	-	-	-	-	-	-	-	-	-	-	-	-	0.44	8	10	AT3G14470	--	--
SL2.40ch01	74689672	74690542	-	Solyc01g088090.2	ES	-	-	-	-	-	-	-	-	-	-	-	-	-	-	-	0.4	95	134	AT5G13800	PPH	pheophytinase
SL2.40ch01	74724202	74724384	+	Solyc01g088100.2	A3SS	-	-	-	-	-	-	-	-	-	-	-	-	0.21	12	45	-	-	-	AT3G51950	--	--
SL2.40ch01	74724202	74724877	+	Solyc01g088100.2	ES	-	-	-	0.21	12	43	0.47	23	21	-	-	-	-	-	-	-	-	-	AT3G51950	--	--
SL2.40ch01	74724487	74724877	+	Solyc01g088100.2	A5SS	0.38	35	57	0.33	29	45	-	-	-	0.32	24	51	-	-	-	0.22	8	27	AT3G51950	--	--
SL2.40ch01	74724960	74725090	+	Solyc01g088100.2	A5SS	-	-	-	-	-	-	-	-	-	0.23	9	29	0.17	5	23	-	-	-	AT3G51950	--	--
SL2.40ch01	74753675	74755052	-	Solyc01g088140.2	A3SS	-	-	-	-	-	-	-	-	-	-	-	-	-	-	-	0.28	2	5	AT5G13470	--	--
SL2.40ch01	74759086	74760650	-	Solyc01g088150.2	A3SS	-	-	-	-	-	-	-	-	-	-	-	-	0.22	2	7	-	-	-	AT2G41540	GPDHC1
SL2.40ch01	74761478	74761557	-	Solyc01g088150.2	A3SS	-	-	-	-	-	-	-	-	-	0.15	2	11	-	-	-	-	-	-	AT2G41540	GPDHC1
SL2.40ch01	74817385	74819997	+	Solyc01g088240.2	A5SS	0.37	3	5	0.5	4	4	-	-	-	-	-	-	-	-	-	-	-	-	AT4G08980	FBW2	F-BOX WITH WD-40 2
SL2.40ch01	75025577	75027168	+	Solyc01g088460.2	A3SS	0.97	139	3	1	132	0	0.96	92	3	1	94	0	1	62	0	1	59	0
SL2.40ch01	75045739	75045824	-	Solyc01g088510.2	A3SS	-	-	-	0.15	46	237	-	-	-	-	-	-	-	-	-	-	-	-	AT3G60190	EDR3	ENHANCED DISEASE RESISTANCE 3
SL2.40ch01	75169810	75171320	-	Solyc01g088640.2	ES	1	2	0	-	-	-	-	-	-	-	-	-	-	-	-	-	-	-	AT5G45290	--	--
SL2.40ch01	75243161	75243244	+	Solyc01g088720.2	A3SS	-	-	-	0.16	2	10	0.18	2	9	-	-	-	-	-	-	-	-	-	AT3G09360	--	--
SL2.40ch01	75243309	75244037	+	Solyc01g088720.2	A5SS	-	-	-	-	-	-	-	-	-	-	-	-	0.22	4	14	-	-	-	AT3G09360	--	--
SL2.40ch01	75243313	75244950	+	Solyc01g088720.2	ES	-	-	-	-	-	-	-	-	-	-	-	-	-	-	-	0.15	2	11	AT3G09360	--	--
SL2.40ch01	75250886	75252695	+	Solyc01g088720.2	ES	-	-	-	-	-	-	0.19	6	25	-	-	-	-	-	-	-	-	-	AT3G09360	--	--
SL2.40ch01	75260259	75260408	-	Solyc01g088730.2	A3SS	0.47	11	12	0.35	14	26	0.55	10	8	-	-	-	-	-	-	-	-	-	AT5G23590	--	--
SL2.40ch01	75269581	75270121	-	Solyc01g088740.2	A5SS	-	-	-	0.2	3	0	-	-	-	-	-	-	-	-	-	-	-	-	AT2G44680	CKB4	casein kinase II beta subunit 4
SL2.40ch01	75269581	75270947	-	Solyc01g088740.2	A5SS&ES|75270204:75270207	0.92	13	0	0.8	12	0	1	14	0	0.95	21	0	0.87	21	0	0.93	27	0	AT2G44680	CKB4	casein kinase II beta subunit 4
SL2.40ch01	75280016	75280179	+	Solyc01g088760.2	A3SS	0.65	21	11	0.88	48	6	1	27	0	0.54	29	24	0.58	28	20	0.66	10	5	AT5G24910	ELA1	EUI-like p450 A1
SL2.40ch01	75280523	75280653	+	Solyc01g088760.2	A5SS	0.17	3	13	-	-	-	0.16	2	10	-	-	-	-	-	-	-	-	-	AT5G24910	ELA1	EUI-like p450 A1
SL2.40ch01	75298755	75301395	+	Solyc01g088800.2	ES	0.15	11	58	0.15	17	91	-	-	-	0.47	29	32	0.17	9	42	0.24	12	37	AT2G44710	--	--
SL2.40ch01	75302606	75302683	+	Solyc01g088800.2	A3SS	-	-	-	-	-	-	0.2	5	20	-	-	-	-	-	-	-	-	-	AT2G44710	--	--
SL2.40ch01	75302789	75303059	+	Solyc01g088800.2	ES	-	-	-	-	-	-	0.36	7	12	-	-	-	-	-	-	0.24	8	25	AT2G44710	--	--
SL2.40ch01	75302971	75303059	+	Solyc01g088800.2	A5SS	1	38	0	1	24	0	0.65	13	0	1	25	0	0.86	13	0	0.75	24	0	AT2G44710	--	--
SL2.40ch01	75306013	75306133	+	Solyc01g088810.2	A3SS	-	-	-	-	-	-	0.62	5	3	-	-	-	-	-	-	-	-	-	AT5G51160	--	--
SL2.40ch01	75373152	75373232	-	Solyc01g089900.2	A3SS	-	-	-	-	-	-	-	-	-	-	-	-	-	-	-	0.6	3	2	AT1G02145	EBS4	EMS-MUTAGENIZED BRI1(BRASSINOSTEROID INSENSITIVE 1) SUPPRESSOR 4
SL2.40ch01	75380166	75380769	-	Solyc01g089900.2	A5SS	-	-	-	-	-	-	-	-	-	-	-	-	-	-	-	0.66	2	1	AT1G02145	EBS4	EMS-MUTAGENIZED BRI1(BRASSINOSTEROID INSENSITIVE 1) SUPPRESSOR 4
SL2.40ch01	75380769	75380826	-	Solyc01g089900.2	cassetteExon	1	2	0	-	-	-	-	-	-	-	-	-	-	-	-	-	-	-	AT1G02145	EBS4	EMS-MUTAGENIZED BRI1(BRASSINOSTEROID INSENSITIVE 1) SUPPRESSOR 4
SL2.40ch01	75422819	75423736	-	Solyc01g089960.2	A3SS	-	-	-	-	-	-	-	-	-	-	-	-	-	-	-	0.21	5	18	AT2G44745	WRKY12	WRKY DNA-binding protein 12
SL2.40ch01	75452048	75452558	-	Solyc01g089980.2	ES	-	-	-	-	-	-	-	-	-	-	-	-	-	-	-	0.23	11	35	AT3G60260	--	--
SL2.40ch01	75589073	75589312	+	Solyc01g090200.2	A3SS	0.15	2	11	-	-	-	0.32	11	23	-	-	-	-	-	-	-	-	-	AT3G48110	EDD1	EMBRYO-DEFECTIVE-DEVELOPMENT 1
SL2.40ch01	75590768	75590883	+	Solyc01g090200.2	A3SS	-	-	-	-	-	-	-	-	-	-	-	-	-	-	-	0.22	2	7	AT3G48110	EDD1	EMBRYO-DEFECTIVE-DEVELOPMENT 1
SL2.40ch01	75601968	75607190	+	Solyc01g090200.2	ES	-	-	-	-	-	-	0.35	7	13	-	-	-	-	-	-	-	-	-	AT3G48110	EDD1	EMBRYO-DEFECTIVE-DEVELOPMENT 1
SL2.40ch01	75611956	75612881	+	Solyc01g090200.2	A3SS	-	-	-	-	-	-	-	-	-	-	-	-	-	-	-	1	2	0	AT3G48110	EDD1	EMBRYO-DEFECTIVE-DEVELOPMENT 1
SL2.40ch01	75618718	75619247	+	Solyc01g090210.2	A5SS	-	-	-	-	-	-	0.15	3	0	-	-	-	-	-	-	-	-	-	AT5G47740	--	--
SL2.40ch01	75618735	75619247	+	Solyc01g090210.2	A5SS	1	6	0	1	8	0	0.85	17	0	1	4	0	1	4	0	1	17	0	AT5G47740	--	--
SL2.40ch01	75619365	75619673	+	Solyc01g090210.2	ES	-	-	-	-	-	-	0.6	3	2	-	-	-	-	-	-	-	-	-	AT5G47740	--	--
SL2.40ch01	75628859	75629303	-	Solyc01g090220.2	A3SS	-	-	-	-	-	-	-	-	-	-	-	-	0.18	3	11	-	-	-	AT2G44810	DAD1	DEFECTIVE ANTHER DEHISCENCE 1
SL2.40ch01	75657386	75658675	-	Solyc01g090230.2	ES	-	-	-	-	-	-	0.37	3	5	-	-	-	-	-	-	-	-	-	AT1G02120	VAD1	VASCULAR ASSOCIATED DEATH1
SL2.40ch01	75680886	75681018	+	Solyc01g090250.2	cassetteExon	1	4	0	0.68	17	8	0.29	5	12	-	-	-	-	-	-	-	-	-	AT3G08800	SIEL	SHORT-ROOT interacting embryonic lethal
SL2.40ch01	75680886	75681022	+	Solyc01g090250.2	cassetteExon	-	-	-	-	-	-	-	-	-	0.6	9	6	-	-	-	-	-	-	AT3G08800	SIEL	SHORT-ROOT interacting embryonic lethal
SL2.40ch01	75681022	75681214	+	Solyc01g090250.2	A5SS	-	-	-	-	-	-	-	-	-	-	-	-	0.5	2	2	-	-	-	AT3G08800	SIEL	SHORT-ROOT interacting embryonic lethal
SL2.40ch01	75681447	75681564	+	Solyc01g090250.2	A3SS	-	-	-	-	-	-	-	-	-	1	3	0	-	-	-	-	-	-	AT3G08800	SIEL	SHORT-ROOT interacting embryonic lethal
SL2.40ch01	75682355	75686794	+	Solyc01g090250.2	3pMXE	1	7	0	0.66	2	0	1	2	0	1	11	0	1	6	0	1	2	0	AT3G08800	SIEL	SHORT-ROOT interacting embryonic lethal
SL2.40ch01	75710705	75711645	-	Solyc01g090280.2	ES	0.2	2	8	-	-	-	-	-	-	-	-	-	-	-	-	-	-	-	AT1G02100	SBI1	SUPPRESSOR OF BRI1
SL2.40ch01	75724381	75724681	+	Solyc01g090290.2	A3SS	0.48	32	34	0.4	47	65	0.27	22	29	0.3	16	34	0.19	11	39	0.24	12	21	AT1G02090	FUS5	FUSCA 5
SL2.40ch01	75724381	75725210	+	Solyc01g090290.2	ES	-	-	-	-	-	-	0.36	29	29	-	-	-	-	-	-	0.32	16	21	AT1G02090	FUS5	FUSCA 5
SL2.40ch01	75865982	75866436	-	Solyc01g090420.2	A3SS	-	-	-	-	-	-	1	4	0	-	-	-	-	-	-	-	-	-	AT2G44900	ARABIDILLO1	F-box Armadillo protein 1
SL2.40ch01	75913729	75914267	+	Solyc01g090470.2	A5SS	-	-	-	-	-	-	-	-	-	-	-	-	0.16	2	10	0.18	2	9	AT5G61330	--	--
SL2.40ch01	76025312	76026022	-	Solyc01g090590.2	A3SS	-	-	-	-	-	-	-	-	-	0.37	3	5	-	-	-	-	-	-	AT2G44970	--	--
SL2.40ch01	76027343	76027657	-	Solyc01g090590.2	5pMXE	0.33	4	8	-	-	-	-	-	-	-	-	-	-	-	-	-	-	-	AT2G44970	--	--
SL2.40ch01	76091412	76092862	+	Solyc01g090690.2	ES	-	-	-	-	-	-	-	-	-	-	-	-	-	-	-	0.16	3	15	AT2G45030	--	--
SL2.40ch01	76115945	76118023	+	Solyc01g090720.2	A3SS	0.75	3	1	-	-	-	-	-	-	-	-	-	-	-	-	-	-	-	AT3G15351	--	--
SL2.40ch01	76118541	76119205	+	Solyc01g090720.2	A3SS	0.8	4	1	1	2	0	-	-	-	-	-	-	-	-	-	-	-	-	AT3G15351	--	--
SL2.40ch01	76185523	76185724	-	Solyc01g090770.2	A5SS	0.15	4	22	0.15	5	27	-	-	-	-	-	-	-	-	-	-	-	-	AT2G45060	--	--
SL2.40ch01	76217177	76218763	+	Solyc01g090780.2	ES	-	-	-	-	-	-	-	-	-	-	-	-	-	-	-	0.22	2	7	AT1G02080	--	--
SL2.40ch01	76320406	76325662	+	Solyc01g090850.2	A5SS	-	-	-	-	-	-	-	-	-	-	-	-	1	2	0	-	-	-	AT5G61190	--	--
SL2.40ch01	76333055	76334902	+	Solyc01g090860.2	A5SS	-	-	-	-	-	-	-	-	-	-	-	-	-	-	-	0.18	2	9	AT4G00060	MEE44	maternal effect embryo arrest 44
SL2.40ch01	76351310	76352174	-	Solyc01g090880.2	ES	0.35	92	164	0.42	175	234	0.34	93	174	-	-	-	-	-	-	-	-	-	AT1G12244	--	--
SL2.40ch01	76384596	76384689	-	Solyc01g090920.2	A3SS	0.42	6	8	0.5	10	10	0.42	3	4	0.45	27	32	0.48	24	26	0.5	20	20	AT1G73440	--	--
SL2.40ch01	76393320	76393797	+	Solyc01g090940.2	A3SS	-	-	-	0.28	2	5	-	-	-	-	-	-	-	-	-	-	-	-	AT2G45150	CDS4	cytidinediphosphate diacylglycerol synthase 4
SL2.40ch01	76444119	76444731	-	Solyc01g090990.2	A5SS	-	-	-	-	-	-	0.15	3	16	-	-	-	-	-	-	-	-	-	AT4G00170	--	--
SL2.40ch01	76550562	76551499	+	Solyc01g091070.2	ES	-	-	-	1	3	0	-	-	-	1	2	0	1	2	0	-	-	-	AT2G45240	MAP1A	methionine aminopeptidase 1A
SL2.40ch01	76555912	76555999	+	Solyc01g091070.2	A5SS	-	-	-	-	-	-	0.15	5	25	-	-	-	-	-	-	0.17	5	23	AT2G45240	MAP1A	methionine aminopeptidase 1A
SL2.40ch01	76563999	76566431	-	Solyc01g091080.2	ES	-	-	-	-	-	-	-	-	-	0.66	2	1	-	-	-	-	-	-	AT3G60740	TTN1	TITAN 1
SL2.40ch01	76566904	76567823	-	Solyc01g091080.2	A5SS&ES|76567398:76567413	-	-	-	-	-	-	-	-	-	1	3	0	1	2	0	1	2	0	AT3G60740	TTN1	TITAN 1
SL2.40ch01	76596838	76598293	-	Solyc01g091140.2	A3SS	1	14	0	1	7	0	-	-	-	1	8	0	1	5	0	1	4	0	AT1G02020	--	--
SL2.40ch01	76624004	76624108	+	Solyc01g091170.2	A5SS	-	-	-	-	-	-	-	-	-	0.16	41	205	-	-	-	0.17	3	14	AT4G08900	ARGAH1	arginine amidohydrolase 1
SL2.40ch01	76653731	76654557	-	Solyc01g091210.2	A3SS	-	-	-	-	-	-	0.17	6	28	-	-	-	-	-	-	-	-	-	AT2G45330	TRPT	2' tRNA phosphotransferase
SL2.40ch01	76657735	76659745	-	Solyc01g091210.2	5pMXE	-	-	-	-	-	-	0.2	5	18	0.16	4	20	-	-	-	-	-	-	AT2G45330	TRPT	2' tRNA phosphotransferase
SL2.40ch01	76738745	76739807	-	Solyc01g091330.2	A3SS	-	-	-	-	-	-	-	-	-	-	-	-	0.26	4	9	0.54	6	5	AT2G02390	GSTZ1	glutathione S-transferase zeta 1
SL2.40ch01	76740029	76740483	-	Solyc01g091330.2	ES	-	-	-	0.23	3	10	-	-	-	-	-	-	-	-	-	-	-	-	AT2G02390	GSTZ1	glutathione S-transferase zeta 1
SL2.40ch01	76740029	76742549	-	Solyc01g091330.2	ES	-	-	-	-	-	-	-	-	-	-	-	-	-	-	-	0.18	3	6	AT2G02390	GSTZ1	glutathione S-transferase zeta 1
SL2.40ch01	76740064	76742549	-	Solyc01g091330.2	A3SS&ES|76740483:76740568	-	-	-	-	-	-	-	-	-	-	-	-	-	-	-	0.25	4	6	AT2G02390	GSTZ1	glutathione S-transferase zeta 1
SL2.40ch01	76740523	76742549	-	Solyc01g091330.2	A3SS	-	-	-	-	-	-	-	-	-	-	-	-	-	-	-	0.18	3	6	AT2G02390	GSTZ1	glutathione S-transferase zeta 1
SL2.40ch01	76754962	76755159	-	Solyc01g091350.2	A3SS	-	-	-	0.18	2	9	-	-	-	-	-	-	-	-	-	-	-	-	AT1G48050	KU80
SL2.40ch01	76760682	76761916	+	Solyc01g091360.2	ES	-	-	-	-	-	-	-	-	-	-	-	-	-	-	-	0.36	9	16	AT3G60810	--	--
SL2.40ch01	76887359	76887623	-	Solyc01g091500.2	A3SS	0.28	4	10	-	-	-	0.41	5	7	-	-	-	-	-	-	-	-	-	AT2G45460	--	--
SL2.40ch01	76900475	76901142	-	Solyc01g091510.2	A5SS	-	-	-	-	-	-	-	-	-	0.22	5	17	-	-	-	-	-	-	AT1G01930	--	--
SL2.40ch01	76900487	76901511	-	Solyc01g091510.2	A3SS	-	-	-	-	-	-	0.3	4	9	-	-	-	-	-	-	-	-	-	AT1G01930	--	--
SL2.40ch01	76945927	76948113	-	Solyc01g091600.2	A5SS&ES|76947902:76947912	-	-	-	-	-	-	0.36	16	24	-	-	-	-	-	-	-	-	-	AT1G12760	--	--
SL2.40ch01	76945927	76948977	-	Solyc01g091600.2	ES	-	-	-	-	-	-	0.16	2	10	-	-	-	-	-	-	-	-	-	AT1G12760	--	--
SL2.40ch01	76956092	76956288	+	Solyc01g091610.1	cassetteExon	1	2	0	-	-	-	-	-	-	-	-	-	-	-	-	-	-	-	AT3G61170	--	--
SL2.40ch01	77066797	77068766	+	Solyc01g091710.2	5pMXE	-	-	-	-	-	-	-	-	-	-	-	-	-	-	-	1	4	0	AT4G00755	--	--
SL2.40ch01	77097646	77097780	-	Solyc01g091750.2	A3SS	-	-	-	0.16	9	47	0.24	7	22	-	-	-	-	-	-	0.16	6	30	AT4G25500	RSP35	arginine/serine-rich splicing factor 35
SL2.40ch01	77109067	77109998	+	Solyc01g091770.2	A3SS	0.16	8	42	-	-	-	-	-	-	-	-	-	0.25	7	21	-	-	-	AT1G04360	--	--
SL2.40ch01	77114616	77115647	+	Solyc01g091780.2	ES	-	-	-	-	-	-	-	-	-	-	-	-	-	-	-	0.2	10	36	AT3G61080	--	--
SL2.40ch01	77173768	77173811	+	Solyc01g091870.2	cassetteExon	-	-	-	0.15	9	48	-	-	-	-	-	-	-	-	-	-	-	-	AT4G22990	--	--
SL2.40ch01	77174477	77174658	+	Solyc01g091870.2	A3SS	-	-	-	-	-	-	0.64	29	15	-	-	-	-	-	-	0.41	22	22	AT4G22990	--	--
SL2.40ch01	77176161	77178347	+	Solyc01g091870.2	A3SS&ES|77176883:77177184	-	-	-	-	-	-	0.81	63	12	-	-	-	-	-	-	-	-	-	AT4G22990	--	--
SL2.40ch01	77177184	77178347	+	Solyc01g091870.2	A3SS	1	36	0	0.86	59	9	0.98	83	1	1	31	0	1	23	0	1	61	0	AT4G22990	--	--
SL2.40ch01	77179221	77182312	+	Solyc01g091880.2	5pMXE	-	-	-	-	-	-	0.16	2	8	-	-	-	-	-	-	-	-	-	AT1G01910	--	--
SL2.40ch01	77179958	77182312	+	Solyc01g091880.2	5pMXE	-	-	-	-	-	-	0.16	2	8	-	-	-	-	-	-	-	-	-	AT1G01910	--	--
SL2.40ch01	77194449	77194774	+	Solyc01g091900.2	A5SS	-	-	-	0.44	4	5	0.5	4	4	0.3	3	7	0.33	4	8	-	-	-	AT2G45690	SSE1	SHRUNKEN SEED 1
SL2.40ch01	77202171	77206599	-	Solyc01g091910.2	ES	-	-	-	-	-	-	0.15	2	11	-	-	-	-	-	-	-	-	-	AT2G42010	PLDBETA1	phospholipase D beta 1
SL2.40ch01	77227317	77227408	-	Solyc01g091930.2	A3SS	-	-	-	-	-	-	0.4	2	3	-	-	-	-	-	-	-	-	-	AT4G00230	XSP1	xylem serine peptidase 1
SL2.40ch01	77229571	77229669	-	Solyc01g091930.2	A5SS	-	-	-	-	-	-	-	-	-	-	-	-	1	5	0	-	-	-	AT4G00230	XSP1	xylem serine peptidase 1
SL2.40ch01	77232108	77233299	+	Solyc01g091940.2	A5SS	-	-	-	-	-	-	-	-	-	0.25	3	9	-	-	-	-	-	-	AT4G31010	--	--
SL2.40ch01	77312955	77313081	+	Solyc01g093970.2	ES	1	12	0	1	11	0	1	6	0	1	31	0	1	29	0	1	23	0	AT3G61130	LGT1
SL2.40ch01	77368092	77368303	-	Solyc01g094030.2	A3SS	-	-	-	0.18	2	9	-	-	-	-	-	-	-	-	-	-	-	-	AT3G61050	NTMC2TYPE4
SL2.40ch01	77370707	77370798	-	Solyc01g094030.2	A5SS	-	-	-	-	-	-	-	-	-	0.18	2	4	0.4	2	1	-	-	-	AT3G61050	NTMC2TYPE4
SL2.40ch01	77370707	77370807	-	Solyc01g094030.2	A5SS	0.66	6	3	0.58	17	12	0.5	6	6	0.45	5	4	0.4	2	1	1	4	0	AT3G61050	NTMC2TYPE4
SL2.40ch01	77387265	77392177	+	Solyc01g094050.1	3pMXE	1	2	0	-	-	-	-	-	-	-	-	-	1	2	0	-	-	-	AT2G45540	--	--
SL2.40ch01	77392793	77394127	+	Solyc01g094060.2	A3SS	-	-	-	0.5	2	2	-	-	-	-	-	-	-	-	-	-	-	-	AT2G45540	--	--
SL2.40ch01	77410213	77411173	+	Solyc01g094060.2	ES	-	-	-	-	-	-	-	-	-	-	-	-	-	-	-	0.25	6	18	AT2G45540	--	--
SL2.40ch01	77445078	77446460	-	Solyc01g094110.2	ES	0.66	4	2	-	-	-	-	-	-	-	-	-	-	-	-	-	-	-	AT2G28680	--	--
SL2.40ch01	77460210	77461412	+	Solyc01g094150.2	A3SS	0.75	6	2	-	-	-	-	-	-	0.75	3	1	-	-	-	0.75	3	1	AT2G45500	--	--
SL2.40ch01	77462034	77462120	+	Solyc01g094150.2	A5SS	0.47	10	11	0.24	7	22	-	-	-	0.26	7	19	0.5	11	11	0.26	5	14	AT2G45500	--	--
SL2.40ch01	77513954	77515984	+	Solyc01g094190.2	ES	-	-	-	-	-	-	1	2	0	-	-	-	-	-	-	-	-	-	AT4G00560	--	--
SL2.40ch01	77532995	77533988	+	Solyc01g094210.2	ES	-	-	-	-	-	-	0.25	49	141	-	-	-	-	-	-	-	-	-	AT3G61220	SDR1	short-chain dehydrogenase/reductase 1
SL2.40ch01	77533732	77534244	+	Solyc01g094210.2	ES	-	-	-	-	-	-	-	-	-	0.16	3	13	-	-	-	-	-	-	AT3G61220	SDR1	short-chain dehydrogenase/reductase 1
SL2.40ch01	77544817	77545573	+	Solyc01g094230.2	ES	-	-	-	-	-	-	-	-	-	-	-	-	1	7	0	1	7	0	AT3G47390	PyrR	pyrimidine reductase
SL2.40ch01	77545692	77550171	+	Solyc01g094230.2	ES	-	-	-	-	-	-	1	2	0	-	-	-	-	-	-	-	-	-	AT3G47390	PyrR	pyrimidine reductase
SL2.40ch01	77550881	77550983	+	Solyc01g094230.2	A5SS	-	-	-	-	-	-	-	-	-	0.91	51	5	0.55	11	9	0.97	114	3	AT3G47390	PyrR	pyrimidine reductase
SL2.40ch01	77551019	77551602	+	Solyc01g094240.2	5pMXE	-	-	-	-	-	-	-	-	-	1	2	0	0.85	12	2	0.71	5	2	AT3G61220	SDR1	short-chain dehydrogenase/reductase 1
SL2.40ch01	77552988	77557372	+	Solyc01g094240.2	3pMXE	-	-	-	-	-	-	-	-	-	0.5	2	0	0.5	2	0	0.5	3	0	AT3G61220	SDR1	short-chain dehydrogenase/reductase 1
SL2.40ch01	77552988	77568945	+	Solyc01g094240.2	3pMXE	-	-	-	-	-	-	-	-	-	0.5	2	0	0.5	2	0	0.5	3	0	AT3G61220	SDR1	short-chain dehydrogenase/reductase 1
SL2.40ch01	77610085	77610282	-	Solyc01g094330.2	A5SS	-	-	-	-	-	-	-	-	-	0.18	3	13	-	-	-	-	-	-	AT1G01770	--	--
SL2.40ch01	77612300	77612449	-	Solyc01g094330.2	A3SS	-	-	-	-	-	-	-	-	-	-	-	-	-	-	-	1	2	0	AT1G01770	--	--
SL2.40ch01	77617114	77618001	+	Solyc01g094340.2	A5SS	0.62	5	3	0.6	6	4	0.66	4	2	-	-	-	1	3	0	-	-	-	AT2G38040	CAC3	acetyl Co-enzyme a carboxylase carboxyltransferase alpha subunit
SL2.40ch01	77680700	77681262	+	Solyc01g094420.2	A3SS	-	-	-	-	-	-	-	-	-	0.17	11	48	0.22	11	35	-	-	-	AT1G31150	--	--
SL2.40ch01	77691744	77693862	-	Solyc01g094460.2	ES	-	-	-	-	-	-	0.15	5	27	-	-	-	-	-	-	-	-	-	AT2G45850	--	--
SL2.40ch01	77723380	77724136	-	Solyc01g094530.2	ES	-	-	-	-	-	-	-	-	-	-	-	-	-	-	-	0.29	5	12	AT1G01710	--	--
SL2.40ch01	77725053	77727953	-	Solyc01g094530.2	ES	-	-	-	-	-	-	-	-	-	-	-	-	-	-	-	0.37	6	8	AT1G01710	--	--
SL2.40ch01	77728748	77729119	-	Solyc01g094530.2	A5SS	-	-	-	-	-	-	-	-	-	-	-	-	-	-	-	0.27	3	8	AT1G01710	--	--
SL2.40ch01	77730974	77732915	-	Solyc01g094540.2	A5SS	1	13	0	0.83	10	2	1	2	0	1	4	0	1	3	0	-	-	-	AT5G44500	--	--
SL2.40ch01	77749277	77750802	-	Solyc01g094560.2	A5SS	1	54	0	1	64	0	1	34	0	1	37	0	1	21	0	1	26	0	AT3G53740	--	--
SL2.40ch01	77759459	77759608	-	Solyc01g094580.2	A5SS	-	-	-	-	-	-	0.2	2	8	-	-	-	-	-	-	-	-	-	AT2G45880	BMY4	BETA-AMYLASE 4
SL2.40ch01	77764732	77764984	-	Solyc01g094580.2	A5SS	0.22	2	7	-	-	-	0.37	3	4	0.41	5	6	0.46	6	7	-	-	-	AT2G45880	BMY4	BETA-AMYLASE 4
SL2.40ch01	77841074	77841202	-	Solyc01g094640.2	A5SS	-	-	-	-	-	-	-	-	-	-	-	-	0.75	3	1	-	-	-	AT4G00440	TRM15	TON1 Recruiting Motif 15
SL2.40ch01	77841077	77841214	-	Solyc01g094640.2	A3SS	1	4	0	0.77	7	2	1	5	0	0.71	10	4	0.85	6	1	-	-	-	AT4G00440	TRM15	TON1 Recruiting Motif 15
SL2.40ch01	77841425	77842284	-	Solyc01g094640.2	5pMXE	-	-	-	-	-	-	-	-	-	0.33	2	0	-	-	-	-	-	-	AT4G00440	TRM15	TON1 Recruiting Motif 15
SL2.40ch01	77841425	77842783	-	Solyc01g094640.2	5pMXE	-	-	-	0.75	3	0	-	-	-	0.66	4	0	1	4	0	1	5	0	AT4G00440	TRM15	TON1 Recruiting Motif 15
SL2.40ch01	77870376	77870528	+	Solyc01g094660.2	A3SS	-	-	-	0.3	10	23	-	-	-	0.8	4	1	-	-	-	-	-	-	AT2G45910	--	--
SL2.40ch01	77886854	77889309	+	Solyc01g094680.2	ES	-	-	-	-	-	-	-	-	-	-	-	-	-	-	-	0.28	2	5	AT1G01650	SPPL4	SIGNAL PEPTIDE PEPTIDASE-LIKE 4
SL2.40ch01	77886854	77890604	+	Solyc01g094680.2	ES	-	-	-	-	-	-	0.42	3	4	-	-	-	-	-	-	-	-	-	AT1G01650	SPPL4	SIGNAL PEPTIDE PEPTIDASE-LIKE 4
SL2.40ch01	77950149	77950231	-	Solyc01g094780.2	A5SS	1	4	0	-	-	-	-	-	-	-	-	-	-	-	-	-	-	-	AT2G46000	--	--
SL2.40ch01	77968817	77969083	+	Solyc01g094800.2	5pMXE	-	-	-	-	-	-	-	-	-	-	-	-	0.66	2	1	-	-	-	AT2G46020	CHR2	CHROMATIN REMODELING 2
SL2.40ch01	77982335	77983837	-	Solyc01g094810.2	A5SS&ES|77983781:77983787	1	15	0	1	16	0	-	-	-	0.99	165	0	1	144	0	1	16	0	AT1G63800	UBC5	ubiquitin-conjugating enzyme 5
SL2.40ch01	78001533	78002478	-	Solyc01g094830.2	ES	-	-	-	-	-	-	-	-	-	-	-	-	-	-	-	0.58	10	7	AT4G00340	RLK4	receptor-like protein kinase 4
SL2.40ch01	78003596	78005314	-	Solyc01g094830.2	A5SS	-	-	-	-	-	-	1	5	0	-	-	-	-	-	-	-	-	-	AT4G00340	RLK4	receptor-like protein kinase 4
SL2.40ch01	78021141	78021647	-	Solyc01g094860.2	A3SS	-	-	-	-	-	-	-	-	-	-	-	-	0.66	2	1	-	-	-	AT2G46060	--	--
SL2.40ch01	78043190	78043271	+	Solyc01g094880.2	A5SS	-	-	-	-	-	-	-	-	-	-	-	-	0.33	2	4	-	-	-	AT5G28350	--	--
SL2.40ch01	78044614	78044768	+	Solyc01g094880.2	A3SS	0.37	3	5	-	-	-	-	-	-	0.25	2	6	0.35	6	11	0.33	4	8	AT5G28350	--	--
SL2.40ch01	78049635	78050108	+	Solyc01g094880.2	A5SS	-	-	-	-	-	-	-	-	-	-	-	-	-	-	-	0.21	3	11	AT5G28350	--	--
SL2.40ch01	78139691	78139863	-	Solyc01g095010.2	A3SS	-	-	-	-	-	-	-	-	-	0.21	5	17	-	-	-	0.18	2	9	AT2G46090	LCBK2	long-chain base (LCB) kinase 2
SL2.40ch01	78174152	78175830	-	Solyc01g095040.2	A5SS	-	-	-	-	-	-	0.19	5	18	-	-	-	-	-	-	-	-	-	AT1G01510	AN	ANGUSTIFOLIA
SL2.40ch01	78174152	78176080	-	Solyc01g095040.2	ES	-	-	-	-	-	-	0.6	3	2	-	-	-	-	-	-	-	-	-	AT1G01510	AN	ANGUSTIFOLIA
SL2.40ch01	78180779	78182361	-	Solyc01g095050.2	5pMXE	1	520	0	1	740	0	0.99	335	0	0.99	294	0	0.97	229	0	0.96	219	0	AT5G64130	--	--
SL2.40ch01	78233526	78233863	-	Solyc01g095090.2	A5SS	-	-	-	-	-	-	-	-	-	-	-	-	0.66	2	1	-	-	-	AT4G01270	--	--
SL2.40ch01	78270552	78271349	+	Solyc01g095120.2	A3SS	-	-	-	-	-	-	-	-	-	-	-	-	-	-	-	0.15	6	34	AT3G61540	--	--
SL2.40ch01	78271738	78272870	+	Solyc01g095120.2	A3SS	-	-	-	-	-	-	0.5	2	2	-	-	-	-	-	-	-	-	-	AT3G61540	--	--
SL2.40ch01	78307981	78308776	+	Solyc01g095200.2	ES	-	-	-	-	-	-	-	-	-	-	-	-	-	-	-	0.17	10	46	AT4G23630	RTNLB1	Reticulan like protein B1
SL2.40ch01	78315364	78315485	-	Solyc01g095210.2	A3SS	-	-	-	-	-	-	-	-	-	0.2	26	104	0.22	16	55	-	-	-	AT2G46180	GC4	golgin candidate 4
SL2.40ch01	78316919	78317768	-	Solyc01g095210.2	A3SS	-	-	-	0.22	4	14	-	-	-	-	-	-	-	-	-	-	-	-	AT2G46180	GC4	golgin candidate 4
SL2.40ch01	78358260	78359357	+	Solyc01g095280.2	ES	-	-	-	-	-	-	-	-	-	-	-	-	-	-	-	0.18	2	9	AT2G46225	ABIL1	ABI-1-like 1
SL2.40ch01	78364954	78365378	+	Solyc01g095290.2	A3SS	-	-	-	0.66	2	1	-	-	-	-	-	-	-	-	-	-	-	-	AT4G01220	MGP4	male gametophyte defective 4
SL2.40ch01	78385787	78386149	+	Solyc01g095300.2	ES	-	-	-	-	-	-	0.7	7	3	-	-	-	-	-	-	-	-	-	AT4G01210	--	--
SL2.40ch01	78438209	78439688	-	Solyc01g095420.2	A5SS	0.91	22	2	1	16	0	1	9	0	1	9	0	1	12	0	1	7	0	AT4G05400	--	--
SL2.40ch01	78468924	78469055	+	Solyc01g095460.2	A5SS	-	-	-	-	-	-	0.28	27	69	-	-	-	-	-	-	0.24	6	19	AT2G46270	GBF3	G-box binding factor 3
SL2.40ch01	78476958	78477423	+	Solyc01g095470.2	A5SS	0.22	5	15	0.28	10	24	0.23	9	22	-	-	-	-	-	-	-	-	-	AT3G61610	--	--
SL2.40ch01	78477171	78477423	+	Solyc01g095470.2	A5SS	-	-	-	-	-	-	-	-	-	-	-	-	-	-	-	0.28	4	10	AT3G61610	--	--
SL2.40ch01	78478280	78478702	+	Solyc01g095470.2	A3SS	0.2	2	8	-	-	-	-	-	-	-	-	-	-	-	-	-	-	-	AT3G61610	--	--
SL2.40ch01	78493279	78493400	+	Solyc01g095490.2	A3SS	0.5	2	2	-	-	-	-	-	-	-	-	-	-	-	-	-	-	-	AT1G64230	UBC28	ubiquitin-conjugating enzyme 28
SL2.40ch01	78493287	78493369	+	Solyc01g095490.2	A5SS	0.5	2	2	-	-	-	-	-	-	1	2	0	0.75	3	1	-	-	-	AT1G64230	UBC28	ubiquitin-conjugating enzyme 28
SL2.40ch01	78569739	78570044	+	Solyc01g095590.2	A3SS	0.24	6	19	-	-	-	0.16	3	15	0.23	3	10	-	-	-	-	-	-	AT2G46380	--	--
SL2.40ch01	78583157	78584370	+	Solyc01g095610.2	ES	1	3	0	1	3	0	-	-	-	1	9	0	1	7	0	-	-	-	AT1G01430	TBL25	TRICHOME BIREFRINGENCE-LIKE 25
SL2.40ch01	78583901	78584370	+	Solyc01g095610.2	A5SS	-	-	-	-	-	-	0.66	2	0	-	-	-	-	-	-	-	-	-	AT1G01430	TBL25	TRICHOME BIREFRINGENCE-LIKE 25
SL2.40ch01	78628832	78629135	-	Solyc01g095670.2	A5SS	-	-	-	0.18	2	9	0.18	3	13	-	-	-	-	-	-	-	-	-	AT4G01050	TROL	thylakoid rhodanese-like
SL2.40ch01	78689836	78696063	+	Solyc01g095730.2	ES	-	-	-	-	-	-	-	-	-	-	-	-	-	-	-	0.2	3	11	AT3G61690	--	--
SL2.40ch01	78691443	78692471	+	Solyc01g095730.2	A5SS	0.33	3	6	-	-	-	-	-	-	-	-	-	-	-	-	-	-	-	AT3G61690	--	--
SL2.40ch01	78694914	78696060	+	Solyc01g095730.2	A3SS	0.35	6	11	0.41	10	14	0.54	6	5	0.44	12	15	0.29	5	12	0.65	13	7	AT3G61690	--	--
SL2.40ch01	78696671	78696854	+	Solyc01g095730.2	A5SS	0.68	24	11	0.6	26	17	0.6	17	11	0.68	15	7	-	-	-	-	-	-	AT3G61690	--	--
SL2.40ch01	78810940	78811404	+	Solyc01g095900.2	A3SS	-	-	-	-	-	-	-	-	-	0.21	11	39	-	-	-	-	-	-	AT1G01320	--	--
SL2.40ch01	78830083	78830194	+	Solyc01g095940.2	A5SS	-	-	-	-	-	-	-	-	-	1	3	0	-	-	-	-	-	-	AT3G49210	--	--
SL2.40ch01	78844063	78845107	-	Solyc01g095970.2	ES	-	-	-	-	-	-	0.33	2	4	-	-	-	-	-	-	0.18	2	9	AT5G42080	RSW9	RADIAL SWELLING 9
SL2.40ch01	78941475	78942168	+	Solyc01g096070.2	5pMXE	0.27	6	0	0.2	5	0	-	-	-	-	-	-	0.15	3	0	0.5	3	0	AT3G61830	ARF18	auxin response factor 18
SL2.40ch01	78941488	78942168	+	Solyc01g096070.2	5pMXE	-	-	-	0.16	4	0	-	-	-	-	-	-	-	-	-	-	-	-	AT3G61830	ARF18	auxin response factor 18
SL2.40ch01	78941601	78942168	+	Solyc01g096070.2	5pMXE	-	-	-	-	-	-	-	-	-	0.43	13	0	0.57	11	0	-	-	-	AT3G61830	ARF18	auxin response factor 18
SL2.40ch01	78941741	78942168	+	Solyc01g096070.2	5pMXE	0.72	16	0	0.62	15	0	0.88	8	0	0.46	14	0	0.26	5	0	0.33	2	0	AT3G61830	ARF18	auxin response factor 18
SL2.40ch01	78943323	78943473	+	Solyc01g096070.2	A3SS	-	-	-	-	-	-	-	-	-	-	-	-	-	-	-	0.25	2	6	AT3G61830	ARF18	auxin response factor 18
SL2.40ch01	79023243	79023780	-	Solyc01g096160.2	A5SS	-	-	-	-	-	-	-	-	-	1	2	0	-	-	-	-	-	-	AT1G01220	FKGP	L-fucokinase/GDP-L-fucose pyrophosphorylase
SL2.40ch01	79035300	79035756	-	Solyc01g096180.2	ES	-	-	-	-	-	-	0.41	29	41	-	-	-	-	-	-	-	-	-	AT3G61860	RSP31	arginine/serine-rich splicing factor 31
SL2.40ch01	79035868	79037428	-	Solyc01g096180.2	ES	1	24	0	1	21	0	1	27	0	-	-	-	1	11	0	1	10	0	AT3G61860	RSP31	arginine/serine-rich splicing factor 31
SL2.40ch01	79036418	79037428	-	Solyc01g096180.2	A3SS	-	-	-	-	-	-	-	-	-	0.4	2	2	-	-	-	-	-	-	AT3G61860	RSP31	arginine/serine-rich splicing factor 31
SL2.40ch01	79057263	79058227	-	Solyc01g096200.2	A3SS	-	-	-	-	-	-	0.33	2	4	-	-	-	-	-	-	-	-	-	AT5G08510	--	--
SL2.40ch01	79064955	79065996	-	Solyc01g096210.2	A5SS	-	-	-	1	2	0	-	-	-	-	-	-	-	-	-	-	-	-	AT5G16420	--	--
SL2.40ch01	79178881	79179352	-	Solyc01g096350.2	ES	-	-	-	-	-	-	-	-	-	-	-	-	-	-	-	1	4	0	AT2G46700	CRK3	CDPK-related kinase 3
SL2.40ch01	79237250	79238086	+	Solyc01g096390.2	A3SS	-	-	-	-	-	-	1	2	0	1	2	0	-	-	-	-	-	-	AT2G40030	NRPE1
SL2.40ch01	79256419	79257086	+	Solyc01g096390.2	A5SS	1	7	0	1	9	0	-	-	-	1	15	0	1	8	0	1	8	0	AT2G40030	NRPE1
SL2.40ch01	79263403	79267941	+	Solyc01g096400.2	ES	-	-	-	-	-	-	0.66	2	1	-	-	-	-	-	-	-	-	-
SL2.40ch01	79367189	79369338	+	Solyc01g096530.2	ES	-	-	-	-	-	-	-	-	-	-	-	-	-	-	-	0.5	4	4	AT5G54750	--	--
SL2.40ch01	79376458	79377833	-	Solyc01g096540.2	ES	-	-	-	-	-	-	0.46	6	6	-	-	-	-	-	-	0.68	20	9	AT5G06970	--	--
SL2.40ch01	79377720	79377833	-	Solyc01g096540.2	A3SS	-	-	-	0.15	2	11	-	-	-	-	-	-	-	-	-	-	-	-	AT5G06970	--	--
SL2.40ch01	79378677	79378843	-	Solyc01g096540.2	A3SS	-	-	-	-	-	-	-	-	-	-	-	-	-	-	-	0.25	2	6	AT5G06970	--	--
SL2.40ch01	79389631	79389774	-	Solyc01g096540.2	A5SS	-	-	-	-	-	-	-	-	-	1	2	0	-	-	-	1	4	0	AT5G06970	--	--
SL2.40ch01	79393063	79395206	+	Solyc01g096550.2	ES	-	-	-	-	-	-	-	-	-	-	-	-	-	-	-	0.4	2	3	AT3G12270	PRMT3	protein arginine methyltransferase 3
SL2.40ch01	79405247	79410784	+	Solyc01g096570.2	ES	-	-	-	-	-	-	0.33	2	4	-	-	-	-	-	-	0.4	8	12	AT3G15140	--	--
SL2.40ch01	79434174	79435978	-	Solyc01g096600.2	ES	-	-	-	-	-	-	0.18	2	9	-	-	-	-	-	-	-	-	-	AT5G09860	THO1
SL2.40ch01	79445990	79446869	+	Solyc01g096610.2	A5SS	0.31	14	31	0.46	18	21	0.38	12	19	0.27	10	26	0.19	9	38	0.25	11	32	AT3G12300	BUG22
SL2.40ch01	79450562	79450812	+	Solyc01g096620.2	A3SS	1	5	0	1	5	0	-	-	-	0.92	12	0	0.91	22	0	1	2	0
SL2.40ch01	79450562	79451884	+	Solyc01g096630.2	5pMXE	0.44	97	110	0.54	304	212	0.92	879	69	0.25	63	178	0.48	287	288	0.9	643	62	AT3G12320	--	--
SL2.40ch01	79453372	79453466	+	Solyc01g096640.2	A5SS	-	-	-	-	-	-	-	-	-	0.83	5	1	1	6	0	-	-	-
SL2.40ch01	79467660	79469295	-	Solyc01g096680.2	ES	1	2	0	1	7	0	1	3	0	1	9	0	1	8	0	1	7	0	AT2G38720	MAP65-5	microtubule-associated protein 65-5
SL2.40ch01	79505717	79505854	-	Solyc01g096730.2	A3SS	-	-	-	-	-	-	-	-	-	0.18	4	18	-	-	-	-	-	-	AT5G13750	ZIFL1	zinc induced facilitator-like 1
SL2.40ch01	79516099	79519177	-	Solyc01g096740.2	ES	-	-	-	-	-	-	0.8	4	1	-	-	-	-	-	-	-	-	-	AT5G13750	ZIFL1	zinc induced facilitator-like 1
SL2.40ch01	79605460	79605588	-	Solyc01g096850.2	A5SS	1	6	0	-	-	-	-	-	-	-	-	-	-	-	-	-	-	-	AT2G27110	FRS3	FAR1-related sequence 3
SL2.40ch01	79658728	79658979	+	Solyc01g096900.2	A5SS	-	-	-	-	-	-	-	-	-	-	-	-	-	-	-	0.22	2	7	AT3G10690	GYRA	DNA GYRASE A
SL2.40ch01	79660413	79661283	+	Solyc01g096900.2	ES	-	-	-	-	-	-	-	-	-	-	-	-	-	-	-	0.28	2	5	AT3G10690	GYRA	DNA GYRASE A
SL2.40ch01	79686381	79686471	+	Solyc01g096920.2	A3SS	0.3	6	14	0.17	4	19	0.3	4	9	0.15	3	17	0.33	6	12	-	-	-	AT5G18440	NUFIP	nuclear FMRP-interacting protein
SL2.40ch01	79717285	79717959	+	Solyc01g096950.2	A5SS	-	-	-	-	-	-	-	-	-	-	-	-	-	-	-	0.33	2	4	AT3G21060	RBL	RbBP5 LIKE
SL2.40ch01	79749230	79750343	+	Solyc01g097000.2	ES	1	17	0	1	24	0	1	32	0	1	26	0	1	28	0	1	30	0	AT5G04885	--	--
SL2.40ch01	79755855	79756349	+	Solyc01g097000.2	A5SS	-	-	-	-	-	-	-	-	-	0.2	4	16	-	-	-	-	-	-	AT5G04885	--	--
SL2.40ch01	79768450	79768938	-	Solyc01g097030.2	ES	0.33	2	3	-	-	-	-	-	-	-	-	-	-	-	-	-	-	-	AT1G64260	--	--
SL2.40ch01	79768584	79768938	-	Solyc01g097030.2	A3SS	-	-	-	-	-	-	-	-	-	-	-	-	0.33	2	4	0.22	2	7	AT1G64260	--	--
SL2.40ch01	79777321	79777764	+	Solyc01g097040.2	A3SS	0.25	2	6	0.16	3	15	0.16	4	21	-	-	-	0.35	6	11	0.2	6	23	AT1G08800	--	--
SL2.40ch01	79779417	79780176	+	Solyc01g097040.2	A5SS	1	6	0	1	3	0	1	4	0	1	12	0	1	2	0	1	5	0	AT1G08800	--	--
SL2.40ch01	79868696	79869242	+	Solyc01g097160.2	A3SS	0.15	10	54	0.15	11	62	-	-	-	-	-	-	0.35	7	13	-	-	-	AT3G04650	--	--
SL2.40ch01	79868696	79869247	+	Solyc01g097160.2	A3SS	-	-	-	-	-	-	-	-	-	0.2	2	8	-	-	-	-	-	-	AT3G04650	--	--
SL2.40ch01	79898736	79911384	+	Solyc01g097190.2	3pMXE	-	-	-	-	-	-	-	-	-	0.17	13	62	-	-	-	-	-	-	AT3G04710	TPR10	tetratricopeptide repeat 10
SL2.40ch01	79999483	80000879	+	Solyc01g097340.2	ES	0.5	4	4	0.42	3	4	1	3	0	-	-	-	-	-	-	-	-	-	AT5G28840	GME	GDP-D-mannose 3',5'-epimerase
SL2.40ch01	80026279	80032463	+	Solyc01g097380.1	3pMXE	-	-	-	-	-	-	-	-	-	-	-	-	-	-	-	1	3	0	AT1G60680	--	--
SL2.40ch01	80058813	80058972	+	Solyc01g097440.2	A3SS	-	-	-	-	-	-	-	-	-	0.18	2	9	-	-	-	-	-	-	AT5G49570	PNG1	peptide-N-glycanase 1
SL2.40ch01	80078138	80078466	-	Solyc01g097470.2	A5SS	-	-	-	-	-	-	-	-	-	0.33	3	6	-	-	-	-	-	-	AT4G14746	--	--
SL2.40ch01	80085028	80088259	-	Solyc01g097500.2	ES	-	-	-	-	-	-	0.25	3	9	-	-	-	-	-	-	-	-	-	AT1G54510	NEK1	NIMA-related serine/threonine kinase 1
SL2.40ch01	80099560	80099916	-	Solyc01g097510.2	A3SS	0.17	6	29	-	-	-	0.23	5	16	-	-	-	0.23	9	29	-	-	-	AT2G38760	ANNAT3	annexin 3
SL2.40ch01	80141706	80143140	-	Solyc01g097590.2	ES	-	-	-	-	-	-	0.28	2	5	-	-	-	-	-	-	-	-	-	AT3G04820	--	--
SL2.40ch01	80175669	80176162	+	Solyc01g097640.2	A3SS	0.25	2	6	-	-	-	-	-	-	-	-	-	-	-	-	-	-	-	AT1G06720	--	--
SL2.40ch01	80244159	80244773	-	Solyc01g097770.2	A5SS&ES|80244366:80244370	1	211	0	0.99	280	0	0.98	167	0	1	166	0	1	281	0	1	195	0	AT5G58140	PHOT2	phototropin 2
SL2.40ch01	80245351	80245587	-	Solyc01g097770.2	A5SS	0.23	17	55	0.2	14	56	0.26	16	44	-	-	-	0.16	15	76	-	-	-	AT5G58140	PHOT2	phototropin 2
SL2.40ch01	80251976	80252629	-	Solyc01g097770.2	A3SS	0.19	8	33	-	-	-	0.16	18	91	-	-	-	-	-	-	-	-	-	AT5G58140	PHOT2	phototropin 2
SL2.40ch01	80318724	80323308	-	Solyc01g097860.2	ES	-	-	-	-	-	-	-	-	-	-	-	-	-	-	-	0.18	56	0	AT1G54520	--	--
SL2.40ch01	80320739	80323308	-	Solyc01g097860.2	ES	-	-	-	-	-	-	-	-	-	-	-	-	-	-	-	0.19	59	0	AT1G54520	--	--
SL2.40ch01	80321494	80323308	-	Solyc01g097860.2	A3SS	0.96	585	19	0.97	836	24	0.91	398	13	0.97	228	0	0.93	299	4	0.61	183	0	AT1G54520	--	--
SL2.40ch01	80337764	80340895	+	Solyc01g097880.2	ES	-	-	-	-	-	-	0.62	40	24	-	-	-	-	-	-	-	-	-	AT5G28050	--	--
SL2.40ch01	80361166	80362254	+	Solyc01g097920.2	ES	-	-	-	-	-	-	-	-	-	-	-	-	-	-	-	0.22	33	117	AT3G59760	OASC	O-acetylserine (thiol) lyase isoform C
SL2.40ch01	80367022	80367106	+	Solyc01g097930.2	A3SS	1	3	0	1	3	0	-	-	-	-	-	-	-	-	-	-	-	-	AT4G14880	OLD3	ONSET OF LEAF DEATH 3
SL2.40ch01	80401268	80401409	+	Solyc01g098000.2	A5SS	1	127	0	1	101	0	1	102	0	1	72	0	1	94	0	1	82	0	AT1G30230	EF1Bb	elongation factor 1B beta
SL2.40ch01	80402257	80402410	-	Solyc01g098010.2	A5SS	-	-	-	-	-	-	-	-	-	-	-	-	-	-	-	0.5	2	2	AT3G22560	--	--
SL2.40ch01	80439583	80439698	-	Solyc01g098080.2	A3SS	0.24	7	22	-	-	-	-	-	-	-	-	-	0.2	7	27	0.2	20	79	AT5G27950	--	--
SL2.40ch01	80439901	80439969	-	Solyc01g098080.2	A3SS	-	-	-	-	-	-	-	-	-	-	-	-	0.2	2	8	-	-	-	AT5G27950	--	--
SL2.40ch01	80440041	80440164	-	Solyc01g098080.2	A3SS	0.75	3	1	-	-	-	-	-	-	-	-	-	-	-	-	-	-	-	AT5G27950	--	--
SL2.40ch01	80448196	80452164	+	Solyc01g098090.2	ES	1	15	0	1	33	0	1	26	0	1	31	0	1	18	0	1	27	0	AT3G05090	LRS1	LATERAL ROOT STIMULATOR 1
SL2.40ch01	80459872	80460115	+	Solyc01g098090.2	A5SS	1	32	0	1	40	0	1	22	0	1	22	0	1	23	0	1	32	0	AT3G05090	LRS1	LATERAL ROOT STIMULATOR 1
SL2.40ch01	80467678	80468095	+	Solyc01g098110.2	A3SS	-	-	-	-	-	-	-	-	-	-	-	-	-	-	-	0.2	2	8	AT1G54570	PES1	phytyl ester synthase 1
SL2.40ch01	80471866	80474628	+	Solyc01g098110.2	ES	-	-	-	-	-	-	-	-	-	-	-	-	-	-	-	0.8	4	1	AT1G54570	PES1	phytyl ester synthase 1
SL2.40ch01	80474736	80476683	+	Solyc01g098110.2	ES	-	-	-	-	-	-	-	-	-	-	-	-	-	-	-	0.75	6	2	AT1G54570	PES1	phytyl ester synthase 1
SL2.40ch01	80478536	80479721	+	Solyc01g098110.2	A3SS	-	-	-	-	-	-	0.23	4	13	-	-	-	-	-	-	0.2	7	27	AT1G54570	PES1	phytyl ester synthase 1
SL2.40ch01	80492413	80497908	-	Solyc01g098160.2	ES	-	-	-	-	-	-	0.26	4	6	-	-	-	-	-	-	-	-	-	AT1G54610	--	--
SL2.40ch01	80493040	80497908	-	Solyc01g098160.2	ES	-	-	-	-	-	-	0.33	5	6	-	-	-	-	-	-	-	-	-	AT1G54610	--	--
SL2.40ch01	80520844	80521091	-	Solyc01g098180.2	A5SS	-	-	-	-	-	-	0.15	5	27	-	-	-	-	-	-	-	-	-	AT2G34970	--	--
SL2.40ch01	80544637	80544761	+	Solyc01g098190.2	A5SS	-	-	-	-	-	-	-	-	-	0.5	2	2	-	-	-	-	-	-	AT3G05030	NHX2	sodium hydrogen exchanger 2
SL2.40ch01	80546306	80546649	+	Solyc01g098190.2	A3SS	0.18	4	18	-	-	-	-	-	-	-	-	-	0.2	3	12	-	-	-	AT3G05030	NHX2	sodium hydrogen exchanger 2
SL2.40ch01	80568835	80568921	+	Solyc01g098230.2	A3SS	0.17	3	14	-	-	-	0.19	5	21	-	-	-	0.16	5	26	-	-	-	AT2G20510	TIM44-1	translocase inner membrane subunit 44-1
SL2.40ch01	80654137	80654240	-	Solyc01g098350.2	A3SS	-	-	-	-	-	-	-	-	-	-	-	-	-	-	-	0.21	9	33	AT2G26430	RCY1	arginine-rich cyclin 1
SL2.40ch01	80695835	80696068	+	Solyc01g098410.2	ES	1	6	0	0.26	5	14	-	-	-	-	-	-	-	-	-	-	-	-	AT3G21630	LYSM RLK1	LYSM DOMAIN RECEPTOR-LIKE KINASE 1
SL2.40ch01	80696226	80696588	+	Solyc01g098410.2	A3SS	0.83	5	1	0.66	12	5	-	-	-	0.42	3	4	-	-	-	-	-	-	AT3G21630	LYSM RLK1	LYSM DOMAIN RECEPTOR-LIKE KINASE 1
SL2.40ch01	80724007	80724087	-	Solyc01g098440.1	A3SS	-	-	-	-	-	-	-	-	-	-	-	-	1	2	0	-	-	-	AT3G05140	RBK2	ROP binding protein kinases 2
SL2.40ch01	80737987	80740588	+	Solyc01g098460.2	5pMXE	0.17	3	12	-	-	-	-	-	-	-	-	-	-	-	-	-	-	-	AT2G21070	FIO1	FIONA1
SL2.40ch01	80740810	80740912	+	Solyc01g098460.2	A5SS	-	-	-	-	-	-	-	-	-	0.4	2	3	-	-	-	-	-	-	AT2G21070	FIO1	FIONA1
SL2.40ch01	80742635	80742756	+	Solyc01g098460.2	A5SS	-	-	-	-	-	-	-	-	-	-	-	-	-	-	-	0.57	4	3	AT2G21070	FIO1	FIONA1
SL2.40ch01	80767338	80767709	+	Solyc01g098500.2	A5SS	0.64	20	0	0.46	14	4	0.55	5	1	-	-	-	-	-	-	-	-	-	AT1G54730	--	--
SL2.40ch01	80767563	80767709	+	Solyc01g098500.2	A5SS	0.35	11	0	0.4	12	4	0.33	3	1	-	-	-	-	-	-	-	-	-	AT1G54730	--	--
SL2.40ch01	80767875	80768217	+	Solyc01g098500.2	A5SS	0.22	8	28	-	-	-	-	-	-	-	-	-	-	-	-	-	-	-	AT1G54730	--	--
SL2.40ch01	80778445	80778572	-	Solyc01g098520.2	A3SS	0.66	2	1	-	-	-	-	-	-	-	-	-	-	-	-	-	-	-	AT4G35520	MLH3	MUTL protein homolog 3
SL2.40ch01	80779060	80779130	-	Solyc01g098520.2	A3SS	0.75	3	1	-	-	-	-	-	-	-	-	-	-	-	-	-	-	-	AT4G35520	MLH3	MUTL protein homolog 3
SL2.40ch01	80785800	80786631	-	Solyc01g098530.2	5pMXE	-	-	-	0.5	2	1	-	-	-	-	-	-	-	-	-	-	-	-	AT1G30820	--	--
SL2.40ch01	80787430	80787942	+	Solyc01g098540.2	A3SS	-	-	-	-	-	-	-	-	-	-	-	-	1	2	0	-	-	-
SL2.40ch01	80788063	80788380	+	Solyc01g098540.2	A3SS	-	-	-	-	-	-	-	-	-	0.28	2	5	-	-	-	-	-	-
SL2.40ch01	80835011	80837429	+	Solyc01g098600.2	ES	-	-	-	-	-	-	-	-	-	-	-	-	-	-	-	0.25	2	6	AT4G30996	NKS1	NA(+)- AND K(+)-SENSITIVE 1
SL2.40ch01	80836902	80837429	+	Solyc01g098600.2	A5SS	-	-	-	-	-	-	0.25	2	5	-	-	-	-	-	-	-	-	-	AT4G30996	NKS1	NA(+)- AND K(+)-SENSITIVE 1
SL2.40ch01	80841771	80842674	-	Solyc01g098610.2	ES	-	-	-	-	-	-	0.46	14	16	-	-	-	-	-	-	-	-	-	AT5G27380	GSHB
SL2.40ch01	80860324	80860993	-	Solyc01g098650.2	5pMXE	-	-	-	-	-	-	-	-	-	1	3	0	-	-	-	-	-	-	AT1G54790	--	--
SL2.40ch01	80881866	80882494	+	Solyc01g098700.2	A3SS	-	-	-	-	-	-	-	-	-	-	-	-	-	-	-	0.28	2	5	AT5G27410	--	--
SL2.40ch01	80888613	80888953	+	Solyc01g098700.2	A5SS	0.94	18	1	1	32	0	1	26	0	1	14	0	1	18	0	1	33	0	AT5G27410	--	--
SL2.40ch01	80893729	80894583	-	Solyc01g098710.2	A5SS	-	-	-	-	-	-	-	-	-	0.21	4	15	-	-	-	-	-	-	AT5G43100	--	--
SL2.40ch01	80894702	80894792	-	Solyc01g098710.2	A3SS	0.61	8	5	-	-	-	-	-	-	0.61	8	5	0.18	2	9	-	-	-	AT5G43100	--	--
SL2.40ch01	80993859	80994961	+	Solyc01g098830.2	A5SS	-	-	-	-	-	-	-	-	-	-	-	-	0.2	2	8	0.53	7	6	AT3G05250	--	--
SL2.40ch01	81000996	81002584	+	Solyc01g098840.2	A5SS	-	-	-	-	-	-	0.24	6	19	-	-	-	-	-	-	-	-	-	AT5G27450	MVK	MEVALONATE KINASE
SL2.40ch01	81011822	81011909	+	Solyc01g098870.2	A3SS	0.45	5	6	0.66	4	2	0.6	9	6	0.52	13	12	0.47	8	9	0.42	6	8	AT1G54920	--	--
SL2.40ch01	81049876	81051342	+	Solyc01g098920.2	A5SS	-	-	-	-	-	-	-	-	-	0.25	2	6	-	-	-	-	-	-	AT5G27540	MIRO1	MIRO-related GTP-ase 1
SL2.40ch01	81071895	81073608	+	Solyc01g098950.1	5pMXE	1	2	0	-	-	-	-	-	-	1	2	0	-	-	-	-	-	-	AT3G04120	GAPC1	glyceraldehyde-3-phosphate dehydrogenase C subunit 1
SL2.40ch01	81105558	81106362	+	Solyc01g098990.2	A3SS	0.84	218	14	0.82	282	24	0.96	189	0	1	29	0	1	52	0	1	34	0	AT5G27560	--	--
SL2.40ch01	81105558	81106412	+	Solyc01g098990.2	MXE|81106449|81106906	0.93	297	20	0.91	356	34	-	-	-	-	-	-	-	-	-	-	-	-	AT5G27560	--	--
SL2.40ch01	81106449	81106906	+	Solyc01g098990.2	A5SS	-	-	-	-	-	-	0.96	272	4	1	120	0	1	178	0	1	175	0	AT5G27560	--	--
SL2.40ch01	81107019	81109504	+	Solyc01g098990.2	ES	-	-	-	-	-	-	-	-	-	0.28	26	56	-	-	-	-	-	-	AT5G27560	--	--
SL2.40ch01	81114557	81115869	-	Solyc01g099010.2	A3SS	0.66	2	1	-	-	-	-	-	-	-	-	-	-	-	-	-	-	-	AT1G28590	--	--
SL2.40ch01	81178588	81178892	+	Solyc01g099100.2	A3SS	0.15	2	11	-	-	-	-	-	-	-	-	-	-	-	-	-	-	-	AT5G27600	LACS7	long-chain acyl-CoA synthetase 7
SL2.40ch01	81199232	81200802	-	Solyc01g099110.2	A3SS	0.2	2	8	-	-	-	-	-	-	-	-	-	-	-	-	-	-	-	AT3G05350	--	--
SL2.40ch01	81215202	81216086	-	Solyc01g099140.2	A3SS	-	-	-	1	2	0	-	-	-	-	-	-	-	-	-	-	-	-	AT4G14950	KMS1	Killing Me Slowly 1
SL2.40ch01	81228482	81228743	+	Solyc01g099150.2	A3SS&ES|81228565:81228650	-	-	-	-	-	-	-	-	-	-	-	-	-	-	-	1	4	0	AT1G55020	LOX1	lipoxygenase 1
SL2.40ch01	81228650	81228743	+	Solyc01g099150.2	A3SS	-	-	-	-	-	-	-	-	-	1	45	0	1	21	0	1	97	0	AT1G55020	LOX1	lipoxygenase 1
SL2.40ch01	81287022	81288085	+	Solyc01g099220.2	A5SS	0.21	3	11	-	-	-	-	-	-	-	-	-	-	-	-	-	-	-	AT1G67500	REV3	recovery protein 3
SL2.40ch01	81302910	81304047	+	Solyc01g099260.2	ES	-	-	-	-	-	-	-	-	-	-	-	-	0.28	7	18	-	-	-	AT3G05345	--	--
SL2.40ch01	81305708	81305905	+	Solyc01g099260.2	A5SS	-	-	-	-	-	-	-	-	-	-	-	-	-	-	-	0.24	8	25	AT3G05345	--	--
SL2.40ch01	81317769	81320895	-	Solyc01g099280.2	ES	-	-	-	-	-	-	0.41	7	10	-	-	-	-	-	-	0.62	10	6	AT1G09020	SNF4	homolog of yeast sucrose nonfermenting 4
SL2.40ch01	81344321	81350849	-	Solyc01g099300.2	ES	-	-	-	-	-	-	-	-	-	-	-	-	-	-	-	0.57	4	3	AT1G19100	MORC6	Microrchidia 6
SL2.40ch01	81350982	81351091	-	Solyc01g099300.2	A3SS	0.25	2	6	-	-	-	-	-	-	-	-	-	-	-	-	-	-	-	AT1G19100	MORC6	Microrchidia 6
SL2.40ch01	81358907	81359114	-	Solyc01g099300.2	A5SS	-	-	-	-	-	-	-	-	-	-	-	-	0.25	2	6	-	-	-	AT1G19100	MORC6	Microrchidia 6
SL2.40ch01	81398687	81400602	+	Solyc01g099350.2	ES	-	-	-	-	-	-	0.21	8	30	-	-	-	-	-	-	0.16	2	10	AT3G05420	ACBP4	acyl-CoA binding protein 4
SL2.40ch01	81423943	81424793	-	Solyc01g099380.2	ES	-	-	-	-	-	-	-	-	-	1	5	0	-	-	-	-	-	-	AT5G16780	MDF	MERISTEM-DEFECTIVE
SL2.40ch01	81425400	81425486	-	Solyc01g099380.2	A3SS	-	-	-	-	-	-	-	-	-	1	10	0	-	-	-	1	17	0	AT5G16780	MDF	MERISTEM-DEFECTIVE
SL2.40ch01	81457412	81458787	+	Solyc01g099440.2	3pMXE	0.66	8	0	1	6	0	0.75	3	0	-	-	-	-	-	-	-	-	-	AT5G27680	RECQSIM	RECQ helicase SIM
SL2.40ch01	81457412	81472225	+	Solyc01g099440.2	3pMXE	-	-	-	-	-	-	-	-	-	1	8	0	-	-	-	1	4	0	AT5G27680	RECQSIM	RECQ helicase SIM
SL2.40ch01	81457412	81480073	+	Solyc01g099440.2	3pMXE	0.33	4	0	-	-	-	-	-	-	-	-	-	-	-	-	-	-	-	AT5G27680	RECQSIM	RECQ helicase SIM
SL2.40ch01	81467126	81467175	+	Solyc01g099460.1	cassetteExon	0.5	4	4	-	-	-	-	-	-	-	-	-	-	-	-	-	-	-	AT5G27680	RECQSIM	RECQ helicase SIM
SL2.40ch01	81471205	81471297	+	Solyc01g099460.1	A5SS	-	-	-	-	-	-	-	-	-	0.62	5	3	-	-	-	0.42	3	4	AT5G27680	RECQSIM	RECQ helicase SIM
SL2.40ch01	81472317	81479518	+	Solyc01g099460.1	3pMXE	-	-	-	0.5	2	0	-	-	-	1	6	0	-	-	-	-	-	-	AT5G27680	RECQSIM	RECQ helicase SIM
SL2.40ch01	81472317	81480073	+	Solyc01g099460.1	3pMXE	-	-	-	0.5	2	0	0.75	3	0	-	-	-	-	-	-	-	-	-	AT5G27680	RECQSIM	RECQ helicase SIM
SL2.40ch01	81489762	81490455	+	Solyc01g099500.1	A3SS&ES|81489862:81489972	-	-	-	-	-	-	-	-	-	-	-	-	-	-	-	0.25	2	6	AT5G27680	RECQSIM	RECQ helicase SIM
SL2.40ch01	81536730	81536813	-	Solyc01g099580.1	A3SS	1	2	0	-	-	-	-	-	-	-	-	-	-	-	-	-	-	-	AT1G47980	--	--
SL2.40ch01	81623082	81624627	+	Solyc01g099690.2	A5SS	-	-	-	-	-	-	-	-	-	-	-	-	-	-	-	0.21	3	11	AT1G09130	--	--
SL2.40ch01	81623106	81624513	+	Solyc01g099690.2	A3SS	-	-	-	0.24	9	28	0.29	9	17	-	-	-	-	-	-	-	-	-	AT1G09130	--	--
SL2.40ch01	81623106	81624612	+	Solyc01g099690.2	A3SS	-	-	-	-	-	-	0.16	5	17	-	-	-	-	-	-	-	-	-	AT1G09130	--	--
SL2.40ch01	81636117	81636194	+	Solyc01g099710.2	A5SS	0.66	2	1	0.71	5	2	0.88	8	1	0.5	2	2	0.66	4	2	0.96	49	2	AT3G05510	--	--
SL2.40ch01	81643774	81644392	+	Solyc01g099720.2	ES	-	-	-	-	-	-	-	-	-	-	-	-	-	-	-	0.16	11	56	AT3G05520	CPA	capping protein A
SL2.40ch01	81647877	81656889	+	Solyc01g099740.2	ES	0.61	19	12	0.6	6	4	0.72	8	3	0.75	12	4	0.84	11	2	0.66	8	4	AT5G27720	LSM4	SM-like protein 4
SL2.40ch01	81656653	81656889	+	Solyc01g099740.2	A5SS	0.72	50	0	0.87	42	0	0.76	26	0	0.52	13	0	0.35	6	0	0.46	7	0	AT5G27720	LSM4	SM-like protein 4
SL2.40ch01	81660427	81660736	+	Solyc01g099740.2	A5SS	1	76	0	1	79	0	1	69	0	1	92	0	1	80	0	1	76	0	AT5G27720	LSM4	SM-like protein 4
SL2.40ch01	81664120	81665093	+	Solyc01g099750.2	ES	-	-	-	-	-	-	-	-	-	-	-	-	-	-	-	0.45	5	6	AT5G27730	--	--
SL2.40ch01	81664557	81664647	+	Solyc01g099750.2	A5SS	-	-	-	1	2	0	1	2	0	1	21	0	1	3	0	1	7	0	AT5G27730	--	--
SL2.40ch01	81709637	81712289	-	Solyc01g099810.2	ES	-	-	-	0.85	17	3	-	-	-	-	-	-	-	-	-	-	-	-	AT1G09140	SR30	Serine/Arginine-Rich Protein Splicing Factor 30
SL2.40ch01	81712360	81712444	-	Solyc01g099810.2	A3SS	-	-	-	0.3	4	9	-	-	-	-	-	-	-	-	-	-	-	-	AT1G09140	SR30	Serine/Arginine-Rich Protein Splicing Factor 30
SL2.40ch01	81714188	81715483	-	Solyc01g099810.2	ES	-	-	-	-	-	-	-	-	-	-	-	-	-	-	-	0.27	3	8	AT1G09140	SR30	Serine/Arginine-Rich Protein Splicing Factor 30
SL2.40ch01	81715571	81715752	-	Solyc01g099810.2	A5SS	0.44	4	0	-	-	-	0.4	2	0	0.66	4	0	1	2	0	-	-	-	AT1G09140	SR30	Serine/Arginine-Rich Protein Splicing Factor 30
SL2.40ch01	81715571	81716706	-	Solyc01g099810.2	ES	0.71	5	2	-	-	-	0.6	3	2	1	2	0	-	-	-	-	-	-	AT1G09140	SR30	Serine/Arginine-Rich Protein Splicing Factor 30
SL2.40ch01	81773114	81773790	-	Solyc01g099880.2	ES	-	-	-	-	-	-	0.5	2	2	-	-	-	-	-	-	-	-	-	AT4G15920	SWEET17
SL2.40ch01	81803038	81803286	-	Solyc01g099930.2	A3SS	-	-	-	-	-	-	-	-	-	-	-	-	0.25	4	12	0.28	9	23	AT5G27860	--	--
SL2.40ch01	81803364	81803443	-	Solyc01g099930.2	A3SS	0.15	21	113	-	-	-	0.16	12	59	0.19	30	117	-	-	-	0.22	26	85	AT5G27860	--	--
SL2.40ch01	81819591	81819726	-	Solyc01g099970.2	cassetteExon	-	-	-	-	-	-	0.21	11	40	-	-	-	-	-	-	-	-	-	AT5G27920	--	--
SL2.40ch01	81822127	81823522	-	Solyc01g099970.2	ES	-	-	-	-	-	-	0.25	2	6	-	-	-	-	-	-	-	-	-	AT5G27920	--	--
SL2.40ch01	81822149	81822226	-	Solyc01g099970.2	A3SS	0.2	3	12	-	-	-	-	-	-	-	-	-	0.6	3	2	0.5	8	8	AT5G27920	--	--
SL2.40ch01	81860859	81862788	+	Solyc01g100020.2	ES	-	-	-	-	-	-	1	3	0	-	-	-	-	-	-	-	-	-	AT3G16785	PLDZETA1
SL2.40ch01	81866058	81866200	+	Solyc01g100020.2	A5SS	-	-	-	-	-	-	0.33	2	4	-	-	-	-	-	-	-	-	-	AT3G16785	PLDZETA1
SL2.40ch01	81918046	81918138	+	Solyc01g100050.2	A3SS	0.69	23	10	0.46	13	15	0.5	13	13	0.5	24	24	0.77	27	8	0.58	17	12	AT5G27030	TPR3	TOPLESS-related 3
SL2.40ch01	81962200	81962315	-	Solyc01g100110.2	A3SS	0.37	10	16	0.47	24	27	0.59	16	10	-	-	-	-	-	-	-	-	-	AT1G09160	--	--
SL2.40ch01	81998337	81999419	+	Solyc01g100170.2	A3SS	-	-	-	-	-	-	-	-	-	0.16	3	15	-	-	-	-	-	-	AT3G05710	SYP43	syntaxin of plants 43
SL2.40ch01	82006398	82007205	-	Solyc01g100180.2	A5SS	1	4	0	-	-	-	0.33	2	4	-	-	-	-	-	-	-	-	-	AT5G26940	DPD1	defective in pollen organelle DNA degradation1
SL2.40ch01	82090669	82092111	+	Solyc01g100260.2	A3SS	-	-	-	0.18	2	9	0.33	2	4	-	-	-	-	-	-	-	-	-	AT1G09195	--	--
SL2.40ch01	82092148	82092215	+	Solyc01g100260.2	A3SS	-	-	-	0.15	2	11	-	-	-	-	-	-	-	-	-	0.21	3	11	AT1G09195	--	--
SL2.40ch01	82127403	82130523	+	Solyc01g100290.2	ES	-	-	-	-	-	-	-	-	-	-	-	-	-	-	-	0.8	4	1	AT3G58650	TRM7	TON1 Recruiting Motif 7
SL2.40ch01	82161281	82161406	+	Solyc01g100330.2	A3SS	-	-	-	-	-	-	0.2	17	65	-	-	-	-	-	-	-	-	-	AT3G05760	--	--
SL2.40ch01	82186532	82186620	+	Solyc01g100370.2	A5SS	0.55	26	21	0.39	22	34	0.38	12	19	0.35	11	20	0.28	9	23	0.64	9	5	AT3G62550	--	--
SL2.40ch01	82309400	82310240	-	Solyc01g100540.2	ES	-	-	-	0.4	2	3	-	-	-	-	-	-	-	-	-	-	-	-	AT1G56460	--	--
SL2.40ch01	82380782	82381074	+	Solyc01g100650.2	ES	-	-	-	-	-	-	-	-	-	0.21	3	11	-	-	-	-	-	-	AT1G56500	--	--
SL2.40ch01	82383329	82383793	+	Solyc01g100650.2	A3SS	0.3	3	7	0.25	3	9	-	-	-	-	-	-	0.2	2	8	0.5	3	3	AT1G56500	--	--
SL2.40ch01	82385406	82386331	+	Solyc01g100650.2	A3SS	0.19	4	17	-	-	-	0.18	3	13	-	-	-	-	-	-	0.16	3	15	AT1G56500	--	--
SL2.40ch01	82404111	82404234	+	Solyc01g100660.2	A5SS	-	-	-	-	-	-	-	-	-	-	-	-	-	-	-	0.17	4	19	AT1G09250	--	--
SL2.40ch01	82421797	82422740	+	Solyc01g100690.2	A5SS	0.46	6	4	0.33	10	11	-	-	-	0.75	3	0	-	-	-	-	-	-	AT4G01960	--	--
SL2.40ch01	82421801	82422740	+	Solyc01g100690.2	A5SS	-	-	-	-	-	-	-	-	-	-	-	-	1	2	0	-	-	-	AT4G01960	--	--
SL2.40ch01	82422433	82422740	+	Solyc01g100690.2	A5SS	0.23	3	4	0.3	9	11	0.28	2	5	-	-	-	-	-	-	1	2	0	AT4G01960	--	--
SL2.40ch01	82424667	82424947	+	Solyc01g100690.2	A3SS	0.88	30	4	0.96	53	2	1	3	0	-	-	-	1	10	0	-	-	-	AT4G01960	--	--
SL2.40ch01	82424947	82424979	+	Solyc01g100690.2	cassetteExon	-	-	-	-	-	-	-	-	-	1	4	0	-	-	-	-	-	-	AT4G01960	--	--
SL2.40ch01	82439028	82441027	-	Solyc01g100720.2	ES	-	-	-	-	-	-	0.35	7	13	-	-	-	-	-	-	-	-	-	AT1G09270	IMPA-4	importin alpha isoform 4
SL2.40ch01	82462308	82462426	+	Solyc01g100740.2	cassetteExon	0.16	2	10	-	-	-	-	-	-	-	-	-	-	-	-	-	-	-	AT1G09300	--	--
SL2.40ch01	82462426	82463075	+	Solyc01g100740.2	A5SS	-	-	-	-	-	-	-	-	-	0.2	2	8	-	-	-	-	-	-	AT1G09300	--	--
SL2.40ch01	82506453	82506618	-	Solyc01g100820.2	A3SS	-	-	-	-	-	-	-	-	-	-	-	-	0.18	2	9	-	-	-	AT1G56590	ZIP4	ZIG SUPPRESSOR 4
SL2.40ch01	82506825	82508957	-	Solyc01g100820.2	ES	-	-	-	-	-	-	-	-	-	-	-	-	-	-	-	0.16	3	15	AT1G56590	ZIP4	ZIG SUPPRESSOR 4
SL2.40ch01	82516193	82516806	-	Solyc01g100840.2	A3SS	-	-	-	-	-	-	1	9	0	-	-	-	-	-	-	-	-	-	AT5G02280	--	--
SL2.40ch01	82530856	82530984	-	Solyc01g100870.2	ES	1	39	0	1	51	0	1	20	0	1	31	0	1	22	0	1	29	0	AT2G47170	ARF1A1C
SL2.40ch01	82554712	82556114	+	Solyc01g100900.2	ES	-	-	-	-	-	-	-	-	-	-	-	-	-	-	-	0.37	3	3	AT1G09380	UMAMIT25	Usually multiple acids move in and out Transporters 25
SL2.40ch01	82554712	82557281	+	Solyc01g100900.2	ES	-	-	-	-	-	-	-	-	-	-	-	-	-	-	-	0.25	2	3	AT1G09380	UMAMIT25	Usually multiple acids move in and out Transporters 25
SL2.40ch01	82557162	82570543	+	Solyc01g100900.2	3pMXE	-	-	-	-	-	-	-	-	-	0.19	14	59	0.29	12	29	-	-	-	AT1G09380	UMAMIT25	Usually multiple acids move in and out Transporters 25
SL2.40ch01	82581550	82582806	+	Solyc01g100920.2	ES	-	-	-	-	-	-	-	-	-	-	-	-	-	-	-	0.5	3	3	AT1G09380	UMAMIT25	Usually multiple acids move in and out Transporters 25
SL2.40ch01	82588633	82589896	+	Solyc01g100930.2	ES	-	-	-	-	-	-	0.75	3	1	-	-	-	-	-	-	-	-	-	AT1G09390	--	--
SL2.40ch01	82598370	82598515	-	Solyc01g100960.2	A3SS	0.22	2	7	0.25	2	6	-	-	-	-	-	-	-	-	-	-	-	-	AT1G09420	G6PD4	glucose-6-phosphate dehydrogenase 4
SL2.40ch01	82599256	82599595	-	Solyc01g100960.2	A3SS	-	-	-	1	4	0	1	2	0	-	-	-	-	-	-	-	-	-	AT1G09420	G6PD4	glucose-6-phosphate dehydrogenase 4
SL2.40ch01	82599709	82602182	-	Solyc01g100960.2	ES	-	-	-	-	-	-	-	-	-	-	-	-	0.33	4	8	-	-	-	AT1G09420	G6PD4	glucose-6-phosphate dehydrogenase 4
SL2.40ch01	82601126	82601667	-	Solyc01g100960.2	A5SS	0.33	2	4	-	-	-	-	-	-	-	-	-	-	-	-	-	-	-	AT1G09420	G6PD4	glucose-6-phosphate dehydrogenase 4
SL2.40ch01	82601667	82601711	-	Solyc01g100960.2	cassetteExon	-	-	-	0.38	5	8	-	-	-	-	-	-	-	-	-	-	-	-	AT1G09420	G6PD4	glucose-6-phosphate dehydrogenase 4
SL2.40ch01	82636277	82636700	-	Solyc01g101010.2	A5SS	-	-	-	0.5	5	5	-	-	-	-	-	-	-	-	-	-	-	-	AT5G26760	--	--
SL2.40ch01	82683505	82683768	-	Solyc01g101070.2	A3SS	-	-	-	0.33	2	4	-	-	-	-	-	-	-	-	-	-	-	-	AT3G53480	PIS1	polar auxin transport inhibitor sensitive 1
SL2.40ch01	82700272	82701187	+	Solyc01g101090.2	ES	-	-	-	-	-	-	0.18	4	16	-	-	-	-	-	-	-	-	-	AT5G15930	PAM1	plant adhesion molecule 1
SL2.40ch01	82700386	82701027	+	Solyc01g101090.2	A5SS	-	-	-	-	-	-	0.15	3	16	0.43	7	9	0.2	2	8	-	-	-	AT5G15930	PAM1	plant adhesion molecule 1
SL2.40ch01	82701086	82701192	+	Solyc01g101090.2	A3SS	-	-	-	-	-	-	0.16	5	26	-	-	-	-	-	-	0.18	5	22	AT5G15930	PAM1	plant adhesion molecule 1
SL2.40ch01	82702780	82706145	+	Solyc01g101090.2	ES	-	-	-	-	-	-	-	-	-	-	-	-	-	-	-	0.38	7	11	AT5G15930	PAM1	plant adhesion molecule 1
SL2.40ch01	82735940	82736027	-	Solyc01g101130.2	A5SS	-	-	-	0.17	13	63	-	-	-	-	-	-	-	-	-	-	-	-	AT5G26770	--	--
SL2.40ch01	82736493	82737798	-	Solyc01g101130.2	A3SS	0.65	19	10	0.63	26	14	0.51	34	32	0.57	22	11	0.68	20	9	0.6	20	11	AT5G26770	--	--
SL2.40ch01	82748899	82749407	+	Solyc01g101140.2	A3SS	0.33	2	4	-	-	-	-	-	-	-	-	-	0.16	2	10	-	-	-	AT3G62200	--	--
SL2.40ch01	82826139	82826393	-	Solyc01g101250.2	A3SS	0.15	9	49	-	-	-	-	-	-	-	-	-	-	-	-	-	-	-	AT5G26610	--	--
SL2.40ch01	82826294	82826393	-	Solyc01g101250.2	A3SS	-	-	-	-	-	-	0.21	16	56	0.19	16	60	0.18	13	54	0.23	16	46	AT5G26610	--	--
SL2.40ch01	82827364	82827979	-	Solyc01g101250.2	A3SS	-	-	-	-	-	-	-	-	-	0.3	12	27	0.15	3	16	-	-	-	AT5G26610	--	--
SL2.40ch01	82855136	82855240	+	Solyc01g102270.2	A5SS	-	-	-	-	-	-	-	-	-	1	3	0	1	2	0	-	-	-	AT3G05870	APC11	anaphase-promoting complex/cyclosome 11
SL2.40ch01	82855358	82858415	+	Solyc01g102270.2	A3SS	1	4	0	-	-	-	-	-	-	1	6	0	-	-	-	-	-	-	AT3G05870	APC11	anaphase-promoting complex/cyclosome 11
SL2.40ch01	82857289	82858055	-	Solyc01g102280.2	3pMXE	-	-	-	-	-	-	0.56	14	0	-	-	-	-	-	-	-	-	-
SL2.40ch01	82857603	82858055	-	Solyc01g102280.2	3pMXE	0.5	2	2	0.92	13	0	0.44	11	0	0.57	4	3	1	2	0	1	20	0
SL2.40ch01	82883700	82884071	+	Solyc01g102300.2	5pMXE	-	-	-	-	-	-	1	2	0	-	-	-	1	2	0	-	-	-	AT1G09530	POC1	PHOTOCURRENT 1
SL2.40ch01	82967184	82967984	+	Solyc01g102370.2	A3SS	-	-	-	-	-	-	-	-	-	-	-	-	-	-	-	0.25	3	9	AT5G26680	--	--
SL2.40ch01	82967984	82968149	+	Solyc01g102370.2	cassetteExon	-	-	-	-	-	-	0.17	6	28	-	-	-	-	-	-	-	-	-	AT5G26680	--	--
SL2.40ch01	82969108	82969668	+	Solyc01g102370.2	A5SS	-	-	-	-	-	-	-	-	-	0.18	2	9	-	-	-	-	-	-	AT5G26680	--	--
SL2.40ch01	82978026	82984708	+	Solyc01g102390.2	3pMXE	-	-	-	-	-	-	-	-	-	0.33	16	32	0.31	18	40	0.23	14	45	AT1G09560	PDGLP1	PLASMODESMAL GERMIN-LIKE PROTEIN 1
SL2.40ch01	83016554	83016862	-	Solyc01g102440.2	A3SS	1	10	0	1	4	0	-	-	-	-	-	-	-	-	-	-	-	-	AT3G05940	--	--
SL2.40ch01	83017094	83017537	-	Solyc01g102450.2	A5SS	1	6	0	-	-	-	-	-	-	-	-	-	-	-	-	-	-	-	AT5G26740	--	--
SL2.40ch01	83034747	83034829	-	Solyc01g102480.2	A3SS	0.66	4	2	0.57	4	3	0.72	8	3	0.77	7	2	0.66	8	4	1	11	0	AT3G05940	--	--
SL2.40ch01	83043419	83044330	+	Solyc01g102490.2	A3SS	-	-	-	-	-	-	-	-	-	-	-	-	-	-	-	0.4	2	3	AT4G32360	--	--
SL2.40ch01	83044848	83047606	+	Solyc01g102490.2	ES	-	-	-	-	-	-	0.44	8	10	-	-	-	-	-	-	-	-	-	AT4G32360	--	--
SL2.40ch01	83047946	83048131	+	Solyc01g102490.2	A3SS	-	-	-	-	-	-	0.16	4	3	-	-	-	-	-	-	-	-	-	AT4G32360	--	--
SL2.40ch01	83047946	83048226	+	Solyc01g102490.2	A3SS	0.92	23	0	1	26	0	0.72	18	3	1	37	0	1	29	0	1	17	0	AT4G32360	--	--
SL2.40ch01	83086139	83086222	-	Solyc01g102540.2	A5SS	-	-	-	-	-	-	-	-	-	0.42	6	8	0.37	3	5	-	-	-	AT1G33410	SAR1	SUPPRESSOR OF AUXIN RESISTANCE1
SL2.40ch01	83134951	83136328	-	Solyc01g102610.2	ES	-	-	-	-	-	-	0.16	5	25	-	-	-	-	-	-	-	-	-	AT5G49730	FRO6	ferric reduction oxidase 6
SL2.40ch01	83171052	83171180	+	Solyc01g102660.2	A5SS	0.75	30	10	0.91	43	4	1	18	0	1	65	0	1	50	0	1	57	0	AT2G02390	GSTZ1	glutathione S-transferase zeta 1
SL2.40ch01	83198535	83198628	+	Solyc01g102700.2	A3SS	-	-	-	-	-	-	-	-	-	-	-	-	-	-	-	0.22	2	7	AT5G49760	--	--
SL2.40ch01	83254620	83257232	+	Solyc01g102770.1	5pMXE	1	46	0	0.95	61	0	1	23	0	1	43	0	1	48	0	1	42	0	ATCG00300	YCF9
SL2.40ch01	83318728	83319328	-	Solyc01g102880.1	A5SS	-	-	-	-	-	-	-	-	-	1	5	0	-	-	-	-	-	-	AT5G36930	--	--
SL2.40ch01	83322595	83322682	-	Solyc01g102880.1	A3SS	-	-	-	-	-	-	0.22	2	7	-	-	-	-	-	-	-	-	-	AT5G36930	--	--
SL2.40ch01	83367196	83367603	+	Solyc01g102950.2	A5SS	-	-	-	0.16	8	40	-	-	-	-	-	-	0.2	11	44	-	-	-	AT2G32640	--	--
SL2.40ch01	83367686	83368045	+	Solyc01g102950.2	A3SS	-	-	-	0.16	4	21	0.4	10	15	-	-	-	0.2	7	28	0.24	8	25	AT2G32640	--	--
SL2.40ch01	83368186	83368733	+	Solyc01g102950.2	ES	-	-	-	-	-	-	-	-	-	-	-	-	-	-	-	0.15	9	51	AT2G32640	--	--
SL2.40ch01	83374202	83375191	+	Solyc01g102970.2	A3SS	-	-	-	-	-	-	0.66	4	2	-	-	-	-	-	-	-	-	-	AT4G24270	EMB140	EMBRYO DEFECTIVE 140
SL2.40ch01	83383095	83383600	+	Solyc01g102970.2	A3SS	-	-	-	-	-	-	-	-	-	0.4	2	3	-	-	-	-	-	-	AT4G24270	EMB140	EMBRYO DEFECTIVE 140
SL2.40ch01	83385856	83386293	+	Solyc01g102970.2	A5SS	-	-	-	-	-	-	0.15	3	16	-	-	-	-	-	-	-	-	-	AT4G24270	EMB140	EMBRYO DEFECTIVE 140
SL2.40ch01	83406852	83409014	+	Solyc01g102990.2	A5SS	-	-	-	-	-	-	0.27	3	8	-	-	-	-	-	-	-	-	-	AT5G49840	--	--
SL2.40ch01	83410656	83410782	+	Solyc01g102990.2	A3SS	-	-	-	-	-	-	-	-	-	-	-	-	-	-	-	0.17	3	14	AT5G49840	--	--
SL2.40ch01	83474549	83477839	-	Solyc01g103040.2	ES	-	-	-	-	-	-	0.35	7	13	-	-	-	-	-	-	-	-	-	AT5G49880	MAD1	mitotic arrest deficient 1
SL2.40ch01	83517880	83519709	-	Solyc01g103090.2	ES	-	-	-	-	-	-	-	-	-	-	-	-	-	-	-	0.39	9	14	AT1G10320	--	--
SL2.40ch01	83520962	83521981	-	Solyc01g103090.2	A5SS	-	-	-	0.6	3	1	0.6	6	3	0.5	5	5	0.8	4	1	-	-	-	AT1G10320	--	--
SL2.40ch01	83520962	83522895	-	Solyc01g103090.2	ES	-	-	-	-	-	-	-	-	-	-	-	-	-	-	-	1	2	0	AT1G10320	--	--
SL2.40ch01	83528424	83528513	+	Solyc01g103100.2	A5SS	-	-	-	-	-	-	0.21	8	30	-	-	-	-	-	-	-	-	-	AT1G10310	--	--
SL2.40ch01	83535476	83536251	+	Solyc01g103110.2	ES	-	-	-	-	-	-	0.33	2	4	-	-	-	-	-	-	0.26	5	14	AT2G23390	--	--
SL2.40ch01	83536308	83536441	+	Solyc01g103110.2	A5SS	-	-	-	-	-	-	0.2	2	8	0.18	4	18	-	-	-	0.57	11	8	AT2G23390	--	--
SL2.40ch01	83536639	83538908	+	Solyc01g103110.2	ES	-	-	-	-	-	-	0.22	28	94	-	-	-	-	-	-	0.4	29	43	AT2G23390	--	--
SL2.40ch01	83578513	83578742	+	Solyc01g103150.2	A3SS	-	-	-	0.6	3	2	-	-	-	-	-	-	-	-	-	-	-	-	AT1G10280	--	--
SL2.40ch01	83590567	83590635	-	Solyc01g103170.2	A3SS	-	-	-	-	-	-	-	-	-	-	-	-	-	-	-	0.2	27	106	AT4G18530	--	--
SL2.40ch01	83590705	83591049	-	Solyc01g103170.2	A3SS	-	-	-	-	-	-	0.4	8	12	-	-	-	-	-	-	0.15	19	106	AT4G18530	--	--
SL2.40ch01	83591820	83592277	-	Solyc01g103170.2	ES	-	-	-	-	-	-	0.31	13	28	-	-	-	-	-	-	0.17	52	252	AT4G18530	--	--
SL2.40ch01	83595457	83597236	-	Solyc01g103170.2	A5SS	-	-	-	-	-	-	0.2	2	8	-	-	-	-	-	-	-	-	-	AT4G18530	--	--
SL2.40ch01	83609969	83610043	+	Solyc01g103180.2	A3SS	-	-	-	-	-	-	-	-	-	-	-	-	-	-	-	1	2	0	AT1G10240	FRS11	FAR1-related sequence 11
SL2.40ch01	83614309	83616376	+	Solyc01g103190.2	5pMXE	0.57	19	0	1	32	0	0.82	19	0	-	-	-	-	-	-	-	-	-	AT4G21192	--	--
SL2.40ch01	83615037	83616376	+	Solyc01g103190.2	5pMXE	0.3	10	0	-	-	-	-	-	-	-	-	-	-	-	-	-	-	-	AT4G21192	--	--
SL2.40ch01	83615434	83616376	+	Solyc01g103190.2	5pMXE	-	-	-	-	-	-	0.17	4	0	-	-	-	-	-	-	-	-	-	AT4G21192	--	--
SL2.40ch01	83659831	83660295	+	Solyc01g103250.2	A5SS	0.5	2	2	-	-	-	0.75	3	1	-	-	-	1	3	0	-	-	-	AT5G08430	--	--
SL2.40ch01	83667984	83668200	+	Solyc01g103250.2	A3SS	1	21	0	1	26	0	1	23	0	1	26	0	1	18	0	1	12	0	AT5G08430	--	--
SL2.40ch01	83713572	83719033	+	Solyc01g103310.2	A5SS	-	-	-	1	7	0	-	-	-	-	-	-	-	-	-	-	-	-
SL2.40ch01	83719112	83722838	+	Solyc01g103310.2	A5SS	1	2	0	-	-	-	1	2	0	1	17	0	1	10	0	-	-	-
SL2.40ch01	83723025	83724032	+	Solyc01g103310.2	A5SS	-	-	-	-	-	-	1	2	0	1	3	0	-	-	-	-	-	-
SL2.40ch01	83724538	83725834	+	Solyc01g103310.2	A3SS	-	-	-	0.66	2	1	-	-	-	0.21	3	11	-	-	-	-	-	-
SL2.40ch01	83729380	83730481	+	Solyc01g103340.2	A3SS	-	-	-	-	-	-	-	-	-	1	13	0	1	18	0	1	9	0	AT5G08430	--	--
SL2.40ch01	83789940	83790834	+	Solyc01g103420.2	ES	-	-	-	-	-	-	-	-	-	-	-	-	-	-	-	0.26	4	11	AT1G33980	UPF3
SL2.40ch01	83797033	83797122	+	Solyc01g103420.2	A3SS	-	-	-	-	-	-	-	-	-	-	-	-	-	-	-	0.18	8	35	AT1G33980	UPF3
SL2.40ch01	83797270	83797378	+	Solyc01g103420.2	A3SS	1	38	0	1	40	0	1	36	0	1	65	0	1	31	0	1	50	0	AT1G33980	UPF3
SL2.40ch01	83840767	83841268	-	Solyc01g103480.2	A5SS	-	-	-	-	-	-	-	-	-	0.5	3	3	-	-	-	-	-	-	AT5G05010	--	--
SL2.40ch01	83890691	83891448	+	Solyc01g103540.2	A5SS	0.75	112	37	0.6	81	52	0.63	37	21	0.9	160	16	0.93	124	9	0.9	147	15	AT1G09810	ECT11	evolutionarily conserved C-terminal region 11
SL2.40ch01	83910132	83910214	-	Solyc01g103570.2	cassetteExon	-	-	-	-	-	-	-	-	-	-	-	-	-	-	-	0.33	2	4	AT1G58025	--	--
SL2.40ch01	83913233	83913971	+	Solyc01g103580.2	5pMXE	0.33	5	10	0.18	3	13	-	-	-	-	-	-	-	-	-	-	-	-	AT4G24310	--	--
SL2.40ch01	83958638	83959512	+	Solyc01g103650.2	ES	-	-	-	-	-	-	0.25	3	9	-	-	-	-	-	-	-	-	-	AT1G34340	--	--
SL2.40ch01	83959612	83960937	+	Solyc01g103650.2	ES	-	-	-	-	-	-	0.15	5	27	-	-	-	-	-	-	-	-	-	AT1G34340	--	--
SL2.40ch01	83961672	83962774	+	Solyc01g103650.2	ES	-	-	-	-	-	-	0.26	5	12	-	-	-	-	-	-	0.42	3	4	AT1G34340	--	--
SL2.40ch01	83962125	83962774	+	Solyc01g103650.2	ES	-	-	-	-	-	-	0.7	12	5	-	-	-	-	-	-	-	-	-	AT1G34340	--	--
SL2.40ch01	83962830	83963466	+	Solyc01g103650.2	ES	-	-	-	-	-	-	-	-	-	-	-	-	-	-	-	0.27	10	27	AT1G34340	--	--
SL2.40ch01	83975043	83976182	+	Solyc01g103660.2	ES	-	-	-	-	-	-	1	9	0	-	-	-	0.2	2	8	-	-	-	AT1G34340	--	--
SL2.40ch01	83975875	83976182	+	Solyc01g103660.2	A5SS	0.66	2	1	-	-	-	-	-	-	-	-	-	-	-	-	-	-	-	AT1G34340	--	--
SL2.40ch01	83981716	83983228	+	Solyc01g103670.2	ES	-	-	-	-	-	-	-	-	-	-	-	-	-	-	-	0.42	3	4	AT1G34340	--	--
SL2.40ch01	84005423	84006955	-	Solyc01g103690.2	A3SS	-	-	-	0.28	2	5	-	-	-	-	-	-	-	-	-	-	-	-	AT1G58060	--	--
SL2.40ch01	84011287	84012241	-	Solyc01g103690.2	A5SS	-	-	-	-	-	-	1	2	0	-	-	-	-	-	-	-	-	-	AT1G58060	--	--
SL2.40ch01	84052857	84054862	+	Solyc01g103760.2	ES	-	-	-	-	-	-	0.17	8	35	-	-	-	-	-	-	-	-	-	AT1G71900	--	--
SL2.40ch01	84082270	84083221	-	Solyc01g103800.2	ES	-	-	-	-	-	-	-	-	-	0.75	3	1	-	-	-	1	2	0	AT2G32060	--	--
SL2.40ch01	84187322	84188106	-	Solyc01g103950.2	A5SS	0.22	2	7	-	-	-	-	-	-	-	-	-	-	-	-	-	-	-	AT1G22940	THIE	THIAMINEE
SL2.40ch01	84213757	84213940	+	Solyc01g103970.2	A5SS	-	-	-	-	-	-	-	-	-	0.26	5	14	-	-	-	0.5	2	2	AT4G33940	--	--
SL2.40ch01	84213757	84214336	+	Solyc01g103970.2	A5SS&ES|84213940:84213991	-	-	-	-	-	-	-	-	-	-	-	-	-	-	-	0.28	2	5	AT4G33940	--	--
SL2.40ch01	84218310	84218576	+	Solyc01g103980.2	A3SS	-	-	-	-	-	-	-	-	-	-	-	-	0.23	3	10	-	-	-	AT4G33940	--	--
SL2.40ch01	84218310	84218960	+	Solyc01g103980.2	ES	-	-	-	-	-	-	-	-	-	-	-	-	-	-	-	0.71	5	2	AT4G33940	--	--
SL2.40ch01	84266597	84266708	-	Solyc01g104040.2	A3SS	-	-	-	-	-	-	-	-	-	0.39	29	45	-	-	-	0.62	17	10	AT1G71220	UGGT	UDP-GLUCOSE:GLYCOPROTEIN GLUCOSYLTRANSFERASE
SL2.40ch01	84297956	84298169	-	Solyc01g104060.2	A5SS	0.15	6	32	-	-	-	0.15	5	27	-	-	-	-	-	-	-	-	-	AT1G60990	--	--
SL2.40ch01	84323170	84337911	-	Solyc01g104100.2	5pMXE	-	-	-	-	-	-	-	-	-	0.42	25	34	0.21	25	93	-	-	-	AT2G28680	--	--
SL2.40ch01	84359561	84360242	+	Solyc01g104130.2	A3SS	0.2	5	19	0.18	5	22	0.28	2	5	0.62	5	3	0.46	6	7	0.62	5	3	AT2G17970	--	--
SL2.40ch01	84369916	84370845	+	Solyc01g104140.2	5pMXE	-	-	-	-	-	-	0.6	12	8	-	-	-	-	-	-	-	-	-	AT1G60890	--	--
SL2.40ch01	84474699	84475973	-	Solyc01g104300.2	A5SS	0.26	4	11	0.25	4	12	0.23	3	9	0.15	10	53	-	-	-	0.15	3	16	AT1G71240	--	--
SL2.40ch01	84492514	84494780	-	Solyc01g104320.2	ES	-	-	-	-	-	-	0.44	4	2	-	-	-	-	-	-	-	-	-	AT3G26070	--	--
SL2.40ch01	84492830	84493592	-	Solyc01g104320.2	ES	1	2	0	0.75	3	0	1	4	0	1	16	0	1	16	0	1	19	0	AT3G26070	--	--
SL2.40ch01	84492830	84494780	-	Solyc01g104320.2	ES	-	-	-	-	-	-	0.33	3	2	-	-	-	-	-	-	-	-	-	AT3G26070	--	--
SL2.40ch01	84493706	84494780	-	Solyc01g104320.2	A3SS	-	-	-	0.33	2	2	-	-	-	-	-	-	-	-	-	-	-	-	AT3G26070	--	--
SL2.40ch01	84493845	84494780	-	Solyc01g104320.2	A3SS	-	-	-	0.33	2	2	-	-	-	-	-	-	-	-	-	-	-	-	AT3G26070	--	--
SL2.40ch01	84495350	84495453	-	Solyc01g104320.2	A3SS	-	-	-	0.18	2	7	-	-	-	-	-	-	-	-	-	-	-	-	AT3G26070	--	--
SL2.40ch01	84495374	84495453	-	Solyc01g104320.2	A3SS	0.2	2	7	0.18	2	7	-	-	-	-	-	-	-	-	-	-	-	-	AT3G26070	--	--
SL2.40ch01	84517040	84517334	+	Solyc01g104350.2	A3SS	1	15	0	1	15	0	-	-	-	1	26	0	1	11	0	1	14	0	AT3G59670	--	--
SL2.40ch01	84540329	84540570	-	Solyc01g104410.2	A3SS	0.4	2	3	-	-	-	-	-	-	-	-	-	-	-	-	-	-	-	AT5G24750	--	--
SL2.40ch01	84565028	84587584	-	Solyc01g104430.1	5pMXE	-	-	-	-	-	-	-	-	-	0.33	2	4	-	-	-	-	-	-	AT1G59660	--	--
SL2.40ch01	84697326	84697418	+	Solyc01g104480.2	ES	1	33	0	1	32	0	1	45	0	1	24	0	1	32	0	1	40	0	AT1G36990	--	--
SL2.40ch01	84697326	84760781	+	Solyc01g104540.2	5pMXE	-	-	-	-	-	-	-	-	-	0.25	3	9	0.25	3	9	0.55	5	4	AT1G36990	--	--
SL2.40ch01	84724424	84725953	+	Solyc01g104490.2	ES	-	-	-	-	-	-	-	-	-	-	-	-	-	-	-	1	5	0	AT4G22970	RSW4	RADIALLY SWOLLEN 4
SL2.40ch01	84765579	84765695	+	Solyc01g104540.2	A3SS	-	-	-	-	-	-	0.26	4	11	-	-	-	-	-	-	-	-	-	AT1G36990	--	--
SL2.40ch01	84790074	84790317	+	Solyc01g104560.2	A3SS	0.17	16	75	-	-	-	-	-	-	0.26	16	45	-	-	-	-	-	-	AT1G15200	--	--
SL2.40ch01	84798948	84800749	+	Solyc01g104580.2	A3SS	-	-	-	-	-	-	-	-	-	-	-	-	-	-	-	0.4	2	3	AT2G01080	--	--
SL2.40ch01	84822206	84822959	-	Solyc01g104630.2	A5SS	1	12	0	0.9	9	0	0.85	6	1	0.83	5	1	-	-	-	1	3	0	AT2G06000	--	--
SL2.40ch01	84843419	84845429	+	Solyc01g104650.2	ES	-	-	-	-	-	-	0.21	18	66	-	-	-	-	-	-	0.15	3	16	AT1G03970	GBF4	G-box binding factor 4
SL2.40ch01	84852902	84853628	-	Solyc01g104670.2	ES	-	-	-	-	-	-	-	-	-	-	-	-	-	-	-	0.29	26	62	AT1G25280	TLP10	tubby like protein 10
SL2.40ch01	84860630	84872246	-	Solyc01g104700.2	3pMXE	-	-	-	-	-	-	-	-	-	0.32	59	125	0.31	73	156	0.6	129	83	AT5G55190	RAN3	RAN GTPase 3
SL2.40ch01	84862620	84863604	-	Solyc01g104680.2	A5SS	1	42	0	1	38	0	1	9	0	1	24	0	1	33	0	1	40	0	AT5G55190	RAN3	RAN GTPase 3
SL2.40ch01	84899881	84900265	-	Solyc01g104770.2	A5SS	-	-	-	-	-	-	0.51	14	7	-	-	-	-	-	-	-	-	-	AT3G12110	ACT11	actin-11
SL2.40ch01	84933538	84934851	-	Solyc01g104840.2	A3SS	0.67	64	12	0.71	101	14	0.73	61	8	0.26	27	27	0.19	19	39	-	-	-	AT3G26420	RZ-1A	RZ-1A
[truncated: 7,732 more rows]

## Sheet: IR_AS_all
Chomosome	Start	End	Strand	Tomato Gene	Type	C0_Ratio	C0_intron_avg_depth	C0_exon_avg_depth	C1_Ratio	C1_intron_avg_depth	C1_exon_avg_depth	C12_Ratio	C12_intron_avg_depth	C12_exon_avg_depth	Tsh0_Ratio	Tsh0_intron_avg_depth	Tsh0_exon_avg_depth	Tsh1_Ratio	Tsh1_intron_avg_depth	Tsh1_exon_avg_depth	Tsh12_Ratio	Tsh12_intron_avg_depth	Tsh12_exon_avg_depth	Tair Gene	GeneSymbol	Description
[truncated: 8,211 more rows]

[truncated: 1 more sheets: NIR_AS_all]
