# Supplementary material for: A comparison of the low temperature transcriptomes of two tomato genotypes that differ in freezing tolerance: Solanum lycopersicum and Solanum habrochaites
Source: BMC Plant Biol. 2015 Jun 6;15:132. doi: 10.1186/s12870-015-0521-6 (PMC4458020; doi:10.1186/s12870-015-0521-6)
Supplement: Additional file 6: — Distribution of each class of alternative splicing events. [file 12870_2015_521_MOESM6_ESM.xls]

## Sheet: class
samples	3pMXE	5pMXE	A3SS	A3SS&ES	A5SS	A5SS&ES	Cassette Exon	ES	IntronR	MXE	Total
C0	0.0302	0.0333	0.1971	0.0057	0.152	0.0057	0.022	0.053	0.4973	0.0039	1
C1	0.0299	0.0321	0.1757	0.0052	0.1447	0.0047	0.0164	0.0592	0.5292	0.0028	1
C12	0.0243	0.027	0.1477	0.0056	0.1211	0.0049	0.0112	0.139	0.517	0.0022	1
Tsh0	0.042	0.052	0.2205	0.005	0.1768	0.0096	0.0207	0.0663	0.4036	0.0033	1
Tsh1	0.0396	0.0461	0.2177	0.0061	0.1725	0.0076	0.013	0.0705	0.4259	0.0011	1
Tsh12	0.0283	0.0351	0.1652	0.0075	0.1294	0.0071	0.0086	0.1723	0.4449	0.0015	1
Total	0.0234	0.0298	0.1741	0.006	0.1315	0.0055	0.0187	0.1233	0.4842	0.0034	1
