# Supplementary material for: A comparison of the low temperature transcriptomes of two tomato genotypes that differ in freezing tolerance: Solanum lycopersicum and Solanum habrochaites
Source: BMC Plant Biol. 2015 Jun 6;15:132. doi: 10.1186/s12870-015-0521-6 (PMC4458020; doi:10.1186/s12870-015-0521-6)
Supplement: Additional file 7: — GO term analysis of differentially expressed alternative splicing genes (DASG). [file 12870_2015_521_MOESM7_ESM.xls]

## Sheet: Tsh0_vs_C0(S2vsS1 +)annotation
chromosome	start	end	strand	AStype	sample1_alt_reads	sample1_model_reads	sample1_ratio	sample2_alt_reads	sample2_model_reads	sample2_ratio	sample2_vs_sample1_diff (= sample2_ratio- sample1_ratio)	isoform	pvalue	tomato_gene	tair	genesymbol	product
SL2.40ch01	200252	209334	-	3pMXE	0	178	0	79	3	0.96	0.96	Solyc01g005290.2.1	7.5215e-64	Solyc01g005290.2	AT1G14820	--	--
SL2.40ch01	822978	826524	-	5pMXE	0	103	0	54	0	0.93	0.93	Solyc01g006190.2.1	1.94894e-43	Solyc01g006190.2	AT3G58040	SINAT2	seven in absentia of Arabidopsis 2
SL2.40ch01	74113910	74124796	-	5pMXE	0	5	0	5	0	0.5	0.5	Solyc01g087400.2.1	0.00793651	Solyc01g087400.2	AT3G52100	--	--
SL2.40ch01	75298755	75301395	+	ES	11	58	0.15	29	32	0.47	0.32	Solyc01g088800.2.1	0.000123343	Solyc01g088800.2	AT2G44710	--	--
SL2.40ch01	78941601	78942168	+	5pMXE	0	22	0	13	0	0.43	0.43	Solyc01g096070.2.1	6.77352e-10	Solyc01g096070.2	AT3G61830	ARF18	auxin response factor 18
SL2.40ch01	81107019	81109504	+	ES	4	289	0.01	26	56	0.28	0.27	Solyc01g098990.2.1	2.69542e-15	Solyc01g098990.2	AT5G27560	--	--
SL2.40ch01	81423943	81424793	-	ES	1	9	0.1	5	0	1	0.9	Solyc01g099380.2.1	0.001998	Solyc01g099380.2	AT5G16780	MDF	MERISTEM-DEFECTIVE
SL2.40ch01	81457412	81472225	+	3pMXE	0	12	0	8	0	1	1	Solyc01g099440.2.1	7.9384e-06	Solyc01g099440.2	AT5G27680	RECQSIM	RECQ helicase SIM
SL2.40ch01	82978026	82984708	+	3pMXE	0	37	0	16	32	0.33	0.33	Solyc01g102390.2.1	3.4534e-05	Solyc01g102390.2	AT1G09560	PDGLP1	PLASMODESMAL GERMIN-LIKE PROTEIN 1
SL2.40ch01	84860630	84872246	-	3pMXE	0	700	0	59	125	0.32	0.32	Solyc01g104700.2.1	1.2368e-44	Solyc01g104700.2	AT5G55190	RAN3	RAN GTPase 3
SL2.40ch01	85061801	85062434	-	5pMXE	2	16	0.11	12	4	0.57	0.46	Solyc01g104980.2.1	0.000308057	Solyc01g104980.2	AT1G22040	--	--
SL2.40ch01	88130240	88143416	-	5pMXE	0	14	0	5	2	0.71	0.71	Solyc01g109400.2.1	0.00103199	Solyc01g109400.2	AT4G36750	--	--
SL2.40ch01	89325622	89329428	+	3pMXE	0	69	0	6	1	0.85	0.85	Solyc01g111250.2.1	3.20192e-08	Solyc01g111250.2	AT4G38690	--	--
SL2.40ch02	31419877	31420743	+	5pMXE	0	14	0	11	0	0.3	0.3	Solyc02g065680.2.1	2.24346e-07	Solyc02g065680.2	AT3G30390	--	--
SL2.40ch02	41129139	41132755	+	5pMXE	0	416	0	20	20	0.5	0.5	Solyc02g082930.2.1	3.387e-24	Solyc02g082930.2	AT3G12500	PR3	PATHOGENESIS-RELATED 3
SL2.40ch02	43709638	43710814	+	ES	0	177	0	65	210	0.23	0.23	Solyc02g086460.2.1	3.52508e-16	Solyc02g086460.2	AT5G40450	--	--
SL2.40ch02	47555235	47555433	+	3pMXE	9	6	0.6	37	4	0.9	0.3	Solyc02g091730.1.1	0.0163153	Solyc02g091730.1	AT2G22720	--	--
SL2.40ch03	1097985	1098659	+	ES	4	11	0.26	26	4	0.86	0.6	Solyc03g006520.2.1	0.00011396	Solyc03g006520.2	AT4G21660	--	--
SL2.40ch03	7490942	7495790	+	5pMXE	0	48	0	8	10	0.44	0.44	Solyc03g025680.2.1	7.6186e-06	Solyc03g025680.2	AT5G52390	--	--
SL2.40ch03	11707194	11709315	+	5pMXE	1	15	0.06	15	26	0.36	0.3	Solyc03g043950.2.1	0.0244319	Solyc03g043950.2	AT2G22910	NAGS1	N-acetyl-l-glutamate synthase 1
SL2.40ch03	46543861	46577683	+	5pMXE	0	11	0	18	5	0.72	0.72	Solyc03g083190.1.1	1.52675e-05	Solyc03g083190.1	AT5G24280	GMI1	GAMMA-IRRADIATION AND MITOMYCIN C INDUCED 1
SL2.40ch03	56614493	56621307	-	3pMXE	3	76	0.04	8	22	0.26	0.22	Solyc03g112010.2.1	0.00132745	Solyc03g112010.2	AT3G48320	CYP71A21	cytochrome P450, family 71, subfamily A, polypeptide 21
SL2.40ch03	58564231	58566764	-	5pMXE	0	6	0	5	0	1	1	Solyc03g114550.1.1	0.0021645	Solyc03g114550.1	AT3G57030	--	--
SL2.40ch03	60620537	60622290	-	ES	0	27	0	9	11	0.45	0.45	Solyc03g117420.2.1	0.00012326	Solyc03g117420.2	AT1G15740	--	--
SL2.40ch03	63498306	63499115	+	ES	1	192	0.01	11	25	0.3	0.29	Solyc03g121300.2.1	3.61895e-09	Solyc03g121300.2	AT1G73040	--	--
SL2.40ch03	63628938	63636937	-	5pMXE	0	60	0	11	1	0.91	0.91	Solyc03g121490.2.1	3.97051e-12	Solyc03g121490.2
SL2.40ch04	2877082	2879090	+	ES	0	58	0	24	0	0.7	0.7	Solyc04g009470.2.1	3.06797e-21	Solyc04g009470.2	AT1G15780	NRB4	Non-Recognition-of-BTH 4
SL2.40ch04	3168923	3174638	-	5pMXE	0	35	0	10	4	0.71	0.71	Solyc04g009850.2.1	1.21808e-07	Solyc04g009850.2	AT1G06620	--	--
SL2.40ch04	58439686	58443694	+	5pMXE	0	7	0	10	0	0.9	0.9	Solyc04g074970.2.1	5.14192e-05	Solyc04g074970.2
SL2.40ch04	61347302	61347383	-	ES	0	6	0	13	0	1	1	Solyc04g079220.1.1	3.68568e-05	Solyc04g079220.1	AT4G37050	PLP4	PATATIN-like protein 4
SL2.40ch05	6330269	6331623	+	ES	41	22	0.65	95	0	1	0.35	Solyc05g013240.2.1	1.17014e-10	Solyc05g013240.2
SL2.40ch05	57517171	57536725	-	5pMXE	0	66	0	15	9	0.62	0.62	Solyc05g046200.2.1	2.85508e-11	Solyc05g046200.2
SL2.40ch05	59071295	59072325	-	ES	1	21	0.05	7	5	0.58	0.53	Solyc05g050020.2.1	0.000986935	Solyc05g050020.2	AT4G01270	--	--
SL2.40ch06	2965897	2976286	+	5pMXE	0	644	0	111	40	0.73	0.73	Solyc06g009040.2.1	3.84389e-102	Solyc06g009040.2	AT4G02520	GSTF2	glutathione S-transferase PHI 2
SL2.40ch06	33081021	33081410	+	5pMXE	1	17	0.06	6	10	0.35	0.29	Solyc06g053740.2.1	0.0348367	Solyc06g053740.2	AT5G43560	--	--
SL2.40ch06	36534837	36538619	-	5pMXE	24	49	0.32	16	10	0.61	0.29	Solyc06g064460.2.1	0.0188567	Solyc06g064460.2	AT3G62870	--	--
SL2.40ch06	40668801	40673620	-	3pMXE	0	1209	0	185	680	0.21	0.21	Solyc06g071880.2.1	1.53336e-76	Solyc06g071880.2	AT1G27400	--	--
SL2.40ch07	356977	366428	-	3pMXE	0	94	0	11	41	0.21	0.21	Solyc07g005460.2.1	5.52092e-06	Solyc07g005460.2	AT5G58003	CPL4	C-terminal domain phosphatase-like 4
SL2.40ch07	55202504	55205380	+	ES	0	94	0	12	41	0.22	0.22	Solyc07g044830.2.1	1.99053e-06	Solyc07g044830.2	AT4G14965	MAPR4	membrane-associated progesterone binding protein 4
SL2.40ch07	60809594	60828324	-	3pMXE	0	103	0	38	57	0.31	0.31	Solyc07g055490.2.1	6.06466e-15	Solyc07g055490.2	AT3G14690	CYP72A15	cytochrome P450, family 72, subfamily A, polypeptide 15
SL2.40ch07	62759028	62768487	+	ES	0	45	0	7	4	0.5	0.5	Solyc07g062910.2.1	1.42292e-06	Solyc07g062910.2	AT5G53940	--	--
SL2.40ch07	62762018	62768487	+	ES	0	35	0	8	1	0.66	0.66	Solyc07g062910.2.1	5.07807e-08	Solyc07g062910.2	AT5G53940	--	--
SL2.40ch07	63288282	63288715	-	ES	0	8	0	14	0	1	1	Solyc07g063650.2.1	3.12725e-06	Solyc07g063650.2	AT3G20630	UBP14	ubiquitin-specific protease 14
SL2.40ch08	948835	952789	+	ES	0	10	0	7	7	0.5	0.5	Solyc08g006270.1.1	0.0187574	Solyc08g006270.1	AT4G31615	--	--
SL2.40ch08	29461009	29468785	+	ES	0	80	0	5	3	0.62	0.62	Solyc08g042140.2.1	1.42946e-06	Solyc08g042140.2	AT1G54680	--	--
SL2.40ch08	42813142	42814176	-	ES	0	32	0	6	0	1	1	Solyc08g060830.2.1	3.62229e-07	Solyc08g060830.2	AT3G57650	LPAT2	lysophosphatidyl acyltransferase 2
SL2.40ch08	42838277	42842275	-	ES	0	96	0	5	3	0.41	0.41	Solyc08g060860.2.1	6.08944e-07	Solyc08g060860.2	AT5G25360	--	--
SL2.40ch08	53072485	53082217	+	3pMXE	0	4	0	13	0	0.86	0.86	Solyc08g066970.2.1	0.000420168	Solyc08g066970.2	AT4G32272	--	--
SL2.40ch08	53527834	53531437	-	5pMXE	0	40	0	7	6	0.53	0.53	Solyc08g067270.2.1	1.11325e-05	Solyc08g067270.2	AT5G21280	--	--
SL2.40ch08	58078073	58087732	-	3pMXE	0	246	0	59	152	0.27	0.27	Solyc08g076980.2.1	9.91471e-23	Solyc08g076980.2	AT4G17830	--	--
SL2.40ch08	58782691	58786368	+	5pMXE	0	1020	0	114	383	0.22	0.22	Solyc08g077720.2.1	3.39138e-60	Solyc08g077720.2	AT3G10950	--	--
SL2.40ch08	58981848	58992124	-	3pMXE	0	79	0	34	36	0.48	0.48	Solyc08g077930.2.1	2.47291e-14	Solyc08g077930.2	AT5G03290	IDH-V	isocitrate dehydrogenase V
SL2.40ch09	1294256	1295638	-	3pMXE	0	10	0	24	0	1	1	Solyc09g007760.2.1	7.62613e-09	Solyc09g007760.2	AT3G53420	PIP2A	plasma membrane intrinsic protein 2A
SL2.40ch09	1429665	1436719	+	3pMXE	1	467	0	580	20	0.96	0.96	Solyc09g007910.2.1	4.14702e-279	Solyc09g007910.2	AT2G37040	PAL1	PHE ammonia lyase 1
SL2.40ch09	2862463	2862563	-	ES	0	26	0	6	15	0.25	0.25	Solyc09g009430.2.1	0.00505366	Solyc09g009430.2	AT2G36250	FTSZ2-1
SL2.40ch09	39591837	39602200	+	3pMXE	0	7	0	5	0	0.26	0.26	Solyc09g055700.2.1	0.00126263	Solyc09g055700.2	AT3G14750	--	--
SL2.40ch09	63761871	63769156	+	3pMXE	0	591	0	115	0	1	1	Solyc09g082640.1.1	1.32889e-135	Solyc09g082640.1	AT4G14710	ATARD2
SL2.40ch09	64491564	64521647	+	5pMXE	0	261	0	157	273	0.26	0.26	Solyc09g084450.2.1	1.21039e-38	Solyc09g084450.2	AT2G38870	--	--
SL2.40ch09	64491564	64530791	+	5pMXE	2	263	0.01	781	1043	0.3	0.29	Solyc09g084470.2.1	2.84501e-55	Solyc09g084470.2	AT2G38870	--	--
SL2.40ch09	64510285	64521647	+	5pMXE	0	14	0	156	273	0.26	0.26	Solyc09g084450.2.1	0.00303295	Solyc09g084450.2	AT2G38870	--	--
SL2.40ch09	64525508	64535549	+	5pMXE	0	9	0	440	397	0.26	0.26	Solyc09g084480.2.1	0.00128873	Solyc09g084480.2	AT2G38870	--	--
SL2.40ch09	64525508	64578918	+	5pMXE	0	15	0	42	32	0.21	0.21	Solyc09g089530.2.1	2.22804e-05	Solyc09g089530.2	AT2G38870	--	--
SL2.40ch09	64530345	64535549	+	5pMXE	0	19	0	497	397	0.3	0.3	Solyc09g084480.2.1	2.59715e-07	Solyc09g084480.2	AT2G38870	--	--
SL2.40ch09	64530345	64578918	+	5pMXE	0	25	0	43	32	0.22	0.22	Solyc09g089530.2.1	4.74551e-08	Solyc09g089530.2	AT2G38870	--	--
SL2.40ch09	64538347	64578918	+	5pMXE	0	39	0	78	32	0.4	0.4	Solyc09g089530.2.1	1.34774e-16	Solyc09g089530.2	AT2G38870	--	--
SL2.40ch09	64555276	64573644	+	5pMXE	0	153	0	71	111	0.28	0.28	Solyc09g089520.2.1	6.29119e-23	Solyc09g089520.2	AT2G38870	--	--
SL2.40ch09	64566732	64573644	+	5pMXE	0	226	0	71	111	0.28	0.28	Solyc09g089520.2.1	1.07108e-29	Solyc09g089520.2	AT2G38870	--	--
SL2.40ch09	67480330	67482803	+	ES	0	14	0	6	7	0.42	0.42	Solyc09g098370.2.1	0.0057971	Solyc09g098370.2	AT1G48360	--	--
SL2.40ch10	1733862	1737227	+	ES	3	60	0.05	30	0	1	0.95	Solyc10g007340.2.1	2.48041e-21	Solyc10g007340.2	AT1G78810	--	--
SL2.40ch10	4379657	4381701	+	ES	7	4	0.63	59	0	1	0.37	Solyc10g012050.2.1	0.00035991	Solyc10g012050.2	AT4G00290	--	--
SL2.40ch10	33597756	33598865	-	ES	0	84	0	12	29	0.29	0.29	Solyc10g046930.1.1	4.48385e-07	Solyc10g046930.1	AT4G25730	--	--
SL2.40ch10	61217670	61218176	-	ES	0	182	0	12	43	0.21	0.21	Solyc10g080680.1.1	8.88181e-09	Solyc10g080680.1	AT3G03900	APK3	adenosine-5'-phosphosulfate (APS) kinase 3
SL2.40ch11	1179650	1180669	-	ES	0	406	0	84	72	0.53	0.53	Solyc11g006510.1.1	8.84515e-57	Solyc11g006510.1	AT5G04830	--	--
SL2.40ch11	47794329	47794578	-	3pMXE	19	56	0.2	38	20	0.61	0.41	Solyc11g065320.1.1	3.95809e-06	Solyc11g065320.1	AT3G21100	--	--
SL2.40ch11	50818155	50827749	+	5pMXE	0	33	0	7	3	0.5	0.5	Solyc11g069140.1.1	3.72392e-06	Solyc11g069140.1
SL2.40ch11	51983636	52001071	+	5pMXE	1	7	0.12	6	0	0.85	0.73	Solyc11g071450.1.1	0.004662	Solyc11g071450.1
SL2.40ch12	2247343	2247556	-	ES	0	198	0	56	77	0.42	0.42	Solyc12g008940.1.1	1.10704e-26	Solyc12g008940.1	AT2G19480	NFA2	NUCLEOSOME/CHROMATIN ASSEMBLY FACTOR GROUP A 2
SL2.40ch12	43507606	43509463	+	5pMXE	0	119	0	17	0	1	1	Solyc12g042700.1.1	5.41893e-22	Solyc12g042700.1	AT4G22000	--	--
SL2.40ch01	73540578	73543284	+	cassetteExon	0	3	0	8	0	1	1	Solyc01g086860.2.1	0.00606061	Solyc01g086860.2	AT4G25315	--	--
SL2.40ch02	42981290	42981379	+	cassetteExon	0	6	0	14	12	0.53	0.53	Solyc02g085570.2.1	0.0237996	Solyc02g085570.2	AT4G36690	ATU2AF65A
SL2.40ch02	47049768	47050743	+	MXE|47050835|47050961	0	57	0	8	4	0.66	0.66	Solyc02g091030.2.1	5.92002e-08	Solyc02g091030.2	AT5G63470	NF-YC4	nuclear factor Y, subunit C4
SL2.40ch03	59233584	59234804	+	cassetteExon	0	6	0	5	0	1	1	Solyc03g115510.1.1	0.0021645	Solyc03g115510.1
SL2.40ch04	33634802	33634960	-	cassetteExon	0	152	0	103	30	0.77	0.77	Solyc04g045620.2.1	1.21886e-50	Solyc04g045620.2
SL2.40ch04	61230296	61230808	-	cassetteExon	0	19	0	27	0	1	1	Solyc04g079040.2.1	2.40718e-13	Solyc04g079040.2	AT5G09640	SNG2	SINAPOYLGLUCOSE ACCUMULATOR 2
SL2.40ch05	11757800	11757853	-	cassetteExon	0	9	0	19	8	0.7	0.7	Solyc05g015710.2.1	0.000258223	Solyc05g015710.2	AT1G27290	--	--
SL2.40ch06	35477769	35479422	-	cassetteExon	0	5	0	14	0	1	1	Solyc06g061050.2.1	8.59993e-05	Solyc06g061050.2	AT1G32370	TTM1
SL2.40ch06	44005197	44005322	+	cassetteExon	0	28	0	73	32	0.69	0.69	Solyc06g076670.2.1	2.29931e-12	Solyc06g076670.2	AT1G07350	SR45a	serine/arginine rich-like protein 45a
SL2.40ch06	44005205	44005322	+	cassetteExon	0	28	0	73	32	0.69	0.69	Solyc06g076670.2.1	2.29931e-12	Solyc06g076670.2	AT1G07350	SR45a	serine/arginine rich-like protein 45a
SL2.40ch06	45268914	45269005	-	cassetteExon	0	4	0	12	0	1	1	Solyc06g083630.2.1	0.000549451	Solyc06g083630.2	AT1G30890	--	--
SL2.40ch07	58169309	58169353	+	cassetteExon	0	9	0	15	0	1	1	Solyc07g052340.2.1	7.64816e-07	Solyc07g052340.2	AT2G32415	--	--
SL2.40ch07	62759028	62766993	+	MXE|62767128|62768487	0	14	0	5	7	0.41	0.41	Solyc07g062910.2.1	0.0120401	Solyc07g062910.2	AT5G53940	--	--
SL2.40ch07	62760906	62766262	+	MXE|62767128|62768487	9	25	0.26	12	4	0.75	0.49	Solyc07g062910.2.1	0.00192337	Solyc07g062910.2	AT5G53940	--	--
SL2.40ch07	62760906	62766262	+	MXE|62767733|62768487	6	25	0.19	10	4	0.71	0.52	Solyc07g062910.2.1	0.00170474	Solyc07g062910.2	AT5G53940	--	--
SL2.40ch07	62766262	62767128	+	cassetteExon	9	42	0.17	12	6	0.66	0.49	Solyc07g062910.2.1	0.000230915	Solyc07g062910.2	AT5G53940	--	--
SL2.40ch07	62766262	62767733	+	cassetteExon	0	8	0	10	6	0.62	0.62	Solyc07g062910.2.1	0.00642853	Solyc07g062910.2	AT5G53940	--	--
SL2.40ch08	53213612	53214085	+	MXE|53214128|53215416	0	30	0	11	0	1	1	Solyc08g067090.2.1	3.1651e-10	Solyc08g067090.2	AT4G32420	--	--
SL2.40ch09	858321	858365	+	cassetteExon	15	14	0.51	90	10	0.9	0.39	Solyc09g007260.2.1	2.02803e-05	Solyc09g007260.2	AT2G28550	TOE1	TARGET OF EARLY ACTIVATION TAGGED (EAT) 1
SL2.40ch09	56139324	56139387	+	cassetteExon	0	21	0	37	22	0.62	0.62	Solyc09g061860.2.1	1.73139e-07	Solyc09g061860.2	AT3G07020	UGT80A2	UDP-glucosyl transferase 80A2
SL2.40ch11	3206121	3206621	-	cassetteExon	0	23	0	26	94	0.21	0.21	Solyc11g009090.1.1	0.0081196	Solyc11g009090.1	AT5G65260	--	--
SL2.40ch00	4314927	4315315	+	A3SS	0	18	0	12	23	0.34	0.34	Solyc00g006490.2.1	0.00442246	Solyc00g006490.2	AT1G07990	--	--
SL2.40ch01	830243	831941	+	A3SS	0	20	0	5	3	0.62	0.62	Solyc01g006200.2.1	0.000569801	Solyc01g006200.2
SL2.40ch01	34805904	34806392	+	A3SS	0	49	0	13	36	0.26	0.26	Solyc01g028930.2.1	9.77314e-05	Solyc01g028930.2	AT1G55520	TBP2	TATA binding protein 2
SL2.40ch01	64722341	64722430	-	A3SS	0	6	0	6	4	0.6	0.6	Solyc01g065720.2.1	0.0338412	Solyc01g065720.2	AT3G16785	PLDZETA1
SL2.40ch01	67445281	67445733	+	A3SS	0	159	0	15	53	0.22	0.22	Solyc01g066840.2.1	4.2506e-09	Solyc01g066840.2	AT5G27700	--	--
SL2.40ch01	70810373	70810552	+	A3SS	0	3	0	6	0	1	1	Solyc01g079210.2.1	0.0119048	Solyc01g079210.2	AT2G47210	--	--
SL2.40ch01	70961723	70961903	-	A3SS	9	28	0.24	119	15	0.88	0.64	Solyc01g079360.2.1	6.64027e-14	Solyc01g079360.2	AT2G34830	WRKY35	WRKY DNA-binding protein 35
SL2.40ch01	71975841	71978048	+	A3SS	12	31	0.27	24	17	0.54	0.27	Solyc01g080240.2.1	0.00775526	Solyc01g080240.2	AT5G19010	MPK16	mitogen-activated protein kinase 16
SL2.40ch01	72433236	72434066	+	A3SS	38	70	0.35	103	41	0.71	0.36	Solyc01g080670.2.1	1.15991e-08	Solyc01g080670.2	AT5G18830	SPL7	squamosa promoter binding protein-like 7
SL2.40ch01	82827364	82827979	-	A3SS	0	14	0	12	27	0.3	0.3	Solyc01g101250.2.1	0.0230631	Solyc01g101250.2	AT5G26610	--	--
SL2.40ch01	84266597	84266708	-	A3SS	0	20	0	29	45	0.39	0.39	Solyc01g104040.2.1	0.000262258	Solyc01g104040.2	AT1G71220	UGGT	UDP-GLUCOSE:GLYCOPROTEIN GLUCOSYLTRANSFERASE
SL2.40ch01	84958397	84958958	-	A3SS	1	21	0.05	11	29	0.27	0.22	Solyc01g104880.2.1	0.0421813	Solyc01g104880.2	AT5G57190	PSD2	phosphatidylserine decarboxylase 2
SL2.40ch01	89039388	89039490	-	A3SS	1	3	0.25	7	0	0.53	0.28	Solyc01g110640.1.1	0.0242424	Solyc01g110640.1	AT4G35520	MLH3	MUTL protein homolog 3
SL2.40ch01	89112209	89112416	-	A3SS	5	7	0.27	9	0	0.75	0.48	Solyc01g110820.2.1	0.00712074	Solyc01g110820.2	AT1G09230	--	--
SL2.40ch01	89196693	89198015	-	A3SS	7	88	0.07	7	11	0.38	0.31	Solyc01g111020.2.1	0.00143179	Solyc01g111020.2	AT4G34830	PDE346	PIGMENT DEFECTIVE 346
SL2.40ch01	90154416	90156967	+	A3SS	0	15	0	8	22	0.26	0.26	Solyc01g112310.2.1	0.0381789	Solyc01g112310.2	AT4G35440	CLCE	CHLORIDE CHANNEL E
SL2.40ch02	1387999	1388438	+	A3SS	0	72	0	5	6	0.45	0.45	Solyc02g005180.2.1	1.59122e-05	Solyc02g005180.2	AT1G54730	--	--
SL2.40ch02	18922560	18922675	+	A3SS	0	14	0	7	3	0.7	0.7	Solyc02g032330.2.1	0.000346717	Solyc02g032330.2	AT2G26260	AT3BETAHSD/D2	3beta-hydroxysteroid-dehydrogenase/decarboxylase isoform 2
SL2.40ch02	28785921	28789052	-	A3SS	0	27	0	5	20	0.2	0.2	Solyc02g062520.2.1	0.0204428	Solyc02g062520.2	AT3G52260	--	--
SL2.40ch02	31899300	31900017	+	A3SS	0	27	0	38	0	1	1	Solyc02g067090.2.1	6.90515e-19	Solyc02g067090.2	AT1G13030	--	--
SL2.40ch02	31904172	31904307	+	A3SS	0	48	0	9	35	0.2	0.2	Solyc02g067090.2.1	0.00081603	Solyc02g067090.2	AT1G13030	--	--
SL2.40ch02	33644229	33645301	-	A3SS	8	2	0.8	33	0	1	0.2	Solyc02g069100.2.1	0.0498339	Solyc02g069100.2	AT1G02305	--	--
SL2.40ch02	34256134	34258032	-	A3SS	0	3	0	11	0	1	1	Solyc02g069860.2.1	0.00274725	Solyc02g069860.2	AT1G30500	NF-YA7	nuclear factor Y, subunit A7
SL2.40ch02	39010235	39011820	+	A3SS	0	11	0	10	13	0.43	0.43	Solyc02g080120.1.1	0.0135098	Solyc02g080120.1	AT4G21200	GA2OX8	gibberellin 2-oxidase 8
SL2.40ch02	40022539	40025650	-	A3SS	0	7	0	8	6	0.5	0.5	Solyc02g081520.2.1	0.0179567	Solyc02g081520.2	AT3G02680	NBS1	nijmegen breakage syndrome 1
SL2.40ch02	42904996	42905070	-	A3SS	9	520	0.02	13	31	0.29	0.27	Solyc02g085420.2.1	1.59369e-10	Solyc02g085420.2	AT3G50670	U1SNRNP
SL2.40ch02	48879110	48879601	-	A3SS	4	15	0.21	12	7	0.63	0.42	Solyc02g093430.2.1	0.0201131	Solyc02g093430.2	AT3G27540	--	--
SL2.40ch03	45208558	45212446	-	A3SS	0	44	0	11	16	0.4	0.4	Solyc03g079850.2.1	5.09184e-06	Solyc03g079850.2	AT5G05930	GC1	guanylyl cyclase 1
SL2.40ch03	54377412	54377575	+	A3SS	9	10	0.45	17	2	0.89	0.44	Solyc03g098620.2.1	0.0127669	Solyc03g098620.2	AT1G48380	RHL1	ROOT HAIRLESS 1
SL2.40ch03	56358046	56358135	+	A3SS	0	3	0	7	0	1	1	Solyc03g111660.2.1	0.00833333	Solyc03g111660.2	AT3G48380	--	--
SL2.40ch03	56711427	56712180	-	A3SS	9	70	0.11	16	22	0.37	0.26	Solyc03g112160.2.1	0.00048606	Solyc03g112160.2	AT5G26990	--	--
SL2.40ch03	60606019	60606635	+	A3SS	0	11	0	9	6	0.56	0.56	Solyc03g117410.2.1	0.00241155	Solyc03g117410.2	AT1G15750	WSIP1	WUS-INTERACTING PROTEIN 1
SL2.40ch03	61728409	61728967	+	A3SS	0	31	0	23	41	0.35	0.35	Solyc03g118890.2.1	2.57867e-05	Solyc03g118890.2	AT1G18030	--	--
SL2.40ch03	62311490	62311612	+	A3SS	0	23	0	8	10	0.44	0.44	Solyc03g119710.2.1	0.000457968	Solyc03g119710.2	AT3G18500	--	--
SL2.40ch03	62351746	62353573	-	A3SS	10	32	0.2	20	17	0.54	0.34	Solyc03g119750.2.1	0.0100668	Solyc03g119750.2	AT1G73930	--	--
SL2.40ch03	64427812	64427912	+	A3SS	12	335	0.03	57	113	0.33	0.3	Solyc03g123560.2.1	5.27373e-20	Solyc03g123560.2	AT3G14200	--	--
SL2.40ch04	35337	35572	-	A3SS	2	5	0.28	8	0	1	0.72	Solyc04g005030.2.1	0.00699301	Solyc04g005030.2	AT5G17530	--	--
SL2.40ch04	2338402	2339353	-	A3SS	0	86	0	26	29	0.47	0.47	Solyc04g008690.2.1	2.21285e-13	Solyc04g008690.2	AT1G60670	--	--
SL2.40ch04	2513939	2514556	-	A3SS	0	8	0	14	0	1	1	Solyc04g008900.2.1	3.12725e-06	Solyc04g008900.2	AT3G50150	--	--
SL2.40ch04	3285631	3288232	+	A3SS	1	7	0.12	6	0	1	0.88	Solyc04g009970.2.1	0.004662	Solyc04g009970.2	AT1G60560	--	--
SL2.40ch04	50937919	50938599	-	A3SS	5	20	0.2	15	16	0.48	0.28	Solyc04g054140.2.1	0.0484032	Solyc04g054140.2	AT2G22010	RKP	related to KPC1
SL2.40ch04	55880107	55881926	+	A3SS	2	31	0.06	49	37	0.56	0.5	Solyc04g071350.2.1	2.13492e-07	Solyc04g071350.2	AT1G76850	SEC5A	exocyst complex component sec5
SL2.40ch04	57225723	57226025	-	A3SS	0	11	0	6	5	0.28	0.28	Solyc04g072670.2.1	0.0123839	Solyc04g072670.2	AT4G39680	--	--
SL2.40ch04	58303157	58303241	-	A3SS	0	141	0	27	0	1	1	Solyc04g074800.2.1	8.18211e-32	Solyc04g074800.2	AT5G30490	--	--
SL2.40ch05	1163443	1163529	-	A3SS	8	4	0.66	17	0	1	0.34	Solyc05g006540.2.1	0.0208412	Solyc05g006540.2	AT3G01320	SNL1	SIN3-like 1
SL2.40ch05	1311569	1312429	-	A3SS	0	265	0	14	39	0.26	0.26	Solyc05g006650.2.1	2.59081e-12	Solyc05g006650.2	AT1G59640	ZCW32
SL2.40ch05	2483642	2483798	+	A3SS	65	299	0.17	204	63	0.76	0.59	Solyc05g008060.2.1	4.11258e-51	Solyc05g008060.2	AT1G70940	PIN3	PIN-FORMED 3
SL2.40ch05	15575262	15576549	+	A3SS	0	13	0	6	3	0.66	0.66	Solyc05g016330.2.1	0.00112581	Solyc05g016330.2	AT4G15110	CYP97B3	cytochrome P450, family 97, subfamily B, polypeptide 3
SL2.40ch05	20574017	20577147	+	A3SS	0	35	0	19	26	0.39	0.39	Solyc05g018340.2.1	2.28329e-06	Solyc05g018340.2	AT4G28990	--	--
SL2.40ch05	51251994	51252095	+	A3SS	0	148	0	5	12	0.29	0.29	Solyc05g041530.2.1	6.45469e-06	Solyc05g041530.2	AT5G25770	--	--
SL2.40ch05	61280206	61280317	-	A3SS	505	571	0.45	982	491	0.65	0.2	Solyc05g051750.2.1	2.24482e-23	Solyc05g051750.2
SL2.40ch05	63932919	63933152	-	A3SS	3	13	0.19	15	1	0.55	0.36	Solyc05g055010.2.1	3.85206e-05	Solyc05g055010.2	AT3G04500	--	--
SL2.40ch05	64187513	64187970	+	A3SS	0	33	0	26	4	0.86	0.86	Solyc05g055360.2.1	7.67271e-14	Solyc05g055360.2	AT3G52240	--	--
SL2.40ch06	8116328	8116414	+	A3SS	4	31	0.11	18	0	1	0.89	Solyc06g011560.2.1	1.13205e-10	Solyc06g011560.2	AT1G10660	--	--
SL2.40ch06	23691258	23691444	-	A3SS	22	18	0.55	39	9	0.79	0.24	Solyc06g036640.2.1	0.0106827	Solyc06g036640.2	AT5G28910	--	--
SL2.40ch06	38567033	38567131	-	A3SS	0	24	0	12	0	1	1	Solyc06g068060.2.1	7.98928e-10	Solyc06g068060.2	AT4G31880	--	--
SL2.40ch06	39213448	39213625	+	A3SS	0	21	0	5	11	0.31	0.31	Solyc06g069020.2.1	0.0100207	Solyc06g069020.2	AT1G18070	--	--
SL2.40ch06	39271817	39272282	-	A3SS	21	109	0.15	63	69	0.47	0.32	Solyc06g069090.2.1	3.94029e-08	Solyc06g069090.2	AT1G48830	--	--
SL2.40ch06	40663234	40663860	+	A3SS	6	19	0.24	50	0	1	0.76	Solyc06g071860.2.1	6.17405e-13	Solyc06g071860.2	AT5G63260	--	--
SL2.40ch06	45055189	45055314	+	A3SS	0	32	0	8	31	0.2	0.2	Solyc06g083300.2.1	0.00677143	Solyc06g083300.2	AT3G25150	--	--
SL2.40ch06	45617181	45617270	+	A3SS	0	16	0	8	2	0.8	0.8	Solyc06g084070.2.1	2.88041e-05	Solyc06g084070.2	AT5G43700	IAA4	indole-3-acetic acid inducible 4
SL2.40ch07	1518786	1519046	-	A3SS	0	134	0	68	146	0.31	0.31	Solyc07g006650.2.1	4.29058e-17	Solyc07g006650.2	AT5G57655	--	--
SL2.40ch07	1700186	1701004	+	A3SS	0	39	0	34	33	0.5	0.5	Solyc07g006830.2.1	2.80748e-09	Solyc07g006830.2	AT5G57580	--	--
SL2.40ch07	3097300	3097630	-	A3SS	6	5	0.54	15	0	1	0.46	Solyc07g008320.2.1	0.00702341	Solyc07g008320.2	AT4G29900	CIF1	COMPACT INFLORESCENCE 1
SL2.40ch07	13485798	13485960	-	A3SS	0	20	0	5	16	0.23	0.23	Solyc07g020790.2.1	0.0478424	Solyc07g020790.2	AT1G67300	--	--
SL2.40ch07	48766656	48766731	+	A3SS	0	5	0	15	0	1	1	Solyc07g040980.2.1	6.44995e-05	Solyc07g040980.2	AT4G29790	--	--
SL2.40ch07	60720206	60721267	-	A3SS	0	77	0	41	74	0.35	0.35	Solyc07g055320.2.1	2.30211e-11	Solyc07g055320.2	AT2G30950	VAR2	VARIEGATED 2
SL2.40ch07	63606119	63606251	-	A3SS&ES|63606120:63606146	0	18	0	8	7	0.34	0.34	Solyc07g064110.2.1	0.000463478	Solyc07g064110.2	AT4G04790	--	--
SL2.40ch07	64118052	64118143	+	A3SS	1	3	0.25	5	0	1	0.75	Solyc07g064930.2.1	0.047619	Solyc07g064930.2	AT4G26780	MGE2	mitochondrial GrpE 2
SL2.40ch08	3252518	3256238	+	A3SS	0	3	0	43	0	1	1	Solyc08g013880.2.1	6.58762e-05	Solyc08g013880.2	AT2G30700	--	--
SL2.40ch08	16769999	16773697	+	A3SS	0	3	0	11	0	1	1	Solyc08g023460.2.1	0.00274725	Solyc08g023460.2	AT5G46150	--	--
SL2.40ch08	42815860	42815990	-	A3SS	0	9	0	19	6	0.76	0.76	Solyc08g060840.1.1	9.54219e-05	Solyc08g060840.1	AT4G15090	FAR1	FAR-RED IMPAIRED RESPONSE 1
SL2.40ch08	57038661	57040840	+	A3SS	0	49	0	25	23	0.52	0.52	Solyc08g075750.2.1	3.05681e-10	Solyc08g075750.2	AT5G45390	NCLPP4	NUCLEAR-ENCODED CLP PROTEASE P4
SL2.40ch08	57994218	57994420	+	A3SS	2	30	0.06	7	5	0.58	0.52	Solyc08g076900.2.1	0.000576773	Solyc08g076900.2
SL2.40ch08	58371328	58372555	-	A3SS	2	12	0.14	10	7	0.52	0.38	Solyc08g077300.2.1	0.0244684	Solyc08g077300.2	AT5G26667	PYR6
SL2.40ch08	60688673	60689113	-	A3SS	3	36	0.08	11	28	0.28	0.2	Solyc08g080200.2.1	0.0362346	Solyc08g080200.2	AT4G22990	--	--
SL2.40ch08	62201000	62202119	-	A3SS	0	41	0	10	21	0.32	0.32	Solyc08g082170.2.1	8.27139e-05	Solyc08g082170.2	AT4G23820	--	--
SL2.40ch09	504158	504334	+	A3SS	1	52	0.02	7	12	0.36	0.34	Solyc09g005730.2.1	0.000229438	Solyc09g005730.2	AT5G02580	--	--
SL2.40ch09	1600683	1600811	-	A3SS	0	51	0	28	11	0.71	0.71	Solyc09g008130.2.1	1.08241e-14	Solyc09g008130.2	AT3G12780	PGK1	phosphoglycerate kinase 1
SL2.40ch09	4324328	4325107	-	A3SS	12	19	0.38	64	0	1	0.62	Solyc09g010970.2.1	3.13336e-12	Solyc09g010970.2	AT4G33580	BCA5	beta carbonic anhydrase 5
SL2.40ch09	58952120	58953748	-	A3SS&ES|58952550:58952595	92	27	0.76	27	0	0.96	0.2	Solyc09g065300.2.1	0.00438047	Solyc09g065300.2	AT4G02725	--	--
SL2.40ch09	61055781	61056957	+	A3SS	4	21	0.16	6	3	0.66	0.5	Solyc09g072880.2.1	0.00875575	Solyc09g072880.2	AT3G14110	FLU	FLUORESCENT IN BLUE LIGHT
SL2.40ch09	63209899	63210032	+	A3SS	0	75	0	7	22	0.2	0.2	Solyc09g076020.2.1	7.34715e-05	Solyc09g076020.2	AT3G22425	IGPD	imidazoleglycerol-phosphate dehydratase
SL2.40ch09	63746389	63746499	+	A3SS	4	401	0.01	112	0	1	0.99	Solyc09g082630.2.1	7.63913e-110	Solyc09g082630.2	AT5G43850	ATARD4
SL2.40ch09	65319437	65319713	+	A3SS	0	18	0	17	19	0.44	0.44	Solyc09g090460.2.1	0.000341928	Solyc09g090460.2	AT1G80770	PDE318	pigment defective 318
SL2.40ch09	66075812	66077097	-	A3SS	0	14	0	6	3	0.66	0.66	Solyc09g091440.2.1	0.00083212	Solyc09g091440.2	AT4G38130	RPD3A
SL2.40ch10	24358377	24358821	+	A3SS	0	10	0	14	14	0.5	0.5	Solyc10g044890.1.1	0.00600578	Solyc10g044890.1	AT5G49960	--	--
SL2.40ch10	60744921	60745272	-	A3SS	0	5	0	6	0	1	1	Solyc10g080000.1.1	0.0021645	Solyc10g080000.1	AT3G10330	--	--
SL2.40ch10	62996491	62996847	-	A3SS	0	92	0	24	29	0.43	0.43	Solyc10g083990.1.1	4.86274e-13	Solyc10g083990.1	AT2G36895	--	--
SL2.40ch12	3767002	3767088	-	A3SS	0	9	0	14	7	0.66	0.66	Solyc12g010830.1.1	0.00093953	Solyc12g010830.1	AT2G31130	--	--
SL2.40ch01	453841	454200	+	A5SS	5	20	0.2	7	3	0.7	0.5	Solyc01g005640.2.1	0.0145826	Solyc01g005640.2	AT3G10250	--	--
SL2.40ch01	66352712	66352900	+	A5SS	0	29	0	6	10	0.37	0.37	Solyc01g066310.2.1	0.000983173	Solyc01g066310.2	AT3G06810	IBR3	IBA-RESPONSE 3
SL2.40ch01	70580799	70580890	-	A5SS	0	9	0	10	0	0.32	0.32	Solyc01g074010.2.1	1.08251e-05	Solyc01g074010.2	AT2G32850	--	--
SL2.40ch01	72299352	72299482	+	A5SS	25	17	0.59	16	1	0.94	0.35	Solyc01g080540.2.1	0.0113461	Solyc01g080540.2	AT3G21510	AHP1	histidine-containing phosphotransmitter 1
SL2.40ch01	74339319	74342388	+	A5SS	14	476	0.03	50	0	0.96	0.93	Solyc01g087620.2.1	3.63153e-58	Solyc01g087620.2
SL2.40ch01	74724960	74725090	+	A5SS	0	212	0	9	29	0.23	0.23	Solyc01g088100.2.1	1.79383e-08	Solyc01g088100.2	AT3G51950	--	--
SL2.40ch01	77550881	77550983	+	A5SS	0	6	0	51	5	0.91	0.91	Solyc01g094230.2.1	7.51531e-06	Solyc01g094230.2	AT3G47390	PyrR	pyrimidine reductase
SL2.40ch01	82700386	82701027	+	A5SS	1	15	0.06	7	9	0.43	0.37	Solyc01g101090.2.1	0.0372513	Solyc01g101090.2	AT5G15930	PAM1	plant adhesion molecule 1
SL2.40ch01	83086139	83086222	-	A5SS	0	9	0	6	8	0.42	0.42	Solyc01g102540.2.1	0.0480549	Solyc01g102540.2	AT1G33410	SAR1	SUPPRESSOR OF AUXIN RESISTANCE1
SL2.40ch01	83171052	83171180	+	A5SS	30	10	0.75	65	0	1	0.25	Solyc01g102660.2.1	2.93832e-05	Solyc01g102660.2	AT2G02390	GSTZ1	glutathione S-transferase zeta 1
SL2.40ch01	86315690	86316539	+	A5SS	7	570	0.01	580	404	0.58	0.57	Solyc01g106790.2.1	2.31333e-144	Solyc01g106790.2	AT1G50020	--	--
SL2.40ch01	87423144	87423250	+	A5SS	6	11	0.35	24	0	1	0.65	Solyc01g108300.2.1	3.91712e-06	Solyc01g108300.2	AT2G03500	--	--
SL2.40ch01	87746353	87746853	+	A5SS	0	9	0	9	12	0.42	0.42	Solyc01g108800.2.1	0.0288946	Solyc01g108800.2	AT5G65940	CHY1	beta-hydroxyisobutyryl-CoA hydrolase 1
SL2.40ch02	6531121	6531519	+	A5SS	613	502	0.54	528	0	1	0.46	Solyc02g014150.2.1	1.6106e-106	Solyc02g014150.2	AT5G23120	HCF136	HIGH CHLOROPHYLL FLUORESCENCE 136
SL2.40ch02	26961322	26961488	+	A5SS	0	111	0	21	37	0.35	0.35	Solyc02g055440.2.1	1.02263e-11	Solyc02g055440.2	AT3G19800	--	--
SL2.40ch02	29442093	29442324	+	A5SS	0	11	0	10	6	0.58	0.58	Solyc02g062920.2.1	0.00105485	Solyc02g062920.2	AT4G36690	ATU2AF65A
SL2.40ch02	36352380	36352466	+	A5SS	13	460	0.03	16	20	0.44	0.41	Solyc02g075610.2.1	3.88867e-13	Solyc02g075610.2	AT3G27530	MAG4	MAIGO 4
SL2.40ch02	37717548	37717755	+	A5SS	9	3	0.75	19	0	1	0.25	Solyc02g078470.2.1	0.0489433	Solyc02g078470.2
SL2.40ch02	43705428	43705545	+	A5SS	21	131	0.14	61	110	0.35	0.21	Solyc02g086460.2.1	6.17083e-06	Solyc02g086460.2	AT5G40450	--	--
SL2.40ch02	45287228	45288232	+	A5SS	0	13	0	12	0	1	1	Solyc02g088720.2.1	1.92297e-07	Solyc02g088720.2	AT4G00830	LIF2	LHP1-Interacting Factor 2
SL2.40ch02	45479750	45479820	+	A5SS	0	3	0	5	0	0.62	0.62	Solyc02g088990.1.1	0.0178571	Solyc02g088990.1	AT4G35520	MLH3	MUTL protein homolog 3
SL2.40ch03	10134741	10138403	-	A5SS	0	5	0	11	2	0.84	0.84	Solyc03g034160.2.1	0.00245098	Solyc03g034160.2
SL2.40ch03	24384791	24384957	-	A5SS	0	5	0	5	0	1	1	Solyc03g058950.2.1	0.00793651	Solyc03g058950.2	AT5G15070	--	--
SL2.40ch03	58002202	58002462	+	A5SS	0	35	0	11	2	0.84	0.84	Solyc03g113910.2.1	3.45206e-09	Solyc03g113910.2	AT5G14920	--	--
SL2.40ch03	58129267	58129350	-	A5SS	14	7	0.6	31	1	0.96	0.36	Solyc03g114030.2.1	0.00442779	Solyc03g114030.2	AT5G62890	--	--
SL2.40ch03	59177026	59177149	-	A5SS	10	5	0.66	14	0	1	0.34	Solyc03g115390.2.1	0.0421456	Solyc03g115390.2	AT1G32490	ESP3	ENHANCED SILENCING PHENOTYPE 3
SL2.40ch03	64388220	64388352	+	A5SS	11	72	0.13	30	54	0.35	0.22	Solyc03g123500.2.1	0.00106586	Solyc03g123500.2	AT1G53910	RAP2.12	related to AP2 12
SL2.40ch04	63012090	63012722	-	A5SS	1	29	0.03	7	9	0.43	0.4	Solyc04g081440.2.1	0.0013646	Solyc04g081440.2	AT4G34860	A/N-InvB	alkaline/neutral invertase B
SL2.40ch05	5507617	5508255	-	A5SS	0	61	0	7	17	0.29	0.29	Solyc05g012230.2.1	7.01205e-05	Solyc05g012230.2	AT5G61040	--	--
SL2.40ch05	6156748	6156891	+	A5SS	0	34	0	10	38	0.2	0.2	Solyc05g013050.2.1	0.00429561	Solyc05g013050.2	AT1G26670	VTI1B
SL2.40ch05	8090057	8091117	-	A5SS	24	7	0.77	37	1	0.97	0.2	Solyc05g014280.2.1	0.0187427	Solyc05g014280.2	AT4G27670	HSP21	heat shock protein 21
SL2.40ch05	63394482	63394654	+	A5SS	2	17	0.11	32	0	1	0.89	Solyc05g054310.2.1	1.15767e-11	Solyc05g054310.2	AT1G04170	EIF2 GAMMA	eukaryotic translation initiation factor 2 gamma subunit
SL2.40ch05	64295430	64295834	-	A5SS	11	50	0.18	2	0	1	0.82	Solyc05g055550.2.1	0.0399386	Solyc05g055550.2	AT3G10405	--	--
SL2.40ch06	35184109	35184238	-	A5SS	3	46	0.06	5	13	0.27	0.21	Solyc06g060770.2.1	0.0277953	Solyc06g060770.2	AT5G47435	--	--
SL2.40ch06	35946175	35946338	-	A5SS	0	15	0	15	12	0.55	0.55	Solyc06g062670.2.1	0.000190043	Solyc06g062670.2	AT3G13810	IDD11	indeterminate(ID)-domain 11
SL2.40ch06	36055955	36056020	-	A5SS	2	11	0.15	20	9	0.68	0.53	Solyc06g062860.2.1	0.00215833	Solyc06g062860.2	AT3G14010	CID4	CTC-interacting domain 4
SL2.40ch06	38587646	38587843	+	A5SS	16	6	0.43	22	0	0.78	0.35	Solyc06g068090.2.1	0.0211397	Solyc06g068090.2	AT3G15730	PLDALPHA1	phospholipase D alpha 1
SL2.40ch06	45923553	45923859	-	A5SS	1	15	0.06	5	4	0.55	0.49	Solyc06g084550.2.1	0.0118577	Solyc06g084550.2	AT3G62880	ATOEP16-4
SL2.40ch06	45939760	45939854	+	A5SS	11	16	0.4	30	15	0.66	0.26	Solyc06g084570.2.1	0.0486951	Solyc06g084570.2	AT4G02405	--	--
SL2.40ch07	283263	284167	-	A5SS	0	12	0	16	9	0.64	0.64	Solyc07g005360.2.1	0.000209167	Solyc07g005360.2	AT1G06780	GAUT6	galacturonosyltransferase 6
SL2.40ch07	61260063	61260527	+	A5SS	0	60	0	11	35	0.23	0.23	Solyc07g056030.2.1	4.79894e-05	Solyc07g056030.2	AT1G17210	ILP1	IAP-like protein 1
SL2.40ch07	62745286	62746628	+	A5SS&ES|62745844:62745892	0	53	0	5	0	1	1	Solyc07g062890.2.1	2.1824e-07	Solyc07g062890.2	AT5G53940	--	--
SL2.40ch08	18471444	18471542	+	A5SS	0	61	0	7	17	0.28	0.28	Solyc08g028690.2.1	7.01205e-05	Solyc08g028690.2	AT3G51680	SDR2	short-chain dehydrogenase/reductase 2
SL2.40ch08	54181113	54181256	+	A5SS	0	23	0	10	36	0.21	0.21	Solyc08g067920.2.1	0.024539	Solyc08g067920.2	AT4G32620	--	--
SL2.40ch09	1753317	1754487	-	A5SS	0	67	0	15	0	1	1	Solyc09g008290.2.1	1.00328e-16	Solyc09g008290.2	AT3G53220	--	--
SL2.40ch09	5014192	5014817	-	A5SS	0	6	0	5	4	0.55	0.55	Solyc09g011730.2.1	0.043956	Solyc09g011730.2	AT3G09250	--	--
SL2.40ch10	2240831	2241821	+	A5SS	0	14	0	14	32	0.3	0.3	Solyc10g008110.2.1	0.0262088	Solyc10g008110.2	AT1G06290	ATACX3
SL2.40ch10	46997874	46997976	-	A5SS	0	333	0	82	35	0.57	0.57	Solyc10g051110.1.1	2.75043e-62	Solyc10g051110.1	AT3G18890	Tic62	translocon at the inner envelope membrane of chloroplasts 62
SL2.40ch10	64669866	64669956	-	A5SS	1	18	0.05	19	35	0.35	0.3	Solyc10g086550.1.1	0.0150787	Solyc10g086550.1	AT2G29080	ftsh3	FTSH protease 3
SL2.40ch11	36343213	36344470	+	A5SS	2	19	0.1	30	26	0.53	0.43	Solyc11g044900.1.1	0.000535526	Solyc11g044900.1	AT3G45750	--	--
SL2.40ch11	50703116	50703224	-	A5SS	4	8	0.33	16	4	0.8	0.47	Solyc11g069040.2.1	0.0212732	Solyc11g069040.2	AT1G08110	--	--
SL2.40ch12	15394653	15394723	-	A5SS	0	15	0	19	12	0.54	0.54	Solyc12g021290.1.1	5.3201e-05	Solyc12g021290.1	AT3G49660	WDR5a	human WDR5 (WD40 repeat) homolog a
SL2.40ch12	63789662	63790869	+	A5SS	0	11	0	5	0	0.62	0.62	Solyc12g096610.1.1	0.000228938	Solyc12g096610.1	AT2G31870	TEJ	Sanskrit for 'bright'
SL2.40ch12	64963408	64964338	+	A5SS	3	45	0.06	6	0	1	0.94	Solyc12g099490.1.1	3.25239e-06	Solyc12g099490.1	AT1G16810	--	--
chromosome	start	end	strand	AStype	sample1_average depth	sample1_model_reads	sample1_ratio	sample2_average depth	sample2_model_reads	sample2_ratio	sample2_vs_sample1_diff	isoform	pvalue	tomato_gene	tair	genesymbol	product
SL2.40ch01	56954467	56954606	-	IntronR	7.41	3	0.711816	10.67	0	1	0.288184	Solyc01g057840.2.1	0.0902256	Solyc01g057840.2	AT5G49930	emb1441	embryo defective 1441
SL2.40ch01	77946776	77946888	-	IntronR	28.62	36	0.442897	66.33	33	0.667774	0.224877	Solyc01g094770.2.1	0.00613314	Solyc01g094770.2	AT2G45980	ATI1	ATG8-interacting protein 1
SL2.40ch01	89349341	89349411	-	IntronR	205.07	86	0.704538	114.12	6	0.95005	0.245512	Solyc01g111300.2.1	4.22891e-09	Solyc01g111300.2	AT2G21060	GRP2B	glycine-rich protein 2B
SL2.40ch02	37715833	37717755	+	IntronR	9.28	3	0.7557	17.55	0	1	0.2443	Solyc02g078470.2.1	0.0541872	Solyc02g078470.2
SL2.40ch03	6727689	6727825	-	IntronR	27.57	12	0.69674	37.63	0	1	0.30326	Solyc03g019800.2.1	0.000190977	Solyc03g019800.2	AT5G41020	--	--
SL2.40ch03	7988250	7988332	-	IntronR	11.4	123	0.0848214	21.56	37	0.368169	0.283348	Solyc03g026210.2.1	4.01274e-06	Solyc03g026210.2	AT5G52100	CRR1	chlororespiration reduction 1
SL2.40ch03	48329783	48329959	+	IntronR	2.25	5	0.310345	10.59	1	0.913719	0.603374	Solyc03g093520.2.1	0.00954592	Solyc03g093520.2	AT5G61580	PFK4	phosphofructokinase 4
SL2.40ch03	53127776	53127967	+	IntronR	11.88	15	0.441964	4.72	0	1	0.558036	Solyc03g097360.2.1	0.045641	Solyc03g097360.2	AT5G17560	--	--
SL2.40ch03	60457397	60458613	+	IntronR	8.56	6	0.587912	9.72	0	1	0.412088	Solyc03g117200.2.1	0.0507905	Solyc03g117200.2	AT1G80630	--	--
SL2.40ch04	48861663	48861830	+	IntronR	7.3	4	0.646018	9.37	0	1	0.353982	Solyc04g051120.2.1	0.0941176	Solyc04g051120.2	AT1G08530	--	--
SL2.40ch04	61565744	61565953	-	IntronR	44.78	40	0.528191	39.65	3	0.92966	0.401469	Solyc04g079550.2.1	2.76043e-06	Solyc04g079550.2	AT2G30440	TPP	thylakoid processing peptide
SL2.40ch05	2717027	2717169	+	IntronR	30.72	42	0.422442	35.39	0	1	0.577558	Solyc05g008350.2.1	3.078e-10	Solyc05g008350.2	AT2G01320	ABCG7	ATP-binding cassette G7
SL2.40ch05	51251396	51251496	+	IntronR	43.83	166	0.208883	15.45	1	0.93921	0.730326	Solyc05g041530.2.1	5.26839e-09	Solyc05g041530.2	AT5G25770	--	--
SL2.40ch05	62865362	62865444	+	IntronR	23.67	12	0.663583	24.35	1	0.960552	0.296969	Solyc05g053650.2.1	0.00912888	Solyc05g053650.2	AT2G32730	--	--
SL2.40ch06	44430976	44431177	+	IntronR	3.42	4	0.460916	11.71	0	1	0.539084	Solyc06g082220.2.1	0.00902993	Solyc06g082220.2	AT5G58470	TAF15b	TBP-associated factor 15B
SL2.40ch07	51404701	51404791	-	IntronR	4.09	3	0.576869	10.62	0	1	0.423131	Solyc07g041750.2.1	0.0428922	Solyc07g041750.2	AT5G35570	--	--
SL2.40ch07	52904842	52904937	-	IntronR	118.52	123	0.490725	26.34	0	1	0.509275	Solyc07g042440.2.1	5.02306e-08	Solyc07g042440.2	AT3G26060	PRXQ	peroxiredoxin Q
SL2.40ch07	53421373	53421483	+	IntronR	12.69	6	0.678973	10.52	0	1	0.321027	Solyc07g042620.2.1	0.0612555	Solyc07g042620.2	AT2G07340	PFD1	PREFOLDIN 1
SL2.40ch07	56339948	56340077	-	IntronR	8.78	31	0.220714	15.22	0	1	0.779286	Solyc07g047800.2.1	1.09877e-07	Solyc07g047800.2	AT3G01980	--	--
SL2.40ch07	63054657	63054870	-	IntronR	19.3	37	0.342806	18.45	0	1	0.657194	Solyc07g063340.2.1	4.86397e-07	Solyc07g063340.2	AT1G52910	--	--
SL2.40ch08	57994218	57994363	+	IntronR	11.1	24	0.316239	31.1	5	0.861496	0.545257	Solyc08g076900.2.1	2.94768e-06	Solyc08g076900.2
SL2.40ch09	57356160	57356284	+	IntronR	4.13	3	0.579243	10.69	0	1	0.420757	Solyc09g064470.2.1	0.0428922	Solyc09g064470.2	AT2G20370	MUR3	MURUS 3
SL2.40ch10	1096729	1097536	+	IntronR	21.04	12	0.636804	15.62	0	1	0.363196	Solyc10g006530.2.1	0.0045696	Solyc10g006530.2	AT3G01440	PQL2	PsbQ-like 2
SL2.40ch10	2753345	2753480	+	IntronR	20.99	8	0.724043	13.84	0	1	0.275957	Solyc10g008670.2.1	0.0387142	Solyc10g008670.2	AT3G29670	PMAT2	phenolic glucoside malonyltransferase 2
SL2.40ch10	47515834	47515934	+	IntronR	193.01	51	0.790992	58.35	0	1	0.209008	Solyc10g051380.1.1	8.23425e-06	Solyc10g051380.1	AT2G21660	GRP7	GLYCINE-RICH RNA-BINDING PROTEIN 7
SL2.40ch11	53184230	53184327	+	IntronR	2.76	3	0.479167	10.06	0	1	0.520833	Solyc11g072940.1.1	0.0357143	Solyc11g072940.1	AT1G07705	--	--
SL2.40ch12	61833689	61833814	-	IntronR	48.88	16	0.753391	15.48	0	1	0.246609	Solyc12g087890.1.1	0.0330132	Solyc12g087890.1	AT5G09460	--	--

## Sheet: Tsh0_vs_C0(S2vsS1 +)cluster_
Annotation Cluster 1	Enrichment Score: 4.281109034415824
Category	Term	Count	%	PValue	Genes	List Total	Pop Hits	Pop Total	Fold Enrichment	Bonferroni	Benjamini	FDR
SMART	SM00360:RRM	13	5.60345	1.54319e-06	AT1G09230, AT5G65260, AT5G58470, AT3G50670, AT4G36690, AT1G07350, AT3G51950, AT3G21100, AT2G21660, AT3G04500, AT4G00830, AT2G44710, AT3G25150	69	250	7691	5.79612	9.10444e-05	9.10444e-05	0.001541
INTERPRO	IPR012677:Nucleotide-binding, alpha-beta plait	13	5.60345	3.37313e-06	AT1G09230, AT5G65260, AT5G58470, AT3G50670, AT4G36690, AT1G07350, AT3G51950, AT3G21100, AT2G21660, AT3G04500, AT4G00830, AT2G44710, AT3G25150	193	248	20885	5.67243	0.00130792	0.00130792	0.0046839
INTERPRO	IPR000504:RNA recognition motif, RNP-1	13	5.60345	3.6565e-06	AT1G09230, AT5G65260, AT5G58470, AT3G50670, AT4G36690, AT1G07350, AT3G51950, AT3G21100, AT2G21660, AT3G04500, AT4G00830, AT2G44710, AT3G25150	193	250	20885	5.62705	0.00141772	0.00070911	0.00507737
GOTERM_MF_FAT	GO:0003723~RNA binding	16	6.89655	0.394498	AT1G09230, AT5G65260, AT5G58003, AT3G50670, AT3G51950, AT1G07350, AT3G18500, AT4G36690, AT3G52260, AT2G21660, AT3G21100, AT2G21060, AT3G04500, AT4G00830, AT2G44710, AT3G25150	151	1351	14806	1.16125	1	0.987547	99.864
Annotation Cluster 2	Enrichment Score: 2.0830379693299585
Category	Term	Count	%	PValue	Genes	List Total	Pop Hits	Pop Total	Fold Enrichment	Bonferroni	Benjamini	FDR
GOTERM_CC_FAT	GO:0009534~chloroplast thylakoid	11	4.74138	0.000739179	AT3G26060, AT3G18890, AT5G45390, AT2G30440, AT5G23120, AT3G14110, AT2G30950, AT4G35440, AT1G50020, AT3G01440, AT2G29080	118	347	13779	3.70168	0.0889623	0.0305797	0.852678
GOTERM_CC_FAT	GO:0031976~plastid thylakoid	11	4.74138	0.000739179	AT3G26060, AT3G18890, AT5G45390, AT2G30440, AT5G23120, AT3G14110, AT2G30950, AT4G35440, AT1G50020, AT3G01440, AT2G29080	118	347	13779	3.70168	0.0889623	0.0305797	0.852678
GOTERM_CC_FAT	GO:0031984~organelle subcompartment	11	4.74138	0.000772494	AT3G26060, AT3G18890, AT5G45390, AT2G30440, AT5G23120, AT3G14110, AT2G30950, AT4G35440, AT1G50020, AT3G01440, AT2G29080	118	349	13779	3.68047	0.0927814	0.0240491	0.890951
GOTERM_CC_FAT	GO:0055035~plastid thylakoid membrane	10	4.31034	0.000812138	AT3G26060, AT3G18890, AT5G45390, AT5G23120, AT3G14110, AT2G30950, AT4G35440, AT1G50020, AT3G01440, AT2G29080	118	290	13779	4.02659	0.0973054	0.020266	0.936479
GOTERM_CC_FAT	GO:0009535~chloroplast thylakoid membrane	10	4.31034	0.000812138	AT3G26060, AT3G18890, AT5G45390, AT5G23120, AT3G14110, AT2G30950, AT4G35440, AT1G50020, AT3G01440, AT2G29080	118	290	13779	4.02659	0.0973054	0.020266	0.936479
GOTERM_CC_FAT	GO:0042651~thylakoid membrane	10	4.31034	0.00115768	AT3G26060, AT3G18890, AT5G45390, AT5G23120, AT3G14110, AT2G30950, AT4G35440, AT1G50020, AT3G01440, AT2G29080	118	305	13779	3.82856	0.135801	0.0240319	1.33249
GOTERM_CC_FAT	GO:0034357~photosynthetic membrane	10	4.31034	0.00199113	AT3G26060, AT3G18890, AT5G45390, AT5G23120, AT3G14110, AT2G30950, AT4G35440, AT1G50020, AT3G01440, AT2G29080	118	330	13779	3.53852	0.222081	0.0352401	2.28172
GOTERM_CC_FAT	GO:0009579~thylakoid	12	5.17241	0.00303984	AT3G26060, AT3G18890, AT5G45390, AT3G12780, AT2G30440, AT5G23120, AT3G14110, AT2G30950, AT4G35440, AT1G50020, AT3G01440, AT2G29080	118	491	13779	2.85388	0.318598	0.041727	3.46427
GOTERM_CC_FAT	GO:0044436~thylakoid part	10	4.31034	0.00318812	AT3G26060, AT3G18890, AT5G45390, AT5G23120, AT3G14110, AT2G30950, AT4G35440, AT1G50020, AT3G01440, AT2G29080	118	354	13779	3.29862	0.33125	0.0394358	3.63041
GOTERM_CC_FAT	GO:0044435~plastid part	18	7.75862	0.00386047	AT5G52100, AT3G26060, AT5G45390, AT3G12780, AT2G30440, AT3G14110, AT4G35440, AT1G50020, AT2G36250, AT3G01440, AT4G00290, AT3G18890, AT3G62880, AT4G15110, AT4G02520, AT5G23120, AT2G30950, AT2G29080	118	984	13779	2.13606	0.385755	0.0433384	4.38049
GOTERM_CC_FAT	GO:0044434~chloroplast part	17	7.32759	0.00670244	AT5G52100, AT3G26060, AT5G45390, AT3G12780, AT2G30440, AT3G14110, AT4G35440, AT1G50020, AT3G01440, AT4G00290, AT2G36250, AT3G18890, AT4G15110, AT4G02520, AT5G23120, AT2G30950, AT2G29080	118	954	13779	2.08083	0.571451	0.0681771	7.49245
GOTERM_CC_FAT	GO:0031090~organelle membrane	15	6.46552	0.0127445	AT3G26060, AT5G45390, AT5G57190, AT2G20370, AT3G14110, AT4G35440, AT1G50020, AT1G70940, AT3G01440, AT3G18890, AT3G62880, AT5G23120, AT1G33410, AT2G30950, AT2G29080	118	849	13779	2.0631	0.801333	0.116901	13.8033
GOTERM_CC_FAT	GO:0031977~thylakoid lumen	4	1.72414	0.0411482	AT3G26060, AT5G23120, AT2G30950, AT3G01440	118	90	13779	5.18983	0.99498	0.281721	38.529
GOTERM_CC_FAT	GO:0009570~chloroplast stroma	8	3.44828	0.0666487	AT5G52100, AT3G26060, AT5G45390, AT3G12780, AT4G15110, AT4G02520, AT5G23120, AT2G36250	118	420	13779	2.22421	0.999832	0.400234	55.0113
GOTERM_CC_FAT	GO:0009532~plastid stroma	8	3.44828	0.0823527	AT5G52100, AT3G26060, AT5G45390, AT3G12780, AT4G15110, AT4G02520, AT5G23120, AT2G36250	118	442	13779	2.11351	0.99998	0.434436	63.0375
GOTERM_CC_FAT	GO:0009526~plastid envelope	8	3.44828	0.0975056	AT3G26060, AT3G18890, AT5G45390, AT3G12780, AT3G62880, AT3G14110, AT2G30950, AT4G00290	118	461	13779	2.0264	0.999998	0.476037	69.5198
GOTERM_CC_FAT	GO:0009941~chloroplast envelope	7	3.01724	0.1713	AT3G26060, AT3G18890, AT5G45390, AT3G12780, AT3G14110, AT2G30950, AT4G00290	118	440	13779	1.85772	1	0.627106	88.6502
GOTERM_CC_FAT	GO:0031967~organelle envelope	10	4.31034	0.181949	AT3G26060, AT3G18890, AT5G45390, AT3G12780, AT3G62880, AT3G14110, AT2G30950, AT1G33410, AT4G00290, AT2G29080	118	745	13779	1.5674	1	0.636575	90.2289
GOTERM_CC_FAT	GO:0031975~envelope	10	4.31034	0.187845	AT3G26060, AT3G18890, AT5G45390, AT3G12780, AT3G62880, AT3G14110, AT2G30950, AT1G33410, AT4G00290, AT2G29080	118	751	13779	1.55488	1	0.635165	91.0141
Annotation Cluster 3	Enrichment Score: 1.208181602418751
Category	Term	Count	%	PValue	Genes	List Total	Pop Hits	Pop Total	Fold Enrichment	Bonferroni	Benjamini	FDR
GOTERM_BP_FAT	GO:0046686~response to cadmium ion	8	3.44828	0.0391214	AT1G08110, AT3G12500, AT2G19480, AT3G15730, AT3G12780, AT2G21660, AT4G02520, AT5G23120	136	327	13998	2.51808	1	0.999635	44.4965
GOTERM_BP_FAT	GO:0010035~response to inorganic substance	10	4.31034	0.0774922	AT1G08110, AT4G27670, AT3G12500, AT2G19480, AT3G15730, AT3G12780, AT2G21660, AT4G02520, AT5G23120, AT3G14110	136	540	13998	1.90605	1	0.998947	69.5753
GOTERM_BP_FAT	GO:0010038~response to metal ion	8	3.44828	0.0783037	AT1G08110, AT3G12500, AT2G19480, AT3G15730, AT3G12780, AT2G21660, AT4G02520, AT5G23120	136	384	13998	2.1443	1	0.997676	69.9677
Annotation Cluster 4	Enrichment Score: 1.1985034101646015
Category	Term	Count	%	PValue	Genes	List Total	Pop Hits	Pop Total	Fold Enrichment	Bonferroni	Benjamini	FDR
SP_PIR_KEYWORDS	metal-binding	28	12.069	0.0137251	AT3G20630, AT5G63260, AT3G58040, AT5G43850, AT3G51950, AT3G14690, AT4G29900, AT1G18030, AT4G14710, AT1G08110, AT3G10950, AT1G06620, AT4G01270, AT5G58003, AT3G18500, AT5G18830, AT5G03290, AT4G21200, AT3G48320, AT3G10330, AT1G09560, AT5G57655, AT2G21060, AT4G15110, AT3G52100, AT2G30950, AT4G15090, AT2G29080	230	1998	26538	1.61697	0.877625	0.343041	15.2457
GOTERM_MF_FAT	GO:0046914~transition metal ion binding	38	16.3793	0.0386197	AT5G49930, AT3G20630, AT5G63260, AT3G58040, AT5G15070, AT3G51950, AT5G43850, AT3G14690, AT4G14710, AT1G18030, AT2G22010, AT1G08110, AT3G47390, AT3G10950, AT1G17210, AT1G60560, AT3G13810, AT1G06620, AT1G48360, AT4G14965, AT5G58470, AT4G01270, AT5G18830, AT5G03290, AT4G28990, AT4G21200, AT3G48320, AT3G10330, AT1G09560, AT5G57655, AT4G33580, AT2G21060, AT5G26610, AT4G15110, AT2G30950, AT3G52100, AT4…	151	2756	14806	1.35196	0.999977	0.999977	40.4373
GOTERM_MF_FAT	GO:0008270~zinc ion binding	25	10.7759	0.0445466	AT3G20630, AT5G49930, AT5G63260, AT3G58040, AT3G51950, AT2G22010, AT1G08110, AT3G47390, AT3G10950, AT3G13810, AT1G17210, AT1G60560, AT1G48360, AT5G58470, AT4G01270, AT5G18830, AT4G28990, AT3G10330, AT4G33580, AT2G21060, AT5G26610, AT3G52100, AT2G30950, AT4G15090, AT2G29080	151	1654	14806	1.48206	0.999996	0.997918	45.0912
GOTERM_MF_FAT	GO:0046872~metal ion binding	44	18.9655	0.0582207	AT5G49930, AT3G20630, AT5G63260, AT3G58040, AT5G15070, AT5G57190, AT3G51950, AT5G43850, AT3G14690, AT3G01440, AT4G29900, AT4G14710, AT1G18030, AT2G22010, AT1G08110, AT3G47390, AT3G10950, AT3G15730, AT1G17210, AT1G60560, AT3G13810, AT1G06620, AT1G48360, AT4G14965, AT5G58470, AT4G01270, AT5G58003, AT3G18500, AT5G18830, AT5G03290, AT4G28990, AT4G21200, AT3G48320, AT3G10330, AT1G09560, AT5G57655, AT4…	151	3390	14806	1.27266	1	0.995567	54.5763
GOTERM_MF_FAT	GO:0043167~ion binding	45	19.3966	0.0824373	AT5G49930, AT3G20630, AT5G63260, AT3G58040, AT5G15070, AT5G57190, AT3G51950, AT5G43850, AT3G14690, AT4G35440, AT3G01440, AT4G29900, AT4G14710, AT1G18030, AT2G22010, AT1G08110, AT3G47390, AT3G10950, AT3G15730, AT1G17210, AT1G60560, AT3G13810, AT1G06620, AT1G48360, AT4G14965, AT5G58470, AT4G01270, AT5G58003, AT3G18500, AT5G18830, AT5G03290, AT4G28990, AT4G21200, AT3G48320, AT3G10330, AT1G09560, AT5…	151	3572	14806	1.23527	1	0.97947	67.7561
SP_PIR_KEYWORDS	zinc	15	6.46552	0.108982	AT3G20630, AT5G63260, AT3G58040, AT4G01270, AT3G51950, AT5G18830, AT1G08110, AT3G10330, AT3G10950, AT4G33580, AT2G21060, AT3G52100, AT2G30950, AT4G15090, AT2G29080	230	1124	26538	1.5398	1	0.768137	74.87
GOTERM_MF_FAT	GO:0043169~cation binding	44	18.9655	0.111205	AT5G49930, AT3G20630, AT5G63260, AT3G58040, AT5G15070, AT5G57190, AT3G51950, AT5G43850, AT3G14690, AT3G01440, AT4G29900, AT4G14710, AT1G18030, AT2G22010, AT1G08110, AT3G47390, AT3G10950, AT3G15730, AT1G17210, AT1G60560, AT3G13810, AT1G06620, AT1G48360, AT4G14965, AT5G58470, AT4G01270, AT5G58003, AT3G18500, AT5G18830, AT5G03290, AT4G28990, AT4G21200, AT3G48320, AT3G10330, AT1G09560, AT5G57655, AT4…	151	3564	14806	1.21053	1	0.981565	78.7946
SP_PIR_KEYWORDS	zinc-finger	11	4.74138	0.187997	AT3G10330, AT3G20630, AT5G63260, AT3G10950, AT3G58040, AT2G21060, AT4G01270, AT3G51950, AT5G18830, AT3G52100, AT4G15090	230	837	26538	1.51638	1	0.778503	91.7303
Annotation Cluster 5	Enrichment Score: 1.193717747875885
Category	Term	Count	%	PValue	Genes	List Total	Pop Hits	Pop Total	Fold Enrichment	Bonferroni	Benjamini	FDR
GOTERM_BP_FAT	GO:0006913~nucleocytoplasmic transport	4	1.72414	0.0278978	AT5G55190, AT2G21660, AT1G33410, AT3G25150	136	68	13998	6.0545	1	0.999779	34.1247
GOTERM_BP_FAT	GO:0051169~nuclear transport	4	1.72414	0.0278978	AT5G55190, AT2G21660, AT1G33410, AT3G25150	136	68	13998	6.0545	1	0.999779	34.1247
GOTERM_BP_FAT	GO:0046907~intracellular transport	6	2.58621	0.337061	AT3G27530, AT5G55190, AT2G21660, AT1G33410, AT3G25150, AT1G26670	136	397	13998	1.55556	1	0.986309	99.7676
Annotation Cluster 6	Enrichment Score: 1.033047922303679
Category	Term	Count	%	PValue	Genes	List Total	Pop Hits	Pop Total	Fold Enrichment	Bonferroni	Benjamini	FDR
GOTERM_CC_FAT	GO:0031977~thylakoid lumen	4	1.72414	0.0411482	AT3G26060, AT5G23120, AT2G30950, AT3G01440	118	90	13779	5.18983	0.99498	0.281721	38.529
GOTERM_CC_FAT	GO:0009543~chloroplast thylakoid lumen	3	1.2931	0.139076	AT3G26060, AT5G23120, AT3G01440	118	77	13779	4.54953	1	0.559729	82.3458
GOTERM_CC_FAT	GO:0031978~plastid thylakoid lumen	3	1.2931	0.139076	AT3G26060, AT5G23120, AT3G01440	118	77	13779	4.54953	1	0.559729	82.3458
Annotation Cluster 7	Enrichment Score: 0.9460861530771142
Category	Term	Count	%	PValue	Genes	List Total	Pop Hits	Pop Total	Fold Enrichment	Bonferroni	Benjamini	FDR
GOTERM_BP_FAT	GO:0044271~nitrogen compound biosynthetic process	11	4.74138	0.0246161	AT5G52100, AT3G22425, AT3G47390, AT2G22910, AT5G47435, AT5G43850, AT3G14110, AT4G29900, AT4G14710, AT3G57030, AT5G26667	136	506	13998	2.23753	1	1	30.7668
SP_PIR_KEYWORDS	amino-acid biosynthesis	4	1.72414	0.0641415	AT5G52100, AT3G22425, AT5G43850, AT4G14710	230	106	26538	4.35406	0.999958	0.716212	54.7713
GOTERM_BP_FAT	GO:0009067~aspartate family amino acid biosynthetic process	3	1.2931	0.0645038	AT5G52100, AT5G43850, AT4G14710	136	43	13998	7.18092	1	0.998656	62.606
GOTERM_BP_FAT	GO:0008652~cellular amino acid biosynthetic process	5	2.15517	0.10242	AT5G52100, AT3G22425, AT2G22910, AT5G43850, AT4G14710	136	184	13998	2.79691	1	0.997105	79.6894
GOTERM_BP_FAT	GO:0009309~amine biosynthetic process	5	2.15517	0.13479	AT5G52100, AT3G22425, AT2G22910, AT5G43850, AT4G14710	136	204	13998	2.52271	1	0.989262	88.1861
GOTERM_BP_FAT	GO:0009066~aspartate family amino acid metabolic process	3	1.2931	0.149699	AT5G52100, AT5G43850, AT4G14710	136	71	13998	4.34901	1	0.982053	90.8581
GOTERM_BP_FAT	GO:0016053~organic acid biosynthetic process	6	2.58621	0.35814	AT5G52100, AT3G22425, AT2G22910, AT5G43850, AT3G14110, AT4G14710	136	408	13998	1.51362	1	0.985808	99.8557
GOTERM_BP_FAT	GO:0046394~carboxylic acid biosynthetic process	6	2.58621	0.35814	AT5G52100, AT3G22425, AT2G22910, AT5G43850, AT3G14110, AT4G14710	136	408	13998	1.51362	1	0.985808	99.8557
Annotation Cluster 8	Enrichment Score: 0.90135619951872
Category	Term	Count	%	PValue	Genes	List Total	Pop Hits	Pop Total	Fold Enrichment	Bonferroni	Benjamini	FDR
GOTERM_CC_FAT	GO:0031977~thylakoid lumen	4	1.72414	0.0411482	AT3G26060, AT5G23120, AT2G30950, AT3G01440	118	90	13779	5.18983	0.99498	0.281721	38.529
GOTERM_CC_FAT	GO:0070013~intracellular organelle lumen	10	4.31034	0.107778	AT3G10330, AT3G26060, AT4G26780, AT1G48380, AT1G30500, AT5G23120, AT2G30950, AT1G55520, AT3G01440, AT5G16780	118	659	13779	1.77195	0.999999	0.495529	73.3043
GOTERM_CC_FAT	GO:0043233~organelle lumen	10	4.31034	0.107778	AT3G10330, AT3G26060, AT4G26780, AT1G48380, AT1G30500, AT5G23120, AT2G30950, AT1G55520, AT3G01440, AT5G16780	118	659	13779	1.77195	0.999999	0.495529	73.3043
GOTERM_CC_FAT	GO:0031974~membrane-enclosed lumen	10	4.31034	0.113807	AT3G10330, AT3G26060, AT4G26780, AT1G48380, AT1G30500, AT5G23120, AT2G30950, AT1G55520, AT3G01440, AT5G16780	118	667	13779	1.75069	1	0.499413	75.3202
GOTERM_CC_FAT	GO:0031981~nuclear lumen	5	2.15517	0.572313	AT3G10330, AT1G48380, AT1G30500, AT1G55520, AT5G16780	118	472	13779	1.23698	1	0.935694	99.9947
Annotation Cluster 9	Enrichment Score: 0.880030019574426
Category	Term	Count	%	PValue	Genes	List Total	Pop Hits	Pop Total	Fold Enrichment	Bonferroni	Benjamini	FDR
SP_PIR_KEYWORDS	Protease	9	3.87931	0.0086096	AT3G20630, AT5G09640, AT5G45390, AT2G30440, AT1G02305, AT3G48380, AT2G30950, AT2G38870, AT2G29080	230	333	26538	3.11845	0.731344	0.354744	9.83191
GOTERM_MF_FAT	GO:0008233~peptidase activity	10	4.31034	0.148232	AT3G20630, AT5G09640, AT5G45390, AT2G30440, AT1G02305, AT4G17830, AT3G48380, AT2G30950, AT2G38870, AT2G29080	151	593	14806	1.65351	1	0.964725	87.8849
GOTERM_MF_FAT	GO:0070011~peptidase activity, acting on L-amino acid peptides	9	3.87931	0.193821	AT3G20630, AT5G09640, AT5G45390, AT2G30440, AT1G02305, AT4G17830, AT3G48380, AT2G30950, AT2G29080	151	549	14806	1.60743	1	0.967759	94.1246
GOTERM_MF_FAT	GO:0004175~endopeptidase activity	5	2.15517	0.387	AT5G45390, AT2G30440, AT1G02305, AT2G30950, AT2G29080	151	311	14806	1.57641	1	0.987976	99.8401
GOTERM_BP_FAT	GO:0006508~proteolysis	12	5.17241	0.415731	AT3G20630, AT5G09640, AT3G58040, AT5G45390, AT2G30440, AT1G02305, AT4G17830, AT3G48380, AT2G32730, AT2G30950, AT2G29080, AT2G22010	136	1036	13998	1.1922	1	0.986713	99.9639
Annotation Cluster 10	Enrichment Score: 0.8539112346288931
Category	Term	Count	%	PValue	Genes	List Total	Pop Hits	Pop Total	Fold Enrichment	Bonferroni	Benjamini	FDR
SP_PIR_KEYWORDS	Auxin signaling pathway	4	1.72414	0.0455028	AT4G02520, AT3G61830, AT5G43700, AT1G70940	230	92	26538	5.01664	0.999157	0.692656	42.7306
GOTERM_BP_FAT	GO:0009755~hormone-mediated signaling	9	3.87931	0.0577823	AT3G21510, AT3G12500, AT3G15730, AT4G02520, AT1G53910, AT3G61830, AT5G43700, AT1G70940, AT2G28550	136	432	13998	2.1443	1	0.999857	58.4404
GOTERM_BP_FAT	GO:0032870~cellular response to hormone stimulus	9	3.87931	0.0577823	AT3G21510, AT3G12500, AT3G15730, AT4G02520, AT1G53910, AT3G61830, AT5G43700, AT1G70940, AT2G28550	136	432	13998	2.1443	1	0.999857	58.4404
GOTERM_BP_FAT	GO:0007242~intracellular signaling cascade	13	5.60345	0.07934	AT3G12500, AT3G21510, AT4G38690, AT2G20370, AT1G53910, AT1G70940, AT2G28550, AT3G15730, AT4G02520, AT5G43700, AT3G61830, AT1G71220, AT4G15090	136	790	13998	1.69373	1	0.995768	70.462
GOTERM_BP_FAT	GO:0009734~auxin mediated signaling pathway	4	1.72414	0.103727	AT4G02520, AT3G61830, AT5G43700, AT1G70940	136	117	13998	3.51885	1	0.995616	80.1214
GOTERM_BP_FAT	GO:0009733~response to auxin stimulus	7	3.01724	0.107686	AT4G02520, AT1G15750, AT3G61830, AT5G43700, AT1G33410, AT1G70940, AT5G65940	136	337	13998	2.13794	1	0.994565	81.3783
GOTERM_BP_FAT	GO:0000160~two-component signal transduction system (phosphorelay)	5	2.15517	0.159635	AT3G21510, AT3G12500, AT3G15730, AT1G53910, AT2G28550	136	218	13998	2.3607	1	0.981316	92.3135
GOTERM_BP_FAT	GO:0009725~response to hormone stimulus	13	5.60345	0.166942	AT3G12500, AT3G21510, AT1G53910, AT1G70940, AT2G28550, AT5G65940, AT3G15730, AT5G14920, AT4G02520, AT1G15750, AT5G43700, AT3G61830, AT1G33410	136	909	13998	1.472	1	0.982138	93.2426
GOTERM_BP_FAT	GO:0009873~ethylene mediated signaling pathway	4	1.72414	0.225846	AT3G12500, AT3G15730, AT1G53910, AT2G28550	136	170	13998	2.4218	1	0.988664	97.7094
GOTERM_BP_FAT	GO:0009719~response to endogenous stimulus	13	5.60345	0.230701	AT3G12500, AT3G21510, AT1G53910, AT1G70940, AT2G28550, AT5G65940, AT3G15730, AT5G14920, AT4G02520, AT1G15750, AT5G43700, AT3G61830, AT1G33410	136	975	13998	1.37235	1	0.988422	97.9124
GOTERM_BP_FAT	GO:0010033~response to organic substance	15	6.46552	0.243101	AT3G12500, AT3G21510, AT2G20370, AT1G53910, AT1G70940, AT2G28550, AT5G65940, AT3G15730, AT5G14920, AT4G02520, AT1G15750, AT5G43700, AT3G61830, AT1G33410, AT1G71220	136	1176	13998	1.31284	1	0.989982	98.3574
SP_PIR_KEYWORDS	Ethylene signaling pathway	3	1.2931	0.387748	AT3G15730, AT1G53910, AT2G28550	230	155	26538	2.23321	1	0.874	99.7183
GOTERM_BP_FAT	GO:0009723~response to ethylene stimulus	4	1.72414	0.449875	AT3G12500, AT3G15730, AT1G53910, AT2G28550	136	256	13998	1.60823	1	0.989524	99.9852
Annotation Cluster 11	Enrichment Score: 0.819123343866411
Category	Term	Count	%	PValue	Genes	List Total	Pop Hits	Pop Total	Fold Enrichment	Bonferroni	Benjamini	FDR
GOTERM_MF_FAT	GO:0046983~protein dimerization activity	6	2.58621	0.113272	AT4G26780, AT2G21660, AT4G17830, AT1G15750, AT3G61830, AT5G43700	151	252	14806	2.33459	1	0.973213	79.434
GOTERM_MF_FAT	GO:0042803~protein homodimerization activity	3	1.2931	0.123558	AT4G26780, AT2G21660, AT1G15750	151	60	14806	4.90265	1	0.971959	82.3607
GOTERM_MF_FAT	GO:0042802~identical protein binding	4	1.72414	0.249251	AT4G26780, AT2G21660, AT1G15750, AT2G36250	151	171	14806	2.29364	1	0.979443	97.6983
Annotation Cluster 12	Enrichment Score: 0.8093659581345162
Category	Term	Count	%	PValue	Genes	List Total	Pop Hits	Pop Total	Fold Enrichment	Bonferroni	Benjamini	FDR
GOTERM_MF_FAT	GO:0004620~phospholipase activity	3	1.2931	0.0731756	AT3G16785, AT3G15730, AT4G38690	151	44	14806	6.68543	1	0.994191	63.2016
GOTERM_MF_FAT	GO:0008081~phosphoric diester hydrolase activity	3	1.2931	0.126936	AT3G16785, AT3G15730, AT4G38690	151	61	14806	4.82228	1	0.964715	83.2343
GOTERM_MF_FAT	GO:0016298~lipase activity	3	1.2931	0.401746	AT3G16785, AT3G15730, AT4G38690	151	136	14806	2.16293	1	0.987103	99.8839
Annotation Cluster 13	Enrichment Score: 0.8019436024451702
Category	Term	Count	%	PValue	Genes	List Total	Pop Hits	Pop Total	Fold Enrichment	Bonferroni	Benjamini	FDR
GOTERM_BP_FAT	GO:0016481~negative regulation of transcription	3	1.2931	0.107723	AT4G38130, AT1G30500, AT4G36750	136	58	13998	5.32378	1	0.992125	81.3895
GOTERM_BP_FAT	GO:0051172~negative regulation of nitrogen compound metabolic process	3	1.2931	0.136441	AT4G38130, AT1G30500, AT4G36750	136	67	13998	4.60865	1	0.987274	88.5143
GOTERM_BP_FAT	GO:0045934~negative regulation of nucleobase, nucleoside, nucleotide and nucleic acid metabolic process	3	1.2931	0.136441	AT4G38130, AT1G30500, AT4G36750	136	67	13998	4.60865	1	0.987274	88.5143
GOTERM_BP_FAT	GO:0010558~negative regulation of macromolecule biosynthetic process	3	1.2931	0.143037	AT4G38130, AT1G30500, AT4G36750	136	69	13998	4.47506	1	0.984621	89.7426
GOTERM_BP_FAT	GO:0009890~negative regulation of biosynthetic process	3	1.2931	0.156422	AT4G38130, AT1G30500, AT4G36750	136	73	13998	4.22985	1	0.982551	91.8684
GOTERM_BP_FAT	GO:0031327~negative regulation of cellular biosynthetic process	3	1.2931	0.156422	AT4G38130, AT1G30500, AT4G36750	136	73	13998	4.22985	1	0.982551	91.8684
GOTERM_BP_FAT	GO:0010629~negative regulation of gene expression	4	1.72414	0.213234	AT4G38130, AT1G30500, AT4G36750, AT1G32490	136	165	13998	2.49519	1	0.988429	97.0928
GOTERM_BP_FAT	GO:0010605~negative regulation of macromolecule metabolic process	4	1.72414	0.256658	AT4G38130, AT1G30500, AT4G36750, AT1G32490	136	182	13998	2.26212	1	0.987868	98.7419
Annotation Cluster 14	Enrichment Score: 0.7924604693213114
Category	Term	Count	%	PValue	Genes	List Total	Pop Hits	Pop Total	Fold Enrichment	Bonferroni	Benjamini	FDR
SP_PIR_KEYWORDS	plastid	11	4.74138	0.118729	AT5G52100, AT3G26060, AT4G27670, AT5G45390, AT4G34830, AT5G61580, AT2G30440, AT5G23120, AT2G30950, AT1G67300, AT5G49960	230	755	26538	1.68107	1	0.771859	77.97
SP_PIR_KEYWORDS	chloroplast	11	4.74138	0.139067	AT5G52100, AT3G26060, AT4G27670, AT5G45390, AT4G34830, AT5G61580, AT2G30440, AT5G23120, AT2G30950, AT1G67300, AT5G49960	230	780	26538	1.62719	1	0.758895	83.3412
SP_PIR_KEYWORDS	transit peptide	13	5.60345	0.141369	AT3G26060, AT5G52100, AT4G27670, AT5G45390, AT2G30440, AT5G03290, AT1G06290, AT5G61580, AT4G34830, AT4G04790, AT5G23120, AT2G30950, AT2G29080	230	978	26538	1.53372	1	0.744051	83.8664
SP_PIR_KEYWORDS	thylakoid	4	1.72414	0.169186	AT3G26060, AT2G30440, AT5G23120, AT2G30950	230	164	26538	2.81421	1	0.772997	89.1222
UP_SEQ_FEATURE	transit peptide:Chloroplast	9	3.87931	0.276183	AT5G52100, AT3G26060, AT4G27670, AT5G45390, AT4G34830, AT5G61580, AT2G30440, AT5G23120, AT2G30950	89	624	8885	1.43988	1	0.999997	98.4535
Annotation Cluster 15	Enrichment Score: 0.6473183683703442
Category	Term	Count	%	PValue	Genes	List Total	Pop Hits	Pop Total	Fold Enrichment	Bonferroni	Benjamini	FDR
GOTERM_MF_FAT	GO:0003924~GTPase activity	4	1.72414	0.0756004	AT1G18070, AT1G04170, AT5G55190, AT2G36250	151	97	14806	4.04342	1	0.985888	64.4482
SP_PIR_KEYWORDS	gtp-binding	4	1.72414	0.260622	AT1G18070, AT1G04170, AT5G55190, AT2G36250	230	205	26538	2.25137	1	0.805852	97.3056
GOTERM_MF_FAT	GO:0005525~GTP binding	5	2.15517	0.277018	AT1G18070, AT1G04170, AT5G55190, AT2G36250, AT1G80770	151	263	14806	1.86413	1	0.981605	98.5981
GOTERM_MF_FAT	GO:0032561~guanyl ribonucleotide binding	5	2.15517	0.322547	AT1G18070, AT1G04170, AT5G55190, AT2G36250, AT1G80770	151	283	14806	1.73238	1	0.98532	99.4042
GOTERM_MF_FAT	GO:0019001~guanyl nucleotide binding	5	2.15517	0.329437	AT1G18070, AT1G04170, AT5G55190, AT2G36250, AT1G80770	151	286	14806	1.71421	1	0.984477	99.4792
Annotation Cluster 16	Enrichment Score: 0.6393261195505581
Category	Term	Count	%	PValue	Genes	List Total	Pop Hits	Pop Total	Fold Enrichment	Bonferroni	Benjamini	FDR
GOTERM_BP_FAT	GO:0043933~macromolecular complex subunit organization	6	2.58621	0.147431	AT3G10330, AT1G18070, AT2G19480, AT5G23120, AT1G55520, AT2G36250	136	289	13998	2.13688	1	0.983856	90.4918
GOTERM_BP_FAT	GO:0065003~macromolecular complex assembly	5	2.15517	0.26356	AT3G10330, AT2G19480, AT5G23120, AT1G55520, AT2G36250	136	270	13998	1.90605	1	0.9882	98.9036
GOTERM_BP_FAT	GO:0006461~protein complex assembly	4	1.72414	0.267063	AT3G10330, AT5G23120, AT1G55520, AT2G36250	136	186	13998	2.21347	1	0.98642	98.9781
GOTERM_BP_FAT	GO:0070271~protein complex biogenesis	4	1.72414	0.267063	AT3G10330, AT5G23120, AT1G55520, AT2G36250	136	186	13998	2.21347	1	0.98642	98.9781
Annotation Cluster 17	Enrichment Score: 0.5690647350253452
Category	Term	Count	%	PValue	Genes	List Total	Pop Hits	Pop Total	Fold Enrichment	Bonferroni	Benjamini	FDR
SP_PIR_KEYWORDS	transmembrane	22	9.48276	0.187239	AT1G54730, AT2G30440, AT2G26260, AT2G20370, AT4G35440, AT1G67300, AT1G70940, AT3G48320, AT4G29900, AT1G26670, AT3G53420, AT2G21660, AT2G30950, AT5G62890, AT1G33410, AT3G57650, AT5G46150, AT2G01320, AT3G30390, AT5G49960, AT4G32272, AT2G29080	230	1973	26538	1.28658	1	0.793121	91.6374
SP_PIR_KEYWORDS	membrane	25	10.7759	0.21556	AT1G54730, AT4G35440, AT1G67300, AT4G29900, AT3G53420, AT3G15730, AT2G21660, AT2G01320, AT3G30390, AT2G30440, AT2G26260, AT2G20370, AT3G48320, AT1G70940, AT1G26670, AT4G15110, AT5G23120, AT3G57650, AT5G46150, AT1G33410, AT5G62890, AT2G30950, AT5G49960, AT4G32272, AT2G29080	230	2340	26538	1.23272	1	0.785112	94.5301
GOTERM_CC_FAT	GO:0016021~integral to membrane	23	9.91379	0.22845	AT1G54730, AT2G30440, AT2G26260, AT2G20370, AT4G35440, AT1G67300, AT1G70940, AT3G48320, AT4G29900, AT1G26670, AT3G53420, AT1G30890, AT2G21660, AT2G30950, AT5G62890, AT1G33410, AT3G57650, AT2G01320, AT5G46150, AT3G30390, AT5G49960, AT4G32272, AT2G29080	118	2193	13779	1.22469	1	0.701898	95.0386
SP_PIR_KEYWORDS	transport	13	5.60345	0.229709	AT1G54730, AT4G35440, AT1G70940, AT1G67300, AT4G29900, AT1G26670, AT3G53420, AT5G55190, AT2G01320, AT1G33410, AT5G62890, AT5G49960, AT1G76850	230	1086	26538	1.38119	1	0.795421	95.6008
UP_SEQ_FEATURE	transmembrane region	20	8.62069	0.307891	AT1G54730, AT2G30440, AT2G26260, AT2G20370, AT4G35440, AT1G67300, AT1G70940, AT3G48320, AT4G29900, AT1G26670, AT3G53420, AT2G21660, AT2G30950, AT5G62890, AT1G33410, AT5G46150, AT2G01320, AT3G57650, AT5G49960, AT2G29080	89	1690	8885	1.18144	1	0.999997	99.1322
GOTERM_CC_FAT	GO:0031224~intrinsic to membrane	23	9.91379	0.590581	AT1G54730, AT2G30440, AT2G26260, AT2G20370, AT4G35440, AT1G67300, AT1G70940, AT3G48320, AT4G29900, AT1G26670, AT3G53420, AT1G30890, AT2G21660, AT2G30950, AT5G62890, AT1G33410, AT3G57650, AT2G01320, AT5G46150, AT3G30390, AT5G49960, AT4G32272, AT2G29080	118	2658	13779	1.01044	1	0.935713	99.9968
Annotation Cluster 18	Enrichment Score: 0.5650192263102441
Category	Term	Count	%	PValue	Genes	List Total	Pop Hits	Pop Total	Fold Enrichment	Bonferroni	Benjamini	FDR
SP_PIR_KEYWORDS	nucleus	25	10.7759	0.0793883	AT5G63260, AT4G31615, AT1G30500, AT1G53910, AT5G26990, AT4G38130, AT1G59640, AT5G41020, AT3G61830, AT1G55520, AT2G34830, AT1G48380, AT3G50670, AT5G58003, AT4G36690, AT3G18500, AT5G18830, AT2G28550, AT3G10330, AT5G55190, AT5G09460, AT2G03500, AT5G43700, AT5G63470, AT4G15090	230	2052	26538	1.40573	0.999997	0.752661	62.8438
SP_PIR_KEYWORDS	Transcription	16	6.89655	0.101911	AT2G34830, AT4G31615, AT1G30500, AT5G58003, AT3G18500, AT5G18830, AT1G53910, AT2G28550, AT3G10330, AT5G09460, AT4G38130, AT1G59640, AT3G61830, AT5G43700, AT5G63470, AT1G55520	230	1209	26538	1.52698	1	0.773557	72.3764
SP_PIR_KEYWORDS	transcription regulation	15	6.46552	0.145946	AT2G34830, AT4G31615, AT1G30500, AT5G58003, AT3G18500, AT5G18830, AT1G53910, AT2G28550, AT3G10330, AT5G09460, AT4G38130, AT1G59640, AT5G43700, AT3G61830, AT5G63470	230	1184	26538	1.46177	1	0.736105	84.8663
GOTERM_BP_FAT	GO:0006350~transcription	16	6.89655	0.281497	AT2G34830, AT4G31615, AT1G30500, AT5G58003, AT3G18500, AT5G18830, AT1G53910, AT2G28550, AT3G10330, AT5G09460, AT4G38130, AT1G59640, AT3G61830, AT5G43700, AT5G63470, AT1G55520	136	1311	13998	1.25616	1	0.983392	99.2379
GOTERM_BP_FAT	GO:0045449~regulation of transcription	23	9.91379	0.305549	AT2G34830, AT4G31615, AT1G07705, AT1G30500, AT2G47210, AT5G58003, AT3G18500, AT1G53910, AT5G18830, AT2G28550, AT3G10330, AT3G01320, AT5G09460, AT2G21060, AT2G03500, AT3G13810, AT4G38130, AT4G36750, AT1G59640, AT3G61830, AT5G43700, AT1G55520, AT5G63470	136	2024	13998	1.16962	1	0.985794	99.5389
SP_PIR_KEYWORDS	dna-binding	15	6.46552	0.32197	AT2G34830, AT5G63260, AT1G48380, AT4G31615, AT1G30500, AT3G51950, AT5G18830, AT1G53910, AT2G28550, AT5G09460, AT1G59640, AT5G41020, AT3G61830, AT5G63470, AT1G55520	230	1398	26538	1.23801	1	0.85121	99.0445
GOTERM_BP_FAT	GO:0006355~regulation of transcription, DNA-dependent	13	5.60345	0.358742	AT2G34830, AT4G31615, AT1G30500, AT2G47210, AT1G53910, AT2G28550, AT3G10330, AT3G01320, AT2G21060, AT5G43700, AT3G61830, AT5G63470, AT1G55520	136	1089	13998	1.22869	1	0.98495	99.8577
GOTERM_BP_FAT	GO:0051252~regulation of RNA metabolic process	13	5.60345	0.365876	AT2G34830, AT4G31615, AT1G30500, AT2G47210, AT1G53910, AT2G28550, AT3G10330, AT3G01320, AT2G21060, AT5G43700, AT3G61830, AT5G63470, AT1G55520	136	1095	13998	1.22196	1	0.985518	99.8793
GOTERM_MF_FAT	GO:0030528~transcription regulator activity	22	9.48276	0.381661	AT2G34830, AT4G31615, AT1G07705, AT1G30500, AT2G47210, AT1G53910, AT5G18830, AT2G28550, AT3G10330, AT5G17560, AT5G09460, AT2G03500, AT3G13810, AT4G38130, AT1G59640, AT5G41020, AT1G15750, AT3G61830, AT5G43700, AT1G55520, AT5G63470, AT4G15090	151	1913	14806	1.12763	1	0.988804	99.8208
GOTERM_MF_FAT	GO:0003677~DNA binding	26	11.2069	0.506091	AT5G63260, AT4G31615, AT1G30500, AT3G51950, AT1G53910, AT2G19480, AT3G09250, AT2G21660, AT3G13810, AT1G59640, AT5G41020, AT4G35520, AT3G61830, AT1G55520, AT2G34830, AT1G48380, AT2G47210, AT5G18830, AT2G28550, AT5G09460, AT2G21060, AT2G03500, AT5G43700, AT5G63470, AT4G39680, AT4G15090	151	2436	14806	1.04654	1	0.993465	99.9907
GOTERM_MF_FAT	GO:0003700~transcription factor activity	16	6.89655	0.734898	AT2G34830, AT4G31615, AT1G30500, AT2G47210, AT5G18830, AT1G53910, AT2G28550, AT5G09460, AT2G03500, AT3G13810, AT1G59640, AT5G41020, AT3G61830, AT5G43700, AT5G63470, AT4G15090	151	1678	14806	0.934951	1	0.999353	100
Annotation Cluster 19	Enrichment Score: 0.5564413597674763
Category	Term	Count	%	PValue	Genes	List Total	Pop Hits	Pop Total	Fold Enrichment	Bonferroni	Benjamini	FDR
GOTERM_CC_FAT	GO:0005667~transcription factor complex	3	1.2931	0.0818824	AT3G10330, AT1G30500, AT1G55520	118	56	13779	6.2556	0.999979	0.450094	62.8175
GOTERM_CC_FAT	GO:0044451~nucleoplasm part	3	1.2931	0.333932	AT3G10330, AT1G30500, AT1G55520	118	140	13779	2.50224	1	0.798115	99.0959
GOTERM_CC_FAT	GO:0005654~nucleoplasm	3	1.2931	0.379973	AT3G10330, AT1G30500, AT1G55520	118	155	13779	2.26009	1	0.838792	99.6056
GOTERM_CC_FAT	GO:0031981~nuclear lumen	5	2.15517	0.572313	AT3G10330, AT1G48380, AT1G30500, AT1G55520, AT5G16780	118	472	13779	1.23698	1	0.935694	99.9947
Annotation Cluster 20	Enrichment Score: 0.5436833388670651
Category	Term	Count	%	PValue	Genes	List Total	Pop Hits	Pop Total	Fold Enrichment	Bonferroni	Benjamini	FDR
GOTERM_BP_FAT	GO:0019318~hexose metabolic process	4	1.72414	0.198316	AT5G57655, AT5G61580, AT3G12780, AT2G20370	136	159	13998	2.58935	1	0.985629	96.1645
GOTERM_BP_FAT	GO:0005996~monosaccharide metabolic process	4	1.72414	0.264457	AT5G57655, AT5G61580, AT3G12780, AT2G20370	136	185	13998	2.22544	1	0.987109	98.9231
GOTERM_BP_FAT	GO:0006007~glucose catabolic process	3	1.2931	0.268915	AT5G57655, AT5G61580, AT3G12780	136	105	13998	2.94076	1	0.98553	99.0155
GOTERM_BP_FAT	GO:0046365~monosaccharide catabolic process	3	1.2931	0.272493	AT5G57655, AT5G61580, AT3G12780	136	106	13998	2.91301	1	0.9851	99.0843
GOTERM_BP_FAT	GO:0019320~hexose catabolic process	3	1.2931	0.272493	AT5G57655, AT5G61580, AT3G12780	136	106	13998	2.91301	1	0.9851	99.0843
GOTERM_BP_FAT	GO:0046164~alcohol catabolic process	3	1.2931	0.308197	AT5G57655, AT5G61580, AT3G12780	136	116	13998	2.66189	1	0.98402	99.5641
GOTERM_BP_FAT	GO:0006006~glucose metabolic process	3	1.2931	0.308197	AT5G57655, AT5G61580, AT3G12780	136	116	13998	2.66189	1	0.98402	99.5641
GOTERM_BP_FAT	GO:0016052~carbohydrate catabolic process	4	1.72414	0.314373	AT3G12500, AT5G57655, AT5G61580, AT3G12780	136	204	13998	2.01817	1	0.984371	99.6181
GOTERM_BP_FAT	GO:0044275~cellular carbohydrate catabolic process	3	1.2931	0.408988	AT5G57655, AT5G61580, AT3G12780	136	145	13998	2.12951	1	0.987813	99.9573
Annotation Cluster 21	Enrichment Score: 0.4810021286728094
Category	Term	Count	%	PValue	Genes	List Total	Pop Hits	Pop Total	Fold Enrichment	Bonferroni	Benjamini	FDR
GOTERM_BP_FAT	GO:0006259~DNA metabolic process	6	2.58621	0.249199	AT3G02680, AT2G19480, AT3G09250, AT1G48380, AT4G35520, AT5G27680	136	350	13998	1.76445	1	0.990039	98.5422
GOTERM_BP_FAT	GO:0022402~cell cycle process	3	1.2931	0.367851	AT3G02680, AT1G48380, AT4G35520	136	133	13998	2.32165	1	0.984978	99.8848
GOTERM_BP_FAT	GO:0007049~cell cycle	4	1.72414	0.393347	AT3G02680, AT1G48380, AT4G35520, AT4G15090	136	234	13998	1.75943	1	0.986564	99.9372
Annotation Cluster 22	Enrichment Score: 0.43827935423846304
Category	Term	Count	%	PValue	Genes	List Total	Pop Hits	Pop Total	Fold Enrichment	Bonferroni	Benjamini	FDR
GOTERM_MF_FAT	GO:0022838~substrate specific channel activity	3	1.2931	0.362092	AT3G53420, AT4G35440, AT5G49960	151	125	14806	2.35327	1	0.989026	99.7299
GOTERM_MF_FAT	GO:0022803~passive transmembrane transporter activity	3	1.2931	0.365739	AT3G53420, AT4G35440, AT5G49960	151	126	14806	2.33459	1	0.987804	99.7496
GOTERM_MF_FAT	GO:0015267~channel activity	3	1.2931	0.365739	AT3G53420, AT4G35440, AT5G49960	151	126	14806	2.33459	1	0.987804	99.7496
Annotation Cluster 23	Enrichment Score: 0.4107400065937685
Category	Term	Count	%	PValue	Genes	List Total	Pop Hits	Pop Total	Fold Enrichment	Bonferroni	Benjamini	FDR
SP_PIR_KEYWORDS	magnesium	5	2.15517	0.286187	AT5G57655, AT3G18500, AT5G03290, AT4G29900, AT1G18030	230	314	26538	1.8373	1	0.829164	98.2317
SP_PIR_KEYWORDS	manganese	4	1.72414	0.369559	AT1G09560, AT5G57655, AT5G03290, AT1G18030	230	251	26538	1.83877	1	0.872857	99.6001
GOTERM_MF_FAT	GO:0000287~magnesium ion binding	5	2.15517	0.443962	AT5G57655, AT3G18500, AT5G03290, AT4G29900, AT1G18030	151	336	14806	1.45912	1	0.989374	99.9557
GOTERM_MF_FAT	GO:0030145~manganese ion binding	4	1.72414	0.484574	AT1G09560, AT5G57655, AT5G03290, AT1G18030	151	257	14806	1.52612	1	0.992205	99.9837
Annotation Cluster 24	Enrichment Score: 0.40993915327525365
Category	Term	Count	%	PValue	Genes	List Total	Pop Hits	Pop Total	Fold Enrichment	Bonferroni	Benjamini	FDR
SP_PIR_KEYWORDS	oxidoreductase	14	6.03448	0.0608665	AT5G52100, AT3G26060, AT2G26260, AT3G51680, AT5G43850, AT5G03290, AT3G14690, AT3G48320, AT4G21200, AT4G14710, AT1G06290, AT4G15110, AT1G06620, AT4G15090	230	932	26538	1.73322	0.999928	0.744263	52.8401
SP_PIR_KEYWORDS	dioxygenase	3	1.2931	0.0843244	AT5G43850, AT4G21200, AT4G14710	230	56	26538	6.18121	0.999998	0.737896	65.1594
UP_SEQ_FEATURE	metal ion-binding site:Iron	4	1.72414	0.0895797	AT1G06620, AT5G43850, AT4G21200, AT4G14710	89	107	8885	3.73202	1	0.999434	70.1968
GOTERM_MF_FAT	GO:0016702~oxidoreductase activity, acting on single donors with incorporation of molecular oxygen, incorporation of two atoms of oxygen	3	1.2931	0.133756	AT5G43850, AT4G21200, AT4G14710	151	63	14806	4.66919	1	0.960942	84.8778
GOTERM_MF_FAT	GO:0016701~oxidoreductase activity, acting on single donors with incorporation of molecular oxygen	3	1.2931	0.165366	AT5G43850, AT4G21200, AT4G14710	151	72	14806	4.08554	1	0.969773	90.7269
GOTERM_BP_FAT	GO:0055114~oxidation reduction	14	6.03448	0.356739	AT5G52100, AT3G26060, AT2G26260, AT3G51680, AT5G43850, AT5G03290, AT3G14690, AT3G48320, AT4G21200, AT4G14710, AT1G06290, AT4G15110, AT1G06620, AT4G15090	136	1186	13998	1.21498	1	0.987415	99.851
SP_PIR_KEYWORDS	iron	7	3.01724	0.46289	AT4G15110, AT1G06620, AT5G43850, AT3G14690, AT4G21200, AT3G48320, AT4G14710	230	631	26538	1.28	1	0.905759	99.9412
INTERPRO	IPR017973:Cytochrome P450, C-terminal region	3	1.2931	0.602757	AT4G15110, AT3G14690, AT3G48320	193	220	20885	1.47562	1	1	99.9997
GOTERM_MF_FAT	GO:0005506~iron ion binding	8	3.44828	0.606056	AT4G14965, AT4G15110, AT1G06620, AT5G43850, AT3G14690, AT4G21200, AT3G48320, AT4G14710	151	725	14806	1.08196	1	0.99718	99.9995
INTERPRO	IPR002401:Cytochrome P450, E-class, group I	3	1.2931	0.615006	AT4G15110, AT3G14690, AT3G48320	193	225	20885	1.44283	1	1	99.9998
SP_PIR_KEYWORDS	Monooxygenase	3	1.2931	0.643959	AT4G15110, AT3G14690, AT3G48320	230	253	26538	1.36817	1	0.967039	99.9996
INTERPRO	IPR001128:Cytochrome P450	3	1.2931	0.658921	AT4G15110, AT3G14690, AT3G48320	193	244	20885	1.33048	1	1	100
GOTERM_MF_FAT	GO:0019825~oxygen binding	3	1.2931	0.684522	AT4G15110, AT3G14690, AT3G48320	151	232	14806	1.26793	1	0.999039	100
GOTERM_MF_FAT	GO:0020037~heme binding	4	1.72414	0.731168	AT4G14965, AT4G15110, AT3G14690, AT3G48320	151	372	14806	1.05433	1	0.999399	100
GOTERM_MF_FAT	GO:0046906~tetrapyrrole binding	4	1.72414	0.77785	AT4G14965, AT4G15110, AT3G14690, AT3G48320	151	402	14806	0.975652	1	0.999712	100
SP_PIR_KEYWORDS	heme	3	1.2931	0.795347	AT4G15110, AT3G14690, AT3G48320	230	341	26538	1.0151	1	0.99271	100
GOTERM_MF_FAT	GO:0009055~electron carrier activity	5	2.15517	0.904132	AT3G06810, AT1G06290, AT4G15110, AT3G14690, AT3G48320	151	656	14806	0.747355	1	0.999992	100
COG_ONTOLOGY	Secondary metabolites biosynthesis, transport, and catabolism	3	1.2931	0.932507	AT4G15110, AT3G14690, AT3G48320	40	274	2563	0.701551	1	0.999995	100
Annotation Cluster 25	Enrichment Score: 0.4079109965972612
Category	Term	Count	%	PValue	Genes	List Total	Pop Hits	Pop Total	Fold Enrichment	Bonferroni	Benjamini	FDR
GOTERM_CC_FAT	GO:0044445~cytosolic part	7	3.01724	0.0279998	AT3G10950, AT5G61580, AT2G07340, AT3G62870, AT1G27400, AT5G27700, AT1G48830	118	271	13779	3.01623	0.972077	0.212233	28.0272
SP_PIR_KEYWORDS	ribonucleoprotein	7	3.01724	0.119868	AT3G10950, AT3G62870, AT3G50670, AT1G07350, AT1G27400, AT5G27700, AT1G48830	230	389	26538	2.07629	1	0.749996	78.3084
GOTERM_CC_FAT	GO:0033279~ribosomal subunit	5	2.15517	0.239996	AT3G10950, AT3G62870, AT1G27400, AT5G27700, AT1G48830	118	294	13779	1.9859	1	0.709148	95.8335
GOTERM_CC_FAT	GO:0022626~cytosolic ribosome	5	2.15517	0.282958	AT3G10950, AT3G62870, AT1G27400, AT5G27700, AT1G48830	118	317	13779	1.84182	1	0.764296	97.8762
GOTERM_CC_FAT	GO:0022625~cytosolic large ribosomal subunit	3	1.2931	0.327714	AT3G10950, AT3G62870, AT1G27400	118	138	13779	2.5385	1	0.811319	98.9931
SP_PIR_KEYWORDS	ribosomal protein	5	2.15517	0.374598	AT3G10950, AT3G62870, AT1G27400, AT5G27700, AT1G48830	230	357	26538	1.616	1	0.869759	99.6367
GOTERM_BP_FAT	GO:0042254~ribosome biogenesis	4	1.72414	0.414106	AT3G10950, AT4G25730, AT3G62870, AT5G27700	136	242	13998	1.70126	1	0.987189	99.9624
GOTERM_BP_FAT	GO:0022613~ribonucleoprotein complex biogenesis	4	1.72414	0.432089	AT3G10950, AT4G25730, AT3G62870, AT5G27700	136	249	13998	1.65344	1	0.988764	99.9763
GOTERM_CC_FAT	GO:0015934~large ribosomal subunit	3	1.2931	0.433401	AT3G10950, AT3G62870, AT1G27400	118	173	13779	2.02493	1	0.870642	99.8611
GOTERM_CC_FAT	GO:0030529~ribonucleoprotein complex	7	3.01724	0.50801	AT3G10950, AT3G62870, AT3G50670, AT1G07350, AT1G27400, AT5G27700, AT1G48830	118	671	13779	1.21818	1	0.910672	99.9729
GOTERM_MF_FAT	GO:0003735~structural constituent of ribosome	5	2.15517	0.568488	AT3G10950, AT3G62870, AT1G27400, AT5G27700, AT1G48830	151	394	14806	1.24433	1	0.995586	99.9984
GOTERM_CC_FAT	GO:0005840~ribosome	5	2.15517	0.568926	AT3G10950, AT3G62870, AT1G27400, AT5G27700, AT1G48830	118	470	13779	1.24225	1	0.938588	99.9941
GOTERM_MF_FAT	GO:0005198~structural molecule activity	6	2.58621	0.640118	AT3G10950, AT3G62870, AT2G36250, AT1G27400, AT5G27700, AT1G48830	151	538	14806	1.09353	1	0.998154	99.9999
KEGG_PATHWAY	ath03010:Ribosome	4	1.72414	0.696378	AT3G10950, AT3G62870, AT1G27400, AT5G27700	38	233	2458	1.11046	1	0.998266	99.9989
GOTERM_CC_FAT	GO:0043232~intracellular non-membrane-bounded organelle	8	3.44828	0.863033	AT3G10950, AT1G48380, AT3G62870, AT4G35520, AT1G27400, AT5G16780, AT5G27700, AT1G48830	118	1144	13779	0.816582	1	0.994585	100
GOTERM_CC_FAT	GO:0043228~non-membrane-bounded organelle	8	3.44828	0.863033	AT3G10950, AT1G48380, AT3G62870, AT4G35520, AT1G27400, AT5G16780, AT5G27700, AT1G48830	118	1144	13779	0.816582	1	0.994585	100
GOTERM_BP_FAT	GO:0006412~translation	7	3.01724	0.982394	AT3G10330, AT1G18070, AT3G10950, AT3G62870, AT1G27400, AT5G27700, AT1G48830	136	1231	13998	0.585285	1	1	100
Annotation Cluster 26	Enrichment Score: 0.4011302199822966
Category	Term	Count	%	PValue	Genes	List Total	Pop Hits	Pop Total	Fold Enrichment	Bonferroni	Benjamini	FDR
GOTERM_BP_FAT	GO:0003006~reproductive developmental process	11	4.74138	0.251624	AT5G49930, AT3G20630, AT2G34830, AT2G21660, AT1G59640, AT1G32490, AT1G15750, AT2G28550, AT4G29900, AT5G16780, AT1G76850	136	807	13998	1.40296	1	0.98931	98.6101
GOTERM_BP_FAT	GO:0048608~reproductive structure development	10	4.31034	0.273367	AT5G49930, AT3G20630, AT2G34830, AT2G21660, AT1G59640, AT1G32490, AT1G15750, AT2G28550, AT4G29900, AT5G16780	136	731	13998	1.40802	1	0.983925	99.1004
GOTERM_BP_FAT	GO:0009791~post-embryonic development	11	4.74138	0.305609	AT5G49930, AT3G20630, AT2G34830, AT3G15730, AT2G21660, AT1G59640, AT1G32490, AT1G15750, AT2G28550, AT4G29900, AT5G16780	136	851	13998	1.33042	1	0.984598	99.5394
GOTERM_BP_FAT	GO:0009793~embryonic development ending in seed dormancy	5	2.15517	0.484429	AT5G49930, AT3G20630, AT2G34830, AT1G32490, AT1G15750	136	372	13998	1.38342	1	0.992299	99.9943
GOTERM_BP_FAT	GO:0048316~seed development	5	2.15517	0.602795	AT5G49930, AT3G20630, AT2G34830, AT1G32490, AT1G15750	136	432	13998	1.19128	1	0.995657	99.9999
GOTERM_BP_FAT	GO:0010154~fruit development	5	2.15517	0.638489	AT5G49930, AT3G20630, AT2G34830, AT1G32490, AT1G15750	136	452	13998	1.13857	1	0.996867	100
Annotation Cluster 27	Enrichment Score: 0.38861969426225834
Category	Term	Count	%	PValue	Genes	List Total	Pop Hits	Pop Total	Fold Enrichment	Bonferroni	Benjamini	FDR
GOTERM_BP_FAT	GO:0006397~mRNA processing	3	1.2931	0.374762	AT3G50670, AT4G36690, AT4G21660	136	135	13998	2.28725	1	0.985502	99.902
GOTERM_BP_FAT	GO:0006396~RNA processing	6	2.58621	0.411908	AT4G25730, AT3G50670, AT1G32490, AT1G07350, AT4G36690, AT4G21660	136	436	13998	1.41642	1	0.987563	99.9603
GOTERM_BP_FAT	GO:0016071~mRNA metabolic process	3	1.2931	0.442166	AT3G50670, AT4G36690, AT4G21660	136	155	13998	1.99213	1	0.989005	99.9818
Annotation Cluster 28	Enrichment Score: 0.388202712598345
Category	Term	Count	%	PValue	Genes	List Total	Pop Hits	Pop Total	Fold Enrichment	Bonferroni	Benjamini	FDR
GOTERM_BP_FAT	GO:0006259~DNA metabolic process	6	2.58621	0.249199	AT3G02680, AT2G19480, AT3G09250, AT1G48380, AT4G35520, AT5G27680	136	350	13998	1.76445	1	0.990039	98.5422
GOTERM_BP_FAT	GO:0033554~cellular response to stress	6	2.58621	0.392727	AT3G16785, AT3G12500, AT2G19480, AT3G09250, AT4G35520, AT1G71220	136	426	13998	1.44967	1	0.987276	99.9363
GOTERM_BP_FAT	GO:0006281~DNA repair	3	1.2931	0.523352	AT2G19480, AT3G09250, AT4G35520	136	181	13998	1.70596	1	0.992131	99.9982
GOTERM_BP_FAT	GO:0006974~response to DNA damage stimulus	3	1.2931	0.546712	AT2G19480, AT3G09250, AT4G35520	136	189	13998	1.63375	1	0.992198	99.9991
Annotation Cluster 29	Enrichment Score: 0.3399908260968551
Category	Term	Count	%	PValue	Genes	List Total	Pop Hits	Pop Total	Fold Enrichment	Bonferroni	Benjamini	FDR
KEGG_PATHWAY	ath01064:Biosynthesis of alkaloids derived from ornithine, lysine and nicotinic acid	7	3.01724	0.035003	AT5G52100, AT2G22910, AT5G61580, AT3G12780, AT4G17830, AT2G37040, AT5G03290	38	166	2458	2.72765	0.81918	0.574771	28.8258
KEGG_PATHWAY	ath01063:Biosynthesis of alkaloids derived from shikimate pathway	4	1.72414	0.493139	AT5G61580, AT3G12780, AT2G37040, AT5G03290	38	174	2458	1.48699	1	0.995644	99.8474
GOTERM_BP_FAT	GO:0006091~generation of precursor metabolites and energy	5	2.15517	0.549493	AT5G52100, AT5G61580, AT3G12780, AT5G03290, AT3G01440	136	404	13998	1.27384	1	0.992103	99.9992
KEGG_PATHWAY	ath01066:Biosynthesis of alkaloids derived from terpenoid and polyketide	3	1.2931	0.688763	AT5G61580, AT3G12780, AT5G03290	38	155	2458	1.25195	1	0.999666	99.9985
KEGG_PATHWAY	ath01070:Biosynthesis of plant hormones	5	2.15517	0.689423	AT1G06290, AT5G61580, AT3G12780, AT2G37040, AT5G03290	38	304	2458	1.06389	1	0.999103	99.9986
KEGG_PATHWAY	ath01065:Biosynthesis of alkaloids derived from histidine and purine	3	1.2931	0.719043	AT5G61580, AT3G12780, AT5G03290	38	164	2458	1.18325	1	0.997743	99.9995
KEGG_PATHWAY	ath01061:Biosynthesis of phenylpropanoids	4	1.72414	0.73494	AT5G61580, AT3G12780, AT2G21660, AT2G37040	38	247	2458	1.04752	1	0.996954	99.9997
KEGG_PATHWAY	ath01062:Biosynthesis of terpenoids and steroids	3	1.2931	0.800707	AT5G61580, AT3G12780, AT5G03290	38	193	2458	1.00545	1	0.998423	100
Annotation Cluster 30	Enrichment Score: 0.321358367634774
Category	Term	Count	%	PValue	Genes	List Total	Pop Hits	Pop Total	Fold Enrichment	Bonferroni	Benjamini	FDR
GOTERM_BP_FAT	GO:0009409~response to cold	5	2.15517	0.187963	AT1G09560, AT3G12780, AT2G21660, AT4G02520, AT5G65940	136	233	13998	2.20872	1	0.986044	95.3652
GOTERM_BP_FAT	GO:0009266~response to temperature stimulus	6	2.58621	0.256456	AT4G27670, AT1G09560, AT3G12780, AT2G21660, AT4G02520, AT5G65940	136	354	13998	1.74452	1	0.989121	98.7368
GOTERM_BP_FAT	GO:0009628~response to abiotic stimulus	12	5.17241	0.611885	AT3G53420, AT4G27670, AT1G09560, AT3G12780, AT2G21660, AT5G26990, AT4G02520, AT5G58003, AT2G30950, AT1G70940, AT4G15090, AT5G65940	136	1197	13998	1.03184	1	0.995998	99.9999
GOTERM_CC_FAT	GO:0048046~apoplast	3	1.2931	0.839569	AT1G09560, AT3G12780, AT4G02520	118	382	13779	0.917051	1	0.992595	100
GOTERM_CC_FAT	GO:0005576~extracellular region	4	1.72414	0.998614	AT5G09640, AT1G09560, AT3G12780, AT4G02520	118	1225	13779	0.381294	1	1	100
Annotation Cluster 31	Enrichment Score: 0.3154208486766884
Category	Term	Count	%	PValue	Genes	List Total	Pop Hits	Pop Total	Fold Enrichment	Bonferroni	Benjamini	FDR
GOTERM_BP_FAT	GO:0009259~ribonucleotide metabolic process	3	1.2931	0.39885	AT5G47435, AT4G29900, AT5G26667	136	142	13998	2.1745	1	0.986776	99.9451
GOTERM_BP_FAT	GO:0009165~nucleotide biosynthetic process	3	1.2931	0.489957	AT5G47435, AT4G29900, AT5G26667	136	170	13998	1.81635	1	0.991985	99.9951
GOTERM_BP_FAT	GO:0034654~nucleobase, nucleoside, nucleotide and nucleic acid biosynthetic process	3	1.2931	0.529267	AT5G47435, AT4G29900, AT5G26667	136	183	13998	1.68732	1	0.992349	99.9985
GOTERM_BP_FAT	GO:0034404~nucleobase, nucleoside and nucleotide biosynthetic process	3	1.2931	0.529267	AT5G47435, AT4G29900, AT5G26667	136	183	13998	1.68732	1	0.992349	99.9985
Annotation Cluster 32	Enrichment Score: 0.274606242118839
Category	Term	Count	%	PValue	Genes	List Total	Pop Hits	Pop Total	Fold Enrichment	Bonferroni	Benjamini	FDR
GOTERM_BP_FAT	GO:0000902~cell morphogenesis	4	1.72414	0.324941	AT1G48380, AT2G20370, AT1G70940, AT1G76850	136	208	13998	1.97936	1	0.985751	99.6963
GOTERM_BP_FAT	GO:0032989~cellular component morphogenesis	4	1.72414	0.385514	AT1G48380, AT2G20370, AT1G70940, AT1G76850	136	231	13998	1.78228	1	0.986761	99.9241
GOTERM_BP_FAT	GO:0048589~developmental growth	3	1.2931	0.520377	AT2G20370, AT1G70940, AT1G76850	136	180	13998	1.71544	1	0.99223	99.998
GOTERM_BP_FAT	GO:0016049~cell growth	3	1.2931	0.614493	AT2G20370, AT1G70940, AT1G76850	136	214	13998	1.44289	1	0.995939	99.9999
GOTERM_BP_FAT	GO:0008361~regulation of cell size	3	1.2931	0.644194	AT2G20370, AT1G70940, AT1G76850	136	226	13998	1.36628	1	0.996974	100
GOTERM_BP_FAT	GO:0032535~regulation of cellular component size	3	1.2931	0.672075	AT2G20370, AT1G70940, AT1G76850	136	238	13998	1.29739	1	0.997971	100
GOTERM_BP_FAT	GO:0040007~growth	3	1.2931	0.689671	AT2G20370, AT1G70940, AT1G76850	136	246	13998	1.2552	1	0.998317	100
Annotation Cluster 33	Enrichment Score: 0.26842567467427875
Category	Term	Count	%	PValue	Genes	List Total	Pop Hits	Pop Total	Fold Enrichment	Bonferroni	Benjamini	FDR
SP_PIR_KEYWORDS	protein transport	4	1.72414	0.311485	AT5G55190, AT1G33410, AT1G26670, AT1G76850	230	228	26538	2.02426	1	0.849075	98.8519
GOTERM_BP_FAT	GO:0046907~intracellular transport	6	2.58621	0.337061	AT3G27530, AT5G55190, AT2G21660, AT1G33410, AT3G25150, AT1G26670	136	397	13998	1.55556	1	0.986309	99.7676
GOTERM_BP_FAT	GO:0015031~protein transport	6	2.58621	0.509501	AT3G27530, AT5G55190, AT3G62880, AT1G33410, AT1G26670, AT1G76850	136	488	13998	1.26549	1	0.991453	99.9973
GOTERM_BP_FAT	GO:0045184~establishment of protein localization	6	2.58621	0.509501	AT3G27530, AT5G55190, AT3G62880, AT1G33410, AT1G26670, AT1G76850	136	488	13998	1.26549	1	0.991453	99.9973
GOTERM_BP_FAT	GO:0016192~vesicle-mediated transport	4	1.72414	0.532688	AT3G27530, AT1G33410, AT1G26670, AT1G76850	136	290	13998	1.41968	1	0.992305	99.9987
GOTERM_BP_FAT	GO:0008104~protein localization	6	2.58621	0.540089	AT3G27530, AT5G55190, AT3G62880, AT1G33410, AT1G26670, AT1G76850	136	505	13998	1.22289	1	0.992286	99.9989
SP_PIR_KEYWORDS	coiled coil	5	2.15517	0.583383	AT3G27530, AT1G33410, AT5G49960, AT1G48830, AT1G26670	230	472	26538	1.22227	1	0.948054	99.9972
GOTERM_BP_FAT	GO:0006886~intracellular protein transport	3	1.2931	0.745254	AT3G27530, AT5G55190, AT1G26670	136	274	13998	1.12693	1	0.9993	100
GOTERM_BP_FAT	GO:0034613~cellular protein localization	3	1.2931	0.764662	AT3G27530, AT5G55190, AT1G26670	136	285	13998	1.08344	1	0.999401	100
GOTERM_BP_FAT	GO:0070727~cellular macromolecule localization	3	1.2931	0.793675	AT3G27530, AT5G55190, AT1G26670	136	303	13998	1.01907	1	0.999626	100
Annotation Cluster 34	Enrichment Score: 0.2096188104662799
Category	Term	Count	%	PValue	Genes	List Total	Pop Hits	Pop Total	Fold Enrichment	Bonferroni	Benjamini	FDR
GOTERM_BP_FAT	GO:0045087~innate immune response	4	1.72414	0.496958	AT3G12500, AT2G21660, AT4G38130, AT1G71220	136	275	13998	1.49711	1	0.991849	99.996
GOTERM_BP_FAT	GO:0006955~immune response	4	1.72414	0.539665	AT3G12500, AT2G21660, AT4G38130, AT1G71220	136	293	13998	1.40514	1	0.992632	99.9989
GOTERM_BP_FAT	GO:0006952~defense response	8	3.44828	0.876394	AT3G12500, AT2G21660, AT4G38130, AT4G02520, AT2G37040, AT4G36690, AT1G71220, AT2G38870	136	1030	13998	0.799429	1	0.999966	100
Annotation Cluster 35	Enrichment Score: 0.17511106009139701
Category	Term	Count	%	PValue	Genes	List Total	Pop Hits	Pop Total	Fold Enrichment	Bonferroni	Benjamini	FDR
GOTERM_BP_FAT	GO:0006508~proteolysis	12	5.17241	0.415731	AT3G20630, AT5G09640, AT3G58040, AT5G45390, AT2G30440, AT1G02305, AT4G17830, AT3G48380, AT2G32730, AT2G30950, AT2G29080, AT2G22010	136	1036	13998	1.1922	1	0.986713	99.9639
GOTERM_BP_FAT	GO:0030163~protein catabolic process	7	3.01724	0.482916	AT3G20630, AT3G58040, AT3G48380, AT2G32730, AT2G30950, AT2G29080, AT2G22010	136	576	13998	1.25084	1	0.992594	99.9941
GOTERM_BP_FAT	GO:0009057~macromolecule catabolic process	8	3.44828	0.488287	AT3G20630, AT3G12500, AT3G58040, AT3G48380, AT2G32730, AT2G30950, AT2G29080, AT2G22010	136	682	13998	1.20735	1	0.992261	99.9949
GOTERM_BP_FAT	GO:0044257~cellular protein catabolic process	6	2.58621	0.634046	AT3G20630, AT3G58040, AT3G48380, AT2G32730, AT2G30950, AT2G22010	136	561	13998	1.10082	1	0.996821	100
GOTERM_BP_FAT	GO:0044265~cellular macromolecule catabolic process	6	2.58621	0.67645	AT3G20630, AT3G58040, AT3G48380, AT2G32730, AT2G30950, AT2G22010	136	589	13998	1.04849	1	0.998004	100
GOTERM_BP_FAT	GO:0006511~ubiquitin-dependent protein catabolic process	3	1.2931	0.754239	AT3G20630, AT3G58040, AT2G32730	136	279	13998	1.10674	1	0.999341	100
GOTERM_BP_FAT	GO:0051603~proteolysis involved in cellular protein catabolic process	5	2.15517	0.788131	AT3G20630, AT3G58040, AT3G48380, AT2G32730, AT2G22010	136	555	13998	0.927266	1	0.9996	100
SP_PIR_KEYWORDS	ubl conjugation pathway	3	1.2931	0.867633	AT3G20630, AT3G58040, AT3G48380	230	406	26538	0.852581	1	0.99729	100
GOTERM_BP_FAT	GO:0043632~modification-dependent macromolecule catabolic process	4	1.72414	0.904409	AT3G20630, AT3G58040, AT3G48380, AT2G32730	136	550	13998	0.748556	1	0.999988	100
GOTERM_BP_FAT	GO:0019941~modification-dependent protein catabolic process	4	1.72414	0.904409	AT3G20630, AT3G58040, AT3G48380, AT2G32730	136	550	13998	0.748556	1	0.999988	100
Annotation Cluster 36	Enrichment Score: 0.15844156254542835
Category	Term	Count	%	PValue	Genes	List Total	Pop Hits	Pop Total	Fold Enrichment	Bonferroni	Benjamini	FDR
GOTERM_MF_FAT	GO:0042623~ATPase activity, coupled	6	2.58621	0.277824	AT1G32490, AT2G30950, AT2G01320, AT5G27680, AT4G29900, AT2G29080	151	348	14806	1.69057	1	0.9784	98.6185
GOTERM_MF_FAT	GO:0016887~ATPase activity	6	2.58621	0.51397	AT1G32490, AT2G30950, AT2G01320, AT5G27680, AT4G29900, AT2G29080	151	467	14806	1.25978	1	0.993352	99.9925
SMART	SM00382:AAA	3	1.2931	0.790442	AT2G30950, AT2G01320, AT2G29080	69	326	7691	1.02574	1	1	100
INTERPRO	IPR003593:ATPase, AAA+ type, core	3	1.2931	0.804116	AT2G30950, AT2G01320, AT2G29080	193	326	20885	0.99582	1	1	100
SP_PIR_KEYWORDS	atp-binding	12	5.17241	0.881145	AT5G19010, AT3G03900, AT5G45390, AT5G61580, AT2G21660, AT1G32490, AT2G30950, AT2G01320, AT5G27680, AT4G29900, AT2G29080, AT5G26667	230	1716	26538	0.806871	1	0.997776	100
GOTERM_MF_FAT	GO:0005524~ATP binding	16	6.89655	0.98519	AT5G45390, AT5G03290, AT5G24280, AT4G29900, AT2G32850, AT5G19010, AT3G03900, AT5G61580, AT2G21660, AT1G32490, AT4G35520, AT2G30950, AT2G01320, AT5G27680, AT2G29080, AT5G26667	151	2340	14806	0.670448	1	1	100
GOTERM_MF_FAT	GO:0032559~adenyl ribonucleotide binding	16	6.89655	0.987293	AT5G45390, AT5G03290, AT5G24280, AT4G29900, AT2G32850, AT5G19010, AT3G03900, AT5G61580, AT2G21660, AT1G32490, AT4G35520, AT2G30950, AT2G01320, AT5G27680, AT2G29080, AT5G26667	151	2368	14806	0.66252	1	1	100
Annotation Cluster 37	Enrichment Score: 0.08855054671582877
Category	Term	Count	%	PValue	Genes	List Total	Pop Hits	Pop Total	Fold Enrichment	Bonferroni	Benjamini	FDR
GOTERM_MF_FAT	GO:0000166~nucleotide binding	39	16.8103	0.229146	AT5G65260, AT1G04170, AT3G49660, AT3G51950, AT4G29900, AT1G18070, AT3G06810, AT3G47390, AT1G06290, AT3G03900, AT2G21660, AT3G21100, AT4G36750, AT4G35520, AT2G01320, AT3G25150, AT5G26667, AT1G09230, AT5G45390, AT5G58470, AT3G50670, AT1G07350, AT4G36690, AT5G03290, AT5G24280, AT2G36250, AT2G32850, AT4G26780, AT5G19010, AT5G61580, AT5G55190, AT3G04500, AT4G00830, AT2G44710, AT1G32490, AT2G30950, AT5…	151	3333	14806	1.14733	1	0.975573	96.7413
UP_SEQ_FEATURE	nucleotide phosphate-binding region:ATP	7	3.01724	0.789014	AT5G19010, AT5G61580, AT2G21660, AT2G30950, AT2G01320, AT2G29080, AT5G26667	89	773	8885	0.904037	1	1	100
SP_PIR_KEYWORDS	nucleotide-binding	15	6.46552	0.789478	AT1G04170, AT5G45390, AT2G36250, AT4G29900, AT1G18070, AT5G19010, AT3G03900, AT5G55190, AT5G61580, AT2G21660, AT1G32490, AT2G30950, AT2G01320, AT2G29080, AT5G26667	230	1935	26538	0.894439	1	0.992804	100
SP_PIR_KEYWORDS	atp-binding	12	5.17241	0.881145	AT5G19010, AT3G03900, AT5G45390, AT5G61580, AT2G21660, AT1G32490, AT2G30950, AT2G01320, AT5G27680, AT4G29900, AT2G29080, AT5G26667	230	1716	26538	0.806871	1	0.997776	100
GOTERM_MF_FAT	GO:0017076~purine nucleotide binding	24	10.3448	0.887128	AT1G04170, AT5G45390, AT5G03290, AT5G24280, AT2G36250, AT4G29900, AT2G32850, AT1G18070, AT4G26780, AT5G19010, AT3G06810, AT1G06290, AT3G03900, AT5G55190, AT5G61580, AT2G21660, AT4G35520, AT1G32490, AT2G30950, AT2G01320, AT5G27680, AT1G80770, AT2G29080, AT5G26667	151	2785	14806	0.844981	1	0.999986	100
GOTERM_MF_FAT	GO:0032555~purine ribonucleotide binding	21	9.05172	0.93962	AT1G04170, AT5G45390, AT5G03290, AT5G24280, AT2G36250, AT4G29900, AT2G32850, AT1G18070, AT5G19010, AT3G03900, AT5G55190, AT5G61580, AT2G21660, AT4G35520, AT1G32490, AT2G30950, AT2G01320, AT5G27680, AT1G80770, AT2G29080, AT5G26667	151	2621	14806	0.785621	1	0.999999	100
GOTERM_MF_FAT	GO:0032553~ribonucleotide binding	21	9.05172	0.93962	AT1G04170, AT5G45390, AT5G03290, AT5G24280, AT2G36250, AT4G29900, AT2G32850, AT1G18070, AT5G19010, AT3G03900, AT5G55190, AT5G61580, AT2G21660, AT4G35520, AT1G32490, AT2G30950, AT2G01320, AT5G27680, AT1G80770, AT2G29080, AT5G26667	151	2621	14806	0.785621	1	0.999999	100
GOTERM_MF_FAT	GO:0030554~adenyl nucleotide binding	19	8.18966	0.966343	AT5G45390, AT5G03290, AT5G24280, AT4G29900, AT2G32850, AT4G26780, AT5G19010, AT3G06810, AT3G03900, AT1G06290, AT5G61580, AT2G21660, AT4G35520, AT1G32490, AT2G30950, AT2G01320, AT5G27680, AT2G29080, AT5G26667	151	2528	14806	0.736949	1	1	100
GOTERM_MF_FAT	GO:0001883~purine nucleoside binding	19	8.18966	0.966343	AT5G45390, AT5G03290, AT5G24280, AT4G29900, AT2G32850, AT4G26780, AT5G19010, AT3G06810, AT3G03900, AT1G06290, AT5G61580, AT2G21660, AT4G35520, AT1G32490, AT2G30950, AT2G01320, AT5G27680, AT2G29080, AT5G26667	151	2528	14806	0.736949	1	1	100
GOTERM_MF_FAT	GO:0001882~nucleoside binding	19	8.18966	0.967586	AT5G45390, AT5G03290, AT5G24280, AT4G29900, AT2G32850, AT4G26780, AT5G19010, AT3G06810, AT3G03900, AT1G06290, AT5G61580, AT2G21660, AT4G35520, AT1G32490, AT2G30950, AT2G01320, AT5G27680, AT2G29080, AT5G26667	151	2536	14806	0.734624	1	1	100
GOTERM_MF_FAT	GO:0005524~ATP binding	16	6.89655	0.98519	AT5G45390, AT5G03290, AT5G24280, AT4G29900, AT2G32850, AT5G19010, AT3G03900, AT5G61580, AT2G21660, AT1G32490, AT4G35520, AT2G30950, AT2G01320, AT5G27680, AT2G29080, AT5G26667	151	2340	14806	0.670448	1	1	100
GOTERM_MF_FAT	GO:0032559~adenyl ribonucleotide binding	16	6.89655	0.987293	AT5G45390, AT5G03290, AT5G24280, AT4G29900, AT2G32850, AT5G19010, AT3G03900, AT5G61580, AT2G21660, AT1G32490, AT4G35520, AT2G30950, AT2G01320, AT5G27680, AT2G29080, AT5G26667	151	2368	14806	0.66252	1	1	100
Annotation Cluster 38	Enrichment Score: 0.07149322642112034
Category	Term	Count	%	PValue	Genes	List Total	Pop Hits	Pop Total	Fold Enrichment	Bonferroni	Benjamini	FDR
UP_SEQ_FEATURE	nucleotide phosphate-binding region:ATP	7	3.01724	0.789014	AT5G19010, AT5G61580, AT2G21660, AT2G30950, AT2G01320, AT2G29080, AT5G26667	89	773	8885	0.904037	1	1	100
SP_PIR_KEYWORDS	kinase	7	3.01724	0.846472	AT5G19010, AT3G03900, AT5G61580, AT3G12780, AT2G21660, AT2G32850, AT5G26667	230	970	26538	0.832658	1	0.996246	100
UP_SEQ_FEATURE	active site:Proton acceptor	4	1.72414	0.913741	AT5G19010, AT5G61580, AT2G21660, AT2G26260	89	546	8885	0.731366	1	1	100
Annotation Cluster 39	Enrichment Score: 0.012763570152018336
Category	Term	Count	%	PValue	Genes	List Total	Pop Hits	Pop Total	Fold Enrichment	Bonferroni	Benjamini	FDR
SP_PIR_KEYWORDS	disulfide bond	5	2.15517	0.910933	AT3G26060, AT5G09640, AT3G12500, AT1G09560, AT2G21660	230	787	26538	0.733053	1	0.998894	100
UP_SEQ_FEATURE	disulfide bond	5	2.15517	0.944893	AT3G26060, AT5G09640, AT3G12500, AT1G09560, AT2G21660	89	746	8885	0.669112	1	1	100
SP_PIR_KEYWORDS	glycoprotein	5	2.15517	0.981839	AT5G09640, AT1G09560, AT2G21660, AT5G46150, AT1G70940	230	1051	26538	0.548918	1	0.999981	100
UP_SEQ_FEATURE	glycosylation site:N-linked (GlcNAc...)	5	2.15517	0.992153	AT5G09640, AT1G09560, AT2G21660, AT5G46150, AT1G70940	89	1001	8885	0.498659	1	1	100
SP_PIR_KEYWORDS	signal	4	1.72414	0.999853	AT5G09640, AT3G12500, AT1G09560, AT2G21660	230	1518	26538	0.304038	1	1	100
UP_SEQ_FEATURE	signal peptide	4	1.72414	0.999988	AT5G09640, AT3G12500, AT1G09560, AT2G21660	89	1515	8885	0.263581	1	1	100
Annotation Cluster 40	Enrichment Score: 0.008261672689745236
Category	Term	Count	%	PValue	Genes	List Total	Pop Hits	Pop Total	Fold Enrichment	Bonferroni	Benjamini	FDR
SP_PIR_KEYWORDS	kinase	7	3.01724	0.846472	AT5G19010, AT3G03900, AT5G61580, AT3G12780, AT2G21660, AT2G32850, AT5G26667	230	970	26538	0.832658	1	0.996246	100
SP_PIR_KEYWORDS	serine/threonine-protein kinase	3	1.2931	0.984604	AT5G19010, AT2G21660, AT2G32850	230	701	26538	0.493791	1	0.999985	100
INTERPRO	IPR008271:Serine/threonine protein kinase, active site	3	1.2931	0.993998	AT5G19010, AT2G21660, AT2G32850	193	770	20885	0.421607	1	1	100
INTERPRO	IPR000719:Protein kinase, core	3	1.2931	0.998917	AT5G19010, AT2G21660, AT2G32850	193	970	20885	0.334678	1	1	100
GOTERM_MF_FAT	GO:0004674~protein serine/threonine kinase activity	3	1.2931	0.999596	AT5G19010, AT2G21660, AT2G32850	151	975	14806	0.301701	1	1	100
GOTERM_BP_FAT	GO:0006468~protein amino acid phosphorylation	3	1.2931	0.999734	AT5G19010, AT2G21660, AT2G32850	136	1065	13998	0.289934	1	1	100
GOTERM_MF_FAT	GO:0004672~protein kinase activity	3	1.2931	0.999895	AT5G19010, AT2G21660, AT2G32850	151	1110	14806	0.265008	1	1	100
GOTERM_BP_FAT	GO:0016310~phosphorylation	3	1.2931	0.999911	AT5G19010, AT2G21660, AT2G32850	136	1178	13998	0.262122	1	1	100
GOTERM_BP_FAT	GO:0006796~phosphate metabolic process	3	1.2931	0.999965	AT5G19010, AT2G21660, AT2G32850	136	1273	13998	0.24256	1	1	100
GOTERM_BP_FAT	GO:0006793~phosphorus metabolic process	3	1.2931	0.999965	AT5G19010, AT2G21660, AT2G32850	136	1274	13998	0.24237	1	1	100

## Sheet: Tsh0_vs_C0(S2vsS1 -)annotation
chromosome	start	end	strand	AStype	sample1_alt_reads	sample1_model_reads	sample1_ratio	sample2_alt_reads	sample2_model_reads	sample2_ratio	sample2_vs_sample1_diff (= sample2_ratio- sample1_ratio)	isoform	pvalue	tomato_gene	tair	genesymbol	product
SL2.40ch02	39913111	39913479	+	5pMXE	84	33	0.63	41	73	0.35	-0.28	Solyc02g081330.2.1	4.92431e-08	Solyc02g081330.2	AT5G17230	PSY	PHYTOENE SYNTHASE
SL2.40ch02	42110784	42111228	-	3pMXE	13	0	0.92	2	5	0.28	-0.64	Solyc02g084440.2.1	0.00135449	Solyc02g084440.2	AT4G38970	FBA2	fructose-bisphosphate aldolase 2
SL2.40ch06	41297964	41303179	+	ES	31	3	0.91	4	8	0.33	-0.58	Solyc06g072820.2.1	0.000231452	Solyc06g072820.2	AT3G03140	--	--
SL2.40ch08	364987	366477	-	5pMXE	28	9	0.73	8	22	0.23	-0.5	Solyc08g005490.2.1	7.92649e-05	Solyc08g005490.2	AT1G31850	--	--
SL2.40ch03	52601702	52601833	+	cassetteExon	24	32	0.42	22	102	0.17	-0.25	Solyc03g096800.2.1	0.000739726	Solyc03g096800.2	AT4G27860	MEB1	MEMBRANE OF ER BODY 1
SL2.40ch03	60621393	60621463	-	cassetteExon	33	6	0.84	11	56	0.16	-0.68	Solyc03g117420.2.1	3.55395e-12	Solyc03g117420.2	AT1G15740	--	--
SL2.40ch07	2599078	2599184	-	cassetteExon	7	2	0.77	4	16	0.2	-0.57	Solyc07g007940.2.1	0.0101982	Solyc07g007940.2	AT3G53270	--	--
SL2.40ch09	60120468	60120639	+	cassetteExon	9	0	1	6	8	0.42	-0.58	Solyc09g066120.2.1	0.00717091	Solyc09g066120.2	AT3G04610	FLK	flowering locus KH domain
SL2.40ch10	59317983	59318066	+	cassetteExon	35	18	0.66	29	36	0.44	-0.22	Solyc10g077110.1.1	0.0259844	Solyc10g077110.1	AT1G72050	TFIIIA	transcription factor IIIA
SL2.40ch01	84933538	84934851	-	A3SS	64	12	0.67	27	27	0.26	-0.41	Solyc01g104840.2.1	3.8058e-05	Solyc01g104840.2	AT3G26420	RZ-1A	RZ-1A
SL2.40ch02	38235461	38236319	-	A3SS	8	10	0.44	16	79	0.16	-0.28	Solyc02g079030.2.1	0.0230022	Solyc02g079030.2	AT4G21540	SPHK1	sphingosine kinase 1
SL2.40ch02	43792038	43792168	-	A3SS	19	5	0.79	28	40	0.41	-0.38	Solyc02g086550.2.1	0.00179862	Solyc02g086550.2	AT5G14550	--	--
SL2.40ch03	64197324	64197807	-	A3SS	10	0	0.71	11	7	0.39	-0.32	Solyc03g122270.2.1	0.0301713	Solyc03g122270.2	AT1G19110	--	--
SL2.40ch04	23438951	23439356	-	A3SS	12	2	0.85	5	18	0.21	-0.64	Solyc04g025990.2.1	0.00020677	Solyc04g025990.2	AT1G60160	--	--
SL2.40ch04	59269043	59269318	+	A3SS	78	0	0.93	11	3	0.68	-0.25	Solyc04g076790.2.1	0.00289855	Solyc04g076790.2	AT5G26780	SHM2	serine hydroxymethyltransferase 2
SL2.40ch04	60877629	60877719	-	A3SS	193	64	0.75	73	62	0.54	-0.21	Solyc04g078610.2.1	3.72851e-05	Solyc04g078610.2	AT5G47820	FRA1	FRAGILE FIBER 1
SL2.40ch05	61258636	61260201	+	A3SS	37	19	0.66	7	39	0.15	-0.51	Solyc05g051710.2.1	2.69745e-07	Solyc05g051710.2	AT5G09960	--	--
SL2.40ch07	166078	166897	+	A3SS	15	0	1	2	4	0.33	-0.67	Solyc07g005140.2.1	0.00250627	Solyc07g005140.2	AT2G25180	RR12	response regulator 12
SL2.40ch10	62534229	62534602	+	A3SS	39	41	0.48	5	18	0.21	-0.27	Solyc10g083380.1.1	0.0303419	Solyc10g083380.1	AT1G19490	--	--
SL2.40ch11	34441607	34442004	+	A3SS	35	50	0.41	6	26	0.18	-0.23	Solyc11g042940.1.1	0.0295377	Solyc11g042940.1	AT2G21370	XK1	XYLULOSE KINASE 1
SL2.40ch01	90087558	90088068	+	A5SS	97	0	1	229	61	0.78	-0.22	Solyc01g112250.2.1	6.82277e-09	Solyc01g112250.2	AT2G17290	CPK6	calcium dependent protein kinase 6
SL2.40ch03	7204365	7204753	-	A5SS	18	32	0.36	16	80	0.16	-0.2	Solyc03g025400.2.1	0.0128113	Solyc03g025400.2	AT4G23430	Tic32-IVa	translocon at the inner envelope membrane of chloroplasts 32-IVa
SL2.40ch06	37776500	37776633	+	A5SS	49	39	0.55	22	96	0.18	-0.37	Solyc06g066030.2.1	5.51033e-08	Solyc06g066030.2	AT4G32330	--	--
SL2.40ch08	60184095	60184211	+	A5SS	17	20	0.45	13	41	0.24	-0.21	Solyc08g079510.2.1	0.0409833	Solyc08g079510.2	AT1G12330	--	--
SL2.40ch09	59829905	59830085	-	A5SS	22	7	0.75	2	9	0.18	-0.57	Solyc09g065950.2.1	0.00253056	Solyc09g065950.2	AT3G05520	CPA	capping protein A
SL2.40ch10	59086457	59086540	-	A5SS	8	0	1	9	9	0.5	-0.5	Solyc10g076800.1.1	0.0232706	Solyc10g076800.1	AT2G40190	LEW3	LEAF WILTING 3
SL2.40ch01	666174	668031	+	ES	6	0	1	0	8	0	-1	Solyc01g006000.2.1	0.000333	Solyc01g006000.2	AT1G11880	--	--
SL2.40ch01	822978	826506	-	5pMXE	80	5	0.77	0	58	0	-0.77	Solyc01g006190.2.1	1.20755e-34	Solyc01g006190.2	AT3G58040	SINAT2	seven in absentia of Arabidopsis 2
SL2.40ch01	6322384	6322617	-	ES	25	11	0.69	0	18	0	-0.69	Solyc01g010880.2.1	6.85507e-07	Solyc01g010880.2	AT2G02960	--	--
SL2.40ch01	11950871	11954727	+	ES	18	11	0.52	0	5	0	-0.52	Solyc01g014270.2.1	0.0156978	Solyc01g014270.2
SL2.40ch01	76351310	76352174	-	ES	92	164	0.35	0	39	0	-0.35	Solyc01g090880.2.1	1.52846e-07	Solyc01g090880.2	AT1G12244	--	--
SL2.40ch01	79035868	79037428	-	ES	24	0	1	1	8	0.11	-0.89	Solyc01g096180.2.1	6.48221e-07	Solyc01g096180.2	AT3G61860	RSP31	arginine/serine-rich splicing factor 31
SL2.40ch01	81457412	81458787	+	3pMXE	8	0	0.66	0	8	0	-0.66	Solyc01g099440.2.1	0.0001554	Solyc01g099440.2	AT5G27680	RECQSIM	RECQ helicase SIM
SL2.40ch01	88284087	88285153	-	ES	9	3	0.75	0	14	0	-0.75	Solyc01g109630.2.1	7.04101e-05	Solyc01g109630.2	AT2G21710	EMB2219	embryo defective 2219
SL2.40ch02	1386152	1386900	+	ES	13	31	0.29	0	102	0	-0.29	Solyc02g005180.2.1	4.09195e-08	Solyc02g005180.2	AT1G54730	--	--
SL2.40ch02	32898081	32899156	-	ES	8	18	0.3	0	32	0	-0.3	Solyc02g068360.2.1	0.000815044	Solyc02g068360.2	AT1G78690	At1g78690p
SL2.40ch02	33545533	33552921	+	3pMXE	13	9	0.59	0	9	0	-0.59	Solyc02g069010.2.1	0.00359627	Solyc02g069010.2	AT1G31190	IMPL1	myo-inositol monophosphatase like 1
SL2.40ch02	34342318	34343575	-	ES	28	0	1	0	4	0	-1	Solyc02g069980.2.1	2.78087e-05	Solyc02g069980.2	AT2G19260	--	--
SL2.40ch02	47209702	47210551	+	ES	9	15	0.32	0	18	0	-0.32	Solyc02g091290.2.1	0.00539664	Solyc02g091290.2	AT1G66520	pde194	pigment defective 194
SL2.40ch03	42387976	42388221	+	ES	14	21	0.4	1	12	0.08	-0.32	Solyc03g078000.2.1	0.0396241	Solyc03g078000.2	AT5G59250	--	--
SL2.40ch03	55653364	55655302	-	5pMXE	15	0	1	0	403	0	-1	Solyc03g110870.2.1	8.11395e-28	Solyc03g110870.2
SL2.40ch03	63037365	63040383	+	3pMXE	16	0	0.94	0	615	0	-0.94	Solyc03g120660.2.1	4.0126e-32	Solyc03g120660.2	AT1G79870	--	--
SL2.40ch04	55854878	55857529	+	5pMXE	12	0	0.32	0	26	0	-0.32	Solyc04g071330.2.1	3.69348e-10	Solyc04g071330.2	AT5G37290	--	--
SL2.40ch04	57304966	57305214	-	ES	5	10	0.33	0	15	0	-0.33	Solyc04g072740.2.1	0.0421456	Solyc04g072740.2	AT1G77990	SULTR2;2	SULPHATE TRANSPORTER 2;2
SL2.40ch05	678068	678847	+	ES	24	7	0.68	0	56	0	-0.68	Solyc05g005870.2.1	1.53464e-15	Solyc05g005870.2	AT1G70260	UMAMIT36	Usually multiple acids move in and out Transporters 36
SL2.40ch05	63394187	63394654	+	ES	16	4	0.8	0	44	0	-0.8	Solyc05g054310.2.1	9.91757e-12	Solyc05g054310.2	AT1G04170	EIF2 GAMMA	eukaryotic translation initiation factor 2 gamma subunit
SL2.40ch05	64407233	64408206	+	5pMXE	26	35	0.4	0	7	0	-0.4	Solyc05g055740.2.1	0.0384816	Solyc05g055740.2	AT5G16480	PFA-DSP5	plant and fungi atypical dual-speci&#64257;city phosphatase 5
SL2.40ch06	3290077	3290901	+	ES	14	44	0.22	0	54	0	-0.22	Solyc06g009340.2.1	5.57242e-05	Solyc06g009340.2	AT3G62190	--	--
SL2.40ch06	30814784	30815126	-	ES	7	19	0.26	1	97	0.01	-0.25	Solyc06g051160.2.1	5.99752e-05	Solyc06g051160.2	AT3G17668	ENA	ENHANCER OF ATNSI ACTIVITY
SL2.40ch06	31933453	31945362	+	3pMXE	7	0	0.3	6	134	0.04	-0.26	Solyc06g051780.2.1	6.74068e-09	Solyc06g051780.2	AT2G39740	HESO1	HEN1 suppressor 1
SL2.40ch06	41513940	41515074	+	ES	6	0	0.4	0	19	0	-0.4	Solyc06g073230.2.1	5.64653e-06	Solyc06g073230.2	AT3G49640	--	--
SL2.40ch06	44427477	44429164	+	ES	12	0	0.24	9	292	0.03	-0.21	Solyc06g082220.2.1	1.97137e-16	Solyc06g082220.2	AT5G58470	TAF15b	TBP-associated factor 15B
SL2.40ch06	45060379	45063198	-	ES	5	6	0.45	0	146	0	-0.45	Solyc06g083310.2.1	6.19805e-07	Solyc06g083310.2	AT3G25140	QUA1	QUASIMODO 1
SL2.40ch06	45961888	45963329	-	ES	17	51	0.25	6	193	0.03	-0.22	Solyc06g084610.2.1	4.17615e-07	Solyc06g084610.2	AT4G01995	--	--
SL2.40ch07	44500857	44502322	-	ES	8	5	0.61	0	18	0	-0.61	Solyc07g039340.2.1	0.000163144	Solyc07g039340.2	AT5G56890	--	--
SL2.40ch07	59441846	59443839	+	ES	6	9	0.28	0	18	0	-0.28	Solyc07g053670.2.1	0.00451891	Solyc07g053670.2	AT2G33847	--	--
SL2.40ch08	38629174	38629499	+	ES	6	0	1	0	5	0	-1	Solyc08g048290.2.1	0.0021645	Solyc08g048290.2	AT1G30220	INT2	inositol transporter 2
SL2.40ch09	3439028	3442390	-	ES	14	30	0.31	0	168	0	-0.31	Solyc09g009990.2.1	4.19512e-11	Solyc09g009990.2	AT3G52610	--	--
SL2.40ch09	64209050	64217171	-	3pMXE	5	2	0.71	0	8	0	-0.71	Solyc09g083140.2.1	0.00699301	Solyc09g083140.2
SL2.40ch10	1735137	1737227	+	ES	10	5	0.66	0	42	0	-0.66	Solyc10g007340.2.1	6.95412e-08	Solyc10g007340.2	AT1G78810	--	--
SL2.40ch10	3664682	3672399	+	3pMXE	24	0	0.3	0	15	0	-0.3	Solyc10g009530.2.1	3.97759e-11	Solyc10g009530.2	AT4G27250	--	--
SL2.40ch10	5083790	5084603	-	ES	9	20	0.29	0	185	0	-0.29	Solyc10g012410.2.1	4.57864e-09	Solyc10g012410.2	AT2G45990	--	--
SL2.40ch10	60390760	60391297	-	ES	5	0	1	0	3	0	-1	Solyc10g079550.1.1	0.0178571	Solyc10g079550.1	AT3G57090	FIS1A	FISSION 1A
SL2.40ch11	27844496	27851044	+	ES	9	0	0.37	0	20	0	-0.37	Solyc11g039950.1.1	9.98502e-08	Solyc11g039950.1	AT4G10110	--	--
SL2.40ch11	35276810	35278432	-	ES	5	0	0.33	4	91	0.04	-0.29	Solyc11g044280.1.1	1.67358e-06	Solyc11g044280.1	AT5G64500	--	--
SL2.40ch12	7587477	7592416	-	ES	5	13	0.27	0	116	0	-0.27	Solyc12g017860.1.1	2.56635e-05	Solyc12g017860.1	AT2G06990	HEN2	hua enhancer 2
SL2.40ch01	67873778	67874138	-	cassetteExon	120	0	1	0	66	0	-1	Solyc01g067120.2.1	4.7489e-52	Solyc01g067120.2	AT4G02570	CUL1	cullin 1
SL2.40ch01	67873935	67874138	-	cassetteExon	36	0	1	0	101	0	-1	Solyc01g067120.2.1	6.99475e-34	Solyc01g067120.2	AT4G02570	CUL1	cullin 1
SL2.40ch01	67873935	67874844	-	cassetteExon	87	0	1	0	91	0	-1	Solyc01g067120.2.1	4.57038e-53	Solyc01g067120.2	AT4G02570	CUL1	cullin 1
SL2.40ch01	67874797	67874844	-	cassetteExon	88	0	1	0	90	0	-1	Solyc01g067120.2.1	4.4197e-53	Solyc01g067120.2	AT4G02570	CUL1	cullin 1
SL2.40ch01	81105558	81106412	+	MXE|81106449|81106906	297	20	0.93	0	29	0	-0.93	Solyc01g098990.2.1	1.94526e-29	Solyc01g098990.2	AT5G27560	--	--
SL2.40ch02	47049121	47050331	+	MXE|47050835|47050961	72	54	0.57	0	8	0	-0.57	Solyc02g091030.2.1	0.00162267	Solyc02g091030.2	AT5G63470	NF-YC4	nuclear factor Y, subunit C4
SL2.40ch02	47049768	47050313	+	MXE|47050835|47050961	72	78	0.48	0	6	0	-0.48	Solyc02g091030.2.1	0.0309839	Solyc02g091030.2	AT5G63470	NF-YC4	nuclear factor Y, subunit C4
SL2.40ch02	47049768	47050331	+	MXE|47050835|47050961	72	78	0.48	0	6	0	-0.48	Solyc02g091030.2.1	0.0309839	Solyc02g091030.2	AT5G63470	NF-YC4	nuclear factor Y, subunit C4
SL2.40ch02	47049768	47050749	+	MXE|47050835|47050961	73	78	0.48	0	8	0	-0.48	Solyc02g091030.2.1	0.00785041	Solyc02g091030.2	AT5G63470	NF-YC4	nuclear factor Y, subunit C4
SL2.40ch02	47050094	47050835	+	cassetteExon	76	70	0.52	0	12	0	-0.52	Solyc02g091030.2.1	0.000345817	Solyc02g091030.2	AT5G63470	NF-YC4	nuclear factor Y, subunit C4
SL2.40ch03	46401537	46401599	+	cassetteExon	12	44	0.21	0	33	0	-0.21	Solyc03g083010.2.1	0.00299994	Solyc03g083010.2	AT5G53050	--	--
SL2.40ch03	56711783	56711910	-	cassetteExon	31	124	0.2	0	23	0	-0.2	Solyc03g112160.2.1	0.0156298	Solyc03g112160.2	AT5G26990	--	--
SL2.40ch04	2612399	2612610	-	cassetteExon	39	142	0.21	0	21	0	-0.21	Solyc04g009050.2.1	0.0161341	Solyc04g009050.2	AT5G64170	--	--
SL2.40ch05	63932771	63932919	-	cassetteExon	6	2	0.75	0	20	0	-0.75	Solyc05g055010.2.1	7.43218e-05	Solyc05g055010.2	AT3G04500	--	--
SL2.40ch05	63932771	63933067	-	cassetteExon	8	2	0.8	0	11	0	-0.8	Solyc05g055010.2.1	0.000221141	Solyc05g055010.2	AT3G04500	--	--
SL2.40ch06	41919410	41919551	-	MXE|41917283|41919303	166	43	0.79	0	62	0	-0.79	Solyc06g073780.2.1	4.99598e-33	Solyc06g073780.2	AT2G27170	TTN7	TITAN7
SL2.40ch07	30213100	30213183	+	cassetteExon	17	0	1	0	6	0	-1	Solyc07g026670.2.1	9.90619e-06	Solyc07g026670.2	AT2G19600	KEA4	K+ efflux antiporter 4
SL2.40ch07	62760906	62766993	+	MXE|62767128|62768487	9	25	0.26	0	19	0	-0.26	Solyc07g062910.2.1	0.0188151	Solyc07g062910.2	AT5G53940	--	--
SL2.40ch08	1194387	1194492	-	MXE|1190280|1194284	13	2	0.86	0	6	0	-0.86	Solyc08g006600.2.1	0.000515996	Solyc08g006600.2	AT4G33650	NOXY15	non responding to oxylipins 15
SL2.40ch08	57332288	57332384	-	MXE|57329818|57332252	29	49	0.37	0	39	0	-0.37	Solyc08g076130.2.1	1.53373e-06	Solyc08g076130.2	AT4G19003	VPS25
SL2.40ch08	61476778	61476885	-	cassetteExon	119	52	0.69	0	61	0	-0.69	Solyc08g081250.2.1	8.25628e-25	Solyc08g081250.2	AT1G63770	--	--
SL2.40ch10	59317983	59318129	+	cassetteExon	32	18	0.64	0	24	0	-0.64	Solyc10g077110.1.1	2.34137e-08	Solyc10g077110.1	AT1G72050	TFIIIA	transcription factor IIIA
SL2.40ch11	27844496	27850768	+	MXE|27850913|27851044	8	0	1	0	20	0	-1	Solyc11g039950.1.1	3.21739e-07	Solyc11g039950.1	AT4G10110	--	--
SL2.40ch12	62535203	62535279	-	cassetteExon	20	72	0.21	0	19	0	-0.21	Solyc12g088900.1.1	0.0217583	Solyc12g088900.1	AT1G47420	SDH5	succinate dehydrogenase 5
SL2.40ch00	8831114	8831199	+	A3SS	5	19	0.2	0	34	0	-0.2	Solyc00g009120.2.1	0.00927606	Solyc00g009120.2	AT4G09750	--	--
SL2.40ch01	68673138	68673298	+	A3SS	26	41	0.32	6	52	0.1	-0.22	Solyc01g067530.2.1	0.000375634	Solyc01g067530.2	AT5G18570	EMB3138	EMBRYO DEFECTIVE 3138
SL2.40ch01	81962200	81962315	-	A3SS	10	16	0.37	2	53	0.04	-0.33	Solyc01g100110.2.1	0.000117676	Solyc01g100110.2	AT1G09160	--	--
SL2.40ch01	87408169	87408332	+	A3SS	16	14	0.53	0	18	0	-0.53	Solyc01g108290.2.1	8.05218e-05	Solyc01g108290.2	AT1G49520	--	--
SL2.40ch02	28285988	28286213	-	A3SS	8	7	0.53	2	16	0.11	-0.42	Solyc02g062130.2.1	0.0199944	Solyc02g062130.2	AT1G20020	FNR2	ferredoxin-NADP(+)-oxidoreductase 2
SL2.40ch02	35584620	35586256	+	A3SS	6	6	0.5	0	13	0	-0.5	Solyc02g071600.2.1	0.00521739	Solyc02g071600.2	AT5G45660	--	--
SL2.40ch02	44210513	44211364	+	A3SS	18	29	0.38	0	45	0	-0.38	Solyc02g087130.2.1	1.07004e-06	Solyc02g087130.2	AT3G01410	--	--
SL2.40ch02	47049553	47049679	+	A3SS	12	8	0.42	0	5	0	-0.42	Solyc02g091030.2.1	0.0391304	Solyc02g091030.2	AT5G63470	NF-YC4	nuclear factor Y, subunit C4
SL2.40ch02	48174740	48175106	-	A3SS	39	29	0.54	0	12	0	-0.54	Solyc02g092530.2.1	0.000196018	Solyc02g092530.2	AT4G37560	--	--
SL2.40ch03	2070909	2071964	+	A3SS	14	27	0.34	6	38	0.14	-0.2	Solyc03g007490.2.1	0.0396434	Solyc03g007490.2	AT4G14145	--	--
SL2.40ch03	2206184	2206330	+	A3SS	8	0	1	1	5	0.17	-0.83	Solyc03g007680.2.1	0.002997	Solyc03g007680.2	AT1G51160	--	--
SL2.40ch03	6759271	6759367	+	A3SS	5	14	0.26	0	20	0	-0.26	Solyc03g019850.2.1	0.020196	Solyc03g019850.2	AT5G40440	MKK3	mitogen-activated protein kinase kinase 3
SL2.40ch03	6763839	6764049	-	A3SS	26	5	0.83	0	7	0	-0.83	Solyc03g019860.2.1	6.27563e-05	Solyc03g019860.2
SL2.40ch03	29802172	29803742	+	A3SS	8	3	0.72	0	5	0	-0.72	Solyc03g062900.2.1	0.025641	Solyc03g062900.2	AT3G59670	--	--
SL2.40ch03	31335886	31335975	-	A3SS	18	46	0.28	0	24	0	-0.28	Solyc03g063290.2.1	0.00222256	Solyc03g063290.2	AT5G19630	--	--
SL2.40ch03	45206711	45212446	-	A3SS	12	31	0.27	0	27	0	-0.27	Solyc03g079850.2.1	0.00221213	Solyc03g079850.2	AT5G05930	GC1	guanylyl cyclase 1
SL2.40ch03	52911028	52911141	+	A3SS	19	28	0.4	2	17	0.11	-0.29	Solyc03g097130.2.1	0.0208807	Solyc03g097130.2	AT5G16810	--	--
SL2.40ch03	64149912	64150077	-	A3SS	7	23	0.23	0	24	0	-0.23	Solyc03g122180.2.1	0.0134494	Solyc03g122180.2	AT1G17370	UBP1B	oligouridylate binding protein 1B
SL2.40ch04	1562341	1562471	+	A3SS	5	9	0.35	0	11	0	-0.35	Solyc04g007880.2.1	0.0463768	Solyc04g007880.2	AT1G70740	--	--
SL2.40ch04	2877082	2878454	+	A3SS&ES|2877474:2877478	5	0	0.26	0	34	0	-0.26	Solyc04g009470.2.1	1.73684e-06	Solyc04g009470.2	AT1G15780	NRB4	Non-Recognition-of-BTH 4
SL2.40ch04	7574839	7576590	+	A3SS	11	0	0.84	0	3	0	-0.84	Solyc04g017610.2.1	0.00274725	Solyc04g017610.2	AT1G65740	UCL1	UPWARD CURLY LEAF1
SL2.40ch04	19184997	19185762	+	A3SS	16	44	0.26	0	31	0	-0.26	Solyc04g025290.2.1	0.000867568	Solyc04g025290.2	AT5G36170	HCF109	high chlorophyll fluorescent 109
SL2.40ch04	38700901	38701044	-	A3SS	6	17	0.25	0	46	0	-0.25	Solyc04g049090.2.1	0.000842085	Solyc04g049090.2	AT1G61560	MLO6	MILDEW RESISTANCE LOCUS O 6
SL2.40ch04	62108900	62109860	+	A3SS	17	28	0.35	0	57	0	-0.35	Solyc04g080280.2.1	1.14961e-07	Solyc04g080280.2
SL2.40ch04	63043037	63043160	-	A3SS	5	11	0.31	0	17	0	-0.31	Solyc04g081500.2.1	0.0184043	Solyc04g081500.2	AT5G42470	--	--
SL2.40ch05	3978637	3978838	-	A3SS	12	27	0.3	0	24	0	-0.3	Solyc05g009780.2.1	0.0020477	Solyc05g009780.2	AT1G13270	MAP1C	methionine aminopeptidase 1B
SL2.40ch05	7964442	7964621	+	A3SS	57	163	0.25	1	20	0.05	-0.2	Solyc05g014190.2.1	0.0313835	Solyc05g014190.2	AT3G26085	--	--
SL2.40ch06	1276105	1276187	+	A3SS	7	22	0.24	0	36	0	-0.24	Solyc06g007200.2.1	0.00224189	Solyc06g007200.2	AT3G51800	EBP1	ERBB-3 BINDING PROTEIN 1
SL2.40ch06	34474936	34475023	-	A3SS	6	14	0.3	0	28	0	-0.3	Solyc06g060140.2.1	0.00315853	Solyc06g060140.2	AT1G21730	--	--
SL2.40ch06	35363537	35365109	+	A3SS	35	118	0.22	0	45	0	-0.22	Solyc06g061000.2.1	7.66873e-05	Solyc06g061000.2	AT4G17640	CKB2	casein kinase II beta chain 2
SL2.40ch06	37726724	37726925	-	A3SS	60	0	1	0	57	0	-1	Solyc06g065950.2.1	8.49444e-35	Solyc06g065950.2	AT4G32150	VAMP711	vesicle-associated membrane protein 711
SL2.40ch07	2699573	2700266	+	A3SS	7	3	0.7	0	7	0	-0.7	Solyc07g008000.2.1	0.00982106	Solyc07g008000.2	AT5G52580	--	--
SL2.40ch07	2948841	2949116	-	A3SS	52	163	0.24	0	29	0	-0.24	Solyc07g008210.2.1	0.00108732	Solyc07g008210.2	AT1G80130	--	--
SL2.40ch07	3016885	3024580	-	A3SS	6	16	0.23	0	16	0	-0.23	Solyc07g008260.2.1	0.0299278	Solyc07g008260.2	AT5G25360	--	--
SL2.40ch07	33215992	33216102	-	A3SS	7	20	0.25	0	36	0	-0.25	Solyc07g027020.2.1	0.00160506	Solyc07g027020.2	AT3G13690	--	--
SL2.40ch07	58257093	58259472	-	A3SS	5	0	0.26	0	19	0	-0.26	Solyc07g052420.2.1	2.35272e-05	Solyc07g052420.2	AT1G05205	--	--
SL2.40ch07	58975611	58976093	+	A3SS	19	36	0.34	3	54	0.05	-0.29	Solyc07g053190.2.1	9.28891e-05	Solyc07g053190.2	AT5G04670	--	--
SL2.40ch07	59441846	59443441	+	A3SS&ES|59443097:59443154	6	9	0.28	1	23	0.04	-0.24	Solyc07g053670.2.1	0.00822804	Solyc07g053670.2	AT2G33847	--	--
SL2.40ch08	56049793	56050704	-	A3SS	6	3	0.66	0	9	0	-0.66	Solyc08g074740.2.1	0.00904977	Solyc08g074740.2	AT4G02390	PP	poly(ADP-ribose) polymerase
SL2.40ch08	59467082	59467201	+	A3SS	9	7	0.56	0	8	0	-0.56	Solyc08g078520.2.1	0.00949596	Solyc08g078520.2	AT5G47380	--	--
SL2.40ch08	59651725	59652232	-	A3SS	5	4	0.55	0	6	0	-0.55	Solyc08g078750.2.1	0.043956	Solyc08g078750.2	AT3G02065	--	--
SL2.40ch08	61759770	61759859	+	A3SS	116	39	0.74	0	38	0	-0.74	Solyc08g081580.2.1	4.97516e-19	Solyc08g081580.2	AT1G63980	--	--
SL2.40ch09	50197111	50197202	-	A3SS	55	135	0.28	9	151	0.06	-0.22	Solyc09g059510.2.1	5.41712e-09	Solyc09g059510.2	AT4G13040	--	--
SL2.40ch09	56137737	56139413	+	A3SS	11	7	0.57	0	15	0	-0.57	Solyc09g061860.2.1	0.000171487	Solyc09g061860.2	AT3G07020	UGT80A2	UDP-glucosyl transferase 80A2
SL2.40ch09	59383138	59383442	+	A3SS	5	10	0.33	0	56	0	-0.33	Solyc09g065620.2.1	0.000230647	Solyc09g065620.2	AT5G43860	CLH2	chlorophyllase 2
SL2.40ch09	62603529	62603610	-	A3SS	8	30	0.21	0	19	0	-0.21	Solyc09g075390.2.1	0.0423427	Solyc09g075390.2	AT4G02260	RSH1	RELA/SPOT homolog 1
SL2.40ch09	62965141	62965311	+	A3SS	13	43	0.23	0	20	0	-0.23	Solyc09g075830.2.1	0.0159645	Solyc09g075830.2	AT3G22380	TIC	TIME FOR COFFEE
SL2.40ch09	65804824	65804924	-	A3SS	6	16	0.27	1	22	0.04	-0.23	Solyc09g091100.2.1	0.046977	Solyc09g091100.2	AT1G04620	HCAR	7-hydroxymethyl chlorophyll a (HMChl) reductase
SL2.40ch10	41282	42073	+	A3SS	7	20	0.25	0	26	0	-0.25	Solyc10g005030.2.1	0.0100285	Solyc10g005030.2	AT5G24470	PRR5	pseudo-response regulator 5
SL2.40ch10	3036651	3036751	+	A3SS	6	3	0.66	0	8	0	-0.66	Solyc10g009000.2.1	0.00904977	Solyc10g009000.2	AT1G28560	SRD2	SHOOT REDIFFERENTIATION DEFECTIVE 2
SL2.40ch10	3664682	3665055	+	A3SS	17	0	0.21	0	9	0	-0.21	Solyc10g009530.2.1	3.20046e-07	Solyc10g009530.2	AT4G27250	--	--
SL2.40ch10	3664682	3667515	+	A3SS	29	0	0.36	0	105	0	-0.36	Solyc10g009530.2.1	4.79766e-30	Solyc10g009530.2	AT4G27250	--	--
SL2.40ch11	2908163	2909254	+	A3SS	11	0	1	0	7	0	-1	Solyc11g008730.1.1	3.14228e-05	Solyc11g008730.1	AT3G07860	--	--
SL2.40ch11	46562099	46562199	-	A3SS	6	2	0.75	0	5	0	-0.75	Solyc11g062430.1.1	0.020979	Solyc11g062430.1	AT2G26990	FUS12	FUSCA 12
SL2.40ch11	53301715	53301887	+	A3SS	12	25	0.32	0	17	0	-0.32	Solyc11g073130.1.1	0.0106713	Solyc11g073130.1	AT5G59770	--	--
SL2.40ch12	16027511	16034737	+	A3SS	41	0	0.39	0	51	0	-0.39	Solyc12g021360.1.1	4.17166e-27	Solyc12g021360.1	AT1G06110	SKIP16	SKP1/ASK-interacting protein 16
SL2.40ch12	25874946	25875451	+	A3SS	5	0	0.83	0	5	0	-0.83	Solyc12g035520.1.1	0.00793651	Solyc12g035520.1	AT1G67310	--	--
SL2.40ch12	47174731	47175000	-	A3SS	5	9	0.35	0	20	0	-0.35	Solyc12g055820.1.1	0.00719481	Solyc12g055820.1	AT1G72680	CAD1	cinnamyl-alcohol dehydrogenase
SL2.40ch12	64037089	64037194	+	A3SS	9	2	0.69	0	4	0	-0.69	Solyc12g097030.1.1	0.010989	Solyc12g097030.1	AT4G17740	--	--
SL2.40ch01	1523073	1524026	-	A5SS	6	24	0.2	0	56	0	-0.2	Solyc01g006960.2.1	0.00126293	Solyc01g006960.2	AT5G16280	--	--
SL2.40ch01	63872380	63872495	+	A5SS	65	152	0.29	13	262	0.05	-0.24	Solyc01g060470.2.1	1.29137e-14	Solyc01g060470.2	AT4G16143	IMPA-2	importin alpha isoform 2
SL2.40ch01	88607437	88609565	-	A5SS	7	13	0.35	0	17	0	-0.35	Solyc01g110030.2.1	0.00941851	Solyc01g110030.2	AT2G16405	--	--
SL2.40ch01	88880760	88881141	-	A5SS	6	21	0.22	0	31	0	-0.22	Solyc01g110410.2.1	0.00731334	Solyc01g110410.2	AT2G21270	UFD1	ubiquitin fusion degradation 1
SL2.40ch02	1881652	1881810	-	A5SS	5	18	0.21	0	22	0	-0.21	Solyc02g005290.2.1	0.0490956	Solyc02g005290.2	AT4G25340	FKBP53	FK506 BINDING PROTEIN 53
SL2.40ch02	17948912	17949266	+	A5SS	14	0	1	1	5	0.17	-0.83	Solyc02g031980.2.1	0.000386997	Solyc02g031980.2	AT2G35035	URED	urease accessory protein D
SL2.40ch02	42614911	42615397	-	A5SS	11	0	1	0	5	0	-1	Solyc02g085000.2.1	0.000228938	Solyc02g085000.2	AT3G50910	--	--
SL2.40ch02	46184256	46184769	-	A5SS	16	0	0.4	0	34	0	-0.4	Solyc02g089930.2.1	2.031e-13	Solyc02g089930.2	AT4G36860	--	--
SL2.40ch03	1098286	1098659	+	A5SS	9	0	0.69	4	26	0.13	-0.56	Solyc03g006520.2.1	3.37399e-06	Solyc03g006520.2	AT4G21660	--	--
SL2.40ch03	56906104	56907199	-	A5SS	25	38	0.39	4	64	0.06	-0.33	Solyc03g112450.2.1	4.07232e-06	Solyc03g112450.2	AT5G05670	--	--
SL2.40ch03	58735599	58736323	+	A5SS	5	7	0.41	0	24	0	-0.41	Solyc03g114790.2.1	0.00210084	Solyc03g114790.2	AT5G08100	ASPGA1	asparaginase A1
SL2.40ch04	5236364	5237408	+	A5SS	146	452	0.24	0	21	0	-0.24	Solyc04g015030.2.1	0.00656599	Solyc04g015030.2	AT5G50740	--	--
SL2.40ch04	7372113	7373131	-	A5SS	7	0	1	0	4	0	-1	Solyc04g016550.2.1	0.0030303	Solyc04g016550.2	AT3G10160	FPGS2	folylpolyglutamate synthetase 2
SL2.40ch04	57812661	57812798	+	A5SS	14	6	0.7	1	13	0.07	-0.63	Solyc04g074220.2.1	0.000358069	Solyc04g074220.2	AT5G09430	--	--
SL2.40ch04	61008537	61008855	+	A5SS	41	16	0.64	0	131	0	-0.64	Solyc04g078750.2.1	1.24109e-28	Solyc04g078750.2	AT1G45688	--	--
SL2.40ch05	1797498	1797638	+	A5SS	23	49	0.31	0	59	0	-0.31	Solyc05g007180.2.1	1.84081e-07	Solyc05g007180.2	AT1G69780	ATHB13
SL2.40ch05	43422493	43423290	-	A5SS	9	1	0.9	0	4	0	-0.9	Solyc05g032680.2.1	0.004995	Solyc05g032680.2	AT2G30650	--	--
SL2.40ch05	58644585	58644677	-	A5SS	11	0	1	1	5	0.17	-0.83	Solyc05g048810.2.1	0.000969619	Solyc05g048810.2	AT1G01760	--	--
SL2.40ch06	30223618	30224048	+	A5SS	25	37	0.4	0	74	0	-0.4	Solyc06g050880.2.1	1.10162e-10	Solyc06g050880.2
SL2.40ch06	39552490	39553690	+	A5SS&ES|39553275:39553347	10	23	0.3	0	28	0	-0.3	Solyc06g069400.2.1	0.00117196	Solyc06g069400.2	AT5G08100	ASPGA1	asparaginase A1
SL2.40ch06	44861626	44861719	-	A5SS	5	13	0.27	0	15	0	-0.27	Solyc06g082980.2.1	0.0487537	Solyc06g082980.2	AT1G20050	MAD4	miRNA action deficient 4
SL2.40ch06	45626171	45626858	+	A5SS&ES|45626593:45626652	7	0	0.25	0	6	0	-0.25	Solyc06g084090.2.1	0.000582751	Solyc06g084090.2	AT3G54560	HTA11	histone H2A 11
SL2.40ch07	1827333	1827435	-	A5SS	10	0	1	0	10	0	-1	Solyc07g007040.2.1	1.08251e-05	Solyc07g007040.2	AT3G09850	--	--
SL2.40ch07	53666795	53667961	-	A5SS	8	2	0.8	0	79	0	-0.8	Solyc07g042830.2.1	6.37166e-10	Solyc07g042830.2	AT4G18240	SSIV	STARCH SYNTHASE 4
SL2.40ch09	30543226	30543349	+	A5SS	15	50	0.23	0	16	0	-0.23	Solyc09g047900.1.1	0.0337783	Solyc09g047900.1	AT4G12830	--	--
SL2.40ch09	61966933	61967267	+	A5SS	12	48	0.2	0	30	0	-0.2	Solyc09g074650.2.1	0.007103	Solyc09g074650.2	AT3G62910	cpRF1	chloroplast ribosome release factor 1
SL2.40ch10	1833332	1833581	-	A5SS	150	79	0.65	0	204	0	-0.65	Solyc10g007500.2.1	8.3657e-58	Solyc10g007500.2	AT3G14720	MPK19	MAP kinase 19
SL2.40ch10	4403888	4403981	-	A5SS	10	0	1	4	39	0.09	-0.91	Solyc10g012070.2.1	5.13357e-08	Solyc10g012070.2	AT2G46080	BPS2	BYPASS 2
SL2.40ch10	63558365	63558473	-	A5SS	17	27	0.36	0	20	0	-0.36	Solyc10g084840.1.1	0.000604776	Solyc10g084840.1	AT5G02140	--	--
SL2.40ch11	36272565	36272702	+	A5SS	9	9	0.5	1	18	0.05	-0.45	Solyc11g044870.1.1	0.00304285	Solyc11g044870.1	AT4G33945	--	--
SL2.40ch12	6680348	6680610	+	A5SS	15	30	0.33	3	35	0.08	-0.25	Solyc12g017420.1.1	0.00681364	Solyc12g017420.1	AT1G54350	ABCD2	ATP-binding cassette D2
SL2.40ch12	14643148	14643243	+	A5SS	17	21	0.44	3	40	0.07	-0.37	Solyc12g021180.1.1	8.91355e-05	Solyc12g021180.1	AT3G06110	MKP2	MAPK phosphatase 2
SL2.40ch12	44760060	44760172	-	A5SS	23	0	1	0	12	0	-1	Solyc12g044400.1.1	1.19839e-09	Solyc12g044400.1	AT3G16290	EMB2083	embryo defective 2083
SL2.40ch12	64963168	64964338	+	A5SS	35	10	0.72	0	6	0	-0.72	Solyc12g099490.1.1	0.000444655	Solyc12g099490.1	AT1G16810	--	--
SL2.40ch12	65244325	65244478	+	A5SS	6	21	0.22	0	63	0	-0.22	Solyc12g099970.1.1	0.000475431	Solyc12g099970.1	AT5G21170	AKINBETA1
chromosome	start	end	strand	AStype	sample1_average depth	sample1_model_reads	sample1_ratio	sample2_average depth	sample2_model_reads	sample2_ratio	sample2_vs_sample1_diff	isoform	pvalue	tomato_gene	tair	genesymbol	product
SL2.40ch01	5342826	5343089	-	IntronR	27.77	8	0.776349	19.99	27	0.42541	-0.350939	Solyc01g010440.2.1	0.00165706	Solyc01g010440.2	AT1G27090	--	--
SL2.40ch01	74133066	74133151	-	IntronR	10.7	0	1	10.6	6	0.638554	-0.361446	Solyc01g087420.2.1	0.0549238	Solyc01g087420.2	AT3G08020	--	--
SL2.40ch01	81962135	81962315	-	IntronR	38.85	16	0.708295	11.54	53	0.178804	-0.529492	Solyc01g100110.2.1	5.7333e-09	Solyc01g100110.2	AT1G09160	--	--
SL2.40ch02	33554864	33555077	-	IntronR	27.25	16	0.630058	5.62	14	0.286442	-0.343615	Solyc02g069030.2.1	0.028878	Solyc02g069030.2	AT4G19840	PP2-A1	phloem protein 2-A1
SL2.40ch03	59082834	59082949	-	IntronR	50.76	14	0.783817	15.84	30	0.34555	-0.438267	Solyc03g115240.2.1	4.67406e-06	Solyc03g115240.2	AT5G61150	VIP4	VERNALIZATION INDEPENDENCE 4
SL2.40ch04	59269043	59269384	+	IntronR	13.99	0	1	1.5	3	0.333333	-0.666667	Solyc04g076790.2.1	0.0103199	Solyc04g076790.2	AT5G26780	SHM2	serine hydroxymethyltransferase 2
SL2.40ch04	59295402	59295513	-	IntronR	7.79	4	0.660729	5.82	13	0.309245	-0.351484	Solyc04g076830.2.1	0.0751141	Solyc04g076830.2	AT1G58280	--	--
SL2.40ch04	62108900	62109749	+	IntronR	423.77	28	0.938022	33.12	51	0.393723	-0.544298	Solyc04g080280.2.1	7.48413e-29	Solyc04g080280.2
SL2.40ch05	61079597	61079732	-	IntronR	45.57	7	0.866844	6.84	10	0.406176	-0.460668	Solyc05g051560.2.1	0.000418938	Solyc05g051560.2	AT5G64970	--	--
SL2.40ch05	62899139	62899210	+	IntronR	10.73	20	0.34917	5.53	35	0.136442	-0.212728	Solyc05g053710.2.1	0.051749	Solyc05g053710.2	AT4G13730	--	--
SL2.40ch05	63657304	63657461	+	IntronR	15.27	0	1	26.05	30	0.464764	-0.535236	Solyc05g054640.2.1	7.60327e-05	Solyc05g054640.2	AT5G65750	--	--
SL2.40ch07	1692550	1692656	+	IntronR	11.95	25	0.32341	4.27	63	0.0634755	-0.259934	Solyc07g006820.2.1	0.00102813	Solyc07g006820.2	AT1G32750	TAF1	TBP-ASSOCIATED FACTOR 1
SL2.40ch07	42881319	42881615	-	IntronR	26.78	2	0.930507	4.83	3	0.616858	-0.313649	Solyc07g039190.2.1	0.0569446	Solyc07g039190.2	AT5G56850	--	--
SL2.40ch08	4063934	4064076	-	IntronR	44.09	0	1	12.39	7	0.638989	-0.361011	Solyc08g014340.2.1	9.1073e-05	Solyc08g014340.2	AT3G59760	OASC	O-acetylserine (thiol) lyase isoform C
SL2.40ch08	57652408	57652492	+	IntronR	48.39	4	0.92365	3.39	4	0.458728	-0.464922	Solyc08g076470.2.1	0.00448656	Solyc08g076470.2	AT1G32200	ATS1
SL2.40ch09	65897459	65897766	+	IntronR	56.89	8	0.876714	36.36	19	0.656792	-0.219923	Solyc09g091250.2.1	0.00444531	Solyc09g091250.2	AT3G24050	GATA1	GATA transcription factor 1
SL2.40ch10	1834988	1835660	-	IntronR	20.2	23	0.467593	6.46	29	0.182177	-0.285415	Solyc10g007500.2.1	0.00796709	Solyc10g007500.2	AT3G14720	MPK19	MAP kinase 19
SL2.40ch10	4403888	4403976	-	IntronR	112.33	0	1	114.82	39	0.746457	-0.253543	Solyc10g012070.2.1	8.55268e-11	Solyc10g012070.2	AT2G46080	BPS2	BYPASS 2
SL2.40ch11	52333597	52333669	+	IntronR	8.08	5	0.617737	4.99	14	0.26277	-0.354967	Solyc11g071920.1.1	0.0708311	Solyc11g071920.1	AT2G27210	BSL3	BRI1 suppressor 1 (BSU1)-like 3
SL2.40ch12	63792389	63793060	+	IntronR	10.6	9	0.540816	3.27	18	0.153738	-0.387079	Solyc12g096610.1.1	0.00884048	Solyc12g096610.1	AT2G31870	TEJ	Sanskrit for 'bright'

## Sheet: Tsh0_vs_C0(S2vsS1 -)cluster
Annotation Cluster 1	Enrichment Score: 1.1344927527089417
Category	Term	Count	%	PValue	Genes	List Total	Pop Hits	Pop Total	Fold Enrichment	Bonferroni	Benjamini	FDR
INTERPRO	IPR012677:Nucleotide-binding, alpha-beta plait	6	3.37079	0.0319543	AT3G61860, AT5G58470, AT4G10110, AT3G04500, AT1G17370, AT3G26420	149	248	20885	3.39116	0.999952	0.993049	35.2921
INTERPRO	IPR000504:RNA recognition motif, RNP-1	6	3.37079	0.0329098	AT3G61860, AT5G58470, AT4G10110, AT3G04500, AT1G17370, AT3G26420	149	250	20885	3.36403	0.999964	0.967067	36.143
SMART	SM00360:RRM	6	3.37079	0.0474665	AT3G61860, AT5G58470, AT4G10110, AT3G04500, AT1G17370, AT3G26420	62	250	7691	2.97716	0.943254	0.943254	38.4679
GOTERM_MF_FAT	GO:0003723~RNA binding	10	5.61798	0.580479	AT3G61860, AT1G01760, AT3G02065, AT4G10110, AT3G04500, AT1G20020, AT1G72050, AT1G17370, AT3G26420, AT3G04610	102	1351	14806	1.07444	1	0.997322	99.9985
Annotation Cluster 2	Enrichment Score: 0.990271730909023
Category	Term	Count	%	PValue	Genes	List Total	Pop Hits	Pop Total	Fold Enrichment	Bonferroni	Benjamini	FDR
GOTERM_MF_FAT	GO:0004177~aminopeptidase activity	3	1.68539	0.00889191	AT3G51800, AT1G13270, AT1G63770	102	21	14806	20.7367	0.865961	0.865961	10.7837
GOTERM_MF_FAT	GO:0008237~metallopeptidase activity	4	2.24719	0.0222632	AT3G51800, AT1G13270, AT3G16290, AT1G63770	102	88	14806	6.59804	0.993691	0.920572	24.9965
GOTERM_MF_FAT	GO:0008238~exopeptidase activity	4	2.24719	0.0249882	AT3G51800, AT1G13270, AT1G63770, AT5G08100	102	92	14806	6.31117	0.996633	0.850121	27.6237
GOTERM_BP_FAT	GO:0006508~proteolysis	10	5.61798	0.300036	AT4G02570, AT3G51800, AT1G13270, AT3G58040, AT3G16290, AT2G21270, AT1G06110, AT3G26085, AT4G17740, AT1G63770	99	1036	13998	1.36481	1	0.999991	99.403
GOTERM_MF_FAT	GO:0070011~peptidase activity, acting on L-amino acid peptides	6	3.37079	0.320326	AT3G51800, AT1G13270, AT3G16290, AT4G17740, AT1G63770, AT5G08100	102	549	14806	1.58641	1	0.984033	99.2796
GOTERM_MF_FAT	GO:0008233~peptidase activity	6	3.37079	0.380148	AT3G51800, AT1G13270, AT3G16290, AT4G17740, AT1G63770, AT5G08100	102	593	14806	1.4687	1	0.98406	99.778
SP_PIR_KEYWORDS	Protease	3	1.68539	0.647237	AT1G13270, AT4G17740, AT5G08100	176	333	26538	1.35842	1	0.999883	99.9995
Annotation Cluster 3	Enrichment Score: 0.941008363667313
Category	Term	Count	%	PValue	Genes	List Total	Pop Hits	Pop Total	Fold Enrichment	Bonferroni	Benjamini	FDR
INTERPRO	IPR005829:Sugar transporter, conserved site	4	2.24719	0.0247012	AT1G54730, AT5G59250, AT3G08020, AT1G30220	149	88	20885	6.37126	0.999526	0.999526	28.4832
INTERPRO	IPR003663:Sugar/inositol transporter	3	1.68539	0.0543446	AT1G54730, AT5G59250, AT1G30220	149	53	20885	7.93403	1	0.986082	52.7133
INTERPRO	IPR005828:General substrate transporter	3	1.68539	0.0736138	AT1G54730, AT5G59250, AT1G30220	149	63	20885	6.67466	1	0.990717	64.1159
GOTERM_MF_FAT	GO:0015293~symporter activity	4	2.24719	0.0780083	AT1G77990, AT1G54730, AT5G59250, AT1G30220	102	146	14806	3.9769	1	0.92651	64.5699
GOTERM_MF_FAT	GO:0005402~cation:sugar symporter activity	3	1.68539	0.146508	AT1G54730, AT5G59250, AT1G30220	102	99	14806	4.39869	1	0.971687	86.7857
GOTERM_MF_FAT	GO:0005351~sugar:hydrogen symporter activity	3	1.68539	0.146508	AT1G54730, AT5G59250, AT1G30220	102	99	14806	4.39869	1	0.971687	86.7857
GOTERM_MF_FAT	GO:0015295~solute:hydrogen symporter activity	3	1.68539	0.146508	AT1G54730, AT5G59250, AT1G30220	102	99	14806	4.39869	1	0.971687	86.7857
GOTERM_MF_FAT	GO:0051119~sugar transmembrane transporter activity	3	1.68539	0.170416	AT1G54730, AT5G59250, AT1G30220	102	109	14806	3.99514	1	0.960585	90.8081
GOTERM_MF_FAT	GO:0015294~solute:cation symporter activity	3	1.68539	0.212333	AT1G54730, AT5G59250, AT1G30220	102	126	14806	3.45612	1	0.97213	95.2605
GOTERM_BP_FAT	GO:0055085~transmembrane transport	3	1.68539	0.443434	AT1G54730, AT5G59250, AT1G30220	99	214	13998	1.98216	1	0.999964	99.9778
Annotation Cluster 4	Enrichment Score: 0.845543005199739
Category	Term	Count	%	PValue	Genes	List Total	Pop Hits	Pop Total	Fold Enrichment	Bonferroni	Benjamini	FDR
GOTERM_BP_FAT	GO:0009791~post-embryonic development	12	6.74157	0.035387	AT4G21540, AT3G54560, AT5G24470, AT4G02570, AT3G16290, AT2G06990, AT1G69780, AT2G21710, AT1G32200, AT4G33650, AT2G26990, AT5G18570	99	851	13998	1.9938	1	1	40.3812
GOTERM_BP_FAT	GO:0009793~embryonic development ending in seed dormancy	6	3.37079	0.119804	AT4G02570, AT3G16290, AT1G69780, AT2G21710, AT1G32200, AT5G18570	99	372	13998	2.28055	1	1	83.989
GOTERM_BP_FAT	GO:0048316~seed development	6	3.37079	0.18563	AT4G02570, AT3G16290, AT1G69780, AT2G21710, AT1G32200, AT5G18570	99	432	13998	1.9638	1	0.999996	94.7542
GOTERM_BP_FAT	GO:0003006~reproductive developmental process	9	5.05618	0.203485	AT3G54560, AT4G02570, AT3G16290, AT2G06990, AT1G69780, AT2G21710, AT1G32200, AT3G59760, AT5G18570	99	807	13998	1.57688	1	0.999996	96.184
GOTERM_BP_FAT	GO:0010154~fruit development	6	3.37079	0.210084	AT4G02570, AT3G16290, AT1G69780, AT2G21710, AT1G32200, AT5G18570	99	452	13998	1.87691	1	0.99999	96.6136
GOTERM_BP_FAT	GO:0048608~reproductive structure development	8	4.49438	0.251104	AT3G54560, AT4G02570, AT3G16290, AT2G06990, AT1G69780, AT2G21710, AT1G32200, AT5G18570	99	731	13998	1.5474	1	0.999981	98.425
Annotation Cluster 5	Enrichment Score: 0.7781423422913568
Category	Term	Count	%	PValue	Genes	List Total	Pop Hits	Pop Total	Fold Enrichment	Bonferroni	Benjamini	FDR
INTERPRO	IPR000225:Armadillo	3	1.68539	0.105819	AT5G37290, AT4G33945, AT4G16143	149	78	20885	5.39107	1	0.996668	77.6673
SMART	SM00185:ARM	3	1.68539	0.126901	AT5G37290, AT4G33945, AT4G16143	62	78	7691	4.77109	0.999667	0.981745	74.2088
INTERPRO	IPR011989:Armadillo-like helical	3	1.68539	0.344784	AT5G37290, AT4G33945, AT4G16143	149	172	20885	2.44479	1	0.999979	99.6541
Annotation Cluster 6	Enrichment Score: 0.7754977468485924
Category	Term	Count	%	PValue	Genes	List Total	Pop Hits	Pop Total	Fold Enrichment	Bonferroni	Benjamini	FDR
GOTERM_CC_FAT	GO:0044434~chloroplast part	11	6.17978	0.103255	AT4G23430, AT3G16290, AT1G31190, AT5G59250, AT4G38970, AT1G20020, AT4G17740, AT1G63770, AT1G32200, AT4G33650, AT2G45990	93	954	13779	1.70836	0.999983	0.974501	70.2375
GOTERM_CC_FAT	GO:0044435~plastid part	11	6.17978	0.119958	AT4G23430, AT3G16290, AT1G31190, AT5G59250, AT4G38970, AT1G20020, AT4G17740, AT1G63770, AT1G32200, AT4G33650, AT2G45990	93	984	13779	1.65627	0.999998	0.960307	75.8526
GOTERM_CC_FAT	GO:0009941~chloroplast envelope	6	3.37079	0.170919	AT4G23430, AT3G16290, AT5G59250, AT4G38970, AT1G63770, AT4G33650	93	440	13779	2.02038	1	0.933093	87.561
GOTERM_CC_FAT	GO:0009526~plastid envelope	6	3.37079	0.194713	AT4G23430, AT3G16290, AT5G59250, AT4G38970, AT1G63770, AT4G33650	93	461	13779	1.92835	1	0.911985	91.0018
GOTERM_CC_FAT	GO:0031967~organelle envelope	8	4.49438	0.229282	AT4G23430, AT5G64970, AT3G16290, AT5G59250, AT4G38970, AT4G16143, AT1G63770, AT4G33650	93	745	13779	1.59099	1	0.908484	94.4759
GOTERM_CC_FAT	GO:0031975~envelope	8	4.49438	0.235243	AT4G23430, AT5G64970, AT3G16290, AT5G59250, AT4G38970, AT4G16143, AT1G63770, AT4G33650	93	751	13779	1.57828	1	0.89537	94.9329
Annotation Cluster 7	Enrichment Score: 0.614696979568186
Category	Term	Count	%	PValue	Genes	List Total	Pop Hits	Pop Total	Fold Enrichment	Bonferroni	Benjamini	FDR
INTERPRO	IPR011545:DNA/RNA helicase, DEAD/DEAH box type, N-terminal	3	1.68539	0.121932	AT3G02065, AT2G06990, AT5G27680	149	85	20885	4.9471	1	0.996601	82.498
GOTERM_MF_FAT	GO:0070035~purine NTP-dependent helicase activity	3	1.68539	0.180157	AT3G02065, AT2G06990, AT5G27680	102	113	14806	3.85372	1	0.95893	92.0955
GOTERM_MF_FAT	GO:0008026~ATP-dependent helicase activity	3	1.68539	0.180157	AT3G02065, AT2G06990, AT5G27680	102	113	14806	3.85372	1	0.95893	92.0955
SP_PIR_KEYWORDS	helicase	3	1.68539	0.206797	AT3G02065, AT2G06990, AT5G27680	176	128	26538	3.534	1	0.982143	93.4788
GOTERM_MF_FAT	GO:0042623~ATPase activity, coupled	5	2.80899	0.213807	AT3G02065, AT1G54350, AT3G16290, AT2G06990, AT5G27680	102	348	14806	2.08559	1	0.966047	95.3726
INTERPRO	IPR014021:Helicase, superfamily 1 and 2, ATP-binding	3	1.68539	0.256969	AT3G02065, AT2G06990, AT5G27680	149	138	20885	3.04713	1	0.999959	98.1334
INTERPRO	IPR001650:DNA/RNA helicase, C-terminal	3	1.68539	0.261971	AT3G02065, AT2G06990, AT5G27680	149	140	20885	3.0036	1	0.999908	98.2949
INTERPRO	IPR014001:DEAD-like helicase, N-terminal	3	1.68539	0.275459	AT3G02065, AT2G06990, AT5G27680	149	145	20885	2.90002	1	0.999872	98.6684
SMART	SM00490:HELICc	3	1.68539	0.30527	AT3G02065, AT2G06990, AT5G27680	62	140	7691	2.65818	1	0.999225	97.3673
SMART	SM00487:DEXDc	3	1.68539	0.319951	AT3G02065, AT2G06990, AT5G27680	62	145	7691	2.56652	1	0.996612	97.873
GOTERM_MF_FAT	GO:0004386~helicase activity	3	1.68539	0.335761	AT3G02065, AT2G06990, AT5G27680	102	175	14806	2.4884	1	0.981725	99.4628
GOTERM_MF_FAT	GO:0016887~ATPase activity	5	2.80899	0.395057	AT3G02065, AT1G54350, AT3G16290, AT2G06990, AT5G27680	102	467	14806	1.55414	1	0.984831	99.8373
Annotation Cluster 8	Enrichment Score: 0.6065564517820018
Category	Term	Count	%	PValue	Genes	List Total	Pop Hits	Pop Total	Fold Enrichment	Bonferroni	Benjamini	FDR
UP_SEQ_FEATURE	transit peptide:Chloroplast	8	4.49438	0.0640376	AT1G54350, AT1G13270, AT5G17230, AT1G31190, AT5G43860, AT4G38970, AT1G20020, AT1G32200	52	624	8885	2.19058	0.99999	0.996842	55.5388
SP_PIR_KEYWORDS	transit peptide	11	6.17978	0.113542	AT1G54350, AT1G13270, AT5G17230, AT1G31190, AT5G43860, AT1G47420, AT4G38970, AT1G20020, AT4G17740, AT1G32200, AT3G59760	176	978	26538	1.69594	1	0.964933	75.8344
GOTERM_CC_FAT	GO:0009570~chloroplast stroma	6	3.37079	0.149427	AT1G31190, AT4G38970, AT1G20020, AT1G63770, AT1G32200, AT2G45990	93	420	13779	2.11659	1	0.934414	83.4658
GOTERM_CC_FAT	GO:0009532~plastid stroma	6	3.37079	0.173133	AT1G31190, AT4G38970, AT1G20020, AT1G63770, AT1G32200, AT2G45990	93	442	13779	2.01124	1	0.909297	87.9254
SP_PIR_KEYWORDS	plastid	8	4.49438	0.232028	AT1G54350, AT1G13270, AT5G17230, AT1G31190, AT5G43860, AT4G38970, AT1G20020, AT1G32200	176	755	26538	1.59771	1	0.983048	95.5445
SP_PIR_KEYWORDS	chloroplast	8	4.49438	0.256707	AT1G54350, AT1G13270, AT5G17230, AT1G31190, AT5G43860, AT4G38970, AT1G20020, AT1G32200	176	780	26538	1.5465	1	0.983814	96.968
UP_SEQ_FEATURE	binding site:Substrate	3	1.68539	0.426705	AT1G13270, AT1G31190, AT4G38970	52	252	8885	2.03411	1	1	99.8902
GOTERM_CC_FAT	GO:0048046~apoplast	3	1.68539	0.728272	AT4G38970, AT1G20020, AT1G63770	93	382	13779	1.16357	1	0.992357	99.9999
GOTERM_CC_FAT	GO:0005576~extracellular region	3	1.68539	0.998143	AT4G38970, AT1G20020, AT1G63770	93	1225	13779	0.362844	1	1	100
Annotation Cluster 9	Enrichment Score: 0.5466264307937126
Category	Term	Count	%	PValue	Genes	List Total	Pop Hits	Pop Total	Fold Enrichment	Bonferroni	Benjamini	FDR
GOTERM_BP_FAT	GO:0000160~two-component signal transduction system (phosphorelay)	5	2.80899	0.0668149	AT5G24470, AT4G02570, AT2G25180, AT5G40440, AT4G13040	99	218	13998	3.24298	1	0.999987	62.9424
GOTERM_BP_FAT	GO:0009737~response to abscisic acid stimulus	5	2.80899	0.139501	AT4G21540, AT2G40190, AT2G17290, AT4G38970, AT1G32200	99	285	13998	2.4806	1	0.999972	88.4304
GOTERM_BP_FAT	GO:0009725~response to hormone stimulus	9	5.05618	0.303892	AT4G21540, AT4G02570, AT2G40190, AT2G25180, AT2G17290, AT4G38970, AT1G32200, AT5G40440, AT4G13040	99	909	13998	1.39994	1	0.999984	99.4485
GOTERM_BP_FAT	GO:0007242~intracellular signaling cascade	8	4.49438	0.316282	AT4G02570, AT2G25180, AT2G17290, AT4G17740, AT5G40440, AT4G13040, AT3G06110, AT2G26990	99	790	13998	1.43184	1	0.999982	99.5738
GOTERM_BP_FAT	GO:0009873~ethylene mediated signaling pathway	3	1.68539	0.334462	AT4G02570, AT5G40440, AT4G13040	99	170	13998	2.49519	1	0.999953	99.7105
GOTERM_BP_FAT	GO:0009755~hormone-mediated signaling	5	2.80899	0.358304	AT4G02570, AT2G25180, AT2G17290, AT5G40440, AT4G13040	99	432	13998	1.6365	1	0.999948	99.8285
GOTERM_BP_FAT	GO:0032870~cellular response to hormone stimulus	5	2.80899	0.358304	AT4G02570, AT2G25180, AT2G17290, AT5G40440, AT4G13040	99	432	13998	1.6365	1	0.999948	99.8285
GOTERM_BP_FAT	GO:0009719~response to endogenous stimulus	9	5.05618	0.374225	AT4G21540, AT4G02570, AT2G40190, AT2G25180, AT2G17290, AT4G38970, AT1G32200, AT5G40440, AT4G13040	99	975	13998	1.30517	1	0.999929	99.8805
GOTERM_BP_FAT	GO:0010033~response to organic substance	10	5.61798	0.441408	AT4G21540, AT4G02570, AT2G40190, AT2G25180, AT1G69780, AT2G17290, AT4G38970, AT1G32200, AT5G40440, AT4G13040	99	1176	13998	1.20233	1	0.999974	99.9766
GOTERM_BP_FAT	GO:0009723~response to ethylene stimulus	3	1.68539	0.537858	AT4G02570, AT5G40440, AT4G13040	99	256	13998	1.65696	1	0.999985	99.9985
Annotation Cluster 10	Enrichment Score: 0.5415946475168788
Category	Term	Count	%	PValue	Genes	List Total	Pop Hits	Pop Total	Fold Enrichment	Bonferroni	Benjamini	FDR
GOTERM_CC_FAT	GO:0044430~cytoskeletal part	4	2.24719	0.13551	AT4G02570, AT1G21730, AT5G47820, AT3G05520	93	191	13779	3.10285	1	0.94721	80.1956
GOTERM_CC_FAT	GO:0005856~cytoskeleton	4	2.24719	0.221231	AT4G02570, AT1G21730, AT5G47820, AT3G05520	93	243	13779	2.43887	1	0.919975	93.7992
GOTERM_CC_FAT	GO:0015630~microtubule cytoskeleton	3	1.68539	0.289557	AT4G02570, AT1G21730, AT5G47820	93	160	13779	2.77802	1	0.899932	97.7665
GOTERM_CC_FAT	GO:0043232~intracellular non-membrane-bounded organelle	10	5.61798	0.35458	AT3G54560, AT4G02570, AT3G51800, AT1G21730, AT2G27170, AT5G47820, AT4G16143, AT1G72050, AT4G25340, AT3G05520	93	1144	13779	1.29512	1	0.914295	99.2319
GOTERM_CC_FAT	GO:0043228~non-membrane-bounded organelle	10	5.61798	0.35458	AT3G54560, AT4G02570, AT3G51800, AT1G21730, AT2G27170, AT5G47820, AT4G16143, AT1G72050, AT4G25340, AT3G05520	93	1144	13779	1.29512	1	0.914295	99.2319
GOTERM_CC_FAT	GO:0005730~nucleolus	4	2.24719	0.382637	AT3G51800, AT4G16143, AT1G72050, AT4G25340	93	332	13779	1.78508	1	0.922988	99.5314
GOTERM_CC_FAT	GO:0031981~nuclear lumen	5	2.80899	0.387321	AT3G61860, AT3G51800, AT4G16143, AT1G72050, AT4G25340	93	472	13779	1.56951	1	0.915759	99.5695
Annotation Cluster 11	Enrichment Score: 0.5267911730978551
Category	Term	Count	%	PValue	Genes	List Total	Pop Hits	Pop Total	Fold Enrichment	Bonferroni	Benjamini	FDR
KEGG_PATHWAY	ath01062:Biosynthesis of terpenoids and steroids	4	2.24719	0.18304	AT1G20050, AT5G17230, AT5G65750, AT4G38970	20	193	2458	2.54715	0.999155	0.999155	83.3157
KEGG_PATHWAY	ath01066:Biosynthesis of alkaloids derived from terpenoid and polyketide	3	1.68539	0.339154	AT1G20050, AT5G65750, AT4G38970	20	155	2458	2.37871	0.999999	0.999289	97.4501
KEGG_PATHWAY	ath01070:Biosynthesis of plant hormones	4	2.24719	0.423335	AT1G20050, AT5G17230, AT5G65750, AT4G38970	20	304	2458	1.61711	1	0.998375	99.2373
Annotation Cluster 12	Enrichment Score: 0.4999067885262175
Category	Term	Count	%	PValue	Genes	List Total	Pop Hits	Pop Total	Fold Enrichment	Bonferroni	Benjamini	FDR
GOTERM_BP_FAT	GO:0042742~defense response to bacterium	4	2.24719	0.138505	AT3G54560, AT1G20020, AT5G40440, AT1G72680	99	184	13998	3.07378	1	0.999995	88.2366
GOTERM_BP_FAT	GO:0009617~response to bacterium	4	2.24719	0.243975	AT3G54560, AT1G20020, AT5G40440, AT1G72680	99	244	13998	2.31793	1	0.999989	98.1956
GOTERM_BP_FAT	GO:0006952~defense response	5	2.80899	0.936421	AT3G54560, AT1G20020, AT1G61560, AT5G40440, AT1G72680	99	1030	13998	0.686378	1	1	100
Annotation Cluster 13	Enrichment Score: 0.4973289456528083
Category	Term	Count	%	PValue	Genes	List Total	Pop Hits	Pop Total	Fold Enrichment	Bonferroni	Benjamini	FDR
GOTERM_CC_FAT	GO:0070013~intracellular organelle lumen	7	3.93258	0.27717	AT3G61860, AT3G51800, AT4G16143, AT4G17740, AT1G72050, AT3G10160, AT4G25340	93	659	13779	1.57379	1	0.919681	97.2932
GOTERM_CC_FAT	GO:0043233~organelle lumen	7	3.93258	0.27717	AT3G61860, AT3G51800, AT4G16143, AT4G17740, AT1G72050, AT3G10160, AT4G25340	93	659	13779	1.57379	1	0.919681	97.2932
GOTERM_CC_FAT	GO:0031974~membrane-enclosed lumen	7	3.93258	0.28642	AT3G61860, AT3G51800, AT4G16143, AT4G17740, AT1G72050, AT3G10160, AT4G25340	93	667	13779	1.55492	1	0.912362	97.6544
GOTERM_CC_FAT	GO:0005730~nucleolus	4	2.24719	0.382637	AT3G51800, AT4G16143, AT1G72050, AT4G25340	93	332	13779	1.78508	1	0.922988	99.5314
GOTERM_CC_FAT	GO:0031981~nuclear lumen	5	2.80899	0.387321	AT3G61860, AT3G51800, AT4G16143, AT1G72050, AT4G25340	93	472	13779	1.56951	1	0.915759	99.5695
Annotation Cluster 14	Enrichment Score: 0.42985360100682773
Category	Term	Count	%	PValue	Genes	List Total	Pop Hits	Pop Total	Fold Enrichment	Bonferroni	Benjamini	FDR
GOTERM_MF_FAT	GO:0000166~nucleotide binding	31	17.4157	0.0561945	AT3G49640, AT1G54350, AT1G04170, AT5G47820, AT2G17290, AT4G10110, AT3G14720, AT4G33650, AT1G17370, AT3G13690, AT3G02065, AT1G21730, AT1G20020, AT3G10160, AT3G26420, AT2G27170, AT5G58470, AT1G70740, AT1G79870, AT3G59760, AT5G18570, AT3G61860, AT5G21170, AT3G16290, AT2G16405, AT2G06990, AT3G04500, AT5G16810, AT5G56890, AT5G40440, AT5G27680	102	3333	14806	1.35009	0.999998	0.961351	52.2346
GOTERM_MF_FAT	GO:0017076~purine nucleotide binding	23	12.9213	0.256367	AT3G49640, AT1G54350, AT1G04170, AT5G47820, AT2G27170, AT1G70740, AT2G17290, AT3G14720, AT4G33650, AT3G59760, AT5G18570, AT3G13690, AT5G21170, AT3G02065, AT3G16290, AT1G21730, AT2G06990, AT5G16810, AT1G20020, AT3G10160, AT5G56890, AT5G40440, AT5G27680	102	2785	14806	1.19878	1	0.97534	97.7272
GOTERM_MF_FAT	GO:0032555~purine ribonucleotide binding	21	11.7978	0.327628	AT1G54350, AT1G04170, AT5G47820, AT2G27170, AT1G70740, AT2G17290, AT3G14720, AT4G33650, AT3G59760, AT5G18570, AT3G13690, AT5G21170, AT3G02065, AT3G16290, AT1G21730, AT2G06990, AT5G16810, AT3G10160, AT5G56890, AT5G40440, AT5G27680	102	2621	14806	1.16303	1	0.982745	99.3725
GOTERM_MF_FAT	GO:0032553~ribonucleotide binding	21	11.7978	0.327628	AT1G54350, AT1G04170, AT5G47820, AT2G27170, AT1G70740, AT2G17290, AT3G14720, AT4G33650, AT3G59760, AT5G18570, AT3G13690, AT5G21170, AT3G02065, AT3G16290, AT1G21730, AT2G06990, AT5G16810, AT3G10160, AT5G56890, AT5G40440, AT5G27680	102	2621	14806	1.16303	1	0.982745	99.3725
GOTERM_MF_FAT	GO:0030554~adenyl nucleotide binding	20	11.236	0.360042	AT3G49640, AT1G54350, AT5G47820, AT2G27170, AT1G70740, AT2G17290, AT3G14720, AT3G59760, AT3G13690, AT5G21170, AT3G02065, AT3G16290, AT1G21730, AT2G06990, AT1G20020, AT5G16810, AT3G10160, AT5G56890, AT5G40440, AT5G27680	102	2528	14806	1.14839	1	0.984771	99.6662
GOTERM_MF_FAT	GO:0001883~purine nucleoside binding	20	11.236	0.360042	AT3G49640, AT1G54350, AT5G47820, AT2G27170, AT1G70740, AT2G17290, AT3G14720, AT3G59760, AT3G13690, AT5G21170, AT3G02065, AT3G16290, AT1G21730, AT2G06990, AT1G20020, AT5G16810, AT3G10160, AT5G56890, AT5G40440, AT5G27680	102	2528	14806	1.14839	1	0.984771	99.6662
GOTERM_MF_FAT	GO:0001882~nucleoside binding	20	11.236	0.365543	AT3G49640, AT1G54350, AT5G47820, AT2G27170, AT1G70740, AT2G17290, AT3G14720, AT3G59760, AT3G13690, AT5G21170, AT3G02065, AT3G16290, AT1G21730, AT2G06990, AT1G20020, AT5G16810, AT3G10160, AT5G56890, AT5G40440, AT5G27680	102	2536	14806	1.14477	1	0.983342	99.701
GOTERM_MF_FAT	GO:0005524~ATP binding	18	10.1124	0.429659	AT1G54350, AT5G47820, AT2G27170, AT1G70740, AT2G17290, AT3G14720, AT3G59760, AT3G13690, AT5G21170, AT3G02065, AT1G21730, AT3G16290, AT2G06990, AT5G16810, AT3G10160, AT5G56890, AT5G40440, AT5G27680	102	2340	14806	1.11659	1	0.987178	99.9233
GOTERM_MF_FAT	GO:0032559~adenyl ribonucleotide binding	18	10.1124	0.450393	AT1G54350, AT5G47820, AT2G27170, AT1G70740, AT2G17290, AT3G14720, AT3G59760, AT3G13690, AT5G21170, AT3G02065, AT1G21730, AT3G16290, AT2G06990, AT5G16810, AT3G10160, AT5G56890, AT5G40440, AT5G27680	102	2368	14806	1.10339	1	0.98877	99.9522
SP_PIR_KEYWORDS	atp-binding	12	6.74157	0.582837	AT3G02065, AT5G21170, AT1G54350, AT1G21730, AT3G16290, AT5G47820, AT2G06990, AT2G17290, AT3G14720, AT5G56890, AT5G27680, AT5G40440	176	1716	26538	1.05443	1	0.99983	99.9966
GOTERM_MF_FAT	GO:0004672~protein kinase activity	8	4.49438	0.640618	AT3G13690, AT5G21170, AT1G70740, AT2G17290, AT3G14720, AT5G16810, AT5G56890, AT5G40440	102	1110	14806	1.04618	1	0.998332	99.9998
GOTERM_MF_FAT	GO:0004674~protein serine/threonine kinase activity	7	3.93258	0.661219	AT3G13690, AT5G21170, AT1G70740, AT2G17290, AT3G14720, AT5G56890, AT5G40440	102	975	14806	1.04215	1	0.998615	99.9999
SP_PIR_KEYWORDS	nucleotide-binding	12	6.74157	0.737455	AT3G02065, AT5G21170, AT1G04170, AT1G54350, AT1G21730, AT3G16290, AT5G47820, AT2G17290, AT3G14720, AT5G56890, AT4G33650, AT5G40440	176	1935	26538	0.935095	1	0.999908	100
Annotation Cluster 15	Enrichment Score: 0.39717138046519
Category	Term	Count	%	PValue	Genes	List Total	Pop Hits	Pop Total	Fold Enrichment	Bonferroni	Benjamini	FDR
GOTERM_MF_FAT	GO:0003924~GTPase activity	3	1.68539	0.141816	AT1G04170, AT4G33650, AT5G18570	102	97	14806	4.48939	1	0.978147	85.827
GOTERM_MF_FAT	GO:0005525~GTP binding	3	1.68539	0.53832	AT1G04170, AT4G33650, AT5G18570	102	263	14806	1.65578	1	0.996338	99.9948
GOTERM_MF_FAT	GO:0032561~guanyl ribonucleotide binding	3	1.68539	0.578253	AT1G04170, AT4G33650, AT5G18570	102	283	14806	1.53877	1	0.99769	99.9984
GOTERM_MF_FAT	GO:0019001~guanyl nucleotide binding	3	1.68539	0.584025	AT1G04170, AT4G33650, AT5G18570	102	286	14806	1.52262	1	0.996442	99.9986
Annotation Cluster 16	Enrichment Score: 0.3542123912796242
Category	Term	Count	%	PValue	Genes	List Total	Pop Hits	Pop Total	Fold Enrichment	Bonferroni	Benjamini	FDR
GOTERM_BP_FAT	GO:0044275~cellular carbohydrate catabolic process	3	1.68539	0.269843	AT5G65750, AT4G38970, AT1G72680	99	145	13998	2.92539	1	0.999983	98.9053
GOTERM_BP_FAT	GO:0046686~response to cadmium ion	4	2.24719	0.402282	AT5G65750, AT4G38970, AT1G63770, AT1G72680	99	327	13998	1.72959	1	0.999958	99.9381
GOTERM_BP_FAT	GO:0016052~carbohydrate catabolic process	3	1.68539	0.419441	AT5G65750, AT4G38970, AT1G72680	99	204	13998	2.07932	1	0.999964	99.9593
GOTERM_BP_FAT	GO:0010038~response to metal ion	4	2.24719	0.506458	AT5G65750, AT4G38970, AT1G63770, AT1G72680	99	384	13998	1.47285	1	0.999993	99.996
GOTERM_BP_FAT	GO:0010035~response to inorganic substance	4	2.24719	0.734653	AT5G65750, AT4G38970, AT1G63770, AT1G72680	99	540	13998	1.04736	1	0.999999	100
Annotation Cluster 17	Enrichment Score: 0.2594082448518885
Category	Term	Count	%	PValue	Genes	List Total	Pop Hits	Pop Total	Fold Enrichment	Bonferroni	Benjamini	FDR
SP_PIR_KEYWORDS	activator	6	3.37079	0.0633385	AT3G24050, AT2G25180, AT1G32750, AT5G63470, AT4G13040, AT1G67310	176	323	26538	2.80094	0.999888	0.951769	53.7486
SP_PIR_KEYWORDS	nucleus	17	9.55056	0.278932	AT3G54560, AT4G02390, AT4G02570, AT5G24470, AT1G32750, AT3G22380, AT2G26990, AT4G13040, AT1G67310, AT3G61860, AT2G27210, AT1G19490, AT3G24050, AT2G25180, AT5G26990, AT1G69780, AT5G63470	176	2052	26538	1.24919	1	0.983955	97.8799
GOTERM_MF_FAT	GO:0043565~sequence-specific DNA binding	5	2.80899	0.419788	AT3G24050, AT1G19490, AT1G69780, AT5G63470, AT1G72050	102	483	14806	1.50266	1	0.987403	99.9046
SP_PIR_KEYWORDS	dna-binding	10	5.61798	0.577571	AT3G54560, AT4G02390, AT3G51800, AT3G24050, AT1G19490, AT2G25180, AT1G69780, AT5G63470, AT4G13040, AT1G67310	176	1398	26538	1.07857	1	0.9999	99.9961
GOTERM_BP_FAT	GO:0006355~regulation of transcription, DNA-dependent	8	4.49438	0.648157	AT2G19260, AT5G24470, AT3G24050, AT1G19490, AT2G25180, AT1G69780, AT5G63470, AT4G13040	99	1089	13998	1.03871	1	0.999993	100
GOTERM_BP_FAT	GO:0051252~regulation of RNA metabolic process	8	4.49438	0.65394	AT2G19260, AT5G24470, AT3G24050, AT1G19490, AT2G25180, AT1G69780, AT5G63470, AT4G13040	99	1095	13998	1.03302	1	0.999992	100
SP_PIR_KEYWORDS	transcription regulation	8	4.49438	0.668626	AT5G24470, AT3G24050, AT2G25180, AT1G69780, AT1G32750, AT5G63470, AT4G13040, AT1G67310	176	1184	26538	1.01881	1	0.99988	99.9998
SP_PIR_KEYWORDS	Transcription	8	4.49438	0.689724	AT5G24470, AT3G24050, AT2G25180, AT1G69780, AT1G32750, AT5G63470, AT4G13040, AT1G67310	176	1209	26538	0.997744	1	0.999809	99.9999
GOTERM_BP_FAT	GO:0006350~transcription	9	5.05618	0.709509	AT5G24470, AT3G24050, AT2G25180, AT1G28560, AT1G69780, AT1G32750, AT5G63470, AT4G13040, AT1G67310	99	1311	13998	0.970668	1	0.999998	100
GOTERM_MF_FAT	GO:0003677~DNA binding	15	8.42697	0.796972	AT4G02390, AT3G54560, AT2G19260, AT1G32750, AT1G28560, AT1G72050, AT1G12244, AT4G13040, AT1G67310, AT3G51800, AT1G19490, AT3G24050, AT2G25180, AT1G69780, AT5G63470	102	2436	14806	0.893823	1	0.999899	100
GOTERM_BP_FAT	GO:0045449~regulation of transcription	10	5.61798	0.956087	AT2G19260, AT5G24470, AT3G24050, AT1G19490, AT2G25180, AT1G69780, AT1G32750, AT5G63470, AT4G13040, AT1G67310	99	2024	13998	0.698587	1	1	100
GOTERM_MF_FAT	GO:0030528~transcription regulator activity	9	5.05618	0.958563	AT5G24470, AT3G24050, AT1G19490, AT2G25180, AT1G69780, AT5G63470, AT1G72050, AT4G13040, AT1G67310	102	1913	14806	0.682913	1	1	100
GOTERM_MF_FAT	GO:0003700~transcription factor activity	7	3.93258	0.977899	AT3G24050, AT1G19490, AT2G25180, AT1G69780, AT5G63470, AT1G72050, AT4G13040	102	1678	14806	0.605541	1	1	100
Annotation Cluster 18	Enrichment Score: 0.25267706361700104
Category	Term	Count	%	PValue	Genes	List Total	Pop Hits	Pop Total	Fold Enrichment	Bonferroni	Benjamini	FDR
SP_PIR_KEYWORDS	transport	11	6.17978	0.181466	AT1G77990, AT2G19600, AT5G64970, AT1G54730, AT1G54350, AT1G60160, AT4G32150, AT5G59250, AT1G20020, AT4G19003, AT1G30220	176	1086	26538	1.52728	1	0.981243	90.5548
UP_SEQ_FEATURE	topological domain:Cytoplasmic	5	2.80899	0.488284	AT1G77990, AT1G60160, AT4G32150, AT1G61560, AT3G25140	52	626	8885	1.36474	1	1	99.9727
GOTERM_CC_FAT	GO:0016021~integral to membrane	15	8.42697	0.616821	AT1G77990, AT1G60160, AT1G54730, AT1G54350, AT4G32150, AT1G11880, AT1G20050, AT5G64970, AT2G19600, AT4G27860, AT5G59250, AT4G16143, AT1G61560, AT3G25140, AT1G30220	93	2193	13779	1.01342	1	0.979254	99.9977
UP_SEQ_FEATURE	transmembrane region	10	5.61798	0.654783	AT1G77990, AT1G20050, AT1G54730, AT1G54350, AT1G60160, AT4G32150, AT5G59250, AT1G61560, AT3G25140, AT1G30220	52	1690	8885	1.01104	1	1	99.9998
SP_PIR_KEYWORDS	transmembrane	12	6.74157	0.760045	AT1G77990, AT1G20050, AT2G19600, AT5G64970, AT1G54730, AT1G54350, AT1G60160, AT4G32150, AT5G59250, AT1G61560, AT3G25140, AT1G30220	176	1973	26538	0.917085	1	0.999821	100
SP_PIR_KEYWORDS	membrane	14	7.86517	0.779359	AT1G77990, AT1G60160, AT1G54730, AT1G54350, AT2G17290, AT4G32150, AT1G20050, AT5G64970, AT5G43860, AT5G59250, AT1G20020, AT1G61560, AT3G25140, AT1G30220	176	2340	26538	0.902127	1	0.999776	100
GOTERM_CC_FAT	GO:0031224~intrinsic to membrane	16	8.98876	0.80345	AT1G77990, AT1G54350, AT1G60160, AT1G54730, AT2G17290, AT4G32150, AT1G11880, AT1G20050, AT2G19600, AT5G64970, AT4G27860, AT5G59250, AT4G16143, AT1G61560, AT3G25140, AT1G30220	93	2658	13779	0.891866	1	0.997172	100
Annotation Cluster 19	Enrichment Score: 0.2003071647252901
Category	Term	Count	%	PValue	Genes	List Total	Pop Hits	Pop Total	Fold Enrichment	Bonferroni	Benjamini	FDR
GOTERM_BP_FAT	GO:0006508~proteolysis	10	5.61798	0.300036	AT4G02570, AT3G51800, AT1G13270, AT3G58040, AT3G16290, AT2G21270, AT1G06110, AT3G26085, AT4G17740, AT1G63770	99	1036	13998	1.36481	1	0.999991	99.403
GOTERM_BP_FAT	GO:0009057~macromolecule catabolic process	6	3.37079	0.523143	AT4G02570, AT3G58040, AT2G21270, AT1G06110, AT5G08100, AT2G26990	99	682	13998	1.24393	1	0.999994	99.9976
GOTERM_BP_FAT	GO:0030163~protein catabolic process	5	2.80899	0.577768	AT4G02570, AT3G58040, AT2G21270, AT1G06110, AT2G26990	99	576	13998	1.22738	1	0.999985	99.9996
GOTERM_BP_FAT	GO:0006511~ubiquitin-dependent protein catabolic process	3	1.68539	0.584776	AT4G02570, AT3G58040, AT2G21270	99	279	13998	1.52036	1	0.999984	99.9997
GOTERM_BP_FAT	GO:0043632~modification-dependent macromolecule catabolic process	4	2.24719	0.746019	AT4G02570, AT3G58040, AT2G21270, AT1G06110	99	550	13998	1.02832	1	0.999998	100
GOTERM_BP_FAT	GO:0019941~modification-dependent protein catabolic process	4	2.24719	0.746019	AT4G02570, AT3G58040, AT2G21270, AT1G06110	99	550	13998	1.02832	1	0.999998	100
SP_PIR_KEYWORDS	ubl conjugation pathway	3	1.68539	0.750582	AT4G02570, AT3G58040, AT1G06110	176	406	26538	1.11417	1	0.999898	100
GOTERM_BP_FAT	GO:0051603~proteolysis involved in cellular protein catabolic process	4	2.24719	0.751557	AT4G02570, AT3G58040, AT2G21270, AT1G06110	99	555	13998	1.01906	1	0.999998	100
GOTERM_BP_FAT	GO:0044257~cellular protein catabolic process	4	2.24719	0.758076	AT4G02570, AT3G58040, AT2G21270, AT1G06110	99	561	13998	1.00816	1	0.999998	100
GOTERM_BP_FAT	GO:0044265~cellular macromolecule catabolic process	4	2.24719	0.786719	AT4G02570, AT3G58040, AT2G21270, AT1G06110	99	589	13998	0.96023	1	0.999999	100
Annotation Cluster 20	Enrichment Score: 0.19961366505351777
Category	Term	Count	%	PValue	Genes	List Total	Pop Hits	Pop Total	Fold Enrichment	Bonferroni	Benjamini	FDR
GOTERM_MF_FAT	GO:0005524~ATP binding	18	10.1124	0.429659	AT1G54350, AT5G47820, AT2G27170, AT1G70740, AT2G17290, AT3G14720, AT3G59760, AT3G13690, AT5G21170, AT3G02065, AT1G21730, AT3G16290, AT2G06990, AT5G16810, AT3G10160, AT5G56890, AT5G40440, AT5G27680	102	2340	14806	1.11659	1	0.987178	99.9233
GOTERM_MF_FAT	GO:0032559~adenyl ribonucleotide binding	18	10.1124	0.450393	AT1G54350, AT5G47820, AT2G27170, AT1G70740, AT2G17290, AT3G14720, AT3G59760, AT3G13690, AT5G21170, AT3G02065, AT1G21730, AT3G16290, AT2G06990, AT5G16810, AT3G10160, AT5G56890, AT5G40440, AT5G27680	102	2368	14806	1.10339	1	0.98877	99.9522
GOTERM_BP_FAT	GO:0006796~phosphate metabolic process	10	5.61798	0.538952	AT3G13690, AT1G70740, AT2G17290, AT3G14720, AT5G16810, AT5G16480, AT5G56890, AT4G17640, AT5G40440, AT3G06110	99	1273	13998	1.11071	1	0.99998	99.9985
GOTERM_BP_FAT	GO:0006793~phosphorus metabolic process	10	5.61798	0.539932	AT3G13690, AT1G70740, AT2G17290, AT3G14720, AT5G16810, AT5G16480, AT5G56890, AT4G17640, AT5G40440, AT3G06110	99	1274	13998	1.10984	1	0.999974	99.9986
INTERPRO	IPR002290:Serine/threonine protein kinase	3	1.68539	0.543686	AT2G17290, AT3G14720, AT5G40440	149	256	20885	1.64259	1	1	99.9973
SMART	SM00220:S_TKc	3	1.68539	0.607891	AT2G17290, AT3G14720, AT5G40440	62	256	7691	1.45369	1	0.999984	99.9913
GOTERM_BP_FAT	GO:0006468~protein amino acid phosphorylation	8	4.49438	0.624496	AT3G13690, AT1G70740, AT2G17290, AT3G14720, AT5G16810, AT5G56890, AT4G17640, AT5G40440	99	1065	13998	1.06211	1	0.999989	99.9999
GOTERM_MF_FAT	GO:0004672~protein kinase activity	8	4.49438	0.640618	AT3G13690, AT5G21170, AT1G70740, AT2G17290, AT3G14720, AT5G16810, AT5G56890, AT5G40440	102	1110	14806	1.04618	1	0.998332	99.9998
GOTERM_MF_FAT	GO:0004674~protein serine/threonine kinase activity	7	3.93258	0.661219	AT3G13690, AT5G21170, AT1G70740, AT2G17290, AT3G14720, AT5G56890, AT5G40440	102	975	14806	1.04215	1	0.998615	99.9999
SP_PIR_KEYWORDS	serine/threonine-protein kinase	5	2.80899	0.682345	AT3G13690, AT2G17290, AT3G14720, AT5G56890, AT5G40440	176	701	26538	1.07549	1	0.999857	99.9999
INTERPRO	IPR000719:Protein kinase, core	7	3.93258	0.689669	AT3G13690, AT1G70740, AT2G17290, AT3G14720, AT5G16810, AT5G56890, AT5G40440	149	970	20885	1.01152	1	1	100
INTERPRO	IPR017442:Serine/threonine protein kinase-related	6	3.37079	0.694904	AT3G13690, AT1G70740, AT2G17290, AT3G14720, AT5G56890, AT5G40440	149	820	20885	1.02562	1	1	100
GOTERM_BP_FAT	GO:0016310~phosphorylation	8	4.49438	0.728097	AT3G13690, AT1G70740, AT2G17290, AT3G14720, AT5G16810, AT5G56890, AT4G17640, AT5G40440	99	1178	13998	0.96023	1	0.999999	100
SP_PIR_KEYWORDS	kinase	6	3.37079	0.770617	AT3G13690, AT2G17290, AT3G14720, AT4G17640, AT5G40440, AT2G21370	176	970	26538	0.932685	1	0.999802	100
INTERPRO	IPR008271:Serine/threonine protein kinase, active site	5	2.80899	0.79964	AT1G70740, AT2G17290, AT3G14720, AT5G56890, AT5G40440	149	770	20885	0.91018	1	1	100
INTERPRO	IPR017441:Protein kinase, ATP binding site	4	2.24719	0.886007	AT2G17290, AT3G14720, AT5G56890, AT5G40440	149	715	20885	0.784155	1	1	100
Annotation Cluster 21	Enrichment Score: 0.18979608248774216
Category	Term	Count	%	PValue	Genes	List Total	Pop Hits	Pop Total	Fold Enrichment	Bonferroni	Benjamini	FDR
GOTERM_BP_FAT	GO:0030001~metal ion transport	3	1.68539	0.529341	AT2G19600, AT1G60160, AT5G50740	99	252	13998	1.68326	1	0.999986	99.998
GOTERM_BP_FAT	GO:0006811~ion transport	4	2.24719	0.675953	AT1G77990, AT2G19600, AT1G60160, AT5G50740	99	493	13998	1.14721	1	0.999995	100
GOTERM_BP_FAT	GO:0006812~cation transport	3	1.68539	0.753285	AT2G19600, AT1G60160, AT5G50740	99	383	13998	1.10752	1	0.999998	100
Annotation Cluster 22	Enrichment Score: 0.09211579151775928
Category	Term	Count	%	PValue	Genes	List Total	Pop Hits	Pop Total	Fold Enrichment	Bonferroni	Benjamini	FDR
GOTERM_MF_FAT	GO:0008270~zinc ion binding	12	6.74157	0.582812	AT4G36860, AT2G19260, AT3G02065, AT3G58040, AT3G24050, AT5G58470, AT2G02960, AT3G08020, AT1G63770, AT1G72050, AT3G26420, AT1G72680	102	1654	14806	1.05313	1	0.996928	99.9986
SP_PIR_KEYWORDS	zinc	7	3.93258	0.755562	AT4G36860, AT2G19260, AT3G02065, AT3G58040, AT3G24050, AT3G08020, AT1G72680	176	1124	26538	0.939047	1	0.999864	100
GOTERM_MF_FAT	GO:0046872~metal ion binding	21	11.7978	0.804001	AT4G36860, AT2G19260, AT3G58040, AT1G60160, AT5G58470, AT1G09160, AT2G17290, AT5G50740, AT1G63770, AT1G72050, AT1G67310, AT2G35035, AT1G13270, AT3G02065, AT3G24050, AT2G27210, AT2G02960, AT3G08020, AT1G32200, AT3G26420, AT1G72680	102	3390	14806	0.899202	1	0.999896	100
SP_PIR_KEYWORDS	metal-binding	11	6.17978	0.856419	AT4G36860, AT2G19260, AT3G02065, AT1G13270, AT3G58040, AT3G24050, AT2G27210, AT1G31190, AT1G09160, AT3G08020, AT1G72680	176	1998	26538	0.830143	1	0.999969	100
GOTERM_MF_FAT	GO:0046914~transition metal ion binding	16	8.98876	0.866648	AT4G36860, AT2G19260, AT3G58040, AT1G09160, AT5G58470, AT1G63770, AT1G72050, AT2G35035, AT3G02065, AT1G13270, AT3G24050, AT2G27210, AT2G02960, AT3G08020, AT3G26420, AT1G72680	102	2756	14806	0.84271	1	0.999984	100
GOTERM_MF_FAT	GO:0043169~cation binding	21	11.7978	0.870826	AT4G36860, AT2G19260, AT3G58040, AT1G60160, AT5G58470, AT1G09160, AT2G17290, AT5G50740, AT1G63770, AT1G72050, AT1G67310, AT2G35035, AT1G13270, AT3G02065, AT3G24050, AT2G27210, AT2G02960, AT3G08020, AT1G32200, AT3G26420, AT1G72680	102	3564	14806	0.855301	1	0.999983	100
GOTERM_MF_FAT	GO:0043167~ion binding	21	11.7978	0.873433	AT4G36860, AT2G19260, AT3G58040, AT1G60160, AT5G58470, AT1G09160, AT2G17290, AT5G50740, AT1G63770, AT1G72050, AT1G67310, AT2G35035, AT1G13270, AT3G02065, AT3G24050, AT2G27210, AT2G02960, AT3G08020, AT1G32200, AT3G26420, AT1G72680	102	3572	14806	0.853386	1	0.99998	100
SP_PIR_KEYWORDS	zinc-finger	4	2.24719	0.916915	AT3G02065, AT3G58040, AT3G24050, AT3G08020	176	837	26538	0.720593	1	0.999996	100
Annotation Cluster 23	Enrichment Score: 0.09023669930731852
Category	Term	Count	%	PValue	Genes	List Total	Pop Hits	Pop Total	Fold Enrichment	Bonferroni	Benjamini	FDR
GOTERM_BP_FAT	GO:0009628~response to abiotic stimulus	8	4.49438	0.743484	AT5G24470, AT2G40190, AT5G26990, AT4G32150, AT5G61150, AT3G26420, AT2G26990, AT5G18570	99	1197	13998	0.944989	1	0.999999	100
GOTERM_BP_FAT	GO:0009416~response to light stimulus	3	1.68539	0.842501	AT5G24470, AT2G26990, AT5G18570	99	466	13998	0.910261	1	1	100
GOTERM_BP_FAT	GO:0009314~response to radiation	3	1.68539	0.855949	AT5G24470, AT2G26990, AT5G18570	99	482	13998	0.880045	1	1	100
Annotation Cluster 24	Enrichment Score: 0.06301028593444799
Category	Term	Count	%	PValue	Genes	List Total	Pop Hits	Pop Total	Fold Enrichment	Bonferroni	Benjamini	FDR
GOTERM_BP_FAT	GO:0015031~protein transport	3	1.68539	0.860719	AT4G32150, AT4G16143, AT4G19003	99	488	13998	0.869225	1	1	100
GOTERM_BP_FAT	GO:0045184~establishment of protein localization	3	1.68539	0.860719	AT4G32150, AT4G16143, AT4G19003	99	488	13998	0.869225	1	1	100
GOTERM_BP_FAT	GO:0008104~protein localization	3	1.68539	0.873468	AT4G32150, AT4G16143, AT4G19003	99	505	13998	0.839964	1	1	100

## Sheet: Tsh0_vs_C0 cluster
Annotation Cluster 1	Enrichment Score: 4.347079990221846
Category	Term	Count	%	PValue	Genes	List Total	Pop Hits	Pop Total	Fold Enrichment	Bonferroni	Benjamini	FDR
INTERPRO	IPR012677:Nucleotide-binding, alpha-beta plait	17	4.34783	1.96254e-06	AT1G09230, AT5G65260, AT5G58470, AT4G10110, AT3G50670, AT3G51950, AT1G07350, AT4G36690, AT1G17370, AT3G61860, AT3G21100, AT2G21660, AT3G04500, AT4G00830, AT2G44710, AT3G26420, AT3G25150	327	248	20885	4.37808	0.00116311	0.00116311	0.00289383
INTERPRO	IPR000504:RNA recognition motif, RNP-1	17	4.34783	2.1748e-06	AT1G09230, AT5G65260, AT5G58470, AT4G10110, AT3G50670, AT3G51950, AT1G07350, AT4G36690, AT1G17370, AT3G61860, AT3G21100, AT2G21660, AT3G04500, AT4G00830, AT2G44710, AT3G26420, AT3G25150	327	250	20885	4.34306	0.00128882	0.00064462	0.0032068
SMART	SM00360:RRM	17	4.34783	2.5182e-06	AT1G09230, AT5G65260, AT5G58470, AT4G10110, AT3G50670, AT3G51950, AT1G07350, AT4G36690, AT1G17370, AT3G61860, AT3G21100, AT2G21660, AT3G04500, AT4G00830, AT2G44710, AT3G26420, AT3G25150	126	250	7691	4.1507	0.0002392	0.0002392	0.00276798
GOTERM_MF_FAT	GO:0003723~RNA binding	25	6.39386	0.380498	AT5G65260, AT4G10110, AT3G51950, AT1G17370, AT1G01760, AT3G02065, AT3G21100, AT2G21660, AT1G20020, AT3G04610, AT3G25150, AT3G26420, AT1G09230, AT5G58003, AT3G50670, AT4G36690, AT3G18500, AT1G07350, AT1G72050, AT3G52260, AT3G61860, AT2G21060, AT3G04500, AT4G00830, AT2G44710	245	1351	14806	1.11829	1	0.976996	99.8699
Annotation Cluster 2	Enrichment Score: 1.9844398783616874
Category	Term	Count	%	PValue	Genes	List Total	Pop Hits	Pop Total	Fold Enrichment	Bonferroni	Benjamini	FDR
GOTERM_CC_FAT	GO:0044435~plastid part	29	7.41688	0.000687901	AT4G35440, AT3G01440, AT4G33650, AT3G18890, AT1G31190, AT3G62880, AT4G02520, AT5G59250, AT1G20020, AT4G17740, AT2G45990, AT5G52100, AT4G23430, AT3G26060, AT5G45390, AT3G12780, AT2G30440, AT3G14110, AT1G63770, AT1G50020, AT4G00290, AT2G36250, AT3G16290, AT4G15110, AT4G38970, AT5G23120, AT2G30950, AT1G32200, AT2G29080	206	984	13779	1.9713	0.105489	0.0364775	0.829224
GOTERM_CC_FAT	GO:0044434~chloroplast part	28	7.16113	0.000935256	AT4G35440, AT3G01440, AT4G33650, AT3G18890, AT1G31190, AT4G02520, AT5G59250, AT1G20020, AT4G17740, AT2G45990, AT5G52100, AT4G23430, AT3G26060, AT5G45390, AT2G30440, AT3G12780, AT3G14110, AT1G63770, AT1G50020, AT4G00290, AT2G36250, AT3G16290, AT4G15110, AT4G38970, AT5G23120, AT2G30950, AT1G32200, AT2G29080	206	954	13779	1.96318	0.140653	0.0371866	1.12585
GOTERM_CC_FAT	GO:0009526~plastid envelope	14	3.58056	0.0206443	AT4G23430, AT3G26060, AT5G45390, AT3G12780, AT3G14110, AT1G63770, AT4G00290, AT4G33650, AT3G18890, AT3G16290, AT3G62880, AT5G59250, AT4G38970, AT2G30950	206	461	13779	2.03132	0.965932	0.201717	22.3083
GOTERM_CC_FAT	GO:0009941~chloroplast envelope	13	3.32481	0.0317915	AT4G23430, AT3G26060, AT5G45390, AT3G12780, AT3G14110, AT1G63770, AT4G00290, AT4G33650, AT3G18890, AT3G16290, AT5G59250, AT4G38970, AT2G30950	206	440	13779	1.97625	0.994667	0.264993	32.358
GOTERM_CC_FAT	GO:0031967~organelle envelope	18	4.60358	0.0525734	AT4G23430, AT3G26060, AT5G45390, AT3G12780, AT3G14110, AT1G63770, AT4G00290, AT4G33650, AT5G64970, AT3G18890, AT3G16290, AT3G62880, AT5G59250, AT4G38970, AT4G16143, AT2G30950, AT1G33410, AT2G29080	206	745	13779	1.61609	0.999841	0.340726	47.9777
GOTERM_CC_FAT	GO:0031975~envelope	18	4.60358	0.0558503	AT4G23430, AT3G26060, AT5G45390, AT3G12780, AT3G14110, AT1G63770, AT4G00290, AT4G33650, AT5G64970, AT3G18890, AT3G16290, AT3G62880, AT5G59250, AT4G38970, AT4G16143, AT2G30950, AT1G33410, AT2G29080	206	751	13779	1.60318	0.99991	0.345047	50.1136
Annotation Cluster 3	Enrichment Score: 1.9784305813937397
Category	Term	Count	%	PValue	Genes	List Total	Pop Hits	Pop Total	Fold Enrichment	Bonferroni	Benjamini	FDR
GOTERM_CC_FAT	GO:0044435~plastid part	29	7.41688	0.000687901	AT4G35440, AT3G01440, AT4G33650, AT3G18890, AT1G31190, AT3G62880, AT4G02520, AT5G59250, AT1G20020, AT4G17740, AT2G45990, AT5G52100, AT4G23430, AT3G26060, AT5G45390, AT3G12780, AT2G30440, AT3G14110, AT1G63770, AT1G50020, AT4G00290, AT2G36250, AT3G16290, AT4G15110, AT4G38970, AT5G23120, AT2G30950, AT1G32200, AT2G29080	206	984	13779	1.9713	0.105489	0.0364775	0.829224
GOTERM_CC_FAT	GO:0044434~chloroplast part	28	7.16113	0.000935256	AT4G35440, AT3G01440, AT4G33650, AT3G18890, AT1G31190, AT4G02520, AT5G59250, AT1G20020, AT4G17740, AT2G45990, AT5G52100, AT4G23430, AT3G26060, AT5G45390, AT2G30440, AT3G12780, AT3G14110, AT1G63770, AT1G50020, AT4G00290, AT2G36250, AT3G16290, AT4G15110, AT4G38970, AT5G23120, AT2G30950, AT1G32200, AT2G29080	206	954	13779	1.96318	0.140653	0.0371866	1.12585
GOTERM_CC_FAT	GO:0031976~plastid thylakoid	13	3.32481	0.00581975	AT3G26060, AT5G45390, AT2G30440, AT3G14110, AT4G35440, AT3G01440, AT1G50020, AT3G18890, AT1G20020, AT5G23120, AT2G30950, AT4G17740, AT2G29080	206	347	13779	2.5059	0.611535	0.145802	6.81911
GOTERM_CC_FAT	GO:0009534~chloroplast thylakoid	13	3.32481	0.00581975	AT3G26060, AT5G45390, AT2G30440, AT3G14110, AT4G35440, AT3G01440, AT1G50020, AT3G18890, AT1G20020, AT5G23120, AT2G30950, AT4G17740, AT2G29080	206	347	13779	2.5059	0.611535	0.145802	6.81911
GOTERM_CC_FAT	GO:0031984~organelle subcompartment	13	3.32481	0.00608345	AT3G26060, AT5G45390, AT2G30440, AT3G14110, AT4G35440, AT3G01440, AT1G50020, AT3G18890, AT1G20020, AT5G23120, AT2G30950, AT4G17740, AT2G29080	206	349	13779	2.49154	0.627876	0.1317	7.11775
GOTERM_CC_FAT	GO:0031090~organelle membrane	23	5.88235	0.00788844	AT3G26060, AT4G21540, AT4G23430, AT5G45390, AT5G57190, AT2G20370, AT4G32150, AT3G14110, AT1G11880, AT4G35440, AT1G70940, AT1G50020, AT3G01440, AT4G19003, AT5G64970, AT3G18890, AT2G40190, AT3G62880, AT1G20020, AT5G23120, AT2G30950, AT1G33410, AT2G29080	206	849	13779	1.81205	0.722794	0.148175	9.13838
GOTERM_CC_FAT	GO:0009570~chloroplast stroma	14	3.58056	0.0102932	AT5G52100, AT3G26060, AT5G45390, AT3G12780, AT1G63770, AT2G36250, AT1G31190, AT4G15110, AT4G02520, AT1G20020, AT4G38970, AT5G23120, AT1G32200, AT2G45990	206	420	13779	2.22961	0.812905	0.169924	11.7678
GOTERM_CC_FAT	GO:0009535~chloroplast thylakoid membrane	11	2.8133	0.0114347	AT3G26060, AT3G18890, AT5G45390, AT1G20020, AT5G23120, AT3G14110, AT2G30950, AT4G35440, AT1G50020, AT3G01440, AT2G29080	206	290	13779	2.53714	0.844808	0.169983	12.9914
GOTERM_CC_FAT	GO:0055035~plastid thylakoid membrane	11	2.8133	0.0114347	AT3G26060, AT3G18890, AT5G45390, AT1G20020, AT5G23120, AT3G14110, AT2G30950, AT4G35440, AT1G50020, AT3G01440, AT2G29080	206	290	13779	2.53714	0.844808	0.169983	12.9914
GOTERM_CC_FAT	GO:0009532~plastid stroma	14	3.58056	0.015038	AT5G52100, AT3G26060, AT5G45390, AT3G12780, AT1G63770, AT2G36250, AT1G31190, AT4G15110, AT4G02520, AT1G20020, AT4G38970, AT5G23120, AT1G32200, AT2G45990	206	442	13779	2.11864	0.914107	0.200006	16.7523
GOTERM_CC_FAT	GO:0009579~thylakoid	15	3.83632	0.0151916	AT3G26060, AT5G45390, AT2G30440, AT3G12780, AT3G14110, AT4G35440, AT1G50020, AT3G01440, AT3G18890, AT1G20020, AT4G38970, AT5G23120, AT4G17740, AT2G30950, AT2G29080	206	491	13779	2.04343	0.91625	0.186704	16.9092
GOTERM_CC_FAT	GO:0042651~thylakoid membrane	11	2.8133	0.0158942	AT3G26060, AT3G18890, AT5G45390, AT1G20020, AT5G23120, AT3G14110, AT2G30950, AT4G35440, AT1G50020, AT3G01440, AT2G29080	206	305	13779	2.41237	0.925394	0.180988	17.6237
GOTERM_CC_FAT	GO:0044436~thylakoid part	12	3.06905	0.0169853	AT3G26060, AT3G18890, AT5G45390, AT1G20020, AT5G23120, AT3G14110, AT4G17740, AT2G30950, AT4G35440, AT1G50020, AT3G01440, AT2G29080	206	354	13779	2.2674	0.937666	0.179821	18.7221
GOTERM_CC_FAT	GO:0034357~photosynthetic membrane	11	2.8133	0.0260086	AT3G26060, AT3G18890, AT5G45390, AT1G20020, AT5G23120, AT3G14110, AT2G30950, AT4G35440, AT1G50020, AT3G01440, AT2G29080	206	330	13779	2.22961	0.986006	0.234191	27.3039
GOTERM_CC_FAT	GO:0031977~thylakoid lumen	5	1.27877	0.0452133	AT3G26060, AT5G23120, AT4G17740, AT2G30950, AT3G01440	206	90	13779	3.71602	0.999444	0.312549	42.8709
SP_PIR_KEYWORDS	thylakoid	5	1.27877	0.216879	AT3G26060, AT2G30440, AT1G20020, AT5G23120, AT2G30950	387	164	26538	2.09066	1	0.876085	95.3881
Annotation Cluster 4	Enrichment Score: 1.5853214357559153
Category	Term	Count	%	PValue	Genes	List Total	Pop Hits	Pop Total	Fold Enrichment	Bonferroni	Benjamini	FDR
SP_PIR_KEYWORDS	transit peptide	24	6.13811	0.0169188	AT5G52100, AT3G26060, AT4G27670, AT1G54350, AT5G45390, AT2G30440, AT5G03290, AT3G59760, AT1G06290, AT1G13270, AT4G34830, AT5G61580, AT5G17230, AT1G31190, AT5G43860, AT1G47420, AT4G04790, AT4G38970, AT1G20020, AT5G23120, AT4G17740, AT2G30950, AT1G32200, AT2G29080	387	978	26538	1.68279	0.969743	0.50322	19.3248
UP_SEQ_FEATURE	transit peptide:Chloroplast	17	4.34783	0.0252778	AT5G52100, AT3G26060, AT4G27670, AT5G45390, AT1G54350, AT2G30440, AT1G13270, AT4G34830, AT5G61580, AT5G17230, AT5G43860, AT1G31190, AT4G38970, AT1G20020, AT5G23120, AT2G30950, AT1G32200	135	624	8885	1.79303	0.999895	0.989775	29.6256
SP_PIR_KEYWORDS	plastid	19	4.85934	0.0282296	AT5G52100, AT3G26060, AT4G27670, AT1G54350, AT5G45390, AT2G30440, AT1G67300, AT1G13270, AT4G34830, AT5G61580, AT5G17230, AT5G43860, AT1G31190, AT4G38970, AT1G20020, AT5G23120, AT2G30950, AT1G32200, AT5G49960	387	755	26538	1.72569	0.997178	0.567692	30.2582
SP_PIR_KEYWORDS	chloroplast	19	4.85934	0.0377485	AT5G52100, AT3G26060, AT4G27670, AT1G54350, AT5G45390, AT2G30440, AT1G67300, AT1G13270, AT4G34830, AT5G61580, AT5G17230, AT5G43860, AT1G31190, AT4G38970, AT1G20020, AT5G23120, AT2G30950, AT1G32200, AT5G49960	387	780	26538	1.67038	0.999625	0.626947	38.384
Annotation Cluster 5	Enrichment Score: 1.4532715066001434
Category	Term	Count	%	PValue	Genes	List Total	Pop Hits	Pop Total	Fold Enrichment	Bonferroni	Benjamini	FDR
GOTERM_BP_FAT	GO:0006415~translational termination	3	0.767263	0.0180042	AT1G18070, AT3G62910, AT5G36170	227	13	13998	14.2304	1	0.974639	24.3682
GOTERM_MF_FAT	GO:0003747~translation release factor activity	3	0.767263	0.0187175	AT1G18070, AT3G62910, AT5G36170	245	13	14806	13.946	0.99932	0.912064	23.0628
GOTERM_MF_FAT	GO:0008079~translation termination factor activity	3	0.767263	0.0187175	AT1G18070, AT3G62910, AT5G36170	245	13	14806	13.946	0.99932	0.912064	23.0628
GOTERM_BP_FAT	GO:0043624~cellular protein complex disassembly	3	0.767263	0.0268353	AT1G18070, AT3G62910, AT5G36170	227	16	13998	11.5622	1	0.936123	34.1746
GOTERM_BP_FAT	GO:0034623~cellular macromolecular complex disassembly	3	0.767263	0.0268353	AT1G18070, AT3G62910, AT5G36170	227	16	13998	11.5622	1	0.936123	34.1746
GOTERM_BP_FAT	GO:0032984~macromolecular complex disassembly	3	0.767263	0.0300948	AT1G18070, AT3G62910, AT5G36170	227	17	13998	10.8821	1	0.935863	37.4835
GOTERM_BP_FAT	GO:0043241~protein complex disassembly	3	0.767263	0.0300948	AT1G18070, AT3G62910, AT5G36170	227	17	13998	10.8821	1	0.935863	37.4835
GOTERM_BP_FAT	GO:0022411~cellular component disassembly	3	0.767263	0.04456	AT1G18070, AT3G62910, AT5G36170	227	21	13998	8.80931	1	0.953721	50.3779
GOTERM_MF_FAT	GO:0008135~translation factor activity, nucleic acid binding	6	1.53453	0.100258	AT3G10330, AT1G18070, AT1G04170, AT3G62910, AT1G55520, AT5G36170	245	149	14806	2.43353	1	0.921819	76.9136
GOTERM_BP_FAT	GO:0034621~cellular macromolecular complex subunit organization	7	1.79028	0.159571	AT3G54560, AT1G18070, AT2G19480, AT4G02570, AT3G62910, AT2G36250, AT5G36170	227	226	13998	1.90998	1	0.952988	93.0914
Annotation Cluster 6	Enrichment Score: 1.3159532792250035
Category	Term	Count	%	PValue	Genes	List Total	Pop Hits	Pop Total	Fold Enrichment	Bonferroni	Benjamini	FDR
GOTERM_BP_FAT	GO:0006913~nucleocytoplasmic transport	5	1.27877	0.0241178	AT5G55190, AT2G21660, AT4G16143, AT1G33410, AT3G25150	227	68	13998	4.53421	1	0.940483	31.2915
GOTERM_BP_FAT	GO:0051169~nuclear transport	5	1.27877	0.0241178	AT5G55190, AT2G21660, AT4G16143, AT1G33410, AT3G25150	227	68	13998	4.53421	1	0.940483	31.2915
GOTERM_BP_FAT	GO:0046907~intracellular transport	10	2.55754	0.19385	AT3G27530, AT5G64970, AT5G55190, AT2G21660, AT4G32150, AT4G16143, AT1G33410, AT1G51160, AT3G25150, AT1G26670	227	397	13998	1.55328	1	0.955532	96.3577
Annotation Cluster 7	Enrichment Score: 1.2583160964000792
Category	Term	Count	%	PValue	Genes	List Total	Pop Hits	Pop Total	Fold Enrichment	Bonferroni	Benjamini	FDR
GOTERM_BP_FAT	GO:0046686~response to cadmium ion	12	3.06905	0.0173419	AT1G08110, AT3G12500, AT2G19480, AT3G15730, AT3G12780, AT2G21660, AT4G02520, AT5G65750, AT4G38970, AT5G23120, AT1G63770, AT1G72680	227	327	13998	2.26294	0.999999	0.991063	23.5802
GOTERM_BP_FAT	GO:0010038~response to metal ion	12	3.06905	0.047511	AT1G08110, AT3G12500, AT2G19480, AT3G15730, AT3G12780, AT2G21660, AT4G02520, AT5G65750, AT4G38970, AT5G23120, AT1G63770, AT1G72680	227	384	13998	1.92704	1	0.939965	52.6824
GOTERM_BP_FAT	GO:0010035~response to inorganic substance	14	3.58056	0.0993373	AT3G12500, AT4G27670, AT3G12780, AT5G65750, AT3G14110, AT1G63770, AT1G08110, AT2G19480, AT3G15730, AT2G21660, AT4G02520, AT4G38970, AT5G23120, AT1G72680	227	540	13998	1.59873	1	0.945994	79.9782
GOTERM_BP_FAT	GO:0016052~carbohydrate catabolic process	7	1.79028	0.11317	AT3G12500, AT5G57655, AT5G61580, AT3G12780, AT5G65750, AT4G38970, AT1G72680	227	204	13998	2.11596	1	0.951989	84.2177
Annotation Cluster 8	Enrichment Score: 1.0958240323284891
Category	Term	Count	%	PValue	Genes	List Total	Pop Hits	Pop Total	Fold Enrichment	Bonferroni	Benjamini	FDR
GOTERM_BP_FAT	GO:0009791~post-embryonic development	23	5.88235	0.019671	AT3G54560, AT5G49930, AT3G20630, AT4G21540, AT2G34830, AT4G02570, AT5G24470, AT4G33650, AT4G29900, AT5G16780, AT2G28550, AT2G26990, AT5G18570, AT3G15730, AT3G16290, AT2G21660, AT1G69780, AT2G06990, AT1G59640, AT2G21710, AT1G15750, AT1G32490, AT1G32200	227	851	13998	1.66663	1	0.959824	26.3178
GOTERM_BP_FAT	GO:0003006~reproductive developmental process	20	5.11509	0.0635544	AT3G54560, AT3G20630, AT5G49930, AT2G34830, AT4G02570, AT4G29900, AT5G16780, AT2G28550, AT3G59760, AT5G18570, AT3G16290, AT2G21660, AT2G06990, AT1G69780, AT1G59640, AT2G21710, AT1G15750, AT1G32490, AT1G32200, AT1G76850	227	807	13998	1.52826	1	0.93894	63.5571
GOTERM_BP_FAT	GO:0009793~embryonic development ending in seed dormancy	11	2.8133	0.0799765	AT3G20630, AT5G49930, AT2G34830, AT4G02570, AT3G16290, AT1G69780, AT2G21710, AT1G32490, AT1G15750, AT1G32200, AT5G18570	227	372	13998	1.82343	1	0.946708	72.2352
GOTERM_BP_FAT	GO:0048608~reproductive structure development	18	4.60358	0.0834972	AT3G54560, AT3G20630, AT5G49930, AT2G34830, AT4G02570, AT4G29900, AT5G16780, AT2G28550, AT5G18570, AT3G16290, AT2G21660, AT2G06990, AT1G69780, AT1G59640, AT2G21710, AT1G15750, AT1G32490, AT1G32200	227	731	13998	1.51843	1	0.940482	73.8243
GOTERM_BP_FAT	GO:0048316~seed development	11	2.8133	0.164259	AT3G20630, AT5G49930, AT2G34830, AT4G02570, AT3G16290, AT1G69780, AT2G21710, AT1G32490, AT1G15750, AT1G32200, AT5G18570	227	432	13998	1.57018	1	0.951405	93.6607
GOTERM_BP_FAT	GO:0010154~fruit development	11	2.8133	0.194053	AT3G20630, AT5G49930, AT2G34830, AT4G02570, AT3G16290, AT1G69780, AT2G21710, AT1G32490, AT1G15750, AT1G32200, AT5G18570	227	452	13998	1.5007	1	0.953204	96.3718
Annotation Cluster 9	Enrichment Score: 1.095112835361787
Category	Term	Count	%	PValue	Genes	List Total	Pop Hits	Pop Total	Fold Enrichment	Bonferroni	Benjamini	FDR
GOTERM_CC_FAT	GO:0031977~thylakoid lumen	5	1.27877	0.0452133	AT3G26060, AT5G23120, AT4G17740, AT2G30950, AT3G01440	206	90	13779	3.71602	0.999444	0.312549	42.8709
GOTERM_CC_FAT	GO:0031978~plastid thylakoid lumen	4	1.02302	0.107077	AT3G26060, AT5G23120, AT4G17740, AT3G01440	206	77	13779	3.47472	1	0.534421	74.6006
GOTERM_CC_FAT	GO:0009543~chloroplast thylakoid lumen	4	1.02302	0.107077	AT3G26060, AT5G23120, AT4G17740, AT3G01440	206	77	13779	3.47472	1	0.534421	74.6006
Annotation Cluster 10	Enrichment Score: 1.0728091543098603
Category	Term	Count	%	PValue	Genes	List Total	Pop Hits	Pop Total	Fold Enrichment	Bonferroni	Benjamini	FDR
GOTERM_BP_FAT	GO:0000160~two-component signal transduction system (phosphorelay)	10	2.55754	0.0090186	AT3G21510, AT3G12500, AT5G24470, AT3G15730, AT4G02570, AT2G25180, AT1G53910, AT2G28550, AT5G40440, AT4G13040	227	218	13998	2.82868	0.999344	0.974385	13.0005
GOTERM_BP_FAT	GO:0009755~hormone-mediated signaling	14	3.58056	0.023593	AT3G12500, AT3G21510, AT4G02570, AT2G17290, AT1G53910, AT1G70940, AT2G28550, AT4G13040, AT3G15730, AT2G25180, AT4G02520, AT5G43700, AT3G61830, AT5G40440	227	432	13998	1.99841	1	0.960015	30.7213
GOTERM_BP_FAT	GO:0032870~cellular response to hormone stimulus	14	3.58056	0.023593	AT3G12500, AT3G21510, AT4G02570, AT2G17290, AT1G53910, AT1G70940, AT2G28550, AT4G13040, AT3G15730, AT2G25180, AT4G02520, AT5G43700, AT3G61830, AT5G40440	227	432	13998	1.99841	1	0.960015	30.7213
GOTERM_BP_FAT	GO:0007242~intracellular signaling cascade	21	5.37084	0.0309664	AT3G12500, AT3G21510, AT4G02570, AT2G17290, AT4G38690, AT2G20370, AT1G53910, AT1G70940, AT2G28550, AT2G26990, AT4G13040, AT3G15730, AT2G25180, AT4G02520, AT3G61830, AT5G43700, AT4G17740, AT1G71220, AT4G15090, AT5G40440, AT3G06110	227	790	13998	1.6392	1	0.921511	38.3416
SP_PIR_KEYWORDS	Auxin signaling pathway	5	1.27877	0.0454218	AT4G02570, AT4G02520, AT3G61830, AT5G43700, AT1G70940	387	92	26538	3.72683	0.999927	0.653142	44.2897
GOTERM_BP_FAT	GO:0009873~ethylene mediated signaling pathway	7	1.79028	0.0577278	AT3G12500, AT3G15730, AT4G02570, AT1G53910, AT2G28550, AT5G40440, AT4G13040	227	170	13998	2.53916	1	0.950535	59.9111
GOTERM_BP_FAT	GO:0009725~response to hormone stimulus	22	5.6266	0.0619916	AT4G21540, AT3G12500, AT3G21510, AT4G02570, AT2G17290, AT1G53910, AT1G70940, AT2G28550, AT5G65940, AT4G13040, AT3G15730, AT5G14920, AT2G40190, AT2G25180, AT4G02520, AT4G38970, AT1G15750, AT3G61830, AT5G43700, AT1G33410, AT1G32200, AT5G40440	227	909	13998	1.49245	1	0.943656	62.6109
GOTERM_BP_FAT	GO:0009719~response to endogenous stimulus	22	5.6266	0.107987	AT4G21540, AT3G12500, AT3G21510, AT4G02570, AT2G17290, AT1G53910, AT1G70940, AT2G28550, AT5G65940, AT4G13040, AT3G15730, AT5G14920, AT2G40190, AT2G25180, AT4G02520, AT4G38970, AT1G15750, AT3G61830, AT5G43700, AT1G33410, AT1G32200, AT5G40440	227	975	13998	1.39142	1	0.949318	82.7385
GOTERM_BP_FAT	GO:0009734~auxin mediated signaling pathway	5	1.27877	0.121071	AT4G02570, AT4G02520, AT3G61830, AT5G43700, AT1G70940	227	117	13998	2.63526	1	0.940494	86.246
GOTERM_BP_FAT	GO:0010033~response to organic substance	25	6.39386	0.138494	AT4G21540, AT3G12500, AT3G21510, AT4G02570, AT2G17290, AT1G53910, AT5G65940, AT4G13040, AT3G15730, AT5G14920, AT2G25180, AT4G02520, AT1G15750, AT3G61830, AT2G20370, AT1G70940, AT2G28550, AT2G40190, AT1G69780, AT4G38970, AT5G43700, AT1G32200, AT1G33410, AT1G71220, AT5G40440	227	1176	13998	1.31091	1	0.950955	89.89
SP_PIR_KEYWORDS	Ethylene signaling pathway	5	1.27877	0.189917	AT3G15730, AT4G02570, AT1G53910, AT2G28550, AT4G13040	387	155	26538	2.21205	1	0.884541	92.9388
GOTERM_BP_FAT	GO:0009723~response to ethylene stimulus	7	1.79028	0.23607	AT3G12500, AT3G15730, AT4G02570, AT1G53910, AT2G28550, AT5G40440, AT4G13040	227	256	13998	1.68616	1	0.961282	98.407
INTERPRO	IPR001471:Pathogenesis-related transcriptional factor and ERF, DNA-binding	3	0.767263	0.671296	AT1G53910, AT2G28550, AT4G13040	327	147	20885	1.30344	1	1	100
SMART	SM00380:AP2	3	0.767263	0.6946	AT1G53910, AT2G28550, AT4G13040	126	147	7691	1.24571	1	0.999996	99.9998
Annotation Cluster 11	Enrichment Score: 1.0425913995197265
Category	Term	Count	%	PValue	Genes	List Total	Pop Hits	Pop Total	Fold Enrichment	Bonferroni	Benjamini	FDR
SP_PIR_KEYWORDS	Protease	12	3.06905	0.0100463	AT3G20630, AT5G09640, AT1G13270, AT5G45390, AT2G30440, AT1G02305, AT3G48380, AT4G17740, AT2G30950, AT5G08100, AT2G38870, AT2G29080	387	333	26538	2.47112	0.873801	0.403976	11.9326
GOTERM_MF_FAT	GO:0008233~peptidase activity	16	4.09207	0.0648594	AT3G20630, AT5G45390, AT2G30440, AT1G02305, AT3G48380, AT1G63770, AT2G38870, AT5G09640, AT1G13270, AT3G51800, AT3G16290, AT4G17830, AT4G17740, AT2G30950, AT5G08100, AT2G29080	245	593	14806	1.63056	1	0.90493	60.5637
GOTERM_MF_FAT	GO:0070011~peptidase activity, acting on L-amino acid peptides	15	3.83632	0.0689027	AT3G20630, AT5G45390, AT2G30440, AT1G02305, AT3G48380, AT1G63770, AT5G09640, AT1G13270, AT3G51800, AT3G16290, AT4G17830, AT4G17740, AT5G08100, AT2G30950, AT2G29080	245	549	14806	1.65117	1	0.879942	62.865
GOTERM_BP_FAT	GO:0006508~proteolysis	21	5.37084	0.233239	AT3G20630, AT3G58040, AT4G02570, AT5G45390, AT2G30440, AT1G02305, AT3G48380, AT2G21270, AT1G63770, AT2G22010, AT5G09640, AT3G51800, AT1G13270, AT3G16290, AT4G17830, AT2G32730, AT3G26085, AT1G06110, AT4G17740, AT2G30950, AT2G29080	227	1036	13998	1.24997	1	0.963318	98.3138
GOTERM_MF_FAT	GO:0004175~endopeptidase activity	6	1.53453	0.584826	AT5G45390, AT3G16290, AT2G30440, AT1G02305, AT2G30950, AT2G29080	245	311	14806	1.1659	1	0.997121	99.9995
Annotation Cluster 12	Enrichment Score: 1.0148373193039741
Category	Term	Count	%	PValue	Genes	List Total	Pop Hits	Pop Total	Fold Enrichment	Bonferroni	Benjamini	FDR
GOTERM_CC_FAT	GO:0070013~intracellular organelle lumen	17	4.34783	0.0371945	AT3G26060, AT1G48380, AT1G30500, AT1G72050, AT3G01440, AT5G16780, AT3G10330, AT4G26780, AT3G61860, AT3G51800, AT4G16143, AT5G23120, AT4G17740, AT2G30950, AT1G55520, AT3G10160, AT4G25340	206	659	13779	1.7255	0.997846	0.289037	36.7867
GOTERM_CC_FAT	GO:0043233~organelle lumen	17	4.34783	0.0371945	AT3G26060, AT1G48380, AT1G30500, AT1G72050, AT3G01440, AT5G16780, AT3G10330, AT4G26780, AT3G61860, AT3G51800, AT4G16143, AT5G23120, AT4G17740, AT2G30950, AT1G55520, AT3G10160, AT4G25340	206	659	13779	1.7255	0.997846	0.289037	36.7867
GOTERM_CC_FAT	GO:0031974~membrane-enclosed lumen	17	4.34783	0.0407852	AT3G26060, AT1G48380, AT1G30500, AT1G72050, AT3G01440, AT5G16780, AT3G10330, AT4G26780, AT3G61860, AT3G51800, AT4G16143, AT5G23120, AT4G17740, AT2G30950, AT1G55520, AT3G10160, AT4G25340	206	667	13779	1.7048	0.998824	0.298853	39.581
GOTERM_CC_FAT	GO:0031981~nuclear lumen	10	2.55754	0.27046	AT3G10330, AT3G61860, AT1G48380, AT3G51800, AT1G30500, AT4G16143, AT1G72050, AT1G55520, AT4G25340, AT5G16780	206	472	13779	1.41713	1	0.828223	97.7979
GOTERM_CC_FAT	GO:0005730~nucleolus	6	1.53453	0.552398	AT1G48380, AT3G51800, AT4G16143, AT1G72050, AT4G25340, AT5G16780	206	332	13779	1.20883	1	0.958256	99.994
Annotation Cluster 13	Enrichment Score: 0.8727426822926112
Category	Term	Count	%	PValue	Genes	List Total	Pop Hits	Pop Total	Fold Enrichment	Bonferroni	Benjamini	FDR
INTERPRO	IPR000195:RabGAP/TBC	3	0.767263	0.0419641	AT4G13730, AT5G52580, AT5G15930	327	21	20885	9.12407	1	0.993807	46.8547
SMART	SM00164:TBC	3	0.767263	0.0449972	AT4G13730, AT5G52580, AT5G15930	126	21	7691	8.71995	0.987398	0.767291	39.7149
GOTERM_BP_FAT	GO:0032483~regulation of Rab protein signal transduction	3	0.767263	0.052574	AT4G13730, AT5G52580, AT5G15930	227	23	13998	8.04329	1	0.945674	56.4046
GOTERM_BP_FAT	GO:0032313~regulation of Rab GTPase activity	3	0.767263	0.052574	AT4G13730, AT5G52580, AT5G15930	227	23	13998	8.04329	1	0.945674	56.4046
GOTERM_MF_FAT	GO:0005097~Rab GTPase activator activity	3	0.767263	0.0545365	AT4G13730, AT5G52580, AT5G15930	245	23	14806	7.88252	1	0.909753	54.0746
GOTERM_MF_FAT	GO:0005099~Ras GTPase activator activity	3	0.767263	0.10766	AT4G13730, AT5G52580, AT5G15930	245	34	14806	5.33229	1	0.913073	79.4139
GOTERM_BP_FAT	GO:0032318~regulation of Ras GTPase activity	3	0.767263	0.14156	AT4G13730, AT5G52580, AT5G15930	227	41	13998	4.51209	1	0.950798	90.4292
GOTERM_BP_FAT	GO:0043087~regulation of GTPase activity	3	0.767263	0.164117	AT4G13730, AT5G52580, AT5G15930	227	45	13998	4.11101	1	0.954301	93.6442
GOTERM_BP_FAT	GO:0051336~regulation of hydrolase activity	3	0.767263	0.175623	AT4G13730, AT5G52580, AT5G15930	227	47	13998	3.93608	1	0.956054	94.8639
GOTERM_BP_FAT	GO:0046578~regulation of Ras protein signal transduction	3	0.767263	0.181423	AT4G13730, AT5G52580, AT5G15930	227	48	13998	3.85407	1	0.95291	95.3922
GOTERM_BP_FAT	GO:0051056~regulation of small GTPase mediated signal transduction	3	0.767263	0.181423	AT4G13730, AT5G52580, AT5G15930	227	48	13998	3.85407	1	0.95291	95.3922
GOTERM_MF_FAT	GO:0060589~nucleoside-triphosphatase regulator activity	4	1.02302	0.202227	AT4G26780, AT4G13730, AT5G52580, AT5G15930	245	94	14806	2.5716	1	0.960441	95.6498
GOTERM_MF_FAT	GO:0005096~GTPase activator activity	3	0.767263	0.217322	AT4G13730, AT5G52580, AT5G15930	245	53	14806	3.42072	1	0.965883	96.6627
GOTERM_MF_FAT	GO:0008047~enzyme activator activity	3	0.767263	0.363166	AT4G13730, AT5G52580, AT5G15930	245	77	14806	2.35452	1	0.975424	99.8091
GOTERM_MF_FAT	GO:0005083~small GTPase regulator activity	3	0.767263	0.392603	AT4G13730, AT5G52580, AT5G15930	245	82	14806	2.21095	1	0.978698	99.901
GOTERM_MF_FAT	GO:0030695~GTPase regulator activity	3	0.767263	0.421414	AT4G13730, AT5G52580, AT5G15930	245	87	14806	2.08388	1	0.98278	99.9496
Annotation Cluster 14	Enrichment Score: 0.8499728765788416
Category	Term	Count	%	PValue	Genes	List Total	Pop Hits	Pop Total	Fold Enrichment	Bonferroni	Benjamini	FDR
GOTERM_MF_FAT	GO:0008237~metallopeptidase activity	7	1.79028	0.00331181	AT3G51800, AT1G13270, AT3G16290, AT4G17830, AT2G30950, AT1G63770, AT2G29080	245	88	14806	4.80714	0.722097	0.722097	4.49868
INTERPRO	IPR000642:Peptidase M41	3	0.767263	0.0223046	AT3G16290, AT2G30950, AT2G29080	327	15	20885	12.7737	0.999998	0.964708	28.2955
GOTERM_MF_FAT	GO:0004176~ATP-dependent peptidase activity	3	0.767263	0.0633068	AT3G16290, AT2G30950, AT2G29080	245	25	14806	7.25192	1	0.919895	59.6454
GOTERM_MF_FAT	GO:0004222~metalloendopeptidase activity	3	0.767263	0.199196	AT3G16290, AT2G30950, AT2G29080	245	50	14806	3.62596	1	0.967608	95.4148
INTERPRO	IPR003959:ATPase, AAA-type, core	3	0.767263	0.494667	AT3G16290, AT2G30950, AT2G29080	327	106	20885	1.8076	1	1	99.9957
GOTERM_MF_FAT	GO:0004175~endopeptidase activity	6	1.53453	0.584826	AT5G45390, AT3G16290, AT2G30440, AT1G02305, AT2G30950, AT2G29080	245	311	14806	1.1659	1	0.997121	99.9995
INTERPRO	IPR003593:ATPase, AAA+ type, core	5	1.27877	0.751635	AT1G54350, AT3G16290, AT2G30950, AT2G01320, AT2G29080	327	326	20885	0.979578	1	1	100
SMART	SM00382:AAA	5	1.27877	0.78285	AT1G54350, AT3G16290, AT2G30950, AT2G01320, AT2G29080	126	326	7691	0.936191	1	0.999998	100
Annotation Cluster 15	Enrichment Score: 0.7740736715340808
Category	Term	Count	%	PValue	Genes	List Total	Pop Hits	Pop Total	Fold Enrichment	Bonferroni	Benjamini	FDR
INTERPRO	IPR005829:Sugar transporter, conserved site	5	1.27877	0.0490209	AT1G54730, AT5G59250, AT3G08020, AT1G67300, AT1G30220	327	88	20885	3.62889	1	0.98585	52.3438
INTERPRO	IPR003663:Sugar/inositol transporter	4	1.02302	0.0498178	AT1G54730, AT5G59250, AT1G67300, AT1G30220	327	53	20885	4.82026	1	0.977357	52.9293
INTERPRO	IPR005828:General substrate transporter	4	1.02302	0.0755354	AT1G54730, AT5G59250, AT1G67300, AT1G30220	327	63	20885	4.05514	1	0.990509	68.5924
GOTERM_MF_FAT	GO:0015293~symporter activity	6	1.53453	0.0939551	AT1G77990, AT1G54730, AT5G59250, AT1G70940, AT1G67300, AT1G30220	245	146	14806	2.48353	1	0.921056	74.5656
GOTERM_MF_FAT	GO:0015294~solute:cation symporter activity	5	1.27877	0.154728	AT1G54730, AT5G59250, AT1G70940, AT1G67300, AT1G30220	245	126	14806	2.39812	1	0.961003	90.2945
GOTERM_MF_FAT	GO:0005351~sugar:hydrogen symporter activity	4	1.02302	0.223666	AT1G54730, AT5G59250, AT1G67300, AT1G30220	245	99	14806	2.44172	1	0.965604	97.0191
GOTERM_MF_FAT	GO:0015295~solute:hydrogen symporter activity	4	1.02302	0.223666	AT1G54730, AT5G59250, AT1G67300, AT1G30220	245	99	14806	2.44172	1	0.965604	97.0191
GOTERM_MF_FAT	GO:0005402~cation:sugar symporter activity	4	1.02302	0.223666	AT1G54730, AT5G59250, AT1G67300, AT1G30220	245	99	14806	2.44172	1	0.965604	97.0191
SP_PIR_KEYWORDS	sugar transport	3	0.767263	0.243993	AT1G54730, AT5G59250, AT1G67300	387	65	26538	3.16494	1	0.880409	97.04
GOTERM_MF_FAT	GO:0051119~sugar transmembrane transporter activity	4	1.02302	0.267705	AT1G54730, AT5G59250, AT1G67300, AT1G30220	245	109	14806	2.21771	1	0.961243	98.6744
GOTERM_BP_FAT	GO:0008643~carbohydrate transport	3	0.767263	0.388608	AT1G54730, AT5G59250, AT1G67300	227	83	13998	2.22886	1	0.986787	99.9481
GOTERM_BP_FAT	GO:0055085~transmembrane transport	4	1.02302	0.675097	AT1G54730, AT5G59250, AT1G67300, AT1G30220	227	214	13998	1.15262	1	0.99856	100
Annotation Cluster 16	Enrichment Score: 0.7357086470812282
Category	Term	Count	%	PValue	Genes	List Total	Pop Hits	Pop Total	Fold Enrichment	Bonferroni	Benjamini	FDR
KEGG_PATHWAY	ath01064:Biosynthesis of alkaloids derived from ornithine, lysine and nicotinic acid	9	2.30179	0.0290275	AT5G52100, AT2G22910, AT5G61580, AT3G12780, AT4G17830, AT2G37040, AT5G65750, AT4G38970, AT5G03290	56	166	2458	2.37973	0.834186	0.834186	25.6397
GOTERM_BP_FAT	GO:0044275~cellular carbohydrate catabolic process	6	1.53453	0.0859468	AT5G57655, AT5G61580, AT3G12780, AT5G65750, AT4G38970, AT1G72680	227	145	13998	2.55166	1	0.93896	74.8794
GOTERM_BP_FAT	GO:0006007~glucose catabolic process	5	1.27877	0.0901512	AT5G57655, AT5G61580, AT3G12780, AT5G65750, AT4G38970	227	105	13998	2.93644	1	0.941035	76.5981
GOTERM_BP_FAT	GO:0019320~hexose catabolic process	5	1.27877	0.092565	AT5G57655, AT5G61580, AT3G12780, AT5G65750, AT4G38970	227	106	13998	2.90874	1	0.939582	77.5346
GOTERM_BP_FAT	GO:0046365~monosaccharide catabolic process	5	1.27877	0.092565	AT5G57655, AT5G61580, AT3G12780, AT5G65750, AT4G38970	227	106	13998	2.90874	1	0.939582	77.5346
GOTERM_BP_FAT	GO:0016052~carbohydrate catabolic process	7	1.79028	0.11317	AT3G12500, AT5G57655, AT5G61580, AT3G12780, AT5G65750, AT4G38970, AT1G72680	227	204	13998	2.11596	1	0.951989	84.2177
GOTERM_BP_FAT	GO:0019318~hexose metabolic process	6	1.53453	0.115186	AT5G57655, AT5G61580, AT3G12780, AT2G20370, AT5G65750, AT4G38970	227	159	13998	2.32699	1	0.950218	84.7603
GOTERM_BP_FAT	GO:0006006~glucose metabolic process	5	1.27877	0.118337	AT5G57655, AT5G61580, AT3G12780, AT5G65750, AT4G38970	227	116	13998	2.65798	1	0.945586	85.5736
GOTERM_BP_FAT	GO:0046164~alcohol catabolic process	5	1.27877	0.118337	AT5G57655, AT5G61580, AT3G12780, AT5G65750, AT4G38970	227	116	13998	2.65798	1	0.945586	85.5736
GOTERM_BP_FAT	GO:0006096~glycolysis	4	1.02302	0.135447	AT5G61580, AT3G12780, AT5G65750, AT4G38970	227	79	13998	3.12229	1	0.951153	89.326
GOTERM_BP_FAT	GO:0005996~monosaccharide metabolic process	6	1.53453	0.181811	AT5G57655, AT5G61580, AT3G12780, AT2G20370, AT5G65750, AT4G38970	227	185	13998	1.99995	1	0.950521	95.4256
KEGG_PATHWAY	ath01062:Biosynthesis of terpenoids and steroids	7	1.79028	0.260091	AT1G20050, AT5G61580, AT3G12780, AT5G17230, AT5G65750, AT4G38970, AT5G03290	56	193	2458	1.59197	1	0.97465	95.1656
KEGG_PATHWAY	ath01066:Biosynthesis of alkaloids derived from terpenoid and polyketide	6	1.53453	0.263883	AT1G20050, AT5G61580, AT3G12780, AT5G65750, AT4G38970, AT5G03290	56	155	2458	1.69908	1	0.955609	95.4091
KEGG_PATHWAY	ath00051:Fructose and mannose metabolism	3	0.767263	0.266735	AT5G57655, AT5G61580, AT4G38970	56	45	2458	2.92619	1	0.933036	95.5849
KEGG_PATHWAY	ath01063:Biosynthesis of alkaloids derived from shikimate pathway	6	1.53453	0.349065	AT5G61580, AT3G12780, AT2G37040, AT5G65750, AT4G38970, AT5G03290	56	174	2458	1.51355	1	0.962136	98.6672
KEGG_PATHWAY	ath01070:Biosynthesis of plant hormones	9	2.30179	0.369041	AT1G20050, AT1G06290, AT5G61580, AT3G12780, AT5G17230, AT2G37040, AT5G65750, AT4G38970, AT5G03290	56	304	2458	1.29946	1	0.955899	99.0258
GOTERM_BP_FAT	GO:0006091~generation of precursor metabolites and energy	8	2.04604	0.486309	AT5G52100, AT5G61580, AT3G12780, AT5G65750, AT4G38970, AT1G20020, AT5G03290, AT3G01440	227	404	13998	1.22109	1	0.993503	99.9964
KEGG_PATHWAY	ath01065:Biosynthesis of alkaloids derived from histidine and purine	5	1.27877	0.505834	AT5G61580, AT3G12780, AT5G65750, AT4G38970, AT5G03290	56	164	2458	1.3382	1	0.972212	99.9166
KEGG_PATHWAY	ath00010:Glycolysis / Gluconeogenesis	3	0.767263	0.580629	AT5G61580, AT3G12780, AT4G38970	56	86	2458	1.53115	1	0.983052	99.984
KEGG_PATHWAY	ath01061:Biosynthesis of phenylpropanoids	6	1.53453	0.661825	AT5G61580, AT3G12780, AT2G21660, AT2G37040, AT5G65750, AT4G38970	56	247	2458	1.06622	1	0.99112	99.9982
Annotation Cluster 17	Enrichment Score: 0.7320259374307969
Category	Term	Count	%	PValue	Genes	List Total	Pop Hits	Pop Total	Fold Enrichment	Bonferroni	Benjamini	FDR
GOTERM_MF_FAT	GO:0003924~GTPase activity	6	1.53453	0.0220899	AT1G18070, AT1G04170, AT5G55190, AT2G36250, AT4G33650, AT5G18570	245	97	14806	3.7381	0.99982	0.82173	26.6516
GOTERM_MF_FAT	GO:0005525~GTP binding	7	1.79028	0.263009	AT1G18070, AT1G04170, AT5G55190, AT2G36250, AT4G33650, AT1G80770, AT5G18570	245	263	14806	1.60847	1	0.965462	98.5514
GOTERM_MF_FAT	GO:0032561~guanyl ribonucleotide binding	7	1.79028	0.324106	AT1G18070, AT1G04170, AT5G55190, AT2G36250, AT4G33650, AT1G80770, AT5G18570	245	283	14806	1.4948	1	0.974975	99.564
GOTERM_MF_FAT	GO:0019001~guanyl nucleotide binding	7	1.79028	0.333345	AT1G18070, AT1G04170, AT5G55190, AT2G36250, AT4G33650, AT1G80770, AT5G18570	245	286	14806	1.47912	1	0.969135	99.6398
SP_PIR_KEYWORDS	gtp-binding	5	1.27877	0.348438	AT1G18070, AT1G04170, AT5G55190, AT2G36250, AT4G33650	387	205	26538	1.67253	1	0.900839	99.5443
Annotation Cluster 18	Enrichment Score: 0.7306545589845382
Category	Term	Count	%	PValue	Genes	List Total	Pop Hits	Pop Total	Fold Enrichment	Bonferroni	Benjamini	FDR
GOTERM_BP_FAT	GO:0009294~DNA mediated transformation	3	0.767263	0.0654588	AT2G19480, AT1G32750, AT4G38130	227	26	13998	7.11522	1	0.926322	64.6799
GOTERM_BP_FAT	GO:0009292~genetic transfer	3	0.767263	0.0654588	AT2G19480, AT1G32750, AT4G38130	227	26	13998	7.11522	1	0.926322	64.6799
GOTERM_BP_FAT	GO:0051276~chromosome organization	6	1.53453	0.404087	AT3G02680, AT3G54560, AT2G19480, AT2G27170, AT1G32750, AT4G38130	227	258	13998	1.43407	1	0.986665	99.965
GOTERM_BP_FAT	GO:0006325~chromatin organization	4	1.02302	0.690193	AT3G54560, AT2G19480, AT1G32750, AT4G38130	227	219	13998	1.1263	1	0.998739	100
Annotation Cluster 19	Enrichment Score: 0.720724991736457
Category	Term	Count	%	PValue	Genes	List Total	Pop Hits	Pop Total	Fold Enrichment	Bonferroni	Benjamini	FDR
GOTERM_BP_FAT	GO:0006644~phospholipid metabolic process	5	1.27877	0.135137	AT3G15730, AT5G57190, AT1G11880, AT1G32200, AT3G57650	227	122	13998	2.52726	1	0.954539	89.2671
GOTERM_BP_FAT	GO:0008654~phospholipid biosynthetic process	4	1.02302	0.135447	AT5G57190, AT1G11880, AT1G32200, AT3G57650	227	79	13998	3.12229	1	0.951153	89.326
GOTERM_BP_FAT	GO:0019637~organophosphate metabolic process	5	1.27877	0.158935	AT3G15730, AT5G57190, AT1G11880, AT1G32200, AT3G57650	227	130	13998	2.37174	1	0.955475	93.0107
GOTERM_BP_FAT	GO:0008610~lipid biosynthetic process	10	2.55754	0.228893	AT1G20050, AT5G21170, AT5G17230, AT2G26260, AT5G57190, AT3G14110, AT1G11880, AT1G32200, AT3G57650, AT4G15090	227	415	13998	1.48591	1	0.962584	98.1607
GOTERM_BP_FAT	GO:0006650~glycerophospholipid metabolic process	3	0.767263	0.246596	AT3G15730, AT1G11880, AT1G32200	227	59	13998	3.13552	1	0.963843	98.7129
GOTERM_BP_FAT	GO:0046486~glycerolipid metabolic process	3	0.767263	0.288582	AT3G15730, AT1G11880, AT1G32200	227	66	13998	2.80296	1	0.974595	99.4669
Annotation Cluster 20	Enrichment Score: 0.7041196276613093
Category	Term	Count	%	PValue	Genes	List Total	Pop Hits	Pop Total	Fold Enrichment	Bonferroni	Benjamini	FDR
GOTERM_BP_FAT	GO:0009100~glycoprotein metabolic process	4	1.02302	0.0815563	AT2G40190, AT1G71220, AT5G08100, AT3G27540	227	63	13998	3.91525	1	0.943172	72.9591
GOTERM_BP_FAT	GO:0006486~protein amino acid glycosylation	3	0.767263	0.246596	AT2G40190, AT1G71220, AT3G27540	227	59	13998	3.13552	1	0.963843	98.7129
GOTERM_BP_FAT	GO:0043413~biopolymer glycosylation	3	0.767263	0.246596	AT2G40190, AT1G71220, AT3G27540	227	59	13998	3.13552	1	0.963843	98.7129
GOTERM_BP_FAT	GO:0070085~glycosylation	3	0.767263	0.246596	AT2G40190, AT1G71220, AT3G27540	227	59	13998	3.13552	1	0.963843	98.7129
GOTERM_BP_FAT	GO:0009101~glycoprotein biosynthetic process	3	0.767263	0.246596	AT2G40190, AT1G71220, AT3G27540	227	59	13998	3.13552	1	0.963843	98.7129
Annotation Cluster 21	Enrichment Score: 0.6959484771245111
Category	Term	Count	%	PValue	Genes	List Total	Pop Hits	Pop Total	Fold Enrichment	Bonferroni	Benjamini	FDR
SP_PIR_KEYWORDS	metal-binding	38	9.71867	0.0776507	AT3G20630, AT5G63260, AT3G58040, AT1G09160, AT3G51950, AT5G43850, AT3G14690, AT4G29900, AT4G14710, AT1G18030, AT1G08110, AT3G10950, AT1G13270, AT3G02065, AT2G27210, AT3G24050, AT1G31190, AT1G06620, AT3G08020, AT1G72680, AT4G36860, AT2G19260, AT4G01270, AT5G58003, AT3G18500, AT5G18830, AT5G03290, AT4G21200, AT3G48320, AT3G10330, AT1G09560, AT5G57655, AT2G21060, AT4G15110, AT2G30950, AT3G52100, AT4…	387	1998	26538	1.3042	1	0.72047	63.8405
GOTERM_MF_FAT	GO:0008270~zinc ion binding	35	8.95141	0.102843	AT5G49930, AT3G20630, AT5G63260, AT3G58040, AT3G51950, AT2G22010, AT1G08110, AT3G47390, AT3G10950, AT3G02065, AT3G24050, AT1G17210, AT1G60560, AT3G13810, AT3G08020, AT1G48360, AT3G26420, AT1G72680, AT4G36860, AT2G19260, AT5G58470, AT4G01270, AT5G18830, AT4G28990, AT1G72050, AT1G63770, AT3G10330, AT4G33580, AT2G21060, AT5G26610, AT2G02960, AT2G30950, AT3G52100, AT4G15090, AT2G29080	245	1654	14806	1.2788	1	0.914919	77.8174
GOTERM_MF_FAT	GO:0046872~metal ion binding	63	16.1125	0.192436	AT3G20630, AT5G63260, AT3G58040, AT5G57190, AT2G17290, AT3G14690, AT3G01440, AT4G29900, AT4G14710, AT2G22010, AT1G08110, AT3G10950, AT1G13270, AT3G15730, AT3G24050, AT3G13810, AT1G60560, AT1G17210, AT3G08020, AT1G72680, AT2G19260, AT5G58470, AT5G58003, AT5G50740, AT1G63770, AT4G28990, AT1G72050, AT3G48320, AT2G35035, AT4G33580, AT2G30950, AT4G15090, AT2G29080, AT5G49930, AT5G15070, AT1G09160, AT5…	245	3390	14806	1.12308	1	0.972319	94.8475
GOTERM_MF_FAT	GO:0046914~transition metal ion binding	52	13.2992	0.198278	AT3G20630, AT5G63260, AT3G58040, AT3G14690, AT4G14710, AT2G22010, AT1G08110, AT3G10950, AT1G13270, AT3G24050, AT1G60560, AT1G17210, AT3G13810, AT3G08020, AT1G72680, AT2G19260, AT5G58470, AT4G28990, AT1G63770, AT1G72050, AT3G48320, AT2G35035, AT4G33580, AT2G30950, AT4G15090, AT2G29080, AT5G49930, AT5G15070, AT1G09160, AT3G51950, AT5G43850, AT1G18030, AT3G47390, AT3G02065, AT2G27210, AT1G06620, AT1…	245	2756	14806	1.14024	1	0.971399	95.3413
SP_PIR_KEYWORDS	zinc	21	5.37084	0.204027	AT3G20630, AT4G36860, AT5G63260, AT2G19260, AT3G58040, AT4G01270, AT3G51950, AT5G18830, AT3G10330, AT1G08110, AT3G10950, AT3G02065, AT4G33580, AT3G24050, AT2G21060, AT3G08020, AT2G30950, AT3G52100, AT4G15090, AT1G72680, AT2G29080	387	1124	26538	1.28118	1	0.869172	94.3397
GOTERM_MF_FAT	GO:0043167~ion binding	64	16.3683	0.288766	AT3G20630, AT5G63260, AT3G58040, AT5G57190, AT2G17290, AT4G35440, AT3G14690, AT3G01440, AT4G29900, AT4G14710, AT2G22010, AT1G08110, AT3G10950, AT1G13270, AT3G15730, AT3G24050, AT3G13810, AT1G60560, AT1G17210, AT3G08020, AT1G72680, AT2G19260, AT5G58470, AT5G58003, AT5G50740, AT1G63770, AT4G28990, AT1G72050, AT3G48320, AT2G35035, AT4G33580, AT2G30950, AT4G15090, AT2G29080, AT5G49930, AT5G15070, AT1…	245	3572	14806	1.08278	1	0.962682	99.1158
GOTERM_MF_FAT	GO:0043169~cation binding	63	16.1125	0.334346	AT3G20630, AT5G63260, AT3G58040, AT5G57190, AT2G17290, AT3G14690, AT3G01440, AT4G29900, AT4G14710, AT2G22010, AT1G08110, AT3G10950, AT1G13270, AT3G15730, AT3G24050, AT3G13810, AT1G60560, AT1G17210, AT3G08020, AT1G72680, AT2G19260, AT5G58470, AT5G58003, AT5G50740, AT1G63770, AT4G28990, AT1G72050, AT3G48320, AT2G35035, AT4G33580, AT2G30950, AT4G15090, AT2G29080, AT5G49930, AT5G15070, AT1G09160, AT5…	245	3564	14806	1.06825	1	0.967128	99.6473
SP_PIR_KEYWORDS	zinc-finger	14	3.58056	0.450921	AT3G20630, AT5G63260, AT3G58040, AT4G01270, AT3G51950, AT5G18830, AT3G10330, AT3G02065, AT3G10950, AT3G24050, AT2G21060, AT3G08020, AT3G52100, AT4G15090	387	837	26538	1.14699	1	0.930868	99.9471
Annotation Cluster 22	Enrichment Score: 0.642978475624402
Category	Term	Count	%	PValue	Genes	List Total	Pop Hits	Pop Total	Fold Enrichment	Bonferroni	Benjamini	FDR
SP_PIR_KEYWORDS	amino-acid biosynthesis	5	1.27877	0.0692142	AT5G52100, AT3G22425, AT5G43850, AT4G14710, AT3G59760	387	106	26538	3.23461	1	0.737292	59.4505
GOTERM_BP_FAT	GO:0044271~nitrogen compound biosynthetic process	13	3.32481	0.118818	AT5G52100, AT3G22425, AT5G43850, AT3G14110, AT4G29900, AT4G14710, AT3G57030, AT3G59760, AT3G47390, AT2G22910, AT5G47435, AT1G66520, AT5G26667	227	506	13998	1.58428	1	0.941722	85.694
GOTERM_BP_FAT	GO:0006790~sulfur metabolic process	6	1.53453	0.14396	AT3G03900, AT1G31190, AT5G43850, AT1G72680, AT4G14710, AT3G59760	227	171	13998	2.16369	1	0.949915	90.8324
GOTERM_BP_FAT	GO:0009067~aspartate family amino acid biosynthetic process	3	0.767263	0.152756	AT5G52100, AT5G43850, AT4G14710	227	43	13998	4.30222	1	0.952539	92.1782
GOTERM_BP_FAT	GO:0008652~cellular amino acid biosynthetic process	6	1.53453	0.1773	AT5G52100, AT3G22425, AT2G22910, AT5G43850, AT4G14710, AT3G59760	227	184	13998	2.01082	1	0.951987	95.0221
GOTERM_BP_FAT	GO:0000097~sulfur amino acid biosynthetic process	3	0.767263	0.193106	AT5G43850, AT4G14710, AT3G59760	227	50	13998	3.69991	1	0.957405	96.3058
GOTERM_BP_FAT	GO:0009309~amine biosynthetic process	6	1.53453	0.234214	AT5G52100, AT3G22425, AT2G22910, AT5G43850, AT4G14710, AT3G59760	227	204	13998	1.81368	1	0.96203	98.3464
GOTERM_BP_FAT	GO:0009066~aspartate family amino acid metabolic process	3	0.767263	0.318435	AT5G52100, AT5G43850, AT4G14710	227	71	13998	2.60557	1	0.979282	99.7242
GOTERM_BP_FAT	GO:0000096~sulfur amino acid metabolic process	3	0.767263	0.336213	AT5G43850, AT4G14710, AT3G59760	227	74	13998	2.49994	1	0.980682	99.8163
GOTERM_BP_FAT	GO:0016053~organic acid biosynthetic process	8	2.04604	0.489174	AT5G52100, AT3G22425, AT2G22910, AT5G21170, AT5G43850, AT3G14110, AT4G14710, AT3G59760	227	408	13998	1.20912	1	0.993472	99.9967
GOTERM_BP_FAT	GO:0046394~carboxylic acid biosynthetic process	8	2.04604	0.489174	AT5G52100, AT3G22425, AT2G22910, AT5G21170, AT5G43850, AT3G14110, AT4G14710, AT3G59760	227	408	13998	1.20912	1	0.993472	99.9967
GOTERM_BP_FAT	GO:0044272~sulfur compound biosynthetic process	3	0.767263	0.51792	AT5G43850, AT4G14710, AT3G59760	227	107	13998	1.72893	1	0.99436	99.9987
Annotation Cluster 23	Enrichment Score: 0.6368140689907645
Category	Term	Count	%	PValue	Genes	List Total	Pop Hits	Pop Total	Fold Enrichment	Bonferroni	Benjamini	FDR
GOTERM_BP_FAT	GO:0008380~RNA splicing	5	1.27877	0.105088	AT3G61860, AT3G50670, AT1G32490, AT1G07350, AT4G36690	227	111	13998	2.77771	1	0.949918	81.8556
GOTERM_BP_FAT	GO:0000398~nuclear mRNA splicing, via spliceosome	3	0.767263	0.169854	AT3G61860, AT3G50670, AT4G36690	227	46	13998	4.02164	1	0.953738	94.2826
GOTERM_BP_FAT	GO:0000375~RNA splicing, via transesterification reactions	3	0.767263	0.204883	AT3G61860, AT3G50670, AT4G36690	227	52	13998	3.55761	1	0.956876	97.0531
GOTERM_BP_FAT	GO:0000377~RNA splicing, via transesterification reactions with bulged adenosine as nucleophile	3	0.767263	0.204883	AT3G61860, AT3G50670, AT4G36690	227	52	13998	3.55761	1	0.956876	97.0531
GOTERM_BP_FAT	GO:0006396~RNA processing	10	2.55754	0.272413	AT3G49640, AT1G01760, AT3G61860, AT4G25730, AT3G50670, AT1G32490, AT1G07350, AT4G36690, AT5G36170, AT4G21660	227	436	13998	1.41434	1	0.969092	99.247
GOTERM_BP_FAT	GO:0006397~mRNA processing	4	1.02302	0.372412	AT3G61860, AT3G50670, AT4G36690, AT4G21660	227	135	13998	1.82712	1	0.984818	99.9224
GOTERM_BP_FAT	GO:0016071~mRNA metabolic process	4	1.02302	0.458576	AT3G61860, AT3G50670, AT4G36690, AT4G21660	227	155	13998	1.59136	1	0.991149	99.992
Annotation Cluster 24	Enrichment Score: 0.632530711031633
Category	Term	Count	%	PValue	Genes	List Total	Pop Hits	Pop Total	Fold Enrichment	Bonferroni	Benjamini	FDR
GOTERM_BP_FAT	GO:0043933~macromolecular complex subunit organization	10	2.55754	0.0449125	AT3G10330, AT3G54560, AT1G18070, AT2G19480, AT4G02570, AT3G62910, AT5G23120, AT1G55520, AT2G36250, AT5G36170	227	289	13998	2.13374	1	0.942711	50.6586
GOTERM_BP_FAT	GO:0034621~cellular macromolecular complex subunit organization	7	1.79028	0.159571	AT3G54560, AT1G18070, AT2G19480, AT4G02570, AT3G62910, AT2G36250, AT5G36170	227	226	13998	1.90998	1	0.952988	93.0914
GOTERM_BP_FAT	GO:0065003~macromolecular complex assembly	7	1.79028	0.271844	AT3G10330, AT3G54560, AT2G19480, AT4G02570, AT5G23120, AT1G55520, AT2G36250	227	270	13998	1.59873	1	0.970273	99.2379
GOTERM_BP_FAT	GO:0006461~protein complex assembly	5	1.27877	0.354033	AT3G10330, AT4G02570, AT5G23120, AT1G55520, AT2G36250	227	186	13998	1.65767	1	0.982814	99.8791
GOTERM_BP_FAT	GO:0070271~protein complex biogenesis	5	1.27877	0.354033	AT3G10330, AT4G02570, AT5G23120, AT1G55520, AT2G36250	227	186	13998	1.65767	1	0.982814	99.8791
GOTERM_BP_FAT	GO:0034622~cellular macromolecular complex assembly	4	1.02302	0.656281	AT3G54560, AT2G19480, AT4G02570, AT2G36250	227	208	13998	1.18587	1	0.99849	100
Annotation Cluster 25	Enrichment Score: 0.5874839530127717
Category	Term	Count	%	PValue	Genes	List Total	Pop Hits	Pop Total	Fold Enrichment	Bonferroni	Benjamini	FDR
UP_SEQ_FEATURE	metal ion-binding site:Iron	5	1.27877	0.0780652	AT2G27210, AT1G06620, AT5G43850, AT4G21200, AT4G14710	135	107	8885	3.07546	1	0.999307	67.2214
SP_PIR_KEYWORDS	dioxygenase	3	0.767263	0.195863	AT5G43850, AT4G21200, AT4G14710	387	56	26538	3.67359	1	0.88092	93.5641
GOTERM_MF_FAT	GO:0016702~oxidoreductase activity, acting on single donors with incorporation of molecular oxygen, incorporation of two atoms of oxygen	3	0.767263	0.278427	AT5G43850, AT4G21200, AT4G14710	245	63	14806	2.87775	1	0.963656	98.9197
GOTERM_MF_FAT	GO:0016701~oxidoreductase activity, acting on single donors with incorporation of molecular oxygen	3	0.767263	0.333212	AT5G43850, AT4G21200, AT4G14710	245	72	14806	2.51803	1	0.971431	99.6388
SP_PIR_KEYWORDS	iron	8	2.04604	0.814212	AT2G27210, AT4G15110, AT1G06620, AT5G43850, AT3G14690, AT4G21200, AT3G48320, AT4G14710	387	631	26538	0.869396	1	0.99682	100
Annotation Cluster 26	Enrichment Score: 0.5595422074398628
Category	Term	Count	%	PValue	Genes	List Total	Pop Hits	Pop Total	Fold Enrichment	Bonferroni	Benjamini	FDR
SP_PIR_KEYWORDS	transport	23	5.88235	0.0749505	AT1G77990, AT1G54350, AT1G60160, AT1G54730, AT4G32150, AT4G35440, AT1G67300, AT1G70940, AT4G29900, AT4G19003, AT1G26670, AT3G53420, AT5G64970, AT2G19600, AT5G55190, AT5G59250, AT1G20020, AT5G62890, AT1G33410, AT2G01320, AT5G49960, AT1G30220, AT1G76850	387	1086	26538	1.4523	1	0.735768	62.4856
GOTERM_CC_FAT	GO:0016021~integral to membrane	37	9.46292	0.285265	AT1G54350, AT1G54730, AT4G32150, AT1G11880, AT4G35440, AT1G67300, AT4G29900, AT3G53420, AT2G19600, AT2G21660, AT5G59250, AT4G27860, AT4G16143, AT2G01320, AT3G30390, AT1G30220, AT1G77990, AT1G60160, AT2G30440, AT2G26260, AT2G20370, AT1G70940, AT3G48320, AT1G26670, AT1G20050, AT5G64970, AT1G30890, AT2G30950, AT5G62890, AT1G33410, AT3G57650, AT5G46150, AT1G61560, AT5G49960, AT3G25140, AT4G32272, AT2…	206	2193	13779	1.12853	1	0.827102	98.2818
SP_PIR_KEYWORDS	transmembrane	33	8.4399	0.291958	AT1G54350, AT1G54730, AT4G32150, AT4G35440, AT1G67300, AT4G29900, AT3G53420, AT2G19600, AT2G21660, AT5G59250, AT2G01320, AT3G30390, AT1G30220, AT1G77990, AT1G60160, AT2G30440, AT2G26260, AT2G20370, AT1G70940, AT3G48320, AT1G26670, AT1G20050, AT5G64970, AT2G30950, AT5G62890, AT1G33410, AT3G57650, AT5G46150, AT1G61560, AT5G49960, AT3G25140, AT4G32272, AT2G29080	387	1973	26538	1.14695	1	0.898034	98.7027
SP_PIR_KEYWORDS	membrane	38	9.71867	0.311905	AT1G54350, AT1G54730, AT2G17290, AT4G32150, AT4G35440, AT1G67300, AT4G29900, AT3G53420, AT3G15730, AT2G21660, AT5G59250, AT1G20020, AT2G01320, AT3G30390, AT1G30220, AT1G77990, AT1G60160, AT2G30440, AT2G26260, AT2G20370, AT1G70940, AT3G48320, AT1G26670, AT1G20050, AT5G64970, AT5G43860, AT4G15110, AT5G23120, AT2G30950, AT5G62890, AT1G33410, AT3G57650, AT5G46150, AT1G61560, AT5G49960, AT3G25140, AT4…	387	2340	26538	1.11359	1	0.881013	99.0945
UP_SEQ_FEATURE	transmembrane region	29	7.41688	0.321381	AT1G54350, AT1G54730, AT4G32150, AT4G35440, AT1G67300, AT4G29900, AT3G53420, AT2G21660, AT5G59250, AT2G01320, AT1G30220, AT1G77990, AT1G60160, AT2G30440, AT2G26260, AT2G20370, AT1G70940, AT3G48320, AT1G26670, AT1G20050, AT2G30950, AT5G62890, AT3G57650, AT5G46150, AT1G33410, AT1G61560, AT5G49960, AT3G25140, AT2G29080	135	1690	8885	1.12937	1	0.999999	99.5108
GOTERM_CC_FAT	GO:0031224~intrinsic to membrane	38	9.71867	0.702037	AT1G54350, AT1G54730, AT2G17290, AT4G32150, AT1G11880, AT4G35440, AT1G67300, AT4G29900, AT3G53420, AT2G19600, AT2G21660, AT5G59250, AT4G27860, AT4G16143, AT2G01320, AT3G30390, AT1G30220, AT1G77990, AT1G60160, AT2G30440, AT2G26260, AT2G20370, AT1G70940, AT3G48320, AT1G26670, AT1G20050, AT5G64970, AT1G30890, AT2G30950, AT5G62890, AT1G33410, AT3G57650, AT5G46150, AT1G61560, AT5G49960, AT3G25140, AT4…	206	2658	13779	0.956267	1	0.976996	100
Annotation Cluster 27	Enrichment Score: 0.5282669042075122
Category	Term	Count	%	PValue	Genes	List Total	Pop Hits	Pop Total	Fold Enrichment	Bonferroni	Benjamini	FDR
GOTERM_CC_FAT	GO:0005667~transcription factor complex	3	0.767263	0.202573	AT3G10330, AT1G30500, AT1G55520	206	56	13779	3.5833	1	0.769347	93.5373
GOTERM_CC_FAT	GO:0031981~nuclear lumen	10	2.55754	0.27046	AT3G10330, AT3G61860, AT1G48380, AT3G51800, AT1G30500, AT4G16143, AT1G72050, AT1G55520, AT4G25340, AT5G16780	206	472	13779	1.41713	1	0.828223	97.7979
GOTERM_CC_FAT	GO:0044451~nucleoplasm part	4	1.02302	0.346	AT3G10330, AT3G61860, AT1G30500, AT1G55520	206	140	13779	1.9111	1	0.867785	99.4133
GOTERM_CC_FAT	GO:0005654~nucleoplasm	4	1.02302	0.406605	AT3G10330, AT3G61860, AT1G30500, AT1G55520	206	155	13779	1.72615	1	0.90449	99.8191
Annotation Cluster 28	Enrichment Score: 0.5140041177741463
Category	Term	Count	%	PValue	Genes	List Total	Pop Hits	Pop Total	Fold Enrichment	Bonferroni	Benjamini	FDR
GOTERM_MF_FAT	GO:0004620~phospholipase activity	3	0.767263	0.163609	AT3G16785, AT3G15730, AT4G38690	245	44	14806	4.12041	1	0.962519	91.6175
GOTERM_MF_FAT	GO:0008081~phosphoric diester hydrolase activity	3	0.767263	0.266178	AT3G16785, AT3G15730, AT4G38690	245	61	14806	2.9721	1	0.963789	98.6355
GOTERM_MF_FAT	GO:0016298~lipase activity	3	0.767263	0.659186	AT3G16785, AT3G15730, AT4G38690	245	136	14806	1.33307	1	0.998155	100
Annotation Cluster 29	Enrichment Score: 0.5065172400286454
Category	Term	Count	%	PValue	Genes	List Total	Pop Hits	Pop Total	Fold Enrichment	Bonferroni	Benjamini	FDR
SP_PIR_KEYWORDS	nucleus	40	10.2302	0.0523371	AT5G63260, AT5G24470, AT4G02570, AT4G31615, AT1G32750, AT1G30500, AT1G53910, AT3G22380, AT4G13040, AT2G26990, AT3G24050, AT2G27210, AT2G25180, AT4G38130, AT5G26990, AT1G59640, AT5G41020, AT3G61830, AT1G55520, AT3G54560, AT4G02390, AT2G34830, AT1G48380, AT3G50670, AT5G58003, AT4G36690, AT3G18500, AT5G18830, AT2G28550, AT1G67310, AT3G10330, AT3G61860, AT1G19490, AT5G55190, AT5G09460, AT1G69780, AT2…	387	2052	26538	1.33672	0.999984	0.667797	49.161
SP_PIR_KEYWORDS	activator	9	2.30179	0.10029	AT3G24050, AT2G25180, AT1G32750, AT1G30500, AT1G53910, AT5G63470, AT2G28550, AT4G13040, AT1G67310	387	323	26538	1.91072	1	0.787222	73.5519
SP_PIR_KEYWORDS	Transcription	23	5.88235	0.166926	AT2G34830, AT5G24470, AT4G31615, AT1G32750, AT1G30500, AT5G58003, AT3G18500, AT5G18830, AT1G53910, AT2G28550, AT4G13040, AT1G67310, AT3G10330, AT3G24050, AT5G09460, AT2G25180, AT1G69780, AT4G38130, AT1G59640, AT3G61830, AT5G43700, AT1G55520, AT5G63470	387	1209	26538	1.30454	1	0.875069	89.9578
SP_PIR_KEYWORDS	transcription regulation	22	5.6266	0.202614	AT2G34830, AT5G24470, AT4G31615, AT1G32750, AT1G30500, AT5G58003, AT3G18500, AT5G18830, AT1G53910, AT2G28550, AT4G13040, AT1G67310, AT3G10330, AT3G24050, AT5G09460, AT2G25180, AT1G69780, AT4G38130, AT1G59640, AT3G61830, AT5G43700, AT5G63470	387	1184	26538	1.27417	1	0.878736	94.2119
SP_PIR_KEYWORDS	dna-binding	24	6.13811	0.299672	AT3G54560, AT4G02390, AT2G34830, AT5G63260, AT1G48380, AT4G31615, AT1G30500, AT3G51950, AT5G18830, AT1G53910, AT2G28550, AT4G13040, AT1G67310, AT3G51800, AT1G19490, AT3G24050, AT5G09460, AT2G25180, AT1G69780, AT1G59640, AT5G41020, AT3G61830, AT1G55520, AT5G63470	387	1398	26538	1.17723	1	0.897915	98.8698
GOTERM_BP_FAT	GO:0006350~transcription	24	6.13811	0.369127	AT2G34830, AT5G24470, AT4G31615, AT1G28560, AT1G32750, AT1G30500, AT5G58003, AT3G18500, AT5G18830, AT1G53910, AT2G28550, AT4G13040, AT1G67310, AT3G10330, AT3G24050, AT5G09460, AT2G25180, AT1G69780, AT4G38130, AT1G59640, AT3G61830, AT5G43700, AT1G55520, AT5G63470	227	1311	13998	1.12888	1	0.984812	99.9159
GOTERM_BP_FAT	GO:0006355~regulation of transcription, DNA-dependent	20	5.11509	0.396648	AT2G34830, AT2G19260, AT5G24470, AT4G31615, AT1G30500, AT2G47210, AT1G53910, AT2G28550, AT4G13040, AT3G10330, AT3G01320, AT1G19490, AT3G24050, AT2G25180, AT2G21060, AT1G69780, AT3G61830, AT5G43700, AT1G55520, AT5G63470	227	1089	13998	1.13251	1	0.987073	99.9577
GOTERM_BP_FAT	GO:0051252~regulation of RNA metabolic process	20	5.11509	0.406118	AT2G34830, AT2G19260, AT5G24470, AT4G31615, AT1G30500, AT2G47210, AT1G53910, AT2G28550, AT4G13040, AT3G10330, AT3G01320, AT1G19490, AT3G24050, AT2G25180, AT2G21060, AT1G69780, AT3G61830, AT5G43700, AT1G55520, AT5G63470	227	1095	13998	1.1263	1	0.986452	99.9668
GOTERM_MF_FAT	GO:0003677~DNA binding	40	10.2302	0.605978	AT5G63260, AT4G31615, AT1G28560, AT1G32750, AT1G30500, AT3G51950, AT1G53910, AT4G13040, AT2G19480, AT3G09250, AT3G24050, AT2G21660, AT2G25180, AT3G13810, AT1G59640, AT4G35520, AT5G41020, AT3G61830, AT1G55520, AT3G54560, AT4G02390, AT2G19260, AT2G34830, AT1G48380, AT2G47210, AT5G18830, AT1G72050, AT1G12244, AT2G28550, AT1G67310, AT3G51800, AT1G19490, AT2G21060, AT5G09460, AT1G69780, AT2G03500, AT5…	245	2436	14806	0.992326	1	0.997742	99.9998
GOTERM_BP_FAT	GO:0045449~regulation of transcription	32	8.18414	0.654257	AT5G24470, AT4G31615, AT1G32750, AT1G30500, AT1G53910, AT4G13040, AT3G24050, AT2G25180, AT4G38130, AT3G13810, AT1G59640, AT4G36750, AT3G61830, AT1G55520, AT2G19260, AT2G34830, AT1G07705, AT2G47210, AT5G58003, AT3G18500, AT5G18830, AT2G28550, AT1G67310, AT3G10330, AT3G01320, AT1G19490, AT5G09460, AT2G21060, AT1G69780, AT2G03500, AT5G43700, AT5G63470	227	2024	13998	0.974944	1	0.99851	100
GOTERM_MF_FAT	GO:0030528~transcription regulator activity	30	7.67263	0.714584	AT5G24470, AT4G31615, AT1G30500, AT1G53910, AT4G13040, AT5G17560, AT3G24050, AT2G25180, AT4G38130, AT3G13810, AT1G59640, AT5G41020, AT1G15750, AT3G61830, AT1G55520, AT2G34830, AT1G07705, AT2G47210, AT5G18830, AT1G72050, AT2G28550, AT1G67310, AT3G10330, AT1G19490, AT5G09460, AT1G69780, AT2G03500, AT5G43700, AT5G63470, AT4G15090	245	1913	14806	0.947715	1	0.999101	100
GOTERM_MF_FAT	GO:0003700~transcription factor activity	22	5.6266	0.931944	AT2G34830, AT4G31615, AT1G30500, AT2G47210, AT5G18830, AT1G53910, AT1G72050, AT2G28550, AT4G13040, AT1G19490, AT3G24050, AT5G09460, AT2G25180, AT2G03500, AT3G13810, AT1G69780, AT1G59640, AT5G41020, AT3G61830, AT5G43700, AT5G63470, AT4G15090	245	1678	14806	0.792323	1	0.999993	100
Annotation Cluster 30	Enrichment Score: 0.4928574067261219
Category	Term	Count	%	PValue	Genes	List Total	Pop Hits	Pop Total	Fold Enrichment	Bonferroni	Benjamini	FDR
GOTERM_MF_FAT	GO:0046983~protein dimerization activity	7	1.79028	0.236847	AT4G26780, AT1G19490, AT2G21660, AT4G17830, AT1G15750, AT3G61830, AT5G43700	245	252	14806	1.67868	1	0.96546	97.6496
GOTERM_MF_FAT	GO:0042803~protein homodimerization activity	3	0.767263	0.260052	AT4G26780, AT2G21660, AT1G15750	245	60	14806	3.02163	1	0.967262	98.4687
GOTERM_MF_FAT	GO:0042802~identical protein binding	4	1.02302	0.539385	AT4G26780, AT2G21660, AT1G15750, AT2G36250	245	171	14806	1.41363	1	0.99522	99.9979
Annotation Cluster 31	Enrichment Score: 0.4748655007886135
Category	Term	Count	%	PValue	Genes	List Total	Pop Hits	Pop Total	Fold Enrichment	Bonferroni	Benjamini	FDR
GOTERM_MF_FAT	GO:0042623~ATPase activity, coupled	10	2.55754	0.121503	AT3G02065, AT1G54350, AT3G16290, AT2G06990, AT1G32490, AT2G30950, AT2G01320, AT5G27680, AT4G29900, AT2G29080	245	348	14806	1.73657	1	0.928049	83.4287
SP_PIR_KEYWORDS	helicase	4	1.02302	0.285594	AT3G02065, AT2G06990, AT1G32490, AT5G27680	387	128	26538	2.14293	1	0.907201	98.5481
GOTERM_MF_FAT	GO:0008026~ATP-dependent helicase activity	4	1.02302	0.285613	AT3G02065, AT2G06990, AT1G32490, AT5G27680	245	113	14806	2.13921	1	0.964164	99.0598
GOTERM_MF_FAT	GO:0070035~purine NTP-dependent helicase activity	4	1.02302	0.285613	AT3G02065, AT2G06990, AT1G32490, AT5G27680	245	113	14806	2.13921	1	0.964164	99.0598
INTERPRO	IPR014021:Helicase, superfamily 1 and 2, ATP-binding	4	1.02302	0.365396	AT3G02065, AT2G06990, AT1G32490, AT5G27680	327	138	20885	1.85126	1	1	99.8776
GOTERM_MF_FAT	GO:0016887~ATPase activity	10	2.55754	0.366637	AT3G02065, AT1G54350, AT3G16290, AT2G06990, AT1G32490, AT2G30950, AT2G01320, AT5G27680, AT4G29900, AT2G29080	245	467	14806	1.29406	1	0.974593	99.8231
INTERPRO	IPR001650:DNA/RNA helicase, C-terminal	4	1.02302	0.373884	AT3G02065, AT2G06990, AT1G32490, AT5G27680	327	140	20885	1.82481	1	1	99.8996
INTERPRO	IPR011545:DNA/RNA helicase, DEAD/DEAH box type, N-terminal	3	0.767263	0.383766	AT3G02065, AT2G06990, AT5G27680	327	85	20885	2.25418	1	1	99.9206
INTERPRO	IPR014001:DEAD-like helicase, N-terminal	4	1.02302	0.394999	AT3G02065, AT2G06990, AT1G32490, AT5G27680	327	145	20885	1.76189	1	1	99.9395
SMART	SM00490:HELICc	4	1.02302	0.398656	AT3G02065, AT2G06990, AT1G32490, AT5G27680	126	140	7691	1.74399	1	0.998995	99.6267
SMART	SM00487:DEXDc	4	1.02302	0.420549	AT3G02065, AT2G06990, AT1G32490, AT5G27680	126	145	7691	1.68385	1	0.998466	99.7516
GOTERM_MF_FAT	GO:0004386~helicase activity	4	1.02302	0.555786	AT3G02065, AT2G06990, AT1G32490, AT5G27680	245	175	14806	1.38132	1	0.995893	99.9987
Annotation Cluster 32	Enrichment Score: 0.4656859463592023
Category	Term	Count	%	PValue	Genes	List Total	Pop Hits	Pop Total	Fold Enrichment	Bonferroni	Benjamini	FDR
GOTERM_BP_FAT	GO:0009409~response to cold	7	1.79028	0.176018	AT1G09560, AT3G12780, AT2G21660, AT4G02520, AT5G61150, AT3G26420, AT5G65940	227	233	13998	1.8526	1	0.953631	94.9015
GOTERM_BP_FAT	GO:0009266~response to temperature stimulus	8	2.04604	0.345242	AT4G27670, AT1G09560, AT3G12780, AT2G21660, AT4G02520, AT5G61150, AT3G26420, AT5G65940	227	354	13998	1.39356	1	0.981384	99.8512
GOTERM_BP_FAT	GO:0009628~response to abiotic stimulus	19	4.85934	0.659572	AT4G27670, AT5G24470, AT3G12780, AT5G58003, AT4G32150, AT1G70940, AT5G65940, AT2G26990, AT5G18570, AT3G53420, AT1G09560, AT2G40190, AT2G21660, AT5G26990, AT4G02520, AT5G61150, AT2G30950, AT4G15090, AT3G26420	227	1197	13998	0.978813	1	0.998505	100
Annotation Cluster 33	Enrichment Score: 0.4633243413864171
Category	Term	Count	%	PValue	Genes	List Total	Pop Hits	Pop Total	Fold Enrichment	Bonferroni	Benjamini	FDR
GOTERM_BP_FAT	GO:0016481~negative regulation of transcription	3	0.767263	0.240606	AT4G38130, AT1G30500, AT4G36750	227	58	13998	3.18958	1	0.962164	98.5463
GOTERM_BP_FAT	GO:0045934~negative regulation of nucleobase, nucleoside, nucleotide and nucleic acid metabolic process	3	0.767263	0.294569	AT4G38130, AT1G30500, AT4G36750	227	67	13998	2.76113	1	0.975631	99.5319
GOTERM_BP_FAT	GO:0051172~negative regulation of nitrogen compound metabolic process	3	0.767263	0.294569	AT4G38130, AT1G30500, AT4G36750	227	67	13998	2.76113	1	0.975631	99.5319
GOTERM_BP_FAT	GO:0010558~negative regulation of macromolecule biosynthetic process	3	0.767263	0.306522	AT4G38130, AT1G30500, AT4G36750	227	69	13998	2.6811	1	0.976444	99.64
GOTERM_BP_FAT	GO:0009890~negative regulation of biosynthetic process	3	0.767263	0.330301	AT4G38130, AT1G30500, AT4G36750	227	73	13998	2.53419	1	0.980851	99.7895
GOTERM_BP_FAT	GO:0031327~negative regulation of cellular biosynthetic process	3	0.767263	0.330301	AT4G38130, AT1G30500, AT4G36750	227	73	13998	2.53419	1	0.980851	99.7895
GOTERM_BP_FAT	GO:0010629~negative regulation of gene expression	4	1.02302	0.499919	AT4G38130, AT1G30500, AT4G36750, AT1G32490	227	165	13998	1.49491	1	0.993595	99.9976
GOTERM_BP_FAT	GO:0010605~negative regulation of macromolecule metabolic process	4	1.02302	0.563045	AT4G38130, AT1G30500, AT4G36750, AT1G32490	227	182	13998	1.35528	1	0.995873	99.9997
Annotation Cluster 34	Enrichment Score: 0.42830952064328975
Category	Term	Count	%	PValue	Genes	List Total	Pop Hits	Pop Total	Fold Enrichment	Bonferroni	Benjamini	FDR
GOTERM_MF_FAT	GO:0016791~phosphatase activity	8	2.04604	0.246024	AT5G15070, AT2G27210, AT1G31190, AT1G09160, AT5G58003, AT5G16480, AT3G06110, AT1G18030	245	308	14806	1.56968	1	0.966839	98.0128
GOTERM_MF_FAT	GO:0004721~phosphoprotein phosphatase activity	6	1.53453	0.252111	AT2G27210, AT1G09160, AT5G58003, AT5G16480, AT3G06110, AT1G18030	245	206	14806	1.76017	1	0.966559	98.2242
SP_PIR_KEYWORDS	manganese	6	1.53453	0.302223	AT1G09560, AT5G57655, AT2G27210, AT1G09160, AT5G03290, AT1G18030	387	251	26538	1.63921	1	0.893058	98.9205
GOTERM_MF_FAT	GO:0030145~manganese ion binding	6	1.53453	0.417614	AT1G09560, AT5G57655, AT2G27210, AT1G09160, AT5G03290, AT1G18030	245	257	14806	1.41088	1	0.98329	99.9448
SP_PIR_KEYWORDS	protein phosphatase	3	0.767263	0.476875	AT2G27210, AT1G09160, AT1G18030	387	110	26538	1.87019	1	0.937164	99.9712
GOTERM_MF_FAT	GO:0004722~protein serine/threonine phosphatase activity	3	0.767263	0.721217	AT2G27210, AT1G09160, AT1G18030	245	153	14806	1.18495	1	0.999127	100
Annotation Cluster 35	Enrichment Score: 0.4127189897306855
Category	Term	Count	%	PValue	Genes	List Total	Pop Hits	Pop Total	Fold Enrichment	Bonferroni	Benjamini	FDR
SP_PIR_KEYWORDS	manganese	6	1.53453	0.302223	AT1G09560, AT5G57655, AT2G27210, AT1G09160, AT5G03290, AT1G18030	387	251	26538	1.63921	1	0.893058	98.9205
SP_PIR_KEYWORDS	magnesium	7	1.79028	0.30376	AT5G57655, AT1G31190, AT1G09160, AT3G18500, AT5G03290, AT4G29900, AT1G18030	387	314	26538	1.52871	1	0.887298	98.95
UP_SEQ_FEATURE	metal ion-binding site:Manganese 1	3	0.767263	0.36254	AT5G57655, AT1G09160, AT1G18030	135	84	8885	2.35053	1	1	99.7927
UP_SEQ_FEATURE	metal ion-binding site:Manganese 2	3	0.767263	0.367982	AT5G57655, AT1G09160, AT1G18030	135	85	8885	2.32288	1	0.999999	99.8157
GOTERM_MF_FAT	GO:0030145~manganese ion binding	6	1.53453	0.417614	AT1G09560, AT5G57655, AT2G27210, AT1G09160, AT5G03290, AT1G18030	245	257	14806	1.41088	1	0.98329	99.9448
GOTERM_MF_FAT	GO:0000287~magnesium ion binding	6	1.53453	0.652936	AT5G57655, AT1G09160, AT3G18500, AT5G03290, AT4G29900, AT1G18030	245	336	14806	1.07915	1	0.998309	100
Annotation Cluster 36	Enrichment Score: 0.4120981122624725
Category	Term	Count	%	PValue	Genes	List Total	Pop Hits	Pop Total	Fold Enrichment	Bonferroni	Benjamini	FDR
GOTERM_BP_FAT	GO:0042742~defense response to bacterium	6	1.53453	0.1773	AT3G54560, AT4G02520, AT1G20020, AT4G36690, AT5G40440, AT1G72680	227	184	13998	2.01082	1	0.951987	95.0221
GOTERM_BP_FAT	GO:0009617~response to bacterium	6	1.53453	0.359098	AT3G54560, AT4G02520, AT1G20020, AT4G36690, AT5G40440, AT1G72680	227	244	13998	1.51636	1	0.983258	99.8929
GOTERM_BP_FAT	GO:0006952~defense response	13	3.32481	0.911557	AT3G54560, AT3G12500, AT4G36690, AT2G38870, AT2G21660, AT4G38130, AT2G37040, AT4G02520, AT1G20020, AT1G71220, AT1G61560, AT5G40440, AT1G72680	227	1030	13998	0.778299	1	0.999988	100
Annotation Cluster 37	Enrichment Score: 0.4012049714214752
Category	Term	Count	%	PValue	Genes	List Total	Pop Hits	Pop Total	Fold Enrichment	Bonferroni	Benjamini	FDR
INTERPRO	IPR000225:Armadillo	3	0.767263	0.344447	AT5G37290, AT4G33945, AT4G16143	327	78	20885	2.45648	1	1	99.8024
SMART	SM00185:ARM	3	0.767263	0.362937	AT5G37290, AT4G33945, AT4G16143	126	78	7691	2.34768	1	0.99981	99.296
INTERPRO	IPR011989:Armadillo-like helical	4	1.02302	0.500532	AT5G37290, AT4G33945, AT2G32730, AT4G16143	327	172	20885	1.48531	1	1	99.9964
Annotation Cluster 38	Enrichment Score: 0.39766901410839384
Category	Term	Count	%	PValue	Genes	List Total	Pop Hits	Pop Total	Fold Enrichment	Bonferroni	Benjamini	FDR
GOTERM_MF_FAT	GO:0008236~serine-type peptidase activity	5	1.27877	0.331118	AT5G09640, AT5G45390, AT3G16290, AT2G30440, AT4G17740	245	176	14806	1.71684	1	0.972948	99.6228
GOTERM_MF_FAT	GO:0017171~serine hydrolase activity	5	1.27877	0.331118	AT5G09640, AT5G45390, AT3G16290, AT2G30440, AT4G17740	245	176	14806	1.71684	1	0.972948	99.6228
GOTERM_MF_FAT	GO:0004175~endopeptidase activity	6	1.53453	0.584826	AT5G45390, AT3G16290, AT2G30440, AT1G02305, AT2G30950, AT2G29080	245	311	14806	1.1659	1	0.997121	99.9995
Annotation Cluster 39	Enrichment Score: 0.37282166305824277
Category	Term	Count	%	PValue	Genes	List Total	Pop Hits	Pop Total	Fold Enrichment	Bonferroni	Benjamini	FDR
UP_SEQ_FEATURE	topological domain:Vesicular	3	0.767263	0.136896	AT4G32150, AT1G33410, AT1G26670	135	43	8885	4.59173	1	0.999847	86.738
GOTERM_BP_FAT	GO:0046907~intracellular transport	10	2.55754	0.19385	AT3G27530, AT5G64970, AT5G55190, AT2G21660, AT4G32150, AT4G16143, AT1G33410, AT1G51160, AT3G25150, AT1G26670	227	397	13998	1.55328	1	0.955532	96.3577
SP_PIR_KEYWORDS	protein transport	6	1.53453	0.237391	AT5G55190, AT4G32150, AT1G33410, AT4G19003, AT1G26670, AT1G76850	387	228	26538	1.80457	1	0.88197	96.6977
GOTERM_CC_FAT	GO:0005768~endosome	3	0.767263	0.323622	AT1G33410, AT4G19003, AT1G26670	206	78	13779	2.57263	1	0.861855	99.1185
GOTERM_BP_FAT	GO:0016192~vesicle-mediated transport	7	1.79028	0.331921	AT3G27530, AT4G32150, AT1G33410, AT1G51160, AT4G19003, AT1G26670, AT1G76850	227	290	13998	1.48847	1	0.980385	99.7972
GOTERM_BP_FAT	GO:0045184~establishment of protein localization	9	2.30179	0.524266	AT3G27530, AT5G55190, AT3G62880, AT4G32150, AT4G16143, AT1G33410, AT4G19003, AT1G26670, AT1G76850	227	488	13998	1.13727	1	0.994123	99.9989
GOTERM_BP_FAT	GO:0015031~protein transport	9	2.30179	0.524266	AT3G27530, AT5G55190, AT3G62880, AT4G32150, AT4G16143, AT1G33410, AT4G19003, AT1G26670, AT1G76850	227	488	13998	1.13727	1	0.994123	99.9989
GOTERM_BP_FAT	GO:0008104~protein localization	9	2.30179	0.5724	AT3G27530, AT5G55190, AT3G62880, AT4G32150, AT4G16143, AT1G33410, AT4G19003, AT1G26670, AT1G76850	227	505	13998	1.09898	1	0.996084	99.9998
GOTERM_BP_FAT	GO:0006605~protein targeting	3	0.767263	0.627874	AT5G55190, AT4G16143, AT1G26670	227	131	13998	1.41218	1	0.997969	100
GOTERM_BP_FAT	GO:0070727~cellular macromolecule localization	5	1.27877	0.724758	AT3G27530, AT5G55190, AT4G16143, AT1G72680, AT1G26670	227	303	13998	1.01758	1	0.999252	100
GOTERM_BP_FAT	GO:0006886~intracellular protein transport	4	1.02302	0.822761	AT3G27530, AT5G55190, AT4G16143, AT1G26670	227	274	13998	0.900222	1	0.999832	100
GOTERM_BP_FAT	GO:0034613~cellular protein localization	4	1.02302	0.842566	AT3G27530, AT5G55190, AT4G16143, AT1G26670	227	285	13998	0.865476	1	0.999896	100
Annotation Cluster 40	Enrichment Score: 0.34438356281141697
Category	Term	Count	%	PValue	Genes	List Total	Pop Hits	Pop Total	Fold Enrichment	Bonferroni	Benjamini	FDR
GOTERM_BP_FAT	GO:0009814~defense response, incompatible interaction	4	1.02302	0.202431	AT3G12500, AT4G38130, AT1G61560, AT5G40440	227	96	13998	2.56938	1	0.957358	96.9102
GOTERM_BP_FAT	GO:0006955~immune response	7	1.79028	0.336241	AT3G12500, AT2G21660, AT4G38130, AT1G71220, AT1G61560, AT5G40440, AT1G72680	227	293	13998	1.47323	1	0.979772	99.8164
GOTERM_BP_FAT	GO:0045087~innate immune response	6	1.53453	0.456529	AT3G12500, AT2G21660, AT4G38130, AT1G71220, AT1G61560, AT5G40440	227	275	13998	1.34542	1	0.991291	99.9915
GOTERM_BP_FAT	GO:0008219~cell death	4	1.02302	0.781346	AT3G12500, AT1G71220, AT1G61560, AT1G72680	227	254	13998	0.971105	1	0.999677	100
GOTERM_BP_FAT	GO:0016265~death	4	1.02302	0.781346	AT3G12500, AT1G71220, AT1G61560, AT1G72680	227	254	13998	0.971105	1	0.999677	100
Annotation Cluster 41	Enrichment Score: 0.2778003920750162
Category	Term	Count	%	PValue	Genes	List Total	Pop Hits	Pop Total	Fold Enrichment	Bonferroni	Benjamini	FDR
INTERPRO	IPR019787:Zinc finger, PHD-finger	3	0.767263	0.304358	AT2G19260, AT3G08020, AT3G52100	327	71	20885	2.69867	1	1	99.5259
INTERPRO	IPR019786:Zinc finger, PHD-type, conserved site	3	0.767263	0.453853	AT2G19260, AT3G08020, AT3G52100	327	98	20885	1.95516	1	1	99.9866
INTERPRO	IPR001965:Zinc finger, PHD-type	3	0.767263	0.737577	AT2G19260, AT3G08020, AT3G52100	327	167	20885	1.14734	1	1	100
SMART	SM00249:PHD	3	0.767263	0.759787	AT2G19260, AT3G08020, AT3G52100	126	167	7691	1.09652	1	0.999999	100
Annotation Cluster 42	Enrichment Score: 0.2636088795866569
Category	Term	Count	%	PValue	Genes	List Total	Pop Hits	Pop Total	Fold Enrichment	Bonferroni	Benjamini	FDR
GOTERM_BP_FAT	GO:0006259~DNA metabolic process	7	1.79028	0.502081	AT3G02680, AT2G19480, AT3G09250, AT1G48380, AT4G35520, AT1G12244, AT5G27680	227	350	13998	1.2333	1	0.993506	99.9978
GOTERM_BP_FAT	GO:0033554~cellular response to stress	8	2.04604	0.528013	AT3G16785, AT3G12500, AT2G19480, AT3G09250, AT4G35520, AT1G71220, AT1G12244, AT1G72680	227	426	13998	1.15803	1	0.994186	99.999
GOTERM_BP_FAT	GO:0006281~DNA repair	4	1.02302	0.562417	AT2G19480, AT3G09250, AT4G35520, AT1G12244	227	181	13998	1.36277	1	0.996018	99.9997
GOTERM_BP_FAT	GO:0006974~response to DNA damage stimulus	4	1.02302	0.591682	AT2G19480, AT3G09250, AT4G35520, AT1G12244	227	189	13998	1.30508	1	0.99682	99.9999
Annotation Cluster 43	Enrichment Score: 0.23469056472815777
Category	Term	Count	%	PValue	Genes	List Total	Pop Hits	Pop Total	Fold Enrichment	Bonferroni	Benjamini	FDR
GOTERM_BP_FAT	GO:0009259~ribonucleotide metabolic process	4	1.02302	0.403007	AT5G47435, AT1G66520, AT4G29900, AT5G26667	227	142	13998	1.73705	1	0.987056	99.964
GOTERM_BP_FAT	GO:0009165~nucleotide biosynthetic process	4	1.02302	0.519946	AT5G47435, AT1G66520, AT4G29900, AT5G26667	227	170	13998	1.45095	1	0.994273	99.9987
GOTERM_BP_FAT	GO:0034404~nucleobase, nucleoside and nucleotide biosynthetic process	4	1.02302	0.570401	AT5G47435, AT1G66520, AT4G29900, AT5G26667	227	183	13998	1.34787	1	0.99614	99.9998
GOTERM_BP_FAT	GO:0034654~nucleobase, nucleoside, nucleotide and nucleic acid biosynthetic process	4	1.02302	0.570401	AT5G47435, AT1G66520, AT4G29900, AT5G26667	227	183	13998	1.34787	1	0.99614	99.9998
GOTERM_BP_FAT	GO:0009150~purine ribonucleotide metabolic process	3	0.767263	0.627874	AT5G47435, AT1G66520, AT4G29900	227	131	13998	1.41218	1	0.997969	100
GOTERM_BP_FAT	GO:0009152~purine ribonucleotide biosynthetic process	3	0.767263	0.627874	AT5G47435, AT1G66520, AT4G29900	227	131	13998	1.41218	1	0.997969	100
GOTERM_BP_FAT	GO:0006164~purine nucleotide biosynthetic process	3	0.767263	0.65214	AT5G47435, AT1G66520, AT4G29900	227	137	13998	1.35033	1	0.998528	100
GOTERM_BP_FAT	GO:0009260~ribonucleotide biosynthetic process	3	0.767263	0.663795	AT5G47435, AT1G66520, AT4G29900	227	140	13998	1.3214	1	0.998472	100
GOTERM_BP_FAT	GO:0006163~purine nucleotide metabolic process	3	0.767263	0.663795	AT5G47435, AT1G66520, AT4G29900	227	140	13998	1.3214	1	0.998472	100
Annotation Cluster 44	Enrichment Score: 0.2101663782548733
Category	Term	Count	%	PValue	Genes	List Total	Pop Hits	Pop Total	Fold Enrichment	Bonferroni	Benjamini	FDR
GOTERM_MF_FAT	GO:0022838~substrate specific channel activity	3	0.767263	0.613467	AT3G53420, AT4G35440, AT5G49960	245	125	14806	1.45038	1	0.997791	99.9998
GOTERM_MF_FAT	GO:0022803~passive transmembrane transporter activity	3	0.767263	0.61781	AT3G53420, AT4G35440, AT5G49960	245	126	14806	1.43887	1	0.997726	99.9998
GOTERM_MF_FAT	GO:0015267~channel activity	3	0.767263	0.61781	AT3G53420, AT4G35440, AT5G49960	245	126	14806	1.43887	1	0.997726	99.9998
Annotation Cluster 45	Enrichment Score: 0.21001791815592508
Category	Term	Count	%	PValue	Genes	List Total	Pop Hits	Pop Total	Fold Enrichment	Bonferroni	Benjamini	FDR
GOTERM_BP_FAT	GO:0006508~proteolysis	21	5.37084	0.233239	AT3G20630, AT3G58040, AT4G02570, AT5G45390, AT2G30440, AT1G02305, AT3G48380, AT2G21270, AT1G63770, AT2G22010, AT5G09640, AT3G51800, AT1G13270, AT3G16290, AT4G17830, AT2G32730, AT3G26085, AT1G06110, AT4G17740, AT2G30950, AT2G29080	227	1036	13998	1.24997	1	0.963318	98.3138
GOTERM_BP_FAT	GO:0009057~macromolecule catabolic process	13	3.32481	0.422015	AT3G20630, AT3G12500, AT3G58040, AT4G02570, AT3G48380, AT2G21270, AT2G26990, AT2G22010, AT2G32730, AT1G06110, AT5G08100, AT2G30950, AT2G29080	227	682	13998	1.17544	1	0.988664	99.9781
GOTERM_BP_FAT	GO:0030163~protein catabolic process	11	2.8133	0.453502	AT3G20630, AT4G02570, AT3G58040, AT3G48380, AT2G32730, AT2G21270, AT1G06110, AT2G30950, AT2G26990, AT2G29080, AT2G22010	227	576	13998	1.17763	1	0.991312	99.9908
GOTERM_BP_FAT	GO:0006511~ubiquitin-dependent protein catabolic process	5	1.27877	0.663069	AT3G20630, AT4G02570, AT3G58040, AT2G32730, AT2G21270	227	279	13998	1.10511	1	0.998525	100
GOTERM_BP_FAT	GO:0044257~cellular protein catabolic process	9	2.30179	0.689591	AT3G20630, AT4G02570, AT3G58040, AT3G48380, AT2G32730, AT2G21270, AT1G06110, AT2G30950, AT2G22010	227	561	13998	0.989281	1	0.998784	100
GOTERM_BP_FAT	GO:0044265~cellular macromolecule catabolic process	9	2.30179	0.740009	AT3G20630, AT4G02570, AT3G58040, AT3G48380, AT2G32730, AT2G21270, AT1G06110, AT2G30950, AT2G22010	227	589	13998	0.942253	1	0.999397	100
GOTERM_BP_FAT	GO:0051603~proteolysis involved in cellular protein catabolic process	8	2.04604	0.797323	AT3G20630, AT4G02570, AT3G58040, AT3G48380, AT2G32730, AT2G21270, AT1G06110, AT2G22010	227	555	13998	0.888868	1	0.999746	100
SP_PIR_KEYWORDS	ubl conjugation pathway	5	1.27877	0.844212	AT3G20630, AT4G02570, AT3G58040, AT3G48380, AT1G06110	387	406	26538	0.844503	1	0.997861	100
GOTERM_BP_FAT	GO:0019941~modification-dependent protein catabolic process	7	1.79028	0.883729	AT3G20630, AT4G02570, AT3G58040, AT3G48380, AT2G32730, AT2G21270, AT1G06110	227	550	13998	0.78483	1	0.999966	100
GOTERM_BP_FAT	GO:0043632~modification-dependent macromolecule catabolic process	7	1.79028	0.883729	AT3G20630, AT4G02570, AT3G58040, AT3G48380, AT2G32730, AT2G21270, AT1G06110	227	550	13998	0.78483	1	0.999966	100
Annotation Cluster 46	Enrichment Score: 0.20259637885433823
Category	Term	Count	%	PValue	Genes	List Total	Pop Hits	Pop Total	Fold Enrichment	Bonferroni	Benjamini	FDR
GOTERM_BP_FAT	GO:0033692~cellular polysaccharide biosynthetic process	3	0.767263	0.497622	AT4G18240, AT2G20370, AT3G25140	227	103	13998	1.79607	1	0.993673	99.9975
GOTERM_BP_FAT	GO:0000271~polysaccharide biosynthetic process	3	0.767263	0.51792	AT4G18240, AT2G20370, AT3G25140	227	107	13998	1.72893	1	0.99436	99.9987
GOTERM_BP_FAT	GO:0016051~carbohydrate biosynthetic process	5	1.27877	0.589598	AT1G06780, AT4G18240, AT2G20370, AT1G71220, AT3G25140	227	254	13998	1.21388	1	0.996862	99.9999
GOTERM_BP_FAT	GO:0005976~polysaccharide metabolic process	4	1.02302	0.690193	AT3G12500, AT4G18240, AT2G20370, AT3G25140	227	219	13998	1.1263	1	0.998739	100
GOTERM_BP_FAT	GO:0044264~cellular polysaccharide metabolic process	3	0.767263	0.714082	AT4G18240, AT2G20370, AT3G25140	227	154	13998	1.20127	1	0.999119	100
GOTERM_BP_FAT	GO:0034637~cellular carbohydrate biosynthetic process	3	0.767263	0.812802	AT4G18240, AT2G20370, AT3G25140	227	189	13998	0.978813	1	0.999791	100
Annotation Cluster 47	Enrichment Score: 0.1946524554962865
Category	Term	Count	%	PValue	Genes	List Total	Pop Hits	Pop Total	Fold Enrichment	Bonferroni	Benjamini	FDR
GOTERM_MF_FAT	GO:0000166~nucleotide binding	66	16.8798	0.071464	AT3G49640, AT1G04170, AT5G47820, AT2G17290, AT4G33650, AT4G29900, AT3G13690, AT1G06290, AT3G03900, AT1G21730, AT3G21100, AT3G25150, AT1G09230, AT5G45390, AT2G27170, AT5G58470, AT1G79870, AT3G50670, AT2G36250, AT5G19010, AT4G26780, AT3G61860, AT5G21170, AT5G55190, AT2G16405, AT2G06990, AT3G04500, AT4G00830, AT5G16810, AT2G30950, AT5G56890, AT5G40440, AT2G29080, AT5G65260, AT1G54350, AT3G49660, AT4…	245	3333	14806	1.19669	1	0.870531	64.2575
GOTERM_MF_FAT	GO:0017076~purine nucleotide binding	45	11.509	0.648613	AT3G49640, AT1G04170, AT1G54350, AT5G47820, AT2G17290, AT3G14720, AT4G33650, AT4G29900, AT1G18070, AT3G13690, AT3G06810, AT1G06290, AT3G03900, AT3G02065, AT1G21730, AT2G21660, AT4G35520, AT1G20020, AT2G01320, AT3G10160, AT5G26667, AT5G45390, AT2G27170, AT1G70740, AT5G03290, AT5G24280, AT2G36250, AT2G32850, AT3G59760, AT5G18570, AT5G19010, AT4G26780, AT5G21170, AT3G16290, AT5G61580, AT5G55190, AT2…	245	2785	14806	0.97647	1	0.998352	100
SP_PIR_KEYWORDS	nucleotide-binding	26	6.64962	0.759773	AT1G54350, AT1G04170, AT5G47820, AT2G17290, AT3G14720, AT4G33650, AT4G29900, AT1G18070, AT3G03900, AT3G02065, AT1G21730, AT2G21660, AT2G01320, AT5G26667, AT5G45390, AT2G36250, AT5G19010, AT5G21170, AT3G16290, AT5G61580, AT5G55190, AT1G32490, AT2G30950, AT5G56890, AT5G40440, AT2G29080	387	1935	26538	0.921403	1	0.994597	100
SP_PIR_KEYWORDS	atp-binding	23	5.88235	0.760254	AT1G54350, AT5G45390, AT5G47820, AT2G17290, AT3G14720, AT4G29900, AT5G19010, AT3G03900, AT3G02065, AT5G21170, AT3G16290, AT1G21730, AT5G61580, AT2G21660, AT2G06990, AT1G32490, AT2G30950, AT2G01320, AT5G56890, AT5G40440, AT5G27680, AT5G26667, AT2G29080	387	1716	26538	0.919111	1	0.994121	100
GOTERM_MF_FAT	GO:0032555~purine ribonucleotide binding	40	10.2302	0.784437	AT1G54350, AT1G04170, AT5G47820, AT2G17290, AT3G14720, AT4G33650, AT4G29900, AT1G18070, AT3G13690, AT3G03900, AT3G02065, AT1G21730, AT2G21660, AT4G35520, AT2G01320, AT3G10160, AT5G26667, AT5G45390, AT2G27170, AT1G70740, AT5G03290, AT5G24280, AT2G36250, AT2G32850, AT3G59760, AT5G18570, AT5G19010, AT5G21170, AT3G16290, AT5G61580, AT5G55190, AT2G06990, AT5G16810, AT1G32490, AT2G30950, AT5G56890, AT5…	245	2621	14806	0.922284	1	0.999628	100
GOTERM_MF_FAT	GO:0032553~ribonucleotide binding	40	10.2302	0.784437	AT1G54350, AT1G04170, AT5G47820, AT2G17290, AT3G14720, AT4G33650, AT4G29900, AT1G18070, AT3G13690, AT3G03900, AT3G02065, AT1G21730, AT2G21660, AT4G35520, AT2G01320, AT3G10160, AT5G26667, AT5G45390, AT2G27170, AT1G70740, AT5G03290, AT5G24280, AT2G36250, AT2G32850, AT3G59760, AT5G18570, AT5G19010, AT5G21170, AT3G16290, AT5G61580, AT5G55190, AT2G06990, AT5G16810, AT1G32490, AT2G30950, AT5G56890, AT5…	245	2621	14806	0.922284	1	0.999628	100
GOTERM_MF_FAT	GO:0030554~adenyl nucleotide binding	38	9.71867	0.811007	AT3G49640, AT1G54350, AT5G47820, AT2G17290, AT3G14720, AT4G29900, AT3G13690, AT3G06810, AT1G06290, AT3G03900, AT3G02065, AT1G21730, AT2G21660, AT4G35520, AT1G20020, AT2G01320, AT3G10160, AT5G26667, AT5G45390, AT2G27170, AT1G70740, AT5G03290, AT5G24280, AT2G32850, AT3G59760, AT4G26780, AT5G19010, AT5G21170, AT3G16290, AT5G61580, AT2G06990, AT5G16810, AT1G32490, AT2G30950, AT5G56890, AT5G40440, AT5…	245	2528	14806	0.908402	1	0.999789	100
GOTERM_MF_FAT	GO:0001883~purine nucleoside binding	38	9.71867	0.811007	AT3G49640, AT1G54350, AT5G47820, AT2G17290, AT3G14720, AT4G29900, AT3G13690, AT3G06810, AT1G06290, AT3G03900, AT3G02065, AT1G21730, AT2G21660, AT4G35520, AT1G20020, AT2G01320, AT3G10160, AT5G26667, AT5G45390, AT2G27170, AT1G70740, AT5G03290, AT5G24280, AT2G32850, AT3G59760, AT4G26780, AT5G19010, AT5G21170, AT3G16290, AT5G61580, AT2G06990, AT5G16810, AT1G32490, AT2G30950, AT5G56890, AT5G40440, AT5…	245	2528	14806	0.908402	1	0.999789	100
GOTERM_MF_FAT	GO:0001882~nucleoside binding	38	9.71867	0.816963	AT3G49640, AT1G54350, AT5G47820, AT2G17290, AT3G14720, AT4G29900, AT3G13690, AT3G06810, AT1G06290, AT3G03900, AT3G02065, AT1G21730, AT2G21660, AT4G35520, AT1G20020, AT2G01320, AT3G10160, AT5G26667, AT5G45390, AT2G27170, AT1G70740, AT5G03290, AT5G24280, AT2G32850, AT3G59760, AT4G26780, AT5G19010, AT5G21170, AT3G16290, AT5G61580, AT2G06990, AT5G16810, AT1G32490, AT2G30950, AT5G56890, AT5G40440, AT5…	245	2536	14806	0.905537	1	0.999776	100
GOTERM_MF_FAT	GO:0005524~ATP binding	33	8.4399	0.896625	AT1G54350, AT5G47820, AT2G17290, AT3G14720, AT4G29900, AT3G13690, AT3G03900, AT3G02065, AT1G21730, AT2G21660, AT4G35520, AT2G01320, AT3G10160, AT5G26667, AT5G45390, AT2G27170, AT1G70740, AT5G03290, AT5G24280, AT2G32850, AT3G59760, AT5G19010, AT5G21170, AT3G16290, AT5G61580, AT2G06990, AT5G16810, AT1G32490, AT2G30950, AT5G56890, AT5G40440, AT5G27680, AT2G29080	245	2340	14806	0.852255	1	0.99998	100
GOTERM_MF_FAT	GO:0032559~adenyl ribonucleotide binding	33	8.4399	0.910184	AT1G54350, AT5G47820, AT2G17290, AT3G14720, AT4G29900, AT3G13690, AT3G03900, AT3G02065, AT1G21730, AT2G21660, AT4G35520, AT2G01320, AT3G10160, AT5G26667, AT5G45390, AT2G27170, AT1G70740, AT5G03290, AT5G24280, AT2G32850, AT3G59760, AT5G19010, AT5G21170, AT3G16290, AT5G61580, AT2G06990, AT5G16810, AT1G32490, AT2G30950, AT5G56890, AT5G40440, AT5G27680, AT2G29080	245	2368	14806	0.842178	1	0.999982	100
Annotation Cluster 48	Enrichment Score: 0.1929903994499183
Category	Term	Count	%	PValue	Genes	List Total	Pop Hits	Pop Total	Fold Enrichment	Bonferroni	Benjamini	FDR
GOTERM_CC_FAT	GO:0044430~cytoskeletal part	4	1.02302	0.541268	AT4G02570, AT1G21730, AT5G47820, AT3G05520	206	191	13779	1.4008	1	0.957409	99.992
GOTERM_CC_FAT	GO:0015630~microtubule cytoskeleton	3	0.767263	0.691317	AT4G02570, AT1G21730, AT5G47820	206	160	13779	1.25416	1	0.977817	99.9999
GOTERM_CC_FAT	GO:0005856~cytoskeleton	4	1.02302	0.704595	AT4G02570, AT1G21730, AT5G47820, AT3G05520	206	243	13779	1.10104	1	0.975941	100
Annotation Cluster 49	Enrichment Score: 0.16638412499090538
Category	Term	Count	%	PValue	Genes	List Total	Pop Hits	Pop Total	Fold Enrichment	Bonferroni	Benjamini	FDR
GOTERM_BP_FAT	GO:0009698~phenylpropanoid metabolic process	4	1.02302	0.504129	AT2G21660, AT2G37040, AT1G71220, AT1G72680	227	166	13998	1.48591	1	0.993407	99.9979
GOTERM_BP_FAT	GO:0009699~phenylpropanoid biosynthetic process	3	0.767263	0.615259	AT2G21660, AT2G37040, AT1G72680	227	128	13998	1.44528	1	0.997722	100
GOTERM_BP_FAT	GO:0006575~cellular amino acid derivative metabolic process	5	1.27877	0.665815	AT3G15730, AT2G21660, AT2G37040, AT1G71220, AT1G72680	227	280	13998	1.10116	1	0.998454	100
GOTERM_BP_FAT	GO:0042398~cellular amino acid derivative biosynthetic process	3	0.767263	0.82412	AT2G21660, AT2G37040, AT1G72680	227	194	13998	0.953586	1	0.99983	100
GOTERM_BP_FAT	GO:0019438~aromatic compound biosynthetic process	3	0.767263	0.865238	AT2G21660, AT2G37040, AT1G72680	227	215	13998	0.860445	1	0.999943	100
Annotation Cluster 50	Enrichment Score: 0.15978621647920438
Category	Term	Count	%	PValue	Genes	List Total	Pop Hits	Pop Total	Fold Enrichment	Bonferroni	Benjamini	FDR
SP_PIR_KEYWORDS	oxidoreductase	16	4.09207	0.380976	AT5G52100, AT3G26060, AT2G26260, AT3G51680, AT5G43850, AT5G03290, AT3G14690, AT4G21200, AT3G48320, AT4G14710, AT1G06290, AT4G15110, AT1G06620, AT1G20020, AT4G15090, AT1G72680	387	932	26538	1.17723	1	0.903765	99.7608
GOTERM_BP_FAT	GO:0055114~oxidation reduction	17	4.34783	0.808345	AT5G52100, AT3G26060, AT3G49640, AT2G26260, AT3G51680, AT5G43850, AT5G03290, AT3G14690, AT4G21200, AT3G48320, AT4G14710, AT1G06290, AT4G15110, AT1G06620, AT1G20020, AT4G15090, AT1G72680	227	1186	13998	0.883903	1	0.999799	100
SP_PIR_KEYWORDS	iron	8	2.04604	0.814212	AT2G27210, AT4G15110, AT1G06620, AT5G43850, AT3G14690, AT4G21200, AT3G48320, AT4G14710	387	631	26538	0.869396	1	0.99682	100
GOTERM_MF_FAT	GO:0005506~iron ion binding	9	2.30179	0.915425	AT4G14965, AT2G27210, AT4G15110, AT1G06620, AT5G43850, AT3G14690, AT4G21200, AT3G48320, AT4G14710	245	725	14806	0.750198	1	0.999985	100
Annotation Cluster 51	Enrichment Score: 0.14775187658776676
Category	Term	Count	%	PValue	Genes	List Total	Pop Hits	Pop Total	Fold Enrichment	Bonferroni	Benjamini	FDR
GOTERM_CC_FAT	GO:0044445~cytosolic part	7	1.79028	0.21762	AT3G10950, AT5G61580, AT2G07340, AT3G62870, AT1G27400, AT5G27700, AT1G48830	206	271	13779	1.72774	1	0.770647	94.8679
SP_PIR_KEYWORDS	ribonucleoprotein	7	1.79028	0.509499	AT3G10950, AT3G62870, AT3G50670, AT1G07350, AT1G27400, AT5G27700, AT1G48830	387	389	26538	1.23397	1	0.949214	99.9872
GOTERM_CC_FAT	GO:0022625~cytosolic large ribosomal subunit	3	0.767263	0.611649	AT3G10950, AT3G62870, AT1G27400	206	138	13779	1.45409	1	0.971658	99.9989
GOTERM_CC_FAT	GO:0033279~ribosomal subunit	5	1.27877	0.640415	AT3G10950, AT3G62870, AT1G27400, AT5G27700, AT1G48830	206	294	13779	1.13756	1	0.97483	99.9996
GOTERM_CC_FAT	GO:0022626~cytosolic ribosome	5	1.27877	0.697992	AT3G10950, AT3G62870, AT1G27400, AT5G27700, AT1G48830	206	317	13779	1.05502	1	0.9777	99.9999
GOTERM_CC_FAT	GO:0015934~large ribosomal subunit	3	0.767263	0.731775	AT3G10950, AT3G62870, AT1G27400	206	173	13779	1.15991	1	0.980703	100
GOTERM_BP_FAT	GO:0042254~ribosome biogenesis	4	1.02302	0.752887	AT3G10950, AT4G25730, AT3G62870, AT5G27700	227	242	13998	1.01926	1	0.999495	100
SP_PIR_KEYWORDS	ribosomal protein	5	1.27877	0.76498	AT3G10950, AT3G62870, AT1G27400, AT5G27700, AT1G48830	387	357	26538	0.960415	1	0.994013	100
GOTERM_BP_FAT	GO:0022613~ribonucleoprotein complex biogenesis	4	1.02302	0.76983	AT3G10950, AT4G25730, AT3G62870, AT5G27700	227	249	13998	0.990606	1	0.999618	100
GOTERM_CC_FAT	GO:0030529~ribonucleoprotein complex	8	2.04604	0.876882	AT3G61860, AT3G10950, AT3G62870, AT3G50670, AT1G07350, AT1G27400, AT5G27700, AT1G48830	206	671	13779	0.797477	1	0.997402	100
GOTERM_MF_FAT	GO:0003735~structural constituent of ribosome	5	1.27877	0.892869	AT3G10950, AT3G62870, AT1G27400, AT5G27700, AT1G48830	245	394	14806	0.766912	1	0.999979	100
KEGG_PATHWAY	ath03010:Ribosome	4	1.02302	0.906219	AT3G10950, AT3G62870, AT1G27400, AT5G27700	56	233	2458	0.753525	1	0.999879	100
GOTERM_CC_FAT	GO:0005840~ribosome	5	1.27877	0.922947	AT3G10950, AT3G62870, AT1G27400, AT5G27700, AT1G48830	206	470	13779	0.711578	1	0.999122	100
GOTERM_MF_FAT	GO:0005198~structural molecule activity	6	1.53453	0.944977	AT3G10950, AT3G62870, AT2G36250, AT1G27400, AT5G27700, AT1G48830	245	538	14806	0.67397	1	0.999997	100
GOTERM_BP_FAT	GO:0006412~translation	10	2.55754	0.998511	AT3G10330, AT1G18070, AT3G10950, AT3G62910, AT3G62870, AT1G66520, AT1G27400, AT5G27700, AT1G48830, AT5G36170	227	1231	13998	0.500936	1	1	100
Annotation Cluster 52	Enrichment Score: 0.12221010271699054
Category	Term	Count	%	PValue	Genes	List Total	Pop Hits	Pop Total	Fold Enrichment	Bonferroni	Benjamini	FDR
GOTERM_BP_FAT	GO:0032989~cellular component morphogenesis	5	1.27877	0.521422	AT1G48380, AT2G20370, AT1G70940, AT4G33650, AT1G76850	227	231	13998	1.33474	1	0.994139	99.9988
GOTERM_BP_FAT	GO:0000902~cell morphogenesis	4	1.02302	0.656281	AT1G48380, AT2G20370, AT1G70940, AT1G76850	227	208	13998	1.18587	1	0.99849	100
GOTERM_BP_FAT	GO:0032535~regulation of cellular component size	4	1.02302	0.742766	AT2G20370, AT1G70940, AT3G05520, AT1G76850	227	238	13998	1.03639	1	0.999402	100
GOTERM_BP_FAT	GO:0048589~developmental growth	3	0.767263	0.790791	AT2G20370, AT1G70940, AT1G76850	227	180	13998	1.02775	1	0.999716	100
GOTERM_BP_FAT	GO:0016049~cell growth	3	0.767263	0.863498	AT2G20370, AT1G70940, AT1G76850	227	214	13998	0.864465	1	0.999943	100
GOTERM_BP_FAT	GO:0008361~regulation of cell size	3	0.767263	0.883085	AT2G20370, AT1G70940, AT1G76850	227	226	13998	0.818565	1	0.999968	100
GOTERM_BP_FAT	GO:0040007~growth	3	0.767263	0.910065	AT2G20370, AT1G70940, AT1G76850	227	246	13998	0.752015	1	0.999988	100
Annotation Cluster 53	Enrichment Score: 0.11315477973304654
Category	Term	Count	%	PValue	Genes	List Total	Pop Hits	Pop Total	Fold Enrichment	Bonferroni	Benjamini	FDR
GOTERM_CC_FAT	GO:0044429~mitochondrial part	5	1.27877	0.683632	AT4G26780, AT5G64970, AT3G62880, AT3G10160, AT2G29080	206	311	13779	1.07538	1	0.979434	99.9999
GOTERM_CC_FAT	GO:0019866~organelle inner membrane	4	1.02302	0.688441	AT4G23430, AT5G64970, AT3G62880, AT2G29080	206	237	13779	1.12892	1	0.978837	99.9999
GOTERM_CC_FAT	GO:0005743~mitochondrial inner membrane	3	0.767263	0.770242	AT5G64970, AT3G62880, AT2G29080	206	187	13779	1.07308	1	0.986858	100
GOTERM_CC_FAT	GO:0031966~mitochondrial membrane	3	0.767263	0.854854	AT5G64970, AT3G62880, AT2G29080	206	227	13779	0.883987	1	0.99624	100
GOTERM_CC_FAT	GO:0005740~mitochondrial envelope	3	0.767263	0.877038	AT5G64970, AT3G62880, AT2G29080	206	241	13779	0.832635	1	0.997132	100
Annotation Cluster 54	Enrichment Score: 0.11041822559337473
Category	Term	Count	%	PValue	Genes	List Total	Pop Hits	Pop Total	Fold Enrichment	Bonferroni	Benjamini	FDR
INTERPRO	IPR007087:Zinc finger, C2H2-type	3	0.767263	0.752261	AT3G13810, AT5G26610, AT1G72050	327	172	20885	1.11399	1	1	100
INTERPRO	IPR015880:Zinc finger, C2H2-like	3	0.767263	0.776914	AT3G13810, AT5G26610, AT1G72050	327	181	20885	1.05859	1	1	100
SMART	SM00355:ZnF_C2H2	3	0.767263	0.798002	AT3G13810, AT5G26610, AT1G72050	126	181	7691	1.01171	1	0.999992	100
Annotation Cluster 55	Enrichment Score: 0.10179977646884175
Category	Term	Count	%	PValue	Genes	List Total	Pop Hits	Pop Total	Fold Enrichment	Bonferroni	Benjamini	FDR
GOTERM_MF_FAT	GO:0015405~P-P-bond-hydrolysis-driven transmembrane transporter activity	4	1.02302	0.752529	AT1G54350, AT3G62880, AT2G01320, AT4G29900	245	237	14806	1.01996	1	0.999439	100
GOTERM_MF_FAT	GO:0015399~primary active transmembrane transporter activity	4	1.02302	0.755061	AT1G54350, AT3G62880, AT2G01320, AT4G29900	245	238	14806	1.01567	1	0.999412	100
GOTERM_MF_FAT	GO:0042626~ATPase activity, coupled to transmembrane movement of substances	3	0.767263	0.812319	AT1G54350, AT2G01320, AT4G29900	245	185	14806	0.979989	1	0.999772	100
GOTERM_MF_FAT	GO:0043492~ATPase activity, coupled to movement of substances	3	0.767263	0.812319	AT1G54350, AT2G01320, AT4G29900	245	185	14806	0.979989	1	0.999772	100
GOTERM_MF_FAT	GO:0016820~hydrolase activity, acting on acid anhydrides, catalyzing transmembrane movement of substances	3	0.767263	0.826119	AT1G54350, AT2G01320, AT4G29900	245	191	14806	0.949204	1	0.999806	100
Annotation Cluster 56	Enrichment Score: 0.08489033695176733
Category	Term	Count	%	PValue	Genes	List Total	Pop Hits	Pop Total	Fold Enrichment	Bonferroni	Benjamini	FDR
GOTERM_MF_FAT	GO:0046873~metal ion transmembrane transporter activity	3	0.767263	0.700485	AT2G19600, AT1G60160, AT4G29900	245	147	14806	1.23332	1	0.998934	100
GOTERM_BP_FAT	GO:0030001~metal ion transport	4	1.02302	0.776797	AT2G19600, AT1G60160, AT5G50740, AT4G29900	227	252	13998	0.978813	1	0.999658	100
GOTERM_BP_FAT	GO:0006811~ion transport	7	1.79028	0.81217	AT1G77990, AT2G19600, AT1G60160, AT5G50740, AT4G35440, AT5G49960, AT4G29900	227	493	13998	0.875571	1	0.999798	100
GOTERM_MF_FAT	GO:0022890~inorganic cation transmembrane transporter activity	3	0.767263	0.897001	AT2G19600, AT1G60160, AT4G29900	245	231	14806	0.78484	1	0.999977	100
GOTERM_BP_FAT	GO:0006812~cation transport	4	1.02302	0.949296	AT2G19600, AT1G60160, AT5G50740, AT4G29900	227	383	13998	0.644023	1	0.999999	100
Annotation Cluster 57	Enrichment Score: 0.07453366180502406
Category	Term	Count	%	PValue	Genes	List Total	Pop Hits	Pop Total	Fold Enrichment	Bonferroni	Benjamini	FDR
GOTERM_BP_FAT	GO:0009639~response to red or far red light	3	0.767263	0.763701	AT5G24470, AT4G15090, AT2G26990	227	170	13998	1.08821	1	0.999582	100
GOTERM_BP_FAT	GO:0009416~response to light stimulus	6	1.53453	0.875955	AT4G27670, AT5G24470, AT2G30950, AT4G15090, AT2G26990, AT5G18570	227	466	13998	0.793973	1	0.999959	100
GOTERM_BP_FAT	GO:0009314~response to radiation	6	1.53453	0.893292	AT4G27670, AT5G24470, AT2G30950, AT4G15090, AT2G26990, AT5G18570	227	482	13998	0.767617	1	0.999975	100
Annotation Cluster 58	Enrichment Score: 0.07193691542701475
Category	Term	Count	%	PValue	Genes	List Total	Pop Hits	Pop Total	Fold Enrichment	Bonferroni	Benjamini	FDR
INTERPRO	IPR019775:WD40 repeat, conserved site	3	0.767263	0.763494	AT2G16405, AT3G49660, AT1G15750	327	176	20885	1.08867	1	1	100
INTERPRO	IPR019782:WD40 repeat 2	3	0.767263	0.826251	AT2G16405, AT3G49660, AT1G15750	327	202	20885	0.948542	1	1	100
SP_PIR_KEYWORDS	wd repeat	3	0.767263	0.826311	AT2G16405, AT3G49660, AT1G15750	387	217	26538	0.948023	1	0.997213	100
INTERPRO	IPR017986:WD40 repeat, region	3	0.767263	0.840384	AT2G16405, AT3G49660, AT1G15750	327	209	20885	0.916773	1	1	100
INTERPRO	IPR019781:WD40 repeat, subgroup	3	0.767263	0.851661	AT2G16405, AT3G49660, AT1G15750	327	215	20885	0.891188	1	1	100
INTERPRO	IPR001680:WD40 repeat	3	0.767263	0.887072	AT2G16405, AT3G49660, AT1G15750	327	237	20885	0.808462	1	1	100
INTERPRO	IPR015943:WD40/YVTN repeat-like	3	0.767263	0.88987	AT2G16405, AT3G49660, AT1G15750	327	239	20885	0.801697	1	1	100
SMART	SM00320:WD40	3	0.767263	0.902429	AT2G16405, AT3G49660, AT1G15750	126	237	7691	0.772654	1	1	100
Annotation Cluster 59	Enrichment Score: 0.03954374619858496
Category	Term	Count	%	PValue	Genes	List Total	Pop Hits	Pop Total	Fold Enrichment	Bonferroni	Benjamini	FDR
UP_SEQ_FEATURE	nucleotide phosphate-binding region:ATP	11	2.8133	0.739864	AT5G19010, AT3G02065, AT1G54350, AT5G61580, AT2G21660, AT2G17290, AT3G14720, AT2G30950, AT2G01320, AT2G29080, AT5G26667	135	773	8885	0.936563	1	1	100
SP_PIR_KEYWORDS	kinase	13	3.32481	0.755678	AT3G12780, AT2G17290, AT3G14720, AT2G21370, AT2G32850, AT5G19010, AT3G13690, AT3G03900, AT5G61580, AT2G21660, AT5G40440, AT4G17640, AT5G26667	387	970	26538	0.919028	1	0.994767	100
INTERPRO	IPR002290:Serine/threonine protein kinase	4	1.02302	0.765407	AT5G19010, AT2G17290, AT3G14720, AT5G40440	327	256	20885	0.997945	1	1	100
SMART	SM00220:S_TKc	4	1.02302	0.791794	AT5G19010, AT2G17290, AT3G14720, AT5G40440	126	256	7691	0.953745	1	0.999996	100
UP_SEQ_FEATURE	active site:Proton acceptor	7	1.79028	0.839851	AT5G19010, AT5G61580, AT2G21660, AT2G26260, AT2G17290, AT3G14720, AT4G38970	135	546	8885	0.84378	1	1	100
SP_PIR_KEYWORDS	serine/threonine-protein kinase	8	2.04604	0.886765	AT5G19010, AT3G13690, AT2G21660, AT2G17290, AT3G14720, AT5G56890, AT5G40440, AT2G32850	387	701	26538	0.782581	1	0.998962	100
INTERPRO	IPR008271:Serine/threonine protein kinase, active site	8	2.04604	0.9586	AT5G19010, AT2G21660, AT1G70740, AT2G17290, AT3G14720, AT5G56890, AT5G40440, AT2G32850	327	770	20885	0.663569	1	1	100
UP_SEQ_FEATURE	domain:Protein kinase	4	1.02302	0.959587	AT5G19010, AT2G21660, AT2G17290, AT3G14720	135	427	8885	0.616532	1	1	100
INTERPRO	IPR000719:Protein kinase, core	10	2.55754	0.969163	AT5G19010, AT3G13690, AT2G21660, AT1G70740, AT2G17290, AT3G14720, AT5G16810, AT5G56890, AT5G40440, AT2G32850	327	970	20885	0.658438	1	1	100
UP_SEQ_FEATURE	binding site:ATP	4	1.02302	0.969955	AT5G19010, AT2G21660, AT2G17290, AT3G14720	135	452	8885	0.582432	1	1	100
INTERPRO	IPR017442:Serine/threonine protein kinase-related	8	2.04604	0.97399	AT5G19010, AT3G13690, AT1G70740, AT2G17290, AT3G14720, AT5G56890, AT5G40440, AT2G32850	327	820	20885	0.623107	1	1	100
GOTERM_BP_FAT	GO:0006468~protein amino acid phosphorylation	11	2.8133	0.980877	AT5G19010, AT3G13690, AT2G21660, AT1G70740, AT2G17290, AT3G14720, AT5G16810, AT5G56890, AT4G17640, AT5G40440, AT2G32850	227	1065	13998	0.636918	1	1	100
GOTERM_MF_FAT	GO:0004674~protein serine/threonine kinase activity	10	2.55754	0.982517	AT5G19010, AT3G13690, AT5G21170, AT2G21660, AT1G70740, AT2G17290, AT3G14720, AT5G56890, AT5G40440, AT2G32850	245	975	14806	0.619822	1	1	100
GOTERM_BP_FAT	GO:0006796~phosphate metabolic process	13	3.32481	0.987745	AT1G70740, AT2G17290, AT3G14720, AT5G16480, AT2G32850, AT5G19010, AT3G13690, AT2G21660, AT5G16810, AT5G56890, AT5G40440, AT4G17640, AT3G06110	227	1273	13998	0.629731	1	1	100
GOTERM_BP_FAT	GO:0006793~phosphorus metabolic process	13	3.32481	0.987855	AT1G70740, AT2G17290, AT3G14720, AT5G16480, AT2G32850, AT5G19010, AT3G13690, AT2G21660, AT5G16810, AT5G56890, AT5G40440, AT4G17640, AT3G06110	227	1274	13998	0.629237	1	1	100
INTERPRO	IPR017441:Protein kinase, ATP binding site	6	1.53453	0.988042	AT5G19010, AT2G21660, AT2G17290, AT3G14720, AT5G56890, AT5G40440	327	715	20885	0.535959	1	1	100
GOTERM_MF_FAT	GO:0004672~protein kinase activity	11	2.8133	0.989767	AT5G19010, AT3G13690, AT5G21170, AT2G21660, AT1G70740, AT2G17290, AT3G14720, AT5G16810, AT5G56890, AT5G40440, AT2G32850	245	1110	14806	0.598882	1	1	100
GOTERM_BP_FAT	GO:0016310~phosphorylation	11	2.8133	0.993535	AT5G19010, AT3G13690, AT2G21660, AT1G70740, AT2G17290, AT3G14720, AT5G16810, AT5G56890, AT4G17640, AT5G40440, AT2G32850	227	1178	13998	0.575821	1	1	100
Annotation Cluster 60	Enrichment Score: 0.039193670370170214
Category	Term	Count	%	PValue	Genes	List Total	Pop Hits	Pop Total	Fold Enrichment	Bonferroni	Benjamini	FDR
SP_PIR_KEYWORDS	iron	8	2.04604	0.814212	AT2G27210, AT4G15110, AT1G06620, AT5G43850, AT3G14690, AT4G21200, AT3G48320, AT4G14710	387	631	26538	0.869396	1	0.99682	100
INTERPRO	IPR017973:Cytochrome P450, C-terminal region	3	0.767263	0.860501	AT4G15110, AT3G14690, AT3G48320	327	220	20885	0.870934	1	1	100
INTERPRO	IPR002401:Cytochrome P450, E-class, group I	3	0.767263	0.868857	AT4G15110, AT3G14690, AT3G48320	327	225	20885	0.85158	1	1	100
SP_PIR_KEYWORDS	Monooxygenase	3	0.767263	0.884943	AT4G15110, AT3G14690, AT3G48320	387	253	26538	0.813126	1	0.999018	100
INTERPRO	IPR001128:Cytochrome P450	3	0.767263	0.896588	AT4G15110, AT3G14690, AT3G48320	327	244	20885	0.785268	1	1	100
GOTERM_MF_FAT	GO:0019825~oxygen binding	3	0.767263	0.89837	AT4G15110, AT3G14690, AT3G48320	245	232	14806	0.781457	1	0.999976	100
GOTERM_MF_FAT	GO:0020037~heme binding	4	1.02302	0.947089	AT4G14965, AT4G15110, AT3G14690, AT3G48320	245	372	14806	0.649813	1	0.999997	100
SP_PIR_KEYWORDS	heme	3	0.767263	0.960071	AT4G15110, AT3G14690, AT3G48320	387	341	26538	0.603287	1	0.999947	100
GOTERM_MF_FAT	GO:0046906~tetrapyrrole binding	4	1.02302	0.963662	AT4G14965, AT4G15110, AT3G14690, AT3G48320	245	402	14806	0.60132	1	0.999999	100
GOTERM_MF_FAT	GO:0009055~electron carrier activity	6	1.53453	0.985147	AT3G06810, AT1G06290, AT4G15110, AT1G20020, AT3G14690, AT3G48320	245	656	14806	0.552738	1	1	100
COG_ONTOLOGY	Secondary metabolites biosynthesis, transport, and catabolism	3	0.767263	0.989346	AT4G15110, AT3G14690, AT3G48320	59	274	2563	0.475628	1	1	100
Annotation Cluster 61	Enrichment Score: 0.0021530228306818355
Category	Term	Count	%	PValue	Genes	List Total	Pop Hits	Pop Total	Fold Enrichment	Bonferroni	Benjamini	FDR
SP_PIR_KEYWORDS	disulfide bond	6	1.53453	0.990076	AT3G26060, AT5G09640, AT3G12500, AT1G09560, AT2G21660, AT1G20020	387	787	26538	0.522798	1	0.999999	100
UP_SEQ_FEATURE	disulfide bond	6	1.53453	0.990192	AT3G26060, AT5G09640, AT3G12500, AT1G09560, AT2G21660, AT1G20020	135	746	8885	0.529342	1	1	100
SP_PIR_KEYWORDS	signal	5	1.27877	1	AT5G09640, AT3G12500, AT1G09560, AT2G21660, AT4G17740	387	1518	26538	0.225868	1	1	100
UP_SEQ_FEATURE	signal peptide	5	1.27877	1	AT5G09640, AT3G12500, AT1G09560, AT2G21660, AT4G17740	135	1515	8885	0.217211	1	1	100

## Sheet: Tsh1_vs_C1(S2vsS1 +)annotation_
chromosome	start	end	strand	AStype	sample1_alt_reads	sample1_model_reads	sample1_ratio	sample2_alt_reads	sample2_model_reads	sample2_ratio	sample2_vs_sample1_diff (= sample2_ratio- sample1_ratio)	isoform	pvalue	tomato_gene	tair	genesymbol	product
SL2.40ch01	200252	205089	-	3pMXE	0	343	0	41	21	0.66	0.66	Solyc01g005280.2.1	6.22413e-41	Solyc01g005280.2	AT1G14820	--	--
SL2.40ch01	200252	209334	-	3pMXE	0	318	0	43	4	0.91	0.91	Solyc01g005290.2.1	9.38878e-52	Solyc01g005290.2	AT1G14820	--	--
SL2.40ch01	822978	826524	-	5pMXE	6	106	0.05	38	4	0.9	0.85	Solyc01g006190.2.1	3.6802e-25	Solyc01g006190.2	AT3G58040	SINAT2	seven in absentia of Arabidopsis 2
SL2.40ch01	12041393	12041659	+	5pMXE	0	15	0	7	0	0.22	0.22	Solyc01g014330.2.1	5.86359e-06	Solyc01g014330.2	AT1G68040	--	--
SL2.40ch01	27983415	27984291	+	ES	4	124	0.03	6	6	0.5	0.47	Solyc01g020240.2.1	1.76615e-05	Solyc01g020240.2	AT1G09290	--	--
SL2.40ch01	49648653	49650964	-	ES	0	57	0	5	8	0.38	0.38	Solyc01g056810.2.1	0.000106337	Solyc01g056810.2	AT3G03800	SYP131	syntaxin of plants 131
SL2.40ch01	73953412	73970439	-	5pMXE	0	342	0	16	13	0.55	0.55	Solyc01g087250.2.1	1.53019e-20	Solyc01g087250.2	AT3G63520	NCED1
SL2.40ch01	77551019	77551602	+	5pMXE	0	3	0	12	2	0.85	0.85	Solyc01g094240.2.1	0.0147059	Solyc01g094240.2	AT3G61220	SDR1	short-chain dehydrogenase/reductase 1
SL2.40ch01	78941601	78942168	+	5pMXE	0	24	0	11	0	0.57	0.57	Solyc01g096070.2.1	2.39678e-09	Solyc01g096070.2	AT3G61830	ARF18	auxin response factor 18
SL2.40ch01	81302910	81304047	+	ES	0	152	0	7	18	0.28	0.28	Solyc01g099260.2.1	5.0195e-07	Solyc01g099260.2	AT3G05345	--	--
SL2.40ch01	82557162	82570543	+	3pMXE	0	126	0	12	29	0.29	0.29	Solyc01g100900.2.1	1.20507e-08	Solyc01g100900.2	AT1G09380	UMAMIT25	Usually multiple acids move in and out Transporters 25
SL2.40ch01	82978026	82984708	+	3pMXE	0	28	0	18	40	0.31	0.31	Solyc01g102390.2.1	0.000419292	Solyc01g102390.2	AT1G09560	PDGLP1	PLASMODESMAL GERMIN-LIKE PROTEIN 1
SL2.40ch01	84860630	84872246	-	3pMXE	0	629	0	73	156	0.31	0.31	Solyc01g104700.2.1	7.57621e-47	Solyc01g104700.2	AT5G55190	RAN3	RAN GTPase 3
SL2.40ch02	1385160	1386900	+	ES	3	94	0.03	5	10	0.26	0.23	Solyc02g005180.2.1	0.000981504	Solyc02g005180.2	AT1G54730	--	--
SL2.40ch02	24525433	24537736	+	3pMXE	0	5	0	24	0	1	1	Solyc02g050140.2.1	8.4207e-06	Solyc02g050140.2	AT5G23390	--	--
SL2.40ch02	41129139	41132755	+	5pMXE	0	309	0	20	50	0.28	0.28	Solyc02g082930.2.1	1.75428e-16	Solyc02g082930.2	AT3G12500	PR3	PATHOGENESIS-RELATED 3
SL2.40ch02	43709638	43710814	+	ES	2	283	0.01	30	76	0.28	0.27	Solyc02g086460.2.1	1.02728e-16	Solyc02g086460.2	AT5G40450	--	--
SL2.40ch02	44758342	44758697	+	ES	0	23	0	7	0	0.46	0.46	Solyc02g087940.2.1	4.91207e-07	Solyc02g087940.2	AT1G20770	--	--
SL2.40ch02	44955609	44967982	-	3pMXE	0	73	0	12	15	0.44	0.44	Solyc02g088230.2.1	1.65494e-08	Solyc02g088230.2	AT1G14040	--	--
SL2.40ch02	45189645	45194300	-	5pMXE	1	11	0.08	8	3	0.72	0.64	Solyc02g088560.2.1	0.00275946	Solyc02g088560.2	AT5G15410	DND1	DEFENSE NO DEATH 1
SL2.40ch02	45940321	45941864	+	ES	0	254	0	18	53	0.25	0.25	Solyc02g089600.2.1	1.96364e-13	Solyc02g089600.2	AT5G38720	--	--
SL2.40ch02	47227281	47236863	-	3pMXE	0	9	0	23	0	1	1	Solyc02g091330.2.1	3.56521e-08	Solyc02g091330.2	AT1G66510	--	--
SL2.40ch02	47555235	47555433	+	3pMXE	8	6	0.57	32	2	0.94	0.37	Solyc02g091730.1.1	0.00478171	Solyc02g091730.1	AT2G22720	--	--
SL2.40ch03	145999	152500	-	5pMXE	0	661	0	37	18	0.66	0.66	Solyc03g005250.2.1	1.1928e-48	Solyc03g005250.2	AT3G22890	APS1	ATP sulfurylase 1
SL2.40ch03	798232	799213	-	5pMXE	100	35	0.71	25	0	1	0.29	Solyc03g006140.2.1	0.00255614	Solyc03g006140.2	AT1G07380	--	--
SL2.40ch03	1097985	1098659	+	ES	10	7	0.58	25	0	1	0.42	Solyc03g006520.2.1	0.000720875	Solyc03g006520.2	AT4G21660	--	--
SL2.40ch03	10604720	10605445	-	ES	0	23	0	6	5	0.54	0.54	Solyc03g034400.2.1	0.000343519	Solyc03g034400.2	AT1G71140	--	--
SL2.40ch03	32565035	32565321	+	ES	5	146	0.03	9	22	0.29	0.26	Solyc03g063600.2.1	4.42821e-05	Solyc03g063600.2	AT3G57550	GK-2	GUANYLATE KINAS 2
SL2.40ch03	46543861	46577683	+	5pMXE	0	14	0	8	6	0.57	0.57	Solyc03g083190.1.1	0.00193237	Solyc03g083190.1	AT5G24280	GMI1	GAMMA-IRRADIATION AND MITOMYCIN C INDUCED 1
SL2.40ch03	56614493	56621307	-	3pMXE	2	138	0.01	12	33	0.26	0.25	Solyc03g112010.2.1	7.61651e-07	Solyc03g112010.2	AT3G48320	CYP71A21	cytochrome P450, family 71, subfamily A, polypeptide 21
SL2.40ch03	61609767	61616132	+	5pMXE	0	76	0	17	55	0.23	0.23	Solyc03g118720.2.1	1.59832e-06	Solyc03g118720.2	AT3G17980	C2	C2 domain
SL2.40ch03	63628938	63636937	-	5pMXE	0	97	0	5	1	0.83	0.83	Solyc03g121490.2.1	6.85391e-08	Solyc03g121490.2
SL2.40ch04	2877082	2879090	+	ES	0	117	0	5	0	0.33	0.33	Solyc04g009470.2.1	4.82421e-09	Solyc04g009470.2	AT1G15780	NRB4	Non-Recognition-of-BTH 4
SL2.40ch04	3168923	3174638	-	5pMXE	0	24	0	7	0	0.87	0.87	Solyc04g009850.2.1	3.8029e-07	Solyc04g009850.2	AT1G06620	--	--
SL2.40ch04	3400465	3404833	+	ES	0	36	0	6	0	1	1	Solyc04g010110.2.1	1.90629e-07	Solyc04g010110.2	AT5G54010	--	--
SL2.40ch04	52533026	52533297	+	ES	0	77	0	6	16	0.27	0.27	Solyc04g054900.2.1	6.65873e-05	Solyc04g054900.2	AT5G65120	--	--
SL2.40ch04	58439686	58443694	+	5pMXE	5	16	0.23	9	0	1	0.77	Solyc04g074970.2.1	0.00013993	Solyc04g074970.2
SL2.40ch04	61347302	61347383	-	ES	0	8	0	9	0	1	1	Solyc04g079220.1.1	4.11353e-05	Solyc04g079220.1	AT4G37050	PLP4	PATATIN-like protein 4
SL2.40ch05	437646	439018	-	ES	1	4	0.2	8	0	0.66	0.46	Solyc05g005620.2.1	0.00699301	Solyc05g005620.2	AT1G60200	--	--
SL2.40ch05	2391356	2392318	+	ES	0	150	0	11	29	0.26	0.26	Solyc05g007970.2.1	1.06394e-08	Solyc05g007970.2	AT2G01490	PAHX	phytanoyl-CoA 2-hydroxylase
SL2.40ch05	4226043	4232844	-	5pMXE	0	22	0	12	4	0.75	0.75	Solyc05g010020.2.1	6.72213e-07	Solyc05g010020.2
SL2.40ch05	60214733	60220534	-	5pMXE	0	87	0	7	28	0.2	0.2	Solyc05g050850.2.1	0.00010039	Solyc05g050850.2
SL2.40ch05	64460320	64462524	+	ES	1	18	0.05	5	2	0.5	0.45	Solyc05g055830.2.1	0.00176345	Solyc05g055830.2
SL2.40ch06	2965897	2976286	+	5pMXE	0	624	0	138	39	0.77	0.77	Solyc06g009040.2.1	9.55549e-120	Solyc06g009040.2	AT4G02520	GSTF2	glutathione S-transferase PHI 2
SL2.40ch06	14497977	14499901	-	ES	0	42	0	9	29	0.23	0.23	Solyc06g019200.2.1	0.000702938	Solyc06g019200.2	AT5G05740	EGY2	ethylene-dependent gravitropism-deficient and yellow-green-like 2
SL2.40ch06	35227099	35227951	-	ES	1	16	0.06	11	20	0.34	0.28	Solyc06g060800.2.1	0.0353699	Solyc06g060800.2	AT4G16770	--	--
SL2.40ch06	36534837	36538619	-	5pMXE	41	51	0.44	16	5	0.76	0.32	Solyc06g064460.2.1	0.0143024	Solyc06g064460.2	AT3G62870	--	--
SL2.40ch07	137485	139312	+	ES	1	46	0.02	6	11	0.35	0.33	Solyc07g005120.2.1	0.00096765	Solyc07g005120.2	AT5G58200	--	--
SL2.40ch07	356977	366428	-	3pMXE	0	100	0	7	25	0.21	0.21	Solyc07g005460.2.1	2.85604e-05	Solyc07g005460.2	AT5G58003	CPL4	C-terminal domain phosphatase-like 4
SL2.40ch07	1479861	1480653	+	ES	0	59	0	6	0	1	1	Solyc07g006620.2.1	1.21067e-08	Solyc07g006620.2	AT5G57670	--	--
SL2.40ch07	55202504	55205380	+	ES	0	94	0	10	26	0.27	0.27	Solyc07g044830.2.1	9.5415e-07	Solyc07g044830.2	AT4G14965	MAPR4	membrane-associated progesterone binding protein 4
SL2.40ch07	60809594	60828324	-	3pMXE	0	239	0	34	4	0.89	0.89	Solyc07g055490.2.1	1.62679e-39	Solyc07g055490.2	AT3G14690	CYP72A15	cytochrome P450, family 72, subfamily A, polypeptide 15
SL2.40ch07	61615162	61623617	+	3pMXE	0	362	0	19	0	1	1	Solyc07g056450.2.1	1.76065e-32	Solyc07g056450.2	AT1G17180	GSTU25	glutathione S-transferase TAU 25
SL2.40ch07	61617260	61623617	+	3pMXE	0	383	0	45	6	0.88	0.88	Solyc07g056460.2.1	4.70605e-55	Solyc07g056460.2	AT1G78380	GSTU19	glutathione S-transferase TAU 19
SL2.40ch07	61620505	61623617	+	3pMXE	0	373	0	66	26	0.71	0.71	Solyc07g056470.2.1	3.48271e-59	Solyc07g056470.2	AT1G78380	GSTU19	glutathione S-transferase TAU 19
SL2.40ch07	63288282	63288715	-	ES	0	6	0	9	0	1	1	Solyc07g063650.2.1	0.0001998	Solyc07g063650.2	AT3G20630	UBP14	ubiquitin-specific protease 14
SL2.40ch07	63870284	63875305	-	5pMXE	10	5	0.66	15	0	1	0.34	Solyc07g064560.2.1	0.0421456	Solyc07g064560.2	AT5G54930	--	--
SL2.40ch07	64823435	64826338	+	ES	2	77	0.03	8	18	0.3	0.27	Solyc07g066070.2.1	0.000175591	Solyc07g066070.2	AT5G56140	--	--
SL2.40ch08	991206	994258	-	5pMXE	0	39	0	5	20	0.2	0.2	Solyc08g006330.2.1	0.00696831	Solyc08g006330.2	AT2G43840	UGT74F1	UDP-glycosyltransferase 74 F1
SL2.40ch08	29461009	29468785	+	ES	0	73	0	6	24	0.2	0.2	Solyc08g042140.2.1	0.000415274	Solyc08g042140.2	AT1G54680	--	--
SL2.40ch08	53072485	53082217	+	3pMXE	0	10	0	8	0	0.88	0.88	Solyc08g066970.2.1	2.2853e-05	Solyc08g066970.2	AT4G32272	--	--
SL2.40ch08	58782691	58786368	+	5pMXE	1	1427	0	137	414	0.24	0.24	Solyc08g077720.2.1	1.02414e-80	Solyc08g077720.2	AT3G10950	--	--
SL2.40ch08	58981848	58992124	-	3pMXE	0	80	0	35	21	0.62	0.62	Solyc08g077930.2.1	3.58494e-18	Solyc08g077930.2	AT5G03290	IDH-V	isocitrate dehydrogenase V
SL2.40ch09	1429665	1436719	+	3pMXE	1	809	0	906	54	0.94	0.94	Solyc09g007910.2.1	0	Solyc09g007910.2	AT2G37040	PAL1	PHE ammonia lyase 1
SL2.40ch09	64491564	64510683	+	5pMXE	0	242	0	450	1041	0.3	0.3	Solyc09g084440.2.1	4.64787e-35	Solyc09g084440.2	AT2G38870	--	--
SL2.40ch09	64491564	64521647	+	5pMXE	0	242	0	21	46	0.23	0.23	Solyc09g084450.2.1	6.82583e-16	Solyc09g084450.2	AT2G38870	--	--
SL2.40ch09	64491564	64530791	+	5pMXE	0	240	0	542	642	0.34	0.34	Solyc09g084470.2.1	6.66505e-57	Solyc09g084470.2	AT2G38870	--	--
SL2.40ch09	64555276	64559563	+	5pMXE	0	90	0	6	0	1	1	Solyc09g089500.2.1	1.07869e-09	Solyc09g089500.2	AT2G38870	--	--
SL2.40ch09	64555276	64573644	+	5pMXE	0	94	0	22	19	0.34	0.34	Solyc09g089520.2.1	2.28057e-14	Solyc09g089520.2	AT2G38870	--	--
SL2.40ch09	64566732	64573644	+	5pMXE	0	147	0	22	19	0.34	0.34	Solyc09g089520.2.1	9.18503e-18	Solyc09g089520.2	AT2G38870	--	--
SL2.40ch09	67480330	67482803	+	ES	0	8	0	7	4	0.63	0.63	Solyc09g098370.2.1	0.0128205	Solyc09g098370.2	AT1G48360	--	--
SL2.40ch10	1733862	1737227	+	ES	0	68	0	14	14	0.5	0.5	Solyc10g007340.2.1	1.67644e-09	Solyc10g007340.2	AT1G78810	--	--
SL2.40ch10	3653140	3671457	+	3pMXE	0	7	0	7	0	0.63	0.63	Solyc10g009500.2.1	0.000582751	Solyc10g009500.2	AT1G09510	--	--
SL2.40ch10	4379657	4381701	+	ES	6	8	0.42	13	0	1	0.58	Solyc10g012050.2.1	0.00193237	Solyc10g012050.2	AT4G00290	--	--
SL2.40ch10	17831276	17841791	-	3pMXE	48	16	0.75	46	0	0.97	0.22	Solyc10g037900.1.1	0.000144084	Solyc10g037900.1	AT2G44760	--	--
SL2.40ch10	30024660	30035903	+	ES	2	37	0.05	5	7	0.38	0.33	Solyc10g045540.1.1	0.00538717	Solyc10g045540.1	AT1G56440	TPR5	tetratricopeptide repeat 5
SL2.40ch10	33597756	33598865	-	ES	0	186	0	12	11	0.52	0.52	Solyc10g046930.1.1	1.28622e-13	Solyc10g046930.1	AT4G25730	--	--
SL2.40ch10	52882519	52885785	-	5pMXE	0	1297	0	92	87	0.24	0.24	Solyc10g055780.1.1	2.66614e-96	Solyc10g055780.1	AT3G12500	PR3	PATHOGENESIS-RELATED 3
SL2.40ch10	52882519	52892422	-	5pMXE	0	546	0	100	87	0.26	0.26	Solyc10g055780.1.1	2.49826e-71	Solyc10g055780.1	AT3G12500	PR3	PATHOGENESIS-RELATED 3
SL2.40ch10	52882519	52911074	-	5pMXE	0	408	0	92	87	0.24	0.24	Solyc10g055780.1.1	1.90974e-57	Solyc10g055780.1	AT3G12500	PR3	PATHOGENESIS-RELATED 3
SL2.40ch10	52885938	52892672	-	5pMXE	0	433	0	77	157	0.3	0.3	Solyc10g055800.1.1	6.47103e-40	Solyc10g055800.1	AT3G12500	PR3	PATHOGENESIS-RELATED 3
SL2.40ch10	59800255	59802521	+	ES	0	12	0	6	8	0.42	0.42	Solyc10g078750.1.1	0.0170569	Solyc10g078750.1	AT3G12130	--	--
SL2.40ch10	61217670	61218176	-	ES	0	198	0	9	36	0.2	0.2	Solyc10g080680.1.1	1.26451e-07	Solyc10g080680.1	AT3G03900	APK3	adenosine-5'-phosphosulfate (APS) kinase 3
SL2.40ch10	64055638	64056533	-	ES	0	15	0	5	6	0.45	0.45	Solyc10g085610.1.1	0.00702341	Solyc10g085610.1	AT3G52870	--	--
SL2.40ch10	64676109	64679103	-	5pMXE	0	36	0	12	23	0.34	0.34	Solyc10g086560.1.1	6.51776e-05	Solyc10g086560.1	AT5G02200	FHL	far-red-elongated hypocotyl1-like
SL2.40ch11	50820309	50827749	+	3pMXE	0	15	0	5	0	0.62	0.62	Solyc11g069130.1.1	6.44995e-05	Solyc11g069130.1
SL2.40ch12	2247343	2247556	-	ES	0	250	0	44	70	0.38	0.38	Solyc12g008940.1.1	6.53313e-26	Solyc12g008940.1	AT2G19480	NFA2	NUCLEOSOME/CHROMATIN ASSEMBLY FACTOR GROUP A 2
SL2.40ch12	43507606	43509463	+	5pMXE	0	137	0	7	0	1	1	Solyc12g042700.1.1	4.552e-12	Solyc12g042700.1	AT4G22000	--	--
SL2.40ch12	49506253	49510266	+	3pMXE	15	21	0.2	26	0	0.41	0.21	Solyc12g062250.1.1	3.25351e-07	Solyc12g062250.1	AT3G01510	LSF1	like SEX4 1
SL2.40ch12	61998668	61999374	-	ES	0	33	0	12	13	0.48	0.48	Solyc12g088070.1.1	5.83127e-06	Solyc12g088070.1	AT1G09920	--	--
SL2.40ch01	86917025	86917126	+	cassetteExon	0	21	0	12	32	0.27	0.27	Solyc01g107700.2.1	0.00628951	Solyc01g107700.2	AT4G35220	--	--
SL2.40ch03	56711783	56711953	-	cassetteExon	0	47	0	29	96	0.23	0.23	Solyc03g112160.2.1	5.00449e-05	Solyc03g112160.2	AT5G26990	--	--
SL2.40ch04	33634802	33634960	-	cassetteExon	0	123	0	112	22	0.83	0.83	Solyc04g045620.2.1	6.74618e-51	Solyc04g045620.2
SL2.40ch04	61230296	61230808	-	cassetteExon	0	19	0	33	0	1	1	Solyc04g079040.2.1	1.30958e-14	Solyc04g079040.2	AT5G09640	SNG2	SINAPOYLGLUCOSE ACCUMULATOR 2
SL2.40ch05	11757853	11758144	-	MXE|11756260|11757800	0	56	0	8	17	0.32	0.32	Solyc05g015710.2.1	3.36266e-05	Solyc05g015710.2	AT1G27290	--	--
SL2.40ch05	11757800	11757853	-	cassetteExon	0	8	0	10	2	0.83	0.83	Solyc05g015710.2.1	0.000714456	Solyc05g015710.2	AT1G27290	--	--
SL2.40ch06	45268914	45268987	-	cassetteExon	0	4	0	14	4	0.77	0.77	Solyc06g083630.2.1	0.00956938	Solyc06g083630.2	AT1G30890	--	--
SL2.40ch06	45268914	45269005	-	cassetteExon	0	4	0	12	4	0.75	0.75	Solyc06g083630.2.1	0.0144479	Solyc06g083630.2	AT1G30890	--	--
SL2.40ch07	62760906	62766262	+	MXE|62767128|62768487	0	9	0	5	2	0.71	0.71	Solyc07g062910.2.1	0.00480769	Solyc07g062910.2	AT5G53940	--	--
SL2.40ch07	62766262	62767128	+	cassetteExon	0	46	0	5	4	0.55	0.55	Solyc07g062910.2.1	3.62198e-05	Solyc07g062910.2	AT5G53940	--	--
SL2.40ch09	8606753	8606785	-	cassetteExon	0	136	0	90	316	0.22	0.22	Solyc09g015360.2.1	5.22353e-13	Solyc09g015360.2	AT5G59610	--	--
SL2.40ch09	56139324	56139387	+	cassetteExon	0	19	0	18	28	0.39	0.39	Solyc09g061860.2.1	0.000668548	Solyc09g061860.2	AT3G07020	UGT80A2	UDP-glucosyl transferase 80A2
SL2.40ch12	3473372	3473572	-	cassetteExon	0	8	0	19	0	1	1	Solyc12g010450.1.1	4.50435e-07	Solyc12g010450.1	AT2G25620	DBP1	DNA-binding protein phosphatase 1
SL2.40ch00	8818909	8818992	+	A3SS	1	32	0.03	10	31	0.24	0.21	Solyc00g009110.2.1	0.0181274	Solyc00g009110.2	AT1G71710	--	--
SL2.40ch01	310362	310724	+	A3SS	0	3	0	30	15	0.66	0.66	Solyc01g005440.2.1	0.0471785	Solyc01g005440.2	AT3G17860	TIFY6B
SL2.40ch01	830243	831941	+	A3SS	0	5	0	6	4	0.6	0.6	Solyc01g006200.2.1	0.043956	Solyc01g006200.2
SL2.40ch01	70961723	70961903	-	A3SS	4	35	0.1	53	12	0.77	0.67	Solyc01g079360.2.1	3.50682e-13	Solyc01g079360.2	AT2G34830	WRKY35	WRKY DNA-binding protein 35
SL2.40ch01	77680700	77681262	+	A3SS	0	105	0	11	35	0.22	0.22	Solyc01g094420.2.1	8.30953e-07	Solyc01g094420.2	AT1G31150	--	--
SL2.40ch01	81918046	81918138	+	A3SS	13	15	0.46	27	8	0.77	0.31	Solyc01g100050.2.1	0.017724	Solyc01g100050.2	AT5G27030	TPR3	TOPLESS-related 3
SL2.40ch01	85148213	85148581	-	A3SS	10	9	0.52	26	5	0.83	0.31	Solyc01g105120.2.1	0.024685	Solyc01g105120.2	AT5G64170	--	--
SL2.40ch01	87824384	87824501	+	A3SS	0	3	0	5	0	1	1	Solyc01g108930.2.1	0.0178571	Solyc01g108930.2	AT4G33280	--	--
SL2.40ch01	89039388	89039490	-	A3SS	1	3	0.25	6	0	1	0.75	Solyc01g110640.1.1	0.0333333	Solyc01g110640.1	AT4G35520	MLH3	MUTL protein homolog 3
SL2.40ch01	89112209	89112416	-	A3SS	4	30	0.12	6	1	0.85	0.73	Solyc01g110820.2.1	0.000294903	Solyc01g110820.2	AT1G09230	--	--
SL2.40ch02	18922560	18922675	+	A3SS	5	24	0.17	27	6	0.81	0.64	Solyc02g032330.2.1	5.38782e-07	Solyc02g032330.2	AT2G26260	AT3BETAHSD/D2	3beta-hydroxysteroid-dehydrogenase/decarboxylase isoform 2
SL2.40ch02	28785921	28789052	-	A3SS	0	17	0	5	6	0.45	0.45	Solyc02g062520.2.1	0.00470085	Solyc02g062520.2	AT3G52260	--	--
SL2.40ch02	31899300	31900017	+	A3SS	0	38	0	30	10	0.75	0.75	Solyc02g067090.2.1	2.60699e-13	Solyc02g067090.2	AT1G13030	--	--
SL2.40ch02	32953922	32956767	-	A3SS	13	66	0.16	26	42	0.38	0.22	Solyc02g068420.2.1	0.0045967	Solyc02g068420.2	AT2G40430	--	--
SL2.40ch02	35178819	35179170	+	A3SS	0	10	0	23	7	0.76	0.76	Solyc02g071120.2.1	2.29431e-05	Solyc02g071120.2	AT2G34410	RWA3	REDUCED WALL ACETYLATION 3
SL2.40ch02	38219247	38219779	-	A3SS	4	12	0.25	17	11	0.6	0.35	Solyc02g079020.2.1	0.0306919	Solyc02g079020.2	AT2G30470	VAL1	VP1/ABI3-LIKE 1
SL2.40ch02	42904996	42905070	-	A3SS	17	488	0.03	10	25	0.28	0.25	Solyc02g085420.2.1	1.36473e-06	Solyc02g085420.2	AT3G50670	U1SNRNP
SL2.40ch03	6824292	6824624	-	A3SS	0	5	0	9	5	0.64	0.64	Solyc03g019950.2.1	0.0325077	Solyc03g019950.2	AT1G73390	--	--
SL2.40ch03	7226118	7228011	+	A3SS	15	78	0.16	8	14	0.36	0.2	Solyc03g025420.2.1	0.0418929	Solyc03g025420.2	AT3G61415	SK21	SKP1-like 21
SL2.40ch03	16288528	16289373	-	A3SS	13	45	0.22	4	2	0.66	0.44	Solyc03g046350.2.1	0.0383597	Solyc03g046350.2	AT5G38720	--	--
SL2.40ch03	20504836	20505030	+	A3SS	0	176	0	30	0	1	1	Solyc03g058190.2.1	9.37409e-37	Solyc03g058190.2	AT5G13650	SVR3	SUPPRESSOR OF VARIEGATION 3
SL2.40ch03	45208558	45212446	-	A3SS	0	28	0	5	11	0.23	0.23	Solyc03g079850.2.1	0.00402207	Solyc03g079850.2	AT5G05930	GC1	guanylyl cyclase 1
SL2.40ch03	45884988	45885281	+	A3SS	0	56	0	16	42	0.27	0.27	Solyc03g082390.2.1	9.43001e-06	Solyc03g082390.2	AT1G32790	CID11	CTC-interacting domain 11
SL2.40ch03	46370125	46370208	-	A3SS	38	472	0.07	49	108	0.31	0.24	Solyc03g082970.2.1	9.40771e-13	Solyc03g082970.2	AT5G24314	TAC7
SL2.40ch03	58678504	58680220	+	A3SS	4	27	0.13	14	21	0.4	0.27	Solyc03g114720.2.1	0.0252048	Solyc03g114720.2	AT5G08130	BIM1
SL2.40ch03	60981977	60982049	-	A3SS	11	28	0.28	43	33	0.56	0.28	Solyc03g117950.2.1	0.0054935	Solyc03g117950.2	AT5G51070	SAG15	SENESCENCE ASSOCIATED GENE 15
SL2.40ch04	1148916	1148992	+	A3SS	2	24	0.08	22	55	0.28	0.2	Solyc04g007470.2.1	0.0327877	Solyc04g007470.2	AT1G68190	BBX27	B-box domain protein 27
SL2.40ch04	1375908	1376025	-	A3SS	2	68	0.03	6	7	0.46	0.43	Solyc04g007690.2.1	0.000108144	Solyc04g007690.2	AT1G70940	PIN3	PIN-FORMED 3
SL2.40ch04	6619670	6620495	+	A3SS	4	7	0.36	10	0	1	0.64	Solyc04g016010.2.1	0.00386997	Solyc04g016010.2	AT2G41680	NTRC	NADPH-dependent thioredoxin reductase C
SL2.40ch04	54967337	54967819	+	A3SS	0	50	0	10	37	0.21	0.21	Solyc04g064700.2.1	0.000411727	Solyc04g064700.2	AT4G08350	GTA2	global transcription factor group A2
SL2.40ch04	55880107	55881926	+	A3SS	4	27	0.13	57	26	0.68	0.55	Solyc04g071350.2.1	1.09083e-07	Solyc04g071350.2	AT1G76850	SEC5A	exocyst complex component sec5
SL2.40ch04	56824529	56825376	-	A3SS	0	15	0	13	28	0.31	0.31	Solyc04g072230.2.1	0.0121606	Solyc04g072230.2	AT1G71810	--	--
SL2.40ch04	57225900	57226025	-	A3SS	9	14	0.27	12	4	0.75	0.48	Solyc04g072670.2.1	0.0491898	Solyc04g072670.2	AT4G39680	--	--
SL2.40ch04	58303157	58303241	-	A3SS	0	162	0	20	1	0.95	0.95	Solyc04g074800.2.1	8.45583e-26	Solyc04g074800.2	AT5G30490	--	--
SL2.40ch05	2483642	2483798	+	A3SS	78	362	0.17	168	88	0.65	0.48	Solyc05g008060.2.1	5.20976e-37	Solyc05g008060.2	AT1G70940	PIN3	PIN-FORMED 3
SL2.40ch05	15575262	15576549	+	A3SS	0	21	0	11	0	1	1	Solyc05g016330.2.1	7.75047e-09	Solyc05g016330.2	AT4G15110	CYP97B3	cytochrome P450, family 97, subfamily B, polypeptide 3
SL2.40ch05	61280206	61280317	-	A3SS	677	784	0.44	477	168	0.73	0.29	Solyc05g051750.2.1	1.22759e-32	Solyc05g051750.2
SL2.40ch05	63932919	63933152	-	A3SS	9	13	0.41	8	0	0.61	0.2	Solyc05g055010.2.1	0.00437337	Solyc05g055010.2	AT3G04500	--	--
SL2.40ch05	64187513	64187970	+	A3SS	0	27	0	10	2	0.83	0.83	Solyc05g055360.2.1	1.03815e-07	Solyc05g055360.2	AT3G52240	--	--
SL2.40ch06	194214	194644	+	A3SS	0	47	0	23	74	0.23	0.23	Solyc06g005170.2.1	5.38279e-05	Solyc06g005170.2	AT3G45640	MPK3	mitogen-activated protein kinase 3
SL2.40ch06	1347310	1348543	-	A3SS	0	3	0	9	2	0.81	0.81	Solyc06g007320.2.1	0.0274725	Solyc06g007320.2	AT2G30110	UBA1	ubiquitin-activating enzyme 1
SL2.40ch06	2630143	2630761	-	A3SS	0	5	0	6	1	0.85	0.85	Solyc06g008720.2.1	0.0151515	Solyc06g008720.2	AT1G02990	--	--
SL2.40ch06	8116328	8116414	+	A3SS	5	24	0.17	19	0	1	0.83	Solyc06g011560.2.1	7.3652e-09	Solyc06g011560.2	AT1G10660	--	--
SL2.40ch06	23691258	23691444	-	A3SS	16	17	0.48	25	3	0.89	0.41	Solyc06g036640.2.1	0.000899069	Solyc06g036640.2	AT5G28910	--	--
SL2.40ch06	38567033	38567131	-	A3SS	0	25	0	12	0	1	1	Solyc06g068060.2.1	5.39816e-10	Solyc06g068060.2	AT4G31880	--	--
SL2.40ch06	39271817	39272282	-	A3SS	24	106	0.18	77	77	0.5	0.32	Solyc06g069090.2.1	3.03598e-08	Solyc06g069090.2	AT1G48830	--	--
SL2.40ch06	40663234	40663860	+	A3SS	5	24	0.17	57	0	1	0.83	Solyc06g071860.2.1	9.5709e-17	Solyc06g071860.2	AT5G63260	--	--
SL2.40ch07	1518786	1519046	-	A3SS	0	155	0	37	43	0.46	0.46	Solyc07g006650.2.1	4.4062e-21	Solyc07g006650.2	AT5G57655	--	--
SL2.40ch07	1700186	1701004	+	A3SS	0	38	0	39	14	0.73	0.73	Solyc07g006830.2.1	3.18621e-14	Solyc07g006830.2	AT5G57580	--	--
SL2.40ch07	13483731	13483864	-	A3SS	3	22	0.12	18	29	0.38	0.26	Solyc07g020790.2.1	0.0283382	Solyc07g020790.2	AT1G67300	--	--
SL2.40ch07	48766656	48766731	+	A3SS	0	9	0	7	0	1	1	Solyc07g040980.2.1	8.74126e-05	Solyc07g040980.2	AT4G29790	--	--
SL2.40ch07	59599772	59600431	+	A3SS	0	45	0	12	9	0.57	0.57	Solyc07g053860.2.1	5.97069e-08	Solyc07g053860.2	AT1G03760	--	--
SL2.40ch07	60720206	60721267	-	A3SS	8	123	0.06	44	79	0.35	0.29	Solyc07g055320.2.1	2.4551e-09	Solyc07g055320.2	AT2G30950	VAR2	VARIEGATED 2
SL2.40ch07	62485471	62486361	-	A3SS	7	37	0.15	20	20	0.5	0.35	Solyc07g062580.2.1	0.00105617	Solyc07g062580.2	AT1G53300	TTL1	tetratricopeptide-repeat thioredoxin-like 1
SL2.40ch07	63606119	63606251	-	A3SS&ES|63606120:63606146	0	16	0	10	5	0.37	0.37	Solyc07g064110.2.1	6.77081e-05	Solyc07g064110.2	AT4G04790	--	--
SL2.40ch07	64118052	64118143	+	A3SS	1	22	0.04	7	0	1	0.96	Solyc07g064930.2.1	3.92966e-06	Solyc07g064930.2	AT4G26780	MGE2	mitochondrial GrpE 2
SL2.40ch07	64560243	64562401	+	A3SS	0	17	0	8	12	0.4	0.4	Solyc07g065640.2.1	0.00389246	Solyc07g065640.2	AT5G55850	NOI
SL2.40ch08	57038661	57040840	+	A3SS	0	61	0	50	7	0.87	0.87	Solyc08g075750.2.1	4.25702e-26	Solyc08g075750.2	AT5G45390	NCLPP4	NUCLEAR-ENCODED CLP PROTEASE P4
SL2.40ch08	57994218	57994420	+	A3SS	0	28	0	12	6	0.66	0.66	Solyc08g076900.2.1	4.77093e-07	Solyc08g076900.2
SL2.40ch08	58371328	58372555	-	A3SS	6	21	0.22	13	7	0.59	0.37	Solyc08g077300.2.1	0.00615564	Solyc08g077300.2	AT5G26667	PYR6
SL2.40ch08	60033188	60034500	+	A3SS	54	540	0.09	61	129	0.32	0.23	Solyc08g079260.2.1	3.24544e-13	Solyc08g079260.2	AT4G22670	TPR11	tetratricopeptide repeat 11
SL2.40ch08	60688673	60689113	-	A3SS	0	43	0	15	37	0.28	0.28	Solyc08g080200.2.1	7.89e-05	Solyc08g080200.2	AT4G22990	--	--
SL2.40ch08	62201000	62202119	-	A3SS	0	110	0	24	24	0.48	0.48	Solyc08g082170.2.1	2.15159e-15	Solyc08g082170.2	AT4G23820	--	--
SL2.40ch09	1600683	1600811	-	A3SS	0	49	0	18	8	0.69	0.69	Solyc09g008130.2.1	1.63392e-11	Solyc09g008130.2	AT3G12780	PGK1	phosphoglycerate kinase 1
SL2.40ch09	2308893	2310212	-	A3SS	6	52	0.1	13	19	0.4	0.3	Solyc09g008920.2.1	0.00121352	Solyc09g008920.2	AT4G38460	SSU	small subunit of Heterodimeric geranyl(geranyl)diphosphate synthase
SL2.40ch09	4324328	4325107	-	A3SS	23	15	0.6	34	0	1	0.4	Solyc09g010970.2.1	1.49961e-05	Solyc09g010970.2	AT4G33580	BCA5	beta carbonic anhydrase 5
SL2.40ch09	10585234	10586833	+	A3SS	38	41	0.48	47	12	0.68	0.2	Solyc09g015650.2.1	0.000186724	Solyc09g015650.2	AT2G38550	--	--
SL2.40ch09	23864336	23864519	-	A3SS	23	22	0.51	15	3	0.83	0.32	Solyc09g031780.2.1	0.0233065	Solyc09g031780.2	AT1G06950	TIC110	translocon at the inner envelope membrane of chloroplasts 110
SL2.40ch09	63746389	63746499	+	A3SS	8	701	0.01	109	0	1	0.99	Solyc09g082630.2.1	5.97439e-127	Solyc09g082630.2	AT5G43850	ATARD4
SL2.40ch09	66075812	66077097	-	A3SS	1	11	0.08	9	0	1	0.92	Solyc09g091440.2.1	3.40217e-05	Solyc09g091440.2	AT4G38130	RPD3A
SL2.40ch10	256098	256315	-	A3SS	50	162	0.22	32	22	0.59	0.37	Solyc10g005340.2.1	1.8237e-06	Solyc10g005340.2	AT4G28556	RIC7
SL2.40ch10	1256541	1257274	-	A3SS	2	47	0.04	8	12	0.27	0.23	Solyc10g006820.2.1	0.000460413	Solyc10g006820.2	AT5G54280	ATMYOS1	ARABIDOPSIS THALIANA MYOSIN 1
SL2.40ch10	3036651	3036751	+	A3SS	0	8	0	6	6	0.5	0.5	Solyc10g009000.2.1	0.0418989	Solyc10g009000.2	AT1G28560	SRD2	SHOOT REDIFFERENTIATION DEFECTIVE 2
SL2.40ch11	434023	434859	+	A3SS	0	18	0	5	9	0.35	0.35	Solyc11g005580.1.1	0.0099416	Solyc11g005580.1	AT5G10910	--	--
SL2.40ch11	48305609	48307565	+	A3SS	0	17	0	5	4	0.55	0.55	Solyc11g065690.1.1	0.00191548	Solyc11g065690.1	AT3G20920	--	--
SL2.40ch12	3767002	3767088	-	A3SS	4	11	0.26	7	0	1	0.74	Solyc12g010830.1.1	0.00386997	Solyc12g010830.1	AT2G31130	--	--
SL2.40ch01	453841	454200	+	A5SS	6	15	0.28	6	0	1	0.72	Solyc01g005640.2.1	0.00312152	Solyc01g005640.2	AT3G10250	--	--
SL2.40ch01	3846309	3846666	-	A5SS	6	31	0.16	13	12	0.52	0.36	Solyc01g009610.2.1	0.00455296	Solyc01g009610.2
SL2.40ch01	70367237	70367462	+	A5SS	0	27	0	5	18	0.21	0.21	Solyc01g073750.2.1	0.0158815	Solyc01g073750.2	AT1G05570	GSL6	GLUCAN SYNTHASE-LIKE 6
SL2.40ch01	74339319	74342388	+	A5SS	11	308	0.03	24	0	0.82	0.79	Solyc01g087620.2.1	8.38968e-29	Solyc01g087620.2
SL2.40ch01	77550881	77550983	+	A5SS	0	8	0	11	9	0.55	0.55	Solyc01g094230.2.1	0.00967953	Solyc01g094230.2	AT3G47390	PyrR	pyrimidine reductase
SL2.40ch01	77764732	77764984	-	A5SS	0	11	0	6	7	0.46	0.46	Solyc01g094580.2.1	0.0161818	Solyc01g094580.2	AT2G45880	BMY4	BETA-AMYLASE 4
SL2.40ch01	83890691	83891448	+	A5SS	81	52	0.6	124	9	0.93	0.33	Solyc01g103540.2.1	2.08929e-10	Solyc01g103540.2	AT1G09810	ECT11	evolutionarily conserved C-terminal region 11
SL2.40ch01	85521064	85521196	+	A5SS	0	42	0	6	6	0.5	0.5	Solyc01g105670.2.1	3.57763e-05	Solyc01g105670.2	AT1G12680	PEPKR2	phosphoenolpyruvate carboxylase-related kinase 2
SL2.40ch01	86315690	86316539	+	A5SS	5	1080	0	605	403	0.6	0.6	Solyc01g106790.2.1	1.96387e-241	Solyc01g106790.2	AT1G50020	--	--
SL2.40ch01	86567059	86567644	+	A5SS	0	3	0	5	0	1	1	Solyc01g107180.2.1	0.0178571	Solyc01g107180.2	AT2G14820	NPY2	NAKED PINS IN YUC MUTANTS 2
SL2.40ch01	87423144	87423250	+	A5SS	19	26	0.42	27	0	1	0.58	Solyc01g108300.2.1	1.01919e-07	Solyc01g108300.2	AT2G03500	--	--
SL2.40ch02	6531121	6531519	+	A5SS	840	805	0.51	582	0	1	0.49	Solyc02g014150.2.1	2.32813e-138	Solyc02g014150.2	AT5G23120	HCF136	HIGH CHLOROPHYLL FLUORESCENCE 136
SL2.40ch02	26961322	26961488	+	A5SS	0	78	0	17	26	0.38	0.38	Solyc02g055440.2.1	1.90609e-09	Solyc02g055440.2	AT3G19800	--	--
SL2.40ch02	36352380	36352466	+	A5SS	13	594	0.02	7	21	0.25	0.23	Solyc02g075610.2.1	7.79117e-06	Solyc02g075610.2	AT3G27530	MAG4	MAIGO 4
SL2.40ch02	45167580	45168387	+	A5SS	0	16	0	7	0	0.63	0.63	Solyc02g088520.2.1	4.07902e-06	Solyc02g088520.2
SL2.40ch03	8083949	8084186	-	A5SS	1	13	0.07	6	0	1	0.93	Solyc03g026260.2.1	0.000180599	Solyc03g026260.2	AT5G52030	--	--
SL2.40ch03	10134741	10138403	-	A5SS	0	4	0	15	0	1	1	Solyc03g034160.2.1	0.000257998	Solyc03g034160.2
SL2.40ch03	58002202	58002462	+	A5SS	1	10	0.09	13	0	1	0.91	Solyc03g113910.2.1	5.60865e-06	Solyc03g113910.2	AT5G14920	--	--
SL2.40ch03	58447583	58447662	-	A5SS	0	82	0	11	35	0.23	0.23	Solyc03g114400.2.1	5.48227e-06	Solyc03g114400.2	AT5G23090	NF-YB13	nuclear factor Y, subunit B13
SL2.40ch03	61180320	61180415	+	A5SS	0	26	0	5	0	1	1	Solyc03g118180.2.1	5.88543e-06	Solyc03g118180.2	AT4G08590	VIM6	VARIANT IN METHYLATION 6
SL2.40ch04	4692253	4692393	+	A5SS	4	128	0.03	22	64	0.25	0.22	Solyc04g014460.2.1	6.76758e-07	Solyc04g014460.2	AT5G37720	DIP2	interacting with DNA-binding domain of Zn-finger PARP 1
SL2.40ch04	55857392	55857529	+	A5SS	2	32	0.06	7	0	0.58	0.52	Solyc04g071330.2.1	1.60129e-06	Solyc04g071330.2	AT5G37290	--	--
SL2.40ch05	5507617	5508255	-	A5SS	0	96	0	11	33	0.25	0.25	Solyc05g012230.2.1	1.13124e-06	Solyc05g012230.2	AT5G61040	--	--
SL2.40ch05	64295430	64295834	-	A5SS	10	69	0.13	7	3	0.7	0.57	Solyc05g055550.2.1	0.000240665	Solyc05g055550.2	AT3G10405	--	--
SL2.40ch06	36055955	36056020	-	A5SS	0	14	0	11	3	0.78	0.78	Solyc06g062860.2.1	3.39012e-05	Solyc06g062860.2	AT3G14010	CID4	CTC-interacting domain 4
SL2.40ch07	62984139	62984235	-	A5SS	0	11	0	12	17	0.41	0.41	Solyc07g063240.2.1	0.0170417	Solyc07g063240.2	AT3G15390	SDE5	silencing defective 5
SL2.40ch08	533125	556932	+	A5SS&ES|555803:555858	0	16	0	8	6	0.57	0.57	Solyc08g005680.2.1	0.000513077	Solyc08g005680.2	AT5G58770	cPT4	cis-prenyltransferase 4
SL2.40ch08	1331941	1332804	-	A5SS	59	47	0.55	165	36	0.82	0.27	Solyc08g006760.2.1	1.56276e-06	Solyc08g006760.2
SL2.40ch08	62196932	62197826	-	A5SS&ES|62196997:62197043	0	35	0	9	0	0.64	0.64	Solyc08g082170.2.1	1.41058e-09	Solyc08g082170.2	AT4G23820	--	--
SL2.40ch09	1753317	1754487	-	A5SS	4	91	0.04	34	4	0.89	0.85	Solyc09g008290.2.1	8.57914e-23	Solyc09g008290.2	AT3G53220	--	--
SL2.40ch09	3319327	3319972	+	A5SS	0	210	0	12	40	0.23	0.23	Solyc09g009820.2.1	1.22019e-09	Solyc09g009820.2	AT5G03880	--	--
SL2.40ch10	46997874	46997976	-	A5SS	0	191	0	156	52	0.62	0.62	Solyc10g051110.1.1	1.21812e-65	Solyc10g051110.1	AT3G18890	Tic62	translocon at the inner envelope membrane of chloroplasts 62
SL2.40ch10	64669866	64669956	-	A5SS	0	36	0	16	40	0.28	0.28	Solyc10g086550.1.1	0.000151649	Solyc10g086550.1	AT2G29080	ftsh3	FTSH protease 3
SL2.40ch11	2454728	2455895	-	A5SS	0	11	0	5	0	0.21	0.21	Solyc11g008210.1.1	0.000228938	Solyc11g008210.1	AT1G60650	RZ-1b	RZ-1b
SL2.40ch11	36343213	36344470	+	A5SS	2	28	0.07	30	19	0.61	0.54	Solyc11g044900.1.1	9.90137e-07	Solyc11g044900.1	AT3G45750	--	--
SL2.40ch12	15394653	15394723	-	A5SS	0	14	0	8	5	0.5	0.5	Solyc12g021290.1.1	0.00057971	Solyc12g021290.1	AT3G49660	WDR5a	human WDR5 (WD40 repeat) homolog a
SL2.40ch12	64176104	64176261	-	A5SS	0	25	0	8	7	0.34	0.34	Solyc12g098230.1.1	8.3675e-05	Solyc12g098230.1
chromosome	start	end	strand	AStype	sample1_average depth	sample1_model_reads	sample1_ratio	sample2_average depth	sample2_model_reads	sample2_ratio	sample2_vs_sample1_diff	isoform	pvalue	tomato_gene	tair	genesymbol	product
SL2.40ch01	2178812	2178989	+	IntronR	42.56	11	0.794623	15.65	0	1	0.205377	Solyc01g008000.2.1	0.0577686	Solyc01g008000.2	AT1G10630	ATARFA1F	ADP-ribosylation factor A1F
SL2.40ch01	61761124	61761213	-	IntronR	27.92	10	0.736287	24.75	0	1	0.263713	Solyc01g059870.2.1	0.00433186	Solyc01g059870.2	AT2G18790	PHYB	phytochrome B
SL2.40ch01	89349341	89349411	-	IntronR	269.75	101	0.727579	105.09	5	0.954583	0.227003	Solyc01g111300.2.1	3.52929e-08	Solyc01g111300.2	AT2G21060	GRP2B	glycine-rich protein 2B
SL2.40ch02	32073090	32073180	+	IntronR	13.84	14	0.497126	4.6	0	1	0.502874	Solyc02g067310.2.1	0.0574291	Solyc02g067310.2	AT3G28920	ZHD9	ZINC FINGER HOMEODOMAIN 9
SL2.40ch03	1990897	1991135	+	IntronR	56.92	18	0.759744	18.77	0	1	0.240256	Solyc03g007440.2.1	0.0190493	Solyc03g007440.2	AT5G53280	PDV1	PLASTID DIVISION1
SL2.40ch03	46843900	46843979	-	IntronR	70.29	33	0.680511	21.55	0	1	0.319489	Solyc03g083430.2.1	0.000891549	Solyc03g083430.2	AT5G06160	ATO	ATROPOS
SL2.40ch03	53127776	53127967	+	IntronR	9.26	8	0.536501	5.94	0	1	0.463499	Solyc03g097360.2.1	0.058179	Solyc03g097360.2	AT5G17560	--	--
SL2.40ch03	58129267	58129593	-	IntronR	12.62	7	0.643221	12.5	0	1	0.356779	Solyc03g114030.2.1	0.028757	Solyc03g114030.2	AT5G62890	--	--
SL2.40ch03	60457397	60458613	+	IntronR	11.64	11	0.514134	6.82	0	1	0.485866	Solyc03g117200.2.1	0.0292249	Solyc03g117200.2	AT1G80630	--	--
SL2.40ch04	456010	456112	-	IntronR	189.64	74	0.719314	16.09	0	1	0.280686	Solyc04g005700.2.1	0.00819856	Solyc04g005700.2	AT5G28010	--	--
SL2.40ch04	12227856	12227948	+	IntronR	16.27	14	0.537496	16.67	5	0.769266	0.23177	Solyc04g024430.2.1	0.0901013	Solyc04g024430.2	AT1G27290	--	--
SL2.40ch04	61565744	61565953	-	IntronR	36.86	38	0.492386	19.61	4	0.83058	0.338194	Solyc04g079550.2.1	0.00404808	Solyc04g079550.2	AT2G30440	TPP	thylakoid processing peptide
SL2.40ch05	2717027	2717169	+	IntronR	29.02	38	0.433005	26.55	15	0.638989	0.205984	Solyc05g008350.2.1	0.0484698	Solyc05g008350.2	AT2G01320	ABCG7	ATP-binding cassette G7
SL2.40ch05	51251396	51251496	+	IntronR	81.41	267	0.233661	19.94	3	0.869224	0.635563	Solyc05g041530.2.1	9.42259e-10	Solyc05g041530.2	AT5G25770	--	--
SL2.40ch06	32166261	32166333	+	IntronR	13.39	78	0.146515	7.59	8	0.486851	0.340336	Solyc06g052010.1.1	0.00289568	Solyc06g052010.1	AT3G49260	iqd21	IQ-domain 21
SL2.40ch06	33296065	33296325	-	IntronR	95.37	41	0.699347	13.22	0	1	0.300653	Solyc06g053910.2.1	0.0199614	Solyc06g053910.2	AT3G22970	--	--
SL2.40ch06	38769517	38769602	-	IntronR	16.52	23	0.418016	13.21	4	0.767577	0.349561	Solyc06g068410.2.1	0.0230921	Solyc06g068410.2	AT2G32070	--	--
SL2.40ch07	52904842	52904937	-	IntronR	102.72	120	0.461207	55.16	0	1	0.538793	Solyc07g042440.2.1	4.36289e-16	Solyc07g042440.2	AT3G26060	PRXQ	peroxiredoxin Q
SL2.40ch07	53421373	53421483	+	IntronR	7.67	12	0.389934	9.54	4	0.704579	0.314645	Solyc07g042620.2.1	0.0920894	Solyc07g042620.2	AT2G07340	PFD1	PREFOLDIN 1
SL2.40ch07	63054657	63054870	-	IntronR	26.19	39	0.401749	9.48	0	1	0.598251	Solyc07g063340.2.1	0.000638842	Solyc07g063340.2	AT1G52910	--	--
SL2.40ch08	4387378	4387454	-	IntronR	9.27	78	0.106222	9.6	0	1	0.893778	Solyc08g014440.2.1	7.3453e-09	Solyc08g014440.2	AT1G05690	BT3	BTB and TAZ domain protein 3
SL2.40ch08	57988135	57988542	+	IntronR	257.18	81	0.760483	64.11	0	1	0.239517	Solyc08g076890.2.1	2.19293e-07	Solyc08g076890.2
SL2.40ch08	57994218	57994363	+	IntronR	10.32	25	0.292186	48.57	6	0.890049	0.597864	Solyc08g076900.2.1	6.18982e-09	Solyc08g076900.2
SL2.40ch10	2753345	2753480	+	IntronR	14.09	13	0.520118	13.04	0	1	0.479882	Solyc10g008670.2.1	0.00278153	Solyc10g008670.2	AT3G29670	PMAT2	phenolic glucoside malonyltransferase 2
SL2.40ch10	47515834	47515934	+	IntronR	356.8	105	0.772629	58.49	0	1	0.227371	Solyc10g051380.1.1	1.12546e-06	Solyc10g051380.1	AT2G21660	GRP7	GLYCINE-RICH RNA-BINDING PROTEIN 7

## Sheet: Tsh1_vs_C1(S2vsS1 +)cluster_
Annotation Cluster 1	Enrichment Score: 3.018844640531229
Category	Term	Count	%	PValue	Genes	List Total	Pop Hits	Pop Total	Fold Enrichment	Bonferroni	Benjamini	FDR
GOTERM_BP_FAT	GO:0046686~response to cadmium ion	11	5.36585	0.00038527	AT3G12500, AT2G19480, AT3G12780, AT2G21660, AT2G30110, AT4G22670, AT4G02520, AT5G54280, AT5G23120, AT1G78380, AT3G22890	117	327	13998	4.02462	0.200285	0.200285	0.564882
GOTERM_BP_FAT	GO:0010038~response to metal ion	11	5.36585	0.001324	AT3G12500, AT2G19480, AT3G12780, AT2G21660, AT2G30110, AT4G22670, AT4G02520, AT5G54280, AT5G23120, AT1G78380, AT3G22890	117	384	13998	3.42722	0.53626	0.225969	1.92882
GOTERM_BP_FAT	GO:0010035~response to inorganic substance	13	6.34146	0.00172112	AT3G12500, AT3G12780, AT2G41680, AT2G30110, AT5G54280, AT2G19480, AT2G21660, AT4G22670, AT4G02520, AT5G55850, AT5G23120, AT1G78380, AT3G22890	117	540	13998	2.88025	0.631793	0.221026	2.50055
Annotation Cluster 2	Enrichment Score: 2.8860631838713875
Category	Term	Count	%	PValue	Genes	List Total	Pop Hits	Pop Total	Fold Enrichment	Bonferroni	Benjamini	FDR
GOTERM_CC_FAT	GO:0044435~plastid part	25	12.1951	5.50539e-07	AT5G53280, AT5G24314, AT3G01510, AT1G06950, AT3G18890, AT1G71810, AT4G02520, AT5G05740, AT5G13650, AT3G26060, AT5G45390, AT2G30440, AT3G12780, AT2G38550, AT2G41680, AT1G50020, AT5G03880, AT4G00290, AT5G51070, AT4G15110, AT5G23120, AT3G22890, AT1G78380, AT2G30950, AT2G29080	110	984	13779	3.18251	6.331e-05	6.331e-05	0.000627106
GOTERM_CC_FAT	GO:0044434~chloroplast part	24	11.7073	1.21793e-06	AT3G26060, AT5G45390, AT3G12780, AT2G38550, AT2G30440, AT2G41680, AT5G53280, AT1G50020, AT5G03880, AT4G00290, AT3G01510, AT1G06950, AT5G51070, AT1G71810, AT3G18890, AT4G15110, AT4G02520, AT5G23120, AT2G30950, AT3G22890, AT1G78380, AT5G05740, AT5G13650, AT2G29080	110	954	13779	3.15129	0.000140052	7.00285e-05	0.00138731
GOTERM_BP_FAT	GO:0009657~plastid organization	5	2.43902	0.00714834	AT1G06950, AT5G45390, AT5G53280, AT5G23120, AT2G30950	117	92	13998	6.50223	0.984407	0.564902	10.0092
GOTERM_CC_FAT	GO:0009941~chloroplast envelope	10	4.87805	0.0081199	AT3G26060, AT1G06950, AT5G51070, AT3G18890, AT5G45390, AT3G12780, AT2G38550, AT5G53280, AT2G30950, AT4G00290	110	440	13779	2.8469	0.608434	0.0647781	8.86879
GOTERM_CC_FAT	GO:0009526~plastid envelope	10	4.87805	0.0108199	AT3G26060, AT1G06950, AT5G51070, AT3G18890, AT5G45390, AT3G12780, AT2G38550, AT5G53280, AT2G30950, AT4G00290	110	461	13779	2.71722	0.7138	0.0800209	11.6548
GOTERM_CC_FAT	GO:0031090~organelle membrane	14	6.82927	0.0164337	AT3G26060, AT5G45390, AT2G38550, AT5G53280, AT5G54280, AT1G50020, AT5G03880, AT1G70940, AT1G06950, AT3G18890, AT5G23120, AT2G30950, AT5G05740, AT2G29080	110	849	13779	2.0656	0.851262	0.112279	17.2005
GOTERM_CC_FAT	GO:0031967~organelle envelope	12	5.85366	0.0334885	AT3G26060, AT1G06950, AT5G51070, AT3G18890, AT5G45390, AT3G12780, AT2G38550, AT5G53280, AT5G54280, AT2G30950, AT4G00290, AT2G29080	110	745	13779	2.01767	0.980102	0.195568	32.1584
GOTERM_CC_FAT	GO:0031975~envelope	12	5.85366	0.0351948	AT3G26060, AT1G06950, AT5G51070, AT3G18890, AT5G45390, AT3G12780, AT2G38550, AT5G53280, AT5G54280, AT2G30950, AT4G00290, AT2G29080	110	751	13779	2.00155	0.983761	0.194957	33.5102
Annotation Cluster 3	Enrichment Score: 2.0035423127896896
Category	Term	Count	%	PValue	Genes	List Total	Pop Hits	Pop Total	Fold Enrichment	Bonferroni	Benjamini	FDR
GOTERM_CC_FAT	GO:0044435~plastid part	25	12.1951	5.50539e-07	AT5G53280, AT5G24314, AT3G01510, AT1G06950, AT3G18890, AT1G71810, AT4G02520, AT5G05740, AT5G13650, AT3G26060, AT5G45390, AT2G30440, AT3G12780, AT2G38550, AT2G41680, AT1G50020, AT5G03880, AT4G00290, AT5G51070, AT4G15110, AT5G23120, AT3G22890, AT1G78380, AT2G30950, AT2G29080	110	984	13779	3.18251	6.331e-05	6.331e-05	0.000627106
GOTERM_CC_FAT	GO:0044434~chloroplast part	24	11.7073	1.21793e-06	AT3G26060, AT5G45390, AT3G12780, AT2G38550, AT2G30440, AT2G41680, AT5G53280, AT1G50020, AT5G03880, AT4G00290, AT3G01510, AT1G06950, AT5G51070, AT1G71810, AT3G18890, AT4G15110, AT4G02520, AT5G23120, AT2G30950, AT3G22890, AT1G78380, AT5G05740, AT5G13650, AT2G29080	110	954	13779	3.15129	0.000140052	7.00285e-05	0.00138731
GOTERM_CC_FAT	GO:0009536~plastid	46	22.439	3.20484e-05	AT4G31880, AT5G53280, AT3G49660, AT5G24314, AT1G67300, AT4G21660, AT3G10405, AT3G01510, AT1G06950, AT5G17560, AT1G71810, AT3G18890, AT4G38460, AT2G22720, AT2G21660, AT5G58770, AT3G17860, AT4G02520, AT5G40450, AT2G01320, AT5G05740, AT5G13650, AT3G26060, AT3G05345, AT5G45390, AT2G38550, AT3G12780, AT2G30440, AT2G41680, AT1G05690, AT3G22970, AT5G03290, AT4G00290, AT5G03880, AT1G50020, AT5G51070, AT4…	110	3259	13779	1.76807	0.00367885	0.00122779	0.0364997
GOTERM_CC_FAT	GO:0009507~chloroplast	45	21.9512	4.38066e-05	AT4G31880, AT5G53280, AT3G49660, AT1G67300, AT4G21660, AT3G10405, AT3G01510, AT1G06950, AT5G17560, AT1G71810, AT3G18890, AT4G38460, AT2G22720, AT2G21660, AT5G58770, AT3G17860, AT4G02520, AT5G40450, AT2G01320, AT5G05740, AT5G13650, AT3G26060, AT3G05345, AT5G45390, AT2G38550, AT3G12780, AT2G30440, AT2G41680, AT1G05690, AT3G22970, AT5G03290, AT4G00290, AT5G03880, AT1G50020, AT5G51070, AT4G33580, AT4…	110	3192	13779	1.76593	0.0050252	0.00125867	0.0498879
GOTERM_CC_FAT	GO:0009532~plastid stroma	13	6.34146	0.000191778	AT3G26060, AT5G45390, AT3G12780, AT2G41680, AT5G24314, AT3G01510, AT5G51070, AT4G15110, AT4G02520, AT5G23120, AT1G78380, AT3G22890, AT5G13650	110	442	13779	3.68422	0.0218151	0.0044016	0.218233
GOTERM_CC_FAT	GO:0009570~chloroplast stroma	12	5.85366	0.000486114	AT3G26060, AT3G01510, AT5G51070, AT5G45390, AT3G12780, AT2G41680, AT4G15110, AT4G02520, AT5G23120, AT1G78380, AT3G22890, AT5G13650	110	420	13779	3.57896	0.0543821	0.00927616	0.552327
GOTERM_CC_FAT	GO:0031976~plastid thylakoid	10	4.87805	0.00171651	AT3G26060, AT3G18890, AT5G45390, AT2G30440, AT5G23120, AT2G30950, AT1G50020, AT5G03880, AT5G05740, AT2G29080	110	347	13779	3.6099	0.179276	0.0278294	1.9379
GOTERM_CC_FAT	GO:0009534~chloroplast thylakoid	10	4.87805	0.00171651	AT3G26060, AT3G18890, AT5G45390, AT2G30440, AT5G23120, AT2G30950, AT1G50020, AT5G03880, AT5G05740, AT2G29080	110	347	13779	3.6099	0.179276	0.0278294	1.9379
GOTERM_CC_FAT	GO:0031984~organelle subcompartment	10	4.87805	0.00178529	AT3G26060, AT3G18890, AT5G45390, AT2G30440, AT5G23120, AT2G30950, AT1G50020, AT5G03880, AT5G05740, AT2G29080	110	349	13779	3.58922	0.185753	0.0253594	2.01483
GOTERM_CC_FAT	GO:0055035~plastid thylakoid membrane	9	4.39024	0.00211739	AT3G26060, AT3G18890, AT5G45390, AT5G23120, AT2G30950, AT1G50020, AT5G03880, AT5G05740, AT2G29080	110	290	13779	3.88749	0.216323	0.0267207	2.38552
GOTERM_CC_FAT	GO:0009535~chloroplast thylakoid membrane	9	4.39024	0.00211739	AT3G26060, AT3G18890, AT5G45390, AT5G23120, AT2G30950, AT1G50020, AT5G03880, AT5G05740, AT2G29080	110	290	13779	3.88749	0.216323	0.0267207	2.38552
GOTERM_CC_FAT	GO:0042651~thylakoid membrane	9	4.39024	0.00289022	AT3G26060, AT3G18890, AT5G45390, AT5G23120, AT2G30950, AT1G50020, AT5G03880, AT5G05740, AT2G29080	110	305	13779	3.6963	0.283127	0.0327378	3.2432
GOTERM_CC_FAT	GO:0034357~photosynthetic membrane	9	4.39024	0.00465039	AT3G26060, AT3G18890, AT5G45390, AT5G23120, AT2G30950, AT1G50020, AT5G03880, AT5G05740, AT2G29080	110	330	13779	3.41628	0.414941	0.0475628	5.17104
GOTERM_CC_FAT	GO:0009579~thylakoid	11	5.36585	0.00549402	AT3G26060, AT3G18890, AT5G45390, AT3G12780, AT2G30440, AT5G23120, AT2G30950, AT1G50020, AT5G03880, AT5G05740, AT2G29080	110	491	13779	2.80631	0.469298	0.0514267	6.08254
GOTERM_CC_FAT	GO:0044436~thylakoid part	9	4.39024	0.00702469	AT3G26060, AT3G18890, AT5G45390, AT5G23120, AT2G30950, AT1G50020, AT5G03880, AT5G05740, AT2G29080	110	354	13779	3.18467	0.555449	0.0604562	7.71599
GOTERM_CC_FAT	GO:0031090~organelle membrane	14	6.82927	0.0164337	AT3G26060, AT5G45390, AT2G38550, AT5G53280, AT5G54280, AT1G50020, AT5G03880, AT1G70940, AT1G06950, AT3G18890, AT5G23120, AT2G30950, AT5G05740, AT2G29080	110	849	13779	2.0656	0.851262	0.112279	17.2005
SP_PIR_KEYWORDS	Protease	7	3.41463	0.0416281	AT3G20630, AT5G09640, AT5G45390, AT2G30440, AT2G30950, AT2G38870, AT2G29080	202	333	26538	2.76166	0.996786	0.615836	39.2549
GOTERM_MF_FAT	GO:0004222~metalloendopeptidase activity	3	1.46341	0.0656964	AT2G30950, AT5G05740, AT2G29080	125	50	14806	7.10688	1	0.996899	58.7507
UP_SEQ_FEATURE	transit peptide:Thylakoid	3	1.46341	0.0695657	AT2G30440, AT5G23120, AT2G30950	71	55	8885	6.82586	1	0.993726	59.8146
SP_PIR_KEYWORDS	transit peptide	12	5.85366	0.125043	AT3G26060, AT5G51070, AT1G71810, AT5G45390, AT4G38460, AT2G30440, AT4G04790, AT5G54280, AT5G03290, AT5G23120, AT2G30950, AT2G29080	202	978	26538	1.61198	1	0.835252	79.1134
SP_PIR_KEYWORDS	thylakoid	4	1.95122	0.128662	AT3G26060, AT2G30440, AT5G23120, AT2G30950	202	164	26538	3.2043	1	0.787627	80.1041
GOTERM_MF_FAT	GO:0008237~metallopeptidase activity	3	1.46341	0.168081	AT2G30950, AT5G05740, AT2G29080	125	88	14806	4.038	1	0.999599	90.9105
SP_PIR_KEYWORDS	plastid	9	4.39024	0.214651	AT3G26060, AT5G51070, AT1G71810, AT5G45390, AT4G38460, AT2G30440, AT5G23120, AT2G30950, AT1G67300	202	755	26538	1.56607	1	0.853218	94.115
UP_SEQ_FEATURE	transit peptide:Chloroplast	8	3.90244	0.219158	AT3G26060, AT5G51070, AT1G71810, AT5G45390, AT4G38460, AT2G30440, AT5G23120, AT2G30950	71	624	8885	1.60437	1	0.999833	95.6188
GOTERM_MF_FAT	GO:0008233~peptidase activity	8	3.90244	0.22913	AT3G20630, AT5G09640, AT5G45390, AT2G30440, AT2G30950, AT2G38870, AT5G05740, AT2G29080	125	593	14806	1.59795	1	0.996034	96.6333
SP_PIR_KEYWORDS	chloroplast	9	4.39024	0.240597	AT3G26060, AT5G51070, AT1G71810, AT5G45390, AT4G38460, AT2G30440, AT5G23120, AT2G30950, AT1G67300	202	780	26538	1.51588	1	0.85851	96.0309
GOTERM_MF_FAT	GO:0004175~endopeptidase activity	5	2.43902	0.263689	AT5G45390, AT2G30440, AT2G30950, AT5G05740, AT2G29080	125	311	14806	1.90431	1	0.994504	98.1481
GOTERM_MF_FAT	GO:0070011~peptidase activity, acting on L-amino acid peptides	7	3.41463	0.312202	AT3G20630, AT5G09640, AT5G45390, AT2G30440, AT2G30950, AT5G05740, AT2G29080	125	549	14806	1.51027	1	0.993415	99.2381
SP_PIR_KEYWORDS	hydrolase	13	6.34146	0.426904	AT3G20630, AT3G12500, AT2G25620, AT5G45390, AT2G30440, AT5G58003, AT4G37050, AT2G32070, AT5G09640, AT4G23820, AT4G38130, AT2G30950, AT2G29080	202	1459	26538	1.17059	1	0.925096	99.8536
GOTERM_MF_FAT	GO:0017171~serine hydrolase activity	3	1.46341	0.43505	AT5G09640, AT5G45390, AT2G30440	125	176	14806	2.019	1	0.993402	99.9413
GOTERM_MF_FAT	GO:0008236~serine-type peptidase activity	3	1.46341	0.43505	AT5G09640, AT5G45390, AT2G30440	125	176	14806	2.019	1	0.993402	99.9413
GOTERM_BP_FAT	GO:0006508~proteolysis	10	4.87805	0.491957	AT3G20630, AT5G09640, AT3G58040, AT5G45390, AT2G30440, AT2G30110, AT3G61415, AT2G30950, AT5G05740, AT2G29080	117	1036	13998	1.15484	1	0.998983	99.9953
Annotation Cluster 4	Enrichment Score: 1.8813970860854154
Category	Term	Count	%	PValue	Genes	List Total	Pop Hits	Pop Total	Fold Enrichment	Bonferroni	Benjamini	FDR
SMART	SM00360:RRM	8	3.90244	0.00284149	AT1G09230, AT1G60650, AT1G32790, AT2G21660, AT3G04500, AT5G37720, AT3G50670, AT1G60200	60	250	7691	4.10187	0.154551	0.154551	2.80151
INTERPRO	IPR012677:Nucleotide-binding, alpha-beta plait	8	3.90244	0.00414624	AT1G09230, AT1G60650, AT1G32790, AT2G21660, AT3G04500, AT5G37720, AT3G50670, AT1G60200	170	248	20885	3.963	0.769307	0.519694	5.53089
INTERPRO	IPR000504:RNA recognition motif, RNP-1	8	3.90244	0.00432538	AT1G09230, AT1G60650, AT1G32790, AT2G21660, AT3G04500, AT5G37720, AT3G50670, AT1G60200	170	250	20885	3.93129	0.783501	0.399539	5.76333
GOTERM_MF_FAT	GO:0003723~RNA binding	12	5.85366	0.585041	AT1G09230, AT1G60650, AT1G32790, AT3G12130, AT5G56140, AT2G21060, AT2G21660, AT3G04500, AT3G50670, AT5G58003, AT3G52260, AT2G32070	125	1351	14806	1.05209	1	0.997267	99.9989
Annotation Cluster 5	Enrichment Score: 1.6282963356452418
Category	Term	Count	%	PValue	Genes	List Total	Pop Hits	Pop Total	Fold Enrichment	Bonferroni	Benjamini	FDR
INTERPRO	IPR012335:Thioredoxin fold	8	3.90244	0.00155431	AT3G26060, AT1G17180, AT2G41680, AT4G02520, AT1G53300, AT1G78380, AT5G03880, AT3G53220	170	208	20885	4.72511	0.42253	0.42253	2.10763
GOTERM_BP_FAT	GO:0019725~cellular homeostasis	7	3.41463	0.0119936	AT3G26060, AT2G41680, AT1G53300, AT5G54280, AT5G03880, AT2G18790, AT3G53220	117	229	13998	3.65715	0.999087	0.688511	16.2539
GOTERM_BP_FAT	GO:0042592~homeostatic process	7	3.41463	0.0281386	AT3G26060, AT2G41680, AT1G53300, AT5G54280, AT5G03880, AT2G18790, AT3G53220	117	278	13998	3.01254	1	0.906043	34.2683
GOTERM_BP_FAT	GO:0045454~cell redox homeostasis	5	2.43902	0.0317527	AT3G26060, AT2G41680, AT1G53300, AT5G03880, AT3G53220	117	144	13998	4.1542	1	0.903616	37.7716
INTERPRO	IPR013766:Thioredoxin domain	3	1.46341	0.0948342	AT2G41680, AT1G53300, AT3G53220	170	64	20885	5.75873	1	0.979919	74.4477
INTERPRO	IPR017936:Thioredoxin-like	3	1.46341	0.107569	AT3G26060, AT2G41680, AT3G53220	170	69	20885	5.34143	1	0.974064	78.9542
Annotation Cluster 6	Enrichment Score: 1.460203001474727
Category	Term	Count	%	PValue	Genes	List Total	Pop Hits	Pop Total	Fold Enrichment	Bonferroni	Benjamini	FDR
INTERPRO	IPR012335:Thioredoxin fold	8	3.90244	0.00155431	AT3G26060, AT1G17180, AT2G41680, AT4G02520, AT1G53300, AT1G78380, AT5G03880, AT3G53220	170	208	20885	4.72511	0.42253	0.42253	2.10763
INTERPRO	IPR004045:Glutathione S-transferase, N-terminal	4	1.95122	0.0115988	AT1G17180, AT4G02520, AT1G78380, AT5G03880	170	58	20885	8.47262	0.983728	0.642843	14.7655
GOTERM_MF_FAT	GO:0016765~transferase activity, transferring alkyl or aryl (other than methyl) groups	5	2.43902	0.0220092	AT1G17180, AT4G38460, AT5G58770, AT4G02520, AT1G78380	125	127	14806	4.66331	0.996569	0.996569	25.1747
GOTERM_BP_FAT	GO:0009404~toxin metabolic process	3	1.46341	0.0556401	AT1G17180, AT4G02520, AT1G78380	117	46	13998	7.80268	1	0.937149	56.8973
GOTERM_BP_FAT	GO:0009407~toxin catabolic process	3	1.46341	0.0556401	AT1G17180, AT4G02520, AT1G78380	117	46	13998	7.80268	1	0.937149	56.8973
INTERPRO	IPR004046:Glutathione S-transferase, C-terminal	3	1.46341	0.0576265	AT1G17180, AT4G02520, AT1G78380	170	48	20885	7.67831	1	0.969559	55.6384
GOTERM_MF_FAT	GO:0004364~glutathione transferase activity	3	1.46341	0.0634061	AT1G17180, AT4G02520, AT1G78380	125	49	14806	7.25192	1	0.999764	57.4134
COG_ONTOLOGY	Posttranslational modification, protein turnover, chaperones	7	3.41463	0.0793661	AT3G20630, AT1G17180, AT4G02520, AT3G61415, AT5G54280, AT1G78380, AT5G59610	32	254	2563	2.20731	0.597323	0.597323	40.2579
INTERPRO	IPR010987:Glutathione S-transferase, C-terminal-like	3	1.46341	0.0825811	AT1G17180, AT4G02520, AT1G78380	170	59	20885	6.24676	1	0.987048	69.2817
INTERPRO	IPR017933:Glutathione S-transferase/chloride channel, C-terminal	3	1.46341	0.0849903	AT1G17180, AT4G02520, AT1G78380	170	60	20885	6.14265	1	0.980143	70.3682
Annotation Cluster 7	Enrichment Score: 0.7755225201707704
Category	Term	Count	%	PValue	Genes	List Total	Pop Hits	Pop Total	Fold Enrichment	Bonferroni	Benjamini	FDR
GOTERM_BP_FAT	GO:0009699~phenylpropanoid biosynthetic process	4	1.95122	0.0901905	AT1G09510, AT2G21660, AT2G37040, AT4G16770	117	128	13998	3.73878	1	0.980076	75.0803
GOTERM_BP_FAT	GO:0019438~aromatic compound biosynthetic process	5	2.43902	0.103466	AT1G09510, AT3G45640, AT2G21660, AT2G37040, AT4G16770	117	215	13998	2.78235	1	0.980922	79.9231
GOTERM_BP_FAT	GO:0009698~phenylpropanoid metabolic process	4	1.95122	0.159109	AT1G09510, AT2G21660, AT2G37040, AT4G16770	117	166	13998	2.88292	1	0.991656	92.1726
GOTERM_BP_FAT	GO:0042398~cellular amino acid derivative biosynthetic process	4	1.95122	0.217464	AT1G09510, AT2G21660, AT2G37040, AT4G16770	117	194	13998	2.46683	1	0.994844	97.2808
GOTERM_BP_FAT	GO:0006575~cellular amino acid derivative metabolic process	4	1.95122	0.410531	AT1G09510, AT2G21660, AT2G37040, AT4G16770	117	280	13998	1.70916	1	0.99853	99.9578
Annotation Cluster 8	Enrichment Score: 0.7719122049571899
Category	Term	Count	%	PValue	Genes	List Total	Pop Hits	Pop Total	Fold Enrichment	Bonferroni	Benjamini	FDR
SP_PIR_KEYWORDS	metal-binding	24	11.7073	0.0294222	AT3G20630, AT3G63520, AT5G63260, AT2G25620, AT3G58040, AT3G12130, AT1G68190, AT5G58003, AT5G43850, AT5G03290, AT4G08590, AT3G14690, AT2G30470, AT3G48320, AT2G32070, AT1G09560, AT3G10950, AT5G57655, AT4G38460, AT2G21060, AT4G15110, AT1G06620, AT2G30950, AT2G29080	202	1998	26538	1.57809	0.982254	0.635015	29.5392
GOTERM_MF_FAT	GO:0046914~transition metal ion binding	31	15.122	0.0717743	AT3G20630, AT5G63260, AT2G25620, AT3G58040, AT5G43850, AT5G54280, AT3G14690, AT2G30470, AT3G47390, AT3G10950, AT1G09920, AT1G06620, AT1G48360, AT5G06160, AT1G10630, AT4G14965, AT3G12130, AT1G68190, AT1G05690, AT5G03290, AT4G08590, AT3G48320, AT1G09560, AT1G60650, AT5G57655, AT4G33580, AT2G21060, AT4G15110, AT2G30950, AT4G16770, AT2G29080	125	2756	14806	1.33233	1	0.991332	62.1139
GOTERM_MF_FAT	GO:0008270~zinc ion binding	18	8.78049	0.219486	AT3G20630, AT5G63260, AT3G58040, AT3G12130, AT1G68190, AT1G05690, AT4G08590, AT2G30470, AT3G47390, AT3G10950, AT1G60650, AT4G33580, AT1G09920, AT2G21060, AT1G48360, AT2G30950, AT5G06160, AT2G29080	125	1654	14806	1.28904	1	0.9968	96.0412
SP_PIR_KEYWORDS	zinc	12	5.85366	0.233837	AT3G20630, AT5G63260, AT3G10950, AT3G58040, AT4G33580, AT3G12130, AT2G21060, AT1G68190, AT4G08590, AT2G30950, AT2G30470, AT2G29080	202	1124	26538	1.40259	1	0.864353	95.5963
GOTERM_MF_FAT	GO:0046872~metal ion binding	33	16.0976	0.248983	AT3G20630, AT5G63260, AT2G25620, AT3G58040, AT5G43850, AT5G54280, AT3G14690, AT2G30470, AT2G32070, AT3G47390, AT3G10950, AT1G09920, AT1G06620, AT1G48360, AT5G06160, AT1G10630, AT4G14965, AT3G12130, AT1G68190, AT1G05690, AT5G58003, AT5G03290, AT4G08590, AT3G48320, AT1G09560, AT1G60650, AT5G57655, AT4G33580, AT2G21060, AT4G15110, AT2G30950, AT4G16770, AT2G29080	125	3390	14806	1.15303	1	0.994567	97.6037
GOTERM_MF_FAT	GO:0043169~cation binding	34	16.5854	0.283854	AT3G20630, AT5G63260, AT2G25620, AT3G58040, AT5G43850, AT5G54280, AT3G14690, AT2G30470, AT2G32070, AT3G47390, AT3G10950, AT1G09920, AT1G06620, AT1G48360, AT5G06160, AT1G10630, AT2G45880, AT4G14965, AT3G12130, AT1G68190, AT1G05690, AT5G58003, AT4G08590, AT5G03290, AT3G48320, AT1G09560, AT1G60650, AT5G57655, AT4G33580, AT2G21060, AT4G15110, AT2G30950, AT4G16770, AT2G29080	125	3564	14806	1.12998	1	0.995113	98.7104
GOTERM_MF_FAT	GO:0043167~ion binding	34	16.5854	0.28872	AT3G20630, AT5G63260, AT2G25620, AT3G58040, AT5G43850, AT5G54280, AT3G14690, AT2G30470, AT2G32070, AT3G47390, AT3G10950, AT1G09920, AT1G06620, AT1G48360, AT5G06160, AT1G10630, AT2G45880, AT4G14965, AT3G12130, AT1G68190, AT1G05690, AT5G58003, AT4G08590, AT5G03290, AT3G48320, AT1G09560, AT1G60650, AT5G57655, AT4G33580, AT2G21060, AT4G15110, AT2G30950, AT4G16770, AT2G29080	125	3572	14806	1.12744	1	0.991985	98.82
SP_PIR_KEYWORDS	zinc-finger	9	4.39024	0.301993	AT3G20630, AT5G63260, AT3G10950, AT3G58040, AT3G12130, AT2G21060, AT1G68190, AT4G08590, AT2G30470	202	837	26538	1.41265	1	0.867653	98.5227
Annotation Cluster 9	Enrichment Score: 0.7531497576923339
Category	Term	Count	%	PValue	Genes	List Total	Pop Hits	Pop Total	Fold Enrichment	Bonferroni	Benjamini	FDR
GOTERM_MF_FAT	GO:0042803~protein homodimerization activity	3	1.46341	0.0900094	AT4G26780, AT2G21660, AT2G18790	125	60	14806	5.9224	1	0.991855	70.7455
GOTERM_MF_FAT	GO:0042802~identical protein binding	4	1.95122	0.172903	AT4G26780, AT2G21660, AT3G17860, AT2G18790	125	171	14806	2.77071	1	0.999008	91.5735
GOTERM_MF_FAT	GO:0046983~protein dimerization activity	4	1.95122	0.353558	AT4G26780, AT2G21660, AT3G61830, AT2G18790	125	252	14806	1.88013	1	0.993634	99.6604
Annotation Cluster 10	Enrichment Score: 0.7473733651588661
Category	Term	Count	%	PValue	Genes	List Total	Pop Hits	Pop Total	Fold Enrichment	Bonferroni	Benjamini	FDR
KEGG_PATHWAY	ath03040:Spliceosome	5	2.43902	0.0183978	AT5G37720, AT3G50670, AT5G06160, AT1G60200, AT4G21660	25	107	2458	4.59439	0.437657	0.437657	14.7451
GOTERM_BP_FAT	GO:0006397~mRNA processing	3	1.46341	0.308197	AT3G50670, AT1G60200, AT4G21660	117	135	13998	2.65869	1	0.996389	99.5557
GOTERM_BP_FAT	GO:0016071~mRNA metabolic process	3	1.46341	0.368632	AT3G50670, AT1G60200, AT4G21660	117	155	13998	2.31563	1	0.998254	99.8841
GOTERM_BP_FAT	GO:0006396~RNA processing	5	2.43902	0.490139	AT3G15390, AT4G25730, AT3G50670, AT1G60200, AT4G21660	117	436	13998	1.37203	1	0.999067	99.995
Annotation Cluster 11	Enrichment Score: 0.7262649813433664
Category	Term	Count	%	PValue	Genes	List Total	Pop Hits	Pop Total	Fold Enrichment	Bonferroni	Benjamini	FDR
SP_PIR_KEYWORDS	tpr repeat	3	1.46341	0.067359	AT1G56440, AT4G22670, AT1G53300	202	56	26538	7.03801	0.999918	0.691729	55.8489
INTERPRO	IPR001440:Tetratricopeptide TPR-1	3	1.46341	0.142531	AT1G56440, AT4G22670, AT1G53300	170	82	20885	4.49462	1	0.989148	87.8246
SMART	SM00028:TPR	3	1.46341	0.192399	AT1G56440, AT4G22670, AT1G53300	60	105	7691	3.66238	0.999997	0.957229	88.1618
INTERPRO	IPR019734:Tetratricopeptide repeat	3	1.46341	0.208785	AT1G56440, AT4G22670, AT1G53300	170	105	20885	3.51008	1	0.995959	95.9521
INTERPRO	IPR013026:Tetratricopeptide region	3	1.46341	0.265489	AT1G56440, AT4G22670, AT1G53300	170	124	20885	2.97225	1	0.996761	98.5379
INTERPRO	IPR011990:Tetratricopeptide-like helical	3	1.46341	0.428703	AT1G56440, AT4G22670, AT1G53300	170	180	20885	2.04755	1	0.999949	99.9532
Annotation Cluster 12	Enrichment Score: 0.6827098592621916
Category	Term	Count	%	PValue	Genes	List Total	Pop Hits	Pop Total	Fold Enrichment	Bonferroni	Benjamini	FDR
GOTERM_BP_FAT	GO:0009611~response to wounding	5	2.43902	0.033876	AT3G12500, AT3G45640, AT4G38130, AT2G37040, AT2G38870	117	147	13998	4.06942	1	0.891495	39.7479
GOTERM_BP_FAT	GO:0009626~plant-type hypersensitive response	3	1.46341	0.0535034	AT3G12500, AT5G15410, AT3G45640	117	45	13998	7.97607	1	0.944942	55.4412
GOTERM_BP_FAT	GO:0034050~host programmed cell death induced by symbiont	3	1.46341	0.0556401	AT3G12500, AT5G15410, AT3G45640	117	46	13998	7.80268	1	0.937149	56.8973
GOTERM_BP_FAT	GO:0033554~cellular response to stress	7	3.41463	0.142502	AT3G12500, AT2G19480, AT5G15410, AT3G45640, AT2G41680, AT4G35520, AT1G78380	117	426	13998	1.96593	1	0.988418	89.5652
GOTERM_BP_FAT	GO:0045087~innate immune response	5	2.43902	0.194289	AT3G12500, AT5G15410, AT3G45640, AT2G21660, AT4G38130	117	275	13998	2.17529	1	0.994597	95.8239
GOTERM_BP_FAT	GO:0006955~immune response	5	2.43902	0.225348	AT3G12500, AT5G15410, AT3G45640, AT2G21660, AT4G38130	117	293	13998	2.04166	1	0.994954	97.6569
GOTERM_BP_FAT	GO:0006952~defense response	11	5.36585	0.348918	AT5G28010, AT3G12500, AT5G15410, AT3G45640, AT2G21660, AT4G38130, AT3G17860, AT4G02520, AT2G37040, AT2G38870, AT3G61220	117	1030	13998	1.27772	1	0.99769	99.8179
GOTERM_BP_FAT	GO:0012501~programmed cell death	3	1.46341	0.554285	AT3G12500, AT5G15410, AT3G45640	117	223	13998	1.60952	1	0.999261	99.9993
GOTERM_BP_FAT	GO:0016265~death	3	1.46341	0.6254	AT3G12500, AT5G15410, AT3G45640	117	254	13998	1.41308	1	0.999591	99.9999
GOTERM_BP_FAT	GO:0008219~cell death	3	1.46341	0.6254	AT3G12500, AT5G15410, AT3G45640	117	254	13998	1.41308	1	0.999591	99.9999
SP_PIR_KEYWORDS	Plant defense	5	2.43902	0.649585	AT3G12500, AT5G15410, AT3G45640, AT3G17860, AT3G61220	202	585	26538	1.12287	1	0.965632	99.9995
Annotation Cluster 13	Enrichment Score: 0.6711225522576139
Category	Term	Count	%	PValue	Genes	List Total	Pop Hits	Pop Total	Fold Enrichment	Bonferroni	Benjamini	FDR
INTERPRO	IPR001509:NAD-dependent epimerase/dehydratase	3	1.46341	0.107569	AT3G18890, AT1G09510, AT2G21660	170	69	20885	5.34143	1	0.974064	78.9542
GOTERM_MF_FAT	GO:0050662~coenzyme binding	6	2.92683	0.200379	AT3G47390, AT3G18890, AT1G09510, AT2G21660, AT2G41680, AT5G03290	125	371	14806	1.9156	1	0.998228	94.5744
GOTERM_MF_FAT	GO:0048037~cofactor binding	6	2.92683	0.449879	AT3G47390, AT3G18890, AT1G09510, AT2G21660, AT2G41680, AT5G03290	125	525	14806	1.35369	1	0.992671	99.9585
Annotation Cluster 14	Enrichment Score: 0.5544656776143715
Category	Term	Count	%	PValue	Genes	List Total	Pop Hits	Pop Total	Fold Enrichment	Bonferroni	Benjamini	FDR
GOTERM_BP_FAT	GO:0009409~response to cold	6	2.92683	0.044458	AT1G09560, AT3G12780, AT3G45640, AT2G21660, AT4G02520, AT2G18790	117	233	13998	3.08088	1	0.92847	48.7543
GOTERM_BP_FAT	GO:0009628~response to abiotic stimulus	15	7.31707	0.118927	AT3G63520, AT3G12780, AT5G58003, AT1G70940, AT5G02200, AT1G09560, AT3G45640, AT2G21660, AT5G26990, AT4G02520, AT2G30950, AT1G78380, AT2G14820, AT4G28556, AT2G18790	117	1197	13998	1.49926	1	0.986698	84.4535
GOTERM_BP_FAT	GO:0009266~response to temperature stimulus	6	2.92683	0.170684	AT1G09560, AT3G12780, AT3G45640, AT2G21660, AT4G02520, AT2G18790	117	354	13998	2.02781	1	0.991081	93.6155
GOTERM_BP_FAT	GO:0006970~response to osmotic stress	4	1.95122	0.646736	AT3G45640, AT2G21660, AT4G02520, AT5G58003	117	399	13998	1.19941	1	0.99968	100
GOTERM_CC_FAT	GO:0048046~apoplast	3	1.46341	0.809423	AT1G09560, AT3G12780, AT4G02520	110	382	13779	0.983746	1	0.991485	100
GOTERM_CC_FAT	GO:0005576~extracellular region	4	1.95122	0.997422	AT5G09640, AT1G09560, AT3G12780, AT4G02520	110	1225	13779	0.409024	1	1	100
Annotation Cluster 15	Enrichment Score: 0.4749209567042281
Category	Term	Count	%	PValue	Genes	List Total	Pop Hits	Pop Total	Fold Enrichment	Bonferroni	Benjamini	FDR
SP_PIR_KEYWORDS	thylakoid	4	1.95122	0.128662	AT3G26060, AT2G30440, AT5G23120, AT2G30950	202	164	26538	3.2043	1	0.787627	80.1041
GOTERM_CC_FAT	GO:0031977~thylakoid lumen	3	1.46341	0.159226	AT3G26060, AT5G23120, AT2G30950	110	90	13779	4.17545	1	0.579857	86.1313
GOTERM_CC_FAT	GO:0070013~intracellular organelle lumen	7	3.41463	0.422379	AT3G26060, AT4G26780, AT5G37720, AT5G23120, AT2G30950, AT5G02200, AT2G18790	110	659	13779	1.33057	1	0.903445	99.8073
GOTERM_CC_FAT	GO:0043233~organelle lumen	7	3.41463	0.422379	AT3G26060, AT4G26780, AT5G37720, AT5G23120, AT2G30950, AT5G02200, AT2G18790	110	659	13779	1.33057	1	0.903445	99.8073
GOTERM_CC_FAT	GO:0031974~membrane-enclosed lumen	7	3.41463	0.433748	AT3G26060, AT4G26780, AT5G37720, AT5G23120, AT2G30950, AT5G02200, AT2G18790	110	667	13779	1.31461	1	0.903267	99.8463
GOTERM_CC_FAT	GO:0031981~nuclear lumen	3	1.46341	0.892006	AT5G37720, AT5G02200, AT2G18790	110	472	13779	0.796167	1	0.9974	100
Annotation Cluster 16	Enrichment Score: 0.46940740591364033
Category	Term	Count	%	PValue	Genes	List Total	Pop Hits	Pop Total	Fold Enrichment	Bonferroni	Benjamini	FDR
GOTERM_BP_FAT	GO:0034613~cellular protein localization	5	2.43902	0.211378	AT3G27530, AT1G06950, AT5G55190, AT5G02200, AT3G03800	117	285	13998	2.09897	1	0.994995	96.9528
GOTERM_BP_FAT	GO:0046907~intracellular transport	6	2.92683	0.233119	AT3G27530, AT1G06950, AT5G55190, AT2G21660, AT5G54280, AT3G03800	117	397	13998	1.80818	1	0.995051	97.9797
GOTERM_BP_FAT	GO:0008104~protein localization	7	3.41463	0.241325	AT3G27530, AT1G06950, AT5G55190, AT3G20920, AT5G02200, AT3G03800, AT1G76850	117	505	13998	1.65839	1	0.9943	98.2752
GOTERM_BP_FAT	GO:0070727~cellular macromolecule localization	5	2.43902	0.243139	AT3G27530, AT1G06950, AT5G55190, AT5G02200, AT3G03800	117	303	13998	1.97427	1	0.993585	98.3349
GOTERM_BP_FAT	GO:0045184~establishment of protein localization	6	2.92683	0.3799	AT3G27530, AT1G06950, AT5G55190, AT3G20920, AT3G03800, AT1G76850	117	488	13998	1.471	1	0.998413	99.9111
GOTERM_BP_FAT	GO:0015031~protein transport	6	2.92683	0.3799	AT3G27530, AT1G06950, AT5G55190, AT3G20920, AT3G03800, AT1G76850	117	488	13998	1.471	1	0.998413	99.9111
GOTERM_BP_FAT	GO:0006886~intracellular protein transport	4	1.95122	0.397141	AT3G27530, AT1G06950, AT5G55190, AT3G03800	117	274	13998	1.74658	1	0.998733	99.9412
SP_PIR_KEYWORDS	protein transport	3	1.46341	0.516307	AT5G55190, AT3G03800, AT1G76850	202	228	26538	1.72863	1	0.948761	99.98
GOTERM_BP_FAT	GO:0016192~vesicle-mediated transport	3	1.46341	0.696703	AT3G27530, AT3G03800, AT1G76850	117	290	13998	1.23767	1	0.999805	100
Annotation Cluster 17	Enrichment Score: 0.4609192961161593
Category	Term	Count	%	PValue	Genes	List Total	Pop Hits	Pop Total	Fold Enrichment	Bonferroni	Benjamini	FDR
SP_PIR_KEYWORDS	Auxin signaling pathway	3	1.46341	0.154106	AT4G02520, AT3G61830, AT1G70940	202	92	26538	4.28401	1	0.77826	85.9436
GOTERM_BP_FAT	GO:0007242~intracellular signaling cascade	10	4.87805	0.208068	AT3G12500, AT5G15410, AT3G45640, AT3G17860, AT4G02520, AT3G61830, AT5G08130, AT1G70940, AT1G10630, AT2G18790	117	790	13998	1.51444	1	0.995538	96.7593
GOTERM_BP_FAT	GO:0009734~auxin mediated signaling pathway	3	1.46341	0.252936	AT4G02520, AT3G61830, AT1G70940	117	117	13998	3.06772	1	0.994055	98.6251
GOTERM_BP_FAT	GO:0009755~hormone-mediated signaling	6	2.92683	0.288082	AT3G12500, AT3G45640, AT4G02520, AT3G61830, AT5G08130, AT1G70940	117	432	13998	1.66168	1	0.996414	99.323
GOTERM_BP_FAT	GO:0032870~cellular response to hormone stimulus	6	2.92683	0.288082	AT3G12500, AT3G45640, AT4G02520, AT3G61830, AT5G08130, AT1G70940	117	432	13998	1.66168	1	0.996414	99.323
GOTERM_BP_FAT	GO:0009719~response to endogenous stimulus	10	4.87805	0.418934	AT3G12500, AT5G14920, AT3G45640, AT3G17860, AT4G02520, AT3G61830, AT5G08130, AT1G70940, AT2G30470, AT2G18790	117	975	13998	1.22709	1	0.998381	99.9658
GOTERM_BP_FAT	GO:0010033~response to organic substance	11	5.36585	0.514402	AT3G12500, AT5G14920, AT3G45640, AT3G15390, AT3G17860, AT4G02520, AT3G61830, AT5G08130, AT1G70940, AT2G30470, AT2G18790	117	1176	13998	1.11909	1	0.999271	99.9976
GOTERM_BP_FAT	GO:0009725~response to hormone stimulus	8	3.90244	0.63419	AT3G12500, AT5G14920, AT3G45640, AT4G02520, AT3G61830, AT5G08130, AT1G70940, AT2G30470	117	909	13998	1.05295	1	0.999623	100
GOTERM_BP_FAT	GO:0009733~response to auxin stimulus	3	1.46341	0.772664	AT4G02520, AT3G61830, AT1G70940	117	337	13998	1.06505	1	0.999968	100
Annotation Cluster 18	Enrichment Score: 0.4416136283436919
Category	Term	Count	%	PValue	Genes	List Total	Pop Hits	Pop Total	Fold Enrichment	Bonferroni	Benjamini	FDR
UP_SEQ_FEATURE	nucleotide phosphate-binding region:ATP	10	4.87805	0.151916	AT5G51070, AT1G71810, AT3G45640, AT2G21660, AT1G12680, AT5G54280, AT2G30950, AT2G01320, AT2G29080, AT5G26667	71	773	8885	1.6189	1	0.999832	87.5493
INTERPRO	IPR003959:ATPase, AAA-type, core	3	1.46341	0.211744	AT5G51070, AT2G30950, AT2G29080	170	106	20885	3.47697	1	0.994749	96.1546
SMART	SM00382:AAA	4	1.95122	0.459642	AT5G51070, AT2G30950, AT2G01320, AT2G29080	60	326	7691	1.5728	1	0.999299	99.7859
INTERPRO	IPR003593:ATPase, AAA+ type, core	4	1.95122	0.488942	AT5G51070, AT2G30950, AT2G01320, AT2G29080	170	326	20885	1.5074	1	0.999987	99.9898
GOTERM_MF_FAT	GO:0016887~ATPase activity	5	2.43902	0.552644	AT5G51070, AT5G54280, AT2G30950, AT2G01320, AT2G29080	125	467	14806	1.26818	1	0.997602	99.9972
GOTERM_MF_FAT	GO:0042623~ATPase activity, coupled	4	1.95122	0.560763	AT5G54280, AT2G30950, AT2G01320, AT2G29080	125	348	14806	1.36147	1	0.997507	99.9978
Annotation Cluster 19	Enrichment Score: 0.370709971743891
Category	Term	Count	%	PValue	Genes	List Total	Pop Hits	Pop Total	Fold Enrichment	Bonferroni	Benjamini	FDR
INTERPRO	IPR005225:Small GTP-binding protein	3	1.46341	0.256496	AT5G55190, AT1G10630, AT5G13650	170	121	20885	3.04594	1	0.99701	98.2728
GOTERM_MF_FAT	GO:0032561~guanyl ribonucleotide binding	4	1.95122	0.423791	AT5G15410, AT5G55190, AT1G10630, AT5G13650	125	283	14806	1.67418	1	0.99452	99.9241
GOTERM_MF_FAT	GO:0019001~guanyl nucleotide binding	4	1.95122	0.430471	AT5G15410, AT5G55190, AT1G10630, AT5G13650	125	286	14806	1.65662	1	0.994065	99.9348
SP_PIR_KEYWORDS	gtp-binding	3	1.46341	0.4607	AT5G55190, AT1G10630, AT5G13650	202	205	26538	1.92258	1	0.926097	99.9282
GOTERM_MF_FAT	GO:0005525~GTP binding	3	1.46341	0.649913	AT5G55190, AT1G10630, AT5G13650	125	263	14806	1.35112	1	0.998019	99.9999
Annotation Cluster 20	Enrichment Score: 0.3629893300584909
Category	Term	Count	%	PValue	Genes	List Total	Pop Hits	Pop Total	Fold Enrichment	Bonferroni	Benjamini	FDR
SP_PIR_KEYWORDS	manganese	4	1.95122	0.293887	AT2G25620, AT1G09560, AT5G57655, AT5G03290	202	251	26538	2.09365	1	0.881794	98.3086
GOTERM_MF_FAT	GO:0030145~manganese ion binding	4	1.95122	0.364996	AT2G25620, AT1G09560, AT5G57655, AT5G03290	125	257	14806	1.84355	1	0.993493	99.7309
SP_PIR_KEYWORDS	magnesium	4	1.95122	0.424298	AT2G25620, AT5G57655, AT4G38460, AT5G03290	202	314	26538	1.67358	1	0.930207	99.8456
GOTERM_MF_FAT	GO:0000287~magnesium ion binding	3	1.46341	0.776073	AT2G25620, AT5G57655, AT5G03290	125	336	14806	1.05757	1	0.999515	100
Annotation Cluster 21	Enrichment Score: 0.34445209391368603
Category	Term	Count	%	PValue	Genes	List Total	Pop Hits	Pop Total	Fold Enrichment	Bonferroni	Benjamini	FDR
GOTERM_BP_FAT	GO:0048588~developmental cell growth	3	1.46341	0.125389	AT1G70940, AT4G28556, AT1G76850	117	74	13998	4.85031	1	0.98666	86.0479
GOTERM_BP_FAT	GO:0048589~developmental growth	3	1.46341	0.441114	AT1G70940, AT4G28556, AT1G76850	117	180	13998	1.99402	1	0.998481	99.9807
GOTERM_BP_FAT	GO:0000902~cell morphogenesis	3	1.46341	0.516652	AT1G70940, AT4G28556, AT1G76850	117	208	13998	1.72559	1	0.999213	99.9977
GOTERM_BP_FAT	GO:0016049~cell growth	3	1.46341	0.531952	AT1G70940, AT4G28556, AT1G76850	117	214	13998	1.67721	1	0.999177	99.9986
GOTERM_BP_FAT	GO:0008361~regulation of cell size	3	1.46341	0.561563	AT1G70940, AT4G28556, AT1G76850	117	226	13998	1.58816	1	0.999287	99.9995
GOTERM_BP_FAT	GO:0032989~cellular component morphogenesis	3	1.46341	0.573504	AT1G70940, AT4G28556, AT1G76850	117	231	13998	1.55378	1	0.999303	99.9996
GOTERM_BP_FAT	GO:0032535~regulation of cellular component size	3	1.46341	0.589828	AT1G70940, AT4G28556, AT1G76850	117	238	13998	1.50808	1	0.999442	99.9998
GOTERM_BP_FAT	GO:0040007~growth	3	1.46341	0.607916	AT1G70940, AT4G28556, AT1G76850	117	246	13998	1.45904	1	0.999523	99.9999
Annotation Cluster 22	Enrichment Score: 0.3419274707317733
Category	Term	Count	%	PValue	Genes	List Total	Pop Hits	Pop Total	Fold Enrichment	Bonferroni	Benjamini	FDR
GOTERM_BP_FAT	GO:0070647~protein modification by small protein conjugation or removal	4	1.95122	0.126502	AT3G20630, AT3G58040, AT2G30110, AT4G08590	117	149	13998	3.21184	1	0.983896	86.3068
GOTERM_BP_FAT	GO:0016567~protein ubiquitination	3	1.46341	0.277528	AT3G58040, AT2G30110, AT4G08590	117	125	13998	2.87138	1	0.996095	99.1594
GOTERM_BP_FAT	GO:0032446~protein modification by small protein conjugation	3	1.46341	0.302077	AT3G58040, AT2G30110, AT4G08590	117	133	13998	2.69867	1	0.996439	99.4943
GOTERM_MF_FAT	GO:0016879~ligase activity, forming carbon-nitrogen bonds	5	2.43902	0.335178	AT3G58040, AT2G30110, AT2G37040, AT3G61415, AT4G08590	125	349	14806	1.69696	1	0.994511	99.5107
GOTERM_BP_FAT	GO:0009057~macromolecule catabolic process	8	3.90244	0.336235	AT2G45880, AT3G20630, AT3G12500, AT3G58040, AT2G30110, AT3G61415, AT2G30950, AT2G29080	117	682	13998	1.40341	1	0.997746	99.7582
GOTERM_MF_FAT	GO:0004842~ubiquitin-protein ligase activity	4	1.95122	0.38323	AT3G58040, AT2G30110, AT3G61415, AT4G08590	125	265	14806	1.78789	1	0.994111	99.8159
GOTERM_MF_FAT	GO:0019787~small conjugating protein ligase activity	4	1.95122	0.403605	AT3G58040, AT2G30110, AT3G61415, AT4G08590	125	274	14806	1.72917	1	0.994866	99.8812
GOTERM_BP_FAT	GO:0006511~ubiquitin-dependent protein catabolic process	4	1.95122	0.408305	AT3G20630, AT3G58040, AT2G30110, AT3G61415	117	279	13998	1.71528	1	0.998662	99.9554
GOTERM_MF_FAT	GO:0016881~acid-amino acid ligase activity	4	1.95122	0.448148	AT3G58040, AT2G30110, AT3G61415, AT4G08590	125	294	14806	1.61154	1	0.99361	99.9568
GOTERM_BP_FAT	GO:0006508~proteolysis	10	4.87805	0.491957	AT3G20630, AT5G09640, AT3G58040, AT5G45390, AT2G30440, AT2G30110, AT3G61415, AT2G30950, AT5G05740, AT2G29080	117	1036	13998	1.15484	1	0.998983	99.9953
GOTERM_BP_FAT	GO:0030163~protein catabolic process	6	2.92683	0.522405	AT3G20630, AT3G58040, AT2G30110, AT3G61415, AT2G30950, AT2G29080	117	576	13998	1.24626	1	0.99921	99.9981
SP_PIR_KEYWORDS	ubl conjugation pathway	4	1.95122	0.596112	AT3G20630, AT3G58040, AT2G30110, AT3G61415	202	406	26538	1.29435	1	0.953105	99.9976
GOTERM_BP_FAT	GO:0044257~cellular protein catabolic process	5	2.43902	0.688705	AT3G20630, AT3G58040, AT2G30110, AT3G61415, AT2G30950	117	561	13998	1.06632	1	0.99983	100
GOTERM_BP_FAT	GO:0044265~cellular macromolecule catabolic process	5	2.43902	0.724951	AT3G20630, AT3G58040, AT2G30110, AT3G61415, AT2G30950	117	589	13998	1.01563	1	0.999892	100
GOTERM_BP_FAT	GO:0019941~modification-dependent protein catabolic process	4	1.95122	0.839502	AT3G20630, AT3G58040, AT2G30110, AT3G61415	117	550	13998	0.870117	1	0.999995	100
GOTERM_BP_FAT	GO:0043632~modification-dependent macromolecule catabolic process	4	1.95122	0.839502	AT3G20630, AT3G58040, AT2G30110, AT3G61415	117	550	13998	0.870117	1	0.999995	100
GOTERM_BP_FAT	GO:0051603~proteolysis involved in cellular protein catabolic process	4	1.95122	0.843962	AT3G20630, AT3G58040, AT2G30110, AT3G61415	117	555	13998	0.862278	1	0.999994	100
Annotation Cluster 23	Enrichment Score: 0.31258978852560587
Category	Term	Count	%	PValue	Genes	List Total	Pop Hits	Pop Total	Fold Enrichment	Bonferroni	Benjamini	FDR
UP_SEQ_FEATURE	nucleotide phosphate-binding region:ATP	10	4.87805	0.151916	AT5G51070, AT1G71810, AT3G45640, AT2G21660, AT1G12680, AT5G54280, AT2G30950, AT2G01320, AT2G29080, AT5G26667	71	773	8885	1.6189	1	0.999832	87.5493
GOTERM_MF_FAT	GO:0000166~nucleotide binding	33	16.0976	0.217068	AT1G32790, AT5G15410, AT1G12680, AT3G49660, AT5G54280, AT3G47390, AT1G71810, AT3G03900, AT2G21660, AT3G45640, AT4G35520, AT2G01320, AT1G10630, AT2G18790, AT5G13650, AT5G26667, AT1G09230, AT5G45390, AT2G41680, AT2G30110, AT3G50670, AT5G03290, AT5G24280, AT4G26780, AT5G51070, AT1G60650, AT5G55190, AT3G04500, AT5G37720, AT5G57670, AT2G30950, AT1G60200, AT2G29080	125	3333	14806	1.17275	1	0.99805	95.8783
SP_PIR_KEYWORDS	nucleotide-binding	18	8.78049	0.297836	AT5G45390, AT5G15410, AT2G30110, AT1G12680, AT5G54280, AT5G51070, AT1G71810, AT3G03900, AT5G55190, AT2G21660, AT3G45640, AT5G57670, AT2G30950, AT2G01320, AT1G10630, AT5G26667, AT5G13650, AT2G29080	202	1935	26538	1.2221	1	0.874495	98.4162
SP_PIR_KEYWORDS	atp-binding	14	6.82927	0.540658	AT5G45390, AT2G30110, AT1G12680, AT5G54280, AT5G51070, AT1G71810, AT3G03900, AT3G45640, AT2G21660, AT5G57670, AT2G01320, AT2G30950, AT2G29080, AT5G26667	202	1716	26538	1.07183	1	0.950248	99.9891
GOTERM_MF_FAT	GO:0017076~purine nucleotide binding	24	11.7073	0.566361	AT5G45390, AT5G15410, AT2G41680, AT2G30110, AT1G12680, AT5G54280, AT5G03290, AT5G24280, AT4G26780, AT5G51070, AT1G71810, AT3G03900, AT5G55190, AT2G21660, AT3G45640, AT5G57670, AT4G35520, AT2G30950, AT2G01320, AT1G10630, AT2G18790, AT5G26667, AT5G13650, AT2G29080	125	2785	14806	1.02074	1	0.997311	99.9981
GOTERM_MF_FAT	GO:0032555~purine ribonucleotide binding	22	10.7317	0.625582	AT5G45390, AT5G15410, AT2G30110, AT1G12680, AT5G54280, AT5G03290, AT5G24280, AT5G51070, AT1G71810, AT3G03900, AT5G55190, AT2G21660, AT3G45640, AT5G57670, AT4G35520, AT2G30950, AT2G01320, AT1G10630, AT2G18790, AT5G26667, AT5G13650, AT2G29080	125	2621	14806	0.994222	1	0.998094	99.9997
GOTERM_MF_FAT	GO:0032553~ribonucleotide binding	22	10.7317	0.625582	AT5G45390, AT5G15410, AT2G30110, AT1G12680, AT5G54280, AT5G03290, AT5G24280, AT5G51070, AT1G71810, AT3G03900, AT5G55190, AT2G21660, AT3G45640, AT5G57670, AT4G35520, AT2G30950, AT2G01320, AT1G10630, AT2G18790, AT5G26667, AT5G13650, AT2G29080	125	2621	14806	0.994222	1	0.998094	99.9997
GOTERM_MF_FAT	GO:0001883~purine nucleoside binding	21	10.2439	0.647436	AT5G45390, AT5G15410, AT2G41680, AT2G30110, AT1G12680, AT5G54280, AT5G03290, AT5G24280, AT4G26780, AT5G51070, AT1G71810, AT3G03900, AT2G21660, AT3G45640, AT5G57670, AT4G35520, AT2G30950, AT2G01320, AT2G18790, AT5G26667, AT2G29080	125	2528	14806	0.983943	1	0.998217	99.9999
GOTERM_MF_FAT	GO:0030554~adenyl nucleotide binding	21	10.2439	0.647436	AT5G45390, AT5G15410, AT2G41680, AT2G30110, AT1G12680, AT5G54280, AT5G03290, AT5G24280, AT4G26780, AT5G51070, AT1G71810, AT3G03900, AT2G21660, AT3G45640, AT5G57670, AT4G35520, AT2G30950, AT2G01320, AT2G18790, AT5G26667, AT2G29080	125	2528	14806	0.983943	1	0.998217	99.9999
GOTERM_MF_FAT	GO:0001882~nucleoside binding	21	10.2439	0.653331	AT5G45390, AT5G15410, AT2G41680, AT2G30110, AT1G12680, AT5G54280, AT5G03290, AT5G24280, AT4G26780, AT5G51070, AT1G71810, AT3G03900, AT2G21660, AT3G45640, AT5G57670, AT4G35520, AT2G30950, AT2G01320, AT2G18790, AT5G26667, AT2G29080	125	2536	14806	0.980839	1	0.997844	99.9999
GOTERM_MF_FAT	GO:0032559~adenyl ribonucleotide binding	19	9.26829	0.710472	AT5G45390, AT5G15410, AT2G30110, AT1G12680, AT5G54280, AT5G03290, AT5G24280, AT5G51070, AT1G71810, AT3G03900, AT2G21660, AT3G45640, AT5G57670, AT4G35520, AT2G30950, AT2G01320, AT2G18790, AT2G29080, AT5G26667	125	2368	14806	0.950385	1	0.998799	100
GOTERM_MF_FAT	GO:0005524~ATP binding	18	8.78049	0.774618	AT5G45390, AT2G30110, AT1G12680, AT5G54280, AT5G03290, AT5G24280, AT5G51070, AT1G71810, AT3G03900, AT3G45640, AT2G21660, AT5G57670, AT4G35520, AT2G30950, AT2G01320, AT2G18790, AT2G29080, AT5G26667	125	2340	14806	0.911138	1	0.999571	100
Annotation Cluster 24	Enrichment Score: 0.2928997899691619
Category	Term	Count	%	PValue	Genes	List Total	Pop Hits	Pop Total	Fold Enrichment	Bonferroni	Benjamini	FDR
SP_PIR_KEYWORDS	nucleus	21	10.2439	0.147347	AT2G34830, AT5G63260, AT4G08350, AT1G68190, AT3G61415, AT5G58003, AT3G50670, AT5G08130, AT2G30470, AT4G33280, AT2G32070, AT5G23090, AT5G56140, AT5G55190, AT3G45640, AT2G03500, AT5G26990, AT4G38130, AT3G17860, AT3G61830, AT2G18790	202	2052	26538	1.34449	1	0.808972	84.569
SP_PIR_KEYWORDS	Transcription	12	5.85366	0.309951	AT2G34830, AT4G08350, AT4G38130, AT3G17860, AT5G58003, AT3G61830, AT5G08130, AT2G30470, AT4G33280, AT2G18790, AT2G32070, AT5G23090	202	1209	26538	1.30398	1	0.865118	98.7085
GOTERM_BP_FAT	GO:0006350~transcription	13	6.34146	0.403482	AT2G34830, AT4G08350, AT1G28560, AT5G58003, AT5G08130, AT4G33280, AT2G30470, AT5G23090, AT2G32070, AT4G38130, AT3G17860, AT3G61830, AT2G18790	117	1311	13998	1.18637	1	0.998718	99.9497
SP_PIR_KEYWORDS	transcription regulation	11	5.36585	0.408171	AT2G34830, AT4G08350, AT4G38130, AT3G17860, AT5G58003, AT3G61830, AT5G08130, AT2G30470, AT4G33280, AT2G18790, AT2G32070	202	1184	26538	1.22056	1	0.927392	99.7865
GOTERM_BP_FAT	GO:0045449~regulation of transcription	19	9.26829	0.411966	AT2G34830, AT4G08350, AT3G12130, AT1G68190, AT1G05690, AT5G58003, AT5G08130, AT2G30470, AT4G33280, AT2G32070, AT5G23090, AT3G28920, AT2G21060, AT2G03500, AT4G38130, AT3G17860, AT1G31150, AT3G61830, AT2G18790	117	2024	13998	1.12311	1	0.998365	99.9593
GOTERM_MF_FAT	GO:0003677~DNA binding	20	9.7561	0.670344	AT2G34830, AT5G63260, AT4G08350, AT3G12130, AT5G54930, AT1G28560, AT1G68190, AT5G08130, AT4G33280, AT2G30470, AT5G23090, AT2G19480, AT3G28920, AT2G21660, AT2G21060, AT2G03500, AT1G31150, AT4G35520, AT3G61830, AT4G39680	125	2436	14806	0.972479	1	0.99787	99.9999
GOTERM_BP_FAT	GO:0006355~regulation of transcription, DNA-dependent	9	4.39024	0.68952	AT2G34830, AT4G08350, AT2G21060, AT1G05690, AT1G31150, AT3G61830, AT2G30470, AT4G33280, AT2G18790	117	1089	13998	0.988769	1	0.999814	100
GOTERM_BP_FAT	GO:0051252~regulation of RNA metabolic process	9	4.39024	0.69547	AT2G34830, AT4G08350, AT2G21060, AT1G05690, AT1G31150, AT3G61830, AT2G30470, AT4G33280, AT2G18790	117	1095	13998	0.983351	1	0.99982	100
GOTERM_MF_FAT	GO:0030528~transcription regulator activity	15	7.31707	0.745293	AT2G34830, AT4G08350, AT3G12130, AT1G05690, AT1G68190, AT5G08130, AT4G33280, AT2G30470, AT5G23090, AT5G17560, AT3G28920, AT2G03500, AT4G38130, AT1G31150, AT3G61830	125	1913	14806	0.928761	1	0.999301	100
GOTERM_MF_FAT	GO:0003700~transcription factor activity	12	5.85366	0.844619	AT2G34830, AT4G08350, AT3G28920, AT3G12130, AT2G03500, AT1G68190, AT1G31150, AT3G61830, AT5G08130, AT2G30470, AT4G33280, AT5G23090	125	1678	14806	0.847066	1	0.999871	100
SP_PIR_KEYWORDS	dna-binding	7	3.41463	0.956818	AT5G63260, AT2G34830, AT3G12130, AT3G61830, AT5G08130, AT2G30470, AT4G33280	202	1398	26538	0.657821	1	0.999855	100
Annotation Cluster 25	Enrichment Score: 0.28194804961200165
Category	Term	Count	%	PValue	Genes	List Total	Pop Hits	Pop Total	Fold Enrichment	Bonferroni	Benjamini	FDR
SP_PIR_KEYWORDS	oxidoreductase	11	5.36585	0.171151	AT3G26060, AT3G63520, AT2G41680, AT2G26260, AT4G15110, AT1G06620, AT5G43850, AT5G03290, AT3G14690, AT3G48320, AT3G61220	202	932	26538	1.55058	1	0.79482	88.9279
SP_PIR_KEYWORDS	iron	7	3.41463	0.347835	AT3G63520, AT4G15110, AT1G06620, AT5G43850, AT5G54280, AT3G14690, AT3G48320	202	631	26538	1.45742	1	0.891335	99.3338
GOTERM_MF_FAT	GO:0005506~iron ion binding	8	3.90244	0.405513	AT4G14965, AT4G15110, AT1G06620, AT5G43850, AT5G54280, AT4G16770, AT3G14690, AT3G48320	125	725	14806	1.30701	1	0.993907	99.886
GOTERM_BP_FAT	GO:0055114~oxidation reduction	11	5.36585	0.525498	AT3G26060, AT3G63520, AT2G41680, AT2G26260, AT4G15110, AT1G06620, AT5G43850, AT5G03290, AT3G14690, AT3G48320, AT3G61220	117	1186	13998	1.10966	1	0.999165	99.9983
INTERPRO	IPR017973:Cytochrome P450, C-terminal region	3	1.46341	0.534491	AT4G15110, AT3G14690, AT3G48320	170	220	20885	1.67527	1	0.999995	99.9972
INTERPRO	IPR002401:Cytochrome P450, E-class, group I	3	1.46341	0.546892	AT4G15110, AT3G14690, AT3G48320	170	225	20885	1.63804	1	0.999995	99.998
SP_PIR_KEYWORDS	Monooxygenase	3	1.46341	0.571932	AT4G15110, AT3G14690, AT3G48320	202	253	26538	1.55782	1	0.946977	99.9952
GOTERM_MF_FAT	GO:0019825~oxygen binding	3	1.46341	0.581513	AT4G15110, AT3G14690, AT3G48320	125	232	14806	1.53166	1	0.99753	99.9988
INTERPRO	IPR001128:Cytochrome P450	3	1.46341	0.589285	AT4G15110, AT3G14690, AT3G48320	170	244	20885	1.51049	1	0.999998	99.9995
GOTERM_MF_FAT	GO:0020037~heme binding	4	1.95122	0.606238	AT4G14965, AT4G15110, AT3G14690, AT3G48320	125	372	14806	1.27363	1	0.997743	99.9995
GOTERM_MF_FAT	GO:0046906~tetrapyrrole binding	4	1.95122	0.658594	AT4G14965, AT4G15110, AT3G14690, AT3G48320	125	402	14806	1.17859	1	0.997734	99.9999
COG_ONTOLOGY	Secondary metabolites biosynthesis, transport, and catabolism	4	1.95122	0.659787	AT3G63520, AT4G15110, AT3G14690, AT3G48320	32	274	2563	1.16925	0.999993	0.980809	99.8789
SP_PIR_KEYWORDS	heme	3	1.46341	0.73243	AT4G15110, AT3G14690, AT3G48320	202	341	26538	1.1558	1	0.982491	100
GOTERM_MF_FAT	GO:0009055~electron carrier activity	5	2.43902	0.805186	AT2G41680, AT4G15110, AT3G14690, AT5G03880, AT3G48320	125	656	14806	0.902805	1	0.999719	100
Annotation Cluster 26	Enrichment Score: 0.2740155142610255
Category	Term	Count	%	PValue	Genes	List Total	Pop Hits	Pop Total	Fold Enrichment	Bonferroni	Benjamini	FDR
SP_PIR_KEYWORDS	transport	10	4.87805	0.439626	AT1G54730, AT5G15410, AT5G55190, AT5G54280, AT5G62890, AT2G01320, AT1G70940, AT1G67300, AT3G03800, AT1G76850	202	1086	26538	1.20973	1	0.926184	99.8875
UP_SEQ_FEATURE	transmembrane region	15	7.31707	0.46499	AT1G54730, AT2G30440, AT5G15410, AT2G26260, AT5G54280, AT1G67300, AT3G48320, AT1G70940, AT1G05570, AT2G21660, AT2G01320, AT5G62890, AT2G30950, AT3G03800, AT2G29080	71	1690	8885	1.11072	1	1	99.9632
GOTERM_CC_FAT	GO:0016021~integral to membrane	19	9.26829	0.472301	AT1G54730, AT5G15410, AT2G30440, AT2G26260, AT5G54280, AT1G67300, AT1G70940, AT3G48320, AT1G14040, AT1G30890, AT1G05570, AT2G21660, AT3G20920, AT2G30950, AT5G62890, AT2G01320, AT4G32272, AT3G03800, AT2G29080	110	2193	13779	1.08528	1	0.920728	99.9312
SP_PIR_KEYWORDS	transmembrane	16	7.80488	0.532677	AT1G54730, AT5G15410, AT2G30440, AT2G26260, AT5G54280, AT1G67300, AT1G70940, AT3G48320, AT1G05570, AT2G21660, AT2G01320, AT5G62890, AT2G30950, AT4G32272, AT3G03800, AT2G29080	202	1973	26538	1.06539	1	0.951226	99.9866
SP_PIR_KEYWORDS	membrane	18	8.78049	0.608027	AT1G54730, AT5G15410, AT2G30440, AT2G26260, AT5G54280, AT1G67300, AT1G70940, AT3G48320, AT1G05570, AT2G21660, AT4G15110, AT5G23120, AT2G30950, AT5G62890, AT2G01320, AT4G32272, AT3G03800, AT2G29080	202	2340	26538	1.01059	1	0.954215	99.9983
GOTERM_CC_FAT	GO:0031224~intrinsic to membrane	20	9.7561	0.725728	AT1G54730, AT5G15410, AT2G30440, AT2G26260, AT5G54280, AT1G67300, AT1G70940, AT3G48320, AT1G14040, AT1G30890, AT1G05570, AT2G21660, AT3G20920, AT2G30950, AT5G62890, AT2G01320, AT4G28556, AT4G32272, AT3G03800, AT2G29080	110	2658	13779	0.942541	1	0.983956	100
Annotation Cluster 27	Enrichment Score: 0.24468546355794926
Category	Term	Count	%	PValue	Genes	List Total	Pop Hits	Pop Total	Fold Enrichment	Bonferroni	Benjamini	FDR
UP_SEQ_FEATURE	transit peptide:Mitochondrion	4	1.95122	0.431167	AT4G04790, AT5G54280, AT5G03290, AT2G29080	71	304	8885	1.64659	1	1	99.9202
SP_PIR_KEYWORDS	mitochondrion	5	2.43902	0.569052	AT4G26780, AT4G04790, AT5G54280, AT5G03290, AT2G29080	202	528	26538	1.24409	1	0.949737	99.9948
GOTERM_CC_FAT	GO:0005739~mitochondrion	10	4.87805	0.751877	AT4G26780, AT5G28910, AT3G12780, AT2G38550, AT4G04790, AT5G54280, AT5G03290, AT1G48360, AT2G30470, AT2G29080	110	1349	13779	0.928567	1	0.985274	100
Annotation Cluster 28	Enrichment Score: 0.22861396453462657
Category	Term	Count	%	PValue	Genes	List Total	Pop Hits	Pop Total	Fold Enrichment	Bonferroni	Benjamini	FDR
KEGG_PATHWAY	ath01064:Biosynthesis of alkaloids derived from ornithine, lysine and nicotinic acid	3	1.46341	0.489631	AT3G12780, AT2G37040, AT5G03290	25	166	2458	1.77687	1	0.999042	99.6906
KEGG_PATHWAY	ath01063:Biosynthesis of alkaloids derived from shikimate pathway	3	1.46341	0.515399	AT3G12780, AT2G37040, AT5G03290	25	174	2458	1.69517	1	0.996355	99.8018
KEGG_PATHWAY	ath01070:Biosynthesis of plant hormones	3	1.46341	0.816856	AT3G12780, AT2G37040, AT5G03290	25	304	2458	0.970263	1	0.999845	100
Annotation Cluster 29	Enrichment Score: 0.18028149541831479
Category	Term	Count	%	PValue	Genes	List Total	Pop Hits	Pop Total	Fold Enrichment	Bonferroni	Benjamini	FDR
GOTERM_CC_FAT	GO:0044445~cytosolic part	5	2.43902	0.167381	AT3G10950, AT2G07340, AT3G62870, AT1G03760, AT1G48830	110	271	13779	2.31114	1	0.584276	87.5886
SP_PIR_KEYWORDS	ribonucleoprotein	4	1.95122	0.5556	AT3G10950, AT3G62870, AT3G50670, AT1G48830	202	389	26538	1.35091	1	0.948138	99.9926
GOTERM_MF_FAT	GO:0003735~structural constituent of ribosome	4	1.95122	0.645132	AT4G08350, AT3G10950, AT3G62870, AT1G48830	125	394	14806	1.20252	1	0.998409	99.9999
GOTERM_CC_FAT	GO:0033279~ribosomal subunit	3	1.46341	0.679465	AT3G10950, AT3G62870, AT1G48830	110	294	13779	1.2782	1	0.985312	99.9998
GOTERM_CC_FAT	GO:0022626~cytosolic ribosome	3	1.46341	0.719061	AT3G10950, AT3G62870, AT1G48830	110	317	13779	1.18546	1	0.986354	99.9999
GOTERM_CC_FAT	GO:0005840~ribosome	4	1.95122	0.723728	AT4G08350, AT3G10950, AT3G62870, AT1G48830	110	470	13779	1.06607	1	0.985399	100
SP_PIR_KEYWORDS	ribosomal protein	3	1.46341	0.755305	AT3G10950, AT3G62870, AT1G48830	202	357	26538	1.104	1	0.985349	100
GOTERM_CC_FAT	GO:0030529~ribonucleoprotein complex	5	2.43902	0.783781	AT4G08350, AT3G10950, AT3G62870, AT3G50670, AT1G48830	110	671	13779	0.93341	1	0.989066	100
GOTERM_CC_FAT	GO:0043228~non-membrane-bounded organelle	8	3.90244	0.81054	AT4G08350, AT3G10950, AT3G62870, AT5G37720, AT4G35520, AT5G54280, AT5G24314, AT1G48830	110	1144	13779	0.875969	1	0.990591	100
GOTERM_CC_FAT	GO:0043232~intracellular non-membrane-bounded organelle	8	3.90244	0.81054	AT4G08350, AT3G10950, AT3G62870, AT5G37720, AT4G35520, AT5G54280, AT5G24314, AT1G48830	110	1144	13779	0.875969	1	0.990591	100
GOTERM_MF_FAT	GO:0005198~structural molecule activity	4	1.95122	0.833398	AT4G08350, AT3G10950, AT3G62870, AT1G48830	125	538	14806	0.880654	1	0.999848	100
GOTERM_BP_FAT	GO:0006412~translation	4	1.95122	0.998341	AT4G08350, AT3G10950, AT3G62870, AT1G48830	117	1231	13998	0.38876	1	1	100
Annotation Cluster 30	Enrichment Score: 0.08989977226874284
Category	Term	Count	%	PValue	Genes	List Total	Pop Hits	Pop Total	Fold Enrichment	Bonferroni	Benjamini	FDR
UP_SEQ_FEATURE	active site:Proton acceptor	6	2.92683	0.431883	AT1G71810, AT3G45640, AT2G21660, AT2G26260, AT1G12680, AT3G61220	71	546	8885	1.37517	1	1	99.9214
SP_PIR_KEYWORDS	kinase	9	4.39024	0.453944	AT3G03900, AT1G71810, AT3G12780, AT3G45640, AT2G21660, AT1G12680, AT3G57550, AT3G22890, AT5G26667	202	970	26538	1.21895	1	0.928268	99.9169
UP_SEQ_FEATURE	domain:Protein kinase	4	1.95122	0.660901	AT1G71810, AT3G45640, AT2G21660, AT1G12680	71	427	8885	1.17228	1	1	99.9999
UP_SEQ_FEATURE	binding site:ATP	4	1.95122	0.698729	AT1G71810, AT3G45640, AT2G21660, AT1G12680	71	452	8885	1.10744	1	1	100
INTERPRO	IPR017441:Protein kinase, ATP binding site	5	2.43902	0.83452	AT1G71810, AT3G45640, AT2G21660, AT1G12680, AT5G57670	170	715	20885	0.859111	1	1	100
SP_PIR_KEYWORDS	serine/threonine-protein kinase	4	1.95122	0.903025	AT3G45640, AT2G21660, AT1G12680, AT5G57670	202	701	26538	0.74965	1	0.998772	100
GOTERM_BP_FAT	GO:0006796~phosphate metabolic process	8	3.90244	0.912335	AT3G01510, AT2G25620, AT1G71810, AT3G45640, AT2G21660, AT1G12680, AT5G57670, AT2G18790	117	1273	13998	0.751868	1	1	100
GOTERM_BP_FAT	GO:0006793~phosphorus metabolic process	8	3.90244	0.912737	AT3G01510, AT2G25620, AT1G71810, AT3G45640, AT2G21660, AT1G12680, AT5G57670, AT2G18790	117	1274	13998	0.751278	1	1	100
GOTERM_BP_FAT	GO:0006468~protein amino acid phosphorylation	6	2.92683	0.946384	AT1G71810, AT3G45640, AT2G21660, AT1G12680, AT5G57670, AT2G18790	117	1065	13998	0.674034	1	1	100
INTERPRO	IPR008271:Serine/threonine protein kinase, active site	4	1.95122	0.951179	AT3G45640, AT2G21660, AT1G12680, AT5G57670	170	770	20885	0.638197	1	1	100
INTERPRO	IPR000719:Protein kinase, core	5	2.43902	0.957212	AT1G71810, AT3G45640, AT2G21660, AT1G12680, AT5G57670	170	970	20885	0.633263	1	1	100
GOTERM_MF_FAT	GO:0004672~protein kinase activity	6	2.92683	0.960469	AT1G71810, AT3G45640, AT2G21660, AT1G12680, AT5G57670, AT2G18790	125	1110	14806	0.640259	1	1	100
GOTERM_BP_FAT	GO:0016310~phosphorylation	6	2.92683	0.971584	AT1G71810, AT3G45640, AT2G21660, AT1G12680, AT5G57670, AT2G18790	117	1178	13998	0.609377	1	1	100
GOTERM_MF_FAT	GO:0004674~protein serine/threonine kinase activity	4	1.95122	0.989996	AT3G45640, AT2G21660, AT1G12680, AT5G57670	125	975	14806	0.485941	1	1	100
INTERPRO	IPR017442:Serine/threonine protein kinase-related	3	1.46341	0.991103	AT3G45640, AT1G12680, AT5G57670	170	820	20885	0.449462	1	1	100
Annotation Cluster 31	Enrichment Score: 0.08494008435238407
Category	Term	Count	%	PValue	Genes	List Total	Pop Hits	Pop Total	Fold Enrichment	Bonferroni	Benjamini	FDR
GOTERM_BP_FAT	GO:0003006~reproductive developmental process	7	3.41463	0.665567	AT3G20630, AT2G34830, AT3G45640, AT2G21660, AT5G27030, AT4G28556, AT1G76850	117	807	13998	1.03778	1	0.999766	100
GOTERM_BP_FAT	GO:0009793~embryonic development ending in seed dormancy	3	1.46341	0.818026	AT3G20630, AT2G34830, AT5G27030	117	372	13998	0.964847	1	0.99999	100
GOTERM_BP_FAT	GO:0009791~post-embryonic development	6	2.92683	0.841282	AT3G20630, AT2G34830, AT3G45640, AT2G21660, AT5G27030, AT2G18790	117	851	13998	0.843532	1	0.999995	100
GOTERM_BP_FAT	GO:0048608~reproductive structure development	5	2.43902	0.861982	AT3G20630, AT2G34830, AT3G45640, AT2G21660, AT5G27030	117	731	13998	0.818338	1	0.999997	100
GOTERM_BP_FAT	GO:0048316~seed development	3	1.46341	0.877375	AT3G20630, AT2G34830, AT5G27030	117	432	13998	0.83084	1	0.999998	100
GOTERM_BP_FAT	GO:0010154~fruit development	3	1.46341	0.892843	AT3G20630, AT2G34830, AT5G27030	117	452	13998	0.794078	1	0.999999	100
Annotation Cluster 32	Enrichment Score: 0.0292162213309542
Category	Term	Count	%	PValue	Genes	List Total	Pop Hits	Pop Total	Fold Enrichment	Bonferroni	Benjamini	FDR
SP_PIR_KEYWORDS	disulfide bond	5	2.43902	0.850306	AT3G26060, AT5G09640, AT3G12500, AT1G09560, AT2G21660	202	787	26538	0.834665	1	0.996203	100
UP_SEQ_FEATURE	disulfide bond	5	2.43902	0.850334	AT3G26060, AT5G09640, AT3G12500, AT1G09560, AT2G21660	71	746	8885	0.838746	1	1	100
SP_PIR_KEYWORDS	glycoprotein	5	2.43902	0.959871	AT5G09640, AT1G09560, AT1G05570, AT2G21660, AT1G70940	202	1051	26538	0.625006	1	0.999858	100
UP_SEQ_FEATURE	glycosylation site:N-linked (GlcNAc...)	5	2.43902	0.963144	AT5G09640, AT1G09560, AT1G05570, AT2G21660, AT1G70940	71	1001	8885	0.625079	1	1	100
SP_PIR_KEYWORDS	signal	4	1.95122	0.999391	AT5G09640, AT3G12500, AT1G09560, AT2G21660	202	1518	26538	0.346182	1	1	100
UP_SEQ_FEATURE	signal peptide	4	1.95122	0.999766	AT5G09640, AT3G12500, AT1G09560, AT2G21660	71	1515	8885	0.330405	1	1	100

## Sheet: Tsh1_vs_C1(S2vsS1 -)annotation
chromosome	start	end	strand	AStype	sample1_alt_reads	sample1_model_reads	sample1_ratio	sample2_alt_reads	sample2_model_reads	sample2_ratio	sample2_vs_sample1_diff (= sample2_ratio- sample1_ratio)	isoform	pvalue	tomato_gene	tair	genesymbol	product
SL2.40ch02	33545533	33552921	+	3pMXE	13	2	0.86	13	11	0.52	-0.34	Solyc02g069010.2.1	0.044913	Solyc02g069010.2	AT1G31190	IMPL1	myo-inositol monophosphatase like 1
SL2.40ch02	39913111	39913479	+	5pMXE	110	89	0.51	41	126	0.24	-0.27	Solyc02g081330.2.1	3.29498e-09	Solyc02g081330.2	AT5G17230	PSY	PHYTOENE SYNTHASE
SL2.40ch07	2424433	2425777	-	ES	7	0	1	4	9	0.3	-0.7	Solyc07g007780.2.1	0.00472136	Solyc07g007780.2	AT2G11520	CRCK3	calmodulin-binding receptor-like cytoplasmic kinase 3
SL2.40ch10	59317983	59318066	+	cassetteExon	44	22	0.66	19	38	0.33	-0.33	Solyc10g077110.1.1	0.000288056	Solyc10g077110.1	AT1G72050	TFIIIA	transcription factor IIIA
SL2.40ch10	59317983	59318070	+	cassetteExon	57	22	0.72	34	38	0.47	-0.25	Solyc10g077110.1.1	0.00261069	Solyc10g077110.1	AT1G72050	TFIIIA	transcription factor IIIA
SL2.40ch01	75280016	75280179	+	A3SS	48	6	0.88	28	20	0.58	-0.3	Solyc01g088760.2.1	0.000541447	Solyc01g088760.2	AT5G24910	ELA1	EUI-like p450 A1
SL2.40ch01	75724381	75724681	+	A3SS	47	65	0.4	11	39	0.19	-0.21	Solyc01g090290.2.1	0.0205146	Solyc01g090290.2	AT1G02090	FUS5	FUSCA 5
SL2.40ch01	84933538	84934851	-	A3SS	101	14	0.71	19	39	0.19	-0.52	Solyc01g104840.2.1	2.79148e-13	Solyc01g104840.2	AT3G26420	RZ-1A	RZ-1A
SL2.40ch04	44470003	44470092	-	A3SS	21	14	0.6	3	9	0.2	-0.4	Solyc04g050050.2.1	0.0489914	Solyc04g050050.2	AT5G03040	iqd2	IQ-domain 2
SL2.40ch08	46408381	46409031	-	A3SS	12	9	0.57	9	31	0.22	-0.35	Solyc08g061610.2.1	0.0105949	Solyc08g061610.2	AT5G21930	PAA2	P-type ATPase of Arabidopsis 2
SL2.40ch10	144469	145389	+	A3SS	14	0	1	36	27	0.57	-0.43	Solyc10g005180.2.1	0.0014473	Solyc10g005180.2	AT5G44650	Y3IP1	Ycf3-interacting protein 1
SL2.40ch01	79445990	79446869	+	A5SS	18	21	0.46	9	38	0.19	-0.27	Solyc01g096610.2.1	0.0101422	Solyc01g096610.2	AT3G12300	BUG22
SL2.40ch02	20437476	20437880	-	A5SS	13	8	0.61	20	39	0.33	-0.28	Solyc02g033060.2.1	0.0382141	Solyc02g033060.2	AT3G10405	--	--
SL2.40ch02	42614911	42615397	-	A5SS	13	0	1	5	10	0.33	-0.67	Solyc02g085000.2.1	0.000250627	Solyc02g085000.2	AT3G50910	--	--
SL2.40ch03	6633308	6633406	-	A5SS	11	10	0.52	6	25	0.19	-0.33	Solyc03g019680.2.1	0.0176018	Solyc03g019680.2	AT5G50530	--	--
SL2.40ch03	59177026	59177149	-	A5SS	18	0	1	11	5	0.68	-0.32	Solyc03g115390.2.1	0.0156978	Solyc03g115390.2	AT1G32490	ESP3	ENHANCED SILENCING PHENOTYPE 3
SL2.40ch06	37776500	37776633	+	A5SS	86	88	0.49	32	169	0.15	-0.34	Solyc06g066030.2.1	2.48767e-12	Solyc06g066030.2	AT4G32330	--	--
SL2.40ch11	49979340	49979549	+	A5SS	142	131	0.52	56	239	0.18	-0.34	Solyc11g067160.1.1	1.00953e-16	Solyc11g067160.1	AT2G27680	--	--
SL2.40ch00	12432858	12435995	+	ES	9	27	0.25	0	56	0	-0.25	Solyc00g027770.2.1	0.000108366	Solyc00g027770.2	AT3G29090	PME31	pectin methylesterase 31
SL2.40ch01	822978	826506	-	5pMXE	75	0	0.66	0	42	0	-0.66	Solyc01g006190.2.1	8.78024e-33	Solyc01g006190.2	AT3G58040	SINAT2	seven in absentia of Arabidopsis 2
SL2.40ch01	1597348	1599533	+	5pMXE	6	3	0.66	0	6	0	-0.66	Solyc01g007060.2.1	0.0277722	Solyc01g007060.2	AT3G05675	--	--
SL2.40ch01	6322384	6322617	-	ES	29	16	0.64	0	14	0	-0.64	Solyc01g010880.2.1	1.67674e-05	Solyc01g010880.2	AT2G02960	--	--
SL2.40ch01	74074963	74083402	-	ES	9	0	1	0	7	0	-1	Solyc01g087370.2.1	8.74126e-05	Solyc01g087370.2	AT3G08020	--	--
SL2.40ch01	74724202	74724877	+	ES	12	43	0.21	0	97	0	-0.21	Solyc01g088100.2.1	2.1574e-06	Solyc01g088100.2	AT3G51950	--	--
SL2.40ch01	76351310	76352174	-	ES	175	234	0.42	0	31	0	-0.42	Solyc01g090880.2.1	9.50114e-08	Solyc01g090880.2	AT1G12244	--	--
SL2.40ch01	88284087	88285153	-	ES	5	9	0.35	0	17	0	-0.35	Solyc01g109630.2.1	0.0117826	Solyc01g109630.2	AT2G21710	EMB2219	embryo defective 2219
SL2.40ch02	1386152	1386900	+	ES	27	30	0.46	3	122	0.02	-0.44	Solyc02g005180.2.1	2.40559e-13	Solyc02g005180.2	AT1G54730	--	--
SL2.40ch02	32898081	32899156	-	ES	16	7	0.66	0	33	0	-0.66	Solyc02g068360.2.1	5.88627e-09	Solyc02g068360.2	AT1G78690	At1g78690p
SL2.40ch02	42813507	42814008	-	ES	8	10	0.44	0	44	0	-0.44	Solyc02g085290.2.1	1.29419e-05	Solyc02g085290.2	AT5G66550	--	--
SL2.40ch02	45461569	45470377	+	3pMXE	11	0	1	0	4	0	-1	Solyc02g088960.2.1	0.000732601	Solyc02g088960.2
SL2.40ch02	46579960	46581304	+	3pMXE	9	15	0.37	0	9	0	-0.37	Solyc02g090460.2.1	0.0385736	Solyc02g090460.2
SL2.40ch02	48960942	48961456	+	ES	22	66	0.25	5	288	0.02	-0.23	Solyc02g093550.2.1	3.20236e-11	Solyc02g093550.2	AT3G01660	--	--
SL2.40ch03	712623	714791	-	ES	33	2	0.94	0	53	0	-0.94	Solyc03g006030.2.1	3.53655e-22	Solyc03g006030.2	AT4G20140	GSO1	GASSHO1
SL2.40ch03	1074906	1076397	+	ES	25	30	0.45	2	173	0.01	-0.44	Solyc03g006490.2.1	4.34332e-16	Solyc03g006490.2	AT4G27450	--	--
SL2.40ch03	32562679	32563216	+	ES	22	17	0.56	0	119	0	-0.56	Solyc03g063600.2.1	1.13226e-16	Solyc03g063600.2	AT3G57550	GK-2	GUANYLATE KINAS 2
SL2.40ch03	46837805	46838348	+	ES	7	18	0.28	1	557	0	-0.28	Solyc03g083420.2.1	8.53839e-10	Solyc03g083420.2	AT5G53450	ORG1	OBP3-responsive gene 1
SL2.40ch03	52990368	52991979	-	ES	6	18	0.25	1	32	0.03	-0.22	Solyc03g097240.2.1	0.0342674	Solyc03g097240.2	AT5G16650	--	--
SL2.40ch03	55653364	55655302	-	5pMXE	20	0	0.76	0	273	0	-0.76	Solyc03g110870.2.1	2.172e-31	Solyc03g110870.2
SL2.40ch03	63037365	63040383	+	3pMXE	19	0	1	0	641	0	-1	Solyc03g120660.2.1	4.23982e-37	Solyc03g120660.2	AT1G79870	--	--
SL2.40ch04	1395880	1396804	-	5pMXE	18	41	0.3	6	61	0.09	-0.21	Solyc04g007710.2.1	0.0028069	Solyc04g007710.2	AT1G73670	MPK15	MAP kinase 15
SL2.40ch04	2014212	2015144	+	3pMXE	7	6	0.53	0	6	0	-0.53	Solyc04g008370.1.1	0.0436017	Solyc04g008370.1	AT1G11330	--	--
SL2.40ch04	6623136	6627378	+	3pMXE	6	1	0.85	0	15	0	-0.85	Solyc04g016010.2.1	9.38174e-05	Solyc04g016010.2	AT2G41680	NTRC	NADPH-dependent thioredoxin reductase C
SL2.40ch04	38701985	38702706	-	ES	13	30	0.26	1	80	0.01	-0.25	Solyc04g049090.2.1	2.79571e-06	Solyc04g049090.2	AT1G61560	MLO6	MILDEW RESISTANCE LOCUS O 6
SL2.40ch04	38968682	38977291	-	ES	5	9	0.35	0	121	0	-0.35	Solyc04g049140.2.1	5.77444e-06	Solyc04g049140.2	AT4G00990	--	--
SL2.40ch04	55854878	55857529	+	5pMXE	16	0	0.47	0	12	0	-0.47	Solyc04g071330.2.1	3.28712e-08	Solyc04g071330.2	AT5G37290	--	--
SL2.40ch04	57304966	57305214	-	ES	12	7	0.63	0	33	0	-0.63	Solyc04g072740.2.1	2.44152e-07	Solyc04g072740.2	AT1G77990	SULTR2;2	SULPHATE TRANSPORTER 2;2
SL2.40ch05	127372	129363	-	ES	6	9	0.4	0	106	0	-0.4	Solyc05g005140.2.1	1.30226e-06	Solyc05g005140.2	AT1G60800	NIK3	NSP-interacting kinase 3
SL2.40ch05	678068	678847	+	ES	26	7	0.7	1	54	0.02	-0.68	Solyc05g005870.2.1	7.03437e-15	Solyc05g005870.2	AT1G70260	UMAMIT36	Usually multiple acids move in and out Transporters 36
SL2.40ch05	1485257	1486090	-	ES	15	30	0.33	0	61	0	-0.33	Solyc05g006870.2.1	5.3191e-07	Solyc05g006870.2	AT5G39950	TRXH2	THIOREDOXIN H2
SL2.40ch05	2994032	2994287	-	ES	5	2	0.71	0	55	0	-0.71	Solyc05g008770.2.1	3.24525e-06	Solyc05g008770.2	AT2G01170	GABP	GABA permease
SL2.40ch05	63394187	63394654	+	ES	9	0	1	0	68	0	-1	Solyc05g054310.2.1	6.19876e-12	Solyc05g054310.2	AT1G04170	EIF2 GAMMA	eukaryotic translation initiation factor 2 gamma subunit
SL2.40ch05	64407233	64408206	+	5pMXE	37	40	0.39	0	15	0	-0.39	Solyc05g055740.2.1	0.000267647	Solyc05g055740.2	AT5G16480	PFA-DSP5	plant and fungi atypical dual-speci&#64257;city phosphatase 5
SL2.40ch06	3290077	3290901	+	ES	41	96	0.29	0	45	0	-0.29	Solyc06g009340.2.1	2.09092e-06	Solyc06g009340.2	AT3G62190	--	--
SL2.40ch06	3505077	3507788	-	ES	6	24	0.2	0	75	0	-0.2	Solyc06g009530.2.1	0.000368955	Solyc06g009530.2	AT3G62360	--	--
SL2.40ch06	34520160	34521475	-	ES	5	15	0.25	1	28	0.03	-0.22	Solyc06g060170.2.1	0.0349244	Solyc06g060170.2	AT4G33440	--	--
SL2.40ch06	41513940	41516819	+	ES	15	0	0.3	0	17	0	-0.3	Solyc06g073230.2.1	1.76765e-09	Solyc06g073230.2	AT3G49640	--	--
SL2.40ch06	41950888	41952782	-	ES	5	17	0.22	0	39	0	-0.22	Solyc06g073810.2.1	0.00442652	Solyc06g073810.2	AT3G43590	--	--
SL2.40ch06	45961888	45963329	-	ES	25	70	0.26	9	259	0.03	-0.23	Solyc06g084610.2.1	1.40442e-09	Solyc06g084610.2	AT4G01995	--	--
SL2.40ch07	3097245	3101040	-	5pMXE	5	0	1	0	6	0	-1	Solyc07g008320.2.1	0.0021645	Solyc07g008320.2	AT4G29900	CIF1	COMPACT INFLORESCENCE 1
SL2.40ch07	44500857	44502322	-	ES	14	3	0.82	0	17	0	-0.82	Solyc07g039340.2.1	9.77029e-07	Solyc07g039340.2	AT5G56890	--	--
SL2.40ch07	62759028	62768487	+	ES	26	6	0.61	0	5	0	-0.61	Solyc07g062910.2.1	0.00105988	Solyc07g062910.2	AT5G53940	--	--
SL2.40ch07	62762018	62768487	+	ES	31	6	0.68	0	7	0	-0.68	Solyc07g062910.2.1	4.47801e-05	Solyc07g062910.2	AT5G53940	--	--
SL2.40ch07	65253344	65253566	+	ES	5	3	0.62	0	6	0	-0.62	Solyc07g066660.2.1	0.030969	Solyc07g066660.2	AT1G16330	CYCB3;1	cyclin b3;1
SL2.40ch08	364987	366477	-	5pMXE	69	12	0.81	2	15	0.12	-0.69	Solyc08g005490.2.1	9.65331e-09	Solyc08g005490.2	AT1G31850	--	--
SL2.40ch08	1035219	1036979	+	ES	5	0	1	0	36	0	-1	Solyc08g006430.2.1	1.3344e-06	Solyc08g006430.2	AT2G24580	--	--
SL2.40ch08	51850689	51851128	+	3pMXE	13	10	0.56	1	19	0.05	-0.51	Solyc08g066200.2.1	0.000325601	Solyc08g066200.2	AT4G32850	PAP(IV)	poly(A) polymerase IV
SL2.40ch08	53072485	53082468	+	3pMXE	10	0	1	1	8	0.11	-0.89	Solyc08g066970.2.1	0.000119076	Solyc08g066970.2	AT4G32272	--	--
SL2.40ch08	57126614	57127531	+	5pMXE	5	0	0.35	0	7	0	-0.35	Solyc08g075870.2.1	0.00126263	Solyc08g075870.2	AT4G19120	ERD3	early-responsive to dehydration 3
SL2.40ch08	62772058	62773093	+	ES	6	11	0.33	2	31	0.06	-0.27	Solyc08g082980.2.1	0.013412	Solyc08g082980.2	AT5G41990	WNK8	with no lysine (K) kinase 8
SL2.40ch09	4513225	4514128	+	ES	9	0	0.6	3	40	0.07	-0.53	Solyc09g011160.2.1	5.97976e-08	Solyc09g011160.2	AT3G53830	--	--
SL2.40ch09	23558923	23567821	-	ES	13	10	0.56	0	10	0	-0.56	Solyc09g031700.2.1	0.00215363	Solyc09g031700.2	AT3G46980	PHT4;3	phosphate transporter 4;3
SL2.40ch09	59720159	59720448	-	ES	12	40	0.23	0	77	0	-0.23	Solyc09g065860.2.1	7.88928e-06	Solyc09g065860.2	AT1G03030	--	--
SL2.40ch10	821032	823021	+	ES	6	22	0.21	0	44	0	-0.21	Solyc10g006090.2.1	0.00241131	Solyc10g006090.2	AT5G55390	EDM2	ENHANCED DOWNY MILDEW 2
SL2.40ch10	3664682	3672399	+	3pMXE	47	2	0.28	0	35	0	-0.28	Solyc10g009530.2.1	1.26307e-21	Solyc10g009530.2	AT4G27250	--	--
SL2.40ch10	21452636	21491187	+	3pMXE	7	18	0.28	0	23	0	-0.28	Solyc10g039380.1.1	0.00985829	Solyc10g039380.1	AT5G04910	--	--
SL2.40ch10	41775154	41776609	-	ES	8	21	0.27	0	350	0	-0.27	Solyc10g049630.1.1	4.37905e-10	Solyc10g049630.1	AT4G33920	--	--
SL2.40ch10	61831890	61833955	+	ES	10	6	0.62	0	30	0	-0.62	Solyc10g081450.1.1	1.9645e-06	Solyc10g081450.1	AT5G17780	--	--
SL2.40ch11	269789	270577	-	ES	64	117	0.35	10	335	0.03	-0.32	Solyc11g005340.1.1	1.41888e-23	Solyc11g005340.1	AT5G09820	--	--
SL2.40ch11	37701074	37703381	+	ES	5	4	0.55	0	56	0	-0.55	Solyc11g045370.1.1	1.52544e-05	Solyc11g045370.1	AT5G06580	--	--
SL2.40ch11	37985211	37990652	+	5pMXE	10	2	0.62	0	3	0	-0.62	Solyc11g045480.1.1	0.021978	Solyc11g045480.1	AT5G06560	--	--
SL2.40ch12	8974412	8979429	-	ES	6	11	0.35	0	37	0	-0.35	Solyc12g019010.1.1	0.000479185	Solyc12g019010.1	AT1G23360	MENG
SL2.40ch12	46625707	46626500	-	ES	23	0	1	0	4	0	-1	Solyc12g049540.1.1	5.69801e-05	Solyc12g049540.1	AT3G14205	--	--
SL2.40ch12	46664587	46665674	-	ES	8	10	0.44	3	39	0.07	-0.37	Solyc12g049580.1.1	0.00159344	Solyc12g049580.1	AT1G53900	--	--
SL2.40ch12	64926437	64928122	+	ES	10	32	0.23	0	61	0	-0.23	Solyc12g099430.1.1	6.23723e-05	Solyc12g099430.1	AT4G15960	--	--
SL2.40ch01	539649	539801	+	cassetteExon	94	260	0.26	0	88	0	-0.26	Solyc01g005820.2.1	9.11311e-11	Solyc01g005820.2	AT3G13570	SCL30A	SC35-like splicing factor 30A
SL2.40ch01	539676	539801	+	cassetteExon	94	260	0.26	0	88	0	-0.26	Solyc01g005820.2.1	9.11311e-11	Solyc01g005820.2	AT3G13570	SCL30A	SC35-like splicing factor 30A
SL2.40ch01	67873778	67874138	-	cassetteExon	98	0	1	0	19	0	-1	Solyc01g067120.2.1	2.88855e-22	Solyc01g067120.2	AT4G02570	CUL1	cullin 1
SL2.40ch01	67873935	67874138	-	cassetteExon	29	0	1	0	21	0	-1	Solyc01g067120.2.1	1.48528e-14	Solyc01g067120.2	AT4G02570	CUL1	cullin 1
SL2.40ch01	67873935	67874844	-	cassetteExon	73	0	1	0	18	0	-1	Solyc01g067120.2.1	2.11681e-19	Solyc01g067120.2	AT4G02570	CUL1	cullin 1
SL2.40ch01	67874797	67874844	-	cassetteExon	72	0	1	0	21	0	-1	Solyc01g067120.2.1	2.70453e-21	Solyc01g067120.2	AT4G02570	CUL1	cullin 1
SL2.40ch01	81105558	81106412	+	MXE|81106449|81106906	356	34	0.91	0	52	0	-0.91	Solyc01g098990.2.1	5.11488e-45	Solyc01g098990.2	AT5G27560	--	--
SL2.40ch03	46401537	46401599	+	cassetteExon	19	52	0.26	0	24	0	-0.26	Solyc03g083010.2.1	0.00260264	Solyc03g083010.2	AT5G53050	--	--
SL2.40ch03	52601702	52601833	+	cassetteExon	28	62	0.31	0	20	0	-0.31	Solyc03g096800.2.1	0.00169562	Solyc03g096800.2	AT4G27860	MEB1	MEMBRANE OF ER BODY 1
SL2.40ch03	60621393	60621463	-	cassetteExon	73	22	0.76	0	9	0	-0.76	Solyc03g117420.2.1	7.33768e-06	Solyc03g117420.2	AT1G15740	--	--
SL2.40ch05	63932771	63932919	-	cassetteExon	12	8	0.6	0	9	0	-0.6	Solyc05g055010.2.1	0.00328956	Solyc05g055010.2	AT3G04500	--	--
SL2.40ch06	35477769	35479422	-	cassetteExon	8	0	1	0	8	0	-1	Solyc06g061050.2.1	0.0001554	Solyc06g061050.2	AT1G32370	TTM1
SL2.40ch06	35477769	35480956	-	cassetteExon	8	0	1	0	8	0	-1	Solyc06g061050.2.1	0.0001554	Solyc06g061050.2	AT1G32370	TTM1
SL2.40ch06	44005227	44005322	+	cassetteExon	52	56	0.48	0	56	0	-0.48	Solyc06g076670.2.1	1.22276e-12	Solyc06g076670.2	AT1G07350	SR45a	serine/arginine rich-like protein 45a
SL2.40ch07	30213100	30213183	+	cassetteExon	12	0	1	0	8	0	-1	Solyc07g026670.2.1	7.9384e-06	Solyc07g026670.2	AT2G19600	KEA4	K+ efflux antiporter 4
SL2.40ch08	1194379	1194492	-	MXE|1190280|1194284	9	5	0.64	0	13	0	-0.64	Solyc08g006600.2.1	0.00057971	Solyc08g006600.2	AT4G33650	NOXY15	non responding to oxylipins 15
SL2.40ch08	1194387	1194492	-	MXE|1190280|1194284	13	5	0.72	4	9	0.31	-0.41	Solyc08g006600.2.1	0.0325413	Solyc08g006600.2	AT4G33650	NOXY15	non responding to oxylipins 15
SL2.40ch08	53213612	53214085	+	MXE|53214128|53215416	6	4	0.6	0	59	0	-0.6	Solyc08g067090.2.1	1.75179e-06	Solyc08g067090.2	AT4G32420	--	--
SL2.40ch08	57332288	57332384	-	MXE|57329818|57332252	44	69	0.38	0	23	0	-0.38	Solyc08g076130.2.1	5.29018e-05	Solyc08g076130.2	AT4G19003	VPS25
SL2.40ch08	61476778	61476882	-	cassetteExon	170	86	0.66	0	86	0	-0.66	Solyc08g081250.2.1	1.58627e-32	Solyc08g081250.2	AT1G63770	--	--
SL2.40ch08	62853070	62853441	+	cassetteExon	9	0	1	0	10	0	-1	Solyc08g083140.2.1	1.08251e-05	Solyc08g083140.2	AT3G50790	--	--
SL2.40ch09	10586833	10586887	+	cassetteExon	40	36	0.52	0	47	0	-0.52	Solyc09g015650.2.1	1.85283e-11	Solyc09g015650.2	AT2G38550	--	--
SL2.40ch09	10586833	10586904	+	cassetteExon	41	36	0.53	0	51	0	-0.53	Solyc09g015650.2.1	2.45612e-12	Solyc09g015650.2	AT2G38550	--	--
SL2.40ch09	67627650	67627980	+	cassetteExon	19	4	0.82	0	10	0	-0.82	Solyc09g098560.2.1	1.08145e-05	Solyc09g098560.2	AT1G54380	--	--
SL2.40ch01	68673138	68673298	+	A3SS	38	57	0.37	6	55	0.1	-0.27	Solyc01g067530.2.1	4.33152e-05	Solyc01g067530.2	AT5G18570	EMB3138	EMBRYO DEFECTIVE 3138
SL2.40ch01	81623106	81624513	+	A3SS	9	28	0.24	0	81	0	-0.24	Solyc01g099690.2.1	1.39141e-05	Solyc01g099690.2	AT1G09130	--	--
SL2.40ch01	81962200	81962315	-	A3SS	24	27	0.47	0	32	0	-0.47	Solyc01g100110.2.1	6.29802e-07	Solyc01g100110.2	AT1G09160	--	--
SL2.40ch01	87408169	87408332	+	A3SS	11	25	0.3	1	21	0.05	-0.25	Solyc01g108290.2.1	0.0206936	Solyc01g108290.2	AT1G49520	--	--
SL2.40ch02	21393059	21393322	+	A3SS	6	0	0.66	0	17	0	-0.66	Solyc02g036380.2.1	9.90619e-06	Solyc02g036380.2	AT5G17290	ATG5	AUTOPHAGY 5
SL2.40ch02	32540222	32540432	+	A3SS	5	0	1	0	3	0	-1	Solyc02g067860.2.1	0.0178571	Solyc02g067860.2	AT5G14500	--	--
SL2.40ch02	39768270	39769964	+	A3SS	8	17	0.32	0	26	0	-0.32	Solyc02g081120.2.1	0.00169855	Solyc02g081120.2	AT1G62360	WAM1	WALDMEISTER 1
SL2.40ch02	44210513	44211364	+	A3SS	30	35	0.46	0	33	0	-0.46	Solyc02g087130.2.1	2.8288e-07	Solyc02g087130.2	AT3G01410	--	--
SL2.40ch02	45288339	45288902	+	A3SS	12	27	0.3	0	25	0	-0.3	Solyc02g088720.2.1	0.00198281	Solyc02g088720.2	AT4G00830	LIF2	LHP1-Interacting Factor 2
SL2.40ch02	48174740	48175106	-	A3SS	51	23	0.66	0	29	0	-0.66	Solyc02g092530.2.1	1.50314e-11	Solyc02g092530.2	AT4G37560	--	--
SL2.40ch03	56406359	56406484	+	A3SS	5	17	0.22	0	30	0	-0.22	Solyc03g111700.2.1	0.0101325	Solyc03g111700.2	AT1G29700	--	--
SL2.40ch03	61395698	61395894	+	A3SS	7	14	0.33	0	24	0	-0.33	Solyc03g118500.2.1	0.00256238	Solyc03g118500.2	AT3G17830	--	--
SL2.40ch04	55026	55212	-	A3SS	10	28	0.25	0	35	0	-0.25	Solyc04g005060.2.1	0.00105631	Solyc04g005060.2	AT1G24160	--	--
SL2.40ch04	741045	741508	-	A3SS	7	28	0.2	0	25	0	-0.2	Solyc04g007020.2.1	0.0347061	Solyc04g007020.2	AT1G13310	--	--
SL2.40ch04	824152	825421	-	A3SS	5	0	0.35	2	12	0.14	-0.21	Solyc04g007110.2.1	0.00180599	Solyc04g007110.2	AT3G25805	--	--
SL2.40ch04	1375893	1376025	-	A3SS	24	37	0.34	0	13	0	-0.34	Solyc04g007690.2.1	0.00666577	Solyc04g007690.2	AT1G70940	PIN3	PIN-FORMED 3
SL2.40ch04	23438951	23439356	-	A3SS	6	0	1	0	6	0	-1	Solyc04g025990.2.1	0.0021645	Solyc04g025990.2	AT1G60160	--	--
SL2.40ch04	57225723	57226025	-	A3SS	10	14	0.3	0	16	0	-0.3	Solyc04g072670.2.1	0.00264708	Solyc04g072670.2	AT4G39680	--	--
SL2.40ch04	62108900	62109860	+	A3SS	23	61	0.21	0	102	0	-0.21	Solyc04g080280.2.1	1.70683e-09	Solyc04g080280.2
SL2.40ch05	447865	449016	+	A3SS	6	5	0.54	0	6	0	-0.54	Solyc05g005630.2.1	0.042744	Solyc05g005630.2	AT1G60220	ULP1D	UB-like protease 1D
SL2.40ch05	2652380	2652462	-	A3SS	5	0	0.83	0	3	0	-0.83	Solyc05g008270.2.1	0.0178571	Solyc05g008270.2
SL2.40ch05	16814640	16815605	-	A3SS	5	7	0.41	0	11	0	-0.41	Solyc05g016440.2.1	0.0372671	Solyc05g016440.2	AT1G23230	--	--
SL2.40ch05	59989161	59991397	-	A3SS	5	14	0.26	0	23	0	-0.26	Solyc05g050720.2.1	0.0136693	Solyc05g050720.2	AT4G38490	--	--
SL2.40ch05	63534872	63534987	+	A3SS	8	23	0.25	0	20	0	-0.25	Solyc05g054460.2.1	0.0163606	Solyc05g054460.2	AT2G39630	--	--
SL2.40ch05	64695810	64696042	-	A3SS	7	14	0.33	0	40	0	-0.33	Solyc05g056150.2.1	0.000266532	Solyc05g056150.2	AT2G36230	HISN3
SL2.40ch06	8114042	8115014	+	A3SS	7	0	0.63	0	3	0	-0.63	Solyc06g011560.2.1	0.00833333	Solyc06g011560.2	AT1G10660	--	--
SL2.40ch06	35360339	35363322	+	A3SS	13	20	0.39	0	8	0	-0.39	Solyc06g061000.2.1	0.0398342	Solyc06g061000.2	AT4G17640	CKB2	casein kinase II beta chain 2
SL2.40ch06	37726724	37726925	-	A3SS	177	3	0.98	0	26	0	-0.98	Solyc06g065950.2.1	5.28659e-30	Solyc06g065950.2	AT4G32150	VAMP711	vesicle-associated membrane protein 711
SL2.40ch06	40330744	40331269	+	A3SS	8	8	0.42	0	8	0	-0.42	Solyc06g071420.2.1	0.0222429	Solyc06g071420.2	AT3G47990	SIS3	SUGAR-INSENSITIVE 3
SL2.40ch06	45759672	45759787	+	A3SS	6	21	0.22	0	47	0	-0.22	Solyc06g084270.2.1	0.00159789	Solyc06g084270.2	AT4G02790	EMB3129	EMBRYO DEFECTIVE 3129
SL2.40ch07	2699573	2700266	+	A3SS	7	0	1	0	5	0	-1	Solyc07g008000.2.1	0.00126263	Solyc07g008000.2	AT5G52580	--	--
SL2.40ch07	2948841	2949116	-	A3SS	76	204	0.27	0	21	0	-0.27	Solyc07g008210.2.1	0.00297117	Solyc07g008210.2	AT1G80130	--	--
SL2.40ch07	3016885	3024580	-	A3SS	12	28	0.27	0	15	0	-0.27	Solyc07g008260.2.1	0.023844	Solyc07g008260.2	AT5G25360	--	--
SL2.40ch07	3613940	3614059	-	A3SS	5	9	0.35	0	18	0	-0.35	Solyc07g008670.2.1	0.0099416	Solyc07g008670.2	AT3G63430	TRM5	TON1 Recruiting Motif 5
SL2.40ch07	42881330	42881615	-	A3SS	33	2	0.94	0	4	0	-0.94	Solyc07g039190.2.1	0.000182369	Solyc07g039190.2	AT5G56850	--	--
SL2.40ch07	44947573	44948080	-	A3SS	5	7	0.41	0	24	0	-0.41	Solyc07g039510.2.1	0.00210084	Solyc07g039510.2	AT3G47560	--	--
SL2.40ch07	49305700	49306429	-	A3SS	19	14	0.57	0	13	0	-0.57	Solyc07g041200.2.1	0.000210737	Solyc07g041200.2	AT5G20520	WAV2	WAVY GROWTH 2
SL2.40ch07	58975611	58976093	+	A3SS	16	32	0.33	0	32	0	-0.33	Solyc07g053190.2.1	0.000104398	Solyc07g053190.2	AT5G04670	--	--
SL2.40ch07	64172780	64172882	-	A3SS	13	33	0.28	0	14	0	-0.28	Solyc07g065000.2.1	0.0267806	Solyc07g065000.2	AT1G50620	--	--
SL2.40ch07	65213791	65213938	+	A3SS	5	14	0.26	0	18	0	-0.26	Solyc07g066620.2.1	0.046332	Solyc07g066620.2	AT1G56180	--	--
SL2.40ch08	1637202	1637298	-	A3SS	9	0	0.5	0	4	0	-0.5	Solyc08g007080.2.1	0.0013986	Solyc08g007080.2	AT4G18010	IP5PII	INOSITOL(1,4,5)P3 5-PHOSPHATASE II
SL2.40ch08	60262288	60262998	+	A3SS	26	0	0.27	0	16	0	-0.27	Solyc08g079590.1.1	6.00566e-12	Solyc08g079590.1	AT4G22758	--	--
SL2.40ch08	61759770	61759859	+	A3SS	191	36	0.84	0	30	0	-0.84	Solyc08g081580.2.1	4.2884e-21	Solyc08g081580.2	AT1G63980	--	--
SL2.40ch09	5498474	5499303	+	A3SS	9	17	0.34	2	22	0.08	-0.26	Solyc09g013090.2.1	0.0395144	Solyc09g013090.2	AT2G38025	--	--
SL2.40ch09	14540874	14543352	+	A3SS	10	12	0.45	0	16	0	-0.45	Solyc09g018370.2.1	0.00191722	Solyc09g018370.2	AT5G27970	--	--
SL2.40ch09	56137737	56139413	+	A3SS	8	16	0.33	0	16	0	-0.33	Solyc09g061860.2.1	0.0133009	Solyc09g061860.2	AT3G07020	UGT80A2	UDP-glucosyl transferase 80A2
SL2.40ch10	3664682	3665055	+	A3SS	47	2	0.28	0	8	0	-0.28	Solyc10g009530.2.1	2.72329e-08	Solyc10g009530.2	AT4G27250	--	--
SL2.40ch10	3664682	3667515	+	A3SS	55	2	0.33	0	138	0	-0.33	Solyc10g009530.2.1	1.05246e-46	Solyc10g009530.2	AT4G27250	--	--
SL2.40ch10	62534229	62534602	+	A3SS	36	42	0.46	0	15	0	-0.46	Solyc10g083380.1.1	0.00033243	Solyc10g083380.1	AT1G19490	--	--
SL2.40ch11	102150	104442	-	A3SS	5	8	0.38	0	11	0	-0.38	Solyc11g005110.1.1	0.0411491	Solyc11g005110.1	AT2G41020	--	--
SL2.40ch11	20883789	20883873	+	A3SS	5	10	0.33	0	14	0	-0.33	Solyc11g031970.1.1	0.0421456	Solyc11g031970.1	AT4G09970	--	--
SL2.40ch12	10410374	10411378	-	A3SS	46	135	0.25	0	58	0	-0.25	Solyc12g019470.1.1	6.59586e-07	Solyc12g019470.1	AT3G59800	--	--
SL2.40ch12	16027511	16034737	+	A3SS	58	0	0.4	6	54	0.1	-0.3	Solyc12g021360.1.1	3.15688e-27	Solyc12g021360.1	AT1G06110	SKIP16	SKP1/ASK-interacting protein 16
SL2.40ch12	25874946	25875451	+	A3SS	5	1	0.33	0	7	0	-0.33	Solyc12g035520.1.1	0.004662	Solyc12g035520.1	AT1G67310	--	--
SL2.40ch01	5363015	5363099	+	A5SS	14	9	0.5	1	12	0.08	-0.42	Solyc01g010470.2.1	0.00385268	Solyc01g010470.2	AT1G27070	--	--
SL2.40ch01	58773216	58773638	-	A5SS	5	0	0.5	0	7	0	-0.5	Solyc01g058260.2.1	0.00126263	Solyc01g058260.2	AT3G06560	PAPS3	poly(A) polymerase 3
SL2.40ch01	63872380	63872495	+	A5SS	74	129	0.36	12	244	0.05	-0.31	Solyc01g060470.2.1	1.09393e-18	Solyc01g060470.2	AT4G16143	IMPA-2	importin alpha isoform 2
SL2.40ch01	72491208	72492124	-	A5SS	14	0	0.43	3	29	0.09	-0.34	Solyc01g080760.2.1	2.83478e-09	Solyc01g080760.2	AT4G15820	--	--
SL2.40ch01	73194801	73194895	+	A5SS	9	19	0.32	0	16	0	-0.32	Solyc01g081480.2.1	0.0163669	Solyc01g081480.2	AT5G17670	--	--
SL2.40ch01	74074963	74083429	-	A5SS&ES|74081300:74081304	9	0	0.5	0	7	0	-0.5	Solyc01g087370.2.1	8.74126e-05	Solyc01g087370.2	AT3G08020	--	--
SL2.40ch01	74724487	74724877	+	A5SS	29	45	0.33	0	40	0	-0.33	Solyc01g088100.2.1	5.23208e-07	Solyc01g088100.2	AT3G51950	--	--
SL2.40ch01	78476958	78477423	+	A5SS	10	24	0.28	0	12	0	-0.28	Solyc01g095470.2.1	0.0439128	Solyc01g095470.2	AT3G61610	--	--
SL2.40ch01	83713572	83719033	+	A5SS	7	0	1	0	9	0	-1	Solyc01g103310.2.1	8.74126e-05	Solyc01g103310.2
SL2.40ch01	86147121	86147727	+	A5SS	6	0	0.31	0	14	0	-0.31	Solyc01g106560.2.1	2.57998e-05	Solyc01g106560.2	AT4G33690	--	--
SL2.40ch01	88880760	88881141	-	A5SS	8	21	0.27	0	18	0	-0.27	Solyc01g110410.2.1	0.0167234	Solyc01g110410.2	AT2G21270	UFD1	ubiquitin fusion degradation 1
SL2.40ch02	1386650	1386900	+	A5SS	14	0	0.2	0	96	0	-0.2	Solyc02g005180.2.1	5.44329e-18	Solyc02g005180.2	AT1G54730	--	--
SL2.40ch02	44875372	44875600	-	A5SS	8	7	0.53	0	6	0	-0.53	Solyc02g088110.2.1	0.0455551	Solyc02g088110.2	AT3G01150	PTB1	polypyrimidine tract-binding protein 1
SL2.40ch02	46184256	46184769	-	A5SS	40	11	0.35	0	21	0	-0.35	Solyc02g089930.2.1	1.6698e-10	Solyc02g089930.2	AT4G36860	--	--
SL2.40ch03	1098286	1098659	+	A5SS	13	0	0.56	0	25	0	-0.56	Solyc03g006520.2.1	1.84674e-10	Solyc03g006520.2	AT4G21660	--	--
SL2.40ch03	24384791	24384992	-	A5SS	8	0	0.72	0	3	0	-0.72	Solyc03g058950.2.1	0.00606061	Solyc03g058950.2	AT5G15070	--	--
SL2.40ch03	45954238	45954830	-	A5SS	35	123	0.22	0	29	0	-0.22	Solyc03g082490.2.1	0.00305331	Solyc03g082490.2	AT5G53620	--	--
SL2.40ch03	63815101	63815358	-	A5SS	29	37	0.43	2	18	0.1	-0.33	Solyc03g121660.2.1	0.00693665	Solyc03g121660.2	AT1G03840	MGP	Magpie
SL2.40ch04	7378021	7378123	-	A5SS	11	3	0.78	0	3	0	-0.78	Solyc04g016550.2.1	0.0294118	Solyc04g016550.2	AT3G10160	FPGS2	folylpolyglutamate synthetase 2
SL2.40ch04	46422831	46424320	-	A5SS	6	0	1	1	16	0.06	-0.94	Solyc04g050470.2.1	6.93433e-05	Solyc04g050470.2	AT5G37360	--	--
SL2.40ch04	61008537	61008855	+	A5SS	46	18	0.63	0	80	0	-0.63	Solyc04g078750.2.1	3.36611e-23	Solyc04g078750.2	AT1G45688	--	--
SL2.40ch04	61229884	61230479	-	A5SS	9	0	0.32	0	39	0	-0.32	Solyc04g079040.2.1	5.96265e-10	Solyc04g079040.2	AT5G09640	SNG2	SINAPOYLGLUCOSE ACCUMULATOR 2
SL2.40ch05	2058788	2059215	+	A5SS	8	0	1	1	31	0.03	-0.97	Solyc05g007500.2.1	1.17028e-07	Solyc05g007500.2	AT1G14270	--	--
SL2.40ch05	25878446	25879485	-	A5SS	10	0	0.76	1	5	0.17	-0.59	Solyc05g020020.2.1	0.00137363	Solyc05g020020.2	AT5G48250	BBX8	B-box domain protein 8
SL2.40ch05	43422493	43423290	-	A5SS	6	3	0.46	0	11	0	-0.46	Solyc05g032680.2.1	0.00216718	Solyc05g032680.2	AT2G30650	--	--
SL2.40ch06	31680405	31680522	+	A5SS	9	9	0.5	1	12	0.08	-0.42	Solyc06g051650.2.1	0.0199739	Solyc06g051650.2	AT2G29960	CYP5	cyclophilin 5
SL2.40ch06	42639128	42639218	+	A5SS	19	8	0.67	0	6	0	-0.67	Solyc06g074720.2.1	0.00271135	Solyc06g074720.2	AT5G04600	--	--
SL2.40ch06	45792835	45793142	+	A5SS	22	69	0.24	0	29	0	-0.24	Solyc06g084360.2.1	0.00173744	Solyc06g084360.2	AT1G63900	SP1	SUPPRESSOR OF PPI1 locus 1
SL2.40ch07	1827333	1827435	-	A5SS	19	3	0.86	0	10	0	-0.86	Solyc07g007040.2.1	4.43327e-06	Solyc07g007040.2	AT3G09850	--	--
SL2.40ch07	3466200	3467166	-	A5SS	34	102	0.25	0	35	0	-0.25	Solyc07g008540.2.1	0.000224382	Solyc07g008540.2	AT5G57180	CIA2	chloroplast import apparatus 2
SL2.40ch07	53666795	53667961	-	A5SS	8	15	0.34	0	42	0	-0.34	Solyc07g042830.2.1	9.71422e-05	Solyc07g042830.2	AT4G18240	SSIV	STARCH SYNTHASE 4
SL2.40ch07	58263182	58264336	+	A5SS	15	11	0.57	2	42	0.05	-0.52	Solyc07g052430.2.1	9.57839e-07	Solyc07g052430.2	AT2G32380	--	--
SL2.40ch07	61103064	61104668	-	A5SS&ES|61103265:61103269	26	0	0.27	6	75	0.07	-0.2	Solyc07g055860.2.1	1.72734e-19	Solyc07g055860.2	AT2G42810	PP5.2	protein phosphatase 5.2
SL2.40ch09	4553605	4554575	-	A5SS	35	125	0.21	0	67	0	-0.21	Solyc09g011210.2.1	2.73165e-06	Solyc09g011210.2	AT1G73530	--	--
SL2.40ch09	47161774	47162543	-	A5SS	19	13	0.42	0	5	0	-0.42	Solyc09g057870.2.1	0.019656	Solyc09g057870.2	AT3G07500	--	--
SL2.40ch09	47161774	47162547	-	A5SS	13	13	0.28	0	8	0	-0.28	Solyc09g057870.2.1	0.0132634	Solyc09g057870.2	AT3G07500	--	--
SL2.40ch09	57915674	57915840	+	A5SS	10	39	0.2	0	21	0	-0.2	Solyc09g064850.2.1	0.026756	Solyc09g064850.2	AT2G48150	GPX4	glutathione peroxidase 4
SL2.40ch09	59229403	59230408	-	A5SS	12	40	0.23	0	27	0	-0.23	Solyc09g065520.2.1	0.00628476	Solyc09g065520.2	AT3G63250	HMT2	homocysteine methyltransferase 2
SL2.40ch09	62925805	62926593	+	A5SS	15	8	0.62	0	16	0	-0.62	Solyc09g075800.2.1	2.52486e-05	Solyc09g075800.2	AT5G26240	CLC-D	chloride channel D
SL2.40ch09	66398602	66398971	-	A5SS	12	32	0.27	3	44	0.06	-0.21	Solyc09g091840.2.1	0.0100777	Solyc09g091840.2	AT3G24170	GR1	glutathione-disulfide reductase
SL2.40ch10	911512	911586	-	A5SS	6	3	0.66	1	10	0.09	-0.57	Solyc10g006220.2.1	0.0166409	Solyc10g006220.2	AT3G20800	--	--
SL2.40ch10	1833332	1833581	-	A5SS	185	110	0.62	23	188	0.11	-0.51	Solyc10g007500.2.1	3.3814e-34	Solyc10g007500.2	AT3G14720	MPK19	MAP kinase 19
SL2.40ch10	1900816	1901259	-	A5SS	111	257	0.29	0	58	0	-0.29	Solyc10g007600.2.1	7.65728e-09	Solyc10g007600.2	AT3G14420	GOX1	glycolate oxidase 1
SL2.40ch10	21900551	21902290	+	A5SS	8	32	0.2	0	26	0	-0.2	Solyc10g044450.1.1	0.0182428	Solyc10g044450.1	AT1G33980	UPF3
SL2.40ch10	63558365	63558473	-	A5SS	15	41	0.26	0	22	0	-0.26	Solyc10g084840.1.1	0.00804768	Solyc10g084840.1	AT5G02140	--	--
SL2.40ch11	1025391	1026598	-	A5SS	9	23	0.28	0	27	0	-0.28	Solyc11g006300.1.1	0.00260516	Solyc11g006300.1	AT5G16010	--	--
SL2.40ch11	8903158	8907082	-	A5SS&ES|8905783:8905786	13	0	0.32	0	29	0	-0.32	Solyc11g018670.1.1	3.91869e-11	Solyc11g018670.1	AT1G65280	--	--
SL2.40ch12	14643148	14643243	+	A5SS	13	25	0.34	3	40	0.07	-0.27	Solyc12g021180.1.1	0.00408908	Solyc12g021180.1	AT3G06110	MKP2	MAPK phosphatase 2
SL2.40ch12	44760060	44760172	-	A5SS	33	3	0.91	1	16	0.06	-0.85	Solyc12g044400.1.1	1.02502e-09	Solyc12g044400.1	AT3G16290	EMB2083	embryo defective 2083
SL2.40ch12	63103209	63103597	-	A5SS	7	12	0.36	0	11	0	-0.36	Solyc12g094580.1.1	0.0292249	Solyc12g094580.1	AT1G42430	--	--
chromosome	start	end	strand	AStype	sample1_average depth	sample1_model_reads	sample1_ratio	sample2_average depth	sample2_model_reads	sample2_ratio	sample2_vs_sample1_diff	isoform	pvalue	tomato_gene	tair	genesymbol	product
SL2.40ch01	5342826	5343089	-	IntronR	38.68	9	0.811242	10.2	20	0.337748	-0.473493	Solyc01g010440.2.1	3.15664e-05	Solyc01g010440.2	AT1G27090	--	--
SL2.40ch01	56577393	56577523	+	IntronR	9.95	6	0.623824	1.69	9	0.158092	-0.465733	Solyc01g057770.2.1	0.047328	Solyc01g057770.2	AT3G62270	--	--
SL2.40ch01	75280016	75280189	+	IntronR	19.89	6	0.76825	17.84	20	0.471459	-0.296792	Solyc01g088760.2.1	0.0217862	Solyc01g088760.2	AT5G24910	ELA1	EUI-like p450 A1
SL2.40ch01	81962135	81962315	-	IntronR	70.62	27	0.723417	8.34	32	0.206743	-0.516675	Solyc01g100110.2.1	1.64243e-08	Solyc01g100110.2	AT1G09160	--	--
SL2.40ch02	33545533	33545635	+	IntronR	17	2	0.894737	6.81	11	0.382369	-0.512367	Solyc02g069010.2.1	0.00189119	Solyc02g069010.2	AT1G31190	IMPL1	myo-inositol monophosphatase like 1
SL2.40ch02	41506657	41506794	+	IntronR	8.43	8	0.513086	1.76	16	0.0990991	-0.413987	Solyc02g083560.2.1	0.0229143	Solyc02g083560.2	AT2G17790	ZIP3	ZIG suppressor 3
SL2.40ch02	43885953	43886834	-	IntronR	155.21	12	0.928234	20.4	20	0.50495	-0.423283	Solyc02g086660.2.1	2.4859e-09	Solyc02g086660.2	AT5G14610	--	--
SL2.40ch02	49466315	49466522	-	IntronR	13.35	0	1	9.74	6	0.618806	-0.381194	Solyc02g094330.2.1	0.0204707	Solyc02g094330.2	AT5G41050	--	--
SL2.40ch03	2400609	2400723	-	IntronR	420.27	493	0.460182	17.58	51	0.256343	-0.203839	Solyc03g007870.2.1	0.00152778	Solyc03g007870.2	AT1G01490	--	--
SL2.40ch03	6727689	6727825	-	IntronR	33.98	0	1	26.82	9	0.748744	-0.251256	Solyc03g019800.2.1	0.00225414	Solyc03g019800.2	AT5G41020	--	--
SL2.40ch03	46401230	46401698	+	IntronR	13.72	26	0.345418	9.91	72	0.120986	-0.224431	Solyc03g083010.2.1	0.00647546	Solyc03g083010.2	AT5G53050	--	--
SL2.40ch03	59082834	59082949	-	IntronR	78.9	15	0.840256	15.13	22	0.407487	-0.432768	Solyc03g115240.2.1	2.09069e-06	Solyc03g115240.2	AT5G61150	VIP4	VERNALIZATION INDEPENDENCE 4
SL2.40ch04	1562625	1563394	+	IntronR	55.53	14	0.798648	9.04	27	0.250832	-0.547816	Solyc04g007880.2.1	5.23659e-08	Solyc04g007880.2	AT1G70740	--	--
SL2.40ch04	61097229	61097354	-	IntronR	22.86	38	0.375616	14.59	79	0.155893	-0.219723	Solyc04g078840.2.1	0.00376022	Solyc04g078840.2	AT1G45249	ATAREB1
SL2.40ch04	62108900	62109749	+	IntronR	341.79	61	0.848556	21.02	92	0.185985	-0.662572	Solyc04g080280.2.1	7.83989e-40	Solyc04g080280.2
SL2.40ch05	78035	78134	+	IntronR	21.51	31	0.409636	1.62	16	0.091941	-0.317695	Solyc05g005070.2.1	0.0217375	Solyc05g005070.2	AT1G70520	CRK2	cysteine-rich RLK (RECEPTOR-like protein kinase) 2
SL2.40ch05	61079597	61079732	-	IntronR	49.57	13	0.792233	12.55	14	0.472693	-0.31954	Solyc05g051560.2.1	0.00525289	Solyc05g051560.2	AT5G64970	--	--
SL2.40ch07	42881319	42881615	-	IntronR	28.25	2	0.933884	8.6	4	0.68254	-0.251345	Solyc07g039190.2.1	0.057632	Solyc07g039190.2	AT5G56850	--	--
SL2.40ch07	60575528	60575656	-	IntronR	21.92	23	0.487979	3.57	30	0.106345	-0.381634	Solyc07g055130.2.1	0.000606188	Solyc07g055130.2	AT3G58640	--	--
SL2.40ch08	11992596	11992692	-	IntronR	87.06	61	0.588005	18.49	43	0.300699	-0.287306	Solyc08g022080.2.1	0.000133337	Solyc08g022080.2	AT5G28770	BZO2H3
SL2.40ch08	51437883	51438571	-	IntronR	6.8	14	0.326923	3.4	27	0.111842	-0.215081	Solyc08g065890.2.1	0.0704571	Solyc08g065890.2	AT5G11710	--	--
SL2.40ch08	59078725	59079890	-	IntronR	22.43	0	1	7.52	7	0.517906	-0.482094	Solyc08g078060.2.1	0.000625032	Solyc08g078060.2	AT5G61630	--	--
SL2.40ch09	30545384	30545551	-	IntronR	22.67	4	0.850019	5.5	5	0.52381	-0.326209	Solyc09g047910.2.1	0.087519	Solyc09g047910.2	AT4G12840	--	--
SL2.40ch10	1136528	1136680	-	IntronR	9.33	0	1	1.41	3	0.319728	-0.680272	Solyc10g006610.2.1	0.013986	Solyc10g006610.2	AT5G54510	GH3.6	Gretchen Hagen3.6
SL2.40ch11	2417841	2418154	-	IntronR	16.47	0	1	18.68	5	0.788851	-0.211149	Solyc11g008150.1.1	0.0712332	Solyc11g008150.1	AT5G04290	SPT5L	SPT5-LIKE

## Sheet: Tsh1_vs_C1(S2vsS1 -)cluster
Annotation Cluster 1	Enrichment Score: 2.393053286477033
Category	Term	Count	%	PValue	Genes	List Total	Pop Hits	Pop Total	Fold Enrichment	Bonferroni	Benjamini	FDR
INTERPRO	IPR012677:Nucleotide-binding, alpha-beta plait	10	4.78469	0.000275362	AT3G01150, AT1G73530, AT3G04500, AT4G00830, AT3G51950, AT1G07350, AT1G33980, AT3G13570, AT3G26420, AT5G04600	178	248	20885	4.73111	0.0841041	0.0841041	0.370773
INTERPRO	IPR000504:RNA recognition motif, RNP-1	9	4.30622	0.00135291	AT3G01150, AT1G73530, AT3G04500, AT4G00830, AT3G51950, AT1G07350, AT3G13570, AT3G26420, AT5G04600	178	250	20885	4.22393	0.350707	0.194213	1.80948
SMART	SM00360:RRM	9	4.30622	0.00152452	AT3G01150, AT1G73530, AT3G04500, AT4G00830, AT3G51950, AT1G07350, AT3G13570, AT3G26420, AT5G04600	69	250	7691	4.0127	0.0762701	0.0762701	1.47137
GOTERM_MF_FAT	GO:0003723~RNA binding	13	6.2201	0.471498	AT1G73530, AT1G07350, AT3G51950, AT1G72050, AT3G13570, AT5G04600, AT3G01150, AT5G14610, AT4G32850, AT3G04500, AT4G00830, AT3G06560, AT3G26420	126	1351	14806	1.13072	1	0.995575	99.9774
Annotation Cluster 2	Enrichment Score: 1.6663924472605567
Category	Term	Count	%	PValue	Genes	List Total	Pop Hits	Pop Total	Fold Enrichment	Bonferroni	Benjamini	FDR
GOTERM_BP_FAT	GO:0016311~dephosphorylation	5	2.39234	0.00444133	AT4G33920, AT4G18010, AT5G16480, AT3G06110, AT2G42810	112	84	13998	7.43941	0.879822	0.879822	6.16722
GOTERM_MF_FAT	GO:0016791~phosphatase activity	9	4.30622	0.0046046	AT3G14205, AT4G33920, AT5G15070, AT1G31190, AT1G09160, AT4G18010, AT5G16480, AT3G06110, AT2G42810	126	308	14806	3.43367	0.715022	0.715022	5.89427
GOTERM_MF_FAT	GO:0004721~phosphoprotein phosphatase activity	5	2.39234	0.0969375	AT4G33920, AT1G09160, AT5G16480, AT3G06110, AT2G42810	126	206	14806	2.85213	1	0.980975	73.8721
GOTERM_BP_FAT	GO:0006470~protein amino acid dephosphorylation	3	1.43541	0.108952	AT4G33920, AT3G06110, AT2G42810	112	71	13998	5.28094	1	0.980201	80.789
Annotation Cluster 3	Enrichment Score: 1.6331338147747374
Category	Term	Count	%	PValue	Genes	List Total	Pop Hits	Pop Total	Fold Enrichment	Bonferroni	Benjamini	FDR
GOTERM_BP_FAT	GO:0006396~RNA processing	10	4.78469	0.0078056	AT5G04290, AT1G54380, AT3G49640, AT3G01150, AT4G32850, AT1G32490, AT1G07350, AT3G13570, AT3G06560, AT4G21660	112	436	13998	2.86656	0.976008	0.845107	10.6013
GOTERM_BP_FAT	GO:0008380~RNA splicing	5	2.39234	0.01172	AT1G54380, AT3G01150, AT1G32490, AT1G07350, AT3G13570	112	111	13998	5.62983	0.996345	0.845963	15.515
GOTERM_BP_FAT	GO:0016071~mRNA metabolic process	5	2.39234	0.0348255	AT1G54380, AT3G01150, AT1G33980, AT3G13570, AT4G21660	112	155	13998	4.03168	1	0.93992	39.7646
GOTERM_BP_FAT	GO:0006397~mRNA processing	4	1.91388	0.0920942	AT1G54380, AT3G01150, AT3G13570, AT4G21660	112	135	13998	3.70317	1	0.989937	74.884
Annotation Cluster 4	Enrichment Score: 1.0581717245501558
Category	Term	Count	%	PValue	Genes	List Total	Pop Hits	Pop Total	Fold Enrichment	Bonferroni	Benjamini	FDR
GOTERM_CC_FAT	GO:0031967~organelle envelope	12	5.74163	0.0442311	AT5G64970, AT2G27680, AT3G16290, AT2G38550, AT1G09130, AT5G16010, AT4G16143, AT5G20520, AT1G63770, AT4G33650, AT5G17670, AT2G42810	115	745	13779	1.92994	0.993976	0.818047	40.1697
GOTERM_CC_FAT	GO:0031975~envelope	12	5.74163	0.0463995	AT5G64970, AT2G27680, AT3G16290, AT2G38550, AT1G09130, AT5G16010, AT4G16143, AT5G20520, AT1G63770, AT4G33650, AT5G17670, AT2G42810	115	751	13779	1.91453	0.99534	0.738722	41.693
GOTERM_CC_FAT	GO:0044434~chloroplast part	14	6.69856	0.0514195	AT2G38550, AT2G41680, AT1G09130, AT3G14420, AT1G63770, AT4G33650, AT5G17670, AT2G27680, AT5G21930, AT3G16290, AT5G37360, AT5G44650, AT1G31190, AT5G16010	115	954	13779	1.75833	0.997433	0.696697	45.0846
GOTERM_CC_FAT	GO:0044435~plastid part	14	6.69856	0.0627262	AT2G38550, AT2G41680, AT1G09130, AT3G14420, AT1G63770, AT4G33650, AT5G17670, AT2G27680, AT5G21930, AT3G16290, AT5G37360, AT5G44650, AT1G31190, AT5G16010	115	984	13779	1.70472	0.999338	0.704776	52.0748
GOTERM_CC_FAT	GO:0009941~chloroplast envelope	8	3.82775	0.0725717	AT2G27680, AT3G16290, AT2G38550, AT1G09130, AT5G16010, AT1G63770, AT4G33650, AT5G17670	115	440	13779	2.1785	0.999799	0.703646	57.49
GOTERM_CC_FAT	GO:0009526~plastid envelope	8	3.82775	0.0878368	AT2G27680, AT3G16290, AT2G38550, AT1G09130, AT5G16010, AT1G63770, AT4G33650, AT5G17670	115	461	13779	2.07926	0.999969	0.727087	64.7911
GOTERM_CC_FAT	GO:0009570~chloroplast stroma	6	2.87081	0.267816	AT2G27680, AT1G31190, AT2G41680, AT1G09130, AT3G14420, AT1G63770	115	420	13779	1.71168	1	0.95933	97.0969
GOTERM_CC_FAT	GO:0009532~plastid stroma	6	2.87081	0.30306	AT2G27680, AT1G31190, AT2G41680, AT1G09130, AT3G14420, AT1G63770	115	442	13779	1.62648	1	0.966625	98.342
Annotation Cluster 5	Enrichment Score: 1.0219988429314018
Category	Term	Count	%	PValue	Genes	List Total	Pop Hits	Pop Total	Fold Enrichment	Bonferroni	Benjamini	FDR
GOTERM_BP_FAT	GO:0006457~protein folding	6	2.87081	0.0494554	AT3G17830, AT2G29960, AT1G65280, AT4G32420, AT5G16650, AT3G62190	112	251	13998	2.98762	1	0.93161	51.584
INTERPRO	IPR001623:Heat shock protein DnaJ, N-terminal	4	1.91388	0.0713996	AT3G17830, AT1G65280, AT5G16650, AT3G62190	178	113	20885	4.15333	1	0.997281	63.181
SMART	SM00271:DnaJ	4	1.91388	0.0779392	AT3G17830, AT1G65280, AT5G16650, AT3G62190	69	113	7691	3.94562	0.985294	0.878731	54.5414
GOTERM_MF_FAT	GO:0031072~heat shock protein binding	4	1.91388	0.0924788	AT3G17830, AT1G65280, AT5G16650, AT3G62190	126	127	14806	3.70104	1	0.994902	72.1221
INTERPRO	IPR015609:Molecular chaperone, heat shock protein, Hsp40, DnaJ	3	1.43541	0.304999	AT3G17830, AT5G16650, AT3G62190	178	131	20885	2.68698	1	0.999867	99.2609
Annotation Cluster 6	Enrichment Score: 0.823266725761468
Category	Term	Count	%	PValue	Genes	List Total	Pop Hits	Pop Total	Fold Enrichment	Bonferroni	Benjamini	FDR
GOTERM_BP_FAT	GO:0009791~post-embryonic development	13	6.2201	0.0370902	AT3G50790, AT4G02570, AT4G18010, AT4G29900, AT4G33650, AT5G18570, AT1G62360, AT1G02090, AT3G16290, AT1G60220, AT2G21710, AT5G41990, AT1G32490	112	851	13998	1.90925	1	0.923472	41.7546
GOTERM_BP_FAT	GO:0048608~reproductive structure development	10	4.78469	0.125904	AT3G50790, AT1G62360, AT4G02570, AT3G16290, AT5G41990, AT2G21710, AT1G60220, AT1G32490, AT4G29900, AT5G18570	112	731	13998	1.70974	1	0.986021	85.4035
GOTERM_BP_FAT	GO:0009793~embryonic development ending in seed dormancy	6	2.87081	0.173308	AT3G50790, AT4G02570, AT3G16290, AT2G21710, AT1G32490, AT5G18570	112	372	13998	2.01584	1	0.983721	93.4242
GOTERM_BP_FAT	GO:0003006~reproductive developmental process	10	4.78469	0.190216	AT3G50790, AT1G62360, AT4G02570, AT3G16290, AT5G41990, AT2G21710, AT1G60220, AT1G32490, AT4G29900, AT5G18570	112	807	13998	1.54873	1	0.981997	95.1067
GOTERM_BP_FAT	GO:0048316~seed development	6	2.87081	0.258424	AT3G50790, AT4G02570, AT3G16290, AT2G21710, AT1G32490, AT5G18570	112	432	13998	1.73586	1	0.989855	98.6097
GOTERM_BP_FAT	GO:0010154~fruit development	6	2.87081	0.288869	AT3G50790, AT4G02570, AT3G16290, AT2G21710, AT1G32490, AT5G18570	112	452	13998	1.65905	1	0.988973	99.2366
Annotation Cluster 7	Enrichment Score: 0.7593287907077056
Category	Term	Count	%	PValue	Genes	List Total	Pop Hits	Pop Total	Fold Enrichment	Bonferroni	Benjamini	FDR
GOTERM_BP_FAT	GO:0046907~intracellular transport	8	3.82775	0.0385287	AT5G64970, AT5G57180, AT4G32150, AT4G16143, AT5G11710, AT2G17790, AT5G17670, AT2G42810	112	397	13998	2.51853	1	0.903459	42.9868
GOTERM_BP_FAT	GO:0045184~establishment of protein localization	8	3.82775	0.0930224	AT5G17290, AT5G57180, AT4G32150, AT4G16143, AT5G11710, AT2G17790, AT4G19003, AT5G17670	112	488	13998	2.04889	1	0.985375	75.2487
GOTERM_BP_FAT	GO:0015031~protein transport	8	3.82775	0.0930224	AT5G17290, AT5G57180, AT4G32150, AT4G16143, AT5G11710, AT2G17790, AT4G19003, AT5G17670	112	488	13998	2.04889	1	0.985375	75.2487
GOTERM_BP_FAT	GO:0008104~protein localization	8	3.82775	0.106455	AT5G17290, AT5G57180, AT4G32150, AT4G16143, AT5G11710, AT2G17790, AT4G19003, AT5G17670	112	505	13998	1.97992	1	0.983778	80.0047
GOTERM_BP_FAT	GO:0006886~intracellular protein transport	5	2.39234	0.173047	AT5G57180, AT4G16143, AT5G11710, AT2G17790, AT5G17670	112	274	13998	2.2807	1	0.986524	93.3944
GOTERM_BP_FAT	GO:0034613~cellular protein localization	5	2.39234	0.190407	AT5G57180, AT4G16143, AT5G11710, AT2G17790, AT5G17670	112	285	13998	2.19267	1	0.979079	95.1232
GOTERM_BP_FAT	GO:0070727~cellular macromolecule localization	5	2.39234	0.219936	AT5G57180, AT4G16143, AT5G11710, AT2G17790, AT5G17670	112	303	13998	2.06241	1	0.985337	97.1334
GOTERM_BP_FAT	GO:0006605~protein targeting	3	1.43541	0.278614	AT5G57180, AT4G16143, AT5G11710	112	131	13998	2.86219	1	0.989664	99.0631
SP_PIR_KEYWORDS	protein transport	3	1.43541	0.528668	AT5G17290, AT4G32150, AT4G19003	205	228	26538	1.70334	1	0.97928	99.985
GOTERM_BP_FAT	GO:0016192~vesicle-mediated transport	3	1.43541	0.673376	AT4G32150, AT2G17790, AT4G19003	112	290	13998	1.29292	1	0.999839	100
Annotation Cluster 8	Enrichment Score: 0.7422887424935857
Category	Term	Count	%	PValue	Genes	List Total	Pop Hits	Pop Total	Fold Enrichment	Bonferroni	Benjamini	FDR
GOTERM_BP_FAT	GO:0006811~ion transport	8	3.82775	0.096868	AT3G62270, AT1G77990, AT1G01490, AT2G19600, AT1G60160, AT5G21930, AT4G29900, AT5G26240	112	493	13998	2.02811	1	0.982429	76.708
GOTERM_MF_FAT	GO:0046873~metal ion transmembrane transporter activity	4	1.91388	0.127959	AT2G19600, AT1G60160, AT5G21930, AT4G29900	126	147	14806	3.19749	1	0.984045	83.5079
GOTERM_BP_FAT	GO:0030001~metal ion transport	5	2.39234	0.14018	AT1G01490, AT2G19600, AT1G60160, AT5G21930, AT4G29900	112	252	13998	2.4798	1	0.981574	88.4662
GOTERM_MF_FAT	GO:0022890~inorganic cation transmembrane transporter activity	4	1.91388	0.309664	AT2G19600, AT1G60160, AT5G21930, AT4G29900	126	231	14806	2.03477	1	0.982259	99.2388
GOTERM_BP_FAT	GO:0006812~cation transport	5	2.39234	0.361184	AT1G01490, AT2G19600, AT1G60160, AT5G21930, AT4G29900	112	383	13998	1.63162	1	0.992993	99.8353
Annotation Cluster 9	Enrichment Score: 0.6896282521079448
Category	Term	Count	%	PValue	Genes	List Total	Pop Hits	Pop Total	Fold Enrichment	Bonferroni	Benjamini	FDR
GOTERM_MF_FAT	GO:0005525~GTP binding	5	2.39234	0.1826	AT1G04170, AT4G02790, AT1G53900, AT4G33650, AT5G18570	126	263	14806	2.23399	1	0.985281	92.9634
GOTERM_MF_FAT	GO:0003924~GTPase activity	3	1.43541	0.197518	AT1G04170, AT4G33650, AT5G18570	126	97	14806	3.63427	1	0.981503	94.4785
GOTERM_MF_FAT	GO:0032561~guanyl ribonucleotide binding	5	2.39234	0.217225	AT1G04170, AT4G02790, AT1G53900, AT4G33650, AT5G18570	126	283	14806	2.07611	1	0.98013	96.0197
GOTERM_MF_FAT	GO:0019001~guanyl nucleotide binding	5	2.39234	0.222571	AT1G04170, AT4G02790, AT1G53900, AT4G33650, AT5G18570	126	286	14806	2.05433	1	0.977728	96.363
Annotation Cluster 10	Enrichment Score: 0.6858149768225236
Category	Term	Count	%	PValue	Genes	List Total	Pop Hits	Pop Total	Fold Enrichment	Bonferroni	Benjamini	FDR
GOTERM_MF_FAT	GO:0000166~nucleotide binding	42	20.0957	0.0051866	AT5G04290, AT1G73670, AT1G60800, AT3G49640, AT1G04170, AT3G14720, AT3G51950, AT1G03030, AT3G13570, AT4G33650, AT4G29900, AT4G20140, AT5G53450, AT3G01150, AT5G21930, AT5G14610, AT4G02790, AT3G10160, AT3G26420, AT2G11520, AT3G58640, AT1G73530, AT1G70520, AT2G41680, AT1G70740, AT1G79870, AT3G24170, AT1G07350, AT3G14420, AT1G33980, AT1G53900, AT5G06580, AT5G04600, AT5G18570, AT3G17830, AT3G16290, AT3…	126	3333	14806	1.48075	0.756935	0.506984	6.61598
GOTERM_BP_FAT	GO:0006796~phosphate metabolic process	18	8.61244	0.0225576	AT1G73670, AT1G60800, AT3G58640, AT1G70520, AT1G70740, AT4G18010, AT3G14720, AT5G16480, AT4G20140, AT2G42810, AT5G53450, AT4G33920, AT5G41990, AT1G11330, AT5G56890, AT4G17640, AT3G06110, AT2G11520	112	1273	13998	1.76723	0.999981	0.933801	27.8401
GOTERM_BP_FAT	GO:0006793~phosphorus metabolic process	18	8.61244	0.0227115	AT1G73670, AT1G60800, AT3G58640, AT1G70520, AT1G70740, AT4G18010, AT3G14720, AT5G16480, AT4G20140, AT2G42810, AT5G53450, AT4G33920, AT5G41990, AT1G11330, AT5G56890, AT4G17640, AT3G06110, AT2G11520	112	1274	13998	1.76584	0.999982	0.887754	28.0024
UP_SEQ_FEATURE	active site:Proton acceptor	7	3.34928	0.104795	AT1G73670, AT1G70520, AT3G14720, AT3G24170, AT5G41990, AT3G14420, AT4G20140	54	546	8885	2.10945	1	0.999979	74.887
INTERPRO	IPR008271:Serine/threonine protein kinase, active site	11	5.26316	0.119867	AT1G73670, AT1G60800, AT3G58640, AT1G70520, AT1G70740, AT3G14720, AT5G41990, AT1G11330, AT5G56890, AT4G20140, AT2G11520	178	770	20885	1.67616	1	0.998873	82.1324
GOTERM_BP_FAT	GO:0006468~protein amino acid phosphorylation	13	6.2201	0.13723	AT1G60800, AT1G73670, AT3G58640, AT1G70520, AT1G70740, AT3G14720, AT4G20140, AT5G53450, AT5G41990, AT1G11330, AT5G56890, AT4G17640, AT2G11520	112	1065	13998	1.5256	1	0.983965	87.8871
GOTERM_MF_FAT	GO:0004672~protein kinase activity	14	6.69856	0.143489	AT1G73670, AT1G60800, AT3G58640, AT1G70520, AT1G70740, AT3G14720, AT4G20140, AT5G53450, AT1G02090, AT5G41990, AT1G16330, AT1G11330, AT5G56890, AT2G11520	126	1110	14806	1.48208	1	0.985197	86.9818
SP_PIR_KEYWORDS	serine/threonine-protein kinase	9	4.30622	0.173438	AT1G73670, AT1G60800, AT3G58640, AT1G70520, AT3G14720, AT5G41990, AT5G56890, AT4G20140, AT2G11520	205	701	26538	1.66203	1	0.922109	89.2494
GOTERM_MF_FAT	GO:0017076~purine nucleotide binding	29	13.8756	0.178578	AT1G73670, AT1G60800, AT3G49640, AT1G04170, AT3G14720, AT1G03030, AT4G33650, AT4G20140, AT4G29900, AT5G53450, AT5G21930, AT5G14610, AT4G02790, AT3G10160, AT2G11520, AT3G58640, AT1G70520, AT2G41680, AT1G70740, AT3G24170, AT1G53900, AT5G06580, AT5G18570, AT3G17830, AT3G16290, AT5G41990, AT1G32490, AT1G11330, AT5G56890	126	2785	14806	1.2236	1	0.988425	92.4938
GOTERM_MF_FAT	GO:0004674~protein serine/threonine kinase activity	12	5.74163	0.200475	AT1G73670, AT1G60800, AT3G58640, AT1G70520, AT1G70740, AT3G14720, AT5G41990, AT1G11330, AT1G16330, AT5G56890, AT4G20140, AT2G11520	126	975	14806	1.44625	1	0.977708	94.7403
INTERPRO	IPR000719:Protein kinase, core	12	5.74163	0.201309	AT1G73670, AT1G60800, AT5G53450, AT3G58640, AT1G70520, AT1G70740, AT3G14720, AT5G41990, AT1G11330, AT5G56890, AT4G20140, AT2G11520	178	970	20885	1.45152	1	0.999231	95.1775
GOTERM_BP_FAT	GO:0016310~phosphorylation	13	6.2201	0.222774	AT1G60800, AT1G73670, AT3G58640, AT1G70520, AT1G70740, AT3G14720, AT4G20140, AT5G53450, AT5G41990, AT1G11330, AT5G56890, AT4G17640, AT2G11520	112	1178	13998	1.37926	1	0.984024	97.2789
UP_SEQ_FEATURE	domain:Protein kinase	5	2.39234	0.249722	AT1G73670, AT1G70520, AT3G14720, AT5G41990, AT4G20140	54	427	8885	1.92666	1	0.999986	97.2297
INTERPRO	IPR017442:Serine/threonine protein kinase-related	10	4.78469	0.26097	AT1G73670, AT1G60800, AT1G70520, AT1G70740, AT3G14720, AT5G41990, AT1G11330, AT5G56890, AT4G20140, AT2G11520	178	820	20885	1.43087	1	0.999845	98.3076
INTERPRO	IPR017441:Protein kinase, ATP binding site	9	4.30622	0.261371	AT1G73670, AT1G60800, AT3G58640, AT1G70520, AT3G14720, AT5G41990, AT5G56890, AT4G20140, AT2G11520	178	715	20885	1.4769	1	0.999682	98.3199
GOTERM_MF_FAT	GO:0032553~ribonucleotide binding	26	12.4402	0.282581	AT1G73670, AT1G60800, AT1G04170, AT3G14720, AT1G03030, AT4G33650, AT4G20140, AT4G29900, AT5G53450, AT5G21930, AT5G14610, AT4G02790, AT3G10160, AT2G11520, AT3G58640, AT1G70520, AT1G70740, AT1G53900, AT5G06580, AT5G18570, AT3G17830, AT3G16290, AT5G41990, AT1G32490, AT1G11330, AT5G56890	126	2621	14806	1.16566	1	0.983525	98.7367
GOTERM_MF_FAT	GO:0032555~purine ribonucleotide binding	26	12.4402	0.282581	AT1G73670, AT1G60800, AT1G04170, AT3G14720, AT1G03030, AT4G33650, AT4G20140, AT4G29900, AT5G53450, AT5G21930, AT5G14610, AT4G02790, AT3G10160, AT2G11520, AT3G58640, AT1G70520, AT1G70740, AT1G53900, AT5G06580, AT5G18570, AT3G17830, AT3G16290, AT5G41990, AT1G32490, AT1G11330, AT5G56890	126	2621	14806	1.16566	1	0.983525	98.7367
UP_SEQ_FEATURE	binding site:ATP	5	2.39234	0.28301	AT1G73670, AT1G70520, AT3G14720, AT5G41990, AT4G20140	54	452	8885	1.8201	1	0.999906	98.4278
SP_PIR_KEYWORDS	kinase	10	4.78469	0.330337	AT1G73670, AT1G60800, AT1G70520, AT3G57550, AT3G14720, AT5G41990, AT1G03030, AT1G11330, AT4G20140, AT4G17640	205	970	26538	1.33457	1	0.949464	99.0857
GOTERM_MF_FAT	GO:0001883~purine nucleoside binding	24	11.4833	0.38213	AT1G73670, AT1G60800, AT3G49640, AT3G58640, AT1G70520, AT1G70740, AT2G41680, AT3G24170, AT3G14720, AT1G03030, AT5G06580, AT4G20140, AT4G29900, AT3G17830, AT5G53450, AT5G21930, AT3G16290, AT5G14610, AT5G41990, AT1G32490, AT1G11330, AT3G10160, AT5G56890, AT2G11520	126	2528	14806	1.11558	1	0.989066	99.8232
GOTERM_MF_FAT	GO:0030554~adenyl nucleotide binding	24	11.4833	0.38213	AT1G73670, AT1G60800, AT3G49640, AT3G58640, AT1G70520, AT1G70740, AT2G41680, AT3G24170, AT3G14720, AT1G03030, AT5G06580, AT4G20140, AT4G29900, AT3G17830, AT5G53450, AT5G21930, AT3G16290, AT5G14610, AT5G41990, AT1G32490, AT1G11330, AT3G10160, AT5G56890, AT2G11520	126	2528	14806	1.11558	1	0.989066	99.8232
GOTERM_MF_FAT	GO:0001882~nucleoside binding	24	11.4833	0.388353	AT1G73670, AT1G60800, AT3G49640, AT3G58640, AT1G70520, AT1G70740, AT2G41680, AT3G24170, AT3G14720, AT1G03030, AT5G06580, AT4G20140, AT4G29900, AT3G17830, AT5G53450, AT5G21930, AT3G16290, AT5G14610, AT5G41990, AT1G32490, AT1G11330, AT3G10160, AT5G56890, AT2G11520	126	2536	14806	1.11206	1	0.988405	99.8452
SP_PIR_KEYWORDS	nucleotide-binding	17	8.13397	0.418432	AT1G73670, AT1G60800, AT3G58640, AT1G04170, AT1G70520, AT3G14720, AT1G03030, AT4G33650, AT4G20140, AT4G29900, AT5G21930, AT3G16290, AT5G14610, AT5G41990, AT1G32490, AT5G56890, AT2G11520	205	1935	26538	1.13732	1	0.968528	99.8247
[truncated: 164 more rows]

## Sheet: Tsh1_vs_C1 cluster
Annotation Cluster 1	Enrichment Score: 3.974884087007154
Category	Term	Count	%	PValue	Genes	List Total	Pop Hits	Pop Total	Fold Enrichment	Bonferroni	Benjamini	FDR
[truncated: 492 more rows]

[truncated: 35 more sheets: Tsh12_vs_C12(S2vsS1 +)annotati, Tsh12_vs_C12(S2vsS1 +)cluster, Tsh12_vs_C12(S2vsS1 -)annotati, Tsh12_vs_C12(S2vsS1 -)cluster, Tsh12_vs_C12 cluster, C1_vs_C0(S2vsS1 +)annotation, C1_vs_C0(S2vsS1 +)cluster_, C1_vs_C0(S2vsS1 -)annotation, C1_vs_C0(S2vsS1 -)cluster, C1_vs_C0 cluster, C12_vs_C0(S2vsS1 +)annotation, C12_vs_C0(S2vsS1 +)cluster, C12_vs_C0(S2vsS1 -)annotation, C12_vs_C0(S2vsS1 -)cluster, C12_vs_C0 cluster, C12_vs_C1(S2vsS1 +)annotation, C12_vs_C1(S2vsS1 +)cluster, C12_vs_C1(S2vsS1 -)annotation, C12_vs_C1(S2vsS1 -)cluster, C12_vs_C1 cluster …]
