# Supplementary material for: A comparison of the low temperature transcriptomes of two tomato genotypes that differ in freezing tolerance: Solanum lycopersicum and Solanum habrochaites
Source: BMC Plant Biol. 2015 Jun 6;15:132. doi: 10.1186/s12870-015-0521-6 (PMC4458020; doi:10.1186/s12870-015-0521-6)
Supplement: Additional file 8: — Differentially expressed alternative splicing genes (DASG) overlap with differentially expressed genes (DEG). [file 12870_2015_521_MOESM8_ESM.xls]

## Sheet: Tsh0_vs_C0_DEG_DASG_overlap NIR
Gene	Chr	logConc	logFC	P-value	TAIR_ID	Symbol	Description	Chr	Start	End	Strand	Type	ModelReads/MeanDepth	AltReads/IntronReads	Ratio	ModelReads/MeanDepth	AltReads/IntronReads	Ratio	DiffRatio	Isoform	Pvalue
Solyc01g098990.2	SL2.40ch01	-13.4062	-1.24346	1.90077e-187	AT5G27560	--	--	SL2.40ch01	81107019	81109504	+	ES	4	289	0.01	26	56	0.28	0.27	Solyc01g098990.2.1	2.69542e-15
Solyc01g099440.2	SL2.40ch01	-20.3343	-2.81773	2.40216e-09	AT5G27680	RECQSIM	RECQ helicase SIM	SL2.40ch01	81457412	81472225	+	3pMXE	0	12	0	8	0	1	1	Solyc01g099440.2.1	7.9384e-06
Solyc01g109400.2	SL2.40ch01	-15.9212	-1.45693	3.79744e-46	AT4G36750	--	--	SL2.40ch01	88130240	88143416	-	5pMXE	0	14	0	5	2	0.71	0.71	Solyc01g109400.2.1	0.00103199
Solyc01g111250.2	SL2.40ch01	-18.9889	6.57404	6.69804e-133	AT4G38690	--	--	SL2.40ch01	89325622	89329428	+	3pMXE	0	69	0	6	1	0.85	0.85	Solyc01g111250.2.1	3.20192e-08
Solyc02g091730.1	SL2.40ch02	-17.0737	1.21063	1.06651e-15	AT2G22720	--	--	SL2.40ch02	47555235	47555433	+	3pMXE	9	6	0.6	37	4	0.9	0.3	Solyc02g091730.1.1	0.0163153
Solyc03g025680.2	SL2.40ch03	-15.9995	2.6632	1.18744e-144	AT5G52390	--	--	SL2.40ch03	7490942	7495790	+	5pMXE	0	48	0	8	10	0.44	0.44	Solyc03g025680.2.1	7.6186e-06
Solyc03g083190.1	SL2.40ch03	-18.7514	1.35315	6.35689e-07	AT5G24280	GMI1	GAMMA-IRRADIATION AND MITOMYCIN C INDUCED 1	SL2.40ch03	46543861	46577683	+	5pMXE	0	11	0	18	5	0.72	0.72	Solyc03g083190.1.1	1.52675e-05
Solyc03g112010.2	SL2.40ch03	-14.9542	-2.46877	1.92042e-252	AT3G48320	CYP71A21	cytochrome P450, family 71, subfamily A, polypeptide 21	SL2.40ch03	56614493	56621307	-	3pMXE	3	76	0.04	8	22	0.26	0.22	Solyc03g112010.2.1	0.00132745
Solyc03g121490.2	SL2.40ch03	-18.5955	-1.19502	4.93734e-06	--	--	--	SL2.40ch03	63628938	63636937	-	5pMXE	0	60	0	11	1	0.91	0.91	Solyc03g121490.2.1	3.97051e-12
Solyc05g046200.2	SL2.40ch05	-18.0412	-3.01875	3.65327e-46	--	--	--	SL2.40ch05	57517171	57536725	-	5pMXE	0	66	0	15	9	0.62	0.62	Solyc05g046200.2.1	2.85508e-11
Solyc06g009040.2	SL2.40ch06	-19.5154	3.24612	1.25183e-19	AT4G02520	GSTF2	glutathione S-transferase PHI 2	SL2.40ch06	2965897	2976286	+	5pMXE	0	644	0	111	40	0.73	0.73	Solyc06g009040.2.1	3.84389e-102
Solyc07g055490.2	SL2.40ch07	-18.0433	4.6132	1.3496e-110	AT3G14690	CYP72A15	cytochrome P450, family 72, subfamily A, polypeptide 15	SL2.40ch07	60809594	60828324	-	3pMXE	0	103	0	38	57	0.31	0.31	Solyc07g055490.2.1	6.06466e-15
Solyc07g062910.2	SL2.40ch07	-16.2272	-2.03905	1.2173e-72	AT5G53940	--	--	SL2.40ch07	62759028	62768487	+	ES	0	45	0	7	4	0.5	0.5	Solyc07g062910.2.1	1.42292e-06
Solyc07g062910.2	SL2.40ch07	-16.2272	-2.03905	1.2173e-72	AT5G53940	--	--	SL2.40ch07	62762018	62768487	+	ES	0	35	0	8	1	0.66	0.66	Solyc07g062910.2.1	5.07807e-08
Solyc08g042140.2	SL2.40ch08	-16.5595	-1.39275	1.26151e-27	AT1G54680	--	--	SL2.40ch08	29461009	29468785	+	ES	0	80	0	5	3	0.62	0.62	Solyc08g042140.2.1	1.42946e-06
Solyc08g060830.2	SL2.40ch08	-17.2735	1.24777	2.08051e-14	AT3G57650	LPAT2	lysophosphatidyl acyltransferase 2	SL2.40ch08	42813142	42814176	-	ES	0	32	0	6	0	1	1	Solyc08g060830.2.1	3.62229e-07
Solyc08g066970.2	SL2.40ch08	-18.9043	1.38719	1.18034e-06	AT4G32272	--	--	SL2.40ch08	53072485	53082217	+	3pMXE	0	4	0	13	0	0.86	0.86	Solyc08g066970.2.1	0.000420168
Solyc08g067270.2	SL2.40ch08	-18.104	-1.07919	6.607e-07	AT5G21280	--	--	SL2.40ch08	53527834	53531437	-	5pMXE	0	40	0	7	6	0.53	0.53	Solyc08g067270.2.1	1.11325e-05
Solyc08g076980.2	SL2.40ch08	-16.5218	8.98226	0	AT4G17830	--	--	SL2.40ch08	58078073	58087732	-	3pMXE	0	246	0	59	152	0.27	0.27	Solyc08g076980.2.1	9.91471e-23
Solyc08g077720.2	SL2.40ch08	-14.1011	-1.29063	3.15293e-125	AT3G10950	--	--	SL2.40ch08	58782691	58786368	+	5pMXE	0	1020	0	114	383	0.22	0.22	Solyc08g077720.2.1	3.39138e-60
Solyc09g007910.2	SL2.40ch09	-13.8852	2.24425	0	AT2G37040	PAL1	PHE ammonia lyase 1	SL2.40ch09	1429665	1436719	+	3pMXE	1	467	0	580	20	0.96	0.96	Solyc09g007910.2.1	4.14702e-279
Solyc09g084450.2	SL2.40ch09	-14.5628	6.09277	0	AT2G38870	--	--	SL2.40ch09	64491564	64521647	+	5pMXE	0	261	0	157	273	0.26	0.26	Solyc09g084450.2.1	1.21039e-38
Solyc09g084470.2	SL2.40ch09	-15.6254	4.60012	0	AT2G38870	--	--	SL2.40ch09	64491564	64530791	+	5pMXE	2	263	0.01	781	1043	0.3	0.29	Solyc09g084470.2.1	2.84501e-55
Solyc09g084450.2	SL2.40ch09	-14.5628	6.09277	0	AT2G38870	--	--	SL2.40ch09	64510285	64521647	+	5pMXE	0	14	0	156	273	0.26	0.26	Solyc09g084450.2.1	0.00303295
Solyc09g084480.2	SL2.40ch09	-15.8343	4.38738	0	AT2G38870	--	--	SL2.40ch09	64525508	64535549	+	5pMXE	0	9	0	440	397	0.26	0.26	Solyc09g084480.2.1	0.00128873
Solyc09g089530.2	SL2.40ch09	-16.127	3.43201	1.65145e-222	AT2G38870	--	--	SL2.40ch09	64525508	64578918	+	5pMXE	0	15	0	42	32	0.21	0.21	Solyc09g089530.2.1	2.22804e-05
Solyc09g084480.2	SL2.40ch09	-15.8343	4.38738	0	AT2G38870	--	--	SL2.40ch09	64530345	64535549	+	5pMXE	0	19	0	497	397	0.3	0.3	Solyc09g084480.2.1	2.59715e-07
Solyc09g089530.2	SL2.40ch09	-16.127	3.43201	1.65145e-222	AT2G38870	--	--	SL2.40ch09	64530345	64578918	+	5pMXE	0	25	0	43	32	0.22	0.22	Solyc09g089530.2.1	4.74551e-08
Solyc09g089530.2	SL2.40ch09	-16.127	3.43201	1.65145e-222	AT2G38870	--	--	SL2.40ch09	64538347	64578918	+	5pMXE	0	39	0	78	32	0.4	0.4	Solyc09g089530.2.1	1.34774e-16
Solyc09g089520.2	SL2.40ch09	-17.2943	6.99237	0	AT2G38870	--	--	SL2.40ch09	64555276	64573644	+	5pMXE	0	153	0	71	111	0.28	0.28	Solyc09g089520.2.1	6.29119e-23
Solyc09g089520.2	SL2.40ch09	-17.2943	6.99237	0	AT2G38870	--	--	SL2.40ch09	64566732	64573644	+	5pMXE	0	226	0	71	111	0.28	0.28	Solyc09g089520.2.1	1.07108e-29
Solyc09g098370.2	SL2.40ch09	-15.3078	1.0109	9.10413e-35	AT1G48360	--	--	SL2.40ch09	67480330	67482803	+	ES	0	14	0	6	7	0.42	0.42	Solyc09g098370.2.1	0.0057971
Solyc10g012050.2	SL2.40ch10	-15.6971	1.32464	3.62646e-45	AT4G00290	--	--	SL2.40ch10	4379657	4381701	+	ES	7	4	0.63	59	0	1	0.37	Solyc10g012050.2.1	0.00035991
Solyc12g042700.1	SL2.40ch12	-15.9142	-1.95623	9.0968e-83	AT4G22000	--	--	SL2.40ch12	43507606	43509463	+	5pMXE	0	119	0	17	0	1	1	Solyc12g042700.1.1	5.41893e-22
Solyc02g091030.2	SL2.40ch02	-16.7871	-2.70817	1.26142e-86	AT5G63470	NF-YC4	nuclear factor Y, subunit C4	SL2.40ch02	47049768	47050743	+	MXE|47050835|47050961	0	57	0	8	4	0.66	0.66	Solyc02g091030.2.1	5.92002e-08
Solyc03g115510.1	SL2.40ch03	-15.761	1.34391	3.09093e-44	--	--	--	SL2.40ch03	59233584	59234804	+	cassetteExon	0	6	0	5	0	1	1	Solyc03g115510.1.1	0.0021645
Solyc05g015710.2	SL2.40ch05	-15.0515	1.15549	4.58969e-53	AT1G27290	--	--	SL2.40ch05	11757800	11757853	-	cassetteExon	0	9	0	19	8	0.7	0.7	Solyc05g015710.2.1	0.000258223
Solyc06g061050.2	SL2.40ch06	-14.1743	-1.28641	2.02361e-118	AT1G32370	TTM1	--	SL2.40ch06	35477769	35479422	-	cassetteExon	0	5	0	14	0	1	1	Solyc06g061050.2.1	8.59993e-05
Solyc07g062910.2	SL2.40ch07	-16.2272	-2.03905	1.2173e-72	AT5G53940	--	--	SL2.40ch07	62759028	62766993	+	MXE|62767128|62768487	0	14	0	5	7	0.41	0.41	Solyc07g062910.2.1	0.0120401
Solyc07g062910.2	SL2.40ch07	-16.2272	-2.03905	1.2173e-72	AT5G53940	--	--	SL2.40ch07	62760906	62766262	+	MXE|62767128|62768487	9	25	0.26	12	4	0.75	0.49	Solyc07g062910.2.1	0.00192337
Solyc07g062910.2	SL2.40ch07	-16.2272	-2.03905	1.2173e-72	AT5G53940	--	--	SL2.40ch07	62760906	62766262	+	MXE|62767733|62768487	6	25	0.19	10	4	0.71	0.52	Solyc07g062910.2.1	0.00170474
Solyc07g062910.2	SL2.40ch07	-16.2272	-2.03905	1.2173e-72	AT5G53940	--	--	SL2.40ch07	62766262	62767128	+	cassetteExon	9	42	0.17	12	6	0.66	0.49	Solyc07g062910.2.1	0.000230915
Solyc07g062910.2	SL2.40ch07	-16.2272	-2.03905	1.2173e-72	AT5G53940	--	--	SL2.40ch07	62766262	62767733	+	cassetteExon	0	8	0	10	6	0.62	0.62	Solyc07g062910.2.1	0.00642853
Solyc09g007260.2	SL2.40ch09	-15.894	1.52268	8.85655e-52	AT2G28550	TOE1	TARGET OF EARLY ACTIVATION TAGGED (EAT) 1	SL2.40ch09	858321	858365	+	cassetteExon	15	14	0.51	90	10	0.9	0.39	Solyc09g007260.2.1	2.02803e-05
Solyc01g065720.2	SL2.40ch01	-15.1209	1.00514	8.65223e-39	AT3G16785	PLDZETA1	--	SL2.40ch01	64722341	64722430	-	A3SS	0	6	0	6	4	0.6	0.6	Solyc01g065720.2.1	0.0338412
Solyc01g079360.2	SL2.40ch01	-14.8292	1.68181	2.50334e-129	AT2G34830	WRKY35	WRKY DNA-binding protein 35	SL2.40ch01	70961723	70961903	-	A3SS	9	28	0.24	119	15	0.88	0.64	Solyc01g079360.2.1	6.64027e-14
Solyc01g104040.2	SL2.40ch01	-13.8914	1.12863	1.9929e-111	AT1G71220	UGGT	UDP-GLUCOSE:GLYCOPROTEIN GLUCOSYLTRANSFERASE	SL2.40ch01	84266597	84266708	-	A3SS	0	20	0	29	45	0.39	0.39	Solyc01g104040.2.1	0.000262258
Solyc01g110640.1	SL2.40ch01	-20.8653	4.29527	3.28574e-14	AT4G35520	MLH3	MUTL protein homolog 3	SL2.40ch01	89039388	89039490	-	A3SS	1	3	0.25	7	0	0.53	0.28	Solyc01g110640.1.1	0.0242424
Solyc02g069100.2	SL2.40ch02	-12.1967	2.12813	0	AT1G02305	--	--	SL2.40ch02	33644229	33645301	-	A3SS	8	2	0.8	33	0	1	0.2	Solyc02g069100.2.1	0.0498339
Solyc02g069860.2	SL2.40ch02	-14.5759	-1.19475	4.12058e-78	AT1G30500	NF-YA7	nuclear factor Y, subunit A7	SL2.40ch02	34256134	34258032	-	A3SS	0	3	0	11	0	1	1	Solyc02g069860.2.1	0.00274725
Solyc02g079030.2	SL2.40ch02	-15.5724	1.94043	2.30858e-103	AT4G21540	SPHK1	sphingosine kinase 1	SL2.40ch02	38235461	38236319	-	A3SS	8	10	0.44	16	79	0.16	-0.28	Solyc02g079030.2.1	0.0230022
Solyc03g079850.2	SL2.40ch03	-14.9956	1.36688	6.25468e-77	AT5G05930	GC1	guanylyl cyclase 1	SL2.40ch03	45208558	45212446	-	A3SS	0	44	0	11	16	0.4	0.4	Solyc03g079850.2.1	5.09184e-06
Solyc04g074800.2	SL2.40ch04	-14.938	-1.26484	3.23873e-68	AT5G30490	--	--	SL2.40ch04	58303157	58303241	-	A3SS	0	141	0	27	0	1	1	Solyc04g074800.2.1	8.18211e-32
Solyc04g076790.2	SL2.40ch04	-14.7229	-1.09838	6.17619e-60	AT5G26780	SHM2	serine hydroxymethyltransferase 2	SL2.40ch04	59269043	59269318	+	A3SS	78	0	0.93	11	3	0.68	-0.25	Solyc04g076790.2.1	0.00289855
Solyc05g006650.2	SL2.40ch05	-13.8767	-1.98871	0	AT1G59640	ZCW32	--	SL2.40ch05	1311569	1312429	-	A3SS	0	265	0	14	39	0.26	0.26	Solyc05g006650.2.1	2.59081e-12
Solyc05g041530.2	SL2.40ch05	-14.5751	-3.34324	0	AT5G25770	--	--	SL2.40ch05	51251994	51252095	+	A3SS	0	148	0	5	12	0.29	0.29	Solyc05g041530.2.1	6.45469e-06
Solyc06g011560.2	SL2.40ch06	-15.8728	-1.52962	2.42153e-52	AT1G10660	--	--	SL2.40ch06	8116328	8116414	+	A3SS	4	31	0.11	18	0	1	0.89	Solyc06g011560.2.1	1.13205e-10
Solyc07g008320.2	SL2.40ch07	-13.1701	1.39621	9.25153e-279	AT4G29900	CIF1	COMPACT INFLORESCENCE 1	SL2.40ch07	3097300	3097630	-	A3SS	6	5	0.54	15	0	1	0.46	Solyc07g008320.2.1	0.00702341
Solyc09g005730.2	SL2.40ch09	-16.511	-1.90411	4.49874e-52	AT5G02580	--	--	SL2.40ch09	504158	504334	+	A3SS	1	52	0.02	7	12	0.36	0.34	Solyc09g005730.2.1	0.000229438
Solyc09g076020.2	SL2.40ch09	-15.2721	-1.02052	4.09696e-36	AT3G22425	IGPD	imidazoleglycerol-phosphate dehydratase	SL2.40ch09	63209899	63210032	+	A3SS	0	75	0	7	22	0.2	0.2	Solyc09g076020.2.1	7.34715e-05
Solyc09g082630.2	SL2.40ch09	-12.0009	-1.32406	0	AT5G43850	ATARD4	--	SL2.40ch09	63746389	63746499	+	A3SS	4	401	0.01	112	0	1	0.99	Solyc09g082630.2.1	7.63913e-110
Solyc10g080000.1	SL2.40ch10	-16.8836	2.50975	1.28833e-70	AT3G10330	--	--	SL2.40ch10	60744921	60745272	-	A3SS	0	5	0	6	0	1	1	Solyc10g080000.1.1	0.0021645
Solyc10g083380.1	SL2.40ch10	-17.4702	-3.66473	4.58597e-100	AT1G19490	--	--	SL2.40ch10	62534229	62534602	+	A3SS	39	41	0.48	5	18	0.21	-0.27	Solyc10g083380.1.1	0.0303419
Solyc11g042940.1	SL2.40ch11	-16.1374	-1.17323	1.57023e-26	AT2G21370	XK1	XYLULOSE KINASE 1	SL2.40ch11	34441607	34442004	+	A3SS	35	50	0.41	6	26	0.18	-0.23	Solyc11g042940.1.1	0.0295377
Solyc01g087620.2	SL2.40ch01	-13.2567	-1.39897	2.62554e-262	--	--	--	SL2.40ch01	74339319	74342388	+	A5SS	14	476	0.03	50	0	0.96	0.93	Solyc01g087620.2.1	3.63153e-58
Solyc01g094230.2	SL2.40ch01	-19.7171	-2.49698	4.10791e-11	AT3G47390	PyrR	pyrimidine reductase	SL2.40ch01	77550881	77550983	+	A5SS	0	6	0	51	5	0.91	0.91	Solyc01g094230.2.1	7.51531e-06
Solyc01g108800.2	SL2.40ch01	-15.9771	2.47421	8.18417e-127	AT5G65940	CHY1	beta-hydroxyisobutyryl-CoA hydrolase 1	SL2.40ch01	87746353	87746853	+	A5SS	0	9	0	9	12	0.42	0.42	Solyc01g108800.2.1	0.0288946
Solyc01g112250.2	SL2.40ch01	-13.5775	1.08528	6.991e-128	AT2G17290	CPK6	calcium dependent protein kinase 6	SL2.40ch01	90087558	90088068	+	A5SS	97	0	1	229	61	0.78	-0.22	Solyc01g112250.2.1	6.82277e-09
Solyc02g075610.2	SL2.40ch02	-14.4633	-2.01006	6.02024e-235	AT3G27530	MAG4	MAIGO 4	SL2.40ch02	36352380	36352466	+	A5SS	13	460	0.03	16	20	0.44	0.41	Solyc02g075610.2.1	3.88867e-13
Solyc02g088990.1	SL2.40ch02	-19.5986	2.18485	5.25732e-09	AT4G35520	MLH3	MUTL protein homolog 3	SL2.40ch02	45479750	45479820	+	A5SS	0	3	0	5	0	0.62	0.62	Solyc02g088990.1.1	0.0178571
Solyc03g034160.2	SL2.40ch03	-18.3809	1.45031	1.6707e-09	--	--	--	SL2.40ch03	10134741	10138403	-	A5SS	0	5	0	11	2	0.84	0.84	Solyc03g034160.2.1	0.00245098
Solyc03g113910.2	SL2.40ch03	-16.8044	-1.98241	1.67336e-46	AT5G14920	--	--	SL2.40ch03	58002202	58002462	+	A5SS	0	35	0	11	2	0.84	0.84	Solyc03g113910.2.1	3.45206e-09
Solyc05g012230.2	SL2.40ch05	-15.1801	-1.74913	2.86566e-109	AT5G61040	--	--	SL2.40ch05	5507617	5508255	-	A5SS	0	61	0	7	17	0.29	0.29	Solyc05g012230.2.1	7.01205e-05
Solyc05g014280.2	SL2.40ch05	-16.1745	2.07938	6.89489e-79	AT4G27670	HSP21	heat shock protein 21	SL2.40ch05	8090057	8091117	-	A5SS	24	7	0.77	37	1	0.97	0.2	Solyc05g014280.2.1	0.0187427
Solyc05g055550.2	SL2.40ch05	-16.7029	-2.87642	8.38856e-104	AT3G10405	--	--	SL2.40ch05	64295430	64295834	-	A5SS	11	50	0.18	2	0	1	0.82	Solyc05g055550.2.1	0.0399386
Solyc06g060770.2	SL2.40ch06	-15.5142	-1.14556	3.65734e-38	AT5G47435	--	--	SL2.40ch06	35184109	35184238	-	A5SS	3	46	0.06	5	13	0.27	0.21	Solyc06g060770.2.1	0.0277953
Solyc06g084550.2	SL2.40ch06	-17.439	-1.508	3.34359e-18	AT3G62880	ATOEP16-4	--	SL2.40ch06	45923553	45923859	-	A5SS	1	15	0.06	5	4	0.55	0.49	Solyc06g084550.2.1	0.0118577
Solyc06g084570.2	SL2.40ch06	-15.8339	1.11889	1.02755e-29	AT4G02405	--	--	SL2.40ch06	45939760	45939854	+	A5SS	11	16	0.4	30	15	0.66	0.26	Solyc06g084570.2.1	0.0486951
Solyc07g062890.2	SL2.40ch07	-16.1588	-1.03034	1.74979e-20	AT5G53940	--	--	SL2.40ch07	62745286	62746628	+	A5SS&ES|62745844:62745892	0	53	0	5	0	1	1	Solyc07g062890.2.1	2.1824e-07
Solyc09g011730.2	SL2.40ch09	-15.7417	-1.03768	1.58475e-27	AT3G09250	--	--	SL2.40ch09	5014192	5014817	-	A5SS	0	6	0	5	4	0.55	0.55	Solyc09g011730.2.1	0.043956
Solyc09g065950.2	SL2.40ch09	-15.5885	-1.37176	1.65008e-51	AT3G05520	CPA	capping protein A	SL2.40ch09	59829905	59830085	-	A5SS	22	7	0.75	2	9	0.18	-0.57	Solyc09g065950.2.1	0.00253056
Solyc11g044900.1	SL2.40ch11	-14.8064	1.09181	3.96455e-56	AT3G45750	--	--	SL2.40ch11	36343213	36344470	+	A5SS	2	19	0.1	30	26	0.53	0.43	Solyc11g044900.1.1	0.000535526
Solyc01g014270.2	SL2.40ch01	-17.2076	-2.6411	4.24929e-62	--	--	--	SL2.40ch01	11950871	11954727	+	ES	18	11	0.52	0	5	0	-0.52	Solyc01g014270.2.1	0.0156978
Solyc01g090880.2	SL2.40ch01	-14.6927	-2.98294	0	AT1G12244	--	--	SL2.40ch01	76351310	76352174	-	ES	92	164	0.35	0	39	0	-0.35	Solyc01g090880.2.1	1.52846e-07
Solyc01g096180.2	SL2.40ch01	-15.7539	-1.42893	6.26536e-50	AT3G61860	RSP31	arginine/serine-rich splicing factor 31	SL2.40ch01	79035868	79037428	-	ES	24	0	1	1	8	0.11	-0.89	Solyc01g096180.2.1	6.48221e-07
Solyc01g099440.2	SL2.40ch01	-20.3343	-2.81773	2.40216e-09	AT5G27680	RECQSIM	RECQ helicase SIM	SL2.40ch01	81457412	81458787	+	3pMXE	8	0	0.66	0	8	0	-0.66	Solyc01g099440.2.1	0.0001554
Solyc02g091290.2	SL2.40ch02	-16.9612	-1.04644	1.19645e-12	AT1G66520	pde194	pigment defective 194	SL2.40ch02	47209702	47210551	+	ES	9	15	0.32	0	18	0	-0.32	Solyc02g091290.2.1	0.00539664
Solyc03g078000.2	SL2.40ch03	-14.6084	-1.63089	2.38386e-140	AT5G59250	--	--	SL2.40ch03	42387976	42388221	+	ES	14	21	0.4	1	12	0.08	-0.32	Solyc03g078000.2.1	0.0396241
Solyc03g110870.2	SL2.40ch03	-16.3202	-1.17299	1.20516e-23	--	--	--	SL2.40ch03	55653364	55655302	-	5pMXE	15	0	1	0	403	0	-1	Solyc03g110870.2.1	8.11395e-28
Solyc04g072740.2	SL2.40ch04	-12.8083	-1.43695	0	AT1G77990	SULTR2;2	SULPHATE TRANSPORTER 2;2	SL2.40ch04	57304966	57305214	-	ES	5	10	0.33	0	15	0	-0.33	Solyc04g072740.2.1	0.0421456
Solyc05g005870.2	SL2.40ch05	-13.8123	-1.88122	0	AT1G70260	UMAMIT36	Usually multiple acids move in and out Transporters 36	SL2.40ch05	678068	678847	+	ES	24	7	0.68	0	56	0	-0.68	Solyc05g005870.2.1	1.53464e-15
Solyc05g055740.2	SL2.40ch05	-17.0185	-3.25034	1.88384e-106	AT5G16480	PFA-DSP5	plant and fungi atypical dual-speci&#64257;city phosphatase 5	SL2.40ch05	64407233	64408206	+	5pMXE	26	35	0.4	0	7	0	-0.4	Solyc05g055740.2.1	0.0384816
Solyc06g009340.2	SL2.40ch06	-16.9738	-1.67062	1.16969e-29	AT3G62190	--	--	SL2.40ch06	3290077	3290901	+	ES	14	44	0.22	0	54	0	-0.22	Solyc06g009340.2.1	5.57242e-05
Solyc07g039340.2	SL2.40ch07	-14.4291	-1.03553	3.61443e-65	AT5G56890	--	--	SL2.40ch07	44500857	44502322	-	ES	8	5	0.61	0	18	0	-0.61	Solyc07g039340.2.1	0.000163144
Solyc09g009990.2	SL2.40ch09	-14.6994	1.27745	5.23395e-82	AT3G52610	--	--	SL2.40ch09	3439028	3442390	-	ES	14	30	0.31	0	168	0	-0.31	Solyc09g009990.2.1	4.19512e-11
Solyc10g009530.2	SL2.40ch10	-17.395	-2.54575	7.92955e-51	AT4G27250	--	--	SL2.40ch10	3664682	3672399	+	3pMXE	24	0	0.3	0	15	0	-0.3	Solyc10g009530.2.1	3.97759e-11
Solyc10g079550.1	SL2.40ch10	-19.4032	-1.37587	4.76984e-05	AT3G57090	FIS1A	FISSION 1A	SL2.40ch10	60390760	60391297	-	ES	5	0	1	0	3	0	-1	Solyc10g079550.1.1	0.0178571
Solyc11g044280.1	SL2.40ch11	-16.1761	1.7039	2.23465e-53	AT5G64500	--	--	SL2.40ch11	35276810	35278432	-	ES	5	0	0.33	4	91	0.04	-0.29	Solyc11g044280.1.1	1.67358e-06
Solyc12g017860.1	SL2.40ch12	-15.8965	1.76244	8.08378e-69	AT2G06990	HEN2	hua enhancer 2	SL2.40ch12	7587477	7592416	-	ES	5	13	0.27	0	116	0	-0.27	Solyc12g017860.1.1	2.56635e-05
Solyc01g067120.2	SL2.40ch01	-15.247	-1.84824	3.74926e-116	AT4G02570	CUL1	cullin 1	SL2.40ch01	67873778	67874138	-	cassetteExon	120	0	1	0	66	0	-1	Solyc01g067120.2.1	4.7489e-52
Solyc01g067120.2	SL2.40ch01	-15.247	-1.84824	3.74926e-116	AT4G02570	CUL1	cullin 1	SL2.40ch01	67873935	67874138	-	cassetteExon	36	0	1	0	101	0	-1	Solyc01g067120.2.1	6.99475e-34
Solyc01g067120.2	SL2.40ch01	-15.247	-1.84824	3.74926e-116	AT4G02570	CUL1	cullin 1	SL2.40ch01	67873935	67874844	-	cassetteExon	87	0	1	0	91	0	-1	Solyc01g067120.2.1	4.57038e-53
Solyc01g067120.2	SL2.40ch01	-15.247	-1.84824	3.74926e-116	AT4G02570	CUL1	cullin 1	SL2.40ch01	67874797	67874844	-	cassetteExon	88	0	1	0	90	0	-1	Solyc01g067120.2.1	4.4197e-53
Solyc01g098990.2	SL2.40ch01	-13.4062	-1.24346	1.90077e-187	AT5G27560	--	--	SL2.40ch01	81105558	81106412	+	MXE|81106449|81106906	297	20	0.93	0	29	0	-0.93	Solyc01g098990.2.1	1.94526e-29
Solyc02g091030.2	SL2.40ch02	-16.7871	-2.70817	1.26142e-86	AT5G63470	NF-YC4	nuclear factor Y, subunit C4	SL2.40ch02	47049121	47050331	+	MXE|47050835|47050961	72	54	0.57	0	8	0	-0.57	Solyc02g091030.2.1	0.00162267
Solyc02g091030.2	SL2.40ch02	-16.7871	-2.70817	1.26142e-86	AT5G63470	NF-YC4	nuclear factor Y, subunit C4	SL2.40ch02	47049768	47050313	+	MXE|47050835|47050961	72	78	0.48	0	6	0	-0.48	Solyc02g091030.2.1	0.0309839
Solyc02g091030.2	SL2.40ch02	-16.7871	-2.70817	1.26142e-86	AT5G63470	NF-YC4	nuclear factor Y, subunit C4	SL2.40ch02	47049768	47050331	+	MXE|47050835|47050961	72	78	0.48	0	6	0	-0.48	Solyc02g091030.2.1	0.0309839
Solyc02g091030.2	SL2.40ch02	-16.7871	-2.70817	1.26142e-86	AT5G63470	NF-YC4	nuclear factor Y, subunit C4	SL2.40ch02	47049768	47050749	+	MXE|47050835|47050961	73	78	0.48	0	8	0	-0.48	Solyc02g091030.2.1	0.00785041
Solyc02g091030.2	SL2.40ch02	-16.7871	-2.70817	1.26142e-86	AT5G63470	NF-YC4	nuclear factor Y, subunit C4	SL2.40ch02	47050094	47050835	+	cassetteExon	76	70	0.52	0	12	0	-0.52	Solyc02g091030.2.1	0.000345817
Solyc03g083010.2	SL2.40ch03	-13.7814	2.78462	0	AT5G53050	--	--	SL2.40ch03	46401537	46401599	+	cassetteExon	12	44	0.21	0	33	0	-0.21	Solyc03g083010.2.1	0.00299994
Solyc07g062910.2	SL2.40ch07	-16.2272	-2.03905	1.2173e-72	AT5G53940	--	--	SL2.40ch07	62760906	62766993	+	MXE|62767128|62768487	9	25	0.26	0	19	0	-0.26	Solyc07g062910.2.1	0.0188151
Solyc00g009120.2	SL2.40ch00	-16.8807	-2.65993	2.00378e-78	AT4G09750	--	--	SL2.40ch00	8831114	8831199	+	A3SS	5	19	0.2	0	34	0	-0.2	Solyc00g009120.2.1	0.00927606
Solyc02g062130.2	SL2.40ch02	-14.6999	1.09843	5.61352e-61	AT1G20020	FNR2	ferredoxin-NADP(+)-oxidoreductase 2	SL2.40ch02	28285988	28286213	-	A3SS	8	7	0.53	2	16	0.11	-0.42	Solyc02g062130.2.1	0.0199944
Solyc02g091030.2	SL2.40ch02	-16.7871	-2.70817	1.26142e-86	AT5G63470	NF-YC4	nuclear factor Y, subunit C4	SL2.40ch02	47049553	47049679	+	A3SS	12	8	0.42	0	5	0	-0.42	Solyc02g091030.2.1	0.0391304
Solyc02g092530.2	SL2.40ch02	-14.6891	-1.50063	5.99337e-113	AT4G37560	--	--	SL2.40ch02	48174740	48175106	-	A3SS	39	29	0.54	0	12	0	-0.54	Solyc02g092530.2.1	0.000196018
Solyc03g062900.2	SL2.40ch03	-17.3432	-1.01377	1.16006e-09	AT3G59670	--	--	SL2.40ch03	29802172	29803742	+	A3SS	8	3	0.72	0	5	0	-0.72	Solyc03g062900.2.1	0.025641
Solyc03g063290.2	SL2.40ch03	-16.6935	-1.05219	2.50214e-15	AT5G19630	--	--	SL2.40ch03	31335886	31335975	-	A3SS	18	46	0.28	0	24	0	-0.28	Solyc03g063290.2.1	0.00222256
Solyc03g079850.2	SL2.40ch03	-14.9956	1.36688	6.25468e-77	AT5G05930	GC1	guanylyl cyclase 1	SL2.40ch03	45206711	45212446	-	A3SS	12	31	0.27	0	27	0	-0.27	Solyc03g079850.2.1	0.00221213
Solyc03g097130.2	SL2.40ch03	-15.553	-1.43344	1.47042e-57	AT5G16810	--	--	SL2.40ch03	52911028	52911141	+	A3SS	19	28	0.4	2	17	0.11	-0.29	Solyc03g097130.2.1	0.0208807
Solyc04g017610.2	SL2.40ch04	-16.3094	-1.80263	5.44586e-54	AT1G65740	UCL1	UPWARD CURLY LEAF1	SL2.40ch04	7574839	7576590	+	A3SS	11	0	0.84	0	3	0	-0.84	Solyc04g017610.2.1	0.00274725
Solyc04g049090.2	SL2.40ch04	-13.9023	1.26973	1.14664e-139	AT1G61560	MLO6	MILDEW RESISTANCE LOCUS O 6	SL2.40ch04	38700901	38701044	-	A3SS	6	17	0.25	0	46	0	-0.25	Solyc04g049090.2.1	0.000842085
Solyc04g080280.2	SL2.40ch04	-11.4609	-2.2949	0	--	--	--	SL2.40ch04	62108900	62109860	+	A3SS	17	28	0.35	0	57	0	-0.35	Solyc04g080280.2.1	1.14961e-07
Solyc05g014190.2	SL2.40ch05	-14.7482	-1.12788	5.90857e-62	AT3G26085	--	--	SL2.40ch05	7964442	7964621	+	A3SS	57	163	0.25	1	20	0.05	-0.2	Solyc05g014190.2.1	0.0313835
Solyc06g061000.2	SL2.40ch06	-13.4849	-1.36607	6.41423e-214	AT4G17640	CKB2	casein kinase II beta chain 2	SL2.40ch06	35363537	35365109	+	A3SS	35	118	0.22	0	45	0	-0.22	Solyc06g061000.2.1	7.66873e-05
Solyc07g008000.2	SL2.40ch07	-15.3062	1.09367	1.9723e-40	AT5G52580	--	--	SL2.40ch07	2699573	2700266	+	A3SS	7	3	0.7	0	7	0	-0.7	Solyc07g008000.2.1	0.00982106
Solyc07g008210.2	SL2.40ch07	-14.3043	-2.76399	0	AT1G80130	--	--	SL2.40ch07	2948841	2949116	-	A3SS	52	163	0.24	0	29	0	-0.24	Solyc07g008210.2.1	0.00108732
Solyc09g059510.2	SL2.40ch09	-14.1491	-1.07134	2.89609e-84	AT4G13040	--	--	SL2.40ch09	50197111	50197202	-	A3SS	55	135	0.28	9	151	0.06	-0.22	Solyc09g059510.2.1	5.41712e-09
Solyc09g065620.2	SL2.40ch09	-16.2984	2.85822	5.43471e-136	AT5G43860	CLH2	chlorophyllase 2	SL2.40ch09	59383138	59383442	+	A3SS	5	10	0.33	0	56	0	-0.33	Solyc09g065620.2.1	0.000230647
Solyc10g009530.2	SL2.40ch10	-17.395	-2.54575	7.92955e-51	AT4G27250	--	--	SL2.40ch10	3664682	3665055	+	A3SS	17	0	0.21	0	9	0	-0.21	Solyc10g009530.2.1	3.20046e-07
Solyc10g009530.2	SL2.40ch10	-17.395	-2.54575	7.92955e-51	AT4G27250	--	--	SL2.40ch10	3664682	3667515	+	A3SS	29	0	0.36	0	105	0	-0.36	Solyc10g009530.2.1	4.79766e-30
Solyc11g073130.1	SL2.40ch11	-15.8601	-1.59117	4.72789e-57	AT5G59770	--	--	SL2.40ch11	53301715	53301887	+	A3SS	12	25	0.32	0	17	0	-0.32	Solyc11g073130.1.1	0.0106713
Solyc04g015030.2	SL2.40ch04	-13.4745	-4.21476	0	AT5G50740	--	--	SL2.40ch04	5236364	5237408	+	A5SS	146	452	0.24	0	21	0	-0.24	Solyc04g015030.2.1	0.00656599
Solyc04g016550.2	SL2.40ch04	-17.3032	-1.71009	2.81885e-25	AT3G10160	FPGS2	folylpolyglutamate synthetase 2	SL2.40ch04	7372113	7373131	-	A5SS	7	0	1	0	4	0	-1	Solyc04g016550.2.1	0.0030303
Solyc05g032680.2	SL2.40ch05	-20.139	-3.6531	4.5431e-17	AT2G30650	--	--	SL2.40ch05	43422493	43423290	-	A5SS	9	1	0.9	0	4	0	-0.9	Solyc05g032680.2.1	0.004995
Solyc05g048810.2	SL2.40ch05	-16.5814	-1.91585	1.05738e-50	AT1G01760	--	--	SL2.40ch05	58644585	58644677	-	A5SS	11	0	1	1	5	0.17	-0.83	Solyc05g048810.2.1	0.000969619
Solyc06g084090.2	SL2.40ch06	-17.5954	-1.05778	8.01425e-09	AT3G54560	HTA11	histone H2A 11	SL2.40ch06	45626171	45626858	+	A5SS&ES|45626593:45626652	7	0	0.25	0	6	0	-0.25	Solyc06g084090.2.1	0.000582751
Solyc10g084840.1	SL2.40ch10	-15.4411	-1.95009	6.36834e-113	AT5G02140	--	--	SL2.40ch10	63558365	63558473	-	A5SS	17	27	0.36	0	20	0	-0.36	Solyc10g084840.1.1	0.000604776
Solyc12g099970.1	SL2.40ch12	-14.1843	1.26762	7.34588e-115	AT5G21170	AKINBETA1	--	SL2.40ch12	65244325	65244478	+	A5SS	6	21	0.22	0	63	0	-0.22	Solyc12g099970.1.1	0.000475431

## Sheet: Tsh0_vs_C0_DEG_DASG_overlap IR
Gene	Chr	logConc	logFC	P-value	TAIR_ID	Symbol	Description	chromosome	start	end	strand	AStype	sample1_average depth	sample1_model_reads	sample1_ratio	sample2_average depth	sample2_model_reads	sample2_ratio	sample2_vs_sample1_diff	isoform	pvalue
Solyc03g093520.2	SL2.40ch03	-15.3044	1.07709	2.60831e-39	AT5G61580	PFK4	phosphofructokinase 4	SL2.40ch03	48329783	48329959	+	IntronR	2.25	5	0.310345	10.59	1	0.913719	0.603374	Solyc03g093520.2.1	0.00954592
Solyc04g076790.2	SL2.40ch04	-14.7229	-1.09838	6.17619e-60	AT5G26780	SHM2	serine hydroxymethyltransferase 2	SL2.40ch04	59269043	59269384	+	IntronR	13.99	0	1	1.5	3	0.333333	-0.666667	Solyc04g076790.2.1	0.0103199
Solyc04g080280.2	SL2.40ch04	-11.4609	-2.2949	0	--	--	--	SL2.40ch04	62108900	62109749	+	IntronR	423.77	28	0.938022	33.12	51	0.393723	-0.544298	Solyc04g080280.2.1	7.48413e-29
Solyc05g041530.2	SL2.40ch05	-14.5751	-3.34324	0	AT5G25770	--	--	SL2.40ch05	51251396	51251496	+	IntronR	43.83	166	0.208883	15.45	1	0.93921	0.730326	Solyc05g041530.2.1	5.26839e-09
Solyc07g041750.2	SL2.40ch07	-14.9824	1.55891	1.88282e-100	AT5G35570	--	--	SL2.40ch07	51404701	51404791	-	IntronR	4.09	3	0.576869	10.62	0	1	0.423131	Solyc07g041750.2.1	0.0428922
Solyc07g042440.2	SL2.40ch07	-13.6379	-2.0145	0	AT3G26060	PRXQ	peroxiredoxin Q	SL2.40ch07	52904842	52904937	-	IntronR	118.52	123	0.490725	26.34	0	1	0.509275	Solyc07g042440.2.1	5.02306e-08
Solyc07g042620.2	SL2.40ch07	-14.5042	-1.20668	2.01703e-83	AT2G07340	PFD1	PREFOLDIN 1	SL2.40ch07	53421373	53421483	+	IntronR	12.69	6	0.678973	10.52	0	1	0.321027	Solyc07g042620.2.1	0.0612555
Solyc07g047800.2	SL2.40ch07	-11.8365	1.0097	0	AT3G01980	--	--	SL2.40ch07	56339948	56340077	-	IntronR	8.78	31	0.220714	15.22	0	1	0.779286	Solyc07g047800.2.1	1.09877e-07
Solyc08g014340.2	SL2.40ch08	-11.5722	-1.44889	0	AT3G59760	OASC	O-acetylserine (thiol) lyase isoform C	SL2.40ch08	4063934	4064076	-	IntronR	44.09	0	1	12.39	7	0.638989	-0.361011	Solyc08g014340.2.1	9.1073e-05
Solyc10g008670.2	SL2.40ch10	-16.9629	-1.33758	8.93563e-20	AT3G29670	PMAT2	phenolic glucoside malonyltransferase 2	SL2.40ch10	2753345	2753480	+	IntronR	20.99	8	0.724043	13.84	0	1	0.275957	Solyc10g008670.2.1	0.0387142
Solyc10g051380.1	SL2.40ch10	-13.4229	-2.12572	0	AT2G21660	GRP7	GLYCINE-RICH RNA-BINDING PROTEIN 7	SL2.40ch10	47515834	47515934	+	IntronR	193.01	51	0.790992	58.35	0	1	0.209008	Solyc10g051380.1.1	8.23425e-06

## Sheet: T0_vs_C0_DEG_DASG_overlap clust
Annotation Cluster 1	Enrichment Score: 1.285673287003821
Category	Term	Count	%	PValue	Genes	List Total	Pop Hits	Pop Total	Fold Enrichment	Bonferroni	Benjamini	FDR
GOTERM_BP_FAT	GO:0003006~reproductive developmental process	9	8.49057	0.0410722	AT3G54560, AT2G34830, AT4G02570, AT2G21660, AT2G06990, AT1G59640, AT2G28550, AT4G29900, AT3G59760	69	807	13998	2.26249	1	0.99748	44.6078
GOTERM_BP_FAT	GO:0009791~post-embryonic development	9	8.49057	0.05322	AT4G21540, AT3G54560, AT2G34830, AT4G02570, AT2G21660, AT2G06990, AT1G59640, AT2G28550, AT4G29900	69	851	13998	2.14551	1	0.990733	53.7129
GOTERM_BP_FAT	GO:0048608~reproductive structure development	8	7.54717	0.0635854	AT3G54560, AT2G34830, AT4G02570, AT2G21660, AT2G06990, AT1G59640, AT2G28550, AT4G29900	69	731	13998	2.22019	1	0.99078	60.3612
Annotation Cluster 2	Enrichment Score: 0.8521342453498565
Category	Term	Count	%	PValue	Genes	List Total	Pop Hits	Pop Total	Fold Enrichment	Bonferroni	Benjamini	FDR
GOTERM_BP_FAT	GO:0044271~nitrogen compound biosynthetic process	7	6.60377	0.0359237	AT3G22425, AT3G47390, AT5G47435, AT1G66520, AT5G43850, AT4G29900, AT3G59760	69	506	13998	2.8065	1	0.999602	40.2685
GOTERM_BP_FAT	GO:0009150~purine ribonucleotide metabolic process	3	2.83019	0.13313	AT5G47435, AT1G66520, AT4G29900	69	131	13998	4.64587	1	0.999839	86.6323
GOTERM_BP_FAT	GO:0009152~purine ribonucleotide biosynthetic process	3	2.83019	0.13313	AT5G47435, AT1G66520, AT4G29900	69	131	13998	4.64587	1	0.999839	86.6323
GOTERM_BP_FAT	GO:0006164~purine nucleotide biosynthetic process	3	2.83019	0.143057	AT5G47435, AT1G66520, AT4G29900	69	137	13998	4.4424	1	0.999741	88.634
GOTERM_BP_FAT	GO:0006163~purine nucleotide metabolic process	3	2.83019	0.148079	AT5G47435, AT1G66520, AT4G29900	69	140	13998	4.3472	1	0.99951	89.5371
GOTERM_BP_FAT	GO:0009260~ribonucleotide biosynthetic process	3	2.83019	0.148079	AT5G47435, AT1G66520, AT4G29900	69	140	13998	4.3472	1	0.99951	89.5371
GOTERM_BP_FAT	GO:0009259~ribonucleotide metabolic process	3	2.83019	0.151447	AT5G47435, AT1G66520, AT4G29900	69	142	13998	4.28598	1	0.998321	90.1049
GOTERM_BP_FAT	GO:0009165~nucleotide biosynthetic process	3	2.83019	0.199965	AT5G47435, AT1G66520, AT4G29900	69	170	13998	3.58005	1	0.996364	95.6822
GOTERM_BP_FAT	GO:0034654~nucleobase, nucleoside, nucleotide and nucleic acid biosynthetic process	3	2.83019	0.223104	AT5G47435, AT1G66520, AT4G29900	69	183	13998	3.32573	1	0.995494	97.1442
GOTERM_BP_FAT	GO:0034404~nucleobase, nucleoside and nucleotide biosynthetic process	3	2.83019	0.223104	AT5G47435, AT1G66520, AT4G29900	69	183	13998	3.32573	1	0.995494	97.1442
Annotation Cluster 3	Enrichment Score: 0.809490701161728
Category	Term	Count	%	PValue	Genes	List Total	Pop Hits	Pop Total	Fold Enrichment	Bonferroni	Benjamini	FDR
GOTERM_BP_FAT	GO:0044271~nitrogen compound biosynthetic process	7	6.60377	0.0359237	AT3G22425, AT3G47390, AT5G47435, AT1G66520, AT5G43850, AT4G29900, AT3G59760	69	506	13998	2.8065	1	0.999602	40.2685
SP_PIR_KEYWORDS	amino-acid biosynthesis	3	2.83019	0.0650904	AT3G22425, AT5G43850, AT3G59760	105	106	26538	7.1531	0.999255	0.909333	53.0719
GOTERM_BP_FAT	GO:0008652~cellular amino acid biosynthetic process	3	2.83019	0.224894	AT3G22425, AT5G43850, AT3G59760	69	184	13998	3.30766	1	0.99444	97.2355
GOTERM_BP_FAT	GO:0009309~amine biosynthetic process	3	2.83019	0.260877	AT3G22425, AT5G43850, AT3G59760	69	204	13998	2.98338	1	0.9931	98.5847
GOTERM_BP_FAT	GO:0046394~carboxylic acid biosynthetic process	4	3.77358	0.318326	AT3G22425, AT5G21170, AT5G43850, AT3G59760	69	408	13998	1.98892	1	0.995776	99.5472
GOTERM_BP_FAT	GO:0016053~organic acid biosynthetic process	4	3.77358	0.318326	AT3G22425, AT5G21170, AT5G43850, AT3G59760	69	408	13998	1.98892	1	0.995776	99.5472
Annotation Cluster 4	Enrichment Score: 0.6808214955052035
Category	Term	Count	%	PValue	Genes	List Total	Pop Hits	Pop Total	Fold Enrichment	Bonferroni	Benjamini	FDR
GOTERM_BP_FAT	GO:0033554~cellular response to stress	5	4.71698	0.152463	AT3G16785, AT3G09250, AT4G35520, AT1G71220, AT1G12244	69	426	13998	2.3811	1	0.997261	90.2704
GOTERM_BP_FAT	GO:0006281~DNA repair	3	2.83019	0.219527	AT3G09250, AT4G35520, AT1G12244	69	181	13998	3.36248	1	0.99624	96.9533
GOTERM_BP_FAT	GO:0006974~response to DNA damage stimulus	3	2.83019	0.233861	AT3G09250, AT4G35520, AT1G12244	69	189	13998	3.22015	1	0.992967	97.6534
GOTERM_BP_FAT	GO:0006259~DNA metabolic process	4	3.77358	0.241604	AT3G09250, AT4G35520, AT1G12244, AT5G27680	69	350	13998	2.31851	1	0.992787	97.9663
Annotation Cluster 5	Enrichment Score: 0.6782663862700183
Category	Term	Count	%	PValue	Genes	List Total	Pop Hits	Pop Total	Fold Enrichment	Bonferroni	Benjamini	FDR
SP_PIR_KEYWORDS	Ethylene signaling pathway	3	2.83019	0.123712	AT4G02570, AT2G28550, AT4G13040	105	155	26538	4.8918	0.999999	0.970772	77.337
GOTERM_BP_FAT	GO:0009725~response to hormone stimulus	8	7.54717	0.15107	AT4G21540, AT4G02570, AT5G14920, AT2G17290, AT4G02520, AT2G28550, AT5G65940, AT4G13040	69	909	13998	1.78543	1	0.999097	90.0427
GOTERM_BP_FAT	GO:0032870~cellular response to hormone stimulus	5	4.71698	0.157952	AT4G02570, AT2G17290, AT4G02520, AT2G28550, AT4G13040	69	432	13998	2.34803	1	0.996518	91.1214
GOTERM_BP_FAT	GO:0009755~hormone-mediated signaling	5	4.71698	0.157952	AT4G02570, AT2G17290, AT4G02520, AT2G28550, AT4G13040	69	432	13998	2.34803	1	0.996518	91.1214
GOTERM_BP_FAT	GO:0007242~intracellular signaling cascade	7	6.60377	0.184441	AT4G02570, AT2G17290, AT4G02520, AT4G38690, AT1G71220, AT2G28550, AT4G13040	69	790	13998	1.79758	1	0.998036	94.3399
GOTERM_BP_FAT	GO:0009719~response to endogenous stimulus	8	7.54717	0.193488	AT4G21540, AT4G02570, AT5G14920, AT2G17290, AT4G02520, AT2G28550, AT5G65940, AT4G13040	69	975	13998	1.66457	1	0.996824	95.1629
GOTERM_BP_FAT	GO:0009873~ethylene mediated signaling pathway	3	2.83019	0.199965	AT4G02570, AT2G28550, AT4G13040	69	170	13998	3.58005	1	0.996364	95.6822
GOTERM_BP_FAT	GO:0010033~response to organic substance	9	8.49057	0.209493	AT4G21540, AT4G02570, AT5G14920, AT2G17290, AT4G02520, AT1G71220, AT2G28550, AT5G65940, AT4G13040	69	1176	13998	1.55257	1	0.996264	96.3527
GOTERM_BP_FAT	GO:0000160~two-component signal transduction system (phosphorelay)	3	2.83019	0.286139	AT4G02570, AT2G28550, AT4G13040	69	218	13998	2.79178	1	0.995219	99.1328
GOTERM_BP_FAT	GO:0009723~response to ethylene stimulus	3	2.83019	0.354073	AT4G02570, AT2G28550, AT4G13040	69	256	13998	2.37738	1	0.996547	99.788
GOTERM_BP_FAT	GO:0009733~response to auxin stimulus	3	2.83019	0.489921	AT4G02570, AT4G02520, AT5G65940	69	337	13998	1.80596	1	0.99877	99.9924
Annotation Cluster 6	Enrichment Score: 0.5866639026929268
Category	Term	Count	%	PValue	Genes	List Total	Pop Hits	Pop Total	Fold Enrichment	Bonferroni	Benjamini	FDR
GOTERM_BP_FAT	GO:0042742~defense response to bacterium	3	2.83019	0.224894	AT3G54560, AT4G02520, AT1G20020	69	184	13998	3.30766	1	0.99444	97.2355
GOTERM_BP_FAT	GO:0006952~defense response	8	7.54717	0.232198	AT3G54560, AT2G21660, AT4G02520, AT2G37040, AT1G20020, AT1G71220, AT2G38870, AT1G61560	69	1030	13998	1.57569	1	0.994144	97.5807
GOTERM_BP_FAT	GO:0009617~response to bacterium	3	2.83019	0.332792	AT3G54560, AT4G02520, AT1G20020	69	244	13998	2.4943	1	0.996253	99.6653
Annotation Cluster 7	Enrichment Score: 0.5817769696809065
Category	Term	Count	%	PValue	Genes	List Total	Pop Hits	Pop Total	Fold Enrichment	Bonferroni	Benjamini	FDR
GOTERM_CC_FAT	GO:0044451~nucleoplasm part	3	2.83019	0.120754	AT3G10330, AT3G61860, AT1G30500	60	140	13779	4.92107	0.999998	0.988452	76.2816
GOTERM_CC_FAT	GO:0005654~nucleoplasm	3	2.83019	0.142373	AT3G10330, AT3G61860, AT1G30500	60	155	13779	4.44484	1	0.98156	82.0448
GOTERM_CC_FAT	GO:0070013~intracellular organelle lumen	5	4.71698	0.311763	AT3G10330, AT3G26060, AT3G61860, AT1G30500, AT3G10160	60	659	13779	1.74241	1	0.996116	98.4664
GOTERM_CC_FAT	GO:0043233~organelle lumen	5	4.71698	0.311763	AT3G10330, AT3G26060, AT3G61860, AT1G30500, AT3G10160	60	659	13779	1.74241	1	0.996116	98.4664
GOTERM_CC_FAT	GO:0031974~membrane-enclosed lumen	5	4.71698	0.319597	AT3G10330, AT3G26060, AT3G61860, AT1G30500, AT3G10160	60	667	13779	1.72151	1	0.988318	98.6507
GOTERM_CC_FAT	GO:0031981~nuclear lumen	3	2.83019	0.605003	AT3G10330, AT3G61860, AT1G30500	60	472	13779	1.45964	1	0.993807	99.9969
Annotation Cluster 8	Enrichment Score: 0.5554443812740987
Category	Term	Count	%	PValue	Genes	List Total	Pop Hits	Pop Total	Fold Enrichment	Bonferroni	Benjamini	FDR
GOTERM_BP_FAT	GO:0009698~phenylpropanoid metabolic process	3	2.83019	0.192906	AT2G21660, AT2G37040, AT1G71220	69	166	13998	3.66632	1	0.997791	95.1136
GOTERM_BP_FAT	GO:0006952~defense response	8	7.54717	0.232198	AT3G54560, AT2G21660, AT4G02520, AT2G37040, AT1G20020, AT1G71220, AT2G38870, AT1G61560	69	1030	13998	1.57569	1	0.994144	97.5807
GOTERM_BP_FAT	GO:0019748~secondary metabolic process	4	3.77358	0.338395	AT2G21660, AT4G02520, AT2G37040, AT1G71220	69	423	13998	1.91839	1	0.996014	99.7028
GOTERM_BP_FAT	GO:0006575~cellular amino acid derivative metabolic process	3	2.83019	0.395907	AT2G21660, AT2G37040, AT1G71220	69	280	13998	2.1736	1	0.997063	99.9174
Annotation Cluster 9	Enrichment Score: 0.5107192272457535
Category	Term	Count	%	PValue	Genes	List Total	Pop Hits	Pop Total	Fold Enrichment	Bonferroni	Benjamini	FDR
UP_SEQ_FEATURE	transit peptide:Chloroplast	5	4.71698	0.213622	AT3G26060, AT4G27670, AT5G61580, AT5G43860, AT1G20020	35	624	8885	2.03411	1	0.999998	93.4105
SP_PIR_KEYWORDS	transit peptide	6	5.66038	0.337795	AT3G26060, AT4G27670, AT5G61580, AT5G43860, AT1G20020, AT3G59760	105	978	26538	1.55057	1	0.974657	99.0276
SP_PIR_KEYWORDS	plastid	5	4.71698	0.343352	AT3G26060, AT4G27670, AT5G61580, AT5G43860, AT1G20020	105	755	26538	1.67379	1	0.96863	99.1155
SP_PIR_KEYWORDS	chloroplast	5	4.71698	0.365667	AT3G26060, AT4G27670, AT5G61580, AT5G43860, AT1G20020	105	780	26538	1.62015	1	0.961108	99.4003
Annotation Cluster 10	Enrichment Score: 0.4928500410191529
Category	Term	Count	%	PValue	Genes	List Total	Pop Hits	Pop Total	Fold Enrichment	Bonferroni	Benjamini	FDR
UP_SEQ_FEATURE	splice variant	9	8.49057	0.0052581	AT2G34830, AT3G22425, AT5G61580, AT2G21660, AT1G30500, AT1G59640, AT1G20020, AT2G28550, AT4G13040	35	729	8885	3.13404	0.442999	0.442999	5.79185
SP_PIR_KEYWORDS	activator	4	3.77358	0.133733	AT1G30500, AT5G63470, AT2G28550, AT4G13040	105	323	26538	3.12994	1	0.953682	80.0856
SP_PIR_KEYWORDS	nucleus	11	10.3774	0.283314	AT3G10330, AT3G54560, AT2G34830, AT3G61860, AT4G02570, AT1G19490, AT1G30500, AT1G59640, AT5G63470, AT2G28550, AT4G13040	105	2052	26538	1.35486	1	0.988385	97.6351
SP_PIR_KEYWORDS	dna-binding	8	7.54717	0.308145	AT3G54560, AT2G34830, AT1G19490, AT1G30500, AT1G59640, AT5G63470, AT2G28550, AT4G13040	105	1398	26538	1.44631	1	0.98747	98.409
SP_PIR_KEYWORDS	transcription regulation	7	6.60377	0.31954	AT3G10330, AT2G34830, AT1G30500, AT1G59640, AT5G63470, AT2G28550, AT4G13040	105	1184	26538	1.49426	1	0.983745	98.6799
SP_PIR_KEYWORDS	Transcription	7	6.60377	0.33695	AT3G10330, AT2G34830, AT1G30500, AT1G59640, AT5G63470, AT2G28550, AT4G13040	105	1209	26538	1.46336	1	0.981629	99.0136
GOTERM_BP_FAT	GO:0006355~regulation of transcription, DNA-dependent	7	6.60377	0.436908	AT3G10330, AT2G34830, AT1G19490, AT1G30500, AT5G63470, AT2G28550, AT4G13040	69	1089	13998	1.30403	1	0.997509	99.9693
GOTERM_BP_FAT	GO:0051252~regulation of RNA metabolic process	7	6.60377	0.442208	AT3G10330, AT2G34830, AT1G19490, AT1G30500, AT5G63470, AT2G28550, AT4G13040	69	1095	13998	1.29688	1	0.997391	99.9731
GOTERM_MF_FAT	GO:0003677~DNA binding	12	11.3208	0.532779	AT3G54560, AT2G34830, AT3G09250, AT1G19490, AT2G21660, AT1G30500, AT1G59640, AT4G35520, AT5G63470, AT1G12244, AT2G28550, AT4G13040	67	2436	14806	1.0886	1	0.999959	99.9919
GOTERM_BP_FAT	GO:0006350~transcription	7	6.60377	0.622198	AT3G10330, AT2G34830, AT1G30500, AT1G59640, AT5G63470, AT2G28550, AT4G13040	69	1311	13998	1.08321	1	0.999923	99.9999
GOTERM_MF_FAT	GO:0043565~sequence-specific DNA binding	3	2.83019	0.639251	AT2G34830, AT1G19490, AT5G63470	67	483	14806	1.37258	1	0.999993	99.9997
GOTERM_MF_FAT	GO:0030528~transcription regulator activity	8	7.54717	0.765775	AT3G10330, AT2G34830, AT1G19490, AT1G30500, AT1G59640, AT5G63470, AT2G28550, AT4G13040	67	1913	14806	0.92414	1	0.999999	100
GOTERM_MF_FAT	GO:0003700~transcription factor activity	7	6.60377	0.773318	AT2G34830, AT1G19490, AT1G30500, AT1G59640, AT5G63470, AT2G28550, AT4G13040	67	1678	14806	0.921869	1	0.999999	100
GOTERM_BP_FAT	GO:0045449~regulation of transcription	9	8.49057	0.78577	AT3G10330, AT2G34830, AT1G19490, AT1G30500, AT4G36750, AT1G59640, AT5G63470, AT2G28550, AT4G13040	69	2024	13998	0.902088	1	0.999998	100
Annotation Cluster 11	Enrichment Score: 0.47495347097297835
Category	Term	Count	%	PValue	Genes	List Total	Pop Hits	Pop Total	Fold Enrichment	Bonferroni	Benjamini	FDR
GOTERM_BP_FAT	GO:0006952~defense response	8	7.54717	0.232198	AT3G54560, AT2G21660, AT4G02520, AT2G37040, AT1G20020, AT1G71220, AT2G38870, AT1G61560	69	1030	13998	1.57569	1	0.994144	97.5807
GOTERM_BP_FAT	GO:0045087~innate immune response	3	2.83019	0.387284	AT2G21660, AT1G71220, AT1G61560	69	275	13998	2.21312	1	0.997497	99.8992
GOTERM_BP_FAT	GO:0006955~immune response	3	2.83019	0.418073	AT2G21660, AT1G71220, AT1G61560	69	293	13998	2.07716	1	0.996951	99.9512
Annotation Cluster 12	Enrichment Score: 0.3412571132472987
Category	Term	Count	%	PValue	Genes	List Total	Pop Hits	Pop Total	Fold Enrichment	Bonferroni	Benjamini	FDR
GOTERM_MF_FAT	GO:0001883~purine nucleoside binding	14	13.2075	0.332462	AT2G17290, AT5G24280, AT4G29900, AT3G59760, AT5G21170, AT5G61580, AT2G21660, AT2G06990, AT1G20020, AT5G16810, AT4G35520, AT3G10160, AT5G56890, AT5G27680	67	2528	14806	1.22381	1	0.999996	99.3299
GOTERM_MF_FAT	GO:0030554~adenyl nucleotide binding	14	13.2075	0.332462	AT2G17290, AT5G24280, AT4G29900, AT3G59760, AT5G21170, AT5G61580, AT2G21660, AT2G06990, AT1G20020, AT5G16810, AT4G35520, AT3G10160, AT5G56890, AT5G27680	67	2528	14806	1.22381	1	0.999996	99.3299
GOTERM_MF_FAT	GO:0001882~nucleoside binding	14	13.2075	0.336802	AT2G17290, AT5G24280, AT4G29900, AT3G59760, AT5G21170, AT5G61580, AT2G21660, AT2G06990, AT1G20020, AT5G16810, AT4G35520, AT3G10160, AT5G56890, AT5G27680	67	2536	14806	1.21995	1	0.999982	99.3819
GOTERM_MF_FAT	GO:0005524~ATP binding	13	12.2642	0.346617	AT2G17290, AT5G24280, AT4G29900, AT3G59760, AT5G21170, AT5G61580, AT2G21660, AT2G06990, AT5G16810, AT4G35520, AT3G10160, AT5G56890, AT5G27680	67	2340	14806	1.22769	1	0.99995	99.4861
GOTERM_MF_FAT	GO:0032559~adenyl ribonucleotide binding	13	12.2642	0.362587	AT2G17290, AT5G24280, AT4G29900, AT3G59760, AT5G21170, AT5G61580, AT2G21660, AT2G06990, AT5G16810, AT4G35520, AT3G10160, AT5G56890, AT5G27680	67	2368	14806	1.21318	1	0.999909	99.6218
GOTERM_MF_FAT	GO:0000166~nucleotide binding	17	16.0377	0.414658	AT2G17290, AT5G24280, AT4G29900, AT3G59760, AT3G61860, AT3G47390, AT5G21170, AT5G61580, AT2G21660, AT2G06990, AT4G36750, AT1G20020, AT5G16810, AT4G35520, AT3G10160, AT5G56890, AT5G27680	67	3333	14806	1.12714	1	0.999953	99.8684
GOTERM_MF_FAT	GO:0017076~purine nucleotide binding	14	13.2075	0.476167	AT2G17290, AT5G24280, AT4G29900, AT3G59760, AT5G21170, AT5G61580, AT2G21660, AT2G06990, AT1G20020, AT5G16810, AT4G35520, AT3G10160, AT5G56890, AT5G27680	67	2785	14806	1.11088	1	0.999956	99.9667
GOTERM_MF_FAT	GO:0032555~purine ribonucleotide binding	13	12.2642	0.509727	AT2G17290, AT5G24280, AT4G29900, AT3G59760, AT5G21170, AT5G61580, AT2G21660, AT2G06990, AT5G16810, AT4G35520, AT3G10160, AT5G56890, AT5G27680	67	2621	14806	1.09607	1	0.999963	99.9853
GOTERM_MF_FAT	GO:0032553~ribonucleotide binding	13	12.2642	0.509727	AT2G17290, AT5G24280, AT4G29900, AT3G59760, AT5G21170, AT5G61580, AT2G21660, AT2G06990, AT5G16810, AT4G35520, AT3G10160, AT5G56890, AT5G27680	67	2621	14806	1.09607	1	0.999963	99.9853
SP_PIR_KEYWORDS	atp-binding	8	7.54717	0.512489	AT5G21170, AT5G61580, AT2G21660, AT2G06990, AT2G17290, AT5G56890, AT5G27680, AT4G29900	105	1716	26538	1.17829	1	0.986029	99.9689
GOTERM_MF_FAT	GO:0004672~protein kinase activity	5	4.71698	0.739064	AT5G21170, AT2G21660, AT2G17290, AT5G16810, AT5G56890	67	1110	14806	0.995428	1	1	100
SP_PIR_KEYWORDS	nucleotide-binding	6	5.66038	0.883696	AT5G21170, AT5G61580, AT2G21660, AT2G17290, AT5G56890, AT4G29900	105	1935	26538	0.783699	1	0.9999	100
Annotation Cluster 13	Enrichment Score: 0.3231620207812301
Category	Term	Count	%	PValue	Genes	List Total	Pop Hits	Pop Total	Fold Enrichment	Bonferroni	Benjamini	FDR
SP_PIR_KEYWORDS	hydrolase	8	7.54717	0.347009	AT3G16785, AT1G02305, AT5G43860, AT2G06990, AT2G30650, AT5G27680, AT4G29900, AT5G65940	105	1459	26538	1.38584	1	0.961509	99.1693
GOTERM_MF_FAT	GO:0042623~ATPase activity, coupled	3	2.83019	0.461731	AT2G06990, AT5G27680, AT4G29900	67	348	14806	1.90504	1	0.999972	99.9534
SP_PIR_KEYWORDS	atp-binding	8	7.54717	0.512489	AT5G21170, AT5G61580, AT2G21660, AT2G06990, AT2G17290, AT5G56890, AT5G27680, AT4G29900	105	1716	26538	1.17829	1	0.986029	99.9689
GOTERM_MF_FAT	GO:0016887~ATPase activity	3	2.83019	0.62078	AT2G06990, AT5G27680, AT4G29900	67	467	14806	1.4196	1	0.999994	99.9994
Annotation Cluster 14	Enrichment Score: 0.31706463004237534
Category	Term	Count	%	PValue	Genes	List Total	Pop Hits	Pop Total	Fold Enrichment	Bonferroni	Benjamini	FDR
GOTERM_BP_FAT	GO:0009266~response to temperature stimulus	4	3.77358	0.246805	AT4G27670, AT2G21660, AT4G02520, AT5G65940	69	354	13998	2.29231	1	0.99219	98.1541
GOTERM_BP_FAT	GO:0009409~response to cold	3	2.83019	0.313125	AT2G21660, AT4G02520, AT5G65940	69	233	13998	2.61205	1	0.996087	99.4961
GOTERM_BP_FAT	GO:0010035~response to inorganic substance	3	2.83019	0.743868	AT4G27670, AT2G21660, AT4G02520	69	540	13998	1.12705	1	0.999997	100
GOTERM_BP_FAT	GO:0009628~response to abiotic stimulus	4	3.77358	0.937937	AT4G27670, AT2G21660, AT4G02520, AT5G65940	69	1197	13998	0.677927	1	1	100
Annotation Cluster 15	Enrichment Score: 0.3036814135193844
Category	Term	Count	%	PValue	Genes	List Total	Pop Hits	Pop Total	Fold Enrichment	Bonferroni	Benjamini	FDR
GOTERM_CC_FAT	GO:0005694~chromosome	3	2.83019	0.228419	AT3G54560, AT4G02570, AT4G35520	60	211	13779	3.26517	1	0.988833	94.4947
GOTERM_CC_FAT	GO:0043232~intracellular non-membrane-bounded organelle	5	4.71698	0.733013	AT3G54560, AT3G10950, AT4G02570, AT4G35520, AT3G05520	60	1144	13779	1.00372	1	0.997449	100
GOTERM_CC_FAT	GO:0043228~non-membrane-bounded organelle	5	4.71698	0.733013	AT3G54560, AT3G10950, AT4G02570, AT4G35520, AT3G05520	60	1144	13779	1.00372	1	0.997449	100
Annotation Cluster 16	Enrichment Score: 0.2842557890310317
Category	Term	Count	%	PValue	Genes	List Total	Pop Hits	Pop Total	Fold Enrichment	Bonferroni	Benjamini	FDR
GOTERM_CC_FAT	GO:0009526~plastid envelope	4	3.77358	0.316089	AT3G26060, AT3G62880, AT5G59250, AT4G00290	60	461	13779	1.99262	1	0.992839	98.5708
GOTERM_CC_FAT	GO:0044435~plastid part	6	5.66038	0.414312	AT3G26060, AT3G62880, AT4G02520, AT5G59250, AT1G20020, AT4G00290	60	984	13779	1.4003	1	0.990307	99.7475
GOTERM_CC_FAT	GO:0009570~chloroplast stroma	3	2.83019	0.540863	AT3G26060, AT4G02520, AT1G20020	60	420	13779	1.64036	1	0.996919	99.9834
GOTERM_CC_FAT	GO:0009941~chloroplast envelope	3	2.83019	0.566335	AT3G26060, AT5G59250, AT4G00290	60	440	13779	1.5658	1	0.99695	99.9912
GOTERM_CC_FAT	GO:0009532~plastid stroma	3	2.83019	0.568828	AT3G26060, AT4G02520, AT1G20020	60	442	13779	1.55871	1	0.995781	99.9918
GOTERM_CC_FAT	GO:0044434~chloroplast part	5	4.71698	0.590834	AT3G26060, AT4G02520, AT5G59250, AT1G20020, AT4G00290	60	954	13779	1.20362	1	0.994277	99.9954
GOTERM_CC_FAT	GO:0031967~organelle envelope	4	3.77358	0.625465	AT3G26060, AT3G62880, AT5G59250, AT4G00290	60	745	13779	1.23302	1	0.993944	99.9983
GOTERM_CC_FAT	GO:0031975~envelope	4	3.77358	0.630967	AT3G26060, AT3G62880, AT5G59250, AT4G00290	60	751	13779	1.22317	1	0.992823	99.9986
Annotation Cluster 17	Enrichment Score: 0.20072814026390612
Category	Term	Count	%	PValue	Genes	List Total	Pop Hits	Pop Total	Fold Enrichment	Bonferroni	Benjamini	FDR
UP_SEQ_FEATURE	topological domain:Cytoplasmic	4	3.77358	0.433026	AT1G77990, AT2G21660, AT1G61560, AT4G29900	35	626	8885	1.62209	1	1	99.8374
SP_PIR_KEYWORDS	membrane	11	10.3774	0.435999	AT1G77990, AT2G21660, AT5G43860, AT2G17290, AT5G59250, AT1G20020, AT3G57650, AT1G61560, AT3G48320, AT4G29900, AT4G32272	105	2340	26538	1.18811	1	0.978289	99.84
UP_SEQ_FEATURE	topological domain:Extracellular	3	2.83019	0.493834	AT1G77990, AT2G21660, AT1G61560	35	429	8885	1.77522	1	1	99.955
UP_SEQ_FEATURE	transmembrane region	7	6.60377	0.649507	AT1G77990, AT2G21660, AT5G59250, AT3G57650, AT1G61560, AT3G48320, AT4G29900	35	1690	8885	1.05148	1	1	99.9993
SP_PIR_KEYWORDS	transmembrane	8	7.54717	0.661996	AT1G77990, AT2G21660, AT5G59250, AT3G57650, AT1G61560, AT3G48320, AT4G29900, AT4G32272	105	1973	26538	1.02481	1	0.996982	99.9995
SP_PIR_KEYWORDS	transport	4	3.77358	0.803634	AT1G77990, AT5G59250, AT1G20020, AT4G29900	105	1086	26538	0.930913	1	0.999486	100
GOTERM_CC_FAT	GO:0016021~integral to membrane	8	7.54717	0.849893	AT1G77990, AT2G21660, AT5G59250, AT3G57650, AT1G61560, AT3G48320, AT4G29900, AT4G32272	60	2193	13779	0.837756	1	0.999625	100
GOTERM_CC_FAT	GO:0031224~intrinsic to membrane	9	8.49057	0.905174	AT1G77990, AT2G21660, AT2G17290, AT5G59250, AT3G57650, AT1G61560, AT3G48320, AT4G29900, AT4G32272	60	2658	13779	0.777596	1	0.999919	100
Annotation Cluster 18	Enrichment Score: 0.1296942155162086
Category	Term	Count	%	PValue	Genes	List Total	Pop Hits	Pop Total	Fold Enrichment	Bonferroni	Benjamini	FDR
SP_PIR_KEYWORDS	atp-binding	8	7.54717	0.512489	AT5G21170, AT5G61580, AT2G21660, AT2G06990, AT2G17290, AT5G56890, AT5G27680, AT4G29900	105	1716	26538	1.17829	1	0.986029	99.9689
SP_PIR_KEYWORDS	kinase	5	4.71698	0.530157	AT5G61580, AT2G21660, AT2G17290, AT4G17640, AT2G21370	105	970	26538	1.3028	1	0.985791	99.9795
UP_SEQ_FEATURE	active site:Proton acceptor	3	2.83019	0.627095	AT5G61580, AT2G21660, AT2G17290	35	546	8885	1.39482	1	1	99.9986
GOTERM_MF_FAT	GO:0004672~protein kinase activity	5	4.71698	0.739064	AT5G21170, AT2G21660, AT2G17290, AT5G16810, AT5G56890	67	1110	14806	0.995428	1	1	100
GOTERM_BP_FAT	GO:0006796~phosphate metabolic process	6	5.66038	0.752531	AT2G21660, AT2G17290, AT5G16810, AT5G16480, AT5G56890, AT4G17640	69	1273	13998	0.95618	1	0.999997	100
GOTERM_BP_FAT	GO:0006793~phosphorus metabolic process	6	5.66038	0.753157	AT2G21660, AT2G17290, AT5G16810, AT5G16480, AT5G56890, AT4G17640	69	1274	13998	0.95543	1	0.999996	100
SP_PIR_KEYWORDS	serine/threonine-protein kinase	3	2.83019	0.764475	AT2G21660, AT2G17290, AT5G56890	105	701	26538	1.08164	1	0.999117	100
GOTERM_BP_FAT	GO:0006468~protein amino acid phosphorylation	5	4.71698	0.770371	AT2G21660, AT2G17290, AT5G16810, AT5G56890, AT4G17640	69	1065	13998	0.952439	1	0.999997	100
INTERPRO	IPR000719:Protein kinase, core	4	3.77358	0.794618	AT2G21660, AT2G17290, AT5G16810, AT5G56890	91	970	20885	0.946414	1	1	100
UP_SEQ_FEATURE	nucleotide phosphate-binding region:ATP	3	2.83019	0.808537	AT5G61580, AT2G21660, AT2G17290	35	773	8885	0.985215	1	1	100
INTERPRO	IPR017441:Protein kinase, ATP binding site	3	2.83019	0.818372	AT2G21660, AT2G17290, AT5G56890	91	715	20885	0.96296	1	1	100
GOTERM_MF_FAT	GO:0004674~protein serine/threonine kinase activity	4	3.77358	0.818679	AT5G21170, AT2G21660, AT2G17290, AT5G56890	67	975	14806	0.906605	1	0.999999	100
GOTERM_BP_FAT	GO:0016310~phosphorylation	5	4.71698	0.834992	AT2G21660, AT2G17290, AT5G16810, AT5G56890, AT4G17640	69	1178	13998	0.861076	1	1	100
INTERPRO	IPR008271:Serine/threonine protein kinase, active site	3	2.83019	0.849379	AT2G21660, AT2G17290, AT5G56890	91	770	20885	0.894177	1	1	100
SP_PIR_KEYWORDS	nucleotide-binding	6	5.66038	0.883696	AT5G21170, AT5G61580, AT2G21660, AT2G17290, AT5G56890, AT4G29900	105	1935	26538	0.783699	1	0.9999	100
Annotation Cluster 19	Enrichment Score: 0.07073069737040882
Category	Term	Count	%	PValue	Genes	List Total	Pop Hits	Pop Total	Fold Enrichment	Bonferroni	Benjamini	FDR
SP_PIR_KEYWORDS	oxidoreductase	5	4.71698	0.498588	AT3G26060, AT1G20020, AT5G43850, AT3G14690, AT3G48320	105	932	26538	1.35592	1	0.987028	99.9573
SP_PIR_KEYWORDS	iron	3	2.83019	0.71137	AT5G43850, AT3G14690, AT3G48320	105	631	26538	1.20163	1	0.99822	99.9999
GOTERM_MF_FAT	GO:0009055~electron carrier activity	3	2.83019	0.796708	AT1G20020, AT3G14690, AT3G48320	67	656	14806	1.0106	1	0.999999	100
GOTERM_BP_FAT	GO:0055114~oxidation reduction	5	4.71698	0.838947	AT3G26060, AT1G20020, AT5G43850, AT3G14690, AT3G48320	69	1186	13998	0.855268	1	1	100
GOTERM_MF_FAT	GO:0005506~iron ion binding	3	2.83019	0.840596	AT5G43850, AT3G14690, AT3G48320	67	725	14806	0.914421	1	1	100
SP_PIR_KEYWORDS	metal-binding	6	5.66038	0.899788	AT3G10330, AT3G10950, AT5G43850, AT3G14690, AT3G48320, AT4G29900	105	1998	26538	0.758988	1	0.999923	100
GOTERM_MF_FAT	GO:0046872~metal ion binding	10	9.43396	0.979218	AT3G10330, AT3G47390, AT3G10950, AT2G17290, AT5G50740, AT5G43850, AT1G48360, AT3G14690, AT3G48320, AT4G29900	67	3390	14806	0.651873	1	1	100
GOTERM_MF_FAT	GO:0008270~zinc ion binding	4	3.77358	0.982784	AT3G10330, AT3G47390, AT3G10950, AT1G48360	67	1654	14806	0.534426	1	1	100
GOTERM_MF_FAT	GO:0043169~cation binding	10	9.43396	0.987788	AT3G10330, AT3G47390, AT3G10950, AT2G17290, AT5G50740, AT5G43850, AT1G48360, AT3G14690, AT3G48320, AT4G29900	67	3564	14806	0.620048	1	1	100
GOTERM_MF_FAT	GO:0043167~ion binding	10	9.43396	0.988091	AT3G10330, AT3G47390, AT3G10950, AT2G17290, AT5G50740, AT5G43850, AT1G48360, AT3G14690, AT3G48320, AT4G29900	67	3572	14806	0.618659	1	1	100
GOTERM_MF_FAT	GO:0046914~transition metal ion binding	7	6.60377	0.989839	AT3G10330, AT3G47390, AT3G10950, AT5G43850, AT1G48360, AT3G14690, AT3G48320	67	2756	14806	0.561283	1	1	100

## Sheet: Tsh1_vs_C1_DEG_DASG_overlap NIR
Gene	Chr	logConc	logFC	P-value	TAIR_ID	Symbol	Description	Chr	Start	End	Strand	Type	ModelReads/MeanDepth	AltReads/IntronReads	Ratio	ModelReads/MeanDepth	AltReads/IntronReads	Ratio	DiffRatio	Isoform	Pvalue
Solyc01g005280.2	SL2.40ch01	-17.573	-1.12642	2.61422e-10	AT1G14820	--	--	SL2.40ch01	200252	205089	-	3pMXE	0	343	0	41	21	0.66	0.66	Solyc01g005280.2.1	6.22413e-41
Solyc01g005290.2	SL2.40ch01	-19.271	-1.25418	0.000132222	AT1G14820	--	--	SL2.40ch01	200252	209334	-	3pMXE	0	318	0	43	4	0.91	0.91	Solyc01g005290.2.1	9.38878e-52
Solyc01g014330.2	SL2.40ch01	-20.3662	-4.11087	2.07823e-18	AT1G68040	--	--	SL2.40ch01	12041393	12041659	+	5pMXE	0	15	0	7	0	0.22	0.22	Solyc01g014330.2.1	5.86359e-06
Solyc01g020240.2	SL2.40ch01	-15.4307	-1.3471	2.44263e-56	AT1G09290	--	--	SL2.40ch01	27983415	27984291	+	ES	4	124	0.03	6	6	0.5	0.47	Solyc01g020240.2.1	1.76615e-05
Solyc01g094240.2	SL2.40ch01	-19.9951	2.91225	1.00986e-12	AT3G61220	SDR1	short-chain dehydrogenase/reductase 1	SL2.40ch01	77551019	77551602	+	5pMXE	0	3	0	12	2	0.85	0.85	Solyc01g094240.2.1	0.0147059
Solyc02g050140.2	SL2.40ch02	-17.0745	1.08316	1.65619e-13	AT5G23390	--	--	SL2.40ch02	24525433	24537736	+	3pMXE	0	5	0	24	0	1	1	Solyc02g050140.2.1	8.4207e-06
Solyc02g082930.2	SL2.40ch02	-15.8886	1.58665	6.56491e-60	AT3G12500	PR3	PATHOGENESIS-RELATED 3	SL2.40ch02	41129139	41132755	+	5pMXE	0	309	0	20	50	0.28	0.28	Solyc02g082930.2.1	1.75428e-16
Solyc03g083190.1	SL2.40ch03	-19.0123	1.22601	1.60286e-05	AT5G24280	GMI1	GAMMA-IRRADIATION AND MITOMYCIN C INDUCED 1	SL2.40ch03	46543861	46577683	+	5pMXE	0	14	0	8	6	0.57	0.57	Solyc03g083190.1.1	0.00193237
Solyc03g112010.2	SL2.40ch03	-14.2556	-2.69184	0	AT3G48320	CYP71A21	cytochrome P450, family 71, subfamily A, polypeptide 21	SL2.40ch03	56614493	56621307	-	3pMXE	2	138	0.01	12	33	0.26	0.25	Solyc03g112010.2.1	7.61651e-07
Solyc03g121490.2	SL2.40ch03	-18.4024	-1.32333	4.05038e-08	--	--	--	SL2.40ch03	63628938	63636937	-	5pMXE	0	97	0	5	1	0.83	0.83	Solyc03g121490.2.1	6.85391e-08
Solyc04g009850.2	SL2.40ch04	-16.8794	1.7428	4.85493e-37	AT1G06620	--	--	SL2.40ch04	3168923	3174638	-	5pMXE	0	24	0	7	0	0.87	0.87	Solyc04g009850.2.1	3.8029e-07
Solyc05g010020.2	SL2.40ch05	-18.3616	-1.20127	3.73584e-07	--	--	--	SL2.40ch05	4226043	4232844	-	5pMXE	0	22	0	12	4	0.75	0.75	Solyc05g010020.2.1	6.72213e-07
Solyc06g009040.2	SL2.40ch06	-20.4083	5.83482	1.14794e-41	AT4G02520	GSTF2	glutathione S-transferase PHI 2	SL2.40ch06	2965897	2976286	+	5pMXE	0	624	0	138	39	0.77	0.77	Solyc06g009040.2.1	9.55549e-120
Solyc06g060800.2	SL2.40ch06	-16.8861	1.96035	8.21869e-47	AT4G16770	--	--	SL2.40ch06	35227099	35227951	-	ES	1	16	0.06	11	20	0.34	0.28	Solyc06g060800.2.1	0.0353699
Solyc07g006620.2	SL2.40ch07	-15.0448	-1.39468	1.58191e-78	AT5G57670	--	--	SL2.40ch07	1479861	1480653	+	ES	0	59	0	6	0	1	1	Solyc07g006620.2.1	1.21067e-08
Solyc07g055490.2	SL2.40ch07	-19.212	1.48904	2.86756e-06	AT3G14690	CYP72A15	cytochrome P450, family 72, subfamily A, polypeptide 15	SL2.40ch07	60809594	60828324	-	3pMXE	0	239	0	34	4	0.89	0.89	Solyc07g055490.2.1	1.62679e-39
Solyc07g056450.2	SL2.40ch07	-33.5227	32.9867	2.54895e-57	AT1G17180	GSTU25	glutathione S-transferase TAU 25	SL2.40ch07	61615162	61623617	+	3pMXE	0	362	0	19	0	1	1	Solyc07g056450.2.1	1.76065e-32
Solyc07g056460.2	SL2.40ch07	-19.5047	-1.04938	0.00318301	AT1G78380	GSTU19	glutathione S-transferase TAU 19	SL2.40ch07	61617260	61623617	+	3pMXE	0	383	0	45	6	0.88	0.88	Solyc07g056460.2.1	4.70605e-55
Solyc07g056470.2	SL2.40ch07	-15.6342	1.89114	2.24227e-101	AT1G78380	GSTU19	glutathione S-transferase TAU 19	SL2.40ch07	61620505	61623617	+	3pMXE	0	373	0	66	26	0.71	0.71	Solyc07g056470.2.1	3.48271e-59
Solyc08g077720.2	SL2.40ch08	-13.8529	-1.26432	7.3035e-146	AT3G10950	--	--	SL2.40ch08	58782691	58786368	+	5pMXE	1	1427	0	137	414	0.24	0.24	Solyc08g077720.2.1	1.02414e-80
Solyc09g007910.2	SL2.40ch09	-12.8248	1.32344	0	AT2G37040	PAL1	PHE ammonia lyase 1	SL2.40ch09	1429665	1436719	+	3pMXE	1	809	0	906	54	0.94	0.94	Solyc09g007910.2.1	0
Solyc09g084440.2	SL2.40ch09	-18.4989	8.17974	0	AT2G38870	--	--	SL2.40ch09	64491564	64510683	+	5pMXE	0	242	0	450	1041	0.3	0.3	Solyc09g084440.2.1	4.64787e-35
Solyc09g084450.2	SL2.40ch09	-16.7335	3.06677	2.52658e-127	AT2G38870	--	--	SL2.40ch09	64491564	64521647	+	5pMXE	0	242	0	21	46	0.23	0.23	Solyc09g084450.2.1	6.82583e-16
Solyc09g084470.2	SL2.40ch09	-16.5532	6.99902	0	AT2G38870	--	--	SL2.40ch09	64491564	64530791	+	5pMXE	0	240	0	542	642	0.34	0.34	Solyc09g084470.2.1	6.66505e-57
Solyc09g089500.2	SL2.40ch09	-19.3091	4.03336	2.18907e-39	AT2G38870	--	--	SL2.40ch09	64555276	64559563	+	5pMXE	0	90	0	6	0	1	1	Solyc09g089500.2.1	1.07869e-09
Solyc09g089520.2	SL2.40ch09	-18.7963	5.58497	5.07588e-116	AT2G38870	--	--	SL2.40ch09	64555276	64573644	+	5pMXE	0	94	0	22	19	0.34	0.34	Solyc09g089520.2.1	2.28057e-14
Solyc09g089520.2	SL2.40ch09	-18.7963	5.58497	5.07588e-116	AT2G38870	--	--	SL2.40ch09	64566732	64573644	+	5pMXE	0	147	0	22	19	0.34	0.34	Solyc09g089520.2.1	9.18503e-18
Solyc10g009500.2	SL2.40ch10	-21.4365	2.94847	2.74405e-05	AT1G09510	--	--	SL2.40ch10	3653140	3671457	+	3pMXE	0	7	0	7	0	0.63	0.63	Solyc10g009500.2.1	0.000582751
Solyc10g055780.1	SL2.40ch10	-17.8131	2.63249	3.98732e-45	AT3G12500	PR3	PATHOGENESIS-RELATED 3	SL2.40ch10	52882519	52885785	-	5pMXE	0	1297	0	92	87	0.24	0.24	Solyc10g055780.1.1	2.66614e-96
Solyc10g055780.1	SL2.40ch10	-17.8131	2.63249	3.98732e-45	AT3G12500	PR3	PATHOGENESIS-RELATED 3	SL2.40ch10	52882519	52892422	-	5pMXE	0	546	0	100	87	0.26	0.26	Solyc10g055780.1.1	2.49826e-71
Solyc10g055780.1	SL2.40ch10	-17.8131	2.63249	3.98732e-45	AT3G12500	PR3	PATHOGENESIS-RELATED 3	SL2.40ch10	52882519	52911074	-	5pMXE	0	408	0	92	87	0.24	0.24	Solyc10g055780.1.1	1.90974e-57
Solyc12g042700.1	SL2.40ch12	-16.0224	-2.37966	1.04682e-113	AT4G22000	--	--	SL2.40ch12	43507606	43509463	+	5pMXE	0	137	0	7	0	1	1	Solyc12g042700.1.1	4.552e-12
Solyc04g079040.2	SL2.40ch04	-16.4882	1.11671	1.94428e-20	AT5G09640	SNG2	SINAPOYLGLUCOSE ACCUMULATOR 2	SL2.40ch04	61230296	61230808	-	cassetteExon	0	19	0	33	0	1	1	Solyc04g079040.2.1	1.30958e-14
Solyc05g015710.2	SL2.40ch05	-15.1921	1.20977	2.98544e-56	AT1G27290	--	--	SL2.40ch05	11757853	11758144	-	MXE|11756260|11757800	0	56	0	8	17	0.32	0.32	Solyc05g015710.2.1	3.36266e-05
Solyc05g015710.2	SL2.40ch05	-15.1921	1.20977	2.98544e-56	AT1G27290	--	--	SL2.40ch05	11757800	11757853	-	cassetteExon	0	8	0	10	2	0.83	0.83	Solyc05g015710.2.1	0.000714456
Solyc06g083630.2	SL2.40ch06	-16.4421	1.11143	3.71408e-21	AT1G30890	--	--	SL2.40ch06	45268914	45268987	-	cassetteExon	0	4	0	14	4	0.77	0.77	Solyc06g083630.2.1	0.00956938
Solyc06g083630.2	SL2.40ch06	-16.4421	1.11143	3.71408e-21	AT1G30890	--	--	SL2.40ch06	45268914	45269005	-	cassetteExon	0	4	0	12	4	0.75	0.75	Solyc06g083630.2.1	0.0144479
Solyc07g062910.2	SL2.40ch07	-16.9041	-2.99043	4.60491e-98	AT5G53940	--	--	SL2.40ch07	62760906	62766262	+	MXE|62767128|62768487	0	9	0	5	2	0.71	0.71	Solyc07g062910.2.1	0.00480769
Solyc07g062910.2	SL2.40ch07	-16.9041	-2.99043	4.60491e-98	AT5G53940	--	--	SL2.40ch07	62766262	62767128	+	cassetteExon	0	46	0	5	4	0.55	0.55	Solyc07g062910.2.1	3.62198e-05
Solyc01g005440.2	SL2.40ch01	-14.0969	1.03369	1.97607e-86	AT3G17860	TIFY6B	--	SL2.40ch01	310362	310724	+	A3SS	0	3	0	30	15	0.66	0.66	Solyc01g005440.2.1	0.0471785
Solyc01g079360.2	SL2.40ch01	-15.4899	1.81807	3.00158e-103	AT2G34830	WRKY35	WRKY DNA-binding protein 35	SL2.40ch01	70961723	70961903	-	A3SS	4	35	0.1	53	12	0.77	0.67	Solyc01g079360.2.1	3.50682e-13
Solyc01g108930.2	SL2.40ch01	-19.5768	2.17185	4.06796e-10	AT4G33280	--	--	SL2.40ch01	87824384	87824501	+	A3SS	0	3	0	5	0	1	1	Solyc01g108930.2.1	0.0178571
Solyc01g110640.1	SL2.40ch01	-20.6198	2.96709	7.59716e-09	AT4G35520	MLH3	MUTL protein homolog 3	SL2.40ch01	89039388	89039490	-	A3SS	1	3	0.25	6	0	1	0.75	Solyc01g110640.1.1	0.0333333
Solyc03g019950.2	SL2.40ch03	-15.3299	1.11136	1.38591e-43	AT1G73390	--	--	SL2.40ch03	6824292	6824624	-	A3SS	0	5	0	9	5	0.64	0.64	Solyc03g019950.2.1	0.0325077
Solyc03g025420.2	SL2.40ch03	-14.1115	-1.20555	4.15068e-111	AT3G61415	SK21	SKP1-like 21	SL2.40ch03	7226118	7228011	+	A3SS	15	78	0.16	8	14	0.36	0.2	Solyc03g025420.2.1	0.0418929
Solyc03g046350.2	SL2.40ch03	-15.0062	-1.51453	2.02895e-94	AT5G38720	--	--	SL2.40ch03	16288528	16289373	-	A3SS	13	45	0.22	4	2	0.66	0.44	Solyc03g046350.2.1	0.0383597
Solyc03g079850.2	SL2.40ch03	-15.6747	1.01615	3.36183e-29	AT5G05930	GC1	guanylyl cyclase 1	SL2.40ch03	45208558	45212446	-	A3SS	0	28	0	5	11	0.23	0.23	Solyc03g079850.2.1	0.00402207
Solyc04g007470.2	SL2.40ch04	-16.4392	1.71353	2.17678e-48	AT1G68190	BBX27	B-box domain protein 27	SL2.40ch04	1148916	1148992	+	A3SS	2	24	0.08	22	55	0.28	0.2	Solyc04g007470.2.1	0.0327877
Solyc04g016010.2	SL2.40ch04	-17.7632	1.21667	7.88068e-11	AT2G41680	NTRC	NADPH-dependent thioredoxin reductase C	SL2.40ch04	6619670	6620495	+	A3SS	4	7	0.36	10	0	1	0.64	Solyc04g016010.2.1	0.00386997
Solyc04g072230.2	SL2.40ch04	-14.3381	1.10607	5.27624e-84	AT1G71810	--	--	SL2.40ch04	56824529	56825376	-	A3SS	0	15	0	13	28	0.31	0.31	Solyc04g072230.2.1	0.0121606
Solyc04g074800.2	SL2.40ch04	-15.0505	-1.00782	9.7247e-42	AT5G30490	--	--	SL2.40ch04	58303157	58303241	-	A3SS	0	162	0	20	1	0.95	0.95	Solyc04g074800.2.1	8.45583e-26
Solyc05g051750.2	SL2.40ch05	-12.1778	-1.33858	0	--	--	--	SL2.40ch05	61280206	61280317	-	A3SS	677	784	0.44	477	168	0.73	0.29	Solyc05g051750.2.1	1.22759e-32
Solyc06g007320.2	SL2.40ch06	-14.1922	1.41732	5.03202e-152	AT2G30110	UBA1	ubiquitin-activating enzyme 1	SL2.40ch06	1347310	1348543	-	A3SS	0	3	0	9	2	0.81	0.81	Solyc06g007320.2.1	0.0274725
Solyc06g068060.2	SL2.40ch06	-15.6369	-1.1023	1.06615e-33	AT4G31880	--	--	SL2.40ch06	38567033	38567131	-	A3SS	0	25	0	12	0	1	1	Solyc06g068060.2.1	5.39816e-10
Solyc08g076900.2	SL2.40ch08	-14.7589	2.12865	6.57723e-234	--	--	--	SL2.40ch08	57994218	57994420	+	A3SS	0	28	0	12	6	0.66	0.66	Solyc08g076900.2.1	4.77093e-07
Solyc09g082630.2	SL2.40ch09	-11.5648	-1.61534	0	AT5G43850	ATARD4	--	SL2.40ch09	63746389	63746499	+	A3SS	8	701	0.01	109	0	1	0.99	Solyc09g082630.2.1	5.97439e-127
Solyc10g005340.2	SL2.40ch10	-15.0165	-1.94933	3.34907e-153	AT4G28556	RIC7	--	SL2.40ch10	256098	256315	-	A3SS	50	162	0.22	32	22	0.59	0.37	Solyc10g005340.2.1	1.8237e-06
Solyc01g073750.2	SL2.40ch01	-13.1659	1.17869	2.51756e-212	AT1G05570	GSL6	GLUCAN SYNTHASE-LIKE 6	SL2.40ch01	70367237	70367462	+	A5SS	0	27	0	5	18	0.21	0.21	Solyc01g073750.2.1	0.0158815
Solyc01g087620.2	SL2.40ch01	-13.2183	-1.6199	0	--	--	--	SL2.40ch01	74339319	74342388	+	A5SS	11	308	0.03	24	0	0.82	0.79	Solyc01g087620.2.1	8.38968e-29
Solyc02g075610.2	SL2.40ch02	-14.5781	-2.18411	9.08958e-259	AT3G27530	MAG4	MAIGO 4	SL2.40ch02	36352380	36352466	+	A5SS	13	594	0.02	7	21	0.25	0.23	Solyc02g075610.2.1	7.79117e-06
Solyc03g026260.2	SL2.40ch03	-16.4962	1.10059	6.95646e-20	AT5G52030	--	--	SL2.40ch03	8083949	8084186	-	A5SS	1	13	0.07	6	0	1	0.93	Solyc03g026260.2.1	0.000180599
Solyc03g034160.2	SL2.40ch03	-18.8078	2.11707	3.27942e-15	--	--	--	SL2.40ch03	10134741	10138403	-	A5SS	0	4	0	15	0	1	1	Solyc03g034160.2.1	0.000257998
Solyc03g118180.2	SL2.40ch03	-18.6786	-1.3973	1.44613e-07	AT4G08590	VIM6	VARIANT IN METHYLATION 6	SL2.40ch03	61180320	61180415	+	A5SS	0	26	0	5	0	1	1	Solyc03g118180.2.1	5.88543e-06
Solyc05g012230.2	SL2.40ch05	-14.362	-1.11173	4.5475e-80	AT5G61040	--	--	SL2.40ch05	5507617	5508255	-	A5SS	0	96	0	11	33	0.25	0.25	Solyc05g012230.2.1	1.13124e-06
Solyc05g055550.2	SL2.40ch05	-16.5111	-3.00244	3.67371e-129	AT3G10405	--	--	SL2.40ch05	64295430	64295834	-	A5SS	10	69	0.13	7	3	0.7	0.57	Solyc05g055550.2.1	0.000240665
Solyc07g063240.2	SL2.40ch07	-14.4516	1.86318	5.66879e-221	AT3G15390	SDE5	silencing defective 5	SL2.40ch07	62984139	62984235	-	A5SS	0	11	0	12	17	0.41	0.41	Solyc07g063240.2.1	0.0170417
Solyc01g087370.2	SL2.40ch01	-18.1966	-2.27525	1.68137e-24	AT3G08020	--	--	SL2.40ch01	74074963	74083402	-	ES	9	0	1	0	7	0	-1	Solyc01g087370.2.1	8.74126e-05
Solyc01g090880.2	SL2.40ch01	-14.6443	-3.32722	0	AT1G12244	--	--	SL2.40ch01	76351310	76352174	-	ES	175	234	0.42	0	31	0	-0.42	Solyc01g090880.2.1	9.50114e-08
Solyc02g088960.2	SL2.40ch02	-19.4722	2.2332	3.2624e-11	--	--	--	SL2.40ch02	45461569	45470377	+	3pMXE	11	0	1	0	4	0	-1	Solyc02g088960.2.1	0.000732601
Solyc02g090460.2	SL2.40ch02	-19.0593	-1.43696	3.13852e-06	--	--	--	SL2.40ch02	46579960	46581304	+	3pMXE	9	15	0.37	0	9	0	-0.37	Solyc02g090460.2.1	0.0385736
Solyc03g083420.2	SL2.40ch03	-12.3047	3.19238	0	AT5G53450	ORG1	OBP3-responsive gene 1	SL2.40ch03	46837805	46838348	+	ES	7	18	0.28	1	557	0	-0.28	Solyc03g083420.2.1	8.53839e-10
Solyc03g110870.2	SL2.40ch03	-16.8572	-1.51418	2.64586e-27	--	--	--	SL2.40ch03	55653364	55655302	-	5pMXE	20	0	0.76	0	273	0	-0.76	Solyc03g110870.2.1	2.172e-31
Solyc04g007710.2	SL2.40ch04	-13.5475	1.44592	1.92413e-246	AT1G73670	MPK15	MAP kinase 15	SL2.40ch04	1395880	1396804	-	5pMXE	18	41	0.3	6	61	0.09	-0.21	Solyc04g007710.2.1	0.0028069
Solyc04g016010.2	SL2.40ch04	-17.7632	1.21667	7.88068e-11	AT2G41680	NTRC	NADPH-dependent thioredoxin reductase C	SL2.40ch04	6623136	6627378	+	3pMXE	6	1	0.85	0	15	0	-0.85	Solyc04g016010.2.1	9.38174e-05
Solyc04g049140.2	SL2.40ch04	-13.8098	1.51105	7.8671e-225	AT4G00990	--	--	SL2.40ch04	38968682	38977291	-	ES	5	9	0.35	0	121	0	-0.35	Solyc04g049140.2.1	5.77444e-06
Solyc04g072740.2	SL2.40ch04	-12.6063	-1.29203	0	AT1G77990	SULTR2;2	SULPHATE TRANSPORTER 2;2	SL2.40ch04	57304966	57305214	-	ES	12	7	0.63	0	33	0	-0.63	Solyc04g072740.2.1	2.44152e-07
Solyc05g005870.2	SL2.40ch05	-13.8359	-1.95688	0	AT1G70260	UMAMIT36	Usually multiple acids move in and out Transporters 36	SL2.40ch05	678068	678847	+	ES	26	7	0.7	1	54	0.02	-0.68	Solyc05g005870.2.1	7.03437e-15
Solyc05g055740.2	SL2.40ch05	-16.271	-1.76773	1.06457e-53	AT5G16480	PFA-DSP5	plant and fungi atypical dual-speci&#64257;city phosphatase 5	SL2.40ch05	64407233	64408206	+	5pMXE	37	40	0.39	0	15	0	-0.39	Solyc05g055740.2.1	0.000267647
Solyc06g009340.2	SL2.40ch06	-16.4824	-1.74637	6.59247e-46	AT3G62190	--	--	SL2.40ch06	3290077	3290901	+	ES	41	96	0.29	0	45	0	-0.29	Solyc06g009340.2.1	2.09092e-06
Solyc06g060170.2	SL2.40ch06	-15.9258	-1.02582	2.09644e-24	AT4G33440	--	--	SL2.40ch06	34520160	34521475	-	ES	5	15	0.25	1	28	0.03	-0.22	Solyc06g060170.2.1	0.0349244
Solyc07g062910.2	SL2.40ch07	-16.9041	-2.99043	4.60491e-98	AT5G53940	--	--	SL2.40ch07	62759028	62768487	+	ES	26	6	0.61	0	5	0	-0.61	Solyc07g062910.2.1	0.00105988
Solyc07g062910.2	SL2.40ch07	-16.9041	-2.99043	4.60491e-98	AT5G53940	--	--	SL2.40ch07	62762018	62768487	+	ES	31	6	0.68	0	7	0	-0.68	Solyc07g062910.2.1	4.47801e-05
Solyc08g006430.2	SL2.40ch08	-12.7692	-1.14856	6.6969e-254	AT2G24580	--	--	SL2.40ch08	1035219	1036979	+	ES	5	0	1	0	36	0	-1	Solyc08g006430.2.1	1.3344e-06
Solyc08g075870.2	SL2.40ch08	-15.568	1.10302	1.23759e-36	AT4G19120	ERD3	early-responsive to dehydration 3	SL2.40ch08	57126614	57127531	+	5pMXE	5	0	0.35	0	7	0	-0.35	Solyc08g075870.2.1	0.00126263
Solyc10g009530.2	SL2.40ch10	-17.099	-2.64539	2.75045e-67	AT4G27250	--	--	SL2.40ch10	3664682	3672399	+	3pMXE	47	2	0.28	0	35	0	-0.28	Solyc10g009530.2.1	1.26307e-21
Solyc11g045370.1	SL2.40ch11	-17.1418	1.04201	6.18748e-12	AT5G06580	--	--	SL2.40ch11	37701074	37703381	+	ES	5	4	0.55	0	56	0	-0.55	Solyc11g045370.1.1	1.52544e-05
Solyc11g045480.1	SL2.40ch11	-19.3765	-1.91535	1.01213e-08	AT5G06560	--	--	SL2.40ch11	37985211	37990652	+	5pMXE	10	2	0.62	0	3	0	-0.62	Solyc11g045480.1.1	0.021978
Solyc01g067120.2	SL2.40ch01	-16.4817	-3.83511	7.25707e-216	AT4G02570	CUL1	cullin 1	SL2.40ch01	67873778	67874138	-	cassetteExon	98	0	1	0	19	0	-1	Solyc01g067120.2.1	2.88855e-22
Solyc01g067120.2	SL2.40ch01	-16.4817	-3.83511	7.25707e-216	AT4G02570	CUL1	cullin 1	SL2.40ch01	67873935	67874138	-	cassetteExon	29	0	1	0	21	0	-1	Solyc01g067120.2.1	1.48528e-14
Solyc01g067120.2	SL2.40ch01	-16.4817	-3.83511	7.25707e-216	AT4G02570	CUL1	cullin 1	SL2.40ch01	67873935	67874844	-	cassetteExon	73	0	1	0	18	0	-1	Solyc01g067120.2.1	2.11681e-19
Solyc01g067120.2	SL2.40ch01	-16.4817	-3.83511	7.25707e-216	AT4G02570	CUL1	cullin 1	SL2.40ch01	67874797	67874844	-	cassetteExon	72	0	1	0	21	0	-1	Solyc01g067120.2.1	2.70453e-21
Solyc03g096800.2	SL2.40ch03	-13.027	1.09782	7.07058e-203	AT4G27860	MEB1	MEMBRANE OF ER BODY 1	SL2.40ch03	52601702	52601833	+	cassetteExon	28	62	0.31	0	20	0	-0.31	Solyc03g096800.2.1	0.00169562
Solyc06g061050.2	SL2.40ch06	-13.6864	-1.53025	2.42574e-237	AT1G32370	TTM1	--	SL2.40ch06	35477769	35479422	-	cassetteExon	8	0	1	0	8	0	-1	Solyc06g061050.2.1	0.0001554
Solyc06g061050.2	SL2.40ch06	-13.6864	-1.53025	2.42574e-237	AT1G32370	TTM1	--	SL2.40ch06	35477769	35480956	-	cassetteExon	8	0	1	0	8	0	-1	Solyc06g061050.2.1	0.0001554
Solyc02g036380.2	SL2.40ch02	-15.958	-1.0541	5.36611e-25	AT5G17290	ATG5	AUTOPHAGY 5	SL2.40ch02	21393059	21393322	+	A3SS	6	0	0.66	0	17	0	-0.66	Solyc02g036380.2.1	9.90619e-06
Solyc02g092530.2	SL2.40ch02	-14.1006	-1.1256	4.04114e-98	AT4G37560	--	--	SL2.40ch02	48174740	48175106	-	A3SS	51	23	0.66	0	29	0	-0.66	Solyc02g092530.2.1	1.50314e-11
Solyc04g080280.2	SL2.40ch04	-11.9269	-2.41176	0	--	--	--	SL2.40ch04	62108900	62109860	+	A3SS	23	61	0.21	0	102	0	-0.21	Solyc04g080280.2.1	1.70683e-09
Solyc05g050720.2	SL2.40ch05	-16.7285	-1.27586	1.04489e-21	AT4G38490	--	--	SL2.40ch05	59989161	59991397	-	A3SS	5	14	0.26	0	23	0	-0.26	Solyc05g050720.2.1	0.0136693
Solyc06g061000.2	SL2.40ch06	-13.7066	-1.33864	3.17086e-180	AT4G17640	CKB2	casein kinase II beta chain 2	SL2.40ch06	35360339	35363322	+	A3SS	13	20	0.39	0	8	0	-0.39	Solyc06g061000.2.1	0.0398342
Solyc07g008210.2	SL2.40ch07	-13.9902	-2.69323	0	AT1G80130	--	--	SL2.40ch07	2948841	2949116	-	A3SS	76	204	0.27	0	21	0	-0.27	Solyc07g008210.2.1	0.00297117
Solyc07g008260.2	SL2.40ch07	-15.7505	-1.08385	3.3642e-30	AT5G25360	--	--	SL2.40ch07	3016885	3024580	-	A3SS	12	28	0.27	0	15	0	-0.27	Solyc07g008260.2.1	0.023844
Solyc07g039510.2	SL2.40ch07	-15.6071	1.1855	3.33569e-41	AT3G47560	--	--	SL2.40ch07	44947573	44948080	-	A3SS	5	7	0.41	0	24	0	-0.41	Solyc07g039510.2.1	0.00210084
Solyc08g007080.2	SL2.40ch08	-15.7994	-1.18869	6.47548e-35	AT4G18010	IP5PII	INOSITOL(1,4,5)P3 5-PHOSPHATASE II	SL2.40ch08	1637202	1637298	-	A3SS	9	0	0.5	0	4	0	-0.5	Solyc08g007080.2.1	0.0013986
Solyc08g079590.1	SL2.40ch08	-16.4714	-1.09876	2.02898e-19	AT4G22758	--	--	SL2.40ch08	60262288	60262998	+	A3SS	26	0	0.27	0	16	0	-0.27	Solyc08g079590.1.1	6.00566e-12
Solyc10g009530.2	SL2.40ch10	-17.099	-2.64539	2.75045e-67	AT4G27250	--	--	SL2.40ch10	3664682	3665055	+	A3SS	47	2	0.28	0	8	0	-0.28	Solyc10g009530.2.1	2.72329e-08
Solyc10g009530.2	SL2.40ch10	-17.099	-2.64539	2.75045e-67	AT4G27250	--	--	SL2.40ch10	3664682	3667515	+	A3SS	55	2	0.33	0	138	0	-0.33	Solyc10g009530.2.1	1.05246e-46
Solyc10g083380.1	SL2.40ch10	-17.924	-3.1815	4.6757e-55	AT1G19490	--	--	SL2.40ch10	62534229	62534602	+	A3SS	36	42	0.46	0	15	0	-0.46	Solyc10g083380.1.1	0.00033243
Solyc01g087370.2	SL2.40ch01	-18.1966	-2.27525	1.68137e-24	AT3G08020	--	--	SL2.40ch01	74074963	74083429	-	A5SS&ES|74081300:74081304	9	0	0.5	0	7	0	-0.5	Solyc01g087370.2.1	8.74126e-05
Solyc01g095470.2	SL2.40ch01	-15.1036	-1.22145	3.93213e-58	AT3G61610	--	--	SL2.40ch01	78476958	78477423	+	A5SS	10	24	0.28	0	12	0	-0.28	Solyc01g095470.2.1	0.0439128
Solyc04g016550.2	SL2.40ch04	-17.9054	-2.24792	1.0318e-28	AT3G10160	FPGS2	folylpolyglutamate synthetase 2	SL2.40ch04	7378021	7378123	-	A5SS	11	3	0.78	0	3	0	-0.78	Solyc04g016550.2.1	0.0294118
Solyc04g079040.2	SL2.40ch04	-16.4882	1.11671	1.94428e-20	AT5G09640	SNG2	SINAPOYLGLUCOSE ACCUMULATOR 2	SL2.40ch04	61229884	61230479	-	A5SS	9	0	0.32	0	39	0	-0.32	Solyc04g079040.2.1	5.96265e-10
Solyc05g032680.2	SL2.40ch05	-19.5787	-1.51096	4.76984e-05	AT2G30650	--	--	SL2.40ch05	43422493	43423290	-	A5SS	6	3	0.46	0	11	0	-0.46	Solyc05g032680.2.1	0.00216718
Solyc06g074720.2	SL2.40ch06	-13.1461	-1.91394	0	AT5G04600	--	--	SL2.40ch06	42639128	42639218	+	A5SS	19	8	0.67	0	6	0	-0.67	Solyc06g074720.2.1	0.00271135
Solyc07g008540.2	SL2.40ch07	-13.7609	-1.78175	4.63349e-304	AT5G57180	CIA2	chloroplast import apparatus 2	SL2.40ch07	3466200	3467166	-	A5SS	34	102	0.25	0	35	0	-0.25	Solyc07g008540.2.1	0.000224382
Solyc09g057870.2	SL2.40ch09	-16.2191	-2.0453	2.72536e-74	AT3G07500	--	--	SL2.40ch09	47161774	47162543	-	A5SS	19	13	0.42	0	5	0	-0.42	Solyc09g057870.2.1	0.019656
Solyc09g057870.2	SL2.40ch09	-16.2191	-2.0453	2.72536e-74	AT3G07500	--	--	SL2.40ch09	47161774	47162547	-	A5SS	13	13	0.28	0	8	0	-0.28	Solyc09g057870.2.1	0.0132634
Solyc09g091840.2	SL2.40ch09	-12.9123	1.05234	1.80333e-201	AT3G24170	GR1	glutathione-disulfide reductase	SL2.40ch09	66398602	66398971	-	A5SS	12	32	0.27	3	44	0.06	-0.21	Solyc09g091840.2.1	0.0100777

## Sheet: Tsh1_vs_C1_DEG_DASG_overlap IR
Gene	Chr	logConc	logFC	P-value	TAIR_ID	Symbol	Description	chromosome	start	end	strand	AStype	sample1_average depth	sample1_model_reads	sample1_ratio	sample2_average depth	sample2_model_reads	sample2_ratio	sample2_vs_sample1_diff	isoform	pvalue
Solyc02g086660.2	SL2.40ch02	-12.8864	-1.95561	0	AT5G14610	--	--	SL2.40ch02	43885953	43886834	-	IntronR	155.21	12	0.928234	20.4	20	0.50495	-0.423283	Solyc02g086660.2.1	2.4859e-09
Solyc03g007440.2	SL2.40ch03	-14.6305	-1.61059	1.92333e-137	AT5G53280	PDV1	PLASTID DIVISION1	SL2.40ch03	1990897	1991135	+	IntronR	56.92	18	0.759744	18.77	0	1	0.240256	Solyc03g007440.2.1	0.0190493
Solyc03g007870.2	SL2.40ch03	-12.6078	-2.33826	0	AT1G01490	--	--	SL2.40ch03	2400609	2400723	-	IntronR	420.27	493	0.460182	17.58	51	0.256343	-0.203839	Solyc03g007870.2.1	0.00152778
Solyc04g005700.2	SL2.40ch04	-20.3264	-6.19044	1.50163e-44	AT5G28010	--	--	SL2.40ch04	456010	456112	-	IntronR	189.64	74	0.719314	16.09	0	1	0.280686	Solyc04g005700.2.1	0.00819856
Solyc04g007880.2	SL2.40ch04	-13.9948	-1.34385	4.97355e-149	AT1G70740	--	--	SL2.40ch04	1562625	1563394	+	IntronR	55.53	14	0.798648	9.04	27	0.250832	-0.547816	Solyc04g007880.2.1	5.23659e-08
Solyc04g080280.2	SL2.40ch04	-11.9269	-2.41176	0	--	--	--	SL2.40ch04	62108900	62109749	+	IntronR	341.79	61	0.848556	21.02	92	0.185985	-0.662572	Solyc04g080280.2.1	7.83989e-40
Solyc05g041530.2	SL2.40ch05	-14.1732	-2.54246	0	AT5G25770	--	--	SL2.40ch05	51251396	51251496	+	IntronR	81.41	267	0.233661	19.94	3	0.869224	0.635563	Solyc05g041530.2.1	9.42259e-10
Solyc06g053910.2	SL2.40ch06	-13.9615	-1.27996	1.71125e-138	AT3G22970	--	--	SL2.40ch06	33296065	33296325	-	IntronR	95.37	41	0.699347	13.22	0	1	0.300653	Solyc06g053910.2.1	0.0199614
Solyc07g042620.2	SL2.40ch07	-14.3236	-1.09849	2.71236e-80	AT2G07340	PFD1	PREFOLDIN 1	SL2.40ch07	53421373	53421483	+	IntronR	7.67	12	0.389934	9.54	4	0.704579	0.314645	Solyc07g042620.2.1	0.0920894
Solyc08g076890.2	SL2.40ch08	-13.0565	-1.96498	0	--	--	--	SL2.40ch08	57988135	57988542	+	IntronR	257.18	81	0.760483	64.11	0	1	0.239517	Solyc08g076890.2.1	2.19293e-07
Solyc08g076900.2	SL2.40ch08	-14.7589	2.12865	6.57723e-234	--	--	--	SL2.40ch08	57994218	57994363	+	IntronR	10.32	25	0.292186	48.57	6	0.890049	0.597864	Solyc08g076900.2.1	6.18982e-09
Solyc10g051380.1	SL2.40ch10	-13.3943	-2.41114	0	AT2G21660	GRP7	GLYCINE-RICH RNA-BINDING PROTEIN 7	SL2.40ch10	47515834	47515934	+	IntronR	356.8	105	0.772629	58.49	0	1	0.227371	Solyc10g051380.1.1	1.12546e-06

## Sheet: T1_vs_C1_DEG_DASG_overlap clust
Annotation Cluster 1	Enrichment Score: 1.7678050918415618
Category	Term	Count	%	PValue	Genes	List Total	Pop Hits	Pop Total	Fold Enrichment	Bonferroni	Benjamini	FDR
GOTERM_BP_FAT	GO:0019748~secondary metabolic process	8	8.88889	0.0012702	AT1G17180, AT5G09640, AT1G09510, AT2G21660, AT4G02520, AT2G37040, AT4G16770, AT1G78380	56	423	13998	4.72746	0.31442	0.31442	1.68155
GOTERM_BP_FAT	GO:0009699~phenylpropanoid biosynthetic process	4	4.44444	0.0138658	AT1G09510, AT2G21660, AT2G37040, AT4G16770	56	128	13998	7.81138	0.984188	0.874253	16.9976
GOTERM_BP_FAT	GO:0006575~cellular amino acid derivative metabolic process	5	5.55556	0.0240739	AT1G09510, AT2G21660, AT2G37040, AT3G24170, AT4G16770	56	280	13998	4.46365	0.999281	0.83624	27.7571
GOTERM_BP_FAT	GO:0009698~phenylpropanoid metabolic process	4	4.44444	0.027408	AT1G09510, AT2G21660, AT2G37040, AT4G16770	56	166	13998	6.02324	0.99974	0.747321	30.9816
GOTERM_BP_FAT	GO:0042398~cellular amino acid derivative biosynthetic process	4	4.44444	0.0406471	AT1G09510, AT2G21660, AT2G37040, AT4G16770	56	194	13998	5.1539	0.999996	0.785737	42.5161
GOTERM_BP_FAT	GO:0019438~aromatic compound biosynthetic process	4	4.44444	0.0523477	AT1G09510, AT2G21660, AT2G37040, AT4G16770	56	215	13998	4.6505	1	0.830403	51.1979
Annotation Cluster 2	Enrichment Score: 1.6985057017461005
Category	Term	Count	%	PValue	Genes	List Total	Pop Hits	Pop Total	Fold Enrichment	Bonferroni	Benjamini	FDR
GOTERM_BP_FAT	GO:0019748~secondary metabolic process	8	8.88889	0.0012702	AT1G17180, AT5G09640, AT1G09510, AT2G21660, AT4G02520, AT2G37040, AT4G16770, AT1G78380	56	423	13998	4.72746	0.31442	0.31442	1.68155
INTERPRO	IPR004046:Glutathione S-transferase, C-terminal	3	3.33333	0.0132302	AT1G17180, AT4G02520, AT1G78380	77	48	20885	16.9521	0.884397	0.884397	14.8844
GOTERM_BP_FAT	GO:0009404~toxin metabolic process	3	3.33333	0.0140466	AT1G17180, AT4G02520, AT1G78380	56	46	13998	16.302	0.985026	0.753519	17.2003
GOTERM_BP_FAT	GO:0009407~toxin catabolic process	3	3.33333	0.0140466	AT1G17180, AT4G02520, AT1G78380	56	46	13998	16.302	0.985026	0.753519	17.2003
GOTERM_MF_FAT	GO:0004364~glutathione transferase activity	3	3.33333	0.0142503	AT1G17180, AT4G02520, AT1G78380	56	49	14806	16.1873	0.867841	0.636463	15.5964
INTERPRO	IPR004045:Glutathione S-transferase, N-terminal	3	3.33333	0.0189407	AT1G17180, AT4G02520, AT1G78380	77	58	20885	14.0293	0.954852	0.78752	20.657
INTERPRO	IPR010987:Glutathione S-transferase, C-terminal-like	3	3.33333	0.0195596	AT1G17180, AT4G02520, AT1G78380	77	59	20885	13.7915	0.95924	0.655853	21.2606
INTERPRO	IPR017933:Glutathione S-transferase/chloride channel, C-terminal	3	3.33333	0.020187	AT1G17180, AT4G02520, AT1G78380	77	60	20885	13.5617	0.963255	0.562176	21.8681
INTERPRO	IPR012335:Thioredoxin fold	4	4.44444	0.0402874	AT1G17180, AT2G41680, AT4G02520, AT1G78380	77	208	20885	5.21603	0.998721	0.613903	39.2006
GOTERM_MF_FAT	GO:0016765~transferase activity, transferring alkyl or aryl (other than methyl) groups	3	3.33333	0.0807979	AT1G17180, AT4G02520, AT1G78380	56	127	14806	6.2455	0.999993	0.907063	63.0387
COG_ONTOLOGY	Posttranslational modification, protein turnover, chaperones	4	4.44444	0.180151	AT1G17180, AT4G02520, AT3G61415, AT1G78380	16	254	2563	2.52264	0.69633	0.69633	61.3508
Annotation Cluster 3	Enrichment Score: 1.473229019085023
Category	Term	Count	%	PValue	Genes	List Total	Pop Hits	Pop Total	Fold Enrichment	Bonferroni	Benjamini	FDR
GOTERM_MF_FAT	GO:0050662~coenzyme binding	6	6.66667	0.0119974	AT4G27250, AT1G09510, AT2G21660, AT2G41680, AT3G24170, AT5G06580	56	371	14806	4.2759	0.817656	0.817656	13.2891
INTERPRO	IPR016040:NAD(P)-binding domain	5	5.55556	0.0246587	AT4G27250, AT1G09510, AT2G21660, AT2G30110, AT3G61220	77	303	20885	4.4758	0.982487	0.554678	26.0753
INTERPRO	IPR001509:NAD-dependent epimerase/dehydratase	3	3.33333	0.026202	AT4G27250, AT1G09510, AT2G21660	77	69	20885	11.7928	0.986449	0.51173	27.4784
GOTERM_MF_FAT	GO:0048037~cofactor binding	6	6.66667	0.0447876	AT4G27250, AT1G09510, AT2G21660, AT2G41680, AT3G24170, AT5G06580	56	525	14806	3.02163	0.998437	0.801151	41.8023
GOTERM_MF_FAT	GO:0050660~FAD binding	3	3.33333	0.123967	AT2G41680, AT3G24170, AT5G06580	56	164	14806	4.83645	1	0.930466	79.0612
Annotation Cluster 4	Enrichment Score: 1.2143456018450214
Category	Term	Count	%	PValue	Genes	List Total	Pop Hits	Pop Total	Fold Enrichment	Bonferroni	Benjamini	FDR
GOTERM_BP_FAT	GO:0006575~cellular amino acid derivative metabolic process	5	5.55556	0.0240739	AT1G09510, AT2G21660, AT2G37040, AT3G24170, AT4G16770	56	280	13998	4.46365	0.999281	0.83624	27.7571
GOTERM_CC_FAT	GO:0042579~microbody	3	3.33333	0.0972094	AT2G21660, AT3G24170, AT4G16770	42	177	13779	5.56053	0.999533	0.999533	65.8112
GOTERM_CC_FAT	GO:0005777~peroxisome	3	3.33333	0.0972094	AT2G21660, AT3G24170, AT4G16770	42	177	13779	5.56053	0.999533	0.999533	65.8112
Annotation Cluster 5	Enrichment Score: 1.0591613724589997
Category	Term	Count	%	PValue	Genes	List Total	Pop Hits	Pop Total	Fold Enrichment	Bonferroni	Benjamini	FDR
SP_PIR_KEYWORDS	oxidoreductase	8	8.88889	0.0315929	AT2G41680, AT1G06620, AT3G24170, AT5G43850, AT3G14690, AT3G48320, AT2G24580, AT3G61220	87	932	26538	2.61832	0.944382	0.764165	29.4774
SP_PIR_KEYWORDS	FAD	3	3.33333	0.0388942	AT2G41680, AT3G24170, AT2G24580	87	96	26538	9.53233	0.971855	0.695816	35.051
SP_PIR_KEYWORDS	Flavoprotein	3	3.33333	0.0512996	AT2G41680, AT3G24170, AT2G24580	87	112	26538	8.17057	0.991258	0.694224	43.6112
GOTERM_BP_FAT	GO:0055114~oxidation reduction	8	8.88889	0.181364	AT2G41680, AT1G06620, AT3G24170, AT5G43850, AT3G14690, AT3G48320, AT2G24580, AT3G61220	56	1186	13998	1.6861	1	0.948785	93.0752
GOTERM_MF_FAT	GO:0009055~electron carrier activity	4	4.44444	0.442642	AT2G41680, AT3G24170, AT3G14690, AT3G48320	56	656	14806	1.61215	1	0.986937	99.8998
Annotation Cluster 6	Enrichment Score: 0.8917455219816443
Category	Term	Count	%	PValue	Genes	List Total	Pop Hits	Pop Total	Fold Enrichment	Bonferroni	Benjamini	FDR
GOTERM_MF_FAT	GO:0016879~ligase activity, forming carbon-nitrogen bonds	5	5.55556	0.0404121	AT2G30110, AT2G37040, AT3G61415, AT4G08590, AT3G10160	56	349	14806	3.78786	0.997022	0.856125	38.5737
GOTERM_MF_FAT	GO:0016881~acid-amino acid ligase activity	4	4.44444	0.0958204	AT2G30110, AT3G61415, AT4G08590, AT3G10160	56	294	14806	3.59718	0.999999	0.906247	69.5768
GOTERM_MF_FAT	GO:0004842~ubiquitin-protein ligase activity	3	3.33333	0.258416	AT2G30110, AT3G61415, AT4G08590	56	265	14806	2.99313	1	0.960939	97.0751
GOTERM_MF_FAT	GO:0019787~small conjugating protein ligase activity	3	3.33333	0.27085	AT2G30110, AT3G61415, AT4G08590	56	274	14806	2.89481	1	0.958469	97.6047
Annotation Cluster 7	Enrichment Score: 0.8895503003625602
Category	Term	Count	%	PValue	Genes	List Total	Pop Hits	Pop Total	Fold Enrichment	Bonferroni	Benjamini	FDR
GOTERM_BP_FAT	GO:0033554~cellular response to stress	6	6.66667	0.0255259	AT3G12500, AT2G41680, AT3G24170, AT4G35520, AT1G78380, AT1G12244	56	426	13998	3.52062	0.999538	0.784744	29.1782
GOTERM_BP_FAT	GO:0006281~DNA repair	3	3.33333	0.158824	AT3G24170, AT4G35520, AT1G12244	56	181	13998	4.14305	1	0.951277	90.0505
GOTERM_BP_FAT	GO:0006974~response to DNA damage stimulus	3	3.33333	0.169925	AT3G24170, AT4G35520, AT1G12244	56	189	13998	3.96769	1	0.953715	91.6666
GOTERM_BP_FAT	GO:0006259~DNA metabolic process	3	3.33333	0.401464	AT3G24170, AT4G35520, AT1G12244	56	350	13998	2.14255	1	0.995679	99.8939
Annotation Cluster 8	Enrichment Score: 0.8572548129102014
Category	Term	Count	%	PValue	Genes	List Total	Pop Hits	Pop Total	Fold Enrichment	Bonferroni	Benjamini	FDR
GOTERM_BP_FAT	GO:0046686~response to cadmium ion	5	5.55556	0.039289	AT3G12500, AT2G21660, AT2G30110, AT4G02520, AT1G78380	56	327	13998	3.82208	0.999993	0.817427	41.4208
GOTERM_BP_FAT	GO:0010035~response to inorganic substance	6	6.66667	0.060186	AT3G12500, AT2G21660, AT2G41680, AT2G30110, AT4G02520, AT1G78380	56	540	13998	2.77738	1	0.84175	56.3172
GOTERM_BP_FAT	GO:0010038~response to metal ion	5	5.55556	0.0637403	AT3G12500, AT2G21660, AT2G30110, AT4G02520, AT1G78380	56	384	13998	3.25474	1	0.831072	58.4707
GOTERM_BP_FAT	GO:0009628~response to abiotic stimulus	6	6.66667	0.512029	AT2G21660, AT4G02520, AT3G24170, AT3G07500, AT1G78380, AT4G28556	56	1197	13998	1.25295	1	0.998718	99.993
GOTERM_CC_FAT	GO:0005886~plasma membrane	7	7.77778	0.670271	AT3G12500, AT1G05570, AT2G30110, AT4G02520, AT1G78380, AT4G28556, AT3G61220	42	2228	13779	1.03075	1	0.999757	99.9991
Annotation Cluster 9	Enrichment Score: 0.7140455630280326
Category	Term	Count	%	PValue	Genes	List Total	Pop Hits	Pop Total	Fold Enrichment	Bonferroni	Benjamini	FDR
INTERPRO	IPR012335:Thioredoxin fold	4	4.44444	0.0402874	AT1G17180, AT2G41680, AT4G02520, AT1G78380	77	208	20885	5.21603	0.998721	0.613903	39.2006
GOTERM_BP_FAT	GO:0010035~response to inorganic substance	6	6.66667	0.060186	AT3G12500, AT2G21660, AT2G41680, AT2G30110, AT4G02520, AT1G78380	56	540	13998	2.77738	1	0.84175	56.3172
GOTERM_CC_FAT	GO:0009507~chloroplast	13	14.4444	0.224531	AT2G41680, AT4G31880, AT5G53280, AT5G57180, AT3G22970, AT3G10405, AT5G53450, AT1G71810, AT1G19490, AT2G21660, AT4G02520, AT3G17860, AT1G78380	42	3192	13779	1.33613	1	0.999928	93.0661
GOTERM_CC_FAT	GO:0009536~plastid	13	14.4444	0.24788	AT2G41680, AT4G31880, AT5G53280, AT5G57180, AT3G22970, AT3G10405, AT5G53450, AT1G71810, AT1G19490, AT2G21660, AT4G02520, AT3G17860, AT1G78380	42	3259	13779	1.30866	1	0.999192	94.9693
GOTERM_CC_FAT	GO:0044434~chloroplast part	5	5.55556	0.315181	AT1G71810, AT2G41680, AT5G53280, AT4G02520, AT1G78380	42	954	13779	1.71945	1	0.999174	98.1191
GOTERM_CC_FAT	GO:0044435~plastid part	5	5.55556	0.335863	AT1G71810, AT2G41680, AT5G53280, AT4G02520, AT1G78380	42	984	13779	1.66703	1	0.997843	98.6367
GOTERM_CC_FAT	GO:0009570~chloroplast stroma	3	3.33333	0.356757	AT2G41680, AT4G02520, AT1G78380	42	420	13779	2.34337	1	0.991151	99.0253
GOTERM_CC_FAT	GO:0009532~plastid stroma	3	3.33333	0.380503	AT2G41680, AT4G02520, AT1G78380	42	442	13779	2.22673	1	0.98877	99.3432
Annotation Cluster 10	Enrichment Score: 0.5663153172325683
Category	Term	Count	%	PValue	Genes	List Total	Pop Hits	Pop Total	Fold Enrichment	Bonferroni	Benjamini	FDR
UP_SEQ_FEATURE	splice variant	8	8.88889	0.00624706	AT1G73670, AT2G34830, AT1G71810, AT2G21660, AT5G57180, AT5G14610, AT3G61415, AT4G18010	29	729	8885	3.36219	0.420273	0.420273	6.54848
SP_PIR_KEYWORDS	alternative splicing	9	10	0.0693991	AT1G73670, AT2G34830, AT1G71810, AT2G21660, AT5G57180, AT5G14610, AT3G17860, AT3G61415, AT4G18010	87	1343	26538	2.04416	0.998456	0.726005	54.2716
UP_SEQ_FEATURE	active site:Proton acceptor	5	5.55556	0.0897098	AT1G73670, AT1G71810, AT2G21660, AT3G24170, AT3G61220	29	546	8885	2.80567	0.999719	0.983238	63.7897
GOTERM_BP_FAT	GO:0006796~phosphate metabolic process	9	10	0.122994	AT1G73670, AT5G53450, AT1G71810, AT2G21660, AT1G70740, AT4G18010, AT5G57670, AT5G16480, AT4G17640	56	1273	13998	1.76723	1	0.925621	82.6417
GOTERM_BP_FAT	GO:0006793~phosphorus metabolic process	9	10	0.1234	AT1G73670, AT5G53450, AT1G71810, AT2G21660, AT1G70740, AT4G18010, AT5G57670, AT5G16480, AT4G17640	56	1274	13998	1.76584	1	0.913253	82.7485
GOTERM_MF_FAT	GO:0001883~purine nucleoside binding	14	15.5556	0.133439	AT1G73670, AT1G70740, AT2G41680, AT2G30110, AT3G24170, AT5G24280, AT5G06580, AT5G53450, AT1G71810, AT2G21660, AT5G14610, AT4G35520, AT5G57670, AT3G10160	56	2528	14806	1.4642	1	0.919885	81.5848
GOTERM_MF_FAT	GO:0030554~adenyl nucleotide binding	14	15.5556	0.133439	AT1G73670, AT1G70740, AT2G41680, AT2G30110, AT3G24170, AT5G24280, AT5G06580, AT5G53450, AT1G71810, AT2G21660, AT5G14610, AT4G35520, AT5G57670, AT3G10160	56	2528	14806	1.4642	1	0.919885	81.5848
GOTERM_MF_FAT	GO:0001882~nucleoside binding	14	15.5556	0.135858	AT1G73670, AT1G70740, AT2G41680, AT2G30110, AT3G24170, AT5G24280, AT5G06580, AT5G53450, AT1G71810, AT2G21660, AT5G14610, AT4G35520, AT5G57670, AT3G10160	56	2536	14806	1.45958	1	0.898492	82.183
GOTERM_MF_FAT	GO:0017076~purine nucleotide binding	14	15.5556	0.223373	AT1G73670, AT1G70740, AT2G41680, AT2G30110, AT3G24170, AT5G24280, AT5G06580, AT5G53450, AT1G71810, AT2G21660, AT5G14610, AT4G35520, AT5G57670, AT3G10160	56	2785	14806	1.32908	1	0.971686	94.9534
GOTERM_BP_FAT	GO:0006468~protein amino acid phosphorylation	7	7.77778	0.23859	AT1G73670, AT5G53450, AT1G71810, AT2G21660, AT1G70740, AT5G57670, AT4G17640	56	1065	13998	1.64296	1	0.974774	97.3667
GOTERM_MF_FAT	GO:0005524~ATP binding	12	13.3333	0.244286	AT1G73670, AT5G53450, AT1G71810, AT2G21660, AT1G70740, AT2G30110, AT5G14610, AT5G57670, AT4G35520, AT5G24280, AT3G10160, AT5G06580	56	2340	14806	1.35586	1	0.972409	96.3445
GOTERM_MF_FAT	GO:0032559~adenyl ribonucleotide binding	12	13.3333	0.25692	AT1G73670, AT5G53450, AT1G71810, AT2G21660, AT1G70740, AT2G30110, AT5G14610, AT5G57670, AT4G35520, AT5G24280, AT3G10160, AT5G06580	56	2368	14806	1.33983	1	0.969474	97.0046
INTERPRO	IPR000719:Protein kinase, core	6	6.66667	0.277827	AT1G73670, AT5G53450, AT1G71810, AT2G21660, AT1G70740, AT5G57670	77	970	20885	1.67773	1	0.998628	98.0524
GOTERM_BP_FAT	GO:0016310~phosphorylation	7	7.77778	0.315998	AT1G73670, AT5G53450, AT1G71810, AT2G21660, AT1G70740, AT5G57670, AT4G17640	56	1178	13998	1.48536	1	0.986943	99.3701
GOTERM_MF_FAT	GO:0000166~nucleotide binding	15	16.6667	0.349342	AT1G73670, AT1G70740, AT2G41680, AT2G30110, AT3G24170, AT5G24280, AT5G06580, AT5G04600, AT5G53450, AT1G71810, AT2G21660, AT5G14610, AT5G57670, AT4G35520, AT3G10160	56	3333	14806	1.18989	1	0.977345	99.3763
GOTERM_MF_FAT	GO:0032555~purine ribonucleotide binding	12	13.3333	0.380119	AT1G73670, AT5G53450, AT1G71810, AT2G21660, AT1G70740, AT2G30110, AT5G14610, AT5G57670, AT4G35520, AT5G24280, AT3G10160, AT5G06580	56	2621	14806	1.2105	1	0.98106	99.6481
GOTERM_MF_FAT	GO:0032553~ribonucleotide binding	12	13.3333	0.380119	AT1G73670, AT5G53450, AT1G71810, AT2G21660, AT1G70740, AT2G30110, AT5G14610, AT5G57670, AT4G35520, AT5G24280, AT3G10160, AT5G06580	56	2621	14806	1.2105	1	0.98106	99.6481
UP_SEQ_FEATURE	domain:Protein kinase	3	3.33333	0.392388	AT1G73670, AT1G71810, AT2G21660	29	427	8885	2.15255	1	0.999999	99.5413
GOTERM_MF_FAT	GO:0004672~protein kinase activity	6	6.66667	0.39612	AT1G73670, AT5G53450, AT1G71810, AT2G21660, AT1G70740, AT5G57670	56	1110	14806	1.42915	1	0.980764	99.7417
UP_SEQ_FEATURE	binding site:ATP	3	3.33333	0.42056	AT1G73670, AT1G71810, AT2G21660	29	452	8885	2.03349	1	0.999925	99.7254
UP_SEQ_FEATURE	nucleotide phosphate-binding region:ATP	4	4.44444	0.444931	AT1G73670, AT1G71810, AT2G21660, AT5G14610	29	773	8885	1.5854	1	0.999335	99.8274
INTERPRO	IPR017441:Protein kinase, ATP binding site	4	4.44444	0.484933	AT1G73670, AT1G71810, AT2G21660, AT5G57670	77	715	20885	1.51739	1	0.999993	99.9674
INTERPRO	IPR008271:Serine/threonine protein kinase, active site	4	4.44444	0.534956	AT1G73670, AT2G21660, AT1G70740, AT5G57670	77	770	20885	1.40901	1	0.999996	99.9905
SP_PIR_KEYWORDS	phosphoprotein	4	4.44444	0.545709	AT1G73670, AT3G27530, AT2G21660, AT4G17640	87	879	26538	1.3881	1	0.99121	99.9813
SP_PIR_KEYWORDS	kinase	4	4.44444	0.613093	AT1G73670, AT1G71810, AT2G21660, AT4G17640	87	970	26538	1.25787	1	0.993442	99.9967
SP_PIR_KEYWORDS	atp-binding	6	6.66667	0.660294	AT1G73670, AT1G71810, AT2G21660, AT2G30110, AT5G14610, AT5G57670	87	1716	26538	1.06655	1	0.995476	99.9992
SP_PIR_KEYWORDS	serine/threonine-protein kinase	3	3.33333	0.667028	AT1G73670, AT2G21660, AT5G57670	87	701	26538	1.30543	1	0.994533	99.9994
GOTERM_MF_FAT	GO:0004674~protein serine/threonine kinase activity	4	4.44444	0.71129	AT1G73670, AT2G21660, AT1G70740, AT5G57670	56	975	14806	1.08469	1	0.999843	100
SP_PIR_KEYWORDS	nucleotide-binding	6	6.66667	0.760424	AT1G73670, AT1G71810, AT2G21660, AT2G30110, AT5G14610, AT5G57670	87	1935	26538	0.945843	1	0.997107	100
INTERPRO	IPR017442:Serine/threonine protein kinase-related	3	3.33333	0.80494	AT1G73670, AT1G70740, AT5G57670	77	820	20885	0.992319	1	1	100
Annotation Cluster 11	Enrichment Score: 0.39794453911630767
Category	Term	Count	%	PValue	Genes	List Total	Pop Hits	Pop Total	Fold Enrichment	Bonferroni	Benjamini	FDR
GOTERM_BP_FAT	GO:0032870~cellular response to hormone stimulus	4	4.44444	0.240624	AT3G12500, AT4G02570, AT4G02520, AT4G18010	56	432	13998	2.31448	1	0.971402	97.4591
GOTERM_BP_FAT	GO:0009755~hormone-mediated signaling	4	4.44444	0.240624	AT3G12500, AT4G02570, AT4G02520, AT4G18010	56	432	13998	2.31448	1	0.971402	97.4591
GOTERM_BP_FAT	GO:0007242~intracellular signaling cascade	5	5.55556	0.376704	AT3G12500, AT4G02570, AT3G17860, AT4G02520, AT4G18010	56	790	13998	1.58205	1	0.994484	99.8177
GOTERM_BP_FAT	GO:0010033~response to organic substance	6	6.66667	0.49593	AT3G12500, AT4G02570, AT3G15390, AT3G17860, AT4G02520, AT4G18010	56	1176	13998	1.27533	1	0.998589	99.9893
GOTERM_BP_FAT	GO:0009719~response to endogenous stimulus	5	5.55556	0.539244	AT3G12500, AT4G02570, AT3G17860, AT4G02520, AT4G18010	56	975	13998	1.28187	1	0.999064	99.9968
GOTERM_BP_FAT	GO:0009725~response to hormone stimulus	4	4.44444	0.702181	AT3G12500, AT4G02570, AT4G02520, AT4G18010	56	909	13998	1.09995	1	0.999767	100
Annotation Cluster 12	Enrichment Score: 0.2924887161214084
Category	Term	Count	%	PValue	Genes	List Total	Pop Hits	Pop Total	Fold Enrichment	Bonferroni	Benjamini	FDR
GOTERM_BP_FAT	GO:0009057~macromolecule catabolic process	5	5.55556	0.279434	AT3G12500, AT4G02570, AT2G30110, AT3G61415, AT3G24170	56	682	13998	1.83258	1	0.982673	98.7382
GOTERM_BP_FAT	GO:0006511~ubiquitin-dependent protein catabolic process	3	3.33333	0.29999	AT4G02570, AT2G30110, AT3G61415	56	279	13998	2.68779	1	0.985551	99.1424
SP_PIR_KEYWORDS	ubl conjugation pathway	3	3.33333	0.379758	AT4G02570, AT2G30110, AT3G61415	87	406	26538	2.25395	1	0.986415	99.4462
GOTERM_BP_FAT	GO:0044265~cellular macromolecule catabolic process	4	4.44444	0.409654	AT4G02570, AT2G30110, AT3G61415, AT3G24170	56	589	13998	1.69755	1	0.995473	99.9117
GOTERM_BP_FAT	GO:0019941~modification-dependent protein catabolic process	3	3.33333	0.642176	AT4G02570, AT2G30110, AT3G61415	56	550	13998	1.36344	1	0.999675	99.9999
GOTERM_BP_FAT	GO:0043632~modification-dependent macromolecule catabolic process	3	3.33333	0.642176	AT4G02570, AT2G30110, AT3G61415	56	550	13998	1.36344	1	0.999675	99.9999
GOTERM_BP_FAT	GO:0051603~proteolysis involved in cellular protein catabolic process	3	3.33333	0.647135	AT4G02570, AT2G30110, AT3G61415	56	555	13998	1.35116	1	0.999641	99.9999
GOTERM_BP_FAT	GO:0044257~cellular protein catabolic process	3	3.33333	0.653014	AT4G02570, AT2G30110, AT3G61415	56	561	13998	1.33671	1	0.999614	99.9999
GOTERM_BP_FAT	GO:0030163~protein catabolic process	3	3.33333	0.667382	AT4G02570, AT2G30110, AT3G61415	56	576	13998	1.3019	1	0.999584	100
GOTERM_BP_FAT	GO:0006508~proteolysis	4	4.44444	0.783793	AT5G09640, AT4G02570, AT2G30110, AT3G61415	56	1036	13998	0.965113	1	0.999968	100
Annotation Cluster 13	Enrichment Score: 0.2426476391044954
Category	Term	Count	%	PValue	Genes	List Total	Pop Hits	Pop Total	Fold Enrichment	Bonferroni	Benjamini	FDR
SMART	SM00184:RING	3	3.33333	0.384549	AT3G08020, AT4G08590, AT4G00990	21	508	7691	2.16282	0.999991	0.999991	97.9632
INTERPRO	IPR001841:Zinc finger, RING-type	3	3.33333	0.554952	AT3G08020, AT4G08590, AT4G00990	77	508	20885	1.60177	1	0.999993	99.9944
GOTERM_MF_FAT	GO:0008270~zinc ion binding	5	5.55556	0.876699	AT3G10950, AT1G68190, AT3G08020, AT4G08590, AT4G00990	56	1654	14806	0.799253	1	0.999993	100
Annotation Cluster 14	Enrichment Score: 0.2347072363866729
Category	Term	Count	%	PValue	Genes	List Total	Pop Hits	Pop Total	Fold Enrichment	Bonferroni	Benjamini	FDR
GOTERM_BP_FAT	GO:0015031~protein transport	3	3.33333	0.576267	AT3G27530, AT5G17290, AT5G57180	56	488	13998	1.53667	1	0.999315	99.9989
GOTERM_BP_FAT	GO:0045184~establishment of protein localization	3	3.33333	0.576267	AT3G27530, AT5G17290, AT5G57180	56	488	13998	1.53667	1	0.999315	99.9989
GOTERM_BP_FAT	GO:0008104~protein localization	3	3.33333	0.595156	AT3G27530, AT5G17290, AT5G57180	56	505	13998	1.48494	1	0.999424	99.9994
Annotation Cluster 15	Enrichment Score: 0.2169480953759754
Category	Term	Count	%	PValue	Genes	List Total	Pop Hits	Pop Total	Fold Enrichment	Bonferroni	Benjamini	FDR
GOTERM_MF_FAT	GO:0005506~iron ion binding	5	5.55556	0.282482	AT1G06620, AT5G43850, AT4G16770, AT3G14690, AT3G48320	56	725	14806	1.8234	1	0.95586	98.0192
SP_PIR_KEYWORDS	iron	4	4.44444	0.335602	AT1G06620, AT5G43850, AT3G14690, AT3G48320	87	631	26538	1.93366	1	0.994789	98.8298
SP_PIR_KEYWORDS	metal-binding	8	8.88889	0.472521	AT3G10950, AT1G68190, AT1G06620, AT3G08020, AT5G43850, AT4G08590, AT3G14690, AT3G48320	87	1998	26538	1.22136	1	0.991748	99.905
SP_PIR_KEYWORDS	zinc-finger	4	4.44444	0.512474	AT3G10950, AT1G68190, AT3G08020, AT4G08590	87	837	26538	1.45775	1	0.993082	99.9597
SP_PIR_KEYWORDS	zinc	4	4.44444	0.711327	AT3G10950, AT1G68190, AT3G08020, AT4G08590	87	1124	26538	1.08553	1	0.995131	99.9999
GOTERM_MF_FAT	GO:0046914~transition metal ion binding	10	11.1111	0.718673	AT3G10950, AT1G68190, AT1G06620, AT3G08020, AT5G43850, AT4G08590, AT4G16770, AT3G14690, AT4G00990, AT3G48320	56	2756	14806	0.959335	1	0.9998	100
GOTERM_MF_FAT	GO:0046872~metal ion binding	11	12.2222	0.840156	AT1G01490, AT3G10950, AT1G68190, AT1G06620, AT3G08020, AT5G43850, AT4G08590, AT4G16770, AT3G14690, AT4G00990, AT3G48320	56	3390	14806	0.857912	1	0.999987	100
GOTERM_MF_FAT	GO:0008270~zinc ion binding	5	5.55556	0.876699	AT3G10950, AT1G68190, AT3G08020, AT4G08590, AT4G00990	56	1654	14806	0.799253	1	0.999993	100
GOTERM_MF_FAT	GO:0043169~cation binding	11	12.2222	0.884027	AT1G01490, AT3G10950, AT1G68190, AT1G06620, AT3G08020, AT5G43850, AT4G08590, AT4G16770, AT3G14690, AT4G00990, AT3G48320	56	3564	14806	0.816027	1	0.999987	100
GOTERM_MF_FAT	GO:0043167~ion binding	11	12.2222	0.885795	AT1G01490, AT3G10950, AT1G68190, AT1G06620, AT3G08020, AT5G43850, AT4G08590, AT4G16770, AT3G14690, AT4G00990, AT3G48320	56	3572	14806	0.8142	1	0.999982	100
Annotation Cluster 16	Enrichment Score: 0.1837349816465831
Category	Term	Count	%	PValue	Genes	List Total	Pop Hits	Pop Total	Fold Enrichment	Bonferroni	Benjamini	FDR
UP_SEQ_FEATURE	disulfide bond	4	4.44444	0.421526	AT5G09640, AT3G12500, AT2G21660, AT3G24170	29	746	8885	1.64278	1	0.999643	99.7303
SP_PIR_KEYWORDS	disulfide bond	4	4.44444	0.471363	AT5G09640, AT3G12500, AT2G21660, AT3G24170	87	787	26538	1.55037	1	0.994568	99.9027
SP_PIR_KEYWORDS	signal	3	3.33333	0.960981	AT5G09640, AT3G12500, AT2G21660	87	1518	26538	0.602835	1	0.99998	100
UP_SEQ_FEATURE	signal peptide	3	3.33333	0.964198	AT5G09640, AT3G12500, AT2G21660	29	1515	8885	0.606692	1	1	100
Annotation Cluster 17	Enrichment Score: 0.16354840382862834
Category	Term	Count	%	PValue	Genes	List Total	Pop Hits	Pop Total	Fold Enrichment	Bonferroni	Benjamini	FDR
GOTERM_BP_FAT	GO:0003006~reproductive developmental process	4	4.44444	0.62179	AT2G34830, AT4G02570, AT2G21660, AT4G28556	56	807	13998	1.23898	1	0.999592	99.9998
GOTERM_BP_FAT	GO:0009791~post-embryonic development	4	4.44444	0.658105	AT2G34830, AT4G02570, AT2G21660, AT4G18010	56	851	13998	1.17492	1	0.99958	99.9999
GOTERM_BP_FAT	GO:0048608~reproductive structure development	3	3.33333	0.789617	AT2G34830, AT4G02570, AT2G21660	56	731	13998	1.02585	1	0.999966	100
Annotation Cluster 18	Enrichment Score: 0.13812927641029973
Category	Term	Count	%	PValue	Genes	List Total	Pop Hits	Pop Total	Fold Enrichment	Bonferroni	Benjamini	FDR
UP_SEQ_FEATURE	topological domain:Extracellular	3	3.33333	0.394662	AT1G77990, AT1G05570, AT2G21660	29	429	8885	2.14251	1	0.999982	99.5595
UP_SEQ_FEATURE	topological domain:Cytoplasmic	3	3.33333	0.596728	AT1G77990, AT1G05570, AT2G21660	29	626	8885	1.46827	1	0.999949	99.9945
UP_SEQ_FEATURE	glycosylation site:N-linked (GlcNAc...)	4	4.44444	0.62558	AT1G77990, AT5G09640, AT1G05570, AT2G21660	29	1001	8885	1.22429	1	0.999925	99.9976
SP_PIR_KEYWORDS	glycoprotein	4	4.44444	0.667299	AT1G77990, AT5G09640, AT1G05570, AT2G21660	87	1051	26538	1.16093	1	0.992933	99.9994
GOTERM_CC_FAT	GO:0016021~integral to membrane	6	6.66667	0.803473	AT1G77990, AT1G30890, AT1G05570, AT2G21660, AT4G27860, AT3G48320	42	2193	13779	0.897596	1	0.999962	100
GOTERM_CC_FAT	GO:0031224~intrinsic to membrane	7	7.77778	0.829603	AT1G77990, AT1G30890, AT1G05570, AT2G21660, AT4G27860, AT3G48320, AT4G28556	42	2658	13779	0.863995	1	0.999963	100
UP_SEQ_FEATURE	transmembrane region	4	4.44444	0.923008	AT1G77990, AT1G05570, AT2G21660, AT3G48320	29	1690	8885	0.725158	1	1	100
SP_PIR_KEYWORDS	transmembrane	4	4.44444	0.959236	AT1G77990, AT1G05570, AT2G21660, AT3G48320	87	1973	26538	0.618418	1	0.999985	100
SP_PIR_KEYWORDS	membrane	4	4.44444	0.984599	AT1G77990, AT1G05570, AT2G21660, AT3G48320	87	2340	26538	0.521426	1	0.999999	100
Annotation Cluster 19	Enrichment Score: 0.09540931990877857
Category	Term	Count	%	PValue	Genes	List Total	Pop Hits	Pop Total	Fold Enrichment	Bonferroni	Benjamini	FDR
SP_PIR_KEYWORDS	nucleus	9	10	0.346945	AT2G34830, AT4G02570, AT1G19490, AT5G57180, AT3G17860, AT1G68190, AT3G61415, AT3G24170, AT4G33280	87	2052	26538	1.33787	1	0.985891	99.0298
GOTERM_MF_FAT	GO:0003677~DNA binding	8	8.88889	0.822338	AT2G34830, AT1G19490, AT2G21660, AT1G68190, AT4G35520, AT4G00990, AT1G12244, AT4G33280	56	2436	14806	0.868285	1	0.999984	100
GOTERM_MF_FAT	GO:0030528~transcription regulator activity	6	6.66667	0.85526	AT2G34830, AT1G19490, AT5G57180, AT1G68190, AT4G00990, AT4G33280	56	1913	14806	0.829251	1	0.999988	100
GOTERM_MF_FAT	GO:0003700~transcription factor activity	5	5.55556	0.883841	AT2G34830, AT1G19490, AT1G68190, AT4G00990, AT4G33280	56	1678	14806	0.787821	1	0.999991	100
GOTERM_BP_FAT	GO:0006355~regulation of transcription, DNA-dependent	3	3.33333	0.934788	AT2G34830, AT1G19490, AT4G33280	56	1089	13998	0.688607	1	1	100
GOTERM_BP_FAT	GO:0051252~regulation of RNA metabolic process	3	3.33333	0.936125	AT2G34830, AT1G19490, AT4G33280	56	1095	13998	0.684834	1	1	100
SP_PIR_KEYWORDS	dna-binding	3	3.33333	0.945206	AT2G34830, AT1G19490, AT4G33280	87	1398	26538	0.65458	1	0.999971	100
GOTERM_BP_FAT	GO:0045449~regulation of transcription	5	5.55556	0.96687	AT2G34830, AT1G19490, AT3G17860, AT1G68190, AT4G33280	56	2024	13998	0.617501	1	1	100
Annotation Cluster 20	Enrichment Score: 0.028712420261317793
Category	Term	Count	%	PValue	Genes	List Total	Pop Hits	Pop Total	Fold Enrichment	Bonferroni	Benjamini	FDR
SP_PIR_KEYWORDS	transcription regulation	3	3.33333	0.901357	AT2G34830, AT3G17860, AT4G33280	87	1184	26538	0.772891	1	0.999884	100
SP_PIR_KEYWORDS	Transcription	3	3.33333	0.907787	AT2G34830, AT3G17860, AT4G33280	87	1209	26538	0.756909	1	0.999869	100
GOTERM_BP_FAT	GO:0045449~regulation of transcription	5	5.55556	0.96687	AT2G34830, AT1G19490, AT3G17860, AT1G68190, AT4G33280	56	2024	13998	0.617501	1	1	100
GOTERM_BP_FAT	GO:0006350~transcription	3	3.33333	0.970289	AT2G34830, AT3G17860, AT4G33280	56	1311	13998	0.572001	1	1	100

## Sheet: T12_vs_C12_DEG_DASG_overlap NIR
Gene	Chr	logConc	logFC	P-value	TAIR_ID	Symbol	Description	Chr	Start	End	Strand	Type	ModelReads/MeanDepth	AltReads/IntronReads	Ratio	ModelReads/MeanDepth	AltReads/IntronReads	Ratio	DiffRatio	Isoform	Pvalue
Solyc01g088090.2	SL2.40ch01	-13.3847	2.53145	0	AT5G13800	PPH	pheophytinase	SL2.40ch01	74689672	74690542	-	ES	0	42	0	95	134	0.4	0.4	Solyc01g088090.2.1	2.25358e-09
Solyc01g091360.2	SL2.40ch01	-15.9127	-1.55689	1.02805e-51	AT3G60810	--	--	SL2.40ch01	76760682	76761916	+	ES	1	70	0.01	9	16	0.36	0.35	Solyc01g091360.2.1	1.3149e-05
Solyc01g097920.2	SL2.40ch01	-13.7019	1.16133	2.77811e-129	AT3G59760	OASC	O-acetylserine (thiol) lyase isoform C	SL2.40ch01	80361166	80362254	+	ES	0	62	0	33	117	0.22	0.22	Solyc01g097920.2.1	4.60001e-06
Solyc01g101090.2	SL2.40ch01	-15.4048	-1.08888	2.8398e-36	AT5G15930	PAM1	plant adhesion molecule 1	SL2.40ch01	82702780	82706145	+	ES	0	33	0	7	11	0.38	0.38	Solyc01g101090.2.1	0.000274878
Solyc01g103650.2	SL2.40ch01	-14.0827	-3.00712	0	AT1G34340	--	--	SL2.40ch01	83962830	83963466	+	ES	8	392	0.02	10	27	0.27	0.25	Solyc01g103650.2.1	1.50021e-07
Solyc02g080110.2	SL2.40ch02	-15.5757	1.40164	2.0966e-52	AT4G21215	--	--	SL2.40ch02	38992293	38992656	+	5pMXE	0	16	0	9	11	0.45	0.45	Solyc02g080110.2.1	0.00190561
Solyc02g081340.2	SL2.40ch02	-14.6439	1.70769	2.58794e-145	AT3G03190	GSTF11	glutathione S-transferase F11	SL2.40ch02	39919109	39919559	+	ES	13	17	0.43	16	89	0.15	-0.28	Solyc02g081340.2.1	0.00202399
Solyc02g082430.2	SL2.40ch02	-16.1034	1.81053	3.53078e-60	AT2G17480	MLO8	MILDEW RESISTANCE LOCUS O 8	SL2.40ch02	40697125	40698814	-	ES	0	13	0	12	3	0.8	0.8	Solyc02g082430.2.1	1.53837e-05
Solyc02g091730.1	SL2.40ch02	-15.0288	1.02349	4.06433e-41	AT2G22720	--	--	SL2.40ch02	47555235	47555433	+	3pMXE	9	25	0.26	98	48	0.66	0.4	Solyc02g091730.1.1	2.65669e-05
Solyc03g063600.2	SL2.40ch03	-13.8358	-1.7107	2.29689e-255	AT3G57550	GK-2	GUANYLATE KINAS 2	SL2.40ch03	32562679	32563216	+	ES	144	23	0.86	5	23	0.17	-0.69	Solyc03g063600.2.1	8.61005e-13
Solyc03g079850.2	SL2.40ch03	-16.1691	1.23438	1.25972e-27	AT5G05930	GC1	guanylyl cyclase 1	SL2.40ch03	45201965	45206432	-	ES	0	30	0	14	20	0.41	0.41	Solyc03g079850.2.1	3.21257e-05
Solyc03g083420.2	SL2.40ch03	-13.8046	2.40031	0	AT5G53450	ORG1	OBP3-responsive gene 1	SL2.40ch03	46839120	46839370	+	ES	0	8	0	44	33	0.57	0.57	Solyc03g083420.2.1	0.00198544
Solyc03g113980.2	SL2.40ch03	-15.7482	1.13508	2.8775e-31	AT5G62570	--	--	SL2.40ch03	58090468	58092504	+	ES	0	38	0	6	14	0.28	0.28	Solyc03g113980.2.1	0.00095762
Solyc03g113980.2	SL2.40ch03	-15.7482	1.13508	2.8775e-31	AT5G62570	--	--	SL2.40ch03	58091876	58092504	+	ES	1	36	0.03	9	14	0.39	0.36	Solyc03g113980.2.1	0.000416215
Solyc03g114780.2	SL2.40ch03	-17.2683	2.33244	3.17137e-45	AT5G08110	--	--	SL2.40ch03	58730335	58730814	+	ES	0	11	0	10	15	0.4	0.4	Solyc03g114780.2.1	0.0160459
Solyc03g115920.2	SL2.40ch03	-15.6312	-2.11983	1.52347e-114	AT3G14250	--	--	SL2.40ch03	59549198	59553424	-	3pMXE	0	19	0	20	16	0.55	0.55	Solyc03g115920.2.1	1.74787e-05
Solyc03g119570.1	SL2.40ch03	-17.5171	-1.01684	1.89514e-08	AT1G73875	--	--	SL2.40ch03	62187773	62189079	+	ES	0	18	0	6	1	0.85	0.85	Solyc03g119570.1.1	3.95257e-05
Solyc04g008740.2	SL2.40ch04	-13.2938	1.07746	2.38804e-147	AT5G08570	--	--	SL2.40ch04	2401145	2404154	-	ES	0	156	0	28	83	0.25	0.25	Solyc04g008740.2.1	2.21275e-12
Solyc04g009850.2	SL2.40ch04	-15.1677	1.05098	2.14231e-39	AT1G06620	--	--	SL2.40ch04	3168923	3174638	-	5pMXE	0	54	0	25	6	0.62	0.62	Solyc04g009850.2.1	3.37335e-16
Solyc04g009860.2	SL2.40ch04	-14.2225	1.33407	4.58903e-119	AT1G06620	--	--	SL2.40ch04	3173749	3174638	-	ES	0	34	0	23	83	0.21	0.21	Solyc04g009860.2.1	0.00112167
Solyc04g082420.2	SL2.40ch04	-15.5632	1.34109	1.55606e-48	AT2G30600	--	--	SL2.40ch04	63674662	63675006	-	ES	6	0	1	7	15	0.31	-0.69	Solyc04g082420.2.1	0.00455487
Solyc05g010020.2	SL2.40ch05	-16.2435	-1.04855	1.1659e-19	--	--	--	SL2.40ch05	4226043	4231679	-	5pMXE	0	59	0	7	23	0.2	0.2	Solyc05g010020.2.1	0.00029546
Solyc05g012690.2	SL2.40ch05	-16.2073	1.06334	2.5934e-20	AT1G69380	RRG	RETARDED ROOT GROWTH	SL2.40ch05	5881857	5883195	-	ES	2	9	0.18	18	14	0.56	0.38	Solyc05g012690.2.1	0.0393621
Solyc05g013240.2	SL2.40ch05	-15.231	1.46078	1.1798e-71	--	--	--	SL2.40ch05	6330269	6331623	+	ES	15	10	0.6	70	0	1	0.4	Solyc05g013240.2.1	3.23482e-07
Solyc05g050350.1	SL2.40ch05	-16.3596	-1.25449	2.31494e-25	AT5G53130	CNGC1	cyclic nucleotide gated channel 1	SL2.40ch05	59609901	59610378	-	ES	1	59	0.02	10	0	1	0.98	Solyc05g050350.1.1	2.77284e-11
Solyc05g050350.1	SL2.40ch05	-16.3596	-1.25449	2.31494e-25	AT5G53130	CNGC1	cyclic nucleotide gated channel 1	SL2.40ch05	59609901	59610915	-	ES	0	52	0	7	2	0.77	0.77	Solyc05g050350.1.1	8.25176e-08
Solyc05g052200.2	SL2.40ch05	-16.2262	1.03891	3.4019e-19	AT2G40730	CTEXP	cytoplasmic tRNA export protein	SL2.40ch05	61632902	61633538	+	ES	0	18	0	6	4	0.6	0.6	Solyc05g052200.2.1	0.000557414
Solyc06g009040.2	SL2.40ch06	-20.9399	3.12137	1.85702e-07	AT4G02520	GSTF2	glutathione S-transferase PHI 2	SL2.40ch06	2965897	2976286	+	5pMXE	0	538	0	114	39	0.74	0.74	Solyc06g009040.2.1	3.82264e-97
Solyc06g009270.2	SL2.40ch06	-13.5054	1.28634	9.83207e-181	AT4G30340	DGK7	diacylglycerol kinase 7	SL2.40ch06	3228584	3230330	-	ES	0	50	0	30	118	0.2	0.2	Solyc06g009270.2.1	0.00013077
Solyc06g009290.2	SL2.40ch06	-11.0475	1.56343	0	AT3G62150	PGP21	P-glycoprotein 21	SL2.40ch06	3251118	3252929	-	ES	0	326	0	16	9	0.64	0.64	Solyc06g009290.2.1	1.13941e-21
Solyc06g062560.1	SL2.40ch06	-18.0187	-1.55105	8.61698e-13	AT1G17710	PEPC1	phosphoethanolamine/phosphocholine phosphatase 1	SL2.40ch06	35860137	35864345	+	5pMXE	0	247	0	32	3	0.91	0.91	Solyc06g062560.1.1	4.1891e-39
Solyc06g069470.2	SL2.40ch06	-15.5609	1.39302	2.44824e-52	AT1G74210	GDPD5	glycerophosphodiester phosphodiesterase 5	SL2.40ch06	39614153	39614615	+	ES	0	37	0	21	15	0.58	0.58	Solyc06g069470.2.1	5.13293e-09
Solyc06g084140.2	SL2.40ch06	-15.3438	1.4948	1.56079e-69	AT3G51895	SULTR3;1	sulfate transporter 3;1	SL2.40ch06	45657114	45657705	+	ES	0	7	0	6	6	0.5	0.5	Solyc06g084140.2.1	0.0436017
Solyc07g008550.2	SL2.40ch07	-17.9007	2.94111	9.87755e-47	AT5G50400	PAP27	purple acid phosphatase 27	SL2.40ch07	3497231	3529296	+	3pMXE	0	36	0	6	6	0.5	0.5	Solyc07g008550.2.1	7.52963e-05
Solyc07g025520.2	SL2.40ch07	-15.5566	-1.6252	4.12504e-71	AT4G29590	--	--	SL2.40ch07	28771865	28777527	-	ES	0	158	0	8	24	0.25	0.25	Solyc07g025520.2.1	2.89933e-07
Solyc07g032180.2	SL2.40ch07	-15.2032	5.19389	0	AT4G24160	--	--	SL2.40ch07	35655795	35658421	+	ES	7	7	0.5	103	416	0.19	-0.31	Solyc07g032180.2.1	0.0126758
Solyc07g063260.2	SL2.40ch07	-16.1043	1.26938	1.66696e-30	AT5G53760	MLO11	MILDEW RESISTANCE LOCUS O 11	SL2.40ch07	62998968	63000301	-	ES	1	6	0.14	7	1	0.87	0.73	Solyc07g063260.2.1	0.010101
Solyc08g006430.2	SL2.40ch08	-12.201	-2.17205	0	AT2G24580	--	--	SL2.40ch08	1035219	1036979	+	ES	0	85	0	6	0	1	1	Solyc08g006430.2.1	1.50023e-09
Solyc08g065430.2	SL2.40ch08	-14.0565	-2.66054	0	AT5G56750	NDL1	N-MYC downregulated-like 1	SL2.40ch08	50649692	50651721	-	ES	0	38	0	5	3	0.55	0.55	Solyc08g065430.2.1	4.08534e-05
Solyc08g068570.2	SL2.40ch08	-15.1995	1.42478	8.20435e-70	AT4G32770	VTE1	VITAMIN E DEFICIENT 1	SL2.40ch08	54922358	54922892	+	ES	0	40	0	10	17	0.37	0.37	Solyc08g068570.2.1	3.4018e-05
Solyc08g074280.2	SL2.40ch08	-14.0189	1.06367	9.49833e-88	AT5G24810	--	--	SL2.40ch08	55548956	55552150	-	ES	0	20	0	8	7	0.53	0.53	Solyc08g074280.2.1	0.000273413
Solyc08g077720.2	SL2.40ch08	-14.0841	-1.15568	4.54746e-99	AT3G10950	--	--	SL2.40ch08	58782691	58786368	+	5pMXE	0	1050	0	123	481	0.2	0.2	Solyc08g077720.2.1	2.5496e-58
Solyc08g082650.2	SL2.40ch08	-19.5647	-1.79398	2.18233e-06	AT4G23990	CSLG3	cellulose synthase like G3	SL2.40ch08	62542386	62549426	+	3pMXE	0	89	0	9	0	1	1	Solyc08g082650.2.1	6.35459e-13
Solyc09g011580.2	SL2.40ch09	-13.1897	-2.51227	0	AT3G09270	GSTU8	glutathione S-transferase TAU 8	SL2.40ch09	4859819	4869774	+	3pMXE	0	1341	0	58	143	0.28	0.28	Solyc09g011580.2.1	1.50207e-55
Solyc09g015820.2	SL2.40ch09	-15.629	1.70943	3.59058e-74	AT3G08710	TRX H9	THIOREDOXIN TYPE H 9	SL2.40ch09	11222747	11230227	+	ES	0	64	0	7	22	0.21	0.21	Solyc09g015820.2.1	0.00016475
Solyc09g018780.2	SL2.40ch09	-16.6475	1.1725	1.16145e-18	AT2G26970	--	--	SL2.40ch09	16999670	17001226	+	ES	2	45	0.04	16	47	0.25	0.21	Solyc09g018780.2.1	0.00342328
Solyc09g075850.2	SL2.40ch09	-15.8769	1.25859	9.93452e-35	AT4G14950	KMS1	Killing Me Slowly 1	SL2.40ch09	62983801	62984765	-	ES	0	14	0	6	12	0.33	0.33	Solyc09g075850.2.1	0.0237996
Solyc09g084440.2	SL2.40ch09	-17.3296	6.94101	0	AT2G38870	--	--	SL2.40ch09	64491564	64510683	+	5pMXE	0	143	0	593	1287	0.31	0.31	Solyc09g084440.2.1	3.83533e-23
Solyc09g084470.2	SL2.40ch09	-15.3993	4.51163	0	AT2G38870	--	--	SL2.40ch09	64491564	64530791	+	5pMXE	0	147	0	711	525	0.44	0.44	Solyc09g084470.2.1	8.2312e-51
Solyc09g084470.2	SL2.40ch09	-15.3993	4.51163	0	AT2G38870	--	--	SL2.40ch09	64510285	64530791	+	5pMXE	0	16	0	326	525	0.2	0.2	Solyc09g084470.2.1	0.000901121
Solyc09g089520.2	SL2.40ch09	-17.8202	4.31358	1.14082e-106	AT2G38870	--	--	SL2.40ch09	64555276	64573644	+	5pMXE	0	308	0	29	37	0.3	0.3	Solyc09g089520.2.1	2.93608e-25
Solyc09g089520.2	SL2.40ch09	-17.8202	4.31358	1.14082e-106	AT2G38870	--	--	SL2.40ch09	64566732	64573644	+	5pMXE	0	487	0	29	37	0.3	0.3	Solyc09g089520.2.1	2.41313e-30
Solyc09g091020.2	SL2.40ch09	-15.6628	1.14204	2.81452e-33	AT1G04140	--	--	SL2.40ch09	65715692	65717060	-	3pMXE	0	44	0	9	28	0.24	0.24	Solyc09g091020.2.1	0.000476847
Solyc09g091050.2	SL2.40ch09	-15.3992	1.29216	1.98846e-50	AT4G13550	--	--	SL2.40ch09	65744591	65746010	+	ES	0	18	0	7	25	0.21	0.21	Solyc09g091050.2.1	0.0399635
Solyc10g007340.2	SL2.40ch10	-15.6483	-1.41222	5.5602e-51	AT1G78810	--	--	SL2.40ch10	1733862	1737227	+	ES	0	76	0	20	2	0.9	0.9	Solyc10g007340.2.1	6.75117e-19
Solyc10g012050.2	SL2.40ch10	-16.9037	1.84888	1.2613e-36	AT4G00290	--	--	SL2.40ch10	4379657	4381701	+	ES	2	4	0.33	39	0	1	0.67	Solyc10g012050.2.1	0.000100675
Solyc10g055780.1	SL2.40ch10	-16.9117	-3.71221	1.62938e-147	AT3G12500	PR3	PATHOGENESIS-RELATED 3	SL2.40ch10	52882519	52885785	-	5pMXE	0	1976	0	223	2	0.32	0.32	Solyc10g055780.1.1	2.8345e-308
Solyc10g055780.1	SL2.40ch10	-16.9117	-3.71221	1.62938e-147	AT3G12500	PR3	PATHOGENESIS-RELATED 3	SL2.40ch10	52882519	52892422	-	5pMXE	1	723	0	238	2	0.34	0.34	Solyc10g055780.1.1	2.37574e-226
Solyc10g055780.1	SL2.40ch10	-16.9117	-3.71221	1.62938e-147	AT3G12500	PR3	PATHOGENESIS-RELATED 3	SL2.40ch10	52882519	52911074	-	5pMXE	0	735	0	223	2	0.32	0.32	Solyc10g055780.1.1	8.56158e-221
Solyc10g055800.1	SL2.40ch10	-13.1745	-1.60959	0	AT3G12500	PR3	PATHOGENESIS-RELATED 3	SL2.40ch10	52885938	52892672	-	5pMXE	0	514	0	23	36	0.31	0.31	Solyc10g055800.1.1	2.12936e-25
Solyc10g055800.1	SL2.40ch10	-13.1745	-1.60959	0	AT3G12500	PR3	PATHOGENESIS-RELATED 3	SL2.40ch10	52885938	52911335	-	5pMXE	0	366	0	15	36	0.2	0.2	Solyc10g055800.1.1	2.68358e-15
Solyc10g062340.1	SL2.40ch10	-14.2704	-1.07778	3.38295e-76	AT2G44710	--	--	SL2.40ch10	56745229	56749601	-	ES	0	129	0	11	44	0.2	0.2	Solyc10g062340.1.1	7.91487e-07
Solyc10g076740.1	SL2.40ch10	-16.8987	1.02889	2.07664e-12	AT3G11210	--	--	SL2.40ch10	59008155	59010609	-	ES	0	32	0	14	10	0.58	0.58	Solyc10g076740.1.1	3.37872e-07
Solyc11g006510.1	SL2.40ch11	-15.4703	-1.84793	4.89476e-97	AT5G04830	--	--	SL2.40ch11	1179233	1180336	-	ES	2	259	0.01	5	9	0.35	0.34	Solyc11g006510.1.1	3.14472e-06
Solyc11g006510.1	SL2.40ch11	-15.4703	-1.84793	4.89476e-97	AT5G04830	--	--	SL2.40ch11	1179233	1180669	-	ES	2	150	0.01	7	19	0.26	0.25	Solyc11g006510.1.1	1.93535e-05
Solyc11g008960.1	SL2.40ch11	-14.5259	1.57467	2.6618e-134	AT5G10290	--	--	SL2.40ch11	3114640	3117323	-	ES	0	35	0	6	7	0.46	0.46	Solyc11g008960.1.1	0.000139836
Solyc11g010420.1	SL2.40ch11	-17.8315	1.07955	1.31325e-07	AT5G65400	--	--	SL2.40ch11	3485732	3486665	+	ES	0	12	0	9	4	0.52	0.52	Solyc11g010420.1.1	0.000457666
Solyc11g010420.1	SL2.40ch11	-17.8315	1.07955	1.31325e-07	AT5G65400	--	--	SL2.40ch11	3486535	3487369	+	ES	0	18	0	5	11	0.31	0.31	Solyc11g010420.1.1	0.0156978
Solyc11g011120.1	SL2.40ch11	-16.768	1.24807	2.87173e-19	AT5G37710	--	--	SL2.40ch11	4203733	4207532	+	ES	1	13	0.07	8	6	0.57	0.5	Solyc11g011120.1.1	0.0127536
Solyc11g017190.1	SL2.40ch11	-18.2034	1.19352	1.92717e-07	AT5G44240	ALA2	aminophospholipid ATPase 2	SL2.40ch11	8007281	8012518	+	ES	0	9	0	6	8	0.42	0.42	Solyc11g017190.1.1	0.0480549
Solyc11g018520.1	SL2.40ch11	-18.0935	1.19938	4.95015e-08	AT1G21710	OGG1	8-oxoguanine-DNA glycosylase 1	SL2.40ch11	8633548	8639501	-	3pMXE	0	6	0	16	0	1	1	Solyc11g018520.1.1	1.34025e-05
Solyc11g021060.1	SL2.40ch11	-16.1839	-8.55541	0	--	--	--	SL2.40ch11	13194982	13312750	+	5pMXE	0	137	0	11	1	0.91	0.91	Solyc11g021060.1.1	8.69965e-16
Solyc11g071610.1	SL2.40ch11	-33.6976	32.6369	1.79366e-43	AT2G27150	AtAAO3	--	SL2.40ch11	52116186	52117461	+	ES	0	17	0	5	13	0.27	0.27	Solyc11g071610.1.1	0.0454545
Solyc12g008640.1	SL2.40ch12	-15.804	3.32635	7.69266e-249	AT4G29210	GGT4	gamma-glutamyl transpeptidase 4	SL2.40ch12	2017446	2018451	-	ES	1	9	0.1	24	11	0.61	0.51	Solyc12g008640.1.1	0.00239877
Solyc12g010730.1	SL2.40ch12	-15.6107	1.27432	1.22611e-42	AT4G03420	--	--	SL2.40ch12	3647137	3647767	-	ES	8	4	0.66	4	17	0.19	-0.47	Solyc12g010730.1.1	0.0100424
Solyc12g042700.1	SL2.40ch12	-16.7049	-2.64133	4.15936e-85	AT4G22000	--	--	SL2.40ch12	43507606	43509463	+	5pMXE	0	57	0	7	1	0.87	0.87	Solyc12g042700.1.1	1.14911e-08
Solyc12g044290.1	SL2.40ch12	-16.4385	1.17268	4.74218e-21	AT3G16170	AAE13	acyl activating enzyme 13	SL2.40ch12	44634914	44635647	+	ES	0	15	0	36	31	0.53	0.53	Solyc12g044290.1.1	6.94206e-05
Solyc01g098080.2	SL2.40ch01	-13.5656	1.13067	1.72009e-134	AT5G27950	--	--	SL2.40ch01	80439583	80439698	-	A3SS	0	43	0	20	79	0.2	0.2	Solyc01g098080.2.1	0.000471092
Solyc01g103170.2	SL2.40ch01	-13.5201	2.61953	0	AT4G18530	--	--	SL2.40ch01	83590705	83591049	-	A3SS	8	12	0.4	19	106	0.15	-0.25	Solyc01g103170.2.1	0.0138745
Solyc01g112310.2	SL2.40ch01	-16.3109	1.10599	1.21026e-20	AT4G35440	CLCE	CHLORIDE CHANNEL E	SL2.40ch01	90154416	90156967	+	A3SS	0	14	0	24	9	0.66	0.66	Solyc01g112310.2.1	2.39194e-06
Solyc02g079030.2	SL2.40ch02	-16.024	1.95344	5.85196e-74	AT4G21540	SPHK1	sphingosine kinase 1	SL2.40ch02	38235461	38236319	-	A3SS	1	19	0.05	26	40	0.39	0.34	Solyc02g079030.2.1	0.00264359
Solyc02g080110.2	SL2.40ch02	-15.5757	1.40164	2.0966e-52	AT4G21215	--	--	SL2.40ch02	38992844	38993112	+	A3SS	15	26	0.36	72	34	0.67	0.31	Solyc02g080110.2.1	0.000719316
Solyc02g091030.2	SL2.40ch02	-18.3107	-3.07603	7.23129e-39	AT5G63470	NF-YC4	nuclear factor Y, subunit C4	SL2.40ch02	47051053	47051388	+	A3SS&ES|47051179:47051271	0	22	0	10	0	1	1	Solyc02g091030.2.1	1.55009e-08
Solyc03g122180.2	SL2.40ch03	-15.5761	1.02164	1.184e-28	AT1G17370	UBP1B	oligouridylate binding protein 1B	SL2.40ch03	64151074	64151288	-	A3SS	1	33	0.03	9	27	0.25	0.22	Solyc03g122180.2.1	0.0137998
Solyc04g007470.2	SL2.40ch04	-17.1961	2.22923	1.52789e-43	AT1G68190	BBX27	B-box domain protein 27	SL2.40ch04	1148916	1148992	+	A3SS	0	12	0	29	41	0.41	0.41	Solyc04g007470.2.1	0.00640786
Solyc04g025200.2	SL2.40ch04	-16.6598	1.07393	9.07307e-16	AT1G34320	--	--	SL2.40ch04	18242850	18249636	+	A3SS&ES|18243077:18243146	0	34	0	7	5	0.58	0.58	Solyc04g025200.2.1	1.47969e-05
Solyc04g082410.2	SL2.40ch04	-15.2101	1.5181	2.79348e-78	AT2G30600	--	--	SL2.40ch04	63672454	63672839	-	A3SS	6	38	0.14	20	36	0.35	0.21	Solyc04g082410.2.1	0.0205841
Solyc05g041530.2	SL2.40ch05	-15.3529	-3.25266	0	AT5G25770	--	--	SL2.40ch05	51251994	51252095	+	A3SS	0	91	0	6	2	0.75	0.75	Solyc05g041530.2.1	2.49882e-08
Solyc05g055360.2	SL2.40ch05	-16.9964	1.34256	7.84145e-19	AT3G52240	--	--	SL2.40ch05	64187513	64187970	+	A3SS	0	15	0	11	6	0.64	0.64	Solyc05g055360.2.1	0.000106499
Solyc06g011560.2	SL2.40ch06	-16.3258	-1.17348	7.52458e-23	AT1G10660	--	--	SL2.40ch06	8116328	8116414	+	A3SS	0	14	0	6	0	1	1	Solyc06g011560.2.1	2.57998e-05
Solyc07g045030.2	SL2.40ch07	-17.3643	1.42	1.32729e-16	AT2G43000	NAC042	NAC domain containing protein 42	SL2.40ch07	55436456	55439395	+	A3SS	0	12	0	17	0	1	1	Solyc07g045030.2.1	1.92693e-08
Solyc08g074280.2	SL2.40ch08	-14.0189	1.06367	9.49833e-88	AT5G24810	--	--	SL2.40ch08	55548749	55548828	-	A3SS	0	14	0	14	30	0.31	0.31	Solyc08g074280.2.1	0.0136518
Solyc08g076900.2	SL2.40ch08	-14.5694	1.8287	8.38975e-175	--	--	--	SL2.40ch08	57994218	57994420	+	A3SS	1	23	0.04	5	5	0.38	0.34	Solyc08g076900.2.1	0.00465312
Solyc08g078060.2	SL2.40ch08	-14.0504	-1.06002	1.30425e-85	AT5G61630	--	--	SL2.40ch08	59078722	59079890	-	A3SS	4	5	0.36	17	2	0.85	0.49	Solyc08g078060.2.1	0.0195754
Solyc09g005730.2	SL2.40ch09	-15.6081	-1.08021	2.5741e-31	AT5G02580	--	--	SL2.40ch09	504158	504334	+	A3SS	5	11	0.25	31	9	0.77	0.52	Solyc09g005730.2.1	0.00188783
Solyc09g074550.2	SL2.40ch09	-15.971	1.23332	9.66887e-32	AT4G15620	--	--	SL2.40ch09	61869600	61870271	+	A3SS	0	18	0	14	48	0.22	0.22	Solyc09g074550.2.1	0.031668
Solyc09g082630.2	SL2.40ch09	-12.4736	-2.82738	0	AT5G43850	ATARD4	--	SL2.40ch09	63746389	63746499	+	A3SS	6	444	0.01	35	1	0.97	0.96	Solyc09g082630.2.1	5.37306e-46
Solyc10g085600.1	SL2.40ch10	-18.1276	1.57594	1.43039e-12	AT2G36370	--	--	SL2.40ch10	64050421	64050521	-	A3SS	0	4	0	6	0	0.85	0.85	Solyc10g085600.1.1	0.0047619
Solyc10g085620.1	SL2.40ch10	-14.2846	1.47237	1.3689e-138	AT5G18240	MYR1	myb-related protein 1	SL2.40ch10	64063687	64064072	-	A3SS	22	26	0.44	82	34	0.7	0.26	Solyc10g085620.1.1	0.00410885
Solyc12g013980.1	SL2.40ch12	-17.5184	2.29847	7.03485e-37	AT3G58640	--	--	SL2.40ch12	4818728	4820168	+	A3SS	0	8	0	5	0	1	1	Solyc12g013980.1.1	0.000777001
Solyc01g009450.2	SL2.40ch01	-14.9216	-1.24383	9.00233e-65	AT3G03420	--	--	SL2.40ch01	3680987	3681619	-	A5SS	19	18	0.51	20	0	1	0.49	Solyc01g009450.2.1	6.55965e-05
Solyc01g058020.2	SL2.40ch01	-19.1325	1.12137	0.000705341	AT3G05820	INVH	invertase H	SL2.40ch01	57858609	57858948	+	A5SS&ES|57858747:57858795	0	14	0	11	8	0.57	0.57	Solyc01g058020.2.1	0.000490682
Solyc01g067750.2	SL2.40ch01	-13.9646	1.09733	1.21346e-96	AT3G06350	MEE32	MATERNAL EFFECT EMBRYO ARREST 32	SL2.40ch01	69085305	69090323	+	A5SS	0	16	0	7	21	0.25	0.25	Solyc01g067750.2.1	0.0370481
Solyc01g087620.2	SL2.40ch01	-12.0183	-1.76587	0	--	--	--	SL2.40ch01	74339319	74342388	+	A5SS	27	357	0.07	54	0	1	0.93	Solyc01g087620.2.1	3.69064e-49
Solyc01g088100.2	SL2.40ch01	-14.2209	-1.20744	2.9296e-98	AT3G51950	--	--	SL2.40ch01	74724487	74724877	+	A5SS	0	39	0	8	27	0.22	0.22	Solyc01g088100.2.1	0.00156161
Solyc03g113910.2	SL2.40ch03	-17.4626	-1.03329	6.1514e-09	AT5G14920	--	--	SL2.40ch03	58002202	58002462	+	A5SS	0	25	0	13	0	1	1	Solyc03g113910.2.1	1.84674e-10
Solyc04g005510.2	SL2.40ch04	-16.947	-3.69454	1.06268e-142	AT1G13950	ELF5A-1	eukaryotic elongation factor 5A-1	SL2.40ch04	342904	343704	+	A5SS	7	33	0.17	8	7	0.53	0.36	Solyc04g005510.2.1	0.0152536
Solyc05g012230.2	SL2.40ch05	-15.1146	-1.4268	1.55537e-74	AT5G61040	--	--	SL2.40ch05	5507617	5508255	-	A5SS	0	17	0	8	10	0.44	0.44	Solyc05g012230.2.1	0.0028921
Solyc05g055940.2	SL2.40ch05	-12.7531	1.62763	0	AT5G29000	PHL1	PHR1-like 1	SL2.40ch05	64522886	64523016	+	A5SS	0	40	0	40	101	0.27	0.27	Solyc05g055940.2.1	1.71872e-05
Solyc06g009390.2	SL2.40ch06	-16.704	1.2532	2.72582e-20	AT3G62260	--	--	SL2.40ch06	3314180	3315649	-	A5SS	0	14	0	15	32	0.31	0.31	Solyc06g009390.2.1	0.01366
Solyc06g062860.2	SL2.40ch06	-15.6607	1.33994	2.52998e-45	AT3G14010	CID4	CTC-interacting domain 4	SL2.40ch06	36055955	36056020	-	A5SS	0	5	0	14	9	0.6	0.6	Solyc06g062860.2.1	0.0407407
Solyc06g074720.2	SL2.40ch06	-12.9871	-1.56628	0	AT5G04600	--	--	SL2.40ch06	42639142	42639218	+	A5SS	0	22	0	10	4	0.71	0.71	Solyc06g074720.2.1	3.93805e-06
Solyc07g006920.2	SL2.40ch07	-17.0184	-1.57855	1.38565e-25	AT5G20590	TBL5	TRICHOME BIREFRINGENCE-LIKE 5	SL2.40ch07	1767143	1767975	-	A5SS	16	0	1	2	7	0.22	-0.78	Solyc07g006920.2.1	7.48908e-05
Solyc07g063240.2	SL2.40ch07	-13.0623	1.21712	4.74723e-220	AT3G15390	SDE5	silencing defective 5	SL2.40ch07	62984139	62984235	-	A5SS	0	50	0	13	44	0.22	0.22	Solyc07g063240.2.1	0.000154749
Solyc08g005680.2	SL2.40ch08	-15.1641	1.91414	1.54404e-127	AT5G58770	cPT4	cis-prenyltransferase 4	SL2.40ch08	533125	556932	+	A5SS&ES|555803:555858	0	18	0	20	17	0.54	0.54	Solyc08g005680.2.1	4.63038e-05
Solyc09g075860.2	SL2.40ch09	-13.184	1.26704	4.92265e-219	AT3G22400	LOX5	--	SL2.40ch09	63006153	63006282	+	A5SS	2	11	0.15	8	4	0.61	0.46	Solyc09g075860.2.1	0.0154193
Solyc11g044900.1	SL2.40ch11	-15.009	1.82832	1.23497e-129	AT3G45750	--	--	SL2.40ch11	36343213	36344470	+	A5SS	1	18	0.05	43	22	0.64	0.59	Solyc11g044900.1.1	1.97641e-06
Solyc11g069260.1	SL2.40ch11	-17.3268	-2.18606	1.14088e-38	AT4G33460	EMB2751	embryo defective 2751	SL2.40ch11	50972440	50972514	-	A5SS	0	42	0	5	9	0.35	0.35	Solyc11g069260.1.1	0.000524109
Solyc01g086950.2	SL2.40ch01	-16.5053	-1.00924	1.65527e-15	AT5G08430	--	--	SL2.40ch01	73626681	73627570	+	ES	12	31	0.27	1	31	0.03	-0.24	Solyc01g086950.2.1	0.0051657
Solyc01g088100.2	SL2.40ch01	-14.2209	-1.20744	2.9296e-98	AT3G51950	--	--	SL2.40ch01	74724202	74724877	+	ES	23	21	0.47	0	65	0	-0.47	Solyc01g088100.2.1	8.73035e-12
Solyc01g090880.2	SL2.40ch01	-15.2449	-4.20918	0	AT1G12244	--	--	SL2.40ch01	76351310	76352174	-	ES	93	174	0.34	1	29	0.03	-0.31	Solyc01g090880.2.1	0.00012453
Solyc01g096180.2	SL2.40ch01	-15.3016	-1.28043	2.62424e-53	AT3G61860	RSP31	arginine/serine-rich splicing factor 31	SL2.40ch01	79035300	79035756	-	ES	29	41	0.41	3	86	0.03	-0.38	Solyc01g096180.2.1	1.71376e-09
Solyc01g103650.2	SL2.40ch01	-14.0827	-3.00712	0	AT1G34340	--	--	SL2.40ch01	83962125	83962774	+	ES	12	5	0.7	0	11	0	-0.7	Solyc01g103650.2.1	0.000253141
Solyc01g103660.2	SL2.40ch01	-17.4602	-2.56312	2.81356e-48	AT1G34340	--	--	SL2.40ch01	83975043	83976182	+	ES	9	0	1	0	6	0	-1	Solyc01g103660.2.1	0.0001998
Solyc01g105360.2	SL2.40ch01	-13.6635	-2.59014	0	AT1G22360	UGT85A2	UDP-glucosyl transferase 85A2	SL2.40ch01	85314566	85318883	-	5pMXE	11	30	0.26	0	17	0	-0.26	Solyc01g105360.2.1	0.0237551
Solyc02g062640.2	SL2.40ch02	-15.6725	-2.35233	1.91061e-136	AT2G18250	COAD	4-phosphopantetheine adenylyltransferase	SL2.40ch02	28966796	28967661	+	ES	34	85	0.27	0	64	0	-0.27	Solyc02g062640.2.1	1.1083e-07
Solyc02g067120.2	SL2.40ch02	-14.694	-1.37048	1.5971e-91	AT5G39530	--	--	SL2.40ch02	31920591	31922333	-	ES	17	32	0.3	1	126	0.01	-0.29	Solyc02g067120.2.1	5.01803e-10
Solyc02g069250.2	SL2.40ch02	-14.9384	1.64148	1.10623e-109	AT4G39330	CAD9	cinnamyl alcohol dehydrogenase 9	SL2.40ch02	33766670	33767364	-	ES	8	6	0.57	1	179	0.01	-0.56	Solyc02g069250.2.1	6.10626e-10
Solyc02g081030.2	SL2.40ch02	-13.5694	-1.42814	5.53e-214	AT4G22120	--	--	SL2.40ch02	39671134	39672689	-	ES	5	3	0.62	0	17	0	-0.62	Solyc02g081030.2.1	0.00105402
Solyc03g006030.2	SL2.40ch03	-15.8606	-1.45706	5.01763e-47	AT4G20140	GSO1	GASSHO1	SL2.40ch03	712623	714791	-	ES	50	2	0.96	0	45	0	-0.96	Solyc03g006030.2.1	1.08429e-25
Solyc03g007230.2	SL2.40ch03	-14.5048	-1.86111	1.39262e-190	AT3G11410	PP2CA	protein phosphatase 2CA	SL2.40ch03	1793136	1794349	+	ES	16	7	0.64	0	12	0	-0.64	Solyc03g007230.2.1	6.25656e-05
Solyc03g063600.2	SL2.40ch03	-13.8358	-1.7107	2.29689e-255	AT3G57550	GK-2	GUANYLATE KINAS 2	SL2.40ch03	32565035	32565321	+	ES	17	40	0.29	3	70	0.04	-0.25	Solyc03g063600.2.1	5.96231e-05
Solyc03g097280.2	SL2.40ch03	-14.5726	-1.05473	1.23908e-59	AT5G17930	--	--	SL2.40ch03	53038977	53040645	+	5pMXE	20	12	0.6	1	12	0.08	-0.52	Solyc03g097280.2.1	0.000911446
Solyc03g110870.2	SL2.40ch03	-17.178	-1.28642	1.30197e-15	--	--	--	SL2.40ch03	55653364	55655302	-	5pMXE	8	0	1	0	282	0	-1	Solyc03g110870.2.1	8.88453e-16
Solyc03g113430.2	SL2.40ch03	-14.5452	-1.33704	3.41023e-96	AT5G62680	GTR2	GLUCOSINOLATE TRANSPORTER-2	SL2.40ch03	57628620	57629654	-	ES	14	2	0.87	0	87	0	-0.87	Solyc03g113430.2.1	1.7439e-15
Solyc04g017690.2	SL2.40ch04	-13.9643	2.78841	0	AT2G41430	LSR1	LIGHT STRESS-REGULATED 1	SL2.40ch04	7762722	7763850	-	5pMXE	5	0	1	0	186	0	-1	Solyc04g017690.2.1	4.9766e-10
Solyc04g053130.2	SL2.40ch04	-14.1121	-1.984	5.31936e-284	AT2G21970	2014-09-02	stress enhanced protein 2	SL2.40ch04	50872767	50874853	-	3pMXE	129	251	0.33	0	97	0	-0.33	Solyc04g053130.2.1	9.21231e-16
Solyc04g071330.2	SL2.40ch04	-17.9362	-1.46053	4.64257e-12	AT5G37290	--	--	SL2.40ch04	55854878	55857529	+	5pMXE	16	0	0.55	0	3	0	-0.55	Solyc04g071330.2.1	0.00103199
Solyc04g072740.2	SL2.40ch04	-13.406	-1.06231	1.98637e-133	AT1G77990	SULTR2;2	SULPHATE TRANSPORTER 2;2	SL2.40ch04	57304966	57305214	-	ES	5	7	0.41	0	13	0	-0.41	Solyc04g072740.2.1	0.0149068
Solyc04g078840.2	SL2.40ch04	-12.6948	-1.13428	4.19496e-247	AT1G45249	ATAREB1	--	SL2.40ch04	61097229	61097751	-	5pMXE	11	22	0.33	3	33	0.08	-0.25	Solyc04g078840.2.1	0.0153152
Solyc05g055850.2	SL2.40ch05	-15.1249	-1.2989	1.02262e-61	AT2G48070	RPH1	RESISTANCE TO PHYTOPHTHORA 1	SL2.40ch05	64475662	64476358	+	ES	8	7	0.53	0	18	0	-0.53	Solyc05g055850.2.1	0.000463478
Solyc06g074720.2	SL2.40ch06	-12.9871	-1.56628	0	AT5G04600	--	--	SL2.40ch06	42640023	42641968	+	ES	8	25	0.24	0	196	0	-0.24	Solyc06g074720.2.1	8.3762e-08
Solyc07g032220.2	SL2.40ch07	-17.565	-2.56728	2.74031e-45	--	--	--	SL2.40ch07	35815606	35825624	+	5pMXE	17	3	0.85	0	20	0	-0.85	Solyc07g032220.2.1	2.56952e-08
Solyc07g063240.2	SL2.40ch07	-13.0623	1.21712	4.74723e-220	AT3G15390	SDE5	silencing defective 5	SL2.40ch07	62982200	62983682	-	ES	26	84	0.23	9	590	0.02	-0.21	Solyc07g063240.2.1	1.31469e-15
Solyc08g015870.2	SL2.40ch08	-13.4136	-1.05824	1.7469e-131	AT4G02600	MLO1	--	SL2.40ch08	6074632	6076128	-	ES	52	20	0.67	0	293	0	-0.67	Solyc08g015870.2.1	6.59643e-47
Solyc08g015870.2	SL2.40ch08	-13.4136	-1.05824	1.7469e-131	AT4G02600	MLO1	--	SL2.40ch08	6076369	6077051	-	ES	8	26	0.23	0	47	0	-0.23	Solyc08g015870.2.1	0.000564484
Solyc08g043140.2	SL2.40ch08	-16.6698	-1.92085	2.01717e-46	AT3G07940	--	--	SL2.40ch08	29872386	29872980	-	ES	7	7	0.5	0	8	0	-0.5	Solyc08g043140.2.1	0.0224693
Solyc08g065430.2	SL2.40ch08	-14.0565	-2.66054	0	AT5G56750	NDL1	N-MYC downregulated-like 1	SL2.40ch08	50649483	50651721	-	ES	16	12	0.57	0	16	0	-0.57	Solyc08g065430.2.1	7.75161e-05
Solyc08g077970.2	SL2.40ch08	-16.7161	-1.55551	3.94063e-30	AT4G17010	--	--	SL2.40ch08	59030815	59033160	-	ES	19	35	0.35	0	46	0	-0.35	Solyc08g077970.2.1	2.56932e-06
Solyc08g082650.2	SL2.40ch08	-19.5647	-1.79398	2.18233e-06	AT4G23990	CSLG3	cellulose synthase like G3	SL2.40ch08	62542386	62544189	+	3pMXE	22	0	1	0	9	0	-1	Solyc08g082650.2.1	4.9603e-08
Solyc09g091150.2	SL2.40ch09	-18.7972	-2.33395	8.27709e-17	--	--	--	SL2.40ch09	65838310	65841583	+	3pMXE	5	1	0.41	0	16	0	-0.41	Solyc09g091150.2.1	0.000227842
Solyc10g007340.2	SL2.40ch10	-15.6483	-1.41222	5.5602e-51	AT1G78810	--	--	SL2.40ch10	1735137	1737227	+	ES	19	6	0.76	0	20	0	-0.76	Solyc10g007340.2.1	7.4587e-08
Solyc10g009530.2	SL2.40ch10	-17.9312	-2.31704	1.09229e-28	AT4G27250	--	--	SL2.40ch10	3664682	3672399	+	3pMXE	11	0	0.23	0	50	0	-0.23	Solyc10g009530.2.1	2.39181e-12
Solyc11g006510.1	SL2.40ch11	-15.4703	-1.84793	4.89476e-97	AT5G04830	--	--	SL2.40ch11	1179650	1180669	-	ES	10	21	0.3	0	35	0	-0.3	Solyc11g006510.1.1	0.000210219
Solyc11g008960.1	SL2.40ch11	-14.5259	1.57467	2.6618e-134	AT5G10290	--	--	SL2.40ch11	3115223	3116215	-	ES	5	0	0.29	0	35	0	-0.29	Solyc11g008960.1.1	1.51974e-06
Solyc11g012690.1	SL2.40ch11	-14.982	1.054	4.99897e-45	AT5G50740	--	--	SL2.40ch11	5460041	5461172	+	ES	13	21	0.36	1	215	0	-0.36	Solyc11g012690.1.1	6.84315e-12
Solyc11g039650.1	SL2.40ch11	-12.8403	1.00971	5.60931e-177	AT1G59610	DRP2B	Dynamin related protein 2B	SL2.40ch11	25104851	25106305	+	ES	48	102	0.32	0	622	0	-0.32	Solyc11g039650.1.1	6.55139e-38
Solyc11g040150.1	SL2.40ch11	-14.6802	1.32101	1.38986e-85	AT5G47900	--	--	SL2.40ch11	28612542	28613696	-	ES	8	19	0.29	10	193	0.05	-0.24	Solyc11g040150.1.1	0.000253591
Solyc12g013690.1	SL2.40ch12	-16.0076	1.4364	3.19764e-41	AT5G05320	--	--	SL2.40ch12	4533048	4533707	-	ES	5	2	0.71	0	27	0	-0.71	Solyc12g013690.1.1	7.54701e-05
Solyc12g096780.1	SL2.40ch12	-15.631	-2.86852	9.2863e-210	AT3G45770	--	--	SL2.40ch12	63899712	63900832	+	ES	10	38	0.2	0	53	0	-0.2	Solyc12g096780.1.1	0.00034044
Solyc12g099780.1	SL2.40ch12	-19.3308	-1.79271	7.83662e-08	AT5G19473	--	--	SL2.40ch12	65128187	65135747	-	5pMXE	5	0	1	0	20	0	-1	Solyc12g099780.1.1	1.88218e-05
Solyc03g096800.2	SL2.40ch03	-12.9755	1.5353	0	AT4G27860	MEB1	MEMBRANE OF ER BODY 1	SL2.40ch03	52601702	52601833	+	cassetteExon	28	50	0.35	0	19	0	-0.35	Solyc03g096800.2.1	0.00120362
Solyc06g061050.2	SL2.40ch06	-14.7638	-1.67383	2.9033e-129	AT1G32370	TTM1	--	SL2.40ch06	35477769	35480956	-	cassetteExon	8	0	1	0	9	0	-1	Solyc06g061050.2.1	4.11353e-05
Solyc01g100840.2	SL2.40ch01	-18.124	-1.50541	2.10601e-11	AT5G02280	--	--	SL2.40ch01	82516193	82516806	-	A3SS	9	0	1	0	4	0	-1	Solyc01g100840.2.1	0.0013986
Solyc02g031920.2	SL2.40ch02	-17.0086	-5.68015	0	AT1G78780	--	--	SL2.40ch02	17888218	17888313	+	A3SS	358	26	0.93	1	6	0.14	-0.79	Solyc02g031920.2.1	1.25151e-06
Solyc02g089120.2	SL2.40ch02	-15.1862	-2.31667	6.3226e-185	AT5G60920	COB	COBRA	SL2.40ch02	45587039	45587235	+	A3SS	15	36	0.29	0	27	0	-0.29	Solyc02g089120.2.1	0.000818997
Solyc04g025200.2	SL2.40ch04	-16.6598	1.07393	9.07307e-16	AT1G34320	--	--	SL2.40ch04	18243146	18249636	+	A3SS	9	0	1	1	7	0.12	-0.88	Solyc04g025200.2.1	0.000411353
Solyc04g071120.2	SL2.40ch04	-16.2707	1.24498	1.70417e-26	AT4G38470	STY46	serine/threonine/tyrosine kinase 46	SL2.40ch04	55624826	55628396	-	A3SS	6	5	0.5	2	20	0.09	-0.41	Solyc04g071120.2.1	0.00822139
Solyc05g013130.2	SL2.40ch05	-15.0498	-1.01558	4.0299e-40	AT1G26690	--	--	SL2.40ch05	6224211	6224448	-	A3SS	42	126	0.25	0	100	0	-0.25	Solyc05g013130.2.1	3.64563e-10
Solyc06g011530.2	SL2.40ch06	-17.6068	1.74286	1.45783e-20	AT2G26800	--	--	SL2.40ch06	8021813	8022452	+	A3SS	5	1	0.83	0	34	0	-0.83	Solyc06g011530.2.1	9.11843e-06
Solyc09g018370.2	SL2.40ch09	-15.4249	1.32409	6.68871e-52	AT5G27970	--	--	SL2.40ch09	14540874	14543352	+	A3SS	6	5	0.54	0	23	0	-0.54	Solyc09g018370.2.1	0.000343519
Solyc10g009530.2	SL2.40ch10	-17.9312	-2.31704	1.09229e-28	AT4G27250	--	--	SL2.40ch10	3664682	3665055	+	A3SS	16	0	0.34	0	10	0	-0.34	Solyc10g009530.2.1	1.88262e-07
Solyc10g009530.2	SL2.40ch10	-17.9312	-2.31704	1.09229e-28	AT4G27250	--	--	SL2.40ch10	3664682	3667515	+	A3SS	14	0	0.3	0	159	0	-0.3	Solyc10g009530.2.1	6.95652e-21
Solyc10g062340.1	SL2.40ch10	-14.2704	-1.07778	3.38295e-76	AT2G44710	--	--	SL2.40ch10	56743933	56744025	-	A3SS	16	52	0.23	1	62	0.02	-0.21	Solyc10g062340.1.1	0.000131363
Solyc11g020300.1	SL2.40ch11	-15.6142	1.04894	2.61582e-29	AT5G16620	TIC40	translocon at the inner envelope membrane of chloroplasts 40	SL2.40ch11	10729910	10730571	-	A3SS	7	16	0.3	0	61	0	-0.3	Solyc11g020300.1.1	5.41261e-05
Solyc12g095760.1	SL2.40ch12	-14.8128	1.67836	7.6517e-125	AT1G76550	--	--	SL2.40ch12	63233021	63233487	-	A3SS	8	5	0.61	2	30	0.06	-0.55	Solyc12g095760.1.1	0.00020736
Solyc01g010430.2	SL2.40ch01	-13.2779	1.43773	7.30789e-264	AT3G28630	--	--	SL2.40ch01	5341587	5342031	+	A5SS	29	0	1	0	211	0	-1	Solyc01g010430.2.1	4.85328e-38
Solyc01g095470.2	SL2.40ch01	-15.1208	-1.87298	2.3172e-126	AT3G61610	--	--	SL2.40ch01	78476958	78477423	+	A5SS	9	22	0.23	0	14	0	-0.23	Solyc01g095470.2.1	0.0398906
Solyc02g085000.2	SL2.40ch02	-12.9189	-1.45726	0	AT3G50910	--	--	SL2.40ch02	42614911	42615397	-	A5SS	24	12	0.66	0	11	0	-0.66	Solyc02g085000.2.1	7.76292e-05
Solyc03g114640.2	SL2.40ch03	-14.5908	1.43	3.71626e-106	AT1G73990	SPPA1	--	SL2.40ch03	58623750	58623864	+	A5SS	5	18	0.21	0	51	0	-0.21	Solyc03g114640.2.1	0.00208886
Solyc03g115020.2	SL2.40ch03	-13.8508	-1.6901	1.00294e-246	AT5G08050	--	--	SL2.40ch03	58930812	58931166	-	A5SS	154	5	0.88	0	4	0	-0.88	Solyc03g115020.2.1	4.44563e-06
Solyc04g051820.2	SL2.40ch04	-13.2002	-2.12701	0	AT5G09960	--	--	SL2.40ch04	50280560	50280690	+	A5SS	30	67	0.3	0	43	0	-0.3	Solyc04g051820.2.1	3.63395e-06
Solyc04g077120.2	SL2.40ch04	-14.1748	-1.27577	3.18494e-113	AT4G08170	--	--	SL2.40ch04	59666720	59667367	+	A5SS	13	27	0.26	0	20	0	-0.26	Solyc04g077120.2.1	0.00270856
Solyc05g048810.2	SL2.40ch05	-17.2937	-2.42201	3.96915e-48	AT1G01760	--	--	SL2.40ch05	58644585	58644677	-	A5SS	10	0	1	0	4	0	-1	Solyc05g048810.2.1	0.000999001
Solyc06g053620.2	SL2.40ch06	-16.4996	-1.31445	1.90299e-25	AT1G08650	PPCK1	phosphoenolpyruvate carboxylase kinase 1	SL2.40ch06	32943588	32943677	-	A5SS	7	5	0.36	0	6	0	-0.36	Solyc06g053620.2.1	0.0377074
Solyc06g074720.2	SL2.40ch06	-12.9871	-1.56628	0	AT5G04600	--	--	SL2.40ch06	42639128	42639218	+	A5SS	14	7	0.63	0	14	0	-0.63	Solyc06g074720.2.1	5.84859e-05
Solyc07g064600.2	SL2.40ch07	-11.6739	1.28721	0	AT3G20390	--	--	SL2.40ch07	63897080	63897646	-	A5SS	127	432	0.22	0	1952	0	-0.22	Solyc07g064600.2.1	6.3373e-89
Solyc08g005580.2	SL2.40ch08	-15.9037	1.34405	1.18154e-38	AT1G31770	ABCG14	ATP-binding cassette G14	SL2.40ch08	440249	440384	+	A5SS	5	0	1	0	16	0	-1	Solyc08g005580.2.1	4.91425e-05
Solyc10g008790.2	SL2.40ch10	-16.1338	-1.1397	1.30663e-24	AT3G15050	IQD10	IQ-domain 10	SL2.40ch10	2863189	2863418	-	A5SS	8	1	0.8	0	10	0	-0.8	Solyc10g008790.2.1	0.000119076
Solyc10g081490.1	SL2.40ch10	-17.9589	2.16444	6.19837e-25	AT1G08810	MYB60	myb domain protein 60	SL2.40ch10	61867196	61867431	+	A5SS	5	7	0.41	0	41	0	-0.41	Solyc10g081490.1.1	0.000275988

## Sheet: T12_vs_C12_DEG_DASG_overlap IR
Gene	Chr	logConc	logFC	P-value	TAIR_ID	Symbol	Description	chromosome	start	end	strand	AStype	sample1_average depth	sample1_model_reads	sample1_ratio	sample2_average depth	sample2_model_reads	sample2_ratio	sample2_vs_sample1_diff	isoform	pvalue
Solyc01g100230.2	SL2.40ch01	-13.2077	-3.16646	0	AT1G56300	--	--	SL2.40ch01	82043456	82043582	-	IntronR	31.57	16	0.663654	9.77	15	0.394429	-0.269225	Solyc01g100230.2.1	0.045214
Solyc03g034440.2	SL2.40ch03	-13.927	-1.43642	1.6216e-169	AT1G77840	--	--	SL2.40ch03	10676154	10676245	+	IntronR	99.52	37	0.728977	12.73	0	1	0.271023	Solyc03g034440.2.1	0.0386342
Solyc03g063600.2	SL2.40ch03	-13.8358	-1.7107	2.29689e-255	AT3G57550	GK-2	GUANYLATE KINAS 2	SL2.40ch03	32562485	32562603	+	IntronR	23.19	33	0.412707	3.79	23	0.141471	-0.271236	Solyc03g063600.2.1	0.023618
Solyc03g112060.2	SL2.40ch03	-13.241	-1.2015	2.15879e-190	AT5G50210	SUFE3	SULFUR E 3	SL2.40ch03	56654574	56654768	+	IntronR	53.87	60	0.473083	16.31	106	0.13335	-0.339734	Solyc03g112060.2.1	6.84543e-09
Solyc03g113430.2	SL2.40ch03	-14.5452	-1.33704	3.41023e-96	AT5G62680	GTR2	GLUCOSINOLATE TRANSPORTER-2	SL2.40ch03	57629278	57629363	-	IntronR	19.76	8	0.711816	4.69	20	0.189955	-0.52186	Solyc03g113430.2.1	0.000280127
Solyc03g113950.2	SL2.40ch03	-15.0141	-2.12666	2.79546e-175	AT5G57580	--	--	SL2.40ch03	58057453	58057527	+	IntronR	7.93	53	0.130149	2.73	0	1	0.869851	Solyc03g113950.2.1	0.00396025
Solyc03g113950.2	SL2.40ch03	-15.0141	-2.12666	2.79546e-175	AT5G57580	--	--	SL2.40ch03	58056238	58056852	+	IntronR	9.46	32	0.228172	4.73	0	1	0.771828	Solyc03g113950.2.1	0.00146051
Solyc04g007880.2	SL2.40ch04	-14.3518	-1.77343	2.21685e-192	AT1G70740	--	--	SL2.40ch04	1562625	1563394	+	IntronR	33.9	21	0.617486	3.78	15	0.201278	-0.416208	Solyc04g007880.2.1	0.00306853
Solyc04g009860.2	SL2.40ch04	-14.2225	1.33407	4.58903e-119	AT1G06620	--	--	SL2.40ch04	3173749	3174073	-	IntronR	7.58	7	0.51989	19.15	87	0.180405	-0.339485	Solyc04g009860.2.1	0.00500853
Solyc04g078840.2	SL2.40ch04	-12.6948	-1.13428	4.19496e-247	AT1G45249	ATAREB1	--	SL2.40ch04	61097229	61097354	-	IntronR	41.91	22	0.655766	15.81	33	0.323909	-0.331857	Solyc04g078840.2.1	0.000634424
Solyc04g080280.2	SL2.40ch04	-11.8189	-1.15403	0	--	--	--	SL2.40ch04	62108900	62109749	+	IntronR	192.22	36	0.842257	58.21	49	0.542953	-0.299304	Solyc04g080280.2.1	1.49356e-08
Solyc05g041530.2	SL2.40ch05	-15.3529	-3.25266	0	AT5G25770	--	--	SL2.40ch05	51251396	51251496	+	IntronR	27.24	126	0.17776	8.71	0	1	0.82224	Solyc05g041530.2.1	5.57392e-07
Solyc06g076400.2	SL2.40ch06	-14.5046	-2.07217	4.45257e-236	AT2G29380	HAI3	highly ABA-induced PP2C gene 3	SL2.40ch06	43862815	43863098	+	IntronR	109.44	26	0.808033	10.63	10	0.515269	-0.292764	Solyc06g076400.2.1	0.00957361
Solyc08g065940.2	SL2.40ch08	-15.6559	-1.35779	4.81506e-47	AT2G19810	TZF2	tandem zinc finger 2	SL2.40ch08	51504650	51504979	-	IntronR	17.66	0	1	2.83	2	0.585921	-0.414079	Solyc08g065940.2.1	0.0395257
Solyc08g066020.1	SL2.40ch08	-15.7223	1.38165	2.00341e-46	AT4G36480	LCB1	long-chain base1	SL2.40ch08	51677729	51678238	-	IntronR	4.51	0	1	10.79	16	0.402762	-0.597238	Solyc08g066020.1.1	0.0433815
Solyc08g076890.2	SL2.40ch08	-13.1644	-2.67518	0	--	--	--	SL2.40ch08	57988135	57988542	+	IntronR	238.35	75	0.760651	56.83	0	1	0.239349	Solyc08g076890.2.1	1.07628e-06
Solyc08g076900.2	SL2.40ch08	-14.5694	1.8287	8.38975e-175	--	--	--	SL2.40ch08	57994218	57994363	+	IntronR	6.44	18	0.263502	39.12	5	0.886673	0.62317	Solyc08g076900.2.1	1.89642e-07
Solyc10g008670.2	SL2.40ch10	-16.3866	-2.04599	8.37331e-64	AT3G29670	PMAT2	phenolic glucoside malonyltransferase 2	SL2.40ch10	2753345	2753480	+	IntronR	36.31	12	0.751604	13.78	0	1	0.248396	Solyc10g008670.2.1	0.0523188
Solyc11g030730.1	SL2.40ch11	-15.7785	-1.11268	1.88967e-29	AT5G07990	TT7	TRANSPARENT TESTA 7	SL2.40ch11	19663083	19663146	-	IntronR	10.71	21	0.337748	10.89	6	0.64476	0.307012	Solyc11g030730.1.1	0.0696498
Solyc12g010730.1	SL2.40ch12	-15.6107	1.27432	1.22611e-42	AT4G03420	--	--	SL2.40ch12	3645732	3645813	-	IntronR	7.72	2	0.794239	4.96	21	0.191063	-0.603176	Solyc12g010730.1.1	0.00134681

## Sheet: T12_vs_C12_DEG_DASG_overlap clu
Annotation Cluster 1	Enrichment Score: 1.8850424086421995
Category	Term	Count	%	PValue	Genes	List Total	Pop Hits	Pop Total	Fold Enrichment	Bonferroni	Benjamini	FDR
GOTERM_BP_FAT	GO:0051347~positive regulation of transferase activity	3	1.88679	0.00533507	AT4G21540, AT5G50210, AT4G30340	92	17	13998	26.8504	0.926893	0.926893	7.39174
GOTERM_BP_FAT	GO:0051338~regulation of transferase activity	3	1.88679	0.0171986	AT4G21540, AT5G50210, AT4G30340	92	31	13998	14.7244	0.999793	0.985616	22.0451
GOTERM_BP_FAT	GO:0043085~positive regulation of catalytic activity	3	1.88679	0.0171986	AT4G21540, AT5G50210, AT4G30340	92	31	13998	14.7244	0.999793	0.985616	22.0451
GOTERM_BP_FAT	GO:0044093~positive regulation of molecular function	3	1.88679	0.0182685	AT4G21540, AT5G50210, AT4G30340	92	32	13998	14.2643	0.999879	0.950476	23.2546
Annotation Cluster 2	Enrichment Score: 1.6617022873625649
Category	Term	Count	%	PValue	Genes	List Total	Pop Hits	Pop Total	Fold Enrichment	Bonferroni	Benjamini	FDR
GOTERM_MF_FAT	GO:0005516~calmodulin binding	8	5.03145	0.000205449	AT5G37710, AT5G53760, AT2G17480, AT4G02600, AT5G53130, AT5G57580, AT3G15050, AT5G62570	103	175	14806	6.57132	0.0502657	0.0502657	0.266737
UP_SEQ_FEATURE	region of interest:Calmodulin-binding	4	2.51572	0.00228771	AT5G53760, AT2G17480, AT4G02600, AT5G53130	57	42	8885	14.8454	0.36459	0.36459	2.82529
INTERPRO	IPR004326:Mlo-related protein	3	1.88679	0.00406188	AT5G53760, AT2G17480, AT4G02600	135	15	20885	30.9407	0.661307	0.661307	5.19907
SP_PIR_KEYWORDS	Pathogenesis-related protein	3	1.88679	0.00475538	AT5G53760, AT2G17480, AT4G02600	154	18	26538	28.7208	0.464439	0.464439	5.40698
SP_PIR_KEYWORDS	calmodulin-binding	4	2.51572	0.00529555	AT5G53760, AT2G17480, AT4G02600, AT5G53130	154	61	26538	11.3	0.501205	0.293746	6.00395
GOTERM_BP_FAT	GO:0016265~death	4	2.51572	0.228799	AT5G53760, AT3G12500, AT2G17480, AT4G02600	92	254	13998	2.3961	1	0.998257	97.5998
GOTERM_BP_FAT	GO:0008219~cell death	4	2.51572	0.228799	AT5G53760, AT3G12500, AT2G17480, AT4G02600	92	254	13998	2.3961	1	0.998257	97.5998
SP_PIR_KEYWORDS	Plant defense	4	2.51572	0.65872	AT5G53760, AT3G12500, AT2G17480, AT4G02600	154	585	26538	1.17829	1	0.993459	99.9996
GOTERM_BP_FAT	GO:0006952~defense response	7	4.40252	0.668565	AT5G53760, AT3G12500, AT2G17480, AT4G02600, AT2G48070, AT4G02520, AT2G38870	92	1030	13998	1.03404	1	0.999962	100
Annotation Cluster 3	Enrichment Score: 1.3194148566653687
Category	Term	Count	%	PValue	Genes	List Total	Pop Hits	Pop Total	Fold Enrichment	Bonferroni	Benjamini	FDR
GOTERM_BP_FAT	GO:0019748~secondary metabolic process	8	5.03145	0.0201607	AT4G39330, AT5G07990, AT5G50210, AT3G09270, AT4G02520, AT3G03190, AT2G27150, AT4G32770	92	423	13998	2.87758	0.999953	0.917076	25.3509
GOTERM_BP_FAT	GO:0009407~toxin catabolic process	3	1.88679	0.0359579	AT3G09270, AT4G02520, AT3G03190	92	46	13998	9.92297	1	0.949438	40.8857
GOTERM_BP_FAT	GO:0009404~toxin metabolic process	3	1.88679	0.0359579	AT3G09270, AT4G02520, AT3G03190	92	46	13998	9.92297	1	0.949438	40.8857
INTERPRO	IPR004046:Glutathione S-transferase, C-terminal	3	1.88679	0.0380371	AT3G09270, AT4G02520, AT3G03190	135	48	20885	9.66898	0.999967	0.994245	39.8721
GOTERM_MF_FAT	GO:0004364~glutathione transferase activity	3	1.88679	0.0448196	AT3G09270, AT4G02520, AT3G03190	103	49	14806	8.80087	0.99999	0.94372	44.903
INTERPRO	IPR004045:Glutathione S-transferase, N-terminal	3	1.88679	0.0534936	AT3G09270, AT4G02520, AT3G03190	135	58	20885	8.00192	1	0.992362	51.382
INTERPRO	IPR010987:Glutathione S-transferase, C-terminal-like	3	1.88679	0.0551438	AT3G09270, AT4G02520, AT3G03190	135	59	20885	7.86629	1	0.976995	52.4823
INTERPRO	IPR017933:Glutathione S-transferase/chloride channel, C-terminal	3	1.88679	0.0568119	AT3G09270, AT4G02520, AT3G03190	135	60	20885	7.73519	1	0.955472	53.5711
GOTERM_MF_FAT	GO:0016765~transferase activity, transferring alkyl or aryl (other than methyl) groups	4	2.51572	0.0573929	AT3G09270, AT5G58770, AT4G02520, AT3G03190	103	127	14806	4.52748	1	0.948548	53.621
INTERPRO	IPR012335:Thioredoxin fold	4	2.51572	0.149618	AT3G09270, AT3G08710, AT4G02520, AT3G03190	135	208	20885	2.97507	1	0.96371	88.0685
Annotation Cluster 4	Enrichment Score: 1.0673402213291083
Category	Term	Count	%	PValue	Genes	List Total	Pop Hits	Pop Total	Fold Enrichment	Bonferroni	Benjamini	FDR
PIR_SUPERFAMILY	PIRSF016975:Arabidopsis thaliana hypothetical protein F7A7.220	3	1.88679	0.00338927	AT2G29380, AT3G62260, AT3G11410	55	14	8556	33.3351	0.184294	0.184294	3.34515
SP_PIR_KEYWORDS	magnesium	7	4.40252	0.00991604	AT2G29380, AT1G73875, AT4G08170, AT3G62260, AT3G11410, AT5G44240, AT5G08570	154	314	26538	3.84163	0.728959	0.35284	10.9713
GOTERM_MF_FAT	GO:0000287~magnesium ion binding	7	4.40252	0.0286094	AT2G29380, AT1G73875, AT4G08170, AT3G62260, AT3G11410, AT5G44240, AT5G08570	103	336	14806	2.99474	0.999315	0.973822	31.4303
GOTERM_CC_FAT	GO:0008287~protein serine/threonine phosphatase complex	3	1.88679	0.057186	AT2G29380, AT3G62260, AT3G11410	83	65	13779	7.66209	0.996055	0.996055	47.5849
SMART	SM00332:PP2Cc	3	1.88679	0.0776899	AT2G29380, AT3G62260, AT3G11410	46	79	7691	6.3492	0.979389	0.856436	53.7831
SMART	SM00331:PP2C_SIG	3	1.88679	0.0776899	AT2G29380, AT3G62260, AT3G11410	46	79	7691	6.3492	0.979389	0.856436	53.7831
GOTERM_BP_FAT	GO:0006470~protein amino acid dephosphorylation	3	1.88679	0.0778636	AT2G29380, AT3G62260, AT3G11410	92	71	13998	6.42897	1	0.987776	68.7664
INTERPRO	IPR015655:Protein phosphatase 2C	3	1.88679	0.0799888	AT2G29380, AT3G62260, AT3G11410	135	73	20885	6.35769	1	0.937465	66.4996
UP_SEQ_FEATURE	metal ion-binding site:Manganese 1; via carbonyl oxygen	3	1.88679	0.0846133	AT2G29380, AT3G62260, AT3G11410	57	77	8885	6.07314	1	0.987427	66.9215
INTERPRO	IPR014045:Protein phosphatase 2C, N-terminal	3	1.88679	0.0856939	AT2G29380, AT3G62260, AT3G11410	135	76	20885	6.10673	1	0.929199	69.1246
UP_SEQ_FEATURE	domain:PP2C-like	3	1.88679	0.0883991	AT2G29380, AT3G62260, AT3G11410	57	79	8885	5.91939	1	0.974398	68.5932
GOTERM_MF_FAT	GO:0004722~protein serine/threonine phosphatase activity	4	2.51572	0.0889088	AT2G29380, AT3G62260, AT3G11410, AT5G50400	103	153	14806	3.75811	1	0.979661	70.1915
INTERPRO	IPR001932:Protein phosphatase 2C-related	3	1.88679	0.091518	AT2G29380, AT3G62260, AT3G11410	135	79	20885	5.87482	1	0.922158	71.6073
INTERPRO	IPR000222:Protein phosphatase 2C, manganese/magnesium aspartate binding site	3	1.88679	0.0934847	AT2G29380, AT3G62260, AT3G11410	135	80	20885	5.80139	1	0.906835	72.4031
UP_SEQ_FEATURE	metal ion-binding site:Manganese 1	3	1.88679	0.0980794	AT2G29380, AT3G62260, AT3G11410	57	84	8885	5.56704	1	0.966845	72.5207
UP_SEQ_FEATURE	metal ion-binding site:Manganese 2	3	1.88679	0.100051	AT2G29380, AT3G62260, AT3G11410	57	85	8885	5.50155	1	0.949298	73.2628
GOTERM_BP_FAT	GO:0016311~dephosphorylation	3	1.88679	0.103574	AT2G29380, AT3G62260, AT3G11410	92	84	13998	5.43401	1	0.988387	79.1874
SP_PIR_KEYWORDS	protein phosphatase	3	1.88679	0.132663	AT2G29380, AT3G62260, AT3G11410	154	110	26538	4.69976	1	0.845025	80.9811
GOTERM_MF_FAT	GO:0016791~phosphatase activity	5	3.14465	0.163131	AT2G29380, AT3G62260, AT3G11410, AT5G50400, AT1G17710	103	308	14806	2.33356	1	0.993034	90.1232
GOTERM_MF_FAT	GO:0004721~phosphoprotein phosphatase activity	4	2.51572	0.169646	AT2G29380, AT3G62260, AT3G11410, AT5G50400	103	206	14806	2.79122	1	0.985621	91.0773
SP_PIR_KEYWORDS	hydrolase	11	6.91824	0.333115	AT2G26970, AT3G11210, AT2G29380, AT1G73875, AT3G12500, AT3G62260, AT3G11410, AT3G51950, AT5G44240, AT5G08110, AT1G59610	154	1459	26538	1.29923	1	0.938782	99.1125
SP_PIR_KEYWORDS	manganese	3	1.88679	0.424736	AT2G29380, AT3G62260, AT3G11410	154	251	26538	2.05966	1	0.968229	99.8416
GOTERM_MF_FAT	GO:0030145~manganese ion binding	3	1.88679	0.531154	AT2G29380, AT3G62260, AT3G11410	103	257	14806	1.67799	1	0.999125	99.9947
Annotation Cluster 5	Enrichment Score: 1.0002540276756178
Category	Term	Count	%	PValue	Genes	List Total	Pop Hits	Pop Total	Fold Enrichment	Bonferroni	Benjamini	FDR
UP_SEQ_FEATURE	topological domain:Extracellular	9	5.66038	0.00511697	AT1G77990, AT5G53760, AT2G17480, AT4G02600, AT5G53130, AT3G51895, AT5G44240, AT5G10290, AT4G20140	57	429	8885	3.27015	0.637873	0.39823	6.21776
UP_SEQ_FEATURE	topological domain:Cytoplasmic	10	6.28931	0.0154996	AT5G07990, AT1G77990, AT5G53760, AT2G17480, AT4G02600, AT5G53130, AT3G51895, AT5G44240, AT5G10290, AT4G20140	57	626	8885	2.49005	0.954632	0.643343	17.7552
UP_SEQ_FEATURE	transmembrane region	15	9.43396	0.164451	AT1G77990, AT5G53760, AT4G15620, AT2G17480, AT4G23990, AT4G02600, AT5G53130, AT3G51895, AT5G44240, AT4G35440, AT4G20140, AT5G07990, AT1G31770, AT3G62150, AT5G10290	57	1690	8885	1.38353	1	0.980796	89.4413
SP_PIR_KEYWORDS	transmembrane	16	10.0629	0.165747	AT1G77990, AT5G53760, AT4G15620, AT2G17480, AT4G23990, AT4G02600, AT5G53130, AT3G51895, AT5G44240, AT4G35440, AT4G20140, AT5G07990, AT1G26690, AT1G31770, AT3G62150, AT5G10290	154	1973	26538	1.39746	1	0.884462	87.9157
SP_PIR_KEYWORDS	membrane	17	10.6918	0.274106	AT1G77990, AT5G60920, AT5G53760, AT4G15620, AT2G17480, AT4G23990, AT4G02600, AT5G53130, AT3G51895, AT5G44240, AT4G35440, AT4G20140, AT5G07990, AT1G26690, AT1G31770, AT3G62150, AT5G10290	154	2340	26538	1.25193	1	0.939052	97.6145
GOTERM_CC_FAT	GO:0016021~integral to membrane	16	10.0629	0.320627	AT1G77990, AT5G53760, AT4G15620, AT2G17480, AT1G73990, AT4G23990, AT4G02600, AT5G53130, AT3G51895, AT5G44240, AT4G35440, AT5G07990, AT1G26690, AT1G31770, AT4G27860, AT3G62150	83	2193	13779	1.21121	1	0.89681	98.5604
GOTERM_CC_FAT	GO:0031224~intrinsic to membrane	17	10.6918	0.52419	AT1G77990, AT5G60920, AT5G53760, AT4G15620, AT2G17480, AT1G73990, AT4G23990, AT4G02600, AT5G53130, AT3G51895, AT5G44240, AT4G35440, AT5G07990, AT1G26690, AT1G31770, AT4G27860, AT3G62150	83	2658	13779	1.06178	1	0.969525	99.9711
Annotation Cluster 6	Enrichment Score: 0.8875912166265478
Category	Term	Count	%	PValue	Genes	List Total	Pop Hits	Pop Total	Fold Enrichment	Bonferroni	Benjamini	FDR
SMART	SM00360:RRM	5	3.14465	0.05743	AT3G61860, AT3G51950, AT2G44710, AT1G17370, AT5G04600	46	250	7691	3.34391	0.941514	0.941514	43.133
INTERPRO	IPR012677:Nucleotide-binding, alpha-beta plait	5	3.14465	0.075828	AT3G61860, AT3G51950, AT2G44710, AT1G17370, AT5G04600	135	248	20885	3.11903	1	0.969682	64.4568
INTERPRO	IPR000504:RNA recognition motif, RNP-1	5	3.14465	0.0775794	AT3G61860, AT3G51950, AT2G44710, AT1G17370, AT5G04600	135	250	20885	3.09407	1	0.953516	65.3303
GOTERM_MF_FAT	GO:0003723~RNA binding	8	5.03145	0.833528	AT1G73875, AT3G61860, AT1G01760, AT3G51950, AT2G44710, AT1G17370, AT5G04600, AT1G13950	103	1351	14806	0.851207	1	0.999993	100
Annotation Cluster 7	Enrichment Score: 0.8775872563455032
Category	Term	Count	%	PValue	Genes	List Total	Pop Hits	Pop Total	Fold Enrichment	Bonferroni	Benjamini	FDR
GOTERM_CC_FAT	GO:0009507~chloroplast	26	16.3522	0.0772155	AT1G73990, AT4G33460, AT3G06350, AT4G35440, AT4G32770, AT5G50210, AT4G29590, AT5G53450, AT2G22720, AT5G58770, AT4G02520, AT5G13800, AT3G20390, AT4G13550, AT5G29000, AT1G04140, AT5G16620, AT2G21970, AT3G15050, AT4G00290, AT1G21710, AT3G59760, AT3G22400, AT5G08050, AT2G48070, AT3G45770	83	3192	13779	1.35223	0.999476	0.977106	58.5854
GOTERM_CC_FAT	GO:0009536~plastid	26	16.3522	0.0940375	AT1G73990, AT4G33460, AT3G06350, AT4G35440, AT4G32770, AT5G50210, AT4G29590, AT5G53450, AT2G22720, AT5G58770, AT4G02520, AT5G13800, AT3G20390, AT4G13550, AT5G29000, AT1G04140, AT5G16620, AT2G21970, AT3G15050, AT4G00290, AT1G21710, AT3G59760, AT3G22400, AT5G08050, AT2G48070, AT3G45770	83	3259	13779	1.32443	0.999907	0.954698	66.1543
GOTERM_CC_FAT	GO:0055035~plastid thylakoid membrane	5	3.14465	0.0944227	AT5G08050, AT1G73990, AT5G16620, AT2G21970, AT4G35440	83	290	13779	2.86228	0.999911	0.902781	66.3118
GOTERM_CC_FAT	GO:0009535~chloroplast thylakoid membrane	5	3.14465	0.0944227	AT5G08050, AT1G73990, AT5G16620, AT2G21970, AT4G35440	83	290	13779	2.86228	0.999911	0.902781	66.3118
GOTERM_CC_FAT	GO:0042651~thylakoid membrane	5	3.14465	0.108392	AT5G08050, AT1G73990, AT5G16620, AT2G21970, AT4G35440	83	305	13779	2.72151	0.999979	0.884318	71.5939
GOTERM_CC_FAT	GO:0044434~chloroplast part	10	6.28931	0.11294	AT4G33460, AT5G08050, AT1G73990, AT3G06350, AT5G16620, AT4G02520, AT2G21970, AT4G35440, AT4G00290, AT4G32770	83	954	13779	1.74017	0.999987	0.847033	73.1434
GOTERM_CC_FAT	GO:0044435~plastid part	10	6.28931	0.129693	AT4G33460, AT5G08050, AT1G73990, AT3G06350, AT5G16620, AT4G02520, AT2G21970, AT4G35440, AT4G00290, AT4G32770	83	984	13779	1.68711	0.999998	0.845157	78.2121
GOTERM_CC_FAT	GO:0034357~photosynthetic membrane	5	3.14465	0.133607	AT5G08050, AT1G73990, AT5G16620, AT2G21970, AT4G35440	83	330	13779	2.51533	0.999999	0.814583	79.2634
GOTERM_CC_FAT	GO:0009534~chloroplast thylakoid	5	3.14465	0.152017	AT5G08050, AT1G73990, AT5G16620, AT2G21970, AT4G35440	83	347	13779	2.3921	1	0.821334	83.6163
GOTERM_CC_FAT	GO:0031976~plastid thylakoid	5	3.14465	0.152017	AT5G08050, AT1G73990, AT5G16620, AT2G21970, AT4G35440	83	347	13779	2.3921	1	0.821334	83.6163
GOTERM_CC_FAT	GO:0031984~organelle subcompartment	5	3.14465	0.154245	AT5G08050, AT1G73990, AT5G16620, AT2G21970, AT4G35440	83	349	13779	2.3784	1	0.79294	84.0824
GOTERM_CC_FAT	GO:0044436~thylakoid part	5	3.14465	0.15987	AT5G08050, AT1G73990, AT5G16620, AT2G21970, AT4G35440	83	354	13779	2.3448	1	0.774313	85.2059
GOTERM_CC_FAT	GO:0009579~thylakoid	6	3.77358	0.168013	AT5G08050, AT1G73990, AT5G16620, AT2G21970, AT3G20390, AT4G35440	83	491	13779	2.02866	1	0.735526	86.7049
GOTERM_CC_FAT	GO:0031090~organelle membrane	7	4.40252	0.393479	AT4G21540, AT5G08050, AT1G73990, AT5G16620, AT2G21970, AT4G35440, AT4G32770	83	849	13779	1.36877	1	0.937011	99.5852
Annotation Cluster 8	Enrichment Score: 0.7845012790694297
Category	Term	Count	%	PValue	Genes	List Total	Pop Hits	Pop Total	Fold Enrichment	Bonferroni	Benjamini	FDR
GOTERM_BP_FAT	GO:0015698~inorganic anion transport	3	1.88679	0.0449346	AT1G77990, AT3G51895, AT4G35440	92	52	13998	8.77801	1	0.959712	48.3146
GOTERM_BP_FAT	GO:0006820~anion transport	3	1.88679	0.0934275	AT1G77990, AT3G51895, AT4G35440	92	79	13998	5.77793	1	0.987225	75.5377
GOTERM_MF_FAT	GO:0008509~anion transmembrane transporter activity	3	1.88679	0.163267	AT1G77990, AT3G51895, AT4G35440	103	105	14806	4.10707	1	0.988599	90.1441
GOTERM_BP_FAT	GO:0006811~ion transport	5	3.14465	0.399511	AT1G77990, AT5G53130, AT3G51895, AT5G50740, AT4G35440	92	493	13998	1.54313	1	0.997718	99.9339
SP_PIR_KEYWORDS	transport	8	5.03145	0.436526	AT1G77990, AT4G33460, AT1G31770, AT3G08710, AT5G53130, AT3G51895, AT3G62150, AT4G35440	154	1086	26538	1.26943	1	0.967147	99.8756
Annotation Cluster 9	Enrichment Score: 0.5935971365536289
Category	Term	Count	%	PValue	Genes	List Total	Pop Hits	Pop Total	Fold Enrichment	Bonferroni	Benjamini	FDR
GOTERM_BP_FAT	GO:0009642~response to light intensity	3	1.88679	0.0816717	AT1G73990, AT2G41430, AT4G32770	92	73	13998	6.25283	1	0.98449	70.5678
GOTERM_BP_FAT	GO:0009416~response to light stimulus	5	3.14465	0.35945	AT5G07990, AT1G73990, AT1G08810, AT2G41430, AT4G32770	92	466	13998	1.63253	1	0.997643	99.8329
GOTERM_BP_FAT	GO:0009628~response to abiotic stimulus	10	6.28931	0.37537	AT5G07990, AT5G60920, AT1G73990, AT1G08810, AT2G41430, AT4G02520, AT3G11410, AT2G18250, AT4G32770, AT1G45249	92	1197	13998	1.27111	1	0.997656	99.8836
GOTERM_BP_FAT	GO:0009314~response to radiation	5	3.14465	0.383215	AT5G07990, AT1G73990, AT1G08810, AT2G41430, AT4G32770	92	482	13998	1.57834	1	0.997663	99.9029
Annotation Cluster 10	Enrichment Score: 0.5858557706513629
Category	Term	Count	%	PValue	Genes	List Total	Pop Hits	Pop Total	Fold Enrichment	Bonferroni	Benjamini	FDR
SP_PIR_KEYWORDS	nadp	4	2.51572	0.0545407	AT4G39330, AT5G07990, AT3G06350, AT3G45770	154	148	26538	4.65742	0.999356	0.649916	48.005
UP_SEQ_FEATURE	metal ion-binding site:Iron	3	1.88679	0.145899	AT1G06620, AT5G43850, AT5G50400	57	107	8885	4.37039	1	0.979823	86.1021
SP_PIR_KEYWORDS	oxidoreductase	9	5.66038	0.171076	AT4G39330, AT5G07990, AT3G22400, AT3G06350, AT1G06620, AT5G43850, AT2G27150, AT3G45770, AT2G24580	154	932	26538	1.66408	1	0.871042	88.7858
SP_PIR_KEYWORDS	iron	6	3.77358	0.299758	AT5G07990, AT3G22400, AT1G06620, AT5G43850, AT2G27150, AT5G50400	154	631	26538	1.63859	1	0.945928	98.4319
GOTERM_BP_FAT	GO:0055114~oxidation reduction	10	6.28931	0.364965	AT4G39330, AT5G07990, AT3G22400, AT3G06350, AT3G08710, AT1G06620, AT5G43850, AT2G27150, AT3G45770, AT2G24580	92	1186	13998	1.2829	1	0.997524	99.8524
GOTERM_MF_FAT	GO:0005506~iron ion binding	6	3.77358	0.563544	AT5G07990, AT3G22400, AT1G06620, AT5G43850, AT2G27150, AT5G50400	103	725	14806	1.18964	1	0.999408	99.9979
GOTERM_MF_FAT	GO:0009055~electron carrier activity	3	1.88679	0.944269	AT5G07990, AT3G22400, AT2G27150	103	656	14806	0.657382	1	1	100
Annotation Cluster 11	Enrichment Score: 0.5813564448247194
Category	Term	Count	%	PValue	Genes	List Total	Pop Hits	Pop Total	Fold Enrichment	Bonferroni	Benjamini	FDR
SP_PIR_KEYWORDS	amino-acid biosynthesis	3	1.88679	0.12494	AT3G06350, AT5G43850, AT3G59760	154	106	26538	4.87711	1	0.856672	78.9097
GOTERM_BP_FAT	GO:0016053~organic acid biosynthetic process	6	3.77358	0.126513	AT3G22400, AT3G06350, AT5G43850, AT2G27150, AT3G45770, AT3G59760	92	408	13998	2.23753	1	0.987839	85.6544
GOTERM_BP_FAT	GO:0046394~carboxylic acid biosynthetic process	6	3.77358	0.126513	AT3G22400, AT3G06350, AT5G43850, AT2G27150, AT3G45770, AT3G59760	92	408	13998	2.23753	1	0.987839	85.6544
GOTERM_BP_FAT	GO:0008610~lipid biosynthetic process	5	3.14465	0.284171	AT4G36480, AT3G22400, AT5G58770, AT2G27150, AT3G45770	92	415	13998	1.83316	1	0.996437	99.1764
GOTERM_BP_FAT	GO:0008652~cellular amino acid biosynthetic process	3	1.88679	0.336671	AT3G06350, AT5G43850, AT3G59760	92	184	13998	2.48074	1	0.997271	99.724
GOTERM_BP_FAT	GO:0009309~amine biosynthetic process	3	1.88679	0.383628	AT3G06350, AT5G43850, AT3G59760	92	204	13998	2.23753	1	0.997303	99.9038
KEGG_PATHWAY	ath01070:Biosynthesis of plant hormones	4	2.51572	0.388185	AT3G22400, AT3G06350, AT2G27150, AT5G08570	19	304	2458	1.70222	1	1	98.7119
GOTERM_BP_FAT	GO:0044271~nitrogen compound biosynthetic process	5	3.14465	0.418686	AT5G50210, AT3G06350, AT5G44240, AT5G43850, AT3G59760	92	506	13998	1.50348	1	0.997592	99.9585
GOTERM_MF_FAT	GO:0048037~cofactor binding	5	3.14465	0.491135	AT4G36480, AT4G27250, AT3G06350, AT2G27150, AT3G59760	103	525	14806	1.36902	1	0.998529	99.9847
Annotation Cluster 12	Enrichment Score: 0.5786079612969601
Category	Term	Count	%	PValue	Genes	List Total	Pop Hits	Pop Total	Fold Enrichment	Bonferroni	Benjamini	FDR
GOTERM_BP_FAT	GO:0046686~response to cadmium ion	5	3.14465	0.163703	AT3G09270, AT3G12500, AT1G08810, AT4G02520, AT3G20390	92	327	13998	2.32649	1	0.994156	92.3183
GOTERM_BP_FAT	GO:0010038~response to metal ion	5	3.14465	0.239747	AT3G09270, AT3G12500, AT1G08810, AT4G02520, AT3G20390	92	384	13998	1.98115	1	0.998309	98.0452
GOTERM_BP_FAT	GO:0010035~response to inorganic substance	5	3.14465	0.468129	AT3G09270, AT3G12500, AT1G08810, AT4G02520, AT3G20390	92	540	13998	1.40882	1	0.998952	99.9884
Annotation Cluster 13	Enrichment Score: 0.5561914946097085
Category	Term	Count	%	PValue	Genes	List Total	Pop Hits	Pop Total	Fold Enrichment	Bonferroni	Benjamini	FDR
GOTERM_BP_FAT	GO:0009651~response to salt stress	5	3.14465	0.218899	AT5G60920, AT1G08810, AT4G02520, AT2G18250, AT1G45249	92	369	13998	2.06168	1	0.998268	97.1175
GOTERM_BP_FAT	GO:0006970~response to osmotic stress	5	3.14465	0.261049	AT5G60920, AT1G08810, AT4G02520, AT2G18250, AT1G45249	92	399	13998	1.90667	1	0.997896	98.7001
GOTERM_BP_FAT	GO:0009628~response to abiotic stimulus	10	6.28931	0.37537	AT5G07990, AT5G60920, AT1G73990, AT1G08810, AT2G41430, AT4G02520, AT3G11410, AT2G18250, AT4G32770, AT1G45249	92	1197	13998	1.27111	1	0.997656	99.8836
Annotation Cluster 14	Enrichment Score: 0.5276026155198927
Category	Term	Count	%	PValue	Genes	List Total	Pop Hits	Pop Total	Fold Enrichment	Bonferroni	Benjamini	FDR
GOTERM_MF_FAT	GO:0000166~nucleotide binding	30	18.8679	0.0960611	AT4G33460, AT3G06350, AT3G51950, AT4G20140, AT1G17370, AT5G08110, AT1G59610, AT5G53450, AT4G08170, AT1G76550, AT3G62150, AT5G10290, AT5G27950, AT3G58640, AT1G08650, AT1G04140, AT1G70740, AT5G53130, AT5G44240, AT2G27150, AT2G18250, AT5G04600, AT3G59760, AT3G16170, AT2G40730, AT3G61860, AT1G31770, AT2G44710, AT3G45770, AT1G77840	103	3333	14806	1.29386	1	0.973253	73.0942
GOTERM_MF_FAT	GO:0032555~purine ribonucleotide binding	22	13.8365	0.257058	AT3G58640, AT1G08650, AT4G33460, AT1G70740, AT5G53130, AT5G44240, AT2G18250, AT4G20140, AT5G08110, AT3G59760, AT1G59610, AT3G16170, AT5G53450, AT2G40730, AT1G31770, AT4G08170, AT1G76550, AT5G10290, AT3G62150, AT5G27950, AT3G45770, AT1G77840	103	2621	14806	1.20658	1	0.995143	97.8985
GOTERM_MF_FAT	GO:0032553~ribonucleotide binding	22	13.8365	0.257058	AT3G58640, AT1G08650, AT4G33460, AT1G70740, AT5G53130, AT5G44240, AT2G18250, AT4G20140, AT5G08110, AT3G59760, AT1G59610, AT3G16170, AT5G53450, AT2G40730, AT1G31770, AT4G08170, AT1G76550, AT5G10290, AT3G62150, AT5G27950, AT3G45770, AT1G77840	103	2621	14806	1.20658	1	0.995143	97.8985
GOTERM_MF_FAT	GO:0032559~adenyl ribonucleotide binding	20	12.5786	0.270201	AT3G58640, AT1G08650, AT4G33460, AT1G70740, AT5G53130, AT5G44240, AT2G18250, AT4G20140, AT5G08110, AT3G59760, AT3G16170, AT5G53450, AT2G40730, AT1G31770, AT4G08170, AT1G76550, AT5G10290, AT3G62150, AT5G27950, AT3G45770	103	2368	14806	1.21408	1	0.99486	98.3337
GOTERM_MF_FAT	GO:0017076~purine nucleotide binding	23	14.4654	0.272544	AT3G58640, AT1G08650, AT4G33460, AT1G70740, AT5G53130, AT5G44240, AT2G18250, AT2G27150, AT4G20140, AT5G08110, AT3G59760, AT1G59610, AT3G16170, AT5G53450, AT2G40730, AT1G31770, AT4G08170, AT1G76550, AT5G10290, AT3G62150, AT5G27950, AT3G45770, AT1G77840	103	2785	14806	1.18714	1	0.993207	98.4019
GOTERM_MF_FAT	GO:0001883~purine nucleoside binding	21	13.2075	0.284313	AT3G58640, AT1G08650, AT4G33460, AT1G70740, AT5G53130, AT5G44240, AT2G18250, AT2G27150, AT4G20140, AT5G08110, AT3G59760, AT3G16170, AT5G53450, AT2G40730, AT1G31770, AT4G08170, AT1G76550, AT5G10290, AT3G62150, AT5G27950, AT3G45770	103	2528	14806	1.19411	1	0.992838	98.7072
GOTERM_MF_FAT	GO:0030554~adenyl nucleotide binding	21	13.2075	0.284313	AT3G58640, AT1G08650, AT4G33460, AT1G70740, AT5G53130, AT5G44240, AT2G18250, AT2G27150, AT4G20140, AT5G08110, AT3G59760, AT3G16170, AT5G53450, AT2G40730, AT1G31770, AT4G08170, AT1G76550, AT5G10290, AT3G62150, AT5G27950, AT3G45770	103	2528	14806	1.19411	1	0.992838	98.7072
GOTERM_MF_FAT	GO:0001882~nucleoside binding	21	13.2075	0.289361	AT3G58640, AT1G08650, AT4G33460, AT1G70740, AT5G53130, AT5G44240, AT2G18250, AT2G27150, AT4G20140, AT5G08110, AT3G59760, AT3G16170, AT5G53450, AT2G40730, AT1G31770, AT4G08170, AT1G76550, AT5G10290, AT3G62150, AT5G27950, AT3G45770	103	2536	14806	1.19034	1	0.991463	98.8208
SP_PIR_KEYWORDS	nucleotide-binding	14	8.80503	0.324508	AT3G58640, AT1G08650, AT4G33460, AT5G53130, AT5G44240, AT2G18250, AT4G20140, AT1G59610, AT1G31770, AT4G08170, AT3G62150, AT5G10290, AT5G27950, AT1G77840	154	1935	26538	1.24679	1	0.951351	98.9693
SP_PIR_KEYWORDS	atp-binding	12	7.54717	0.403047	AT3G58640, AT4G33460, AT1G08650, AT1G31770, AT4G08170, AT5G44240, AT3G62150, AT5G10290, AT5G27950, AT2G18250, AT4G20140, AT5G08110	154	1716	26538	1.20507	1	0.965927	99.7561
GOTERM_MF_FAT	GO:0005524~ATP binding	18	11.3208	0.446807	AT3G58640, AT1G08650, AT4G33460, AT1G70740, AT5G44240, AT2G18250, AT4G20140, AT5G08110, AT3G59760, AT5G53450, AT2G40730, AT1G31770, AT4G08170, AT1G76550, AT3G62150, AT5G10290, AT5G27950, AT3G45770	103	2340	14806	1.10575	1	0.998437	99.9545
UP_SEQ_FEATURE	nucleotide phosphate-binding region:ATP	5	3.14465	0.72996	AT4G33460, AT1G31770, AT4G08170, AT5G10290, AT4G20140	57	773	8885	1.00826	1	1	100
Annotation Cluster 15	Enrichment Score: 0.44989282206287134
Category	Term	Count	%	PValue	Genes	List Total	Pop Hits	Pop Total	Fold Enrichment	Bonferroni	Benjamini	FDR
INTERPRO	IPR003439:ABC transporter-like	3	1.88679	0.1685	AT4G33460, AT1G31770, AT3G62150	135	115	20885	4.03575	1	0.969982	91.1125
INTERPRO	IPR017871:ABC transporter, conserved site	3	1.88679	0.18916	AT4G33460, AT1G31770, AT3G62150	135	124	20885	3.74283	1	0.975727	93.6108
GOTERM_MF_FAT	GO:0016887~ATPase activity	5	3.14465	0.402216	AT4G33460, AT1G31770, AT5G44240, AT3G62150, AT5G08110	103	467	14806	1.53905	1	0.997866	99.8755
SP_PIR_KEYWORDS	transport	8	5.03145	0.436526	AT1G77990, AT4G33460, AT1G31770, AT3G08710, AT5G53130, AT3G51895, AT3G62150, AT4G35440	154	1086	26538	1.26943	1	0.967147	99.8756
SMART	SM00382:AAA	3	1.88679	0.574659	AT4G33460, AT1G31770, AT3G62150	46	326	7691	1.53861	1	0.999999	99.9714
INTERPRO	IPR003593:ATPase, AAA+ type, core	3	1.88679	0.62135	AT4G33460, AT1G31770, AT3G62150	135	326	20885	1.42365	1	0.999995	99.9997
Annotation Cluster 16	Enrichment Score: 0.43177843756056083
Category	Term	Count	%	PValue	Genes	List Total	Pop Hits	Pop Total	Fold Enrichment	Bonferroni	Benjamini	FDR
GOTERM_CC_FAT	GO:0044434~chloroplast part	10	6.28931	0.11294	AT4G33460, AT5G08050, AT1G73990, AT3G06350, AT5G16620, AT4G02520, AT2G21970, AT4G35440, AT4G00290, AT4G32770	83	954	13779	1.74017	0.999987	0.847033	73.1434
GOTERM_CC_FAT	GO:0044435~plastid part	10	6.28931	0.129693	AT4G33460, AT5G08050, AT1G73990, AT3G06350, AT5G16620, AT4G02520, AT2G21970, AT4G35440, AT4G00290, AT4G32770	83	984	13779	1.68711	0.999998	0.845157	78.2121
GOTERM_CC_FAT	GO:0009941~chloroplast envelope	4	2.51572	0.489152	AT4G33460, AT5G16620, AT4G00290, AT4G32770	83	440	13779	1.5092	1	0.970034	99.9369
GOTERM_CC_FAT	GO:0009526~plastid envelope	4	2.51572	0.520546	AT4G33460, AT5G16620, AT4G00290, AT4G32770	83	461	13779	1.44045	1	0.973665	99.9685
GOTERM_CC_FAT	GO:0031967~organelle envelope	4	2.51572	0.827462	AT4G33460, AT5G16620, AT4G00290, AT4G32770	83	745	13779	0.89134	1	0.999451	100
GOTERM_CC_FAT	GO:0031975~envelope	4	2.51572	0.831604	AT4G33460, AT5G16620, AT4G00290, AT4G32770	83	751	13779	0.884219	1	0.999311	100
Annotation Cluster 17	Enrichment Score: 0.41033370391644586
Category	Term	Count	%	PValue	Genes	List Total	Pop Hits	Pop Total	Fold Enrichment	Bonferroni	Benjamini	FDR
GOTERM_BP_FAT	GO:0009414~response to water deprivation	4	2.51572	0.106909	AT1G08810, AT2G41430, AT3G11410, AT1G45249	92	176	13998	3.458	1	0.985779	80.2717
GOTERM_BP_FAT	GO:0009415~response to water	4	2.51572	0.119357	AT1G08810, AT2G41430, AT3G11410, AT1G45249	92	185	13998	3.28978	1	0.988199	83.872
GOTERM_BP_FAT	GO:0009737~response to abscisic acid stimulus	4	2.51572	0.282976	AT4G21540, AT1G08810, AT3G11410, AT1G45249	92	285	13998	2.13547	1	0.997001	99.1564
GOTERM_BP_FAT	GO:0032870~cellular response to hormone stimulus	4	2.51572	0.536175	AT3G12500, AT4G02520, AT3G11410, AT1G45249	92	432	13998	1.40882	1	0.999662	99.9984
GOTERM_BP_FAT	GO:0009755~hormone-mediated signaling	4	2.51572	0.536175	AT3G12500, AT4G02520, AT3G11410, AT1G45249	92	432	13998	1.40882	1	0.999662	99.9984
GOTERM_BP_FAT	GO:0009725~response to hormone stimulus	7	4.40252	0.545107	AT4G21540, AT3G12500, AT1G08810, AT5G14920, AT4G02520, AT3G11410, AT1G45249	92	909	13998	1.17169	1	0.999614	99.9988
GOTERM_BP_FAT	GO:0009719~response to endogenous stimulus	7	4.40252	0.614995	AT4G21540, AT3G12500, AT1G08810, AT5G14920, AT4G02520, AT3G11410, AT1G45249	92	975	13998	1.09237	1	0.999912	99.9999
GOTERM_BP_FAT	GO:0010033~response to organic substance	8	5.03145	0.651721	AT4G21540, AT3G12500, AT1G08810, AT5G14920, AT3G15390, AT4G02520, AT3G11410, AT1G45249	92	1176	13998	1.03505	1	0.999959	100
GOTERM_BP_FAT	GO:0007242~intracellular signaling cascade	4	2.51572	0.894036	AT3G12500, AT4G02520, AT3G11410, AT1G45249	92	790	13998	0.770391	1	1	100
Annotation Cluster 18	Enrichment Score: 0.38256224389652954
Category	Term	Count	%	PValue	Genes	List Total	Pop Hits	Pop Total	Fold Enrichment	Bonferroni	Benjamini	FDR
GOTERM_MF_FAT	GO:0042626~ATPase activity, coupled to transmembrane movement of substances	3	1.88679	0.365048	AT1G31770, AT5G44240, AT3G62150	103	185	14806	2.33104	1	0.997522	99.7272
GOTERM_MF_FAT	GO:0043492~ATPase activity, coupled to movement of substances	3	1.88679	0.365048	AT1G31770, AT5G44240, AT3G62150	103	185	14806	2.33104	1	0.997522	99.7272
GOTERM_MF_FAT	GO:0016820~hydrolase activity, acting on acid anhydrides, catalyzing transmembrane movement of substances	3	1.88679	0.379864	AT1G31770, AT5G44240, AT3G62150	103	191	14806	2.25782	1	0.997513	99.7993
GOTERM_MF_FAT	GO:0016887~ATPase activity	5	3.14465	0.402216	AT4G33460, AT1G31770, AT5G44240, AT3G62150, AT5G08110	103	467	14806	1.53905	1	0.997866	99.8755
GOTERM_MF_FAT	GO:0042623~ATPase activity, coupled	4	2.51572	0.431187	AT1G31770, AT5G44240, AT3G62150, AT5G08110	103	348	14806	1.65227	1	0.998399	99.9347
GOTERM_MF_FAT	GO:0015405~P-P-bond-hydrolysis-driven transmembrane transporter activity	3	1.88679	0.487887	AT1G31770, AT5G44240, AT3G62150	103	237	14806	1.81959	1	0.999087	99.9833
GOTERM_MF_FAT	GO:0015399~primary active transmembrane transporter activity	3	1.88679	0.490108	AT1G31770, AT5G44240, AT3G62150	103	238	14806	1.81194	1	0.998844	99.9842
Annotation Cluster 19	Enrichment Score: 0.3420205139737171
Category	Term	Count	%	PValue	Genes	List Total	Pop Hits	Pop Total	Fold Enrichment	Bonferroni	Benjamini	FDR
SP_PIR_KEYWORDS	metal-binding	20	12.5786	0.0214299	AT4G39330, AT3G14250, AT1G68190, AT3G51950, AT5G43850, AT2G19810, AT5G44240, AT2G27150, AT3G22400, AT5G07990, AT1G73875, AT2G29380, AT3G10950, AT4G08170, AT3G62260, AT1G06620, AT3G11410, AT5G50400, AT2G26800, AT3G07940	154	1998	26538	1.72497	0.941448	0.50809	22.3236
SP_PIR_KEYWORDS	zinc	8	5.03145	0.472196	AT4G39330, AT3G10950, AT3G14250, AT1G68190, AT3G51950, AT2G19810, AT5G50400, AT3G07940	154	1124	26538	1.22651	1	0.969439	99.942
SP_PIR_KEYWORDS	zinc-finger	6	3.77358	0.531209	AT3G10950, AT3G14250, AT1G68190, AT3G51950, AT2G19810, AT3G07940	154	837	26538	1.2353	1	0.981123	99.9854
GOTERM_MF_FAT	GO:0046872~metal ion binding	22	13.8365	0.746339	AT4G39330, AT3G14250, AT1G68190, AT3G51950, AT5G43850, AT2G19810, AT5G50740, AT5G44240, AT2G27150, AT3G22400, AT5G07990, AT1G73875, AT2G29380, AT3G10950, AT4G08170, AT3G62260, AT1G06620, AT3G11410, AT5G50400, AT3G45770, AT3G07940, AT5G08570	103	3390	14806	0.932875	1	0.999971	100
GOTERM_MF_FAT	GO:0043167~ion binding	23	14.4654	0.761747	AT4G39330, AT3G14250, AT1G68190, AT3G51950, AT5G43850, AT2G19810, AT5G50740, AT5G44240, AT2G27150, AT4G35440, AT3G22400, AT5G07990, AT1G73875, AT2G29380, AT3G10950, AT4G08170, AT3G62260, AT1G06620, AT3G11410, AT5G50400, AT3G45770, AT3G07940, AT5G08570	103	3572	14806	0.925586	1	0.999975	100
GOTERM_MF_FAT	GO:0046914~transition metal ion binding	17	10.6918	0.811865	AT4G39330, AT3G14250, AT1G68190, AT3G51950, AT2G19810, AT5G43850, AT2G27150, AT5G07990, AT3G22400, AT2G29380, AT3G10950, AT3G62260, AT1G06620, AT3G11410, AT5G50400, AT3G45770, AT3G07940	103	2756	14806	0.886687	1	0.999991	100
GOTERM_MF_FAT	GO:0043169~cation binding	22	13.8365	0.826373	AT4G39330, AT3G14250, AT1G68190, AT3G51950, AT5G43850, AT2G19810, AT5G50740, AT5G44240, AT2G27150, AT3G22400, AT5G07990, AT1G73875, AT2G29380, AT3G10950, AT4G08170, AT3G62260, AT1G06620, AT3G11410, AT5G50400, AT3G45770, AT3G07940, AT5G08570	103	3564	14806	0.887331	1	0.999993	100
GOTERM_MF_FAT	GO:0008270~zinc ion binding	9	5.66038	0.895408	AT4G39330, AT3G10950, AT3G14250, AT1G68190, AT3G51950, AT2G19810, AT5G50400, AT3G45770, AT3G07940	103	1654	14806	0.782181	1	0.999999	100
Annotation Cluster 20	Enrichment Score: 0.29301077585125035
Category	Term	Count	%	PValue	Genes	List Total	Pop Hits	Pop Total	Fold Enrichment	Bonferroni	Benjamini	FDR
INTERPRO	IPR017930:Myb-type HTH DNA-binding domain	3	1.88679	0.428831	AT5G29000, AT1G08810, AT5G18240	135	227	20885	2.04454	1	0.99991	99.9355
INTERPRO	IPR014778:Myb, DNA-binding	3	1.88679	0.506903	AT5G29000, AT1G08810, AT5G18240	135	264	20885	1.758	1	0.999984	99.9906
INTERPRO	IPR012287:Homeodomain-related	3	1.88679	0.607795	AT5G29000, AT1G08810, AT5G18240	135	318	20885	1.45947	1	0.999996	99.9995
Annotation Cluster 21	Enrichment Score: 0.2545482063437658
Category	Term	Count	%	PValue	Genes	List Total	Pop Hits	Pop Total	Fold Enrichment	Bonferroni	Benjamini	FDR
UP_SEQ_FEATURE	repeat:LRR 4	3	1.88679	0.392209	AT2G36370, AT5G10290, AT4G20140	57	214	8885	2.18519	1	0.999872	99.8032
UP_SEQ_FEATURE	repeat:LRR 3	3	1.88679	0.493169	AT2G36370, AT5G10290, AT4G20140	57	261	8885	1.79169	1	0.999968	99.9797
UP_SEQ_FEATURE	repeat:LRR 2	3	1.88679	0.579705	AT2G36370, AT5G10290, AT4G20140	57	306	8885	1.52821	1	0.999995	99.9981
UP_SEQ_FEATURE	repeat:LRR 1	3	1.88679	0.579705	AT2G36370, AT5G10290, AT4G20140	57	306	8885	1.52821	1	0.999995	99.9981
SP_PIR_KEYWORDS	leucine-rich repeat	3	1.88679	0.820976	AT2G36370, AT5G10290, AT4G20140	154	540	26538	0.957359	1	0.998401	100
Annotation Cluster 22	Enrichment Score: 0.2115273676269694
Category	Term	Count	%	PValue	Genes	List Total	Pop Hits	Pop Total	Fold Enrichment	Bonferroni	Benjamini	FDR
GOTERM_BP_FAT	GO:0006796~phosphate metabolic process	11	6.91824	0.313142	AT2G40730, AT5G53450, AT2G29380, AT3G58640, AT1G08650, AT4G38470, AT1G70740, AT3G62260, AT3G11410, AT5G10290, AT4G20140	92	1273	13998	1.31475	1	0.996785	99.5448
GOTERM_BP_FAT	GO:0006793~phosphorus metabolic process	11	6.91824	0.314009	AT2G40730, AT5G53450, AT2G29380, AT3G58640, AT1G08650, AT4G38470, AT1G70740, AT3G62260, AT3G11410, AT5G10290, AT4G20140	92	1274	13998	1.31372	1	0.996246	99.553
GOTERM_BP_FAT	GO:0006468~protein amino acid phosphorylation	8	5.03145	0.544787	AT2G40730, AT5G53450, AT3G58640, AT1G08650, AT4G38470, AT1G70740, AT5G10290, AT4G20140	92	1065	13998	1.14293	1	0.99967	99.9988
INTERPRO	IPR000719:Protein kinase, core	7	4.40252	0.594635	AT2G40730, AT5G53450, AT3G58640, AT1G08650, AT1G70740, AT5G10290, AT4G20140	135	970	20885	1.11642	1	0.999997	99.9993
GOTERM_MF_FAT	GO:0004672~protein kinase activity	8	5.03145	0.650927	AT2G40730, AT5G53450, AT3G58640, AT1G08650, AT4G38470, AT1G70740, AT5G10290, AT4G20140	103	1110	14806	1.03602	1	0.999801	99.9999
GOTERM_BP_FAT	GO:0016310~phosphorylation	8	5.03145	0.653512	AT2G40730, AT5G53450, AT3G58640, AT1G08650, AT4G38470, AT1G70740, AT5G10290, AT4G20140	92	1178	13998	1.03329	1	0.999953	100
INTERPRO	IPR008271:Serine/threonine protein kinase, active site	5	3.14465	0.73263	AT3G58640, AT1G08650, AT1G70740, AT5G10290, AT4G20140	135	770	20885	1.00457	1	1	100
SP_PIR_KEYWORDS	serine/threonine-protein kinase	4	2.51572	0.772665	AT3G58640, AT1G08650, AT5G10290, AT4G20140	154	701	26538	0.983308	1	0.998088	100
GOTERM_MF_FAT	GO:0004674~protein serine/threonine kinase activity	6	3.77358	0.809963	AT2G40730, AT3G58640, AT1G08650, AT1G70740, AT5G10290, AT4G20140	103	975	14806	0.8846	1	0.999993	100
INTERPRO	IPR017441:Protein kinase, ATP binding site	4	2.51572	0.841703	AT3G58640, AT1G08650, AT5G10290, AT4G20140	135	715	20885	0.865475	1	1	100
INTERPRO	IPR017442:Serine/threonine protein kinase-related	4	2.51572	0.901058	AT1G08650, AT1G70740, AT5G10290, AT4G20140	135	820	20885	0.754652	1	1	100
Annotation Cluster 23	Enrichment Score: 0.12373758834917901
Category	Term	Count	%	PValue	Genes	List Total	Pop Hits	Pop Total	Fold Enrichment	Bonferroni	Benjamini	FDR
SP_PIR_KEYWORDS	glycoprotein	7	4.40252	0.567695	AT1G77990, AT3G11210, AT5G60920, AT3G62150, AT5G10290, AT5G50400, AT4G20140	154	1051	26538	1.14774	1	0.982904	99.9943
UP_SEQ_FEATURE	glycosylation site:N-linked (GlcNAc...)	7	4.40252	0.615161	AT1G77990, AT3G11210, AT5G60920, AT3G62150, AT5G10290, AT5G50400, AT4G20140	57	1001	8885	1.09005	1	0.999997	99.9994
SP_PIR_KEYWORDS	signal	6	3.77358	0.941834	AT3G11210, AT5G60920, AT3G12500, AT5G10290, AT5G50400, AT4G20140	154	1518	26538	0.681125	1	0.999887	100
UP_SEQ_FEATURE	signal peptide	6	3.77358	0.972683	AT3G11210, AT5G60920, AT3G12500, AT5G10290, AT5G50400, AT4G20140	57	1515	8885	0.617335	1	1	100
Annotation Cluster 24	Enrichment Score: 0.07401959641191319
Category	Term	Count	%	PValue	Genes	List Total	Pop Hits	Pop Total	Fold Enrichment	Bonferroni	Benjamini	FDR
SP_PIR_KEYWORDS	plastid	4	2.51572	0.814122	AT3G22400, AT4G33460, AT3G06350, AT4G32770	154	755	26538	0.912978	1	0.998744	100
SP_PIR_KEYWORDS	transit peptide	5	3.14465	0.819548	AT4G33460, AT3G06350, AT3G45770, AT4G32770, AT3G59760	154	978	26538	0.881005	1	0.998636	100
SP_PIR_KEYWORDS	chloroplast	4	2.51572	0.831058	AT3G22400, AT4G33460, AT3G06350, AT4G32770	154	780	26538	0.883716	1	0.998156	100
UP_SEQ_FEATURE	transit peptide:Chloroplast	3	1.88679	0.912068	AT4G33460, AT3G06350, AT4G32770	57	624	8885	0.74941	1	1	100
Annotation Cluster 25	Enrichment Score: 0.05639931074339106
Category	Term	Count	%	PValue	Genes	List Total	Pop Hits	Pop Total	Fold Enrichment	Bonferroni	Benjamini	FDR
SP_PIR_KEYWORDS	activator	3	1.88679	0.557655	AT2G21970, AT5G63470, AT1G45249	154	323	26538	1.60054	1	0.983587	99.9926
SP_PIR_KEYWORDS	dna-binding	7	4.40252	0.822344	AT1G08810, AT2G21970, AT3G51950, AT2G19810, AT2G43000, AT5G63470, AT1G45249	154	1398	26538	0.862856	1	0.998141	100
SP_PIR_KEYWORDS	nucleus	10	6.28931	0.84487	AT1G73875, AT5G29000, AT3G61860, AT1G08810, AT5G18240, AT1G68190, AT2G21970, AT2G43000, AT5G63470, AT1G45249	154	2052	26538	0.839789	1	0.998378	100
GOTERM_MF_FAT	GO:0043565~sequence-specific DNA binding	3	1.88679	0.850228	AT2G21970, AT5G63470, AT1G45249	103	483	14806	0.892842	1	0.999995	100
GOTERM_MF_FAT	GO:0003700~transcription factor activity	9	5.66038	0.904079	AT5G29000, AT1G08810, AT5G18240, AT1G68190, AT2G21970, AT2G19810, AT2G43000, AT5G63470, AT1G45249	103	1678	14806	0.770994	1	0.999999	100
SP_PIR_KEYWORDS	transcription regulation	5	3.14465	0.914269	AT1G73875, AT2G21970, AT2G43000, AT5G63470, AT1G45249	154	1184	26538	0.727722	1	0.999739	100
SP_PIR_KEYWORDS	Transcription	5	3.14465	0.922082	AT1G73875, AT2G21970, AT2G43000, AT5G63470, AT1G45249	154	1209	26538	0.712674	1	0.999766	100
GOTERM_BP_FAT	GO:0045449~regulation of transcription	10	6.28931	0.924375	AT1G73875, AT5G29000, AT1G08810, AT5G18240, AT1G68190, AT2G21970, AT2G19810, AT2G43000, AT5G63470, AT1G45249	92	2024	13998	0.75174	1	1	100
GOTERM_MF_FAT	GO:0003677~DNA binding	13	8.1761	0.926797	AT5G29000, AT1G08810, AT5G08430, AT1G68190, AT2G21970, AT2G19810, AT3G51950, AT2G43000, AT1G12244, AT1G21710, AT1G45249, AT5G18240, AT5G63470	103	2436	14806	0.767126	1	1	100
GOTERM_BP_FAT	GO:0006350~transcription	6	3.77358	0.936565	AT1G73875, AT5G08430, AT2G21970, AT2G43000, AT5G63470, AT1G45249	92	1311	13998	0.696349	1	1	100
GOTERM_MF_FAT	GO:0030528~transcription regulator activity	9	5.66038	0.961551	AT5G29000, AT1G08810, AT5G18240, AT1G68190, AT2G21970, AT2G19810, AT2G43000, AT5G63470, AT1G45249	103	1913	14806	0.676282	1	1	100
GOTERM_BP_FAT	GO:0006355~regulation of transcription, DNA-dependent	4	2.51572	0.976496	AT1G08810, AT2G21970, AT5G63470, AT1G45249	92	1089	13998	0.558869	1	1	100
GOTERM_BP_FAT	GO:0051252~regulation of RNA metabolic process	4	2.51572	0.977237	AT1G08810, AT2G21970, AT5G63470, AT1G45249	92	1095	13998	0.555807	1	1	100
Annotation Cluster 26	Enrichment Score: 0.05180164072967689
Category	Term	Count	%	PValue	Genes	List Total	Pop Hits	Pop Total	Fold Enrichment	Bonferroni	Benjamini	FDR
GOTERM_BP_FAT	GO:0009791~post-embryonic development	5	3.14465	0.811643	AT4G21540, AT3G22400, AT4G33460, AT3G06350, AT2G21970	92	851	13998	0.893961	1	0.999999	100
GOTERM_BP_FAT	GO:0003006~reproductive developmental process	4	2.51572	0.902208	AT4G33460, AT3G06350, AT2G21970, AT3G59760	92	807	13998	0.754162	1	1	100
GOTERM_BP_FAT	GO:0048608~reproductive structure development	3	1.88679	0.954823	AT4G33460, AT3G06350, AT2G21970	92	731	13998	0.624428	1	1	100

## Sheet: C1_vs_C0_DEG_DASG_overlap NIR
Gene	Chr	logConc	logFC	P-value	TAIR_ID	Symbol	Description	Chr	Start	End	Strand	Type	ModelReads/MeanDepth	AltReads/IntronReads	Ratio	ModelReads/MeanDepth	AltReads/IntronReads	Ratio	DiffRatio	Isoform	Pvalue
Solyc10g049630.1	SL2.40ch10	-15.1506	2.88085	0	AT4G33920	--	--	SL2.40ch10	41775154	41776609	-	ES	0	51	0	8	21	0.27	0.27	Solyc10g049630.1.1	0.000148069
Solyc02g091030.2	SL2.40ch02	-16.1943	-1.35079	5.72386e-39	AT5G63470	NF-YC4	nuclear factor Y, subunit C4	SL2.40ch02	47048903	47050313	+	MXE|47050835|47050961	0	52	0	20	28	0.41	0.41	Solyc02g091030.2.1	3.12243e-08
Solyc02g091030.2	SL2.40ch02	-16.1943	-1.35079	5.72386e-39	AT5G63470	NF-YC4	nuclear factor Y, subunit C4	SL2.40ch02	47049337	47050523	+	MXE|47050835|47050961	0	32	0	21	26	0.44	0.44	Solyc02g091030.2.1	2.76295e-06
Solyc02g091030.2	SL2.40ch02	-16.1943	-1.35079	5.72386e-39	AT5G63470	NF-YC4	nuclear factor Y, subunit C4	SL2.40ch02	47051271	47051394	+	A3SS	4	37	0.1	6	11	0.35	0.25	Solyc02g091030.2.1	0.0498794
Solyc05g052950.2	SL2.40ch05	-15.9381	1.20209	4.30923e-36	AT3G55580	--	--	SL2.40ch05	62271073	62271349	-	A3SS	4	31	0.11	29	41	0.41	0.3	Solyc05g052950.2.1	0.00171867
Solyc12g044730.1	SL2.40ch12	-19.2826	-1.15219	0.000156158	AT2G19720	rps15ab	ribosomal protein S15A B	SL2.40ch12	45421731	45421822	-	A5SS	1	3	0.25	5	0	1	0.75	Solyc12g044730.1.1	0.047619
Solyc12g049620.1	SL2.40ch12	-18.7963	-1.04373	6.42838e-05	--	--	--	SL2.40ch12	46740198	46746563	+	3pMXE	5	3	0.38	0	8	0	-0.38	Solyc12g049620.1.1	0.025641
Solyc02g091030.2	SL2.40ch02	-16.1943	-1.35079	5.72386e-39	AT5G63470	NF-YC4	nuclear factor Y, subunit C4	SL2.40ch02	47049553	47050767	+	MXE|47050835|47050961	73	43	0.62	0	7	0	-0.62	Solyc02g091030.2.1	0.00140631
Solyc02g091030.2	SL2.40ch02	-16.1943	-1.35079	5.72386e-39	AT5G63470	NF-YC4	nuclear factor Y, subunit C4	SL2.40ch02	47049768	47050313	+	MXE|47050835|47050961	72	78	0.48	0	28	0	-0.48	Solyc02g091030.2.1	1.01423e-07
Solyc02g091030.2	SL2.40ch02	-16.1943	-1.35079	5.72386e-39	AT5G63470	NF-YC4	nuclear factor Y, subunit C4	SL2.40ch02	47049768	47050331	+	MXE|47050835|47050961	72	78	0.48	0	27	0	-0.48	Solyc02g091030.2.1	1.83757e-07
Solyc02g091030.2	SL2.40ch02	-16.1943	-1.35079	5.72386e-39	AT5G63470	NF-YC4	nuclear factor Y, subunit C4	SL2.40ch02	47050094	47050835	+	cassetteExon	76	70	0.52	0	26	0	-0.52	Solyc02g091030.2.1	8.54165e-08
Solyc05g009630.2	SL2.40ch05	-16.4282	-1.64774	4.22941e-49	AT1G58807	--	--	SL2.40ch05	3822767	3825035	-	cassetteExon	5	0	1	0	3	0	-1	Solyc05g009630.2.1	0.0178571
Solyc01g108050.2	SL2.40ch01	-18.3456	-1.3011	2.38648e-09	--	--	--	SL2.40ch01	87192228	87192330	+	A5SS	9	19	0.32	0	15	0	-0.32	Solyc01g108050.2.1	0.0168898

[truncated: 16 more sheets: C1_vs_C0_DEG_DASG_overlap IR, C12_vs_C0_DEG_DASG_overlap NIR, C12_vs_C0_DEG_DASG_overlap IR, C12_vs_C0_DEG_DASG_overlap clus, C12_vs_C1_DEG_DASG_overlap NIR, C12_vs_C1_DEG_DASG_overlap IR, C12_vs_C1_DEG_DASG_overlap clus, Ts1_vs_Th0_DEG_DASG_overlap NIR, Ts1_vs_Th0_DEG_DASG_overlap IR, T1_vs_T0_DEG_DASG_overlap clust, T12_vs_T0_DEG_DASG_overlap NIR, T12_vs_T0_DEG_DASG_overlap IR, T12_vs_T0_DEG_DASG_overlap clus, T12_vs_T1_DEG_DASG_overlap NIR, T12_vs_T1_DEG_DASG_overlap IR, T12_vs_T1_DEG_DASG_overlap clus]
