# Supplementary material for: A comparison of the low temperature transcriptomes of two tomato genotypes that differ in freezing tolerance: Solanum lycopersicum and Solanum habrochaites
Source: BMC Plant Biol. 2015 Jun 6;15:132. doi: 10.1186/s12870-015-0521-6 (PMC4458020; doi:10.1186/s12870-015-0521-6)
Supplement: Additional file 9: — GO term analysis of genes with SNPs. [file 12870_2015_521_MOESM9_ESM.xls]

## Sheet: Tsh
#CHROM	Gene/Ig	POS (position)	ID	REF	ALT	QUAL (quality)	FILTER	INFO (DP: depth; VDB: variant distance bias; AF1: Max-likelihood estimate of the first ALT allele frequency; AC1: Max-likelihood estimate of the first ALT allele count; DP4: Number of (1) forward ref alleles; (2) reverse ref; (3) forward non-ref; (4) reverse non-ref alleles, used in variant calling. Sum can be smaller than DP because low-quality bases are not counted; MQ: Mapping Quality; FQ: Phr…	Tair ID	Gene symbol	Description
SL2.40ch00	Solyc00g005000.2	17622	.	A	G	3.99	.	DP=2;VDB=0.0130;AF1=1;AC1=6;DP4=0,0,0,2;MQ=20;FQ=-27.5	AT3G20015	--	--
SL2.40ch00	Solyc00g005040.2	550924	.	A	G	6.02	.	DP=2;VDB=0.0200;AF1=1;AC1=6;DP4=0,0,2,0;MQ=20;FQ=-27.5	AT5G46240	KAT1	potassium channel in Arabidopsis thaliana 1
SL2.40ch00	Solyc00g005040.2	551462	.	A	G	999	.	DP=81;VDB=0.0007;AF1=1;AC1=6;DP4=2,4,29,46;MQ=20;FQ=-45.2;PV4=1,7.9e-27,1,1	AT5G46240	KAT1	potassium channel in Arabidopsis thaliana 1
SL2.40ch00	Intergenic	552339	.	G	C	7.84	.	DP=5;VDB=0.0412;AF1=1;AC1=6;DP4=0,0,0,2;MQ=20;FQ=-28.9	--	--	--
SL2.40ch00	Solyc00g005050.2	571198	.	A	T	999	.	DP=477;VDB=0.0463;AF1=0.6667;AC1=4;DP4=18,118,38,248;MQ=20;FQ=999;PV4=1,1,1,1	AT5G11680	--	--
SL2.40ch00	Solyc00g005050.2	574504	.	T	A	13.4	.	DP=405;VDB=0.0491;AF1=0.1667;AC1=1;DP4=61,246,9,59;MQ=20;FQ=14.2;PV4=0.23,1,1,0.087	AT5G11680	--	--
SL2.40ch00	Intergenic	829613	.	G	C	7.84	.	DP=2;AF1=1;AC1=6;DP4=0,0,2,0;MQ=20;FQ=-28.9	--	--	--
SL2.40ch00	Intergenic	1127894	.	G	A	15.6	.	DP=4;VDB=0.0162;AF1=1;AC1=6;DP4=0,0,1,3;MQ=20;FQ=-30.8	--	--	--
SL2.40ch00	Intergenic	1128109	.	T	C	104	.	DP=21;VDB=0.0095;AF1=1;AC1=6;DP4=0,0,21,0;MQ=20;FQ=-39.4	--	--	--
SL2.40ch00	Intergenic	1128154	.	T	A	7.84	.	DP=2;AF1=1;AC1=6;DP4=0,0,2,0;MQ=20;FQ=-28.9	--	--	--
SL2.40ch00	Intergenic	1177414	.	T	C	13.5	.	DP=3;VDB=0.0206;AF1=1;AC1=6;DP4=0,0,1,2;MQ=20;FQ=-29.8	--	--	--
SL2.40ch00	Intergenic	2454956	.	A	C	4.2	.	DP=11;VDB=0.0001;AF1=1;AC1=6;DP4=0,0,0,2;MQ=20;FQ=-28.8	--	--	--
SL2.40ch00	Solyc00g005840.2	3425543	.	G	C	999	.	DP=89;VDB=0.0307;AF1=1;AC1=6;DP4=0,0,50,37;MQ=20;FQ=-79	AT4G29670	ACHT2	atypical CYS HIS rich thioredoxin 2
SL2.40ch00	Solyc00g005840.2	3425883	.	T	A	43.6	.	DP=11;VDB=0.0222;AF1=0.7622;AC1=5;DP4=1,0,0,8;MQ=20;FQ=-17.6;PV4=0.11,9.5e-07,1,1	AT4G29670	ACHT2	atypical CYS HIS rich thioredoxin 2
SL2.40ch00	Solyc00g005840.2	3426171	.	G	A	312	.	DP=441;VDB=0.0473;AF1=0.668;AC1=4;DP4=63,14,243,39;MQ=20;FQ=69.1;PV4=0.37,1,1,0.098	AT4G29670	ACHT2	atypical CYS HIS rich thioredoxin 2
SL2.40ch00	Solyc00g005840.2	3426499	.	G	C	37.5	.	DP=4;VDB=0.0467;AF1=1;AC1=6;DP4=0,0,4,0;MQ=20;FQ=-30.8	AT4G29670	ACHT2	atypical CYS HIS rich thioredoxin 2
SL2.40ch00	Solyc00g005840.2	3426724	.	ACCCCCC	ACCCCC	75.6	.	INDEL;DP=9;VDB=0.0471;AF1=1;AC1=6;DP4=0,0,7,1;MQ=20;FQ=-44.1	AT4G29670	ACHT2	atypical CYS HIS rich thioredoxin 2
SL2.40ch00	Solyc00g005840.2	3426926	.	G	A	12.6	.	DP=5;VDB=0.0467;AF1=1;AC1=6;DP4=0,0,0,3;MQ=20;FQ=-29.8	AT4G29670	ACHT2	atypical CYS HIS rich thioredoxin 2
SL2.40ch00	Solyc00g005840.2	3428577	.	C	T,G	999	.	DP=261;VDB=0.0476;AF1=1;AC1=6;DP4=0,1,77,165;MQ=20;FQ=-227;PV4=1,0.35,1,1	AT4G29670	ACHT2	atypical CYS HIS rich thioredoxin 2
SL2.40ch00	Solyc00g005840.2	3428694	.	T	C	999	.	DP=177;VDB=0.0159;AF1=1;AC1=6;DP4=1,0,49,34;MQ=20;FQ=-86;PV4=1,1,1,0.28	AT4G29670	ACHT2	atypical CYS HIS rich thioredoxin 2
SL2.40ch00	Solyc00g005840.2	3428741	.	T	A	999	.	DP=136;VDB=0.0064;AF1=0.6667;AC1=4;DP4=24,14,53,23;MQ=20;FQ=999;PV4=0.53,1,1,1	AT4G29670	ACHT2	atypical CYS HIS rich thioredoxin 2
SL2.40ch00	Solyc00g005840.2	3429494	.	GAAAA	GAAA	3.66	.	INDEL;DP=2;VDB=0.0061;AF1=1;AC1=6;DP4=0,0,1,1;MQ=20;FQ=-35	AT4G29670	ACHT2	atypical CYS HIS rich thioredoxin 2
SL2.40ch00	Solyc00g005840.2	3430119	.	C	A	36.5	.	DP=4;VDB=0.0248;AF1=1;AC1=6;DP4=0,0,3,1;MQ=20;FQ=-28.5	AT4G29670	ACHT2	atypical CYS HIS rich thioredoxin 2
SL2.40ch00	Solyc00g005840.2	3430602	.	A	T	54.3	.	DP=60;VDB=0.0010;AF1=0.3325;AC1=2;DP4=22,25,8,5;MQ=20;FQ=56.1;PV4=0.53,1,1,1	AT4G29670	ACHT2	atypical CYS HIS rich thioredoxin 2
SL2.40ch00	Solyc00g005840.2	3430624	.	T	G	999	.	DP=27;VDB=0.0010;AF1=1;AC1=6;DP4=0,0,24,2;MQ=20;FQ=-54.9	AT4G29670	ACHT2	atypical CYS HIS rich thioredoxin 2
SL2.40ch00	Solyc00g005870.1	3435253	.	G	C	5.52	.	DP=2;AF1=1;AC1=6;DP4=0,0,1,1;MQ=20;FQ=-28.9	AT1G64260	--	--
SL2.40ch00	Solyc00g005870.1	3435347	.	C	A	5.71	.	DP=6;VDB=0.0007;AF1=0.5001;AC1=3;DP4=2,0,1,1;MQ=20;FQ=4.07;PV4=1,0.38,1,0.35	AT1G64260	--	--
SL2.40ch00	Intergenic	4122660	.	A	G	103	.	DP=8;VDB=0.0021;AF1=1;AC1=6;DP4=0,0,2,6;MQ=20;FQ=-32.5	--	--	--
SL2.40ch00	Intergenic	4122713	.	G	A	103	.	DP=8;VDB=0.0021;AF1=1;AC1=6;DP4=0,0,2,6;MQ=20;FQ=-32.5	--	--	--
SL2.40ch00	Solyc00g006470.1	4197111	.	C	A,G	29.8	.	DP=5;VDB=0.0008;AF1=1;AC1=6;DP4=0,0,4,1;MQ=20;FQ=-30.4	--	--	--
SL2.40ch00	Solyc00g006470.1	4197368	.	T	C	232	.	DP=40;VDB=0.0528;AF1=0.9864;AC1=5;DP4=1,1,6,19;MQ=20;FQ=-28.8;PV4=0.46,0.0095,1,0.013	--	--	--
SL2.40ch00	Solyc00g006470.1	4197395	.	T	C	999	.	DP=291;VDB=0.0013;AF1=1;AC1=6;DP4=1,0,230,14;MQ=20;FQ=-143;PV4=1,7e-65,1,1	--	--	--
SL2.40ch00	Solyc00g006470.1	4197717	.	C	G	99.2	.	DP=265;VDB=0.0000;AF1=1;AC1=6;DP4=0,1,13,1;MQ=20;FQ=-36.5;PV4=0.13,1.2e-06,1,1	--	--	--
SL2.40ch00	Solyc00g006470.1	4197722	.	T	G	3.85	.	DP=320;VDB=0.0001;AF1=0.68;AC1=4;DP4=1,0,0,2;MQ=20;FQ=-16.9;PV4=0.33,1,1,1	--	--	--
SL2.40ch00	Solyc00g006470.1	4197926	.	A	G	29.7	.	DP=22;VDB=0.0039;AF1=1;AC1=6;DP4=0,0,3,1;MQ=20;FQ=-32.1	--	--	--
SL2.40ch00	Solyc00g006470.1	4198244	.	T	C	26.1	.	DP=151;VDB=0.0001;AF1=1;AC1=6;DP4=0,0,5,0;MQ=20;FQ=-31.4	--	--	--
SL2.40ch00	Intergenic	4198578	.	T	C	7.84	.	DP=2;AF1=1;AC1=6;DP4=0,0,0,2;MQ=20;FQ=-28.9	--	--	--
SL2.40ch00	Intergenic	4200888	.	CT	C	34	.	INDEL;DP=4;VDB=0.0165;AF1=1;AC1=6;DP4=0,0,3,1;MQ=20;FQ=-38.4	--	--	--
SL2.40ch00	Intergenic	4277176	.	T	C	242	.	DP=63;VDB=0.0073;AF1=1;AC1=6;DP4=0,0,2,61;MQ=20;FQ=-40	--	--	--
SL2.40ch00	Intergenic	4285161	.	T	C	181	.	DP=41;VDB=0.0459;AF1=1;AC1=6;DP4=0,0,38,0;MQ=20;FQ=-54.9	--	--	--
SL2.40ch00	Intergenic	4285659	.	T	C	25	.	DP=3;VDB=0.0206;AF1=1;AC1=6;DP4=0,0,1,2;MQ=20;FQ=-28.1	--	--	--
SL2.40ch00	Intergenic	4286932	.	T	C	7.03	.	DP=2;AF1=1;AC1=6;DP4=0,0,0,2;MQ=20;FQ=-28.9	--	--	--
SL2.40ch00	Intergenic	4287562	.	G	A	52.1	.	DP=5;VDB=0.0130;AF1=1;AC1=6;DP4=0,0,3,2;MQ=20;FQ=-31.4	--	--	--
SL2.40ch00	Intergenic	4297162	.	T	G	4.45	.	DP=17;VDB=0.0184;AF1=0.5764;AC1=4;DP4=4,1,4,0;MQ=20;FQ=6.95;PV4=1,0.0052,1,0.066	--	--	--
SL2.40ch00	Intergenic	4297183	.	G	C	144	.	DP=16;VDB=0.0275;AF1=1;AC1=6;DP4=0,0,6,5;MQ=20;FQ=-36.3	--	--	--
SL2.40ch00	Solyc00g006490.2	4298780	.	A	G	4.71	.	DP=22;VDB=0.0255;AF1=0.1948;AC1=1;DP4=5,12,1,3;MQ=20;FQ=5.36;PV4=1,0.47,1,0.4	AT1G07990	--	--
SL2.40ch00	Solyc00g006490.2	4298945	.	G	C	40.7	.	DP=4;VDB=0.0317;AF1=1;AC1=6;DP4=0,0,2,2;MQ=20;FQ=-32.1	AT1G07990	--	--
SL2.40ch00	Solyc00g006490.2	4303863	.	T	C,G	999	.	DP=34;VDB=0.0397;AF1=1;AC1=6;DP4=0,0,10,18;MQ=20;FQ=-55.5	AT1G07990	--	--
SL2.40ch00	Solyc00g006490.2	4305245	.	A	G	244	.	DP=20;VDB=0.0357;AF1=1;AC1=6;DP4=0,0,7,13;MQ=20;FQ=-42.8	AT1G07990	--	--
SL2.40ch00	Solyc00g006490.2	4305257	.	C	A	105	.	DP=13;VDB=0.0350;AF1=0.7536;AC1=4;DP4=2,0,5,6;MQ=20;FQ=-17.2;PV4=0.46,0.13,1,1	AT1G07990	--	--
SL2.40ch00	Solyc00g006490.2	4305620	.	T	C	25.3	.	DP=3;AF1=1;AC1=6;DP4=0,0,1,2;MQ=20;FQ=-31	AT1G07990	--	--
SL2.40ch00	Solyc00g006490.2	4306781	.	T	C	107	.	DP=8;VDB=0.0144;AF1=1;AC1=6;DP4=0,0,2,6;MQ=20;FQ=-34.6	AT1G07990	--	--
SL2.40ch00	Solyc00g006490.2	4306799	.	A	G	163	.	DP=12;VDB=0.0125;AF1=1;AC1=6;DP4=0,0,9,3;MQ=20;FQ=-38.6	AT1G07990	--	--
SL2.40ch00	Solyc00g006490.2	4307718	.	C	T	23.9	.	DP=4;VDB=0.0285;AF1=1;AC1=6;DP4=0,0,1,3;MQ=20;FQ=-30.3	AT1G07990	--	--
SL2.40ch00	Solyc00g006490.2	4308244	.	C	T	3.62	.	DP=2;VDB=0.0147;AF1=1;AC1=6;DP4=0,0,0,2;MQ=20;FQ=-28.8	AT1G07990	--	--
SL2.40ch00	Solyc00g006490.2	4308382	.	G	C	73.9	.	DP=6;VDB=0.0414;AF1=1;AC1=6;DP4=0,0,3,3;MQ=20;FQ=-34	AT1G07990	--	--
SL2.40ch00	Solyc00g006490.2	4310215	.	G	A	84.2	.	DP=20;VDB=0.0086;AF1=0.6479;AC1=4;DP4=5,3,6,4;MQ=20;FQ=69.6;PV4=1,0.022,1,0.46	AT1G07990	--	--
SL2.40ch00	Solyc00g006490.2	4310281	.	A	G	999	.	DP=34;VDB=0.0239;AF1=1;AC1=6;DP4=0,0,19,12;MQ=20;FQ=-54.7	AT1G07990	--	--
SL2.40ch00	Solyc00g006490.2	4310832	.	A	G	3.31	.	DP=69;VDB=0.0358;AF1=0.3283;AC1=2;DP4=28,23,5,4;MQ=20;FQ=4.29;PV4=1,1,1,0.46	AT1G07990	--	--
SL2.40ch00	Solyc00g006490.2	4312872	.	C	T	186	.	DP=20;VDB=0.0348;AF1=1;AC1=6;DP4=0,0,8,6;MQ=20;FQ=-41.5	AT1G07990	--	--
SL2.40ch00	Solyc00g006490.2	4313417	.	C	T	116	.	DP=10;VDB=0.0035;AF1=1;AC1=6;DP4=0,0,10,0;MQ=20;FQ=-37.6	AT1G07990	--	--
SL2.40ch00	Solyc00g006490.2	4314357	.	A	G	235	.	DP=89;VDB=0.0243;AF1=1;AC1=6;DP4=0,0,0,63;MQ=20;FQ=-80.2	AT1G07990	--	--
SL2.40ch00	Solyc00g006490.2	4314434	.	T	C	236	.	DP=74;VDB=0.0287;AF1=1;AC1=6;DP4=0,0,60,1;MQ=20;FQ=-76	AT1G07990	--	--
SL2.40ch00	Solyc00g006490.2	4314686	.	T	C	84	.	DP=24;VDB=0.0455;AF1=1;AC1=6;DP4=0,0,5,3;MQ=20;FQ=-28.9	AT1G07990	--	--
SL2.40ch00	Solyc00g006490.2	4314763	.	G	A	22.3	.	DP=3;VDB=0.0385;AF1=1;AC1=6;DP4=0,0,3,0;MQ=20;FQ=-29.8	AT1G07990	--	--
SL2.40ch00	Solyc00g006490.2	4314876	.	A	G	45.3	.	DP=88;VDB=0.0312;AF1=0.3333;AC1=2;DP4=66,4,13,2;MQ=20;FQ=47;PV4=0.29,1,1,1	AT1G07990	--	--
SL2.40ch00	Solyc00g006490.2	4315429	.	C	T	999	.	DP=52;VDB=0.0017;AF1=1;AC1=6;DP4=0,1,3,35;MQ=20;FQ=-54.8;PV4=1,1.3e-17,1,1	AT1G07990	--	--
SL2.40ch00	Solyc00g006490.2	4315432	.	C	T	176	.	DP=49;VDB=0.0013;AF1=1;AC1=6;DP4=0,1,3,35;MQ=20;FQ=-54.8;PV4=1,2.1e-11,1,1	AT1G07990	--	--
SL2.40ch00	Solyc00g006490.2	4315458	.	T	C	63.5	.	DP=27;VDB=0.0039;AF1=0.5055;G3=1.887e-10,1,2.535e-07;HWE=0.0437;AC1=3;DP4=7,4,14,2;MQ=20;FQ=66.1;PV4=0.19,1.1e-14,1,0.42	AT1G07990	--	--
SL2.40ch00	Solyc00g006490.2	4315492	.	T	C	999	.	DP=38;VDB=0.0183;AF1=1;AC1=6;DP4=0,0,32,4;MQ=20;FQ=-57.8	AT1G07990	--	--
SL2.40ch00	Solyc00g006490.2	4315583	.	C	T	6.45	.	DP=119;VDB=0.0176;AF1=1;AC1=6;DP4=0,0,0,3;MQ=20;FQ=-29.8	AT1G07990	--	--
SL2.40ch00	Solyc00g006490.2	4315642	.	C	T	115	.	DP=90;VDB=0.0494;AF1=0.3333;AC1=2;DP4=18,43,8,12;MQ=20;FQ=117;PV4=0.42,7.5e-35,1,1	AT1G07990	--	--
SL2.40ch00	Solyc00g006490.2	4315747	.	G	C	999	.	DP=103;VDB=0.0387;AF1=1;AC1=6;DP4=0,0,61,34;MQ=20;FQ=-115	AT1G07990	--	--
SL2.40ch00	Solyc00g006490.2	4315979	.	A	G,T	999	.	DP=80;VDB=0.0098;AF1=1;AC1=6;DP4=0,0,60,13;MQ=20;FQ=-85	AT1G07990	--	--
SL2.40ch00	Solyc00g006490.2	4316027	.	A	G	32.7	.	DP=127;VDB=0.0002;AF1=1;AC1=6;DP4=0,0,0,6;MQ=20;FQ=-32	AT1G07990	--	--
SL2.40ch00	Solyc00g006490.2	4316149	.	GAAAA	GAAAAA	138	.	INDEL;DP=27;VDB=0.0138;AF1=0.6601;AC1=4;DP4=3,8,4,12;MQ=20;FQ=84.7;PV4=1,1,1,1	AT1G07990	--	--
SL2.40ch00	Solyc00g006490.2	4316250	.	CTT	C	11.4	.	INDEL;DP=22;VDB=0.0260;AF1=0.5937;AC1=4;DP4=4,11,4,2;MQ=20;FQ=15;PV4=0.15,4.8e-16,1,0.28	AT1G07990	--	--
SL2.40ch00	Intergenic	4538223	.	T	TA	3.66	.	INDEL;DP=2;VDB=0.0208;AF1=1;AC1=6;DP4=0,0,1,1;MQ=20;FQ=-35	--	--	--
SL2.40ch00	Solyc00g006690.2	5655673	.	A	G	125	.	DP=12;VDB=0.0000;AF1=1;AC1=6;DP4=0,0,12,0;MQ=20;FQ=-36.5	--	--	--
SL2.40ch00	Solyc00g006690.2	5655682	.	T	A	125	.	DP=229;VDB=0.0003;AF1=1;AC1=6;DP4=0,0,12,0;MQ=20;FQ=-36.5	--	--	--
SL2.40ch00	Solyc00g006800.2	5777337	.	C	T	7.84	.	DP=3;VDB=0.0124;AF1=1;AC1=6;DP4=0,0,1,1;MQ=20;FQ=-28.9	AT5G13420	TRA2	transaldolase 2
SL2.40ch00	Solyc00g006800.2	5777358	.	T	C	88.3	.	DP=14;VDB=0.0045;AF1=0.5981;AC1=4;DP4=2,1,10,1;MQ=20;FQ=-6.74;PV4=0.4,0.086,1,0.013	AT5G13420	TRA2	transaldolase 2
SL2.40ch00	Solyc00g006800.2	5777851	.	A	G	35.3	.	DP=51;VDB=0.0432;AF1=0.3332;AC1=2;DP4=35,2,13,0;MQ=20;FQ=37;PV4=1,1e-36,1,0.19	AT5G13420	TRA2	transaldolase 2
SL2.40ch00	Solyc00g006800.2	5777932	.	G	C	999	.	DP=106;VDB=0.0421;AF1=1;AC1=6;DP4=0,0,64,21;MQ=20;FQ=-96.9	AT5G13420	TRA2	transaldolase 2
SL2.40ch00	Solyc00g006800.2	5779139	.	T	C	17.1	.	DP=49;VDB=0.0117;AF1=1;AC1=6;DP4=0,0,0,3;MQ=20;FQ=-28.1	AT5G13420	TRA2	transaldolase 2
SL2.40ch00	Solyc00g006800.2	5779166	.	A	G,C	999	.	DP=77;VDB=0.0325;AF1=1;AC1=6;DP4=0,0,14,16;MQ=20;FQ=-33.5	AT5G13420	TRA2	transaldolase 2
SL2.40ch00	Solyc00g006800.2	5779377	.	T	C	77.6	.	DP=53;VDB=0.0156;AF1=0.4934;G3=2.486e-07,1,4.162e-26;HWE=0.0434;AC1=3;DP4=29,6,16,2;MQ=20;FQ=80.5;PV4=0.7,0.078,1,1	AT5G13420	TRA2	transaldolase 2
SL2.40ch00	Solyc00g006800.2	5780182	.	T	C	999	.	DP=142;VDB=0.0117;AF1=1;AC1=6;DP4=0,0,26,61;MQ=20;FQ=-105	AT5G13420	TRA2	transaldolase 2
SL2.40ch00	Solyc00g006800.2	5780230	.	G	A	24.3	.	DP=289;VDB=0.0577;AF1=0.1667;AC1=1;DP4=102,80,6,20;MQ=20;FQ=25;PV4=0.0027,1,1,0.049	AT5G13420	TRA2	transaldolase 2
SL2.40ch00	Solyc00g006800.2	5780437	.	AGG	AGGG	999	.	INDEL;DP=285;VDB=0.0463;AF1=0.6667;AC1=4;DP4=21,5,38,40;MQ=20;FQ=85.5;PV4=0.0056,1,1,0.099	AT5G13420	TRA2	transaldolase 2
SL2.40ch00	Solyc00g006810.2	5787062	.	G	C	18.4	.	DP=41;VDB=0.0360;AF1=0.4327;AC1=3;DP4=17,18,4,2;MQ=20;FQ=20.8;PV4=0.66,1,1,1	AT5G13410	--	--
SL2.40ch00	Solyc00g006810.2	5787176	.	G	A	999	.	DP=66;VDB=0.0296;AF1=1;AC1=6;DP4=0,0,59,7;MQ=20;FQ=-90.6	AT5G13410	--	--
SL2.40ch00	Solyc00g006810.2	5787464	.	A	G	199	.	DP=136;VDB=0.0230;AF1=0.6667;AC1=4;DP4=30,4,59,3;MQ=20;FQ=118;PV4=0.24,1,1,1	AT5G13410	--	--
SL2.40ch00	Solyc00g006810.2	5787540	.	G	A	299	.	DP=481;VDB=0.0453;AF1=0.8311;AC1=5;DP4=76,20,299,73;MQ=20;FQ=-5.37;PV4=0.78,4.1e-09,1,1	AT5G13410	--	--
SL2.40ch00	Solyc00g006810.2	5788254	.	AC	ACC	16.5	.	INDEL;DP=3;VDB=0.0488;AF1=1;AC1=6;DP4=0,0,2,1;MQ=20;FQ=-35.7	AT5G13410	--	--
SL2.40ch00	Solyc00g006810.2	5788388	.	T	C	15.5	.	DP=4;VDB=0.0295;AF1=1;AC1=6;DP4=0,0,2,1;MQ=20;FQ=-29.8	AT5G13410	--	--
SL2.40ch00	Solyc00g006810.2	5789009	.	G	T	156	.	DP=397;VDB=0.0516;AF1=0.3333;AC1=2;DP4=202,69,99,25;MQ=20;FQ=158;PV4=0.31,1,1,1	AT5G13410	--	--
SL2.40ch00	Solyc00g006810.2	5789219	.	G	T	999	.	DP=270;VDB=0.0372;AF1=1;AC1=6;DP4=0,2,11,256;MQ=20;FQ=-198;PV4=1,1,1,1	AT5G13410	--	--
SL2.40ch00	Solyc00g006810.2	5789978	.	A	C	73.9	.	DP=11;VDB=0.0495;AF1=1;AC1=6;DP4=0,0,4,2;MQ=20;FQ=-31.7	AT5G13410	--	--
SL2.40ch00	Solyc00g006810.2	5790060	.	G	A	347	.	DP=455;VDB=0.0427;AF1=1;AC1=6;DP4=32,36,197,182;MQ=20;FQ=-32;PV4=0.51,1.5e-12,1,0.27	AT5G13410	--	--
SL2.40ch00	Solyc00g006810.2	5790316	.	A	G	6.02	.	DP=2;VDB=0.0173;AF1=1;AC1=6;DP4=0,0,2,0;MQ=20;FQ=-27.5	AT5G13410	--	--
SL2.40ch00	Solyc00g006810.2	5791273	.	C	T	34.2	.	DP=342;VDB=0.0167;AF1=0.1668;AC1=1;DP4=75,130,7,93;MQ=20;FQ=35;PV4=7.4e-09,5.2e-216,1,1	AT5G13410	--	--
SL2.40ch00	Solyc00g006820.2	5823110	.	T	A	999	.	DP=82;VDB=0.0480;AF1=1;AC1=6;DP4=0,0,27,6;MQ=20;FQ=-48.7	AT5G13400	--	--
SL2.40ch00	Solyc00g006820.2	5823172	.	G	A	64	.	DP=22;VDB=0.0163;AF1=0.6291;AC1=4;DP4=1,10,2,9;MQ=20;FQ=62.1;PV4=1,6.7e-14,1,1	AT5G13400	--	--
SL2.40ch00	Solyc00g006820.2	5824418	.	A	G	999	.	DP=23;VDB=0.0139;AF1=1;AC1=6;DP4=0,0,16,6;MQ=20;FQ=-39.8	AT5G13400	--	--
SL2.40ch00	Solyc00g006820.2	5825324	.	C	T	17.3	.	DP=144;VDB=0.0345;AF1=0.3171;AC1=2;DP4=61,29,17,10;MQ=20;FQ=18.9;PV4=0.65,5.2e-42,1,1	AT5G13400	--	--
SL2.40ch00	Solyc00g006820.2	5825555	.	C	T	247	.	DP=46;VDB=0.0057;AF1=0.8319;AC1=5;DP4=3,4,13,25;MQ=20;FQ=6.25;PV4=0.69,1.4e-33,1,0.34	AT5G13400	--	--
SL2.40ch00	Solyc00g006820.2	5825675	.	C	T	225	.	DP=55;VDB=0.0037;AF1=0.8299;AC1=5;DP4=4,5,15,31;MQ=20;FQ=-6.08;PV4=0.7,2.8e-37,1,1	AT5G13400	--	--
SL2.40ch00	Solyc00g006820.2	5825783	.	AGG	AG	61.4	.	INDEL;DP=11;VDB=0.0080;AF1=0.4288;AC1=2;DP4=2,2,3,4;MQ=20;FQ=29.9;PV4=1,3.6e-10,1,1	AT5G13400	--	--
SL2.40ch00	Solyc00g006830.2	5829177	.	A	G	105	.	DP=14;VDB=0.0204;AF1=1;AC1=6;DP4=0,0,10,3;MQ=20;FQ=-38.8	AT5G13390	NEF1	NO EXINE FORMATION 1
SL2.40ch00	Solyc00g006830.2	5829239	.	C	T	6.23	.	DP=21;VDB=0.0131;AF1=0.6081;AC1=4;DP4=5,5,4,2;MQ=20;FQ=9.48;PV4=0.63,2.5e-09,1,0.32	AT5G13390	NEF1	NO EXINE FORMATION 1
SL2.40ch00	Intergenic	5867564	.	G	T	22.3	.	DP=3;VDB=0.1049;AF1=1;AC1=6;DP4=0,0,0,3;MQ=20;FQ=-29.8	--	--	--
SL2.40ch00	Intergenic	6354517	.	G	T	24.8	.	DP=5;VDB=0.0381;AF1=1;AC1=6;DP4=0,0,1,3;MQ=20;FQ=-30.4	--	--	--
SL2.40ch00	Intergenic	6545792	.	C	A	4.83	.	DP=2;AF1=1;AC1=6;DP4=0,0,2,0;MQ=20;FQ=-28.9	--	--	--
SL2.40ch00	Solyc00g007010.2	6556674	.	T	G	71.7	.	DP=8;VDB=0.0438;AF1=1;AC1=6;DP4=0,0,2,5;MQ=20;FQ=-34.4	AT5G66020	SACIB	SUPPRESSOR OF ACTIN 1B
SL2.40ch00	Solyc00g007010.2	6561120	.	T	C	999	.	DP=162;VDB=0.0337;AF1=1;AC1=6;DP4=0,0,4,106;MQ=20;FQ=-112	AT5G66020	SACIB	SUPPRESSOR OF ACTIN 1B
SL2.40ch00	Solyc00g007010.2	6566536	.	T	C	999	.	DP=54;VDB=0.0384;AF1=1;AC1=6;DP4=0,0,12,15;MQ=20;FQ=-56.2	AT5G66020	SACIB	SUPPRESSOR OF ACTIN 1B
SL2.40ch00	Solyc00g007010.2	6567971	.	T	G	12.8	.	DP=18;VDB=0.0185;AF1=0.3427;AC1=2;DP4=1,12,1,4;MQ=20;FQ=14.6;PV4=0.49,0.0061,1,0.18	AT5G66020	SACIB	SUPPRESSOR OF ACTIN 1B
SL2.40ch00	Solyc00g007010.2	6568846	.	T	C	92.3	.	DP=49;VDB=0.0243;AF1=0.4998;G3=1.545e-10,1,9.27e-23;HWE=0.0415;AC1=3;DP4=9,19,9,9;MQ=20;FQ=95.3;PV4=0.35,1.2e-09,1,1	AT5G66020	SACIB	SUPPRESSOR OF ACTIN 1B
SL2.40ch00	Intergenic	6571451	.	C	T	3.53	.	DP=3;VDB=0.0073;AF1=1;AC1=6;DP4=0,0,3,0;MQ=20;FQ=-28.1	--	--	--
SL2.40ch00	Intergenic	6587565	.	A	G	61.4	.	DP=7;VDB=0.0071;AF1=0.844;AC1=5;DP4=0,1,2,4;MQ=20;FQ=-24.9;PV4=1,1,1,1	--	--	--
SL2.40ch00	Solyc00g007060.2	6674889	.	T	A	46.3	.	DP=7;VDB=0.0195;AF1=0.7746;AC1=5;DP4=1,1,1,4;MQ=20;FQ=-5.68;PV4=1,7.5e-07,1,0.29	AT2G17220	Kin3	kinase 3
SL2.40ch00	Solyc00g007060.2	6674932	.	T	C	13.6	.	DP=34;VDB=0.0337;AF1=0.3342;AC1=2;DP4=21,4,8,0;MQ=20;FQ=15.3;PV4=0.55,6.2e-19,1,1	AT2G17220	Kin3	kinase 3
SL2.40ch00	Solyc00g007060.2	6675091	.	A	T	123	.	DP=16;VDB=0.0052;AF1=1;AC1=6;DP4=0,0,0,15;MQ=20;FQ=-41	AT2G17220	Kin3	kinase 3
SL2.40ch00	Solyc00g007060.2	6675502	.	C	A	214	.	DP=67;VDB=0.0429;AF1=1;AC1=6;DP4=0,0,0,28;MQ=20;FQ=-51.4	AT2G17220	Kin3	kinase 3
SL2.40ch00	Solyc00g007060.2	6675799	.	G	C	42.3	.	DP=10;VDB=0.0061;AF1=1;AC1=6;DP4=0,0,10,0;MQ=20;FQ=-31	AT2G17220	Kin3	kinase 3
SL2.40ch00	Solyc00g007060.2	6677544	.	A	G,T	999	.	DP=107;VDB=0.0442;AF1=1;AC1=6;DP4=0,0,39,2;MQ=20;FQ=-60.7	AT2G17220	Kin3	kinase 3
SL2.40ch00	Solyc00g007060.2	6679565	.	C	T	76.4	.	DP=73;VDB=0.0317;AF1=0.5458;AC1=3;DP4=1,24,2,19;MQ=20;FQ=79.9;PV4=0.58,9.2e-18,1,0.033	AT2G17220	Kin3	kinase 3
SL2.40ch00	Solyc00g007060.2	6679570	.	G	A	79.2	.	DP=69;VDB=0.0224;AF1=0.5371;AC1=3;DP4=2,24,2,17;MQ=20;FQ=82.7;PV4=1,7.8e-12,1,1	AT2G17220	Kin3	kinase 3
SL2.40ch00	Solyc00g007060.2	6679979	.	CT	C	16.5	.	INDEL;DP=3;VDB=0.0368;AF1=1;AC1=6;DP4=0,0,2,1;MQ=20;FQ=-35.7	AT2G17220	Kin3	kinase 3
SL2.40ch00	Solyc00g007070.2	6691501	.	CA	CAA	266	.	INDEL;DP=82;VDB=0.0479;AF1=0.6663;AC1=4;DP4=24,8,25,17;MQ=20;FQ=123;PV4=0.22,1,1,0.14	AT5G66010	--	--
SL2.40ch00	Solyc00g007070.2	6692763	.	C	CT	146	.	INDEL;DP=12;VDB=0.0227;AF1=1;AC1=6;DP4=0,0,4,8;MQ=20;FQ=-46.4	AT5G66010	--	--
SL2.40ch00	Solyc00g007070.2	6692927	.	T	C	17.9	.	DP=9;VDB=0.0230;AF1=1;AC1=6;DP4=0,0,2,2;MQ=20;FQ=-30.4	AT5G66010	--	--
SL2.40ch00	Solyc00g007080.2	6695070	.	C	G	3.61	.	DP=2;AF1=1;AC1=6;DP4=0,0,1,1;MQ=20;FQ=-28.8	AT4G16444	--	--
SL2.40ch00	Solyc00g007080.2	6699056	.	G	C	9.31	.	DP=2;VDB=0.0230;AF1=1;AC1=6;DP4=0,0,1,1;MQ=20;FQ=-27.5	AT4G16444	--	--
SL2.40ch00	Solyc00g007090.2	6704780	.	G	A	210	.	DP=162;VDB=0.0411;AF1=0.6669;AC1=4;DP4=44,6,103,8;MQ=20;FQ=88;PV4=0.37,1,1,1	AT4G35530	--	--
SL2.40ch00	Solyc00g007090.2	6704795	.	T	G	999	.	DP=166;VDB=0.0438;AF1=1;AC1=6;DP4=0,0,151,14;MQ=20;FQ=-151	AT4G35530	--	--
SL2.40ch00	Solyc00g007090.2	6705572	.	G	A	999	.	DP=236;VDB=0.0667;AF1=1;AC1=6;DP4=0,0,51,168;MQ=20;FQ=-222	AT4G35530	--	--
SL2.40ch00	Solyc00g007090.2	6705888	.	T	C	153	.	DP=105;VDB=0.0005;AF1=0.5;G3=4.593e-13,1,1.531e-12;HWE=0.0414;AC1=3;DP4=2,47,1,55;MQ=20;FQ=154;PV4=0.6,0.012,1,1.1e-25	AT4G35530	--	--
SL2.40ch00	Solyc00g007090.2	6705900	.	G	A	999	.	DP=44;VDB=0.0180;AF1=1;AC1=6;DP4=0,1,2,39;MQ=20;FQ=-54.2;PV4=1,1,1,1	AT4G35530	--	--
SL2.40ch00	Intergenic	6708649	.	TAAA	TA	999	.	INDEL;DP=51;VDB=0.0238;AF1=1;AC1=6;DP4=1,0,35,12;MQ=20;FQ=-77.7;PV4=1,1.4e-06,1,1	--	--	--
SL2.40ch00	Solyc00g007100.2	6708793	.	C	T	999	.	DP=60;VDB=0.0232;AF1=1;AC1=6;DP4=0,0,38,17;MQ=20;FQ=-61	AT4G35500	--	--
SL2.40ch00	Solyc00g007100.2	6708819	.	G	C	14	.	DP=12;VDB=0.0121;AF1=0.5407;AC1=3;DP4=0,8,0,3;MQ=20;FQ=17.2;PV4=1,1.5e-12,1,0.11	AT4G35500	--	--
SL2.40ch00	Solyc00g007100.2	6708844	.	C	G	13.2	.	DP=14;VDB=0.0096;AF1=0.4478;AC1=3;DP4=1,9,1,3;MQ=20;FQ=15.5;PV4=0.51,3.1e-05,1,1	AT4G35500	--	--
SL2.40ch00	Solyc00g007100.2	6709048	.	C	T	119	.	DP=26;VDB=0.0348;AF1=0.5051;G3=1.634e-14,1,9.667e-08;HWE=0.043;AC1=3;DP4=1,7,9,5;MQ=20;FQ=39.5;PV4=0.031,2.3e-12,1,0.15	AT4G35500	--	--
SL2.40ch00	Solyc00g007100.2	6709212	.	T	A	999	.	DP=97;VDB=0.0281;AF1=1;AC1=6;DP4=0,0,14,20;MQ=20;FQ=-54.8	AT4G35500	--	--
SL2.40ch00	Solyc00g007100.2	6709505	.	A	G	999	.	DP=114;VDB=0.0348;AF1=0.6869;AC1=4;DP4=25,3,29,53;MQ=20;FQ=43;PV4=5.4e-07,1,1,0.24	AT4G35500	--	--
SL2.40ch00	Solyc00g007100.2	6709541	.	G	A	17.3	.	DP=89;VDB=0.0313;AF1=0.1671;AC1=1;DP4=25,51,7,6;MQ=20;FQ=18.1;PV4=0.21,0.46,1,0.043	AT4G35500	--	--
SL2.40ch00	Solyc00g007100.2	6709932	.	A	G	133	.	DP=83;VDB=0.0215;AF1=0.3333;AC1=2;DP4=25,22,14,20;MQ=20;FQ=135;PV4=0.37,1.2e-17,1,1	AT4G35500	--	--
SL2.40ch00	Solyc00g007100.2	6710277	.	C	T	197	.	DP=100;VDB=0.0001;AF1=0.6667;AC1=4;DP4=35,4,57,3;MQ=20;FQ=97;PV4=0.43,2.3e-78,1,0.00078	AT4G35500	--	--
SL2.40ch00	Solyc00g007100.2	6712376	.	A	G	999	.	DP=28;VDB=0.0159;AF1=1;AC1=6;DP4=0,0,16,9;MQ=20;FQ=-53.2	AT4G35500	--	--
SL2.40ch00	Solyc00g007120.2	6734988	.	C	G	6.02	.	DP=2;VDB=0.0435;AF1=1;AC1=6;DP4=0,0,0,2;MQ=20;FQ=-27.5	AT1G21630	--	--
SL2.40ch00	Solyc00g007120.2	6734990	.	G	C	6.02	.	DP=2;VDB=0.0417;AF1=1;AC1=6;DP4=0,0,0,2;MQ=20;FQ=-27.5	AT1G21630	--	--
SL2.40ch00	Solyc00g007120.2	6735005	.	C	T	999	.	DP=44;VDB=0.0453;AF1=0.8671;AC1=5;DP4=1,4,25,14;MQ=20;FQ=-24.2;PV4=0.14,0.29,1,1	AT1G21630	--	--
SL2.40ch00	Solyc00g007120.2	6735050	.	T	A	999	.	DP=60;VDB=0.0384;AF1=0.7238;AC1=4;DP4=5,6,22,27;MQ=20;FQ=24.6;PV4=1,0.48,1,0.25	AT1G21630	--	--
SL2.40ch00	Solyc00g007120.2	6735378	.	C	T	254	.	DP=38;VDB=0.0439;AF1=0.8065;AC1=5;DP4=4,2,13,14;MQ=20;FQ=-3.1;PV4=0.66,0.16,1,1	AT1G21630	--	--
SL2.40ch00	Solyc00g007120.2	6736351	.	T	C	148	.	DP=16;VDB=0.0265;AF1=0.6795;AC1=4;DP4=2,1,5,8;MQ=20;FQ=-3.16;PV4=0.55,0.16,1,0.15	AT1G21630	--	--
SL2.40ch00	Solyc00g007120.2	6736948	.	C	T	42.8	.	DP=4;VDB=0.0239;AF1=1;AC1=6;DP4=0,0,1,3;MQ=20;FQ=-30.4	AT1G21630	--	--
SL2.40ch00	Solyc00g007130.2	6739674	.	T	C	60.4	.	DP=27;VDB=0.0437;AF1=0.3372;AC1=2;DP4=12,4,9,2;MQ=20;FQ=62.2;PV4=1,4.3e-21,1,0.091	AT4G38250	--	--
SL2.40ch00	Intergenic	6763258	.	T	C	19.9	.	DP=4;VDB=0.0042;AF1=1;AC1=6;DP4=0,0,1,3;MQ=20;FQ=-30.3	--	--	--
SL2.40ch00	Solyc00g007200.2	6818292	.	A	C	7.84	.	DP=13;VDB=0.0259;AF1=1;AC1=6;DP4=0,0,2,0;MQ=20;FQ=-28.9	AT2G17480	MLO8	MILDEW RESISTANCE LOCUS O 8
SL2.40ch00	Solyc00g007200.2	6820918	.	G	A	66.6	.	DP=14;VDB=0.0264;AF1=0.6389;AC1=4;DP4=4,2,6,2;MQ=20;FQ=40;PV4=1,1,1,1	AT2G17480	MLO8	MILDEW RESISTANCE LOCUS O 8
SL2.40ch00	Solyc00g007200.2	6821254	.	T	A	134	.	DP=10;VDB=0.0307;AF1=1;AC1=6;DP4=0,0,3,7;MQ=20;FQ=-36.5	AT2G17480	MLO8	MILDEW RESISTANCE LOCUS O 8
SL2.40ch00	Solyc00g007200.2	6822388	.	C	A	90.6	.	DP=23;VDB=0.0005;AF1=0.6648;AC1=4;DP4=6,0,16,1;MQ=20;FQ=13.6;PV4=1,4.3e-13,1,8e-16	AT2G17480	MLO8	MILDEW RESISTANCE LOCUS O 8
SL2.40ch00	Solyc00g007200.2	6822884	.	A	G	7.84	.	DP=31;VDB=0.0305;AF1=1;AC1=6;DP4=0,0,0,2;MQ=20;FQ=-28.9	AT2G17480	MLO8	MILDEW RESISTANCE LOCUS O 8
SL2.40ch00	Solyc00g007220.2	6849223	.	CAAAA	CAAAAA	17.8	.	INDEL;DP=3;AF1=1;AC1=6;DP4=0,0,0,3;MQ=20;FQ=-38.6	AT1G20823	--	--
SL2.40ch00	Solyc00g007260.2	6896637	.	T	A	8.94	.	DP=4;VDB=0.0179;AF1=0.543;AC1=3;DP4=1,0,3,0;MQ=20;FQ=-18.6;PV4=1,1,1,1	AT3G48480	--	--
SL2.40ch00	Solyc00g007260.2	6896788	.	G	A	62.3	.	DP=13;VDB=0.0247;AF1=0.6466;AC1=4;DP4=5,0,4,3;MQ=20;FQ=24.8;PV4=0.2,0.29,1,1	AT3G48480	--	--
SL2.40ch00	Solyc00g007260.2	6898085	.	C	A	71.3	.	DP=32;VDB=0.0095;AF1=0.3347;AC1=2;DP4=12,6,11,3;MQ=20;FQ=73.1;PV4=0.69,2.3e-28,1,0.009	AT3G48480	--	--
SL2.40ch00	Solyc00g007260.2	6898245	.	A	G	73.5	.	DP=13;VDB=0.0050;AF1=1;AC1=6;DP4=0,0,0,7;MQ=20;FQ=-32.3	AT3G48480	--	--
SL2.40ch00	Solyc00g007260.2	6898261	.	T	A	106	.	DP=14;VDB=0.0168;AF1=1;AC1=6;DP4=0,0,1,8;MQ=20;FQ=-32.9	AT3G48480	--	--
SL2.40ch00	Solyc00g007260.2	6899345	.	T	C	9.31	.	DP=6;VDB=0.0635;AF1=1;AC1=6;DP4=0,0,1,1;MQ=20;FQ=-27.5	AT3G48480	--	--
SL2.40ch00	Solyc00g007260.2	6899832	.	G	A	999	.	DP=31;VDB=0.0188;AF1=1;AC1=6;DP4=0,0,4,23;MQ=20;FQ=-40	AT3G48480	--	--
SL2.40ch00	Solyc00g007260.2	6899917	.	A	G	3.99	.	DP=2;VDB=0.0258;AF1=1;AC1=6;DP4=0,0,2,0;MQ=20;FQ=-27.5	AT3G48480	--	--
SL2.40ch00	Solyc00g007260.2	6899982	.	C	T	40.7	.	DP=10;VDB=0.0239;AF1=1;AC1=6;DP4=0,0,4,0;MQ=20;FQ=-32.1	AT3G48480	--	--
SL2.40ch00	Solyc00g007260.2	6900042	.	A	C	202	.	DP=19;VDB=0.0476;AF1=1;AC1=6;DP4=0,0,17,2;MQ=20;FQ=-42.7	AT3G48480	--	--
SL2.40ch00	Solyc00g007260.2	6900361	.	GTTTTT	GTTTT	999	.	INDEL;DP=28;VDB=0.0021;AF1=1;AC1=6;DP4=0,0,5,21;MQ=20;FQ=-60.6	AT3G48480	--	--
SL2.40ch00	Solyc00g007260.2	6900370	.	C	T	140	.	DP=26;VDB=0.0024;AF1=0.8331;AC1=5;DP4=0,3,4,16;MQ=20;FQ=-4.73;PV4=1,2.4e-15,1,1	AT3G48480	--	--
SL2.40ch00	Solyc00g007270.2	6901271	.	T	G	45.1	.	DP=8;VDB=0.0011;AF1=1;AC1=6;DP4=0,0,3,4;MQ=20;FQ=-28.9	AT3G55620	emb1624	embryo defective 1624
SL2.40ch00	Solyc00g007270.2	6901287	.	A	G	157	.	DP=36;VDB=0.0068;AF1=1;AC1=6;DP4=0,0,10,7;MQ=20;FQ=-42.3	AT3G55620	emb1624	embryo defective 1624
SL2.40ch00	Solyc00g007270.2	6901863	.	T	C	999	.	DP=1227;VDB=0.0368;AF1=1;AC1=6;DP4=87,7,321,644;MQ=20;FQ=-126;PV4=1.1e-30,1,1,0.21	AT3G55620	emb1624	embryo defective 1624
SL2.40ch00	Solyc00g007270.2	6902423	.	T	C	999	.	DP=1723;VDB=0.0484;AF1=0.8333;AC1=5;DP4=113,39,510,677;MQ=20;FQ=11.4;PV4=2.1e-13,0.018,1,1	AT3G55620	emb1624	embryo defective 1624
SL2.40ch00	Solyc00g007270.2	6903572	.	G	A	999	.	DP=432;VDB=0.0073;AF1=0.6667;AC1=4;DP4=92,24,251,65;MQ=20;FQ=162;PV4=1,0.46,1,1	AT3G55620	emb1624	embryo defective 1624
SL2.40ch00	Solyc00g007270.2	6903690	.	G	C	110	.	DP=29;VDB=0.0233;AF1=1;AC1=6;DP4=1,0,17,10;MQ=20;FQ=-28.9;PV4=1,1e-21,1,0.31	AT3G55620	emb1624	embryo defective 1624
SL2.40ch00	Solyc00g007270.2	6904081	.	C	T	999	.	DP=273;VDB=0.0059;AF1=0.834;AC1=5;DP4=0,20,13,168;MQ=20;FQ=-6.95;PV4=0.37,0.0044,1,1	AT3G55620	emb1624	embryo defective 1624
SL2.40ch00	Solyc00g007270.2	6904099	.	T	C	3.68	.	DP=160;VDB=0.0343;AF1=0.1667;AC1=1;DP4=5,140,0,15;MQ=20;FQ=4.15;PV4=1,1,1,1	AT3G55620	emb1624	embryo defective 1624
SL2.40ch00	Solyc00g007270.2	6904210	.	C	G	82.3	.	DP=49;VDB=0.0203;AF1=0.4998;G3=2.96e-10,1,7.23e-15;HWE=0.0415;AC1=3;DP4=1,28,0,20;MQ=20;FQ=85.3;PV4=1,3.9e-05,1,1.7e-06	AT3G55620	emb1624	embryo defective 1624
SL2.40ch00	Solyc00g007270.2	6904215	.	A	C	139	.	DP=62;VDB=0.0182;AF1=0.5001;G3=3.359e-16,1,5.589e-12;HWE=0.0414;AC1=3;DP4=1,27,1,29;MQ=20;FQ=124;PV4=1,0.017,1,4.6e-06	AT3G55620	emb1624	embryo defective 1624
SL2.40ch00	Solyc00g007270.2	6904717	.	T	C	105	.	DP=34;VDB=0.0013;AF1=0.6637;AC1=4;DP4=1,4,0,20;MQ=20;FQ=28.2;PV4=0.2,1,1,0.15	AT3G55620	emb1624	embryo defective 1624
SL2.40ch00	Solyc00g007300.2	6935684	.	A	C	51.3	.	DP=56;VDB=0.0348;AF1=0.4987;G3=3.162e-10,1,1.547e-30;HWE=0.0418;AC1=3;DP4=23,11,14,7;MQ=20;FQ=54.3;PV4=1,7.8e-53,1,1	AT4G35470	PIRL4	plant intracellular ras group-related LRR 4
SL2.40ch00	Solyc00g007300.2	6935733	.	CAAA	CAAAA	999	.	INDEL;DP=45;VDB=0.0255;AF1=0.8547;AC1=5;DP4=1,2,27,12;MQ=20;FQ=-28.5;PV4=0.25,1,1,1	AT4G35470	PIRL4	plant intracellular ras group-related LRR 4
SL2.40ch00	Solyc00g007300.2	6935868	.	C	T	129	.	DP=13;VDB=0.0223;AF1=1;AC1=6;DP4=0,0,5,6;MQ=20;FQ=-36.2	AT4G35470	PIRL4	plant intracellular ras group-related LRR 4
SL2.40ch00	Solyc00g007300.2	6936185	.	C	T,A	999	.	DP=199;VDB=0.0434;AF1=1;AC1=6;DP4=0,0,91,48;MQ=20;FQ=-136	AT4G35470	PIRL4	plant intracellular ras group-related LRR 4
SL2.40ch00	Solyc00g007300.2	6936621	.	G	A	226	.	DP=35;VDB=0.0454;AF1=0.7237;AC1=4;DP4=0,4,3,22;MQ=20;FQ=-18.9;PV4=1,3.3e-18,1,0.35	AT4G35470	PIRL4	plant intracellular ras group-related LRR 4
SL2.40ch00	Solyc00g007300.2	6937076	.	C	G	163	.	DP=13;VDB=0.0109;AF1=1;AC1=6;DP4=0,0,5,8;MQ=20;FQ=-38	AT4G35470	PIRL4	plant intracellular ras group-related LRR 4
SL2.40ch00	Solyc00g007300.2	6938066	.	G	A	58.7	.	DP=16;VDB=0.0016;AF1=0.9035;AC1=5;DP4=0,2,3,9;MQ=20;FQ=-26.2;PV4=1,2.5e-10,1,0.4	AT4G35470	PIRL4	plant intracellular ras group-related LRR 4
SL2.40ch00	Intergenic	7254836	.	T	C	54.3	.	DP=7;VDB=0.0318;AF1=1;AC1=6;DP4=0,0,2,3;MQ=20;FQ=-28.7	--	--	--
SL2.40ch00	Solyc00g008570.2	8347780	.	A	G	256	.	DP=38;VDB=0.0014;AF1=1;AC1=6;DP4=0,0,21,6;MQ=20;FQ=-54.7	--	--	--
SL2.40ch00	Solyc00g008580.1	8348868	.	A	G	37.6	.	DP=326;VDB=0.0001;AF1=1;AC1=6;DP4=0,0,0,5;MQ=20;FQ=-30.7	--	--	--
SL2.40ch00	Intergenic	8348948	.	A	G	107	.	DP=16;VDB=0.0003;AF1=1;AC1=6;DP4=0,0,0,14;MQ=20;FQ=-42.4	--	--	--
SL2.40ch00	Intergenic	8352824	.	A	G	7.05	.	DP=986;VDB=0.0001;AF1=0.5429;AC1=3;DP4=0,2,0,3;MQ=20;FQ=-4.05;PV4=1,3.4e-05,1,0.28	--	--	--
SL2.40ch00	Intergenic	8352831	.	C	G	999	.	DP=986;VDB=0.0001;AF1=1;AC1=6;DP4=0,0,0,985;MQ=20;FQ=-187	--	--	--
SL2.40ch00	Intergenic	8352925	.	A	G	999	.	DP=774;VDB=0.0001;AF1=1;AC1=6;DP4=0,3,4,766;MQ=20;FQ=-124;PV4=1,4e-209,1,0.22	--	--	--
SL2.40ch00	Solyc00g008680.2	8473398	.	A	C	99.2	.	DP=46;VDB=0.0429;AF1=1;AC1=6;DP4=0,0,6,6;MQ=20;FQ=-36.2	AT5G08580	--	--
SL2.40ch00	Solyc00g008680.2	8473487	.	G	A,C	999	.	DP=108;VDB=0.0620;AF1=1;AC1=6;DP4=0,0,25,45;MQ=20;FQ=-88	AT5G08580	--	--
SL2.40ch00	Solyc00g008680.2	8473604	.	A	G	263	.	DP=252;VDB=0.0457;AF1=0.6667;AC1=4;DP4=40,8,132,47;MQ=20;FQ=71;PV4=0.19,5.1e-154,1,1	AT5G08580	--	--
SL2.40ch00	Solyc00g008680.2	8473715	.	A	G	206	.	DP=227;VDB=0.0476;AF1=0.6719;AC1=4;DP4=47,2,153,10;MQ=20;FQ=19.3;PV4=0.74,2.7e-140,1,1	AT5G08580	--	--
SL2.40ch00	Solyc00g008680.2	8473775	.	T	C	3.13	.	DP=352;VDB=0.0039;AF1=0.1667;AC1=1;DP4=9,66,0,8;MQ=20;FQ=3.56;PV4=0.59,2.3e-32,1,0.49	AT5G08580	--	--
SL2.40ch00	Solyc00g008680.2	8473891	.	G	A	166	.	DP=621;VDB=0.0523;AF1=0.6666;AC1=4;DP4=60,101,1,237;MQ=20;FQ=171;PV4=3.3e-26,1,1,1	AT5G08580	--	--
SL2.40ch00	Solyc00g008680.2	8473990	.	T	A	999	.	DP=422;VDB=0.0350;AF1=1;AC1=6;DP4=0,2,19,370;MQ=20;FQ=-288;PV4=1,1,1,1	AT5G08580	--	--
SL2.40ch00	Solyc00g008680.2	8474082	.	T	C	999	.	DP=201;VDB=0.0465;AF1=1;AC1=6;DP4=0,0,125,63;MQ=20;FQ=-200	AT5G08580	--	--
SL2.40ch00	Solyc00g008680.2	8474387	.	G	A	34.8	.	DP=4;VDB=0.0086;AF1=1;AC1=6;DP4=0,0,4,0;MQ=20;FQ=-30.4	AT5G08580	--	--
SL2.40ch00	Solyc00g008680.2	8481411	.	A	G	3.99	.	DP=2;VDB=0.0726;AF1=1;AC1=6;DP4=0,0,0,2;MQ=20;FQ=-27.5	AT5G08580	--	--
SL2.40ch00	Solyc00g008680.2	8482106	.	C	T	999	.	DP=90;VDB=0.0377;AF1=1;AC1=6;DP4=0,1,21,65;MQ=20;FQ=-103;PV4=1,0.24,1,0.26	AT5G08580	--	--
SL2.40ch00	Solyc00g008680.2	8482134	.	G	A	169	.	DP=176;VDB=0.0451;AF1=0.6666;AC1=4;DP4=34,9,4,25;MQ=20;FQ=159;PV4=4.1e-08,1,1,0.071	AT5G08580	--	--
SL2.40ch00	Solyc00g008680.2	8482191	.	T	C	22.3	.	DP=494;VDB=0.0430;AF1=0.1667;AC1=1;DP4=91,39,4,6;MQ=20;FQ=23.1;PV4=0.076,1,1,0.028	AT5G08580	--	--
SL2.40ch00	Solyc00g008680.2	8482232	.	A	T	999	.	DP=501;VDB=0.0680;AF1=1;AC1=6;DP4=1,1,324,156;MQ=20;FQ=-194;PV4=0.55,2.3e-05,1,0.42	AT5G08580	--	--
SL2.40ch00	Solyc00g008680.2	8483596	.	T	G	56.1	.	DP=5;VDB=0.0476;AF1=1;AC1=6;DP4=0,0,0,5;MQ=20;FQ=-33.2	AT5G08580	--	--
SL2.40ch00	Solyc00g008680.2	8483997	.	T	C	999	.	DP=340;VDB=0.0354;AF1=1;AC1=6;DP4=0,2,88,152;MQ=20;FQ=-214;PV4=0.54,0.049,1,1	AT5G08580	--	--
SL2.40ch00	Solyc00g008680.2	8491256	.	G	A	44.2	.	DP=80;VDB=0.0034;AF1=0.1667;AC1=1;DP4=9,44,1,23;MQ=20;FQ=45;PV4=0.16,1,1,1	AT5G08580	--	--
SL2.40ch00	Solyc00g008680.2	8491297	.	G	A	17.1	.	DP=56;VDB=0.0140;AF1=1;AC1=6;DP4=0,0,0,3;MQ=20;FQ=-28.1	AT5G08580	--	--
SL2.40ch00	Solyc00g008680.2	8491391	.	G	C	14.9	.	DP=58;VDB=0.0026;AF1=0.3118;AC1=2;DP4=7,18,2,5;MQ=20;FQ=16.3;PV4=1,1.6e-18,1,0.34	AT5G08580	--	--
SL2.40ch00	Solyc00g009020.2	8742334	.	A	G	6.56	.	DP=52;VDB=0.0092;AF1=0.2586;AC1=2;DP4=47,0,5,0;MQ=20;FQ=7.55;PV4=1,1,1,1.8e-07	AT2G21870	MGP1	MALE GAMETOPHYTE DEFECTIVE 1
SL2.40ch00	Solyc00g009020.2	8742335	.	TC	T	38.7	.	INDEL;DP=59;VDB=0.0139;AF1=0.4615;AC1=3;DP4=2,1,29,0;MQ=20;FQ=13.7;PV4=0.094,6.1e-11,1,1	AT2G21870	MGP1	MALE GAMETOPHYTE DEFECTIVE 1
SL2.40ch00	Solyc00g009020.2	8742337	.	G	A	24.3	.	DP=61;VDB=0.0218;AF1=0.1689;AC1=1;DP4=22,3,7,0;MQ=20;FQ=25.1;PV4=1,1,1,1	AT2G21870	MGP1	MALE GAMETOPHYTE DEFECTIVE 1
SL2.40ch00	Solyc00g009020.2	8742381	.	A	C	14.9	.	DP=206;VDB=0.0075;AF1=0.3082;AC1=2;DP4=150,2,52,0;MQ=20;FQ=16.3;PV4=1,0.34,1,0.2	AT2G21870	MGP1	MALE GAMETOPHYTE DEFECTIVE 1
SL2.40ch00	Solyc00g009020.2	8744908	.	A	T	346	.	DP=1546;VDB=0.0469;AF1=0.6683;AC1=4;DP4=323,37,1061,124;MQ=20;FQ=30.1;PV4=1,1.3e-32,1,0.22	AT2G21870	MGP1	MALE GAMETOPHYTE DEFECTIVE 1
SL2.40ch00	Solyc00g009020.2	8744950	.	G	C	999	.	DP=2586;VDB=0.0476;AF1=0.8678;AC1=5;DP4=301,77,1327,772;MQ=20;FQ=-23;PV4=2.2e-10,1,1,0.031	AT2G21870	MGP1	MALE GAMETOPHYTE DEFECTIVE 1
SL2.40ch00	Solyc00g009020.2	8745440	.	A	G	999	.	DP=2241;VDB=0.0475;AF1=0.8307;AC1=5;DP4=208,112,279,384;MQ=20;FQ=104;PV4=1.9e-11,1,1,8.5e-146	AT2G21870	MGP1	MALE GAMETOPHYTE DEFECTIVE 1
SL2.40ch00	Solyc00g009020.2	8745446	.	G	A	999	.	DP=1820;VDB=0.0471;AF1=0.8333;AC1=5;DP4=220,84,1042,402;MQ=20;FQ=52;PV4=1,3.5e-154,1,1	AT2G21870	MGP1	MALE GAMETOPHYTE DEFECTIVE 1
SL2.40ch00	Solyc00g009020.2	8745978	.	G	A	47.2	.	DP=500;VDB=0.0489;AF1=0.1667;AC1=1;DP4=224,180,44,41;MQ=20;FQ=48;PV4=0.55,1,1,1	AT2G21870	MGP1	MALE GAMETOPHYTE DEFECTIVE 1
SL2.40ch00	Solyc00g009020.2	8746136	.	CTTT	CTT	288	.	INDEL;DP=80;VDB=0.0408;AF1=0.8121;AC1=5;DP4=9,3,56,10;MQ=20;FQ=11.4;PV4=0.41,0.0015,1,1	AT2G21870	MGP1	MALE GAMETOPHYTE DEFECTIVE 1
SL2.40ch00	Solyc00g009050.1	8767652	.	G	A	7.84	.	DP=2;AF1=1;AC1=6;DP4=0,0,2,0;MQ=20;FQ=-28.9	AT1G71760	--	--
SL2.40ch00	Solyc00g009060.2	8772542	.	G	A	21.9	.	DP=7;VDB=0.0022;AF1=0.391;AC1=2;DP4=2,0,5,0;MQ=20;FQ=-7.6;PV4=1,1.3e-06,1,1	AT1G71750	HGPT	Hypoxanthine-guanine phosphoribosyltransferase
SL2.40ch00	Solyc00g009060.2	8772648	.	G	A	92.6	.	DP=18;VDB=0.0465;AF1=0.8583;AC1=5;DP4=0,1,10,2;MQ=20;FQ=-22.7;PV4=0.23,1.7e-06,1,1	AT1G71750	HGPT	Hypoxanthine-guanine phosphoribosyltransferase
SL2.40ch00	Solyc00g009080.2	8777742	.	G	A	99.2	.	DP=209;VDB=0.0434;AF1=0.7308;AC1=4;DP4=3,0,11,0;MQ=20;FQ=-9.48;PV4=1,0.39,1,1	--	--	--
SL2.40ch00	Solyc00g009080.2	8778113	.	G	C	13.2	.	DP=5;VDB=0.0134;AF1=0.7332;AC1=5;DP4=0,1,2,2;MQ=20;FQ=-16.9;PV4=1,0.00022,1,0.34	--	--	--
SL2.40ch00	Solyc00g009090.2	8783608	.	C	T	7.84	.	DP=2;AF1=1;AC1=6;DP4=0,0,2,0;MQ=20;FQ=-28.9	AT1G34110	--	--
SL2.40ch00	Solyc00g009090.2	8783932	.	A	G	48.9	.	DP=7;VDB=0.0237;AF1=1;AC1=6;DP4=0,0,0,6;MQ=20;FQ=-34	AT1G34110	--	--
SL2.40ch00	Solyc00g009100.2	8793762	.	G	A	64.4	.	DP=24;VDB=0.0413;AF1=0.7957;AC1=5;DP4=1,1,2,4;MQ=20;FQ=-6.08;PV4=1,0.36,1,0.36	AT1G71720	RLSB	RbcL mRNA S1 binding domain protein
SL2.40ch00	Solyc00g009100.2	8794041	.	T	A	999	.	DP=147;VDB=0.0311;AF1=1;AC1=6;DP4=0,0,111,31;MQ=20;FQ=-154	AT1G71720	RLSB	RbcL mRNA S1 binding domain protein
SL2.40ch00	Solyc00g009100.2	8798040	.	A	G	999	.	DP=160;VDB=0.0397;AF1=1;AC1=6;DP4=1,0,43,113;MQ=20;FQ=-157;PV4=0.28,1,1,1	AT1G71720	RLSB	RbcL mRNA S1 binding domain protein
SL2.40ch00	Solyc00g009100.2	8798348	.	A	G	25	.	DP=4;VDB=0.0308;AF1=1;AC1=6;DP4=0,0,1,2;MQ=20;FQ=-28.1	AT1G71720	RLSB	RbcL mRNA S1 binding domain protein
SL2.40ch00	Solyc00g009100.2	8799320	.	C	T	999	.	DP=155;VDB=0.0273;AF1=0.7052;AC1=4;DP4=16,6,80,49;MQ=20;FQ=40.8;PV4=0.47,1e-08,1,0.49	AT1G71720	RLSB	RbcL mRNA S1 binding domain protein
SL2.40ch00	Solyc00g009100.2	8799470	.	A	G	48.2	.	DP=105;VDB=0.0002;AF1=0.1667;AC1=1;DP4=47,39,12,6;MQ=20;FQ=49;PV4=0.44,1.3e-53,1,1	AT1G71720	RLSB	RbcL mRNA S1 binding domain protein
SL2.40ch00	Solyc00g009100.2	8799513	.	T	G	14	.	DP=166;VDB=0.0454;AF1=0.265;AC1=2;DP4=85,47,18,14;MQ=20;FQ=15.2;PV4=0.42,5.9e-87,1,1	AT1G71720	RLSB	RbcL mRNA S1 binding domain protein
SL2.40ch00	Solyc00g009100.2	8799565	.	T	C	999	.	DP=92;VDB=0.0275;AF1=1;AC1=6;DP4=0,0,9,43;MQ=20;FQ=-66.5	AT1G71720	RLSB	RbcL mRNA S1 binding domain protein
SL2.40ch00	Solyc00g009100.2	8799860	.	A	G	246	.	DP=209;VDB=0.0413;AF1=0.7999;AC1=5;DP4=3,32,36,125;MQ=20;FQ=31;PV4=0.099,5.8e-129,1,1	AT1G71720	RLSB	RbcL mRNA S1 binding domain protein
SL2.40ch00	Intergenic	8812935	.	C	G	30.2	.	DP=34;VDB=0.0049;AF1=0.5061;AC1=3;DP4=10,2,5,2;MQ=20;FQ=33.2;PV4=0.6,0.022,1,0.22	--	--	--
SL2.40ch00	Intergenic	8812994	.	T	A	121	.	DP=21;VDB=0.0266;AF1=1;AC1=6;DP4=0,0,13,0;MQ=20;FQ=-36.7	--	--	--
SL2.40ch00	Intergenic	8814410	.	C	G	7.84	.	DP=2;VDB=0.0242;AF1=1;AC1=6;DP4=0,0,0,2;MQ=20;FQ=-28.9	--	--	--
SL2.40ch00	Intergenic	8818426	.	TA	TAA	72.9	.	INDEL;DP=15;VDB=0.0375;AF1=0.5565;AC1=3;DP4=1,5,1,8;MQ=20;FQ=34.4;PV4=1,1,1,1	--	--	--
SL2.40ch00	Intergenic	8818431	.	T	C	20.5	.	DP=15;VDB=0.0343;AF1=0.7452;AC1=5;DP4=1,0,0,5;MQ=20;FQ=-17.2;PV4=0.17,6.2e-05,1,0.25	--	--	--
SL2.40ch00	Intergenic	8818495	.	C	G	31	.	DP=13;VDB=0.0303;AF1=0.3394;AC1=2;DP4=4,4,2,3;MQ=20;FQ=32.8;PV4=1,4.2e-14,1,1	--	--	--
SL2.40ch00	Intergenic	8818854	.	T	C	151	.	DP=61;VDB=0.0372;AF1=0.7441;AC1=4;DP4=12,0,38,2;MQ=20;FQ=-8.9;PV4=1,1,1,1	--	--	--
SL2.40ch00	Intergenic	8818856	.	A	T	10.7	.	DP=63;VDB=0.0088;AF1=0.1688;AC1=1;DP4=58,1,3,1;MQ=20;FQ=11.4;PV4=0.12,1,1,1	--	--	--
SL2.40ch00	Intergenic	8818863	.	GAAAAAAAA	GAAAAAAAAA	6.65	.	INDEL;DP=73;VDB=0.0278;AF1=0.8459;AC1=5;DP4=1,0,7,0;MQ=20;FQ=-32.3;PV4=1,1,1,0.33	--	--	--
SL2.40ch00	Solyc00g009110.2	8819076	.	A	T	222	.	DP=164;VDB=0.0424;AF1=1;AC1=6;DP4=2,0,88,1;MQ=20;FQ=-80.2;PV4=1,0.13,1,1	AT1G71710	--	--
SL2.40ch00	Solyc00g009110.2	8819105	.	T	C	13.4	.	DP=115;VDB=0.0434;AF1=0.1667;AC1=1;DP4=100,0,8,0;MQ=20;FQ=14.2;PV4=1,0.35,1,0.0001	AT1G71710	--	--
SL2.40ch00	Solyc00g009110.2	8819394	.	C	T	999	.	DP=162;VDB=0.0271;AF1=0.8333;AC1=5;DP4=6,7,26,77;MQ=20;FQ=15.2;PV4=0.18,1,1,1	AT1G71710	--	--
SL2.40ch00	Solyc00g009110.2	8820120	.	A	C	999	.	DP=60;VDB=0.0497;AF1=0.8292;AC1=5;DP4=10,0,25,15;MQ=20;FQ=3.63;PV4=0.022,1,1,0.49	AT1G71710	--	--
SL2.40ch00	Solyc00g009110.2	8820298	.	C	T,G	999	.	DP=150;VDB=0.0462;AF1=1;AC1=6;DP4=1,0,63,77;MQ=20;FQ=-127;PV4=0.45,1,1,1	AT1G71710	--	--
SL2.40ch00	Solyc00g009110.2	8820336	.	A	G	66.3	.	DP=157;VDB=0.0485;AF1=0.3333;AC1=2;DP4=73,40,16,5;MQ=20;FQ=68;PV4=0.45,1,1,1	AT1G71710	--	--
SL2.40ch00	Solyc00g009110.2	8821486	.	G	C	999	.	DP=221;VDB=0.0531;AF1=1;AC1=6;DP4=0,0,194,10;MQ=20;FQ=-150	AT1G71710	--	--
SL2.40ch00	Solyc00g009110.2	8823021	.	T	C,A	999	.	DP=489;VDB=0.0438;AF1=1;AC1=6;DP4=0,0,194,60;MQ=20;FQ=-139	AT1G71710	--	--
SL2.40ch00	Solyc00g009110.2	8824156	.	G	A	999	.	DP=617;VDB=0.0474;AF1=1;AC1=6;DP4=1,3,154,272;MQ=20;FQ=-275;PV4=1,1,1,1	AT1G71710	--	--
SL2.40ch00	Solyc00g009110.2	8824171	.	A	G	79.3	.	DP=360;VDB=0.0443;AF1=0.4995;G3=5.323e-09,1,1.245e-33;HWE=0.0416;AC1=3;DP4=129,109,63,31;MQ=20;FQ=82.3;PV4=0.036,1,1,1	AT1G71710	--	--
SL2.40ch00	Solyc00g009110.2	8824849	.	A	G	46.8	.	DP=435;VDB=0.0253;AF1=0.3251;AC1=2;DP4=223,95,64,31;MQ=20;FQ=48.4;PV4=0.61,1,1,1	AT1G71710	--	--
SL2.40ch00	Solyc00g009110.2	8824877	.	T	C	999	.	DP=52;VDB=0.0307;AF1=1;AC1=6;DP4=0,0,13,22;MQ=20;FQ=-60.3	AT1G71710	--	--
SL2.40ch00	Solyc00g009110.2	8824907	.	C	T	258	.	DP=195;VDB=0.0088;AF1=0.8331;AC1=5;DP4=21,20,10,37;MQ=20;FQ=113;PV4=0.004,6.8e-10,1,0.049	AT1G71710	--	--
SL2.40ch00	Solyc00g009110.2	8825293	.	TG	T	129	.	INDEL;DP=14;VDB=0.0553;AF1=1;AC1=6;DP4=0,0,10,3;MQ=20;FQ=-40.3	AT1G71710	--	--
SL2.40ch00	Solyc00g009110.2	8826235	.	TAA	TA	72.2	.	INDEL;DP=7;VDB=0.0118;AF1=1;AC1=6;DP4=0,0,0,7;MQ=20;FQ=-41.9	AT1G71710	--	--
SL2.40ch00	Solyc00g009110.2	8826745	.	G	A	18.4	.	DP=3;AF1=1;AC1=6;DP4=0,0,2,1;MQ=20;FQ=-31	AT1G71710	--	--
SL2.40ch00	Solyc00g009110.2	8826977	.	T	A	999	.	DP=320;VDB=0.0293;AF1=0.6667;AC1=4;DP4=20,29,56,134;MQ=20;FQ=119;PV4=0.17,1,1,0.22	AT1G71710	--	--
SL2.40ch00	Solyc00g009110.2	8827108	.	CAT	CATAT	999	.	INDEL;DP=47;VDB=0.0105;AF1=1;AC1=6;DP4=0,0,36,9;MQ=20;FQ=-68.5	AT1G71710	--	--
SL2.40ch00	Solyc00g009120.2	8831402	.	A	G	6.02	.	DP=2;VDB=0.0219;AF1=1;AC1=6;DP4=0,0,2,0;MQ=20;FQ=-27.5	AT4G09750	--	--
SL2.40ch00	Solyc00g009120.2	8831479	.	T	G	29.3	.	DP=5;VDB=0.0086;AF1=0.7351;AC1=5;DP4=1,0,3,1;MQ=20;FQ=-14.4;PV4=1,1,1,0.26	AT4G09750	--	--
SL2.40ch00	Solyc00g009120.2	8832386	.	C	T	999	.	DP=77;VDB=0.0004;AF1=1;AC1=6;DP4=4,0,37,25;MQ=20;FQ=-50;PV4=0.29,0.15,1,6.8e-05	AT4G09750	--	--
SL2.40ch00	Solyc00g009120.2	8832413	.	T	C	999	.	DP=97;VDB=0.0009;AF1=0.8329;AC1=5;DP4=5,8,37,22;MQ=20;FQ=45;PV4=0.13,1,1,1	AT4G09750	--	--
SL2.40ch00	Solyc00g009120.2	8832475	.	T	C	999	.	DP=26;VDB=0.0021;AF1=0.75;AC1=5;DP4=1,3,7,13;MQ=20;FQ=4.93;PV4=1,1,1,0.027	AT4G09750	--	--
SL2.40ch00	Solyc00g009130.2	8834614	.	AGG	AGGG	3.66	.	INDEL;DP=2;VDB=0.0034;AF1=1;AC1=6;DP4=0,0,1,1;MQ=20;FQ=-35	AT4G09750	--	--
SL2.40ch00	Solyc00g009130.2	8835459	.	T	A	6.02	.	DP=4;VDB=0.0101;AF1=1;AC1=6;DP4=0,0,0,2;MQ=20;FQ=-27.5	AT4G09750	--	--
SL2.40ch00	Solyc00g009130.2	8835774	.	T	G	8.88	.	DP=107;VDB=0.0118;AF1=0.1683;AC1=1;DP4=67,14,16,3;MQ=20;FQ=9.59;PV4=1,0.41,1,1	AT4G09750	--	--
SL2.40ch00	Solyc00g009140.2	8836015	.	T	C	220	.	DP=53;VDB=0.0007;AF1=1;AC1=6;DP4=0,2,0,51;MQ=20;FQ=-60.9;PV4=1,1,1,1	AT4G09750	--	--
SL2.40ch00	Solyc00g009140.2	8837027	.	G	GT	27.2	.	INDEL;DP=5;VDB=0.0018;AF1=1;AC1=6;DP4=0,0,4,0;MQ=20;FQ=-37.9	AT4G09750	--	--
SL2.40ch00	Solyc00g009140.2	8837251	.	C	T	29.7	.	DP=7;VDB=0.0397;AF1=1;AC1=6;DP4=0,0,0,4;MQ=20;FQ=-32	AT4G09750	--	--
SL2.40ch00	Solyc00g009140.2	8837267	.	A	G	999	.	DP=29;VDB=0.0470;AF1=1;AC1=6;DP4=0,0,18,6;MQ=20;FQ=-51	AT4G09750	--	--
SL2.40ch00	Solyc00g009140.2	8837268	.	A	G	242	.	DP=30;VDB=0.0472;AF1=1;AC1=6;DP4=2,0,17,6;MQ=20;FQ=-31.5;PV4=1,1,1,1	AT4G09750	--	--
SL2.40ch00	Solyc00g009140.2	8837308	.	G	A	66.2	.	DP=360;VDB=0.0008;AF1=0.1667;AC1=1;DP4=99,191,15,55;MQ=20;FQ=67;PV4=0.045,1,1,1	AT4G09750	--	--
SL2.40ch00	Intergenic	8837916	.	A	C	12.6	.	DP=9;VDB=0.0067;AF1=1;AC1=6;DP4=0,0,3,0;MQ=20;FQ=-31	--	--	--
SL2.40ch00	Intergenic	8842002	.	A	T	999	.	DP=137;VDB=0.0007;AF1=1;AC1=6;DP4=0,0,9,124;MQ=20;FQ=-148	--	--	--
SL2.40ch00	Intergenic	8842044	.	A	G	999	.	DP=289;VDB=0.0164;AF1=1;AC1=6;DP4=0,0,43,245;MQ=20;FQ=-270	--	--	--
SL2.40ch00	Intergenic	8842108	.	T	G	17.1	.	DP=3;VDB=0.0218;AF1=1;AC1=6;DP4=0,0,0,3;MQ=20;FQ=-28.1	--	--	--
SL2.40ch00	Intergenic	8842236	.	CA	CAA	17.8	.	INDEL;DP=3;VDB=0.0218;AF1=1;AC1=6;DP4=0,0,0,3;MQ=20;FQ=-38.6	--	--	--
SL2.40ch00	Intergenic	8842773	.	T	C	999	.	DP=127;VDB=0.0183;AF1=1;AC1=6;DP4=0,0,8,67;MQ=20;FQ=-96.4	--	--	--
SL2.40ch00	Intergenic	8842795	.	A	G	193	.	DP=142;VDB=0.0213;AF1=0.6667;AC1=4;DP4=2,37,2,68;MQ=20;FQ=103;PV4=0.62,0.019,1,1	--	--	--
SL2.40ch00	Intergenic	8842843	.	G	C	22.3	.	DP=3;VDB=0.0398;AF1=1;AC1=6;DP4=0,0,1,2;MQ=20;FQ=-29.8	--	--	--
SL2.40ch00	Intergenic	8842959	.	A	G	186	.	DP=83;VDB=0.0267;AF1=0.3335;AC1=2;DP4=17,32,13,14;MQ=20;FQ=188;PV4=0.33,1,1,0.00055	--	--	--
SL2.40ch00	Intergenic	8842999	.	A	G	94.3	.	DP=20;VDB=0.0226;AF1=1;AC1=6;DP4=0,0,3,5;MQ=20;FQ=-31	--	--	--
SL2.40ch00	Solyc00g009760.2	9353156	.	A	C	56.1	.	DP=1278;VDB=0.0000;AF1=0.8765;AC1=5;DP4=1,0,8,0;MQ=20;FQ=-24.9;PV4=1,0.00037,1,0.18	--	--	--
SL2.40ch00	Solyc00g009760.2	9353227	.	A	G	999	.	DP=176;VDB=0.0001;AF1=1;AC1=6;DP4=0,0,9,77;MQ=20;FQ=-104	--	--	--
SL2.40ch00	Intergenic	9357587	.	G	C	84.4	.	DP=7136;VDB=0.0000;AF1=1;AC1=6;DP4=0,0,1,8;MQ=20;FQ=-35.5	--	--	--
SL2.40ch00	Intergenic	9359074	.	A	G	40.7	.	DP=4;VDB=0.0173;AF1=1;AC1=6;DP4=0,0,0,4;MQ=20;FQ=-32.1	--	--	--
SL2.40ch00	Intergenic	9359429	.	A	G	14.9	.	DP=271;VDB=0.0003;AF1=0.7371;AC1=5;DP4=1,0,4,0;MQ=20;FQ=-17;PV4=1,0.00053,1,0.25	--	--	--
SL2.40ch00	Intergenic	9385696	.	A	G	7.84	.	DP=2;AF1=1;AC1=6;DP4=0,0,0,2;MQ=20;FQ=-28.9	--	--	--
SL2.40ch00	Intergenic	9585096	.	T	C	999	.	DP=150;VDB=0.0005;AF1=1;AC1=6;DP4=0,0,63,11;MQ=20;FQ=-88	--	--	--
SL2.40ch00	Intergenic	9587825	.	T	C	130	.	DP=12;VDB=0.0077;AF1=1;AC1=6;DP4=0,0,10,1;MQ=20;FQ=-38.4	--	--	--
SL2.40ch00	Intergenic	9587832	.	T	C	118	.	DP=12;VDB=0.0082;AF1=0.8613;AC1=5;DP4=1,0,10,1;MQ=20;FQ=-22.8;PV4=1,0.21,1,0.42	--	--	--
SL2.40ch00	Intergenic	9793168	.	T	C	7.84	.	DP=2;VDB=0.0111;AF1=1;AC1=6;DP4=0,0,2,0;MQ=20;FQ=-28.9	--	--	--
SL2.40ch00	Intergenic	9795460	.	T	C	999	.	DP=61;VDB=0.0131;AF1=1;AC1=6;DP4=0,0,5,56;MQ=20;FQ=-84.4	--	--	--
SL2.40ch00	Intergenic	9833781	.	A	G	24.2	.	DP=69;VDB=0.0048;AF1=1;AC1=6;DP4=0,0,0,5;MQ=20;FQ=-33.2	--	--	--
SL2.40ch00	Intergenic	9833817	.	T	C	50.6	.	DP=253;VDB=0.0156;AF1=0.6738;AC1=4;DP4=9,19,219,3;MQ=20;FQ=-27;PV4=6.4e-19,6e-170,1,2e-17	--	--	--
SL2.40ch00	Intergenic	9833878	.	C	G	999	.	DP=686;VDB=0.0013;AF1=1;AC1=6;DP4=0,0,223,91;MQ=20;FQ=-179	--	--	--
SL2.40ch00	Intergenic	10070968	.	A	C	180	.	DP=7596;VDB=0.0003;AF1=1;AC1=6;DP4=0,3,0,53;MQ=20;FQ=-40.7;PV4=1,7.7e-15,1,1	--	--	--
SL2.40ch00	Intergenic	10070985	.	A	G	42.1	.	DP=7634;VDB=0.0003;AF1=0.5869;AC1=4;DP4=0,3,0,7;MQ=20;FQ=6.11;PV4=1,4.2e-05,1,0.27	--	--	--
SL2.40ch00	Intergenic	10073579	.	T	C	113	.	DP=14;VDB=0.0281;AF1=0.8254;AC1=5;DP4=2,0,4,7;MQ=20;FQ=-14.7;PV4=0.19,1.9e-10,1,1	--	--	--
SL2.40ch00	Solyc00g011870.1	10325935	.	G	T	40.7	.	DP=4;VDB=0.0230;AF1=1;AC1=6;DP4=0,0,0,4;MQ=20;FQ=-32.1	AT4G31860	--	--
SL2.40ch00	Solyc00g011880.2	10332512	.	A	G	228	.	DP=112;VDB=0.0491;AF1=1;AC1=6;DP4=1,3,83,3;MQ=20;FQ=-44;PV4=0.00066,1,1,0.25	AT2G24390	--	--
SL2.40ch00	Solyc00g011880.2	10333069	.	T	C	31.4	.	DP=111;VDB=0.0014;AF1=0.3317;AC1=2;DP4=8,75,3,23;MQ=20;FQ=33.1;PV4=0.72,0.39,1,0.3	AT2G24390	--	--
SL2.40ch00	Solyc00g011880.2	10333093	.	A	G	999	.	DP=155;VDB=0.0219;AF1=1;AC1=6;DP4=0,1,20,129;MQ=20;FQ=-142;PV4=1,1,1,1	AT2G24390	--	--
SL2.40ch00	Solyc00g011880.2	10333247	.	A	T	178	.	DP=107;VDB=0.0258;AF1=0.5;G3=1.852e-14,1,1.168e-12;HWE=0.0414;AC1=3;DP4=10,48,5,41;MQ=20;FQ=181;PV4=0.41,1,1,0.32	AT2G24390	--	--
SL2.40ch00	Solyc00g011890.2	10334191	.	C	T	98.3	.	DP=44;VDB=0.0183;AF1=0.3358;AC1=2;DP4=14,10,4,14;MQ=20;FQ=100;PV4=0.029,1,1,1	AT4G16130	ISA1
SL2.40ch00	Solyc00g011890.2	10334538	.	G	T	999	.	DP=110;VDB=0.0239;AF1=0.3334;AC1=2;DP4=26,19,27,35;MQ=20;FQ=281;PV4=0.17,7.5e-06,1,1	AT4G16130	ISA1
SL2.40ch00	Solyc00g011890.2	10334627	.	A	G,T	999	.	DP=157;VDB=0.0171;AF1=1;AC1=6;DP4=0,0,112,40;MQ=20;FQ=-118	AT4G16130	ISA1
SL2.40ch00	Solyc00g011890.2	10334662	.	G	A	4.9	.	DP=78;VDB=0.0276;AF1=0.3966;AC1=2;DP4=19,18,0,7;MQ=20;FQ=6.48;PV4=0.014,1,1,0.38	AT4G16130	ISA1
SL2.40ch00	Solyc00g011890.2	10334674	.	C	T	999	.	DP=51;VDB=0.0458;AF1=1;AC1=6;DP4=0,0,2,22;MQ=20;FQ=-45	AT4G16130	ISA1
SL2.40ch00	Solyc00g011890.2	10334695	.	A	G	78.5	.	DP=43;VDB=0.0286;AF1=0.3302;AC1=2;DP4=1,23,2,16;MQ=20;FQ=80.2;PV4=0.57,0.44,1,1	AT4G16130	ISA1
SL2.40ch00	Solyc00g011890.2	10335405	.	C	T	132	.	DP=10;VDB=0.0098;AF1=1;AC1=6;DP4=0,0,6,4;MQ=20;FQ=-36.5	AT4G16130	ISA1
SL2.40ch00	Solyc00g011890.2	10335776	.	GTTT	GTTTT	14.8	.	INDEL;DP=5;VDB=0.0460;AF1=1;AC1=6;DP4=0,0,2,1;MQ=20;FQ=-37.4	AT4G16130	ISA1
SL2.40ch00	Solyc00g011890.2	10336363	.	A	G	999	.	DP=78;VDB=0.0433;AF1=1;AC1=6;DP4=0,0,42,5;MQ=20;FQ=-52	AT4G16130	ISA1
SL2.40ch00	Solyc00g011890.2	10336927	.	C	T	57.7	.	DP=91;VDB=0.0022;AF1=0.1836;AC1=1;DP4=26,15,15,4;MQ=20;FQ=58.5;PV4=0.37,2.3e-09,1,0.34	AT4G16130	ISA1
SL2.40ch00	Solyc00g011890.2	10337023	.	T	C	77.4	.	DP=73;VDB=0.0405;AF1=0.3375;AC1=2;DP4=17,30,9,17;MQ=20;FQ=79.2;PV4=1,6.2e-50,1,0.48	AT4G16130	ISA1
SL2.40ch00	Solyc00g011890.2	10338413	.	A	G	14.4	.	DP=210;VDB=0.0176;AF1=0.1667;AC1=1;DP4=126,53,23,8;MQ=20;FQ=15.2;PV4=0.83,0.016,1,1	AT4G16130	ISA1
SL2.40ch00	Solyc00g011890.2	10338426	.	T	C	148	.	DP=204;VDB=0.0148;AF1=0.3333;AC1=2;DP4=84,45,63,11;MQ=20;FQ=150;PV4=0.002,1,1,1	AT4G16130	ISA1
SL2.40ch00	Solyc00g011890.2	10338446	.	G	A	153	.	DP=183;VDB=0.0043;AF1=0.3333;AC1=2;DP4=83,31,59,10;MQ=20;FQ=155;PV4=0.066,0.43,1,1	AT4G16130	ISA1
SL2.40ch00	Solyc00g011890.2	10340130	.	A	C	54.2	.	DP=77;VDB=0.0465;AF1=0.1667;AC1=1;DP4=7,55,2,13;MQ=20;FQ=55;PV4=1,0.084,1,0.035	AT4G16130	ISA1
SL2.40ch00	Solyc00g011890.2	10341098	.	C	T	51.6	.	DP=30;VDB=0.0062;AF1=0.4962;G3=1.142e-07,1,9.687e-10;HWE=0.0435;AC1=3;DP4=4,15,0,11;MQ=20;FQ=54.5;PV4=0.27,1,1,1	AT4G16130	ISA1
SL2.40ch00	Solyc00g011890.2	10342584	.	A	G	39.3	.	DP=46;VDB=0.0456;AF1=0.1688;AC1=1;DP4=17,21,4,4;MQ=20;FQ=40.1;PV4=1,1,1,0.24	AT4G16130	ISA1
SL2.40ch00	Solyc00g011890.2	10344139	.	C	T	100	.	DP=138;VDB=0.0407;AF1=0.3333;AC1=2;DP4=57,16,35,1;MQ=20;FQ=102;PV4=0.01,1,1,1	AT4G16130	ISA1
SL2.40ch00	Solyc00g011890.2	10344370	.	C	T	93.4	.	DP=45;VDB=0.0392;AF1=0.3331;AC1=2;DP4=2,19,3,20;MQ=20;FQ=95.2;PV4=1,1,1,1	AT4G16130	ISA1
SL2.40ch00	Solyc00g011890.2	10344377	.	T	C	91.3	.	DP=36;VDB=0.0109;AF1=0.5;G3=1.125e-11,1,1.115e-11;HWE=0.0415;AC1=3;DP4=2,19,1,14;MQ=20;FQ=94.3;PV4=1,0.49,1,0.48	AT4G16130	ISA1
SL2.40ch00	Solyc00g011890.2	10344380	.	G	C	3.29	.	DP=30;VDB=0.0230;AF1=0.329;AC1=2;DP4=3,23,0,4;MQ=20;FQ=4.28;PV4=1,0.038,1,0.01	AT4G16130	ISA1
SL2.40ch00	Solyc00g011890.2	10344668	.	T	C	199	.	DP=70;VDB=0.0442;AF1=0.4992;G3=1.852e-08,1,1.009e-15;HWE=0.0417;AC1=3;DP4=13,22,11,20;MQ=20;FQ=196;PV4=1,1,1,1	AT4G16130	ISA1
SL2.40ch00	Solyc00g011890.2	10344800	.	T	C	155	.	DP=26;VDB=0.0016;AF1=0.747;AC1=4;DP4=5,0,21,0;MQ=20;FQ=5.87;PV4=1,3.1e-21,1,1	AT4G16130	ISA1
SL2.40ch00	Solyc00g011890.2	10345010	.	G	C	13.1	.	DP=11;VDB=0.0096;AF1=0.4811;AC1=3;DP4=1,5,2,2;MQ=20;FQ=15.8;PV4=0.5,1,1,0.087	AT4G16130	ISA1
SL2.40ch00	Solyc00g011890.2	10345370	.	T	C	6.36	.	DP=13;VDB=0.0172;AF1=0.3487;AC1=2;DP4=9,0,4,0;MQ=20;FQ=7.85;PV4=1,0.077,1,0.054	AT4G16130	ISA1
SL2.40ch00	Solyc00g011890.2	10346538	.	T	A	999	.	DP=81;VDB=0.0452;AF1=1;AC1=6;DP4=1,0,53,27;MQ=20;FQ=-94.4;PV4=1,0.5,1,1	AT4G16130	ISA1
SL2.40ch00	Intergenic	10354561	.	T	C	23.5	.	DP=8;VDB=0.0229;AF1=0.5101;AC1=3;DP4=2,1,2,3;MQ=20;FQ=3.89;PV4=1,2.1e-09,1,0.056	--	--	--
SL2.40ch00	Solyc00g012430.1	10499466	.	T	C	71.9	.	DP=29;VDB=0.0064;AF1=1;AC1=6;DP4=0,0,5,1;MQ=20;FQ=-34	--	--	--
SL2.40ch00	Solyc00g012440.1	10511704	.	A	C	51.7	.	DP=319;VDB=0.0030;AF1=1;AC1=6;DP4=0,0,7,0;MQ=20;FQ=-34.4	--	--	--
SL2.40ch00	Solyc00g012540.1	10523808	.	C	T	153	.	DP=16;VDB=0.0099;AF1=1;AC1=6;DP4=0,0,0,16;MQ=20;FQ=-39.4	AT1G19860	--	--
SL2.40ch00	Solyc00g013120.2	10672354	.	A	G	91.6	.	DP=8;VDB=0.0229;AF1=1;AC1=6;DP4=0,0,2,6;MQ=20;FQ=-34.6	ATMG01330	ORF107H
SL2.40ch00	Solyc00g013130.2	10676673	.	C	A	17.1	.	DP=3;VDB=0.0122;AF1=1;AC1=6;DP4=0,0,0,3;MQ=20;FQ=-28.1	ATMG01320	NAD2B	NADH dehydrogenase 2B
SL2.40ch00	Solyc00g013130.2	10676674	.	C	T	17.1	.	DP=3;VDB=0.0122;AF1=1;AC1=6;DP4=0,0,0,3;MQ=20;FQ=-28.1	ATMG01320	NAD2B	NADH dehydrogenase 2B
SL2.40ch00	Intergenic	10681083	.	A	G	999	.	DP=85;VDB=0.0115;AF1=1;AC1=6;DP4=0,0,40,42;MQ=20;FQ=-73	--	--	--
SL2.40ch00	Intergenic	10681832	.	T	A	66.4	.	DP=8;VDB=0.0162;AF1=1;AC1=6;DP4=0,0,1,7;MQ=20;FQ=-32.7	--	--	--
SL2.40ch00	Solyc00g013140.1	10684047	.	C	G	42.4	.	DP=6;VDB=0.0028;AF1=1;AC1=6;DP4=0,0,4,1;MQ=20;FQ=-32.7	ATMG00665	NAD5B	NADH dehydrogenase 5B
SL2.40ch00	Solyc00g013140.1	10684168	.	A	C	32.7	.	DP=4;VDB=0.0227;AF1=1;AC1=6;DP4=0,0,0,4;MQ=20;FQ=-32	ATMG00665	NAD5B	NADH dehydrogenase 5B
SL2.40ch00	Solyc00g013150.1	10685405	.	T	C	71.7	.	DP=7;VDB=0.0225;AF1=1;AC1=6;DP4=0,0,0,7;MQ=20;FQ=-34.4	--	--	--
SL2.40ch00	Intergenic	10686199	.	A	G	12.6	.	DP=6;VDB=0.0074;AF1=1;AC1=6;DP4=0,0,1,2;MQ=20;FQ=-29.8	--	--	--
SL2.40ch00	Intergenic	10687467	.	T	G	180	.	DP=33;VDB=0.0461;AF1=1;AC1=6;DP4=0,0,29,3;MQ=20;FQ=-45.8	--	--	--
SL2.40ch00	Intergenic	10687654	.	A	T	83.3	.	DP=7;VDB=0.0486;AF1=1;AC1=6;DP4=0,0,3,4;MQ=20;FQ=-31	--	--	--
SL2.40ch00	Intergenic	10687738	.	G	A	9.74	.	DP=10;VDB=0.0003;AF1=1;AC1=6;DP4=0,0,0,3;MQ=20;FQ=-29.8	--	--	--
SL2.40ch00	Intergenic	10687999	.	A	G	103	.	DP=9;VDB=0.0057;AF1=1;AC1=6;DP4=0,0,9,0;MQ=20;FQ=-36.4	--	--	--
SL2.40ch00	Solyc00g013160.1	10688228	.	C	T	113	.	DP=19;VDB=0.0177;AF1=1;AC1=6;DP4=0,0,4,7;MQ=20;FQ=-34.8	--	--	--
SL2.40ch00	Solyc00g013170.1	10689195	.	T	C	147	.	DP=24;VDB=0.0293;AF1=1;AC1=6;DP4=0,0,1,21;MQ=20;FQ=-45.9	--	--	--
SL2.40ch00	Intergenic	10691627	.	T	G	40.7	.	DP=4;VDB=0.0227;AF1=1;AC1=6;DP4=0,0,4,0;MQ=20;FQ=-32.1	--	--	--
SL2.40ch00	Solyc00g014830.2	11070580	.	GAAAAAAAAA	GAAAAAAAAAA	37.8	.	INDEL;DP=39;VDB=0.0178;AF1=1;AC1=6;DP4=6,0,23,0;MQ=20;FQ=-40;PV4=1,1,1,1	ATMG00510	NAD7	NADH dehydrogenase subunit 7
SL2.40ch00	Intergenic	11083441	.	A	G	93.8	.	DP=12;VDB=0.0082;AF1=1;AC1=6;DP4=0,0,12,0;MQ=20;FQ=-38.6	--	--	--
SL2.40ch00	Intergenic	11229513	.	G	C	3.55	.	DP=7;VDB=0.0125;AF1=0.4998;AC1=3;DP4=4,0,3,0;MQ=20;FQ=5.28;PV4=1,1,1,1	--	--	--
SL2.40ch00	Intergenic	11691316	.	T	A	999	.	DP=78;VDB=0.0001;AF1=1;AC1=6;DP4=0,0,13,65;MQ=20;FQ=-85	--	--	--
SL2.40ch00	Intergenic	11691337	.	A	C	107	.	DP=28;VDB=0.0001;AF1=1;AC1=6;DP4=0,0,5,5;MQ=20;FQ=-38.8	--	--	--
SL2.40ch00	Intergenic	11783011	.	ACCCCCC	ACCCCCCC	69.2	.	INDEL;DP=7;VDB=0.0137;AF1=1;AC1=6;DP4=0,0,4,3;MQ=20;FQ=-41.9	--	--	--
SL2.40ch00	Intergenic	11783184	.	A	G	56.1	.	DP=5;VDB=0.0204;AF1=1;AC1=6;DP4=0,0,0,5;MQ=20;FQ=-33.2	--	--	--
SL2.40ch00	Intergenic	11783254	.	T	C	23.8	.	DP=4;VDB=0.0026;AF1=1;AC1=6;DP4=0,0,4,0;MQ=20;FQ=-30.4	--	--	--
SL2.40ch00	Solyc00g019740.1	11783956	.	A	G	999	.	DP=32;VDB=0.0409;AF1=1;AC1=6;DP4=0,0,26,3;MQ=20;FQ=-54.9	ATMG00480	ORFB
SL2.40ch00	Intergenic	11784288	.	TAAAAAAAA	TAAAAAAAAA	4.98	.	INDEL;DP=4;VDB=0.0251;AF1=1;AC1=6;DP4=0,0,3,1;MQ=20;FQ=-37.9	--	--	--
SL2.40ch00	Solyc00g019980.2	11803757	.	G	A	26.7	.	DP=7;VDB=0.0257;AF1=1;AC1=6;DP4=0,0,1,3;MQ=20;FQ=-32	--	--	--
SL2.40ch00	Solyc00g020840.2	11901184	.	C	G	3.61	.	DP=2;AF1=1;AC1=6;DP4=0,0,0,2;MQ=20;FQ=-28.8	AT5G23980	FRO4	ferric reduction oxidase 4
SL2.40ch00	Solyc00g020840.2	11902084	.	T	A	6.02	.	DP=5;VDB=0.0175;AF1=1;AC1=6;DP4=0,0,2,0;MQ=20;FQ=-27.5	AT5G23980	FRO4	ferric reduction oxidase 4
SL2.40ch00	Solyc00g020840.2	11902126	.	C	G	54.9	.	DP=6;VDB=0.0171;AF1=1;AC1=6;DP4=0,0,6,0;MQ=20;FQ=-31.7	AT5G23980	FRO4	ferric reduction oxidase 4
SL2.40ch00	Solyc00g021530.1	11964260	.	T	C	27.5	.	DP=4;VDB=0.0181;AF1=1;AC1=6;DP4=0,0,4,0;MQ=20;FQ=-28.5	--	--	--
SL2.40ch00	Solyc00g022110.2	12014317	.	CTTTTTTTTT	CTTTTTTTTTT	32.6	.	INDEL;DP=9;VDB=0.0330;AF1=1;AC1=6;DP4=0,0,7,1;MQ=20;FQ=-44.1	ATMG00560	RPL2
SL2.40ch00	Solyc00g023470.1	12130417	.	G	A	6.02	.	DP=2;VDB=0.0406;AF1=1;AC1=6;DP4=0,0,0,2;MQ=20;FQ=-27.5	AT5G27870	--	--
SL2.40ch00	Intergenic	12144722	.	CTTTTTTTTTTT	CTTTTTTTTTTTTT	12.9	.	INDEL;DP=4;VDB=0.0388;AF1=1;AC1=6;DP4=0,0,1,2;MQ=20;FQ=-37.4	--	--	--
SL2.40ch00	Solyc00g024150.2	12180656	.	A	G	321	.	DP=751;VDB=0.0610;AF1=1;AC1=6;DP4=82,26,585,52;MQ=20;FQ=-37;PV4=8.6e-06,0.19,1,1	AT5G51110	--	--
SL2.40ch00	Solyc00g024150.2	12181751	.	G	A	7.24	.	DP=3;VDB=0.0254;AF1=1;AC1=6;DP4=0,0,3,0;MQ=20;FQ=-29.8	AT5G51110	--	--
SL2.40ch00	Solyc00g024150.2	12182140	.	A	C	999	.	DP=956;VDB=0.0498;AF1=1;AC1=6;DP4=41,26,626,82;MQ=20;FQ=-127;PV4=8.1e-08,1,1,0.0096	AT5G51110	--	--
SL2.40ch00	Solyc00g024150.2	12182175	.	C	T	273	.	DP=1442;VDB=0.0053;AF1=0.8333;AC1=5;DP4=28,127,258,586;MQ=20;FQ=10.4;PV4=0.0014,3.8e-278,1,1	AT5G51110	--	--
SL2.40ch00	Solyc00g024150.2	12182316	.	G	C	999	.	DP=1206;VDB=0.0253;AF1=1;AC1=6;DP4=0,1,345,831;MQ=20;FQ=-288;PV4=1,0.27,1,0.25	AT5G51110	--	--
SL2.40ch00	Solyc00g024150.2	12182542	.	A	G	999	.	DP=1513;VDB=0.0418;AF1=1;AC1=6;DP4=33,58,288,1126;MQ=20;FQ=-224;PV4=0.00082,1.5e-07,1,1	AT5G51110	--	--
SL2.40ch00	Intergenic	12327948	.	T	A	25	.	DP=8;VDB=0.0391;AF1=1;AC1=6;DP4=0,0,1,2;MQ=20;FQ=-28.1	--	--	--
SL2.40ch00	Intergenic	12327962	.	T	C	87.7	.	DP=8;VDB=0.0165;AF1=1;AC1=6;DP4=0,0,3,5;MQ=20;FQ=-32	--	--	--
SL2.40ch00	Solyc00g026160.2	12328130	.	A	G	17.1	.	DP=12;VDB=0.0178;AF1=1;AC1=6;DP4=0,0,0,3;MQ=20;FQ=-28.1	AT5G23980	FRO4	ferric reduction oxidase 4
SL2.40ch00	Solyc00g027770.2	12431608	.	C	T	999	.	DP=101;VDB=0.0151;AF1=0.5;G3=6.861e-21,1,1.381e-19;HWE=0.0414;AC1=3;DP4=13,26,11,28;MQ=20;FQ=999;PV4=0.81,1,1,1	AT3G29090	PME31	pectin methylesterase 31
SL2.40ch00	Solyc00g027770.2	12431623	.	T	C	28.2	.	DP=148;VDB=0.0357;AF1=0.1667;AC1=1;DP4=22,99,4,12;MQ=20;FQ=29;PV4=0.51,1,1,1	AT3G29090	PME31	pectin methylesterase 31
SL2.40ch00	Solyc00g027770.2	12431801	.	T	C	97.7	.	DP=16;VDB=0.0432;AF1=0.6869;AC1=4;DP4=3,0,10,3;MQ=20;FQ=-13.4;PV4=1,1.3e-05,1,0.17	AT3G29090	PME31	pectin methylesterase 31
SL2.40ch00	Solyc00g027770.2	12432686	.	T	C	999	.	DP=81;VDB=0.0454;AF1=1;AC1=6;DP4=0,0,52,29;MQ=20;FQ=-87.9	AT3G29090	PME31	pectin methylesterase 31
SL2.40ch00	Solyc00g027770.2	12432842	.	G	A	270	.	DP=94;VDB=0.0316;AF1=0.5;G3=1.046e-20,1,5.561e-16;HWE=0.0414;AC1=3;DP4=29,17,34,14;MQ=20;FQ=273;PV4=0.51,1,1,1	AT3G29090	PME31	pectin methylesterase 31
SL2.40ch00	Solyc00g027770.2	12433366	.	T	C	999	.	DP=149;VDB=0.0346;AF1=0.5;G3=9.752e-22,1,3.506e-17;HWE=0.0414;AC1=3;DP4=41,24,35,45;MQ=20;FQ=999;PV4=0.029,1.5e-106,1,1	AT3G29090	PME31	pectin methylesterase 31
SL2.40ch00	Solyc00g027770.2	12436001	.	G	T	265	.	DP=76;VDB=0.0468;AF1=0.5;G3=5.556e-13,1,3.576e-12;HWE=0.0414;AC1=3;DP4=15,20,17,21;MQ=20;FQ=268;PV4=1,1,1,1	AT3G29090	PME31	pectin methylesterase 31
SL2.40ch00	Solyc00g027770.2	12436013	.	C	T	20.3	.	DP=58;VDB=0.0215;AF1=0.1667;AC1=1;DP4=30,19,9,0;MQ=20;FQ=21.1;PV4=0.024,0.1,1,1	AT3G29090	PME31	pectin methylesterase 31
SL2.40ch00	Solyc00g027770.2	12436410	.	A	C	145	.	DP=51;VDB=0.0544;AF1=0.3375;AC1=2;DP4=12,13,19,6;MQ=20;FQ=147;PV4=0.079,0.12,1,0.023	AT3G29090	PME31	pectin methylesterase 31
SL2.40ch00	Solyc00g027770.2	12436662	.	TAAAAA	TAAAA	15.3	.	INDEL;DP=34;VDB=0.0499;AF1=0.3516;AC1=2;DP4=16,7,9,1;MQ=20;FQ=17.1;PV4=0.38,0.088,1,0.26	AT3G29090	PME31	pectin methylesterase 31
SL2.40ch00	Solyc00g027770.2	12436764	.	G	A	999	.	DP=41;VDB=0.0232;AF1=1;AC1=6;DP4=0,0,15,23;MQ=20;FQ=-60.4	AT3G29090	PME31	pectin methylesterase 31
SL2.40ch00	Solyc00g027770.2	12436878	.	T	C	72.3	.	DP=31;VDB=0.0157;AF1=0.336;AC1=2;DP4=7,7,6,4;MQ=20;FQ=74.1;PV4=0.7,2.6e-13,1,1	AT3G29090	PME31	pectin methylesterase 31
SL2.40ch00	Solyc00g028960.1	12511705	.	G	C	168	.	DP=35;VDB=0.0187;AF1=1;AC1=6;DP4=0,3,1,27;MQ=20;FQ=-34.1;PV4=1,7.3e-22,1,0.11	AT1G03020	--	--
SL2.40ch00	Solyc00g028960.1	12511720	.	A	T	15.8	.	DP=27;VDB=0.0112;AF1=0.5695;AC1=3;DP4=0,3,0,7;MQ=20;FQ=-4.43;PV4=1,2e-10,1,0.011	AT1G03020	--	--
SL2.40ch00	Solyc00g029190.2	12522338	.	T	C	116	.	DP=16;VDB=0.0149;AF1=1;AC1=6;DP4=0,0,7,5;MQ=20;FQ=-32.1	AT1G68040	--	--
SL2.40ch00	Solyc00g030520.2	12609772	.	TGA	T	999	.	INDEL;DP=75;VDB=0.0268;AF1=1;AC1=6;DP4=2,0,51,22;MQ=20;FQ=-65.5;PV4=1,1,1,0.36	AT3G22290	--	--
SL2.40ch00	Solyc00g030520.2	12609876	.	G	A	78.3	.	DP=43;VDB=0.0042;AF1=0.3333;AC1=2;DP4=5,25,8,4;MQ=20;FQ=80;PV4=0.003,0.18,1,1	AT3G22290	--	--
SL2.40ch00	Solyc00g030520.2	12610380	.	G	C	3.67	.	DP=79;VDB=0.0456;AF1=0.1666;AC1=1;DP4=23,50,1,5;MQ=20;FQ=4.14;PV4=0.66,1,1,1	AT3G22290	--	--
SL2.40ch00	Intergenic	12655151	.	G	T	22.5	.	DP=7;VDB=0.0006;AF1=0.5302;AC1=3;DP4=3,0,3,1;MQ=20;FQ=13.7;PV4=1,1.2e-05,1,1	--	--	--
SL2.40ch00	Intergenic	12778631	.	G	A	12.2	.	DP=3;VDB=0.0121;AF1=1;AC1=6;DP4=0,0,0,3;MQ=20;FQ=-28.1	--	--	--
SL2.40ch00	Solyc00g033460.2	12783183	.	G	A	999	.	DP=38;VDB=0.0001;AF1=1;AC1=6;DP4=0,0,3,21;MQ=20;FQ=-47.2	AT4G36470	--	--
SL2.40ch00	Solyc00g033460.2	12783289	.	A	G	27.7	.	DP=11;VDB=0.0109;AF1=0.5423;AC1=3;DP4=4,1,0,5;MQ=20;FQ=29.3;PV4=0.048,1,1,0.0053	AT4G36470	--	--
SL2.40ch00	Solyc00g033460.2	12783290	.	A	C	41.3	.	DP=12;VDB=0.0332;AF1=0.6326;AC1=4;DP4=4,1,0,6;MQ=20;FQ=28.6;PV4=0.015,1,1,0.011	AT4G36470	--	--
SL2.40ch00	Solyc00g033460.2	12784366	.	A	G	194	.	DP=38;VDB=0.0104;AF1=1;AC1=6;DP4=0,0,0,29;MQ=20;FQ=-43	AT4G36470	--	--
SL2.40ch00	Solyc00g033460.2	12784412	.	T	A	68.8	.	DP=14;VDB=0.0064;AF1=1;AC1=6;DP4=0,0,0,7;MQ=20;FQ=-31.9	AT4G36470	--	--
SL2.40ch00	Intergenic	13094164	.	G	T	211	.	DP=22;VDB=0.0000;AF1=1;AC1=6;DP4=0,1,2,19;MQ=20;FQ=-44.4;PV4=1,2.4e-19,1,1	--	--	--
SL2.40ch00	Intergenic	13139548	.	A	AT	14.8	.	INDEL;DP=4;VDB=0.0165;AF1=1;AC1=6;DP4=0,0,3,0;MQ=20;FQ=-37.4	--	--	--
SL2.40ch00	Intergenic	13139739	.	A	G	999	.	DP=59;VDB=0.0034;AF1=1;AC1=6;DP4=0,0,45,14;MQ=20;FQ=-72.9	--	--	--
SL2.40ch00	Solyc00g039990.2	13140035	.	G	T	3.9	.	DP=70;VDB=0.0112;AF1=0.3333;AC1=2;DP4=32,21,14,2;MQ=20;FQ=5.01;PV4=0.068,0.096,1,1	AT1G22660	--	--
SL2.40ch00	Solyc00g039990.2	13140672	.	A	T	50.6	.	DP=107;VDB=0.0172;AF1=0.3378;AC1=2;DP4=6,73,2,26;MQ=20;FQ=52.4;PV4=1,6.1e-22,1,0.46	AT1G22660	--	--
SL2.40ch00	Solyc00g039990.2	13140909	.	T	C	56	.	DP=9;VDB=0.0065;AF1=0.8045;AC1=5;DP4=0,2,0,6;MQ=20;FQ=-6.26;PV4=1,1.4e-07,1,1	AT1G22660	--	--
SL2.40ch00	Solyc00g039990.2	13140934	.	T	C	40.7	.	DP=5;VDB=0.0162;AF1=1;AC1=6;DP4=0,0,0,4;MQ=20;FQ=-32.1	AT1G22660	--	--
SL2.40ch00	Solyc00g039990.2	13140938	.	C	T	40.7	.	DP=4;VDB=0.0208;AF1=1;AC1=6;DP4=0,0,0,4;MQ=20;FQ=-32.1	AT1G22660	--	--
SL2.40ch00	Solyc00g044350.2	13365233	.	A	T	117	.	DP=24;VDB=0.0004;AF1=0.7982;AC1=5;DP4=7,0,17,0;MQ=20;FQ=15.2;PV4=1,1,1,1	AT5G10310	--	--
SL2.40ch00	Solyc00g044350.2	13365261	.	A	G	119	.	DP=25;VDB=0.0015;AF1=0.7983;AC1=5;DP4=4,1,19,0;MQ=20;FQ=4.8;PV4=0.21,1,1,1	AT5G10310	--	--
SL2.40ch00	Solyc00g044350.2	13365263	.	A	G	11.4	.	DP=26;VDB=0.0001;AF1=0.2018;AC1=1;DP4=19,0,5,1;MQ=20;FQ=12.3;PV4=0.24,0.25,1,1.2e-11	AT5G10310	--	--
SL2.40ch00	Solyc00g044350.2	13365264	.	C	G	11	.	DP=26;VDB=0.0001;AF1=0.1849;AC1=1;DP4=20,0,5,1;MQ=20;FQ=11.9;PV4=0.23,0.4,1,8e-10	AT5G10310	--	--
SL2.40ch00	Intergenic	13375682	.	A	G	47.9	.	DP=23;VDB=0.0001;AF1=1;AC1=6;DP4=0,0,6,0;MQ=20;FQ=-31.7	--	--	--
SL2.40ch00	Intergenic	13530398	.	T	A	113	.	DP=29;VDB=0.0524;AF1=0.6243;AC1=4;DP4=1,1,5,5;MQ=20;FQ=-9.25;PV4=1,1,1,0.3	--	--	--
SL2.40ch00	Intergenic	13530575	.	C	T	63.8	.	DP=87;VDB=0.0000;AF1=0.3256;AC1=2;DP4=37,30,5,15;MQ=20;FQ=65.5;PV4=0.022,0.017,1,1.4e-08	--	--	--
SL2.40ch00	Intergenic	13530582	.	G	C	3.41	.	DP=2;VDB=0.0287;AF1=1;AC1=6;DP4=0,0,1,1;MQ=20;FQ=-27.5	--	--	--
SL2.40ch00	Intergenic	13530857	.	G	C	13	.	DP=4;VDB=0.0312;AF1=1;AC1=6;DP4=0,0,0,4;MQ=20;FQ=-30.4	--	--	--
SL2.40ch00	Intergenic	13531273	.	C	G,A	83.3	.	DP=34;VDB=0.0047;AF1=1;AC1=6;DP4=0,0,0,24;MQ=20;FQ=-32.7	--	--	--
SL2.40ch00	Intergenic	13531689	.	A	C	127	.	DP=14;VDB=0.0302;AF1=1;AC1=6;DP4=0,0,8,6;MQ=20;FQ=-28.9	--	--	--
SL2.40ch00	Intergenic	13531691	.	T	A	127	.	DP=14;VDB=0.0302;AF1=1;AC1=6;DP4=0,0,8,6;MQ=20;FQ=-28.9	--	--	--
SL2.40ch00	Intergenic	13531827	.	G	A	35.3	.	DP=5;VDB=0.0383;AF1=1;AC1=6;DP4=0,0,0,5;MQ=20;FQ=-28.7	--	--	--
SL2.40ch00	Solyc00g047700.2	13532126	.	T	C	13.5	.	DP=14;VDB=0.0319;AF1=0.452;AC1=3;DP4=4,1,6,2;MQ=20;FQ=15.2;PV4=1,3.9e-10,1,1	--	--	--
SL2.40ch00	Solyc00g048510.2	13569760	.	C	T	62.4	.	DP=14;VDB=0.0020;AF1=1;AC1=6;DP4=1,0,12,0;MQ=20;FQ=-30.9;PV4=1,0.3,1,0.11	AT1G31200	PP2-A9	phloem protein 2-A9
SL2.40ch00	Solyc00g048510.2	13569969	.	T	C	196	.	DP=37;VDB=0.0144;AF1=1;AC1=6;DP4=0,0,27,10;MQ=20;FQ=-34.8	AT1G31200	PP2-A9	phloem protein 2-A9
SL2.40ch00	Intergenic	13621019	.	G	A	4.84	.	DP=11;VDB=0.0073;AF1=1;AC1=6;DP4=0,0,1,1;MQ=20;FQ=-28.8	--	--	--
SL2.40ch00	Solyc00g049520.2	13621276	.	A	T	135	.	DP=42;VDB=0.0215;AF1=1;AC1=6;DP4=0,0,7,4;MQ=20;FQ=-38.4	--	--	--
SL2.40ch00	Solyc00g049520.2	13621354	.	C	T	215	.	DP=62;VDB=0.0426;AF1=1;AC1=6;DP4=0,0,28,2;MQ=20;FQ=-45.9	--	--	--
SL2.40ch00	Solyc00g049520.2	13621377	.	C	G	999	.	DP=100;VDB=0.0243;AF1=1;AC1=6;DP4=0,0,48,51;MQ=20;FQ=-88	--	--	--
SL2.40ch00	Solyc00g049520.2	13622198	.	G	A	999	.	DP=119;VDB=0.0145;AF1=0.5;G3=2.439e-16,1,3.145e-21;HWE=0.0414;AC1=3;DP4=23,44,14,37;MQ=20;FQ=999;PV4=0.55,1,1,1	--	--	--
SL2.40ch00	Solyc00g050130.1	13649372	.	A	G	73.7	.	DP=9;VDB=0.0112;AF1=1;AC1=6;DP4=0,0,5,2;MQ=20;FQ=-34.4	AT4G34138	UGT73B1	UDP-glucosyl transferase 73B1
SL2.40ch00	Solyc00g050130.1	13650114	.	A	G	4.93	.	DP=93;VDB=0.0121;AF1=0.1666;AC1=1;DP4=37,40,3,9;MQ=20;FQ=5.48;PV4=0.21,1.2e-35,1,1	AT4G34138	UGT73B1	UDP-glucosyl transferase 73B1
SL2.40ch00	Solyc00g050130.1	13650451	.	C	T	11.3	.	DP=38;VDB=0.0032;AF1=0.4656;AC1=3;DP4=0,27,0,10;MQ=20;FQ=13.8;PV4=1,1.1e-07,1,1	AT4G34138	UGT73B1	UDP-glucosyl transferase 73B1
SL2.40ch00	Solyc00g050130.1	13650462	.	C	T	188	.	DP=38;VDB=0.0004;AF1=1;AC1=6;DP4=0,0,0,38;MQ=20;FQ=-48.9	AT4G34138	UGT73B1	UDP-glucosyl transferase 73B1
SL2.40ch00	Solyc00g050430.2	13664166	.	G	A	10.7	.	DP=14;VDB=0.0226;AF1=1;AC1=6;DP4=0,0,3,0;MQ=20;FQ=-29.8	AT5G65640	bHLH093	beta HLH protein 93
SL2.40ch00	Solyc00g050430.2	13664371	.	A	T	34.6	.	DP=15;VDB=0.0258;AF1=1;AC1=6;DP4=0,0,5,0;MQ=20;FQ=-30.7	AT5G65640	bHLH093	beta HLH protein 93
SL2.40ch00	Solyc00g050430.2	13665087	.	T	C	999	.	DP=101;VDB=0.0351;AF1=1;AC1=6;DP4=0,1,24,75;MQ=20;FQ=-84.9;PV4=1,1,1,1	AT5G65640	bHLH093	beta HLH protein 93
SL2.40ch00	Solyc00g050430.2	13665126	.	G	A	241	.	DP=63;VDB=0.0143;AF1=0.666;AC1=4;DP4=7,17,7,27;MQ=20;FQ=147;PV4=0.54,1,1,0.16	AT5G65640	bHLH093	beta HLH protein 93
SL2.40ch00	Solyc00g050430.2	13665184	.	C	T	49.4	.	DP=47;VDB=0.0059;AF1=0.5062;G3=1.05e-12,1,2.452e-07;HWE=0.0435;AC1=3;DP4=27,7,3,10;MQ=20;FQ=52.5;PV4=0.0006,0.49,1,1.9e-06	AT5G65640	bHLH093	beta HLH protein 93
SL2.40ch00	Solyc00g050430.2	13665231	.	T	A	999	.	DP=79;VDB=0.0270;AF1=0.6565;AC1=4;DP4=24,0,30,20;MQ=20;FQ=44.4;PV4=0.00014,1,1,1	AT5G65640	bHLH093	beta HLH protein 93
SL2.40ch00	Solyc00g050430.2	13665454	.	G	A	220	.	DP=53;VDB=0.0158;AF1=1;AC1=6;DP4=0,0,47,5;MQ=20;FQ=-54.9	AT5G65640	bHLH093	beta HLH protein 93
SL2.40ch00	Solyc00g050430.2	13665496	.	G	A	31.2	.	DP=82;VDB=0.0003;AF1=0.1667;AC1=1;DP4=34,38,2,6;MQ=20;FQ=32;PV4=0.28,1,1,1	AT5G65640	bHLH093	beta HLH protein 93
SL2.40ch00	Solyc00g050430.2	13665552	.	C	A	60.4	.	DP=134;VDB=0.0469;AF1=0.2948;AC1=2;DP4=31,78,4,20;MQ=20;FQ=61.8;PV4=0.31,0.11,1,0.34	AT5G65640	bHLH093	beta HLH protein 93
SL2.40ch00	Solyc00g050430.2	13665839	.	G	A	68.8	.	DP=101;VDB=0.0213;AF1=0.4891;G3=7.738e-08,1,2.016e-35;HWE=0.0447;AC1=3;DP4=23,52,11,14;MQ=20;FQ=71.7;PV4=0.23,1,1,1	AT5G65640	bHLH093	beta HLH protein 93
SL2.40ch00	Solyc00g052940.2	13784623	.	A	T	122	.	DP=254;VDB=0.0088;AF1=1;AC1=6;DP4=0,1,1,14;MQ=20;FQ=-31.4;PV4=1,1,1,1	AT5G64700	UMAMIT21	Usually multiple acids move in and out Transporters 21
SL2.40ch00	Solyc00g052940.2	13785162	.	C	T	999	.	DP=227;VDB=0.0397;AF1=0.6829;AC1=4;DP4=5,7,37,30;MQ=20;FQ=12.1;PV4=0.53,1,1,0.00049	AT5G64700	UMAMIT21	Usually multiple acids move in and out Transporters 21
SL2.40ch00	Solyc00g052940.2	13786209	.	A	T	60.9	.	DP=85;VDB=0.0355;AF1=0.4872;G3=2.182e-07,1,2.714e-16;HWE=0.0456;AC1=3;DP4=7,16,0,17;MQ=20;FQ=63.8;PV4=0.014,1,1,0.00059	AT5G64700	UMAMIT21	Usually multiple acids move in and out Transporters 21
SL2.40ch00	Solyc00g052940.2	13787190	.	T	G	5.75	.	DP=28;VDB=0.0253;AF1=0.4992;AC1=3;DP4=1,9,2,2;MQ=20;FQ=8.13;PV4=0.18,1,1,0.038	AT5G64700	UMAMIT21	Usually multiple acids move in and out Transporters 21
SL2.40ch00	Solyc00g053440.2	13810987	.	T	A	4.2	.	DP=6;VDB=0.0218;AF1=1;AC1=6;DP4=0,0,2,0;MQ=20;FQ=-28.8	AT1G03070	--	--
SL2.40ch00	Solyc00g053440.2	13811447	.	T	C	8.15	.	DP=46;VDB=0.0110;AF1=0.3975;AC1=2;DP4=3,2,4,0;MQ=20;FQ=10.1;PV4=0.44,0.091,1,0.057	AT1G03070	--	--
SL2.40ch00	Solyc00g056680.1	13962758	.	T	C	11.6	.	DP=4;VDB=0.0095;AF1=1;AC1=6;DP4=0,0,3,0;MQ=20;FQ=-29.8	AT4G16820	PLA-I{beta]2	phospholipase A I beta 2
SL2.40ch00	Solyc00g056680.1	13963199	.	T	A	4.84	.	DP=3;VDB=0.0046;AF1=1;AC1=6;DP4=0,0,1,1;MQ=20;FQ=-28.8	AT4G16820	PLA-I{beta]2	phospholipase A I beta 2
SL2.40ch00	Solyc00g059100.2	14071690	.	T	A	80.4	.	DP=16;VDB=0.0071;AF1=0.7934;AC1=5;DP4=5,2,5,4;MQ=20;FQ=44.2;PV4=0.63,1,1,1	AT5G08560	--	--
SL2.40ch00	Solyc00g059100.2	14072097	.	G	T	7.12	.	DP=21;VDB=0.0071;AF1=0.2606;AC1=1;DP4=9,3,5,0;MQ=20;FQ=8.22;PV4=0.51,1,1,1	AT5G08560	--	--
SL2.40ch00	Solyc00g059100.2	14072113	.	T	C	98.2	.	DP=21;VDB=0.0080;AF1=1;AC1=6;DP4=0,0,10,0;MQ=20;FQ=-33	AT5G08560	--	--
SL2.40ch00	Solyc00g059100.2	14072157	.	C	T	55.6	.	DP=12;VDB=0.0309;AF1=0.7594;AC1=5;DP4=2,0,10,0;MQ=20;FQ=-20;PV4=1,6.9e-12,1,0.3	AT5G08560	--	--
SL2.40ch00	Solyc00g059100.2	14072315	.	A	G	29.4	.	DP=28;VDB=0.0192;AF1=0.5972;AC1=4;DP4=8,2,11,0;MQ=20;FQ=33.3;PV4=0.21,9.9e-23,1,0.082	AT5G08560	--	--
SL2.40ch00	Solyc00g059100.2	14072421	.	G	C	152	.	DP=37;VDB=0.0450;AF1=0.5002;AC1=3;DP4=7,2,12,11;MQ=20;FQ=30.3;PV4=0.25,8.4e-21,1,0.15	AT5G08560	--	--
SL2.40ch00	Intergenic	14090430	.	T	A	132	.	DP=22;VDB=0.0178;AF1=0.6621;AC1=4;DP4=6,0,16,0;MQ=20;FQ=18.3;PV4=1,1,1,1	--	--	--
SL2.40ch00	Intergenic	14397059	.	A	AG	4.76	.	INDEL;DP=5;VDB=0.0157;AF1=0.5099;AC1=3;DP4=2,0,1,2;MQ=20;FQ=-11.3;PV4=0.4,1,1,0.25	--	--	--
SL2.40ch00	Intergenic	14429015	.	C	T	6.02	.	DP=2;VDB=0.0189;AF1=1;AC1=6;DP4=0,0,2,0;MQ=20;FQ=-27.5	--	--	--
SL2.40ch00	Intergenic	14429017	.	A	T	6.02	.	DP=2;VDB=0.0522;AF1=1;AC1=6;DP4=0,0,2,0;MQ=20;FQ=-27.5	--	--	--
SL2.40ch00	Solyc00g068970.2	14507924	.	A	C	99.1	.	DP=2041;VDB=0.0006;AF1=1;AC1=6;DP4=0,1,0,11;MQ=20;FQ=-30.8;PV4=1,8.3e-09,1,0.26	--	--	--
SL2.40ch00	Solyc00g068970.2	14508004	.	T	G	999	.	DP=36;VDB=0.0004;AF1=1;AC1=6;DP4=0,0,27,5;MQ=20;FQ=-59.6	--	--	--
SL2.40ch00	Solyc00g068980.1	14509018	.	T	C	34.6	.	DP=7;VDB=0.0316;AF1=0.7888;AC1=5;DP4=1,0,3,1;MQ=20;FQ=-18.3;PV4=1,0.38,1,1	--	--	--
SL2.40ch00	Solyc00g071180.2	14602116	.	T	A	126	.	DP=2299;VDB=0.0108;AF1=0.2259;AC1=1;DP4=400,127,85,410;MQ=20;FQ=127;PV4=7.1e-84,1,1,5.2e-42	AT3G12490	CYSB	cystatin B
SL2.40ch00	Solyc00g071180.2	14602130	.	C	T	169	.	DP=2476;VDB=0.0276;AF1=0.4936;G3=7.911e-09,1,4.83e-15;HWE=0.0436;AC1=3;DP4=381,235,122,654;MQ=20;FQ=151;PV4=8.9e-73,1,1,1	AT3G12490	CYSB	cystatin B
SL2.40ch00	Solyc00g071180.2	14602301	.	T	G	71.5	.	DP=1026;VDB=0.0225;AF1=0.5532;AC1=3;DP4=81,96,162,312;MQ=20;FQ=20.2;PV4=0.0082,1,1,8.9e-15	AT3G12490	CYSB	cystatin B
SL2.40ch00	Solyc00g071180.2	14602352	.	G	C	9.31	.	DP=936;VDB=0.0055;AF1=1;AC1=6;DP4=0,0,1,1;MQ=20;FQ=-27.5	AT3G12490	CYSB	cystatin B
SL2.40ch00	Solyc00g071180.2	14602494	.	T	C	78.3	.	DP=1351;VDB=0.0299;AF1=0.267;AC1=1;DP4=121,175,7,378;MQ=20;FQ=79.7;PV4=3.1e-42,1,1,1	AT3G12490	CYSB	cystatin B
SL2.40ch00	Solyc00g071180.2	14602661	.	G	C	72.4	.	DP=611;VDB=0.0268;AF1=0.4587;AC1=3;DP4=37,131,125,300;MQ=20;FQ=21.2;PV4=0.082,1,1,1	AT3G12490	CYSB	cystatin B
SL2.40ch00	Solyc00g071180.2	14602671	.	A	G	107	.	DP=464;VDB=0.0046;AF1=0.251;AC1=1;DP4=39,114,123,171;MQ=20;FQ=89.2;PV4=0.00062,1,1,1	AT3G12490	CYSB	cystatin B
SL2.40ch00	Solyc00g071180.2	14602722	.	G	A	41	.	DP=101;VDB=0.0493;AF1=0.251;AC1=1;DP4=23,8,6,16;MQ=20;FQ=42.3;PV4=0.00095,4.3e-20,1,1	AT3G12490	CYSB	cystatin B
SL2.40ch00	Solyc00g071180.2	14602748	.	T	C	154	.	DP=104;VDB=0.0129;AF1=1;AC1=6;DP4=0,0,7,12;MQ=20;FQ=-28.9	AT3G12490	CYSB	cystatin B
SL2.40ch00	Solyc00g071180.2	14602750	.	A	G	154	.	DP=183;VDB=0.0019;AF1=1;AC1=6;DP4=0,0,7,12;MQ=20;FQ=-28.9	AT3G12490	CYSB	cystatin B
SL2.40ch00	Solyc00g071180.2	14602803	.	G	C	187	.	DP=2609;VDB=0.0092;AF1=1;AC1=6;DP4=106,98,1671,723;MQ=20;FQ=-39.7;PV4=4e-07,0,1,3e-14	AT3G12490	CYSB	cystatin B
SL2.40ch00	Solyc00g071180.2	14602899	.	T	C	107	.	DP=1202;VDB=0.0183;AF1=0.7567;AC1=5;DP4=73,177,92,662;MQ=20;FQ=-14.9;PV4=3.1e-09,1,1,1	AT3G12490	CYSB	cystatin B
SL2.40ch00	Solyc00g071180.2	14603291	.	C	A	999	.	DP=1448;VDB=0.0297;AF1=1;AC1=6;DP4=0,1,188,848;MQ=20;FQ=-34.8;PV4=1,0.29,1,0.21	AT3G12490	CYSB	cystatin B
SL2.40ch00	Solyc00g071180.2	14603312	.	A	G	999	.	DP=1140;VDB=0.0182;AF1=1;AC1=6;DP4=1,1,88,463;MQ=20;FQ=-32.1;PV4=0.3,1,1,0.21	AT3G12490	CYSB	cystatin B
SL2.40ch00	Solyc00g071180.2	14603444	.	G	A	175	.	DP=1829;VDB=0.0145;AF1=1;AC1=6;DP4=0,0,70,105;MQ=20;FQ=-33.4	AT3G12490	CYSB	cystatin B
SL2.40ch00	Solyc00g071180.2	14603468	.	T	G	31.5	.	DP=1586;VDB=0.0136;AF1=0.5718;AC1=3;DP4=1,1,7,3;MQ=20;FQ=-20.4;PV4=1,0.33,1,1	AT3G12490	CYSB	cystatin B
SL2.40ch00	Solyc00g071180.2	14603747	.	T	G	999	.	DP=778;VDB=0.0483;AF1=1;AC1=6;DP4=0,0,20,246;MQ=20;FQ=-28.9	AT3G12490	CYSB	cystatin B
SL2.40ch00	Solyc00g071180.2	14603883	.	T	G	999	.	DP=1350;VDB=0.0227;AF1=0.8015;AC1=5;DP4=1,3,560,690;MQ=20;FQ=-15.9;PV4=0.63,0.00021,1,1	AT3G12490	CYSB	cystatin B
SL2.40ch00	Solyc00g071180.2	14603974	.	T	C	7.49	.	DP=81;VDB=0.0468;AF1=1;AC1=6;DP4=3,12,62,4;MQ=20;FQ=-28.4;PV4=9.9e-09,1,1,0.014	AT3G12490	CYSB	cystatin B
SL2.40ch00	Solyc00g071180.2	14604353	.	A	T	37.3	.	DP=1610;VDB=0.0369;AF1=0.213;AC1=1;DP4=147,140,20,130;MQ=20;FQ=38.4;PV4=9.3e-16,1,1,1	AT3G12490	CYSB	cystatin B
SL2.40ch00	Solyc00g071180.2	14604374	.	G	A	138	.	DP=852;VDB=0.0403;AF1=0.251;AC1=1;DP4=47,124,26,230;MQ=20;FQ=133;PV4=5.8e-06,1,1,1	AT3G12490	CYSB	cystatin B
SL2.40ch00	Solyc00g071180.2	14604528	.	C	T	122	.	DP=286;VDB=0.0501;AF1=0.5;AC1=3;DP4=13,73,10,121;MQ=20;FQ=86;PV4=0.11,1,1,1	AT3G12490	CYSB	cystatin B
SL2.40ch00	Solyc00g071180.2	14604618	.	A	G	23.4	.	DP=264;VDB=0.0061;AF1=0.2714;AC1=1;DP4=20,78,1,86;MQ=20;FQ=24.8;PV4=1.4e-05,2.5e-86,1,4.1e-11	AT3G12490	CYSB	cystatin B
SL2.40ch00	Solyc00g071180.2	14604771	.	C	T	102	.	DP=366;VDB=0.0474;AF1=0.5041;AC1=3;DP4=7,52,12,164;MQ=20;FQ=4.35;PV4=0.27,1,1,1	AT3G12490	CYSB	cystatin B
SL2.40ch00	Solyc00g071180.2	14604970	.	C	T	76	.	DP=145;VDB=0.0485;AF1=1;AC1=6;DP4=2,4,1,104;MQ=20;FQ=-28.9;PV4=0.0072,1,1,1	AT3G12490	CYSB	cystatin B
SL2.40ch00	Solyc00g071180.2	14604992	.	G	A	53	.	DP=58;VDB=0.0468;AF1=1;AC1=6;DP4=0,0,0,58;MQ=20;FQ=-28.9	AT3G12490	CYSB	cystatin B
SL2.40ch00	Solyc00g071180.2	14605028	.	T	G	131	.	DP=29;VDB=0.0256;AF1=1;AC1=6;DP4=0,0,7,7;MQ=20;FQ=-28.9	AT3G12490	CYSB	cystatin B
SL2.40ch00	Solyc00g071180.2	14605413	.	T	G	999	.	DP=279;VDB=0.0151;AF1=1;AC1=6;DP4=0,1,33,177;MQ=20;FQ=-31;PV4=1,0.28,1,0.4	AT3G12490	CYSB	cystatin B
SL2.40ch00	Solyc00g071180.2	14605414	.	G	T	999	.	DP=279;VDB=0.0097;AF1=0.6729;AC1=4;DP4=1,30,32,148;MQ=20;FQ=-13.2;PV4=0.057,0.031,1,0.33	AT3G12490	CYSB	cystatin B
SL2.40ch00	Solyc00g072100.2	14644255	.	G	C	230	.	DP=21;VDB=0.0044;AF1=1;AC1=6;DP4=0,0,2,19;MQ=20;FQ=-48.7	AT5G48050	--	--
SL2.40ch00	Intergenic	14723674	.	G	A	285	.	DP=51;VDB=0.0066;AF1=1;AC1=6;DP4=0,0,4,44;MQ=20;FQ=-43	--	--	--
SL2.40ch00	Intergenic	14724967	.	C	T	15.9	.	DP=21;VDB=0.0004;AF1=1;AC1=6;DP4=0,0,0,4;MQ=20;FQ=-32	--	--	--
SL2.40ch00	Intergenic	14727095	.	G	C	32.7	.	DP=4;VDB=0.0230;AF1=1;AC1=6;DP4=0,0,3,1;MQ=20;FQ=-32	--	--	--
SL2.40ch00	Intergenic	14733824	.	A	T	6.02	.	DP=2;VDB=0.0213;AF1=1;AC1=6;DP4=0,0,0,2;MQ=20;FQ=-27.5	--	--	--
SL2.40ch00	Solyc00g075440.1	14781478	.	T	C	40.7	.	DP=4;VDB=0.0105;AF1=1;AC1=6;DP4=0,0,3,1;MQ=20;FQ=-32.1	--	--	--
SL2.40ch00	Solyc00g075440.1	14781817	.	C	T	26.2	.	DP=3;VDB=0.0140;AF1=1;AC1=6;DP4=0,0,2,1;MQ=20;FQ=-29.8	--	--	--
SL2.40ch00	Solyc00g080750.2	15002252	.	A	G	227	.	DP=258;VDB=0.0054;AF1=0.6675;AC1=4;DP4=73,15,149,21;MQ=20;FQ=74.1;PV4=0.34,1,1,1	AT2G01340	At17.1
SL2.40ch00	Solyc00g080750.2	15002256	.	C	A	66.4	.	DP=270;VDB=0.0191;AF1=0.1734;AC1=1;DP4=159,20,69,14;MQ=20;FQ=67.2;PV4=0.24,1,1,1	AT2G01340	At17.1
SL2.40ch00	Solyc00g080750.2	15002261	.	C	T	186	.	DP=269;VDB=0.0013;AF1=0.5004;AC1=3;DP4=105,21,130,12;MQ=20;FQ=139;PV4=0.061,0.31,1,1	AT2G01340	At17.1
SL2.40ch00	Solyc00g080750.2	15002318	.	G	A	999	.	DP=51;VDB=0.0056;AF1=1;AC1=6;DP4=0,0,33,17;MQ=20;FQ=-39.4	AT2G01340	At17.1
SL2.40ch00	Solyc00g080750.2	15002403	.	A	G	109	.	DP=51;VDB=0.0278;AF1=1;AC1=6;DP4=0,0,12,6;MQ=20;FQ=-33.3	AT2G01340	At17.1
SL2.40ch00	Solyc00g080750.2	15002436	.	C	T	88.4	.	DP=179;VDB=0.0175;AF1=0.3313;AC1=2;DP4=45,91,25,15;MQ=20;FQ=90.1;PV4=0.0016,1.2e-71,1,1	AT2G01340	At17.1
SL2.40ch00	Solyc00g080750.2	15002520	.	A	G	158	.	DP=52;VDB=0.0078;AF1=0.8249;AC1=5;DP4=0,12,1,38;MQ=20;FQ=31.3;PV4=1,3.3e-43,1,1	AT2G01340	At17.1
SL2.40ch00	Solyc00g080750.2	15002528	.	A	C	18.4	.	DP=54;VDB=0.0002;AF1=0.1709;AC1=1;DP4=2,41,0,8;MQ=20;FQ=19.2;PV4=1,1.8e-22,1,1.9e-05	AT2G01340	At17.1
SL2.40ch00	Solyc00g080750.2	15002795	.	A	G	137	.	DP=46;VDB=0.0005;AF1=1;AC1=6;DP4=0,0,0,19;MQ=20;FQ=-38.9	AT2G01340	At17.1
SL2.40ch00	Solyc00g082150.2	15059988	.	A	G	999	.	DP=116;VDB=0.0079;AF1=1;AC1=6;DP4=0,0,96,11;MQ=20;FQ=-124	AT4G10840	KLCR1	kinesin light chain-related 1
SL2.40ch00	Solyc00g082150.2	15060438	.	T	A	196	.	DP=105;VDB=0.0227;AF1=0.826;AC1=5;DP4=11,3,80,5;MQ=20;FQ=-12.9;PV4=0.083,1,1,1	AT4G10840	KLCR1	kinesin light chain-related 1
SL2.40ch00	Intergenic	15174792	.	CATATAT	CATAT	27.2	.	INDEL;DP=4;VDB=0.0000;AF1=1;AC1=6;DP4=0,0,4,0;MQ=20;FQ=-37.9	--	--	--
SL2.40ch00	Solyc00g085070.2	15175103	.	C	A	10.4	.	DP=29;VDB=0.0399;AF1=0.3945;AC1=2;DP4=1,2,3,0;MQ=20;FQ=12;PV4=0.4,8.2e-06,1,1	AT4G37760	SQE3	squalene epoxidase 3
SL2.40ch00	Solyc00g085070.2	15175140	.	AGGGG	AGGGGG	999	.	INDEL;DP=366;VDB=0.0012;AF1=1;AC1=6;DP4=0,1,328,21;MQ=20;FQ=-178;PV4=0.063,1,1,1	AT4G37760	SQE3	squalene epoxidase 3
SL2.40ch00	Solyc00g085070.2	15175408	.	C	T	70.8	.	DP=14;VDB=0.0312;AF1=0.6222;AC1=4;DP4=2,3,3,5;MQ=20;FQ=23.2;PV4=1,0.00029,1,1	AT4G37760	SQE3	squalene epoxidase 3
SL2.40ch00	Solyc00g085070.2	15175580	.	A	T	83.5	.	DP=500;VDB=0.0047;AF1=0.4948;AC1=3;DP4=22,15,17,0;MQ=20;FQ=86.5;PV4=0.0022,1,1,1e-07	AT4G37760	SQE3	squalene epoxidase 3
SL2.40ch00	Solyc00g085070.2	15176122	.	T	G	179	.	DP=101;VDB=0.0010;AF1=0.6667;AC1=4;DP4=2,21,1,77;MQ=20;FQ=64;PV4=0.13,0.22,1,1	AT4G37760	SQE3	squalene epoxidase 3
SL2.40ch00	Solyc00g085070.2	15176140	.	C	T	166	.	DP=50;VDB=0.0069;AF1=0.6665;AC1=4;DP4=4,13,0,31;MQ=20;FQ=110;PV4=0.012,0.011,1,1.7e-08	AT4G37760	SQE3	squalene epoxidase 3
SL2.40ch00	Solyc00g085070.2	15176152	.	G	A	145	.	DP=19;VDB=0.0452;AF1=0.847;AC1=5;DP4=0,1,4,9;MQ=20;FQ=-19.9;PV4=1,0.13,1,1	AT4G37760	SQE3	squalene epoxidase 3
SL2.40ch00	Solyc00g085070.2	15176191	.	T	C	79.8	.	DP=21;VDB=0.0485;AF1=0.7946;AC1=5;DP4=0,1,1,10;MQ=20;FQ=-15.7;PV4=1,1.4e-07,1,0.16	AT4G37760	SQE3	squalene epoxidase 3
SL2.40ch00	Solyc00g085070.2	15176338	.	A	G	199	.	DP=37;VDB=0.0089;AF1=1;AC1=6;DP4=0,0,23,7;MQ=20;FQ=-56.1	AT4G37760	SQE3	squalene epoxidase 3
SL2.40ch00	Solyc00g085070.2	15176575	.	T	C	77.4	.	DP=26;VDB=0.0015;AF1=1;AC1=6;DP4=0,1,1,7;MQ=20;FQ=-29;PV4=1,0.43,1,1	AT4G37760	SQE3	squalene epoxidase 3
SL2.40ch00	Solyc00g085070.2	15176593	.	A	C	31.7	.	DP=29;VDB=0.0022;AF1=0.5423;AC1=3;DP4=1,4,1,4;MQ=20;FQ=32.1;PV4=1,0.46,1,1	AT4G37760	SQE3	squalene epoxidase 3
SL2.40ch00	Solyc00g085070.2	15176968	.	A	G	138	.	DP=13;VDB=0.0313;AF1=1;AC1=6;DP4=0,0,2,11;MQ=20;FQ=-38	AT4G37760	SQE3	squalene epoxidase 3
SL2.40ch00	Solyc00g085070.2	15177052	.	A	C	191	.	DP=86;VDB=0.0001;AF1=1;AC1=6;DP4=5,0,79,0;MQ=20;FQ=-56;PV4=1,0.23,1,0.00094	AT4G37760	SQE3	squalene epoxidase 3
SL2.40ch00	Solyc00g085070.2	15177115	.	T	C	999	.	DP=178;VDB=0.0363;AF1=1;AC1=6;DP4=5,0,163,5;MQ=20;FQ=-109;PV4=1,1,1,1	AT4G37760	SQE3	squalene epoxidase 3
SL2.40ch00	Solyc00g085070.2	15177377	.	A	G	999	.	DP=478;VDB=0.0720;AF1=1;AC1=6;DP4=3,3,70,22;MQ=20;FQ=-51;PV4=0.17,1,1,0.2	AT4G37760	SQE3	squalene epoxidase 3
SL2.40ch00	Solyc00g085070.2	15177428	.	A	G	87	.	DP=10;VDB=0.0052;AF1=1;AC1=6;DP4=0,0,0,9;MQ=20;FQ=-37.3	AT4G37760	SQE3	squalene epoxidase 3
SL2.40ch00	Solyc00g085070.2	15177820	.	T	C	99.4	.	DP=9;VDB=0.0121;AF1=1;AC1=6;DP4=0,0,6,2;MQ=20;FQ=-32.5	AT4G37760	SQE3	squalene epoxidase 3
SL2.40ch00	Solyc00g085070.2	15178385	.	A	T	128	.	DP=12;VDB=0.0628;AF1=1;AC1=6;DP4=0,0,1,11;MQ=20;FQ=-34.8	AT4G37760	SQE3	squalene epoxidase 3
SL2.40ch00	Intergenic	15345745	.	T	C	156	.	DP=117;VDB=0.0001;AF1=1;AC1=6;DP4=0,0,19,0;MQ=20;FQ=-44.1	--	--	--
SL2.40ch00	Solyc00g090870.2	15402577	.	A	G	63.1	.	DP=10;VDB=0.0251;AF1=1;AC1=6;DP4=0,0,0,7;MQ=20;FQ=-33.2	AT4G16360	--	--
SL2.40ch00	Solyc00g090870.2	15402781	.	A	T	3.84	.	DP=16;VDB=0.0265;AF1=0.4942;AC1=3;DP4=1,7,0,6;MQ=20;FQ=5.78;PV4=1,0.0044,1,1	AT4G16360	--	--
SL2.40ch00	Solyc00g090870.2	15402832	.	A	G	108	.	DP=8;VDB=0.0246;AF1=1;AC1=6;DP4=0,0,2,6;MQ=20;FQ=-36.1	AT4G16360	--	--
SL2.40ch00	Solyc00g090870.2	15402844	.	A	T	105	.	DP=12;VDB=0.0175;AF1=1;AC1=6;DP4=0,0,1,7;MQ=20;FQ=-36.1	AT4G16360	--	--
SL2.40ch00	Solyc00g090870.2	15403008	.	T	C	70.9	.	DP=6;VDB=0.0096;AF1=1;AC1=6;DP4=0,0,1,5;MQ=20;FQ=-31.7	AT4G16360	--	--
SL2.40ch00	Solyc00g090870.2	15403022	.	G	C	22.3	.	DP=3;VDB=0.0230;AF1=1;AC1=6;DP4=0,0,1,2;MQ=20;FQ=-29.8	AT4G16360	--	--
SL2.40ch00	Solyc00g091170.2	15411940	.	T	A	127	.	DP=100;VDB=0.0191;AF1=1;AC1=6;DP4=0,0,20,0;MQ=20;FQ=-47.6	AT4G13030	--	--
SL2.40ch00	Solyc00g091170.2	15412266	.	C	G	999	.	DP=230;VDB=0.0445;AF1=0.6667;AC1=4;DP4=19,15,37,45;MQ=20;FQ=136;PV4=0.31,1,1,0.26	AT4G13030	--	--
SL2.40ch00	Solyc00g091170.2	15412272	.	A	G	999	.	DP=183;VDB=0.0456;AF1=1;AC1=6;DP4=0,0,43,2;MQ=20;FQ=-62.2	AT4G13030	--	--
SL2.40ch00	Solyc00g091170.2	15413426	.	G	A	999	.	DP=305;VDB=0.0459;AF1=1;AC1=6;DP4=1,1,159,37;MQ=20;FQ=-169;PV4=0.35,1,1,0.16	AT4G13030	--	--
SL2.40ch00	Solyc00g091170.2	15413706	.	C	T,A	18.3	.	DP=347;VDB=0.0498;AF1=1;AC1=6;DP4=0,0,0,4;MQ=20;FQ=-29.8	AT4G13030	--	--
SL2.40ch00	Solyc00g091170.2	15413772	.	A	C	999	.	DP=429;VDB=0.0055;AF1=1;AC1=6;DP4=13,41,111,262;MQ=20;FQ=-135;PV4=0.43,1,1,1	AT4G13030	--	--
SL2.40ch00	Solyc00g091170.2	15414213	.	T	C	999	.	DP=438;VDB=0.0357;AF1=1;AC1=6;DP4=0,0,58,139;MQ=20;FQ=-166	AT4G13030	--	--
SL2.40ch00	Solyc00g091170.2	15414399	.	G	A	72.9	.	DP=32;VDB=0.0250;AF1=0.6906;AC1=4;DP4=2,5,1,13;MQ=20;FQ=40.3;PV4=0.25,4.3e-12,1,1	AT4G13030	--	--
SL2.40ch00	Solyc00g093000.1	15483890	.	A	G	7.45	.	DP=76;VDB=0.0051;AF1=0.3339;AC1=2;DP4=19,38,8,10;MQ=20;FQ=8.94;PV4=0.41,7.1e-56,1,0.15	--	--	--
SL2.40ch00	Solyc00g093300.1	15493462	.	A	C	7.84	.	DP=2;AF1=1;AC1=6;DP4=0,0,2,0;MQ=20;FQ=-28.9	AT1G49920	--	--
SL2.40ch00	Solyc00g096460.1	15614502	.	C	A	999	.	DP=52;VDB=0.0398;AF1=0.8326;AC1=5;DP4=4,1,24,23;MQ=20;FQ=-24.2;PV4=0.36,0.4,1,1	AT4G08310	--	--
SL2.40ch00	Intergenic	15668315	.	A	C	6.02	.	DP=2;VDB=0.0116;AF1=1;AC1=6;DP4=0,0,2,0;MQ=20;FQ=-27.5	--	--	--
SL2.40ch00	Solyc00g097960.1	15669908	.	T	G	155	.	DP=16;VDB=0.0256;AF1=1;AC1=6;DP4=0,0,15,0;MQ=20;FQ=-41	--	--	--
SL2.40ch00	Solyc00g097960.1	15669948	.	C	T	999	.	DP=22;VDB=0.0323;AF1=1;AC1=6;DP4=0,0,7,8;MQ=20;FQ=-39.3	--	--	--
SL2.40ch00	Solyc00g098560.2	15691036	.	T	C	9.87	.	DP=23;VDB=0.0247;AF1=0.4122;AC1=3;DP4=13,3,5,1;MQ=20;FQ=11.9;PV4=1,1.9e-08,1,1	AT5G03980	--	--
SL2.40ch00	Solyc00g098560.2	15691343	.	A	G	7.84	.	DP=6;VDB=0.0208;AF1=1;AC1=6;DP4=0,0,1,1;MQ=20;FQ=-28.9	AT5G03980	--	--
SL2.40ch00	Solyc00g098560.2	15691352	.	T	C	7.84	.	DP=7;VDB=0.0271;AF1=1;AC1=6;DP4=0,0,1,1;MQ=20;FQ=-28.9	AT5G03980	--	--
SL2.40ch00	Solyc00g098560.2	15691572	.	A	G	21.6	.	DP=14;VDB=0.0973;AF1=0.3256;AC1=2;DP4=7,1,6,0;MQ=20;FQ=23.2;PV4=1,1,1,5.3e-06	AT5G03980	--	--
SL2.40ch00	Solyc00g098560.2	15691590	.	A	T	88.7	.	DP=8;VDB=0.0330;AF1=1;AC1=6;DP4=0,0,6,1;MQ=20;FQ=-34.4	AT5G03980	--	--
SL2.40ch00	Solyc00g098560.2	15691600	.	G	A	49.5	.	DP=5;VDB=0.0196;AF1=1;AC1=6;DP4=0,0,4,1;MQ=20;FQ=-30.7	AT5G03980	--	--
SL2.40ch00	Solyc00g098560.2	15691826	.	A	G	5.65	.	DP=50;VDB=0.0011;AF1=0.1677;AC1=1;DP4=29,13,3,5;MQ=20;FQ=6.24;PV4=0.12,1,1,1	AT5G03980	--	--
SL2.40ch00	Solyc00g098560.2	15691976	.	G	A	11.1	.	DP=67;VDB=0.0288;AF1=0.325;AC1=2;DP4=44,16,5,2;MQ=20;FQ=12.7;PV4=1,1,1,1	AT5G03980	--	--
SL2.40ch00	Solyc00g098560.2	15691992	.	G	A	999	.	DP=56;VDB=0.0463;AF1=1;AC1=6;DP4=1,0,19,12;MQ=20;FQ=-43.3;PV4=1,0.27,1,0.11	AT5G03980	--	--
SL2.40ch00	Solyc00g098560.2	15692173	.	TA	T	105	.	INDEL;DP=24;VDB=0.0004;AF1=1;AC1=6;DP4=0,0,2,22;MQ=20;FQ=-36.5	AT5G03980	--	--
SL2.40ch00	Intergenic	15732811	.	T	A	19.4	.	DP=6;VDB=0.0121;AF1=0.5;AC1=3;DP4=0,3,1,2;MQ=20;FQ=13.9;PV4=1,1,1,1	--	--	--
SL2.40ch00	Solyc00g106650.1	15986543	.	G	C	33.3	.	DP=72;VDB=0.0002;AF1=0.3332;AC1=2;DP4=7,47,0,13;MQ=20;FQ=35;PV4=0.33,6.8e-34,1,0.39	AT4G06598	--	--
SL2.40ch00	Solyc00g109850.1	16099853	.	C	A	17.3	.	DP=3;VDB=0.0556;AF1=1;AC1=6;DP4=0,0,0,3;MQ=20;FQ=-29.8	--	--	--
SL2.40ch00	Solyc00g110870.2	16134553	.	A	G	29.4	.	DP=21;VDB=0.0312;AF1=0.2716;AC1=1;DP4=3,3,0,8;MQ=20;FQ=30.7;PV4=0.055,1,1,1	AT4G23740	--	--
SL2.40ch00	Solyc00g110870.2	16134876	.	C	T	6.02	.	DP=3;VDB=0.0172;AF1=1;AC1=6;DP4=0,0,0,2;MQ=20;FQ=-27.5	AT4G23740	--	--
SL2.40ch00	Solyc00g110870.2	16135419	.	T	A	45.2	.	DP=203;VDB=0.0449;AF1=0.1667;AC1=1;DP4=31,116,5,21;MQ=20;FQ=46;PV4=1,1.6e-101,1,0.48	AT4G23740	--	--
SL2.40ch00	Solyc00g110870.2	16135606	.	C	T	21.3	.	DP=66;VDB=0.0487;AF1=0.1672;AC1=1;DP4=28,28,5,4;MQ=20;FQ=22.1;PV4=1,6.2e-32,1,1	AT4G23740	--	--
SL2.40ch00	Solyc00g110870.2	16135691	.	C	T	132	.	DP=35;VDB=0.0447;AF1=0.7425;AC1=4;DP4=5,6,6,17;MQ=20;FQ=57.7;PV4=0.43,1.5e-17,1,0.3	AT4G23740	--	--
SL2.40ch00	Solyc00g110870.2	16136801	.	A	C	28.5	.	DP=16;VDB=0.0232;AF1=0.4104;AC1=2;DP4=3,6,3,2;MQ=20;FQ=30.7;PV4=0.58,1,1,0.3	AT4G23740	--	--
SL2.40ch00	Solyc00g117450.2	16363664	.	T	C	41.2	.	DP=6;VDB=0.0000;AF1=0.8137;AC1=5;DP4=0,1,5,0;MQ=20;FQ=-23.3;PV4=0.17,1,1,0	AT1G75520	SRS5	SHI-related sequence 5
SL2.40ch00	Solyc00g117450.2	16364071	.	C	T	105	.	DP=23;VDB=0.0218;AF1=0.5008;AC1=3;DP4=0,6,7,10;MQ=20;FQ=-4.11;PV4=0.12,5.8e-06,1,1	AT1G75520	SRS5	SHI-related sequence 5
SL2.40ch00	Solyc00g117450.2	16364260	.	A	G	5.67	.	DP=3;VDB=0.0224;AF1=1;AC1=6;DP4=0,0,0,3;MQ=20;FQ=-29.8	AT1G75520	SRS5	SHI-related sequence 5
SL2.40ch00	Intergenic	16438741	.	C	G	7.84	.	DP=2;AF1=1;AC1=6;DP4=0,0,0,2;MQ=20;FQ=-28.9	--	--	--
SL2.40ch00	Intergenic	16637496	.	C	A	999	.	DP=55;VDB=0.0211;AF1=1;AC1=6;DP4=0,0,16,34;MQ=20;FQ=-60.9	--	--	--
SL2.40ch00	Intergenic	16650655	.	T	A	3.7	.	DP=3;VDB=0.0571;AF1=0.5823;AC1=4;DP4=1,0,2,0;MQ=20;FQ=-11.6;PV4=1,0,1,0	--	--	--
SL2.40ch00	Solyc00g127660.2	16687538	.	T	C	201	.	DP=27;VDB=0.0029;AF1=1;AC1=6;DP4=0,0,0,25;MQ=20;FQ=-48	--	--	--
SL2.40ch00	Solyc00g127660.2	16687803	.	T	A	17.2	.	DP=4;VDB=0.0240;AF1=0.713;AC1=5;DP4=0,1,1,2;MQ=20;FQ=-13.9;PV4=1,0.33,1,1	--	--	--
SL2.40ch00	Solyc00g127670.1	16688883	.	A	T	7.28	.	DP=13;VDB=0.0153;AF1=0.3691;AC1=2;DP4=0,9,1,3;MQ=20;FQ=8.98;PV4=0.31,1,1,1	AT1G26180	--	--
SL2.40ch00	Solyc00g127670.1	16688893	.	A	G	90.4	.	DP=11;VDB=0.0113;AF1=0.9488;AC1=5;DP4=0,1,1,7;MQ=20;FQ=-27.3;PV4=1,0.38,1,1	AT1G26180	--	--
SL2.40ch00	Solyc00g127670.1	16688910	.	G	C	84.4	.	DP=7;VDB=0.0096;AF1=1;AC1=6;DP4=0,0,0,7;MQ=20;FQ=-35.5	AT1G26180	--	--
SL2.40ch00	Solyc00g127670.1	16689266	.	T	C	6.02	.	DP=2;VDB=0.0339;AF1=1;AC1=6;DP4=0,0,0,2;MQ=20;FQ=-27.5	AT1G26180	--	--
SL2.40ch00	Solyc00g127670.1	16689590	.	A	T	213	.	DP=16;VDB=0.0244;AF1=1;AC1=6;DP4=0,0,8,8;MQ=20;FQ=-41.1	AT1G26180	--	--
SL2.40ch00	Solyc00g127870.2	16696121	.	C	T	7.84	.	DP=7;VDB=0.0142;AF1=1;AC1=6;DP4=0,0,2,0;MQ=20;FQ=-28.9	AT2G39445	--	--
SL2.40ch00	Solyc00g128870.2	16727711	.	C	T	15	.	DP=5;VDB=0.0351;AF1=0.7787;AC1=5;DP4=1,0,4,0;MQ=20;FQ=-20.5;PV4=1,0,1,1	AT1G68760	NUDX1	NUDIX HYDROLASE 1
SL2.40ch00	Solyc00g128870.2	16727947	.	G	A	7.92	.	DP=11;VDB=0.0200;AF1=0.3995;AC1=2;DP4=5,0,4,0;MQ=20;FQ=9.83;PV4=1,2.2e-10,1,1	AT1G68760	NUDX1	NUDIX HYDROLASE 1
SL2.40ch00	Solyc00g128870.2	16728405	.	G	C	248	.	DP=60;VDB=0.0334;AF1=0.6665;AC1=4;DP4=4,12,9,32;MQ=20;FQ=70;PV4=1,1.6e-37,1,1	AT1G68760	NUDX1	NUDIX HYDROLASE 1
SL2.40ch00	Intergenic	16728856	.	T	G	7.84	.	DP=2;AF1=1;AC1=6;DP4=0,0,1,1;MQ=20;FQ=-28.9	--	--	--
SL2.40ch00	Intergenic	16968553	.	C	T	37.5	.	DP=4;VDB=0.0223;AF1=1;AC1=6;DP4=0,0,0,4;MQ=20;FQ=-30.8	--	--	--
SL2.40ch00	Solyc00g136260.1	16968854	.	G	A	81.7	.	DP=163;VDB=0.0120;AF1=0.5409;AC1=3;DP4=14,4,25,3;MQ=20;FQ=83.9;PV4=0.41,9.2e-17,1,1	AT5G42200	--	--
SL2.40ch00	Intergenic	16968995	.	GTTTTTTT	GTTTTTT	17.7	.	INDEL;DP=16;VDB=0.0001;AF1=0.798;AC1=5;DP4=0,1,0,6;MQ=20;FQ=-28.6;PV4=1,0.16,1,1	--	--	--
SL2.40ch00	Intergenic	16974323	.	A	C	16.4	.	DP=3;VDB=0.0211;AF1=1;AC1=6;DP4=0,0,1,2;MQ=20;FQ=-29.8	--	--	--
SL2.40ch00	Intergenic	16976222	.	T	C	74.9	.	DP=44;VDB=0.0010;AF1=0.6915;AC1=4;DP4=1,4,37,2;MQ=20;FQ=21.3;PV4=0.00053,3.6e-44,1,0.38	--	--	--
SL2.40ch00	Solyc00g136560.2	16976234	.	C	T	13.5	.	DP=57;VDB=0.0033;AF1=0.1709;AC1=1;DP4=40,7,9,0;MQ=20;FQ=14.3;PV4=0.58,1,1,9.2e-16	AT5G58770	cPT4	cis-prenyltransferase 4
SL2.40ch00	Solyc00g136560.2	16976261	.	C	A	999	.	DP=671;VDB=0.0013;AF1=1;AC1=6;DP4=66,2,513,37;MQ=20;FQ=-146;PV4=0.3,0.042,1,1	AT5G58770	cPT4	cis-prenyltransferase 4
SL2.40ch00	Solyc00g136560.2	16976297	.	T	C	217	.	DP=841;VDB=0.0268;AF1=0.5;AC1=3;DP4=575,10,191,65;MQ=20;FQ=220;PV4=2.3e-26,0.11,1,2.9e-05	AT5G58770	cPT4	cis-prenyltransferase 4
SL2.40ch00	Solyc00g136560.2	16976309	.	T	C	59.7	.	DP=12;VDB=0.0228;AF1=1;AC1=6;DP4=0,0,4,2;MQ=20;FQ=-32	AT5G58770	cPT4	cis-prenyltransferase 4
SL2.40ch00	Solyc00g136560.2	16976605	.	G	C	78.8	.	DP=1708;VDB=0.0158;AF1=0.8539;AC1=5;DP4=1,0,5,5;MQ=20;FQ=-22.5;PV4=1,5.2e-07,1,0.31	AT5G58770	cPT4	cis-prenyltransferase 4
SL2.40ch00	Solyc00g140060.2	17089164	.	C	G	999	.	DP=65;VDB=0.0400;AF1=0.6667;AC1=4;DP4=5,10,19,31;MQ=20;FQ=80;PV4=1,0.0089,1,0.076	AT4G20850	TPP2	tripeptidyl peptidase ii
SL2.40ch00	Solyc00g140060.2	17089183	.	C	T	999	.	DP=45;VDB=0.0429;AF1=1;AC1=6;DP4=0,0,5,36;MQ=20;FQ=-70	AT4G20850	TPP2	tripeptidyl peptidase ii
SL2.40ch00	Solyc00g140060.2	17090665	.	G	A	107	.	DP=13;VDB=0.0277;AF1=0.6868;AC1=4;DP4=1,2,3,7;MQ=20;FQ=3.21;PV4=1,0.38,1,0.38	AT4G20850	TPP2	tripeptidyl peptidase ii
SL2.40ch00	Solyc00g140060.2	17091296	.	G	T	22.3	.	DP=3;VDB=0.0203;AF1=1;AC1=6;DP4=0,0,1,2;MQ=20;FQ=-29.8	AT4G20850	TPP2	tripeptidyl peptidase ii
SL2.40ch00	Solyc00g140060.2	17091383	.	A	C	19	.	DP=4;VDB=0.0299;AF1=1;AC1=6;DP4=0,0,1,2;MQ=20;FQ=-28.1	AT4G20850	TPP2	tripeptidyl peptidase ii
SL2.40ch00	Intergenic	17183064	.	A	G	14.8	.	DP=4;VDB=0.0215;AF1=0.7428;AC1=5;DP4=0,1,2,1;MQ=20;FQ=-20.4;PV4=1,1,1,1	--	--	--
SL2.40ch00	Solyc00g143770.1	17208878	.	A	G	40.7	.	DP=4;VDB=0.0230;AF1=1;AC1=6;DP4=0,0,2,2;MQ=20;FQ=-32.1	--	--	--
SL2.40ch00	Solyc00g143770.1	17208880	.	A	C	7.84	.	DP=2;AF1=1;AC1=6;DP4=0,0,1,1;MQ=20;FQ=-28.9	--	--	--
SL2.40ch00	Intergenic	17235306	.	A	T	33	.	DP=14;VDB=0.0159;AF1=0.5;AC1=3;DP4=5,0,9,0;MQ=20;FQ=10.4;PV4=1,1,1,1	--	--	--
SL2.40ch00	Intergenic	17236377	.	A	T	9.11	.	DP=6;VDB=0.0278;AF1=0.6968;AC1=4;DP4=2,1,3,0;MQ=20;FQ=10.9;PV4=1,1,1,0.045	--	--	--
SL2.40ch00	Intergenic	17303865	.	C	T	9.33	.	DP=10;VDB=0.0043;AF1=0.5413;AC1=3;DP4=1,3,1,4;MQ=20;FQ=12.1;PV4=1,2.7e-09,1,2.7e-06	--	--	--
SL2.40ch00	Intergenic	17303912	.	G	C	25.4	.	DP=7;VDB=0.0043;AF1=0.8439;AC1=5;DP4=0,1,1,5;MQ=20;FQ=-24.9;PV4=1,7.1e-07,1,1	--	--	--
SL2.40ch00	Solyc00g147770.1	17333108	.	T	A	4.98	.	DP=158;VDB=0.0366;AF1=1;AC1=6;DP4=0,0,0,3;MQ=20;FQ=-29.8	AT5G33406	--	--
SL2.40ch00	Solyc00g147770.1	17333422	.	C	G	40.6	.	DP=63;VDB=0.0007;AF1=0.3454;AC1=2;DP4=2,27,0,14;MQ=20;FQ=42.4;PV4=1,2.3e-05,1,0.47	AT5G33406	--	--
SL2.40ch00	Solyc00g147770.1	17333888	.	T	G	7.24	.	DP=15;VDB=0.0004;AF1=1;AC1=6;DP4=0,0,0,3;MQ=20;FQ=-29.8	AT5G33406	--	--
SL2.40ch00	Solyc00g156980.2	17613878	.	A	G	7.25	.	DP=20;VDB=0.0006;AF1=0.5769;AC1=4;DP4=4,1,4,0;MQ=20;FQ=10.4;PV4=1,4.1e-06,1,1	AT1G72970	HTH	HOTHEAD
SL2.40ch00	Solyc00g157080.1	17618212	.	C	T	999	.	DP=34;VDB=0.0109;AF1=1;AC1=6;DP4=0,0,12,22;MQ=20;FQ=-57	AT5G10520	RBK1	ROP binding protein kinases 1
SL2.40ch00	Solyc00g157080.1	17618238	.	T	C	155	.	DP=26;VDB=0.0097;AF1=1;AC1=6;DP4=0,0,5,7;MQ=20;FQ=-34.8	AT5G10520	RBK1	ROP binding protein kinases 1
SL2.40ch00	Solyc00g157080.1	17618659	.	T	C	6.79	.	DP=2;VDB=0.0207;AF1=1;AC1=6;DP4=0,0,1,1;MQ=20;FQ=-27.5	AT5G10520	RBK1	ROP binding protein kinases 1
SL2.40ch00	Intergenic	17714904	.	G	A	37.5	.	DP=4;VDB=0.0183;AF1=1;AC1=6;DP4=0,0,0,4;MQ=20;FQ=-30.8	--	--	--
SL2.40ch00	Solyc00g160780.2	17728729	.	T	C	132	.	DP=27;VDB=0.0112;AF1=0.6865;AC1=4;DP4=1,7,1,15;MQ=20;FQ=40.4;PV4=1,1,1,1	AT5G60400	--	--
SL2.40ch00	Solyc00g164680.1	17844583	.	C	T	35.1	.	DP=5;VDB=0.0093;AF1=1;AC1=6;DP4=0,0,0,5;MQ=20;FQ=-31.4	AT1G17840	WBC11	white-brown complex homolog protein 11
SL2.40ch00	Intergenic	17946073	.	T	G	7.84	.	DP=3;VDB=0.0195;AF1=1;AC1=6;DP4=0,0,0,2;MQ=20;FQ=-28.9	--	--	--
SL2.40ch00	Intergenic	17946086	.	G	A	37.5	.	DP=5;VDB=0.0178;AF1=1;AC1=6;DP4=0,0,0,4;MQ=20;FQ=-30.8	--	--	--
SL2.40ch00	Intergenic	17946474	.	A	C	226	.	DP=19;VDB=0.0000;AF1=1;AC1=6;DP4=0,0,16,3;MQ=20;FQ=-47.2	--	--	--
SL2.40ch00	Intergenic	17948333	.	C	T	7.84	.	DP=2;AF1=1;AC1=6;DP4=0,0,2,0;MQ=20;FQ=-28.9	--	--	--
SL2.40ch00	Intergenic	18004434	.	T	C	999	.	DP=201;VDB=0.0081;AF1=1;AC1=6;DP4=0,0,27,86;MQ=20;FQ=-79	--	--	--
SL2.40ch00	Solyc00g170210.2	18004970	.	G	A	23.3	.	DP=5;VDB=0.0248;AF1=0.6511;AC1=4;DP4=1,0,4,0;MQ=20;FQ=-12.7;PV4=1,1,1,0.29	--	--	--
SL2.40ch00	Intergenic	18006436	.	C	A	18.8	.	DP=5;VDB=0.0083;AF1=1;AC1=6;DP4=0,0,4,0;MQ=20;FQ=-32	--	--	--
SL2.40ch00	Solyc00g172410.1	18068369	.	T	C	6.02	.	DP=2;VDB=0.0174;AF1=1;AC1=6;DP4=0,0,0,2;MQ=20;FQ=-27.5	AT2G05642	--	--
SL2.40ch00	Solyc00g174330.2	18121291	.	T	A	999	.	DP=405;VDB=0.0000;AF1=0.7718;AC1=5;DP4=5,0,385,7;MQ=20;FQ=-4.26;PV4=1,1.8e-101,1,0.38	AT2G14580	PRB1	basic pathogenesis-related protein 1
SL2.40ch00	Intergenic	18156751	.	A	C	94.3	.	DP=10;VDB=0.0003;AF1=1;AC1=6;DP4=0,0,8,1;MQ=20;FQ=-32.9	--	--	--
SL2.40ch00	Intergenic	18195089	.	A	G	7.84	.	DP=2;AF1=1;AC1=6;DP4=0,0,1,1;MQ=20;FQ=-28.9	--	--	--
SL2.40ch00	Intergenic	18195631	.	GTTTTTTTTT	GTTTTTTTT,GTTTTTTTTTT	3.49	.	INDEL;DP=8;VDB=0.0107;AF1=1;AC1=6;DP4=0,1,6,1;MQ=20;FQ=-37;PV4=0.25,1,1,1	--	--	--
SL2.40ch00	Intergenic	18195713	.	A	C	4.83	.	DP=2;AF1=1;AC1=6;DP4=0,0,1,1;MQ=20;FQ=-28.9	--	--	--
SL2.40ch00	Intergenic	18271317	.	A	G	5.29	.	DP=3;VDB=0.0246;AF1=1;AC1=6;DP4=0,0,1,1;MQ=20;FQ=-27.5	--	--	--
SL2.40ch00	Intergenic	18352593	.	G	A	6.02	.	DP=2;VDB=0.0122;AF1=1;AC1=6;DP4=0,0,2,0;MQ=20;FQ=-27.5	--	--	--
SL2.40ch00	Intergenic	18417909	.	C	T	22.3	.	DP=3;VDB=0.0116;AF1=1;AC1=6;DP4=0,0,3,0;MQ=20;FQ=-29.8	--	--	--
SL2.40ch00	Intergenic	18417996	.	C	A	37.4	.	DP=6;VDB=0.0006;AF1=1;AC1=6;DP4=0,0,2,4;MQ=20;FQ=-30.8	--	--	--
SL2.40ch00	Intergenic	18418190	.	C	A	37.5	.	DP=4;VDB=0.0317;AF1=1;AC1=6;DP4=0,0,1,3;MQ=20;FQ=-28.5	--	--	--
SL2.40ch00	Solyc00g185750.1	18442541	.	T	A	237	.	DP=48;VDB=0.0001;AF1=1;AC1=6;DP4=0,0,0,48;MQ=20;FQ=-69.4	AT3G23610	DSPTP1	dual specificity protein phosphatase 1
SL2.40ch00	Solyc00g185750.1	18442544	.	C	G	237	.	DP=48;VDB=0.0001;AF1=1;AC1=6;DP4=0,0,0,48;MQ=20;FQ=-69.4	AT3G23610	DSPTP1	dual specificity protein phosphatase 1
SL2.40ch00	Solyc00g187050.2	18478432	.	T	C	999	.	DP=5637;VDB=0.0037;AF1=1;AC1=6;DP4=2,3,2271,720;MQ=20;FQ=-288;PV4=0.094,1,1,1	AT4G30920	LAP2	leucyl aminopeptidase 2
SL2.40ch00	Solyc00g188850.2	18530128	.	T	C	80.9	.	DP=7;VDB=0.0224;AF1=1;AC1=6;DP4=0,0,3,3;MQ=20;FQ=-34	AT3G48980	--	--
SL2.40ch00	Solyc00g188850.2	18530621	.	G	A	94.4	.	DP=12;VDB=0.0096;AF1=1;AC1=6;DP4=0,0,6,2;MQ=20;FQ=-35.2	AT3G48980	--	--
SL2.40ch00	Intergenic	18565461	.	G	C	22.3	.	DP=3;VDB=0.0116;AF1=1;AC1=6;DP4=0,0,3,0;MQ=20;FQ=-29.8	--	--	--
SL2.40ch00	Solyc00g196060.2	18728972	.	A	T	102	.	DP=65;VDB=0.0211;AF1=0.6614;AC1=4;DP4=12,1,14,0;MQ=20;FQ=79.2;PV4=0.48,1,1,0.0041	AT1G30330	ARF6	auxin response factor 6
SL2.40ch00	Solyc00g196060.2	18729116	.	A	G	226	.	DP=42;VDB=0.0536;AF1=0.8343;AC1=5;DP4=0,4,23,8;MQ=20;FQ=-9.48;PV4=0.0095,0.19,1,1	AT1G30330	ARF6	auxin response factor 6
SL2.40ch00	Solyc00g196060.2	18730140	.	G	A	156	.	DP=23;VDB=0.0398;AF1=0.8909;AC1=5;DP4=1,1,17,2;MQ=20;FQ=-25.4;PV4=0.27,1,1,1	AT1G30330	ARF6	auxin response factor 6
SL2.40ch00	Solyc00g196060.2	18730286	.	G	A	77.5	.	DP=50;VDB=0.0374;AF1=0.6617;AC1=4;DP4=7,5,9,2;MQ=20;FQ=80.5;PV4=0.37,1,1,1	AT1G30330	ARF6	auxin response factor 6
SL2.40ch00	Solyc00g196060.2	18730502	.	G	T	26.3	.	DP=85;VDB=0.0395;AF1=0.1667;AC1=1;DP4=40,19,9,8;MQ=20;FQ=27;PV4=0.27,1.2e-57,1,1	AT1G30330	ARF6	auxin response factor 6
SL2.40ch00	Intergenic	18863644	.	TCCCC	TCCCCC	34	.	INDEL;DP=4;VDB=0.0200;AF1=1;AC1=6;DP4=0,0,3,1;MQ=20;FQ=-38.4	--	--	--
SL2.40ch00	Solyc00g201160.2	18864325	.	C	A	9.31	.	DP=4;VDB=0.0049;AF1=1;AC1=6;DP4=0,0,1,1;MQ=20;FQ=-27.5	AT4G27300	--	--
SL2.40ch00	Solyc00g201160.2	18864527	.	A	G	16.1	.	DP=18;VDB=0.0145;AF1=1;AC1=6;DP4=0,0,3,0;MQ=20;FQ=-28.1	AT4G27300	--	--
SL2.40ch00	Solyc00g201160.2	18864854	.	A	G	6.02	.	DP=7;VDB=0.0263;AF1=1;AC1=6;DP4=0,0,2,0;MQ=20;FQ=-27.5	AT4G27300	--	--
SL2.40ch00	Solyc00g201160.2	18865173	.	G	T	23.8	.	DP=33;VDB=0.0223;AF1=0.3113;AC1=2;DP4=2,9,3,2;MQ=20;FQ=25.3;PV4=0.24,1,1,0.42	AT4G27300	--	--
SL2.40ch00	Solyc00g206460.1	19006582	.	C	T	142	.	DP=95;VDB=0.0080;AF1=0.5465;AC1=3;DP4=8,8,11,12;MQ=20;FQ=118;PV4=1,1.5e-20,1,1	AT4G08950	EXO	EXORDIUM
SL2.40ch00	Solyc00g206460.1	19006597	.	T	A	154	.	DP=44;VDB=0.0322;AF1=0.6108;AC1=4;DP4=13,3,6,16;MQ=20;FQ=86.9;PV4=0.0025,8e-19,1,1	AT4G08950	EXO	EXORDIUM
SL2.40ch00	Solyc00g206460.1	19006651	.	A	C	28.4	.	DP=53;VDB=0.0002;AF1=0.4128;AC1=2;DP4=21,1,30,0;MQ=20;FQ=30.7;PV4=0.42,2.9e-46,1,1	AT4G08950	EXO	EXORDIUM
SL2.40ch00	Solyc00g206460.1	19006657	.	C	G	4.28	.	DP=58;VDB=0.0230;AF1=0.1669;AC1=1;DP4=33,0,6,0;MQ=20;FQ=4.79;PV4=1,1.4e-24,1,0.19	AT4G08950	EXO	EXORDIUM
SL2.40ch00	Solyc00g217960.1	19305874	.	G	A	109	.	DP=11;VDB=0.0083;AF1=1;AC1=6;DP4=0,0,5,6;MQ=20;FQ=-32.1	AT3G14320	--	--
SL2.40ch00	Intergenic	19306233	.	ATTTTT	ATTTTTT	4.58	.	INDEL;DP=6;VDB=0.0030;AF1=0.335;AC1=2;DP4=0,3,1,2;MQ=20;FQ=3.83;PV4=1,1,1,0.19	--	--	--
SL2.40ch00	Intergenic	19438051	.	A	G	3.61	.	DP=2;AF1=1;AC1=6;DP4=0,0,0,2;MQ=20;FQ=-28.8	--	--	--
SL2.40ch00	Solyc00g226760.1	19532054	.	T	G	7.84	.	DP=2;AF1=1;AC1=6;DP4=0,0,2,0;MQ=20;FQ=-28.9	AT2G03760	ST1	SULFOTRANSFERASE 1
SL2.40ch00	Solyc00g227860.1	19558963	.	G	A	146	.	DP=53;VDB=0.0004;AF1=1;AC1=6;DP4=1,0,41,7;MQ=20;FQ=-33.5;PV4=1,7.6e-24,1,1	AT2G22590	--	--
SL2.40ch00	Solyc00g227860.1	19559483	.	C	T	3.41	.	DP=52;VDB=0.0227;AF1=1;AC1=6;DP4=0,0,0,2;MQ=20;FQ=-27.5	AT2G22590	--	--
SL2.40ch00	Solyc00g227860.1	19559640	.	T	G	78.9	.	DP=123;VDB=0.0000;AF1=0.8224;AC1=5;DP4=9,2,1,76;MQ=20;FQ=25.4;PV4=9.4e-10,7.2e-53,1,1e-07	AT2G22590	--	--
SL2.40ch00	Solyc00g227860.1	19559647	.	C	T	210	.	DP=142;VDB=0.0003;AF1=0.8333;AC1=5;DP4=9,2,47,76;MQ=20;FQ=23.1;PV4=0.0081,1.1e-96,1,3.5e-09	AT2G22590	--	--
SL2.40ch00	Solyc00g227860.1	19560163	.	T	G	118	.	DP=14;VDB=0.0098;AF1=1;AC1=6;DP4=0,0,8,5;MQ=20;FQ=-38	AT2G22590	--	--
SL2.40ch00	Solyc00g230080.1	19614785	.	C	A	131	.	DP=129;VDB=0.0032;AF1=0.8296;AC1=5;DP4=3,0,16,2;MQ=20;FQ=-9.34;PV4=1,6.9e-13,1,0.19	ATCG00270	PSBD	photosystem II reaction center protein D
SL2.40ch00	Intergenic	19625460	.	A	G	6.45	.	DP=9;VDB=0.0335;AF1=1;AC1=6;DP4=0,0,0,3;MQ=20;FQ=-29.8	--	--	--
SL2.40ch00	Intergenic	19625525	.	CTTT	CTT	999	.	INDEL;DP=478;VDB=0.0043;AF1=1;AC1=6;DP4=0,0,327,9;MQ=20;FQ=-155	--	--	--
SL2.40ch00	Solyc00g231780.1	19656933	.	G	A	65.2	.	DP=18;VDB=0.0372;AF1=0.4643;AC1=3;DP4=5,2,9,2;MQ=20;FQ=55.6;PV4=1,8.6e-10,1,0.4	ATCG01090	NDHI
SL2.40ch00	Solyc00g231780.1	19656972	.	G	A	203	.	DP=24;VDB=0.0445;AF1=1;AC1=6;DP4=0,0,21,2;MQ=20;FQ=-47.2	ATCG01090	NDHI
SL2.40ch00	Solyc00g231780.1	19657020	.	T	C	234	.	DP=61;VDB=0.0058;AF1=1;AC1=6;DP4=0,0,60,0;MQ=20;FQ=-74.2	ATCG01090	NDHI
SL2.40ch00	Solyc00g231780.1	19657166	.	G	A	9.02	.	DP=64;VDB=0.0405;AF1=0.3305;AC1=2;DP4=44,6,11,0;MQ=20;FQ=10.6;PV4=0.58,1,1,1	ATCG01090	NDHI
SL2.40ch00	Solyc00g233480.1	19698644	.	A	T	55	.	DP=9;VDB=0.0091;AF1=1;AC1=6;DP4=0,0,1,8;MQ=20;FQ=-28.9	AT1G51500	WBC12	WHITE-BROWN COMPLEX 12
SL2.40ch00	Intergenic	20035150	.	A	G	127	.	DP=35;VDB=0.0453;AF1=1;AC1=6;DP4=0,0,26,1;MQ=20;FQ=-33.3	--	--	--
SL2.40ch00	Solyc00g247300.2	20038845	.	T	C	6.02	.	DP=2;VDB=0.0216;AF1=1;AC1=6;DP4=0,0,2,0;MQ=20;FQ=-27.5	AT4G36220	FAH1	ferulic acid 5-hydroxylase 1
SL2.40ch00	Solyc00g247300.2	20038864	.	G	A	6.02	.	DP=2;VDB=0.0216;AF1=1;AC1=6;DP4=0,0,2,0;MQ=20;FQ=-27.5	AT4G36220	FAH1	ferulic acid 5-hydroxylase 1
SL2.40ch00	Intergenic	20061111	.	T	G	7.84	.	DP=2;AF1=1;AC1=6;DP4=0,0,2,0;MQ=20;FQ=-28.9	--	--	--
SL2.40ch00	Intergenic	20061710	.	C	T	6.79	.	DP=2;VDB=0.0100;AF1=1;AC1=6;DP4=0,0,1,1;MQ=20;FQ=-27.5	--	--	--
SL2.40ch00	Intergenic	20069460	.	G	T	12.5	.	DP=5;VDB=0.0005;AF1=0.6511;AC1=4;DP4=0,1,0,4;MQ=20;FQ=-12.7;PV4=1,1.8e-06,1,0.2	--	--	--
SL2.40ch00	Solyc00g249900.2	20102439	.	A	C	53.4	.	DP=5;VDB=0.0042;AF1=1;AC1=6;DP4=0,0,5,0;MQ=20;FQ=-32.7	AT5G22770	alpha-ADR	alpha-adaptin
SL2.40ch00	Solyc00g249900.2	20102478	.	T	C	53.4	.	DP=16;VDB=0.0282;AF1=1;AC1=6;DP4=0,0,5,0;MQ=20;FQ=-32.7	AT5G22770	alpha-ADR	alpha-adaptin
SL2.40ch00	Solyc00g257110.2	20273442	.	G	T	6.02	.	DP=2;VDB=0.0176;AF1=1;AC1=6;DP4=0,0,2,0;MQ=20;FQ=-27.5	AT3G42640	HA8	H(+)-ATPase 8
SL2.40ch00	Solyc00g265110.2	20462206	.	C	A	116	.	DP=12;VDB=0.0056;AF1=1;AC1=6;DP4=0,0,11,1;MQ=20;FQ=-40.4	AT5G04430	BTR1S	BINDING TO TOMV RNA 1S (SHORT FORM)
SL2.40ch00	Intergenic	20472702	.	C	T	133	.	DP=18;VDB=0.0319;AF1=1;AC1=6;DP4=0,0,13,5;MQ=20;FQ=-39.4	--	--	--
SL2.40ch00	Intergenic	20610279	.	G	A	22.6	.	DP=9;VDB=0.0007;AF1=0.2261;AC1=1;DP4=2,3,2,2;MQ=20;FQ=23.7;PV4=1,1.5e-09,1,1	--	--	--
SL2.40ch00	Solyc00g272810.1	20641112	.	C	G	121	.	DP=85;VDB=0.0167;AF1=1;AC1=6;DP4=1,0,11,8;MQ=20;FQ=-33.1;PV4=1,2.4e-08,1,0.21	AT2G39020	--	--
SL2.40ch00	Solyc00g277510.1	20749291	.	A	G	78.6	.	DP=1250;VDB=0.0001;AF1=1;AC1=6;DP4=0,0,7,0;MQ=20;FQ=-34.8	ATCG00020	PSBA	photosystem II reaction center protein A
SL2.40ch00	Solyc00g277510.1	20749324	.	C	A	999	.	DP=101;VDB=0.0193;AF1=1;AC1=6;DP4=0,0,20,62;MQ=20;FQ=-76	ATCG00020	PSBA	photosystem II reaction center protein A
SL2.40ch00	Intergenic	20749374	.	A	G	9.95	.	DP=1113;VDB=0.0018;AF1=0.7481;AC1=5;DP4=0,2,0,5;MQ=20;FQ=-9.2;PV4=1,0.063,1,1	--	--	--
SL2.40ch00	Intergenic	20749402	.	T	C	999	.	DP=1200;VDB=0.0055;AF1=1;AC1=6;DP4=0,0,87,882;MQ=20;FQ=-209	--	--	--
SL2.40ch00	Solyc00g278110.2	20763065	.	T	A	50.1	.	DP=15;VDB=0.0355;AF1=0.6419;AC1=4;DP4=4,2,7,0;MQ=20;FQ=42.4;PV4=0.19,1,1,1	AT2G37700	--	--
SL2.40ch00	Solyc00g278110.2	20763084	.	A	G	63	.	DP=13;VDB=0.0214;AF1=0.6675;AC1=4;DP4=2,3,8,0;MQ=20;FQ=28.9;PV4=0.035,1,1,0.46	AT2G37700	--	--
SL2.40ch00	Solyc00g278110.2	20763593	.	G	C	41	.	DP=15;VDB=0.0158;AF1=0.3612;AC1=2;DP4=6,3,2,4;MQ=20;FQ=43;PV4=0.31,1,1,1	AT2G37700	--	--
SL2.40ch00	Solyc00g278110.2	20763612	.	C	T	19.9	.	DP=10;VDB=0.0056;AF1=0.4296;AC1=2;DP4=4,2,1,3;MQ=20;FQ=22.3;PV4=0.52,1,1,1	AT2G37700	--	--
SL2.40ch00	Intergenic	20799362	.	A	G	5.39	.	DP=9;VDB=0.0005;AF1=0.3666;AC1=2;DP4=2,2,2,3;MQ=20;FQ=6.76;PV4=1,9e-08,1,1	--	--	--
SL2.40ch00	Intergenic	20799984	.	A	G	69.9	.	DP=70;VDB=0.0002;AF1=0.4871;G3=2.114e-07,1,6.353e-30;HWE=0.0455;AC1=3;DP4=21,12,19,5;MQ=20;FQ=72.8;PV4=0.25,3.9e-46,1,0.0032	--	--	--
SL2.40ch00	Solyc00g282510.1	20863889	.	T	C	6.02	.	DP=2;VDB=0.0116;AF1=1;AC1=6;DP4=0,0,2,0;MQ=20;FQ=-27.5	AT2G37040	PAL1	PHE ammonia lyase 1
SL2.40ch00	Solyc00g282510.1	20863890	.	A	T	6.02	.	DP=2;VDB=0.0116;AF1=1;AC1=6;DP4=0,0,2,0;MQ=20;FQ=-27.5	AT2G37040	PAL1	PHE ammonia lyase 1
SL2.40ch00	Solyc00g282510.1	20865256	.	G	C	3.15	.	DP=9;VDB=0.0088;AF1=0.3342;AC1=2;DP4=0,5,0,4;MQ=20;FQ=4.15;PV4=1,4.9e-12,1,1	AT2G37040	PAL1	PHE ammonia lyase 1
SL2.40ch00	Intergenic	20876375	.	A	G	95.1	.	DP=10;VDB=0.0086;AF1=1;AC1=6;DP4=0,0,1,7;MQ=20;FQ=-33.3	--	--	--
SL2.40ch00	Intergenic	20876390	.	T	C	85.5	.	DP=10;VDB=0.0062;AF1=0.8134;AC1=5;DP4=0,1,1,7;MQ=20;FQ=-18.9;PV4=1,1,1,1	--	--	--
SL2.40ch00	Solyc00g289230.1	21012675	.	G	C	221	.	DP=50;VDB=0.0001;AF1=0.666;AC1=4;DP4=12,5,27,6;MQ=20;FQ=102;PV4=0.48,0.007,1,0.0085	AT4G03230	--	--
SL2.40ch00	Solyc00g289230.1	21012881	.	C	T	9.83	.	DP=37;VDB=0.0644;AF1=0.4984;AC1=3;DP4=12,6,7,0;MQ=20;FQ=12.6;PV4=0.14,0.38,1,0.001	AT4G03230	--	--
SL2.40ch00	Solyc00g289230.1	21012902	.	A	T	35.3	.	DP=18;VDB=0.0253;AF1=1;AC1=6;DP4=0,0,0,5;MQ=20;FQ=-28.7	AT4G03230	--	--
SL2.40ch00	Solyc00g289230.1	21012923	.	A	C	96.9	.	DP=15;VDB=0.0014;AF1=0.8905;AC1=5;DP4=0,1,0,13;MQ=20;FQ=-25.9;PV4=1,1,1,0.19	AT4G03230	--	--
SL2.40ch00	Solyc00g289230.1	21012925	.	G	T	22.2	.	DP=18;VDB=0.0022;AF1=0.4466;AC1=3;DP4=0,12,0,6;MQ=20;FQ=24.8;PV4=1,0.12,1,0.059	AT4G03230	--	--
SL2.40ch00	Solyc00g289230.1	21013032	.	T	C	7.67	.	DP=21;VDB=0.0288;AF1=0.6532;AC1=4;DP4=0,2,1,2;MQ=20;FQ=3.07;PV4=1,0.00015,1,1	AT4G03230	--	--
SL2.40ch00	Solyc00g289230.1	21013226	.	A	G	3.69	.	DP=58;VDB=0.0382;AF1=0.1674;AC1=1;DP4=25,23,5,0;MQ=20;FQ=4.16;PV4=0.061,1,1,0.31	AT4G03230	--	--
SL2.40ch00	Solyc00g289230.1	21013243	.	C	T	53.4	.	DP=40;VDB=0.0403;AF1=0.381;AC1=2;DP4=16,2,11,0;MQ=20;FQ=55.6;PV4=0.51,1,1,1	AT4G03230	--	--
SL2.40ch00	Solyc00g289230.1	21013383	.	G	T	245	.	DP=52;VDB=0.0473;AF1=0.6584;AC1=4;DP4=1,16,12,23;MQ=20;FQ=66.3;PV4=0.039,0.49,1,0.32	AT4G03230	--	--
SL2.40ch00	Solyc00g289230.1	21013677	.	G	A	131	.	DP=33;VDB=0.0156;AF1=0.6506;AC1=4;DP4=9,0,20,3;MQ=20;FQ=22.9;PV4=0.54,1,1,1	AT4G03230	--	--
SL2.40ch00	Solyc00g289230.1	21013719	.	T	A	150	.	DP=24;VDB=0.0182;AF1=0.8325;AC1=5;DP4=1,3,7,12;MQ=20;FQ=17.1;PV4=1,1.6e-08,1,1	AT4G03230	--	--
SL2.40ch00	Intergenic	21014553	.	C	A	32.8	.	DP=4;VDB=0.0301;AF1=1;AC1=6;DP4=0,0,1,3;MQ=20;FQ=-30.4	--	--	--
SL2.40ch00	Intergenic	21345366	.	A	C	68.8	.	DP=7;VDB=0.0274;AF1=1;AC1=6;DP4=0,0,7,0;MQ=20;FQ=-31.9	--	--	--
SL2.40ch00	Intergenic	21467899	.	G	A	4.34	.	DP=3;VDB=0.0224;AF1=1;AC1=6;DP4=0,0,0,3;MQ=20;FQ=-29.8	--	--	--
SL2.40ch00	Intergenic	21553786	.	C	A	20.2	.	DP=41;VDB=0.0058;AF1=0.4059;AC1=2;DP4=8,23,4,6;MQ=20;FQ=22.5;PV4=0.44,1.7e-19,1,0.032	--	--	--
SL2.40ch00	Intergenic	21553825	.	C	G	18.5	.	DP=27;VDB=0.0111;AF1=0.5965;AC1=4;DP4=9,4,0,6;MQ=20;FQ=22.4;PV4=0.011,1.6e-15,1,0.13	--	--	--
SL2.40ch00	Intergenic	21553834	.	A	C	3.15	.	DP=15;VDB=0.0204;AF1=0.3342;AC1=2;DP4=2,2,3,0;MQ=20;FQ=4.15;PV4=0.43,4.1e-06,1,0.33	--	--	--
SL2.40ch00	Solyc00g318130.1	21643777	.	G	A	61.3	.	DP=29;VDB=0.0163;AF1=0.5002;G3=8.724e-10,1,4.652e-09;HWE=0.0417;AC1=3;DP4=16,2,9,2;MQ=20;FQ=64.3;PV4=0.62,0.023,1,1	AT1G24190	SNL3	SIN3-like 3
SL2.40ch00	Solyc00g318130.1	21643784	.	G	A	122	.	DP=32;VDB=0.0134;AF1=0.4998;G3=4.65e-09,1,8.577e-10;HWE=0.0417;AC1=3;DP4=10,2,18,2;MQ=20;FQ=68.3;PV4=0.62,1,1,0.36	AT1G24190	SNL3	SIN3-like 3
SL2.40ch00	Solyc00g318130.1	21644248	.	T	A	143	.	DP=15;VDB=0.0340;AF1=1;AC1=6;DP4=0,0,6,7;MQ=20;FQ=-34.8	AT1G24190	SNL3	SIN3-like 3
SL2.40ch00	Solyc00g318130.1	21644286	.	A	G	7.84	.	DP=31;VDB=0.0122;AF1=1;AC1=6;DP4=0,0,2,0;MQ=20;FQ=-28.9	AT1G24190	SNL3	SIN3-like 3
SL2.40ch00	Solyc00g318130.1	21644401	.	T	C	58.5	.	DP=5;VDB=0.0004;AF1=1;AC1=6;DP4=0,0,2,3;MQ=20;FQ=-30.7	AT1G24190	SNL3	SIN3-like 3
SL2.40ch00	Solyc00g318130.1	21644538	.	T	C	142	.	DP=21;VDB=0.0323;AF1=1;AC1=6;DP4=0,0,7,4;MQ=20;FQ=-33	AT1G24190	SNL3	SIN3-like 3
SL2.40ch00	Solyc00g318130.1	21644784	.	A	G	201	.	DP=63;VDB=0.0373;AF1=0.5011;G3=7.194e-24,1,3.81e-08;HWE=0.0417;AC1=3;DP4=18,1,36,5;MQ=20;FQ=77.3;PV4=0.65,0.00012,1,1	AT1G24190	SNL3	SIN3-like 3
SL2.40ch00	Solyc00g318130.1	21645067	.	G	A	137	.	DP=26;VDB=0.0004;AF1=0.5549;AC1=3;DP4=7,0,18,1;MQ=20;FQ=12.6;PV4=1,0.11,1,0.054	AT1G24190	SNL3	SIN3-like 3
SL2.40ch00	Intergenic	21667329	.	G	A	6.02	.	DP=2;VDB=0.0230;AF1=1;AC1=6;DP4=0,0,0,2;MQ=20;FQ=-27.5	--	--	--
SL2.40ch00	Solyc00g323130.2	21749463	.	C	T	304	.	DP=272;VDB=0.0279;AF1=0.6677;AC1=4;DP4=7,4,7,71;MQ=20;FQ=40.1;PV4=0.00012,1,1,1	AT1G70830	MLP28	MLP-like protein 28
SL2.40ch00	Solyc00g323130.2	21749481	.	C	A	278	.	DP=368;VDB=0.0287;AF1=1;AC1=6;DP4=8,13,8,208;MQ=20;FQ=-45.9;PV4=7.9e-06,1,1,1	AT1G70830	MLP28	MLP-like protein 28
SL2.40ch00	Solyc00g323130.2	21750624	.	G	A	201	.	DP=169;VDB=0.0013;AF1=1;AC1=6;DP4=0,5,0,148;MQ=20;FQ=-89;PV4=1,1,1,1	AT1G70830	MLP28	MLP-like protein 28
SL2.40ch00	Solyc00g323130.2	21750801	.	C	T	257	.	DP=224;VDB=0.0465;AF1=1;AC1=6;DP4=1,2,28,13;MQ=20;FQ=-41.7;PV4=0.26,2.2e-20,1,1	AT1G70830	MLP28	MLP-like protein 28
SL2.40ch00	Solyc00g323130.2	21751131	.	T	G	238	.	DP=54;VDB=0.0000;AF1=1;AC1=6;DP4=0,1,1,52;MQ=20;FQ=-55;PV4=1,1,1,0.43	AT1G70830	MLP28	MLP-like protein 28
SL2.40ch00	Solyc00g323130.2	21751132	.	C	G	203	.	DP=50;VDB=0.0000;AF1=1;AC1=6;DP4=0,2,0,48;MQ=20;FQ=-52;PV4=1,0.37,1,1	AT1G70830	MLP28	MLP-like protein 28
SL2.40ch01	Solyc01g005000.2	13472	.	A	G	999	.	DP=114;VDB=0.0393;AF1=1;AC1=6;DP4=1,0,58,38;MQ=20;FQ=-96.8;PV4=1,0.41,1,1	AT2G02010	GAD4	glutamate decarboxylase 4
SL2.40ch01	Solyc01g005000.2	13586	.	G	A	279	.	DP=106;VDB=0.0402;AF1=1;AC1=6;DP4=0,0,5,18;MQ=20;FQ=-45.7	AT2G02010	GAD4	glutamate decarboxylase 4
SL2.40ch01	Solyc01g005000.2	13744	.	T	C	999	.	DP=182;VDB=0.0323;AF1=1;AC1=6;DP4=3,7,59,106;MQ=20;FQ=-58;PV4=1,1,1,1	AT2G02010	GAD4	glutamate decarboxylase 4
SL2.40ch01	Solyc01g005000.2	14081	.	A	T	999	.	DP=80;VDB=0.0167;AF1=1;AC1=6;DP4=1,0,19,56;MQ=20;FQ=-59;PV4=0.26,0.0068,1,0.18	AT2G02010	GAD4	glutamate decarboxylase 4
SL2.40ch01	Solyc01g005000.2	14100	.	T	C	101	.	DP=88;VDB=0.0231;AF1=0.8544;AC1=5;DP4=1,0,1,8;MQ=20;FQ=-22.5;PV4=0.2,1,1,0.019	AT2G02010	GAD4	glutamate decarboxylase 4
SL2.40ch01	Solyc01g005000.2	14547	.	C	T	166	.	DP=135;VDB=0.0216;AF1=0.6817;AC1=4;DP4=3,1,2,20;MQ=20;FQ=-7.17;PV4=0.014,0.38,1,1	AT2G02010	GAD4	glutamate decarboxylase 4
SL2.40ch01	Solyc01g005000.2	14574	.	C	T	999	.	DP=142;VDB=0.0302;AF1=0.5;G3=4.544e-29,1,1.173e-12;HWE=0.0414;AC1=3;DP4=27,13,66,34;MQ=20;FQ=134;PV4=1,1.4e-89,1,1	AT2G02010	GAD4	glutamate decarboxylase 4
SL2.40ch01	Solyc01g005000.2	14718	.	C	G	13.5	.	DP=92;VDB=0.0467;AF1=1;AC1=6;DP4=0,0,3,0;MQ=20;FQ=-29.8	AT2G02010	GAD4	glutamate decarboxylase 4
SL2.40ch01	Solyc01g005000.2	14741	.	C	T	107	.	DP=114;VDB=0.0458;AF1=0.8761;AC1=5;DP4=2,0,18,0;MQ=20;FQ=-25;PV4=1,7e-12,1,1	AT2G02010	GAD4	glutamate decarboxylase 4
SL2.40ch01	Solyc01g005010.2	23134	.	AA	AAGA	10.1	.	INDEL;DP=3;VDB=0.0208;AF1=1;AC1=6;DP4=0,0,3,0;MQ=20;FQ=-37.4	AT2G01990	--	--
SL2.40ch01	Solyc01g005010.2	23204	.	A	T	6.02	.	DP=3;VDB=0.0116;AF1=1;AC1=6;DP4=0,0,2,0;MQ=20;FQ=-27.5	AT2G01990	--	--
SL2.40ch01	Solyc01g005010.2	23211	.	C	T	6.02	.	DP=3;VDB=0.0116;AF1=1;AC1=6;DP4=0,0,2,0;MQ=20;FQ=-27.5	AT2G01990	--	--
SL2.40ch01	Solyc01g005010.2	23694	.	G	A	15.9	.	DP=15;VDB=0.0067;AF1=0.5411;AC1=3;DP4=5,0,4,0;MQ=20;FQ=18.8;PV4=1,1,1,1	AT2G01990	--	--
SL2.40ch01	Solyc01g005010.2	23733	.	G	C	999	.	DP=49;VDB=0.0155;AF1=1;AC1=6;DP4=0,0,37,4;MQ=20;FQ=-63	AT2G01990	--	--
SL2.40ch01	Solyc01g005010.2	23796	.	T	A	999	.	DP=115;VDB=0.0469;AF1=1;AC1=6;DP4=0,0,50,3;MQ=20;FQ=-77.2	AT2G01990	--	--
SL2.40ch01	Solyc01g005010.2	24563	.	A	G	170	.	DP=106;VDB=0.0438;AF1=0.6667;AC1=4;DP4=6,17,0,57;MQ=20;FQ=125;PV4=0.00034,1,1,1	AT2G01990	--	--
SL2.40ch01	Solyc01g005010.2	24564	.	T	C	168	.	DP=105;VDB=0.0436;AF1=0.6667;AC1=4;DP4=6,17,0,56;MQ=20;FQ=127;PV4=0.00036,1,1,1	AT2G01990	--	--
SL2.40ch01	Solyc01g005010.2	24668	.	C	A	999	.	DP=290;VDB=0.0451;AF1=1;AC1=6;DP4=3,2,117,136;MQ=20;FQ=-196;PV4=0.67,0.17,1,1	AT2G01990	--	--
SL2.40ch01	Solyc01g005010.2	25458	.	T	C	356	.	DP=350;VDB=0.0293;AF1=0.8343;AC1=5;DP4=32,34,137,139;MQ=20;FQ=-8.61;PV4=0.89,1,1,1	AT2G01990	--	--
SL2.40ch01	Solyc01g005010.2	25533	.	C	T	999	.	DP=311;VDB=0.0352;AF1=1;AC1=6;DP4=5,0,224,76;MQ=20;FQ=-141;PV4=0.34,2.3e-25,1,1	AT2G01990	--	--
SL2.40ch01	Solyc01g005020.2	30947	.	C	T	999	.	DP=59;VDB=0.0282;AF1=1;AC1=6;DP4=0,0,12,10;MQ=20;FQ=-42.9	AT2G01980	SOS1	SALT OVERLY SENSITIVE 1
SL2.40ch01	Solyc01g005020.2	31235	.	A	G	286	.	DP=63;VDB=0.0052;AF1=1;AC1=6;DP4=0,0,12,11;MQ=20;FQ=-45.8	AT2G01980	SOS1	SALT OVERLY SENSITIVE 1
SL2.40ch01	Solyc01g005020.2	31250	.	C	T	71.3	.	DP=53;VDB=0.0164;AF1=0.3339;AC1=2;DP4=14,19,5,8;MQ=20;FQ=73;PV4=1,1,1,0.0057	AT2G01980	SOS1	SALT OVERLY SENSITIVE 1
SL2.40ch01	Solyc01g005020.2	31702	.	G	A	88.3	.	DP=41;VDB=0.0007;AF1=0.3354;AC1=2;DP4=19,2,5,7;MQ=20;FQ=90.1;PV4=0.0046,1,1,1	AT2G01980	SOS1	SALT OVERLY SENSITIVE 1
SL2.40ch01	Solyc01g005020.2	31864	.	A	C	173	.	DP=50;VDB=0.0460;AF1=1;AC1=6;DP4=0,0,2,17;MQ=20;FQ=-44.9	AT2G01980	SOS1	SALT OVERLY SENSITIVE 1
SL2.40ch01	Solyc01g005020.2	31987	.	A	T	278	.	DP=22;VDB=0.0382;AF1=1;AC1=6;DP4=0,0,5,17;MQ=20;FQ=-47.9	AT2G01980	SOS1	SALT OVERLY SENSITIVE 1
SL2.40ch01	Solyc01g005020.2	32710	.	G	A	73.2	.	DP=19;VDB=0.0322;AF1=0.4895;AC1=3;DP4=4,5,5,3;MQ=20;FQ=76;PV4=0.64,1,1,1	AT2G01980	SOS1	SALT OVERLY SENSITIVE 1
SL2.40ch01	Solyc01g005020.2	33602	.	T	C	9.52	.	DP=26;VDB=0.0029;AF1=0.4194;AC1=3;DP4=1,18,0,7;MQ=20;FQ=11.6;PV4=1,2.7e-15,1,0.23	AT2G01980	SOS1	SALT OVERLY SENSITIVE 1
SL2.40ch01	Solyc01g005020.2	33738	.	A	C	999	.	DP=79;VDB=0.0147;AF1=1;AC1=6;DP4=0,0,48,23;MQ=20;FQ=-81	AT2G01980	SOS1	SALT OVERLY SENSITIVE 1
SL2.40ch01	Solyc01g005020.2	34729	.	TC	T	43.8	.	INDEL;DP=13;VDB=0.0219;AF1=0.2715;AC1=1;DP4=3,3,4,3;MQ=20;FQ=42.2;PV4=1,0.0022,1,1	AT2G01980	SOS1	SALT OVERLY SENSITIVE 1
SL2.40ch01	Solyc01g005020.2	36165	.	G	T	113	.	DP=21;VDB=0.0236;AF1=0.507;G3=2.456e-18,1,9.646e-09;HWE=0.0436;AC1=3;DP4=0,8,3,10;MQ=20;FQ=36.5;PV4=0.26,0.48,1,0.041	AT2G01980	SOS1	SALT OVERLY SENSITIVE 1
SL2.40ch01	Solyc01g005020.2	37403	.	A	T	115	.	DP=11;VDB=0.0212;AF1=1;AC1=6;DP4=0,0,2,7;MQ=20;FQ=-37.3	AT2G01980	SOS1	SALT OVERLY SENSITIVE 1
SL2.40ch01	Solyc01g005020.2	37722	.	C	T	121	.	DP=13;VDB=0.0022;AF1=0.9763;AC1=5;DP4=0,1,9,2;MQ=20;FQ=-28.3;PV4=0.25,0.4,1,1	AT2G01980	SOS1	SALT OVERLY SENSITIVE 1
SL2.40ch01	Solyc01g005020.2	38198	.	G	C	3.19	.	DP=4;VDB=0.0108;AF1=0.5;AC1=3;DP4=2,0,0,2;MQ=20;FQ=3.19;PV4=0.33,0.0028,1,0.0033	AT2G01980	SOS1	SALT OVERLY SENSITIVE 1
SL2.40ch01	Solyc01g005020.2	38843	.	A	T	37.5	.	DP=4;VDB=0.0165;AF1=1;AC1=6;DP4=0,0,0,4;MQ=20;FQ=-30.8	AT2G01980	SOS1	SALT OVERLY SENSITIVE 1
SL2.40ch01	Solyc01g005020.2	38849	.	A	G	73.9	.	DP=6;VDB=0.0074;AF1=1;AC1=6;DP4=0,0,2,4;MQ=20;FQ=-31.7	AT2G01980	SOS1	SALT OVERLY SENSITIVE 1
SL2.40ch01	Solyc01g005020.2	41564	.	G	A	93.8	.	DP=13;VDB=0.0318;AF1=0.6663;AC1=4;DP4=1,3,2,7;MQ=20;FQ=16.7;PV4=1,0.14,1,0.17	AT2G01980	SOS1	SALT OVERLY SENSITIVE 1
SL2.40ch01	Solyc01g005020.2	42968	.	T	C	7.84	.	DP=2;AF1=1;AC1=6;DP4=0,0,2,0;MQ=20;FQ=-28.9	AT2G01980	SOS1	SALT OVERLY SENSITIVE 1
SL2.40ch01	Solyc01g005020.2	43585	.	A	C	54.3	.	DP=20;VDB=0.0015;AF1=0.336;AC1=2;DP4=10,2,7,1;MQ=20;FQ=56.1;PV4=1,1,1,1	AT2G01980	SOS1	SALT OVERLY SENSITIVE 1
SL2.40ch01	Solyc01g005030.2	47231	.	C	T	86.4	.	DP=19;VDB=0.0299;AF1=1;AC1=6;DP4=0,0,7,2;MQ=20;FQ=-32.6	AT1G14670	--	--
SL2.40ch01	Solyc01g005030.2	47876	.	C	T	7.84	.	DP=2;VDB=0.0393;AF1=1;AC1=6;DP4=0,0,2,0;MQ=20;FQ=-28.9	AT1G14670	--	--
SL2.40ch01	Solyc01g005030.2	48046	.	A	T	120	.	DP=24;VDB=0.0382;AF1=0.5;AC1=3;DP4=4,5,10,5;MQ=20;FQ=62.3;PV4=0.4,0.065,1,1	AT1G14670	--	--
SL2.40ch01	Solyc01g005030.2	49215	.	G	A	24.8	.	DP=122;VDB=0.0334;AF1=0.4966;AC1=3;DP4=49,15,25,1;MQ=20;FQ=27.8;PV4=0.033,1.1e-56,1,1	AT1G14670	--	--
SL2.40ch01	Solyc01g005030.2	49290	.	C	A	999	.	DP=135;VDB=0.0503;AF1=1;AC1=6;DP4=0,0,103,25;MQ=20;FQ=-136	AT1G14670	--	--
SL2.40ch01	Solyc01g005030.2	49722	.	A	G	72.4	.	DP=72;VDB=0.0450;AF1=0.3331;AC1=2;DP4=31,8,21,11;MQ=20;FQ=74.1;PV4=0.28,1.9e-59,1,1	AT1G14670	--	--
SL2.40ch01	Solyc01g005040.2	55976	.	T	G	69.9	.	DP=10;VDB=0.0203;AF1=1;AC1=6;DP4=0,0,5,1;MQ=20;FQ=-31.7	AT2G36330	--	--
SL2.40ch01	Solyc01g005040.2	56004	.	T	G	103	.	DP=14;VDB=0.0250;AF1=1;AC1=6;DP4=0,0,12,1;MQ=20;FQ=-32.1	AT2G36330	--	--
SL2.40ch01	Solyc01g005040.2	56244	.	T	A	86.5	.	DP=18;VDB=0.0415;AF1=1;AC1=6;DP4=0,0,2,5;MQ=20;FQ=-32.3	AT2G36330	--	--
SL2.40ch01	Solyc01g005060.2	58741	.	G	C	9.85	.	DP=11;VDB=0.0133;AF1=1;AC1=6;DP4=0,0,3,0;MQ=20;FQ=-30.9	AT2G01940	SGR5	SHOOT GRAVITROPISM 5
SL2.40ch01	Solyc01g005060.2	59210	.	G	A	214	.	DP=31;VDB=0.0197;AF1=1;AC1=6;DP4=0,0,5,26;MQ=20;FQ=-59.2	AT2G01940	SGR5	SHOOT GRAVITROPISM 5
SL2.40ch01	Solyc01g005060.2	59995	.	A	C	999	.	DP=33;VDB=0.0099;AF1=1;AC1=6;DP4=0,0,27,3;MQ=20;FQ=-40	AT2G01940	SGR5	SHOOT GRAVITROPISM 5
SL2.40ch01	Solyc01g005060.2	60178	.	T	G	96.6	.	DP=13;VDB=0.0230;AF1=1;AC1=6;DP4=0,0,2,10;MQ=20;FQ=-40.4	AT2G01940	SGR5	SHOOT GRAVITROPISM 5
SL2.40ch01	Solyc01g005060.2	60304	.	C	T	13.7	.	DP=5;AF1=0.7463;AC1=5;DP4=2,0,0,3;MQ=20;FQ=-5.21;PV4=0.1,1,1,0.33	AT2G01940	SGR5	SHOOT GRAVITROPISM 5
SL2.40ch01	Solyc01g005060.2	60322	.	G	T	144	.	DP=19;VDB=0.0155;AF1=1;AC1=6;DP4=0,0,0,14;MQ=20;FQ=-39.8	AT2G01940	SGR5	SHOOT GRAVITROPISM 5
SL2.40ch01	Solyc01g005080.2	67464	.	C	T	158	.	DP=25;VDB=0.0061;AF1=0.7807;AC1=5;DP4=1,3,2,14;MQ=20;FQ=-3.8;PV4=0.51,1,1,1	AT2G01910	MAP65-6
SL2.40ch01	Solyc01g005080.2	67803	.	G	A	95.9	.	DP=17;VDB=0.0202;AF1=0.6547;AC1=4;DP4=1,5,1,10;MQ=20;FQ=35.4;PV4=1,1,1,0.074	AT2G01910	MAP65-6
SL2.40ch01	Solyc01g005080.2	67821	.	C	T	999	.	DP=24;VDB=0.0518;AF1=0.8471;AC1=5;DP4=1,0,10,11;MQ=20;FQ=-19.9;PV4=1,0.051,1,1	AT2G01910	MAP65-6
SL2.40ch01	Solyc01g005080.2	68181	.	G	A	77.6	.	DP=41;VDB=0.0427;AF1=0.5057;AC1=3;DP4=6,0,2,7;MQ=20;FQ=47.7;PV4=0.007,0.17,1,0.063	AT2G01910	MAP65-6
SL2.40ch01	Solyc01g005080.2	68185	.	T	C	72.5	.	DP=41;VDB=0.0427;AF1=0.3749;AC1=2;DP4=6,0,2,6;MQ=20;FQ=56.5;PV4=0.0097,1,1,0.21	AT2G01910	MAP65-6
SL2.40ch01	Solyc01g005080.2	68260	.	TA	TAA	58.5	.	INDEL;DP=12;VDB=0.0201;AF1=0.6298;AC1=4;DP4=1,3,0,8;MQ=20;FQ=5.32;PV4=0.33,1,1,0.049	AT2G01910	MAP65-6
SL2.40ch01	Solyc01g005080.2	68320	.	G	A	188	.	DP=47;VDB=0.0357;AF1=1;AC1=6;DP4=0,0,0,38;MQ=20;FQ=-65.6	AT2G01910	MAP65-6
SL2.40ch01	Solyc01g005080.2	68341	.	ATTT	ATT	228	.	INDEL;DP=41;VDB=0.0354;AF1=1;AC1=6;DP4=0,0,0,39;MQ=20;FQ=-72.7	AT2G01910	MAP65-6
SL2.40ch01	Solyc01g005080.2	68537	.	C	T	999	.	DP=375;VDB=0.0481;AF1=1;AC1=6;DP4=1,0,153,101;MQ=20;FQ=-224;PV4=1,1,1,0.092	AT2G01910	MAP65-6
SL2.40ch01	Solyc01g005080.2	68947	.	G	A	999	.	DP=224;VDB=0.0462;AF1=1;AC1=6;DP4=0,2,60,155;MQ=20;FQ=-224;PV4=1,1,1,1	AT2G01910	MAP65-6
SL2.40ch01	Solyc01g005080.2	69001	.	G	A	999	.	DP=206;VDB=0.0438;AF1=1;AC1=6;DP4=1,1,75,126;MQ=20;FQ=-196;PV4=1,0.066,1,0.48	AT2G01910	MAP65-6
SL2.40ch01	Solyc01g005080.2	69065	.	G	T	999	.	DP=106;VDB=0.0410;AF1=0.6693;AC1=4;DP4=4,10,24,32;MQ=20;FQ=40.2;PV4=0.38,1,1,1	AT2G01910	MAP65-6
SL2.40ch01	Solyc01g005080.2	69219	.	G	A	205	.	DP=89;VDB=0.0454;AF1=0.5065;G3=1.775e-30,1,2.455e-07;HWE=0.0434;AC1=3;DP4=13,5,14,10;MQ=20;FQ=111;PV4=0.52,1,1,0.16	AT2G01910	MAP65-6
SL2.40ch01	Solyc01g005080.2	69771	.	A	C	6.02	.	DP=2;VDB=0.0489;AF1=1;AC1=6;DP4=0,0,0,2;MQ=20;FQ=-27.5	AT2G01910	MAP65-6
SL2.40ch01	Solyc01g005080.2	69928	.	T	C	18.6	.	DP=43;VDB=0.0303;AF1=0.3742;AC1=2;DP4=14,12,6,3;MQ=20;FQ=20.5;PV4=0.7,0.014,1,1	AT2G01910	MAP65-6
SL2.40ch01	Solyc01g005080.2	70060	.	T	C	25.4	.	DP=34;VDB=0.0393;AF1=0.598;AC1=4;DP4=3,4,4,1;MQ=20;FQ=29.3;PV4=0.29,0.036,1,1	AT2G01910	MAP65-6
SL2.40ch01	Solyc01g005080.2	70389	.	A	G	52.3	.	DP=15;VDB=0.0407;AF1=0.6326;AC1=4;DP4=4,4,2,5;MQ=20;FQ=55.2;PV4=0.61,1,1,1	AT2G01910	MAP65-6
SL2.40ch01	Solyc01g005080.2	70395	.	C	T	125	.	DP=13;VDB=0.0211;AF1=1;AC1=6;DP4=0,0,4,6;MQ=20;FQ=-33.4	AT2G01910	MAP65-6
SL2.40ch01	Solyc01g005080.2	70441	.	A	T	6.02	.	DP=27;VDB=0.0199;AF1=1;AC1=6;DP4=0,0,2,0;MQ=20;FQ=-27.5	AT2G01910	MAP65-6
SL2.40ch01	Solyc01g005080.2	72160	.	G	A	27.4	.	DP=26;VDB=0.0010;AF1=0.3351;AC1=2;DP4=5,14,1,6;MQ=20;FQ=29.2;PV4=1,1,1,0.031	AT2G01910	MAP65-6
SL2.40ch01	Solyc01g005080.2	72172	.	T	C	128	.	DP=13;VDB=0.0189;AF1=0.8613;AC1=5;DP4=0,1,2,9;MQ=20;FQ=-22.8;PV4=1,1,1,0.19	AT2G01910	MAP65-6
SL2.40ch01	Intergenic	72192	.	T	G	86.5	.	DP=13;VDB=0.0283;AF1=0.8622;AC1=5;DP4=0,1,2,6;MQ=20;FQ=-24.5;PV4=1,1,1,0.13	--	--	--
SL2.40ch01	Solyc01g005090.2	83089	.	A	T	6.02	.	DP=3;VDB=0.0179;AF1=1;AC1=6;DP4=0,0,2,0;MQ=20;FQ=-27.5	AT2G01900	--	--
SL2.40ch01	Solyc01g005100.2	92672	.	G	C	10.9	.	DP=5;VDB=0.0339;AF1=0.5099;AC1=3;DP4=0,2,0,3;MQ=20;FQ=-5.02;PV4=1,0.00035,1,0.37	AT1G68080	--	--
SL2.40ch01	Solyc01g005100.2	93088	.	T	C	105	.	DP=35;VDB=0.0043;AF1=0.6559;AC1=4;DP4=7,12,7,9;MQ=20;FQ=109;PV4=0.74,6.7e-28,1,1	AT1G68080	--	--
SL2.40ch01	Solyc01g005100.2	93163	.	G	C	33.5	.	DP=35;VDB=0.0082;AF1=0.5296;AC1=3;DP4=0,8,0,6;MQ=20;FQ=36.7;PV4=1,1,1,1	AT1G68080	--	--
SL2.40ch01	Solyc01g005100.2	94037	.	T	A	221	.	DP=38;VDB=0.0326;AF1=0.664;AC1=4;DP4=5,7,12,10;MQ=20;FQ=86.1;PV4=0.72,0.15,1,1	AT1G68080	--	--
SL2.40ch01	Solyc01g005100.2	94672	.	TCCCC	TCCC	3.66	.	INDEL;DP=2;VDB=0.0264;AF1=1;AC1=6;DP4=0,0,1,1;MQ=20;FQ=-35	AT1G68080	--	--
SL2.40ch01	Solyc01g005100.2	95672	.	T	A	999	.	DP=33;VDB=0.0415;AF1=0.9893;AC1=5;DP4=1,0,13,12;MQ=20;FQ=-28.9;PV4=1,0.43,1,0.12	AT1G68080	--	--
SL2.40ch01	Solyc01g005100.2	95732	.	AC	A	174	.	INDEL;DP=24;VDB=0.0514;AF1=0.6574;AC1=4;DP4=5,1,13,5;MQ=20;FQ=7.69;PV4=1,0.053,1,0.09	AT1G68080	--	--
SL2.40ch01	Solyc01g005100.2	96312	.	T	C	48.3	.	DP=28;VDB=0.0232;AF1=0.334;AC1=2;DP4=1,16,0,9;MQ=20;FQ=50;PV4=1,1,1,1	AT1G68080	--	--
SL2.40ch01	Solyc01g005100.2	97050	.	A	G	42.3	.	DP=26;VDB=0.0262;AF1=0.5014;AC1=3;DP4=2,2,0,7;MQ=20;FQ=15.4;PV4=0.11,1,1,1	AT1G68080	--	--
SL2.40ch01	Solyc01g005110.2	102219	.	G	A	37.3	.	DP=47;VDB=0.0554;AF1=0.3325;AC1=2;DP4=30,1,12,2;MQ=20;FQ=39.1;PV4=0.22,4.4e-46,1,1	AT1G48140	DPMS3	dolichol phosphate mannose synthase 3
SL2.40ch01	Solyc01g005110.2	102276	.	A	G	155	.	DP=18;VDB=0.0157;AF1=1;AC1=6;DP4=0,0,13,2;MQ=20;FQ=-38	AT1G48140	DPMS3	dolichol phosphate mannose synthase 3
SL2.40ch01	Solyc01g005110.2	102402	.	A	G	27.6	.	DP=23;VDB=0.0045;AF1=0.3433;AC1=2;DP4=11,5,6,1;MQ=20;FQ=29.4;PV4=0.62,0.26,1,1	AT1G48140	DPMS3	dolichol phosphate mannose synthase 3
SL2.40ch01	Solyc01g005110.2	102471	.	G	A	999	.	DP=65;VDB=0.0132;AF1=1;AC1=6;DP4=0,0,23,37;MQ=20;FQ=-75.5	AT1G48140	DPMS3	dolichol phosphate mannose synthase 3
SL2.40ch01	Solyc01g005110.2	102942	.	C	T	999	.	DP=55;VDB=0.0396;AF1=1;AC1=6;DP4=1,0,14,37;MQ=20;FQ=-58.9;PV4=0.29,4.3e-05,1,1	AT1G48140	DPMS3	dolichol phosphate mannose synthase 3
SL2.40ch01	Solyc01g005120.2	104285	.	GGC	GGCGC	148	.	INDEL;DP=11;VDB=0.0103;AF1=1;AC1=6;DP4=0,0,6,5;MQ=20;FQ=-46.8	AT1G14720	XTR2	xyloglucan endotransglycosylase related 2
SL2.40ch01	Solyc01g005120.2	104469	.	T	C	32.5	.	DP=26;VDB=0.0457;AF1=0.7929;AC1=5;DP4=3,1,3,3;MQ=20;FQ=20.2;PV4=0.57,0.0001,1,1	AT1G14720	XTR2	xyloglucan endotransglycosylase related 2
SL2.40ch01	Solyc01g005120.2	104758	.	C	T	999	.	DP=168;VDB=0.0597;AF1=1;AC1=6;DP4=0,0,82,72;MQ=20;FQ=-151	AT1G14720	XTR2	xyloglucan endotransglycosylase related 2
SL2.40ch01	Solyc01g005120.2	104944	.	G	C	17.3	.	DP=163;VDB=0.0415;AF1=0.1667;AC1=1;DP4=11,128,1,21;MQ=20;FQ=18.1;PV4=1,6.6e-19,1,1	AT1G14720	XTR2	xyloglucan endotransglycosylase related 2
SL2.40ch01	Solyc01g005120.2	107025	.	G	A	999	.	DP=424;VDB=0.0426;AF1=1;AC1=6;DP4=1,0,153,251;MQ=20;FQ=-287;PV4=0.38,0.48,1,1	AT1G14720	XTR2	xyloglucan endotransglycosylase related 2
SL2.40ch01	Intergenic	122820	.	TC	T	20	.	INDEL;DP=4;VDB=0.0003;AF1=1;AC1=6;DP4=0,0,4,0;MQ=20;FQ=-36	--	--	--
SL2.40ch01	Intergenic	122918	.	C	T,G	123	.	DP=12;VDB=0.0079;AF1=1;AC1=6;DP4=0,0,7,4;MQ=20;FQ=-32.7	--	--	--
SL2.40ch01	Intergenic	122963	.	A	T	14.2	.	DP=25;VDB=0.0253;AF1=0.2003;AC1=1;DP4=16,4,5,0;MQ=20;FQ=15.1;PV4=0.55,1,1,0.25	--	--	--
SL2.40ch01	Intergenic	123688	.	C	T	3.61	.	DP=3;VDB=0.0419;AF1=1;AC1=6;DP4=0,0,2,0;MQ=20;FQ=-28.8	--	--	--
SL2.40ch01	Intergenic	123729	.	A	C	7.84	.	DP=2;VDB=0.0344;AF1=1;AC1=6;DP4=0,0,2,0;MQ=20;FQ=-28.9	--	--	--
SL2.40ch01	Intergenic	124680	.	T	C	6.02	.	DP=2;VDB=0.0408;AF1=1;AC1=6;DP4=0,0,0,2;MQ=20;FQ=-27.5	--	--	--
SL2.40ch01	Intergenic	124744	.	GTTTTTT	GTTTTTTT	999	.	INDEL;DP=66;VDB=0.0345;AF1=1;AC1=6;DP4=1,0,26,38;MQ=20;FQ=-72.5;PV4=0.42,1,1,1	--	--	--
SL2.40ch01	Solyc01g005130.2	124814	.	C	T	999	.	DP=86;VDB=0.0257;AF1=1;AC1=6;DP4=0,0,13,69;MQ=20;FQ=-108	AT1G66140	ZFP4	zinc finger protein 4
SL2.40ch01	Solyc01g005130.2	125039	.	A	G	125	.	DP=169;VDB=0.0439;AF1=0.3344;AC1=2;DP4=33,60,17,34;MQ=20;FQ=127;PV4=0.86,1e-83,1,1	AT1G66140	ZFP4	zinc finger protein 4
SL2.40ch01	Solyc01g005130.2	125614	.	G	A	218	.	DP=112;VDB=0.0162;AF1=1;AC1=6;DP4=0,1,15,15;MQ=20;FQ=-50.7;PV4=1,8.2e-24,1,0.094	AT1G66140	ZFP4	zinc finger protein 4
SL2.40ch01	Solyc01g005130.2	125644	.	C	G	196	.	DP=28;VDB=0.0463;AF1=1;AC1=6;DP4=0,0,14,9;MQ=20;FQ=-47.9	AT1G66140	ZFP4	zinc finger protein 4
SL2.40ch01	Solyc01g005130.2	125701	.	CTTT	CTT	117	.	INDEL;DP=10;VDB=0.0299;AF1=1;AC1=6;DP4=0,0,6,3;MQ=20;FQ=-44.8	AT1G66140	ZFP4	zinc finger protein 4
SL2.40ch01	Solyc01g005140.2	128027	.	G	A	6.02	.	DP=7;VDB=0.0104;AF1=1;AC1=6;DP4=0,0,0,2;MQ=20;FQ=-27.5	AT4G25570	ACYB-2
SL2.40ch01	Solyc01g005150.2	132915	.	G	C	131	.	DP=14;VDB=0.0091;AF1=1;AC1=6;DP4=0,0,13,0;MQ=20;FQ=-38	AT1G14730	--	--
SL2.40ch01	Solyc01g005150.2	132998	.	T	C	13.5	.	DP=25;VDB=0.0319;AF1=0.1673;AC1=1;DP4=3,17,0,5;MQ=20;FQ=14.2;PV4=1,3.8e-07,1,1	AT1G14730	--	--
SL2.40ch01	Solyc01g005150.2	133085	.	A	G	59.3	.	DP=29;VDB=0.0284;AF1=0.3347;AC1=2;DP4=3,11,2,6;MQ=20;FQ=61.1;PV4=1,1,1,1	AT1G14730	--	--
SL2.40ch01	Solyc01g005160.2	139112	.	G	A	24.8	.	DP=5;VDB=0.0317;AF1=1;AC1=6;DP4=0,0,1,3;MQ=20;FQ=-30.4	AT5G37490	--	--
SL2.40ch01	Intergenic	147404	.	C	G	27.8	.	DP=4;VDB=0.0172;AF1=1;AC1=6;DP4=0,0,4,0;MQ=20;FQ=-30.4	--	--	--
SL2.40ch01	Intergenic	150990	.	T	C	10.9	.	DP=4;VDB=0.0259;AF1=0.7154;AC1=5;DP4=0,1,2,1;MQ=20;FQ=-16.6;PV4=1,0.0012,1,0.33	--	--	--
SL2.40ch01	Intergenic	164312	.	C	T	162	.	DP=22;VDB=0.0158;AF1=1;AC1=6;DP4=0,0,9,4;MQ=20;FQ=-35.8	--	--	--
SL2.40ch01	Solyc01g005210.2	165140	.	G	A	100	.	DP=25;VDB=0.0197;AF1=0.5796;AC1=3;DP4=7,5,9,3;MQ=20;FQ=82.3;PV4=0.67,1,1,1	AT1G68020	TPS6	TREHALOSE -6-PHOSPHATASE SYNTHASE S6
SL2.40ch01	Solyc01g005210.2	165150	.	C	T	36.8	.	DP=20;VDB=0.0091;AF1=0.2888;AC1=2;DP4=9,4,2,5;MQ=20;FQ=38.2;PV4=0.16,0.21,1,0.35	AT1G68020	TPS6	TREHALOSE -6-PHOSPHATASE SYNTHASE S6
SL2.40ch01	Solyc01g005210.2	165159	.	A	G	108	.	DP=11;VDB=0.0087;AF1=0.8124;AC1=5;DP4=1,1,5,4;MQ=20;FQ=-8.89;PV4=1,1,1,1	AT1G68020	TPS6	TREHALOSE -6-PHOSPHATASE SYNTHASE S6
SL2.40ch01	Solyc01g005210.2	165376	.	G	A	999	.	DP=25;VDB=0.0091;AF1=1;AC1=6;DP4=0,0,12,12;MQ=20;FQ=-36.9	AT1G68020	TPS6	TREHALOSE -6-PHOSPHATASE SYNTHASE S6
SL2.40ch01	Solyc01g005210.2	165700	.	A	G	39.3	.	DP=74;VDB=0.0221;AF1=0.4939;AC1=3;DP4=15,18,8,6;MQ=20;FQ=42.2;PV4=0.53,1.4e-19,1,0.44	AT1G68020	TPS6	TREHALOSE -6-PHOSPHATASE SYNTHASE S6
SL2.40ch01	Solyc01g005210.2	165745	.	T	A	999	.	DP=54;VDB=0.0468;AF1=1;AC1=6;DP4=0,0,20,19;MQ=20;FQ=-63.9	AT1G68020	TPS6	TREHALOSE -6-PHOSPHATASE SYNTHASE S6
SL2.40ch01	Solyc01g005210.2	167317	.	C	T	999	.	DP=334;VDB=0.0531;AF1=1;AC1=6;DP4=0,0,140,177;MQ=20;FQ=-239	AT1G68020	TPS6	TREHALOSE -6-PHOSPHATASE SYNTHASE S6
SL2.40ch01	Solyc01g005210.2	167444	.	A	G	145	.	DP=182;VDB=0.0409;AF1=0.3333;AC1=2;DP4=32,62,10,63;MQ=20;FQ=147;PV4=0.0037,0.027,1,1	AT1G68020	TPS6	TREHALOSE -6-PHOSPHATASE SYNTHASE S6
SL2.40ch01	Solyc01g005210.2	167525	.	G	A	3.62	.	DP=430;VDB=0.0473;AF1=1;AC1=6;DP4=0,0,1,1;MQ=20;FQ=-28.8	AT1G68020	TPS6	TREHALOSE -6-PHOSPHATASE SYNTHASE S6
SL2.40ch01	Solyc01g005210.2	167786	.	G	A	13.1	.	DP=8;VDB=0.0301;AF1=1;AC1=6;DP4=0,0,4,0;MQ=20;FQ=-30.3	AT1G68020	TPS6	TREHALOSE -6-PHOSPHATASE SYNTHASE S6
SL2.40ch01	Solyc01g005210.2	167834	.	C	G	17.4	.	DP=3;VDB=0.0136;AF1=1;AC1=6;DP4=0,0,3,0;MQ=20;FQ=-31	AT1G68020	TPS6	TREHALOSE -6-PHOSPHATASE SYNTHASE S6
SL2.40ch01	Solyc01g005210.2	168721	.	G	A	171	.	DP=17;VDB=0.0183;AF1=1;AC1=6;DP4=0,0,10,7;MQ=20;FQ=-42.8	AT1G68020	TPS6	TREHALOSE -6-PHOSPHATASE SYNTHASE S6
SL2.40ch01	Solyc01g005210.2	169197	.	T	G	4.83	.	DP=165;VDB=0.0407;AF1=1;AC1=6;DP4=0,0,0,2;MQ=20;FQ=-28.9	AT1G68020	TPS6	TREHALOSE -6-PHOSPHATASE SYNTHASE S6
SL2.40ch01	Solyc01g005210.2	169292	.	T	C	50.9	.	DP=17;VDB=0.0407;AF1=1;AC1=6;DP4=0,0,5,1;MQ=20;FQ=-34	AT1G68020	TPS6	TREHALOSE -6-PHOSPHATASE SYNTHASE S6
SL2.40ch01	Solyc01g005220.2	174792	.	T	A	999	.	DP=35;VDB=0.0299;AF1=0.7631;AC1=4;DP4=3,1,12,18;MQ=20;FQ=-18.3;PV4=0.3,1,1,0.099	AT1G14780	--	--
SL2.40ch01	Solyc01g005220.2	175011	.	T	C	108	.	DP=13;VDB=0.0067;AF1=1;AC1=6;DP4=0,0,0,13;MQ=20;FQ=-34.8	AT1G14780	--	--
SL2.40ch01	Solyc01g005220.2	176525	.	C	T	8.76	.	DP=11;VDB=0.0164;AF1=0.426;AC1=3;DP4=4,3,1,3;MQ=20;FQ=10.8;PV4=0.55,0.017,1,0.084	AT1G14780	--	--
SL2.40ch01	Solyc01g005220.2	178339	.	A	T	50.1	.	DP=9;VDB=0.0333;AF1=0.5523;AC1=3;DP4=1,1,3,3;MQ=20;FQ=-14.4;PV4=1,0.26,1,0.48	AT1G14780	--	--
SL2.40ch01	Solyc01g005220.2	178363	.	G	A	105	.	DP=9;VDB=0.0282;AF1=1;AC1=6;DP4=0,0,3,5;MQ=20;FQ=-35.2	AT1G14780	--	--
SL2.40ch01	Solyc01g005220.2	179562	.	A	T	68.9	.	DP=6;VDB=0.0100;AF1=1;AC1=6;DP4=0,0,0,6;MQ=20;FQ=-34	AT1G14780	--	--
SL2.40ch01	Solyc01g005230.2	181564	.	A	T	3.62	.	DP=2;AF1=1;AC1=6;DP4=0,0,2,0;MQ=20;FQ=-28.8	AT1G68040	--	--
SL2.40ch01	Solyc01g005230.2	182310	.	T	A	18.9	.	DP=6;VDB=0.0203;AF1=0.6055;AC1=4;DP4=2,1,2,1;MQ=20;FQ=17.7;PV4=1,1,1,1	AT1G68040	--	--
SL2.40ch01	Solyc01g005230.2	182502	.	C	A	31.3	.	DP=13;VDB=0.0016;AF1=0.3401;AC1=2;DP4=5,2,2,2;MQ=20;FQ=33;PV4=0.58,1,1,1	AT1G68040	--	--
SL2.40ch01	Solyc01g005230.2	182684	.	G	C	999	.	DP=30;VDB=0.0239;AF1=1;AC1=6;DP4=0,0,6,23;MQ=20;FQ=-48.9	AT1G68040	--	--
SL2.40ch01	Solyc01g005240.2	186690	.	C	G	118	.	DP=205;VDB=0.0179;AF1=0.6659;AC1=4;DP4=17,3,30,4;MQ=20;FQ=90.1;PV4=1,8.8e-40,1,0.31	AT5G14060	CARAB-AK-LYS
SL2.40ch01	Solyc01g005240.2	186731	.	G	A	140	.	DP=149;VDB=0.0336;AF1=0.4343;AC1=3;DP4=43,14,24,21;MQ=20;FQ=143;PV4=0.023,2e-67,1,1	AT5G14060	CARAB-AK-LYS
SL2.40ch01	Solyc01g005240.2	186848	.	A	G	3.7	.	DP=245;VDB=0.0207;AF1=0.5823;AC1=4;DP4=0,1,0,2;MQ=20;FQ=-11.6;PV4=1,1,1,1	AT5G14060	CARAB-AK-LYS
SL2.40ch01	Solyc01g005240.2	186925	.	T	C	3.62	.	DP=150;VDB=0.0013;AF1=1;AC1=6;DP4=0,0,0,2;MQ=20;FQ=-28.8	AT5G14060	CARAB-AK-LYS
SL2.40ch01	Solyc01g005240.2	187018	.	A	T	999	.	DP=105;VDB=0.0221;AF1=1;AC1=6;DP4=0,0,14,27;MQ=20;FQ=-66.3	AT5G14060	CARAB-AK-LYS
SL2.40ch01	Solyc01g005240.2	187333	.	G	T	108	.	DP=147;VDB=0.0461;AF1=0.4447;AC1=3;DP4=74,19,43,11;MQ=20;FQ=110;PV4=1,1,1,1	AT5G14060	CARAB-AK-LYS
SL2.40ch01	Solyc01g005240.2	188460	.	C	G	15.6	.	DP=4;VDB=0.0548;AF1=1;AC1=6;DP4=0,0,4,0;MQ=20;FQ=-28.5	AT5G14060	CARAB-AK-LYS
SL2.40ch01	Solyc01g005240.2	190539	.	G	A	8.05	.	DP=6;VDB=0.0202;AF1=1;AC1=6;DP4=0,0,3,0;MQ=20;FQ=-29.8	AT5G14060	CARAB-AK-LYS
SL2.40ch01	Solyc01g005240.2	190576	.	A	T	999	.	DP=330;VDB=0.0286;AF1=1;AC1=6;DP4=1,2,165,120;MQ=20;FQ=-230;PV4=0.58,1,1,1	AT5G14060	CARAB-AK-LYS
SL2.40ch01	Solyc01g005240.2	190660	.	C	T	999	.	DP=300;VDB=0.0449;AF1=0.7471;AC1=4;DP4=26,8,112,44;MQ=20;FQ=67.6;PV4=0.67,1,1,1	AT5G14060	CARAB-AK-LYS
SL2.40ch01	Solyc01g005240.2	190716	.	T	A	3.99	.	DP=2;VDB=0.0453;AF1=1;AC1=6;DP4=0,0,2,0;MQ=20;FQ=-27.5	AT5G14060	CARAB-AK-LYS
SL2.40ch01	Solyc01g005240.2	191269	.	T	C	999	.	DP=370;VDB=0.0276;AF1=1;AC1=6;DP4=0,2,163,185;MQ=20;FQ=-285;PV4=0.5,1,1,1	AT5G14060	CARAB-AK-LYS
SL2.40ch01	Solyc01g005240.2	191276	.	G	T	270	.	DP=57;VDB=0.0005;AF1=0.6666;AC1=4;DP4=10,12,19,16;MQ=20;FQ=275;PV4=0.59,0.00093,1,0.00087	AT5G14060	CARAB-AK-LYS
SL2.40ch01	Solyc01g005240.2	191466	.	AGG	AG	999	.	INDEL;DP=334;VDB=0.0010;AF1=1;AC1=6;DP4=1,1,70,249;MQ=20;FQ=-190;PV4=0.39,1.7e-36,1,0.41	AT5G14060	CARAB-AK-LYS
SL2.40ch01	Solyc01g005250.2	192130	.	T	C	999	.	DP=63;VDB=0.0354;AF1=0.6665;AC1=4;DP4=7,9,14,24;MQ=20;FQ=105;PV4=0.76,1,1,0.072	AT1G14810	--	--
SL2.40ch01	Solyc01g005250.2	192844	.	T	G	999	.	DP=187;VDB=0.0466;AF1=0.6667;AC1=4;DP4=5,28,12,102;MQ=20;FQ=69;PV4=0.54,1,1,1	AT1G14810	--	--
SL2.40ch01	Solyc01g005250.2	194490	.	A	C	5.22	.	DP=67;VDB=0.0349;AF1=0.1839;AC1=1;DP4=1,37,3,5;MQ=20;FQ=5.86;PV4=0.013,3.1e-07,1,1	AT1G14810	--	--
SL2.40ch01	Solyc01g005260.2	195797	.	G	T	7.74	.	DP=19;VDB=0.0122;AF1=0.4965;G3=5.032e-08,1,6.323e-09;HWE=0.0465;AC1=3;DP4=11,0,8,0;MQ=20;FQ=10.3;PV4=1,4.4e-13,1,1	AT1G14820	--	--
SL2.40ch01	Solyc01g005260.2	195799	.	C	T	11.9	.	DP=20;VDB=0.0538;AF1=0.3418;AC1=2;DP4=12,0,8,0;MQ=20;FQ=13.7;PV4=1,3.5e-15,1,0.012	AT1G14820	--	--
SL2.40ch01	Solyc01g005260.2	195852	.	T	A	133	.	DP=14;VDB=0.0287;AF1=1;AC1=6;DP4=0,0,12,1;MQ=20;FQ=-41.9	AT1G14820	--	--
SL2.40ch01	Solyc01g005260.2	196381	.	T	A	21.7	.	DP=10;VDB=0.0243;AF1=0.4085;AC1=2;DP4=2,1,3,1;MQ=20;FQ=8.49;PV4=1,1,1,0.013	AT1G14820	--	--
SL2.40ch01	Solyc01g005260.2	196423	.	A	G	3.37	.	DP=28;VDB=0.0068;AF1=0.2284;AC1=1;DP4=15,11,1,1;MQ=20;FQ=3.99;PV4=1,1,1,0.28	AT1G14820	--	--
SL2.40ch01	Solyc01g005260.2	196424	.	G	C	3.37	.	DP=27;VDB=0.0068;AF1=0.2284;AC1=1;DP4=14,11,1,1;MQ=20;FQ=3.99;PV4=1,0.17,1,0.21	AT1G14820	--	--
SL2.40ch01	Solyc01g005260.2	197690	.	A	G	35	.	DP=35;VDB=0.0270;AF1=0.1993;AC1=1;DP4=23,1,6,3;MQ=20;FQ=36;PV4=0.052,1,1,0.012	AT1G14820	--	--
SL2.40ch01	Solyc01g005260.2	197744	.	C	T	29.4	.	DP=58;VDB=0.0348;AF1=0.3314;AC1=2;DP4=39,6,8,5;MQ=20;FQ=31.1;PV4=0.1,1.3e-07,1,0.18	AT1G14820	--	--
SL2.40ch01	Solyc01g005260.2	198460	.	A	G	26.1	.	DP=8;VDB=0.0270;AF1=0.7121;AC1=5;DP4=1,1,1,3;MQ=20;FQ=3.11;PV4=1,0.27,1,1	AT1G14820	--	--
SL2.40ch01	Solyc01g005270.2	200023	.	TAAAA	TAAA	192	.	INDEL;DP=38;VDB=0.0067;AF1=0.9249;AC1=5;DP4=3,1,29,2;MQ=20;FQ=-34.5;PV4=0.31,1,1,1	AT1G14820	--	--
SL2.40ch01	Solyc01g005270.2	200093	.	G	A	37.5	.	DP=63;VDB=0.0041;AF1=0.3139;AC1=2;DP4=18,14,10,5;MQ=20;FQ=39;PV4=0.54,1.3e-24,1,0.43	AT1G14820	--	--
SL2.40ch01	Solyc01g005270.2	200107	.	G	C	112	.	DP=100;VDB=0.0071;AF1=0.3613;AC1=2;DP4=34,12,36,16;MQ=20;FQ=114;PV4=0.66,7.6e-106,1,1	AT1G14820	--	--
SL2.40ch01	Solyc01g005270.2	200202	.	G	A	7.99	.	DP=533;VDB=0.0376;AF1=0.1666;AC1=1;DP4=278,101,77,7;MQ=20;FQ=8.67;PV4=0.00017,1,1,1	AT1G14820	--	--
SL2.40ch01	Solyc01g005270.2	200239	.	G	A	186	.	DP=529;VDB=0.0328;AF1=0.6416;AC1=4;DP4=188,84,166,88;MQ=20;FQ=191;PV4=0.4,0.0012,1,1	AT1G14820	--	--
SL2.40ch01	Solyc01g005270.2	200371	.	C	T	999	.	DP=441;VDB=0.0467;AF1=1;AC1=6;DP4=2,0,250,145;MQ=20;FQ=-263;PV4=0.54,1,1,1	AT1G14820	--	--
SL2.40ch01	Solyc01g005270.2	200895	.	C	A	999	.	DP=252;VDB=0.0066;AF1=1;AC1=6;DP4=0,0,48,189;MQ=20;FQ=-233	AT1G14820	--	--
SL2.40ch01	Solyc01g005270.2	200925	.	A	G	53.5	.	DP=169;VDB=0.0190;AF1=0.1751;AC1=1;DP4=46,78,3,37;MQ=20;FQ=54.3;PV4=0.00026,1,1,0.0015	AT1G14820	--	--
SL2.40ch01	Solyc01g005270.2	203192	.	G	A	100	.	DP=86;VDB=0.0005;AF1=0.3333;AC1=2;DP4=42,23,8,13;MQ=20;FQ=102;PV4=0.043,1,1,0.011	AT1G14820	--	--
SL2.40ch01	Solyc01g005270.2	203226	.	AGG	AGGG	93.5	.	INDEL;DP=39;VDB=0.0168;AF1=1;AC1=6;DP4=0,0,6,4;MQ=20;FQ=-36.4	AT1G14820	--	--
SL2.40ch01	Solyc01g005270.2	203229	.	T	G	68.6	.	DP=20;VDB=0.0115;AF1=0.6607;AC1=4;DP4=1,1,4,3;MQ=20;FQ=-16.8;PV4=1,1,1,1	AT1G14820	--	--
SL2.40ch01	Solyc01g005280.2	204898	.	A	T	62	.	DP=33;VDB=0.0188;AF1=0.5655;AC1=3;DP4=11,3,15,2;MQ=20;FQ=65.7;PV4=0.64,4.3e-30,1,0.13	AT1G14820	--	--
SL2.40ch01	Solyc01g005280.2	204931	.	G	A	999	.	DP=36;VDB=0.0240;AF1=1;AC1=6;DP4=0,0,32,3;MQ=20;FQ=-64	AT1G14820	--	--
SL2.40ch01	Solyc01g005280.2	205117	.	T	C	999	.	DP=51;VDB=0.0067;AF1=1;AC1=6;DP4=0,1,12,38;MQ=20;FQ=-60.8;PV4=1,0.33,1,1	AT1G14820	--	--
SL2.40ch01	Solyc01g005280.2	205137	.	G	A	214	.	DP=42;VDB=0.0239;AF1=0.6682;AC1=4;DP4=2,11,6,17;MQ=20;FQ=78.1;PV4=0.68,1,1,0.02	AT1G14820	--	--
SL2.40ch01	Solyc01g005280.2	205167	.	G	A	83.4	.	DP=29;VDB=0.0243;AF1=0.4973;AC1=3;DP4=3,14,2,8;MQ=20;FQ=86.4;PV4=1,0.097,1,0.099	AT1G14820	--	--
SL2.40ch01	Solyc01g005280.2	205793	.	C	G	121	.	DP=34;VDB=0.0284;AF1=0.6506;AC1=4;DP4=4,5,2,21;MQ=20;FQ=48.6;PV4=0.038,0.44,1,1	AT1G14820	--	--
SL2.40ch01	Solyc01g005290.2	209163	.	A	T	81.1	.	DP=13;VDB=0.0189;AF1=0.8201;AC1=5;DP4=3,0,8,2;MQ=20;FQ=3.24;PV4=1,3.7e-11,1,0.33	AT1G14820	--	--
SL2.40ch01	Solyc01g005290.2	209220	.	C	T	105	.	DP=19;VDB=0.0166;AF1=0.7947;AC1=5;DP4=4,0,10,2;MQ=20;FQ=4.87;PV4=1,1,1,1	AT1G14820	--	--
SL2.40ch01	Solyc01g005290.2	209339	.	G	C	110	.	DP=99;VDB=0.0082;AF1=0.4995;AC1=3;DP4=15,5,71,8;MQ=20;FQ=113;PV4=0.13,1,1,0.0015	AT1G14820	--	--
SL2.40ch01	Solyc01g005290.2	209352	.	G	T	45.7	.	DP=16;VDB=0.0191;AF1=0.3504;AC1=2;DP4=5,5,3,3;MQ=20;FQ=47.6;PV4=1,1,1,0.011	AT1G14820	--	--
SL2.40ch01	Solyc01g005290.2	209420	.	C	A	108	.	DP=11;VDB=0.0317;AF1=1;AC1=6;DP4=0,0,1,9;MQ=20;FQ=-33	AT1G14820	--	--
SL2.40ch01	Solyc01g005290.2	210171	.	A	T	7.84	.	DP=3;AF1=1;AC1=6;DP4=0,0,0,2;MQ=20;FQ=-28.9	AT1G14820	--	--
SL2.40ch01	Solyc01g005290.2	210779	.	G	A	22.3	.	DP=3;VDB=0.0230;AF1=1;AC1=6;DP4=0,0,2,1;MQ=20;FQ=-29.8	AT1G14820	--	--
SL2.40ch01	Solyc01g005290.2	210791	.	A	C	22.3	.	DP=3;VDB=0.0230;AF1=1;AC1=6;DP4=0,0,2,1;MQ=20;FQ=-29.8	AT1G14820	--	--
SL2.40ch01	Solyc01g005300.2	216690	.	GAAAAAAAAA	GAAAAAAAA	24.1	.	INDEL;DP=127;VDB=0.0021;AF1=0.5343;AC1=3;DP4=9,3,71,29;MQ=20;FQ=-22.4;PV4=1,0.056,1,1	AT1G68050	FKF1	flavin-binding, kelch repeat, f box 1
SL2.40ch01	Solyc01g005300.2	216788	.	C	T	137	.	DP=106;VDB=0.0004;AF1=0.5041;AC1=3;DP4=0,2,61,18;MQ=20;FQ=4.35;PV4=0.059,6.8e-18,1,2.5e-15	AT1G68050	FKF1	flavin-binding, kelch repeat, f box 1
SL2.40ch01	Solyc01g005300.2	217081	.	C	T	60.1	.	DP=10;VDB=0.0472;AF1=1;AC1=6;DP4=0,0,6,1;MQ=20;FQ=-28.9	AT1G68050	FKF1	flavin-binding, kelch repeat, f box 1
SL2.40ch01	Solyc01g005300.2	217168	.	G	C	88	.	DP=24;VDB=0.0485;AF1=1;AC1=6;DP4=0,0,9,11;MQ=20;FQ=-28.9	AT1G68050	FKF1	flavin-binding, kelch repeat, f box 1
SL2.40ch01	Solyc01g005300.2	217360	.	C	G	46.1	.	DP=7;VDB=0.0469;AF1=1;AC1=6;DP4=0,0,7,0;MQ=20;FQ=-28.9	AT1G68050	FKF1	flavin-binding, kelch repeat, f box 1
SL2.40ch01	Solyc01g005300.2	217690	.	T	A	17.1	.	DP=4;VDB=0.0181;AF1=1;AC1=6;DP4=0,0,3,0;MQ=20;FQ=-28.1	AT1G68050	FKF1	flavin-binding, kelch repeat, f box 1
SL2.40ch01	Solyc01g005300.2	217705	.	T	A	17.1	.	DP=5;VDB=0.0087;AF1=1;AC1=6;DP4=0,0,3,0;MQ=20;FQ=-28.1	AT1G68050	FKF1	flavin-binding, kelch repeat, f box 1
SL2.40ch01	Solyc01g005300.2	218499	.	G	A	9.98	.	DP=10;VDB=0.0445;AF1=1;AC1=6;DP4=0,0,4,0;MQ=20;FQ=-28.5	AT1G68050	FKF1	flavin-binding, kelch repeat, f box 1
SL2.40ch01	Solyc01g005300.2	219459	.	G	A	20.6	.	DP=255;VDB=0.0474;AF1=1;AC1=6;DP4=0,1,0,8;MQ=20;FQ=-26.8;PV4=1,2.5e-05,1,1	AT1G68050	FKF1	flavin-binding, kelch repeat, f box 1
SL2.40ch01	Solyc01g005320.2	226618	.	C	G	4.96	.	DP=8;VDB=0.0105;AF1=0.3968;AC1=2;DP4=4,2,1,1;MQ=20;FQ=6.51;PV4=1,0.1,1,1	AT2G46890	--	--
SL2.40ch01	Solyc01g005330.2	233320	.	T	C	23.3	.	DP=201;VDB=0.0405;AF1=0.1667;AC1=1;DP4=58,69,9,7;MQ=20;FQ=24;PV4=0.44,1,1,0.16	AT1G68060	MAP70-1	microtubule-associated proteins 70-1
SL2.40ch01	Solyc01g005330.2	233367	.	G	T	20.3	.	DP=417;VDB=0.0385;AF1=0.1667;AC1=1;DP4=156,91,24,4;MQ=20;FQ=21.1;PV4=0.02,1,1,7.1e-20	AT1G68060	MAP70-1	microtubule-associated proteins 70-1
SL2.40ch01	Solyc01g005330.2	233660	.	A	G	36.2	.	DP=696;VDB=0.0351;AF1=0.1667;AC1=1;DP4=284,261,65,72;MQ=20;FQ=37;PV4=0.34,3.6e-265,1,1	AT1G68060	MAP70-1	microtubule-associated proteins 70-1
SL2.40ch01	Solyc01g005330.2	233759	.	G	A,T,C	999	.	DP=321;VDB=0.0472;AF1=1;AC1=6;DP4=0,0,80,205;MQ=20;FQ=-226	AT1G68060	MAP70-1	microtubule-associated proteins 70-1
SL2.40ch01	Solyc01g005330.2	234195	.	C	T	999	.	DP=146;VDB=0.0297;AF1=1;AC1=6;DP4=0,0,80,64;MQ=20;FQ=-118	AT1G68060	MAP70-1	microtubule-associated proteins 70-1
SL2.40ch01	Solyc01g005330.2	234286	.	T	C	3.08	.	DP=2;VDB=0.0466;AF1=1;AC1=6;DP4=0,0,1,1;MQ=20;FQ=-28.8	AT1G68060	MAP70-1	microtubule-associated proteins 70-1
SL2.40ch01	Solyc01g005330.2	234455	.	T	A,G	999	.	DP=241;VDB=0.0232;AF1=1;AC1=6;DP4=0,0,127,69;MQ=20;FQ=-185	AT1G68060	MAP70-1	microtubule-associated proteins 70-1
SL2.40ch01	Solyc01g005330.2	235128	.	G	A	999	.	DP=165;VDB=0.0434;AF1=1;AC1=6;DP4=0,0,67,18;MQ=20;FQ=-91	AT1G68060	MAP70-1	microtubule-associated proteins 70-1
SL2.40ch01	Solyc01g005330.2	235397	.	G	A	185	.	DP=135;VDB=0.0360;AF1=0.4448;AC1=3;DP4=51,39,19,26;MQ=20;FQ=187;PV4=0.14,0.22,1,1	AT1G68060	MAP70-1	microtubule-associated proteins 70-1
SL2.40ch01	Solyc01g005330.2	236835	.	TACA	TA	14.8	.	INDEL;DP=6;VDB=0.0277;AF1=1;AC1=6;DP4=0,0,0,3;MQ=20;FQ=-37.4	AT1G68060	MAP70-1	microtubule-associated proteins 70-1
SL2.40ch01	Solyc01g005330.2	236922	.	A	G	60.4	.	DP=11;VDB=0.0156;AF1=1;AC1=6;DP4=0,0,0,11;MQ=20;FQ=-32.7	AT1G68060	MAP70-1	microtubule-associated proteins 70-1
SL2.40ch01	Solyc01g005340.2	241299	.	CAAAAAA	CAAAAAAA	25.5	.	INDEL;DP=30;VDB=0.0393;AF1=0.5032;AC1=3;DP4=2,1,5,2;MQ=20;FQ=-15.6;PV4=1,1,1,0.27	AT2G01680	--	--
SL2.40ch01	Solyc01g005340.2	241305	.	AGT	A	72.3	.	INDEL;DP=21;VDB=0.0144;AF1=0.6726;AC1=4;DP4=8,2,6,3;MQ=20;FQ=53.2;PV4=0.63,1,1,0.33	AT2G01680	--	--
SL2.40ch01	Solyc01g005340.2	241464	.	G	C	11.7	.	DP=67;VDB=0.0128;AF1=0.3229;AC1=2;DP4=14,2,1,6;MQ=20;FQ=13.2;PV4=0.0017,1.2e-11,1,0.05	AT2G01680	--	--
SL2.40ch01	Solyc01g005340.2	241488	.	C	T	999	.	DP=68;VDB=0.0042;AF1=1;AC1=6;DP4=0,0,44,24;MQ=20;FQ=-64	AT2G01680	--	--
SL2.40ch01	Solyc01g005340.2	241777	.	C	T	45.4	.	DP=58;VDB=0.0205;AF1=0.3385;AC1=2;DP4=6,33,3,15;MQ=20;FQ=47.2;PV4=1,1.8e-67,1,1	AT2G01680	--	--
SL2.40ch01	Solyc01g005340.2	242363	.	T	A	70.3	.	DP=35;VDB=0.0457;AF1=0.599;AC1=4;DP4=16,3,0,14;MQ=20;FQ=74.3;PV4=9.8e-07,1,1,1	AT2G01680	--	--
SL2.40ch01	Solyc01g005340.2	243957	.	T	G	291	.	DP=68;VDB=0.0265;AF1=1;AC1=6;DP4=0,0,8,19;MQ=20;FQ=-36.9	AT2G01680	--	--
SL2.40ch01	Solyc01g005340.2	244233	.	A	G	999	.	DP=137;VDB=0.0217;AF1=1;AC1=6;DP4=0,0,22,106;MQ=20;FQ=-103	AT2G01680	--	--
SL2.40ch01	Solyc01g005340.2	244353	.	C	T	28.3	.	DP=133;VDB=0.0369;AF1=0.3331;AC1=2;DP4=24,88,0,19;MQ=20;FQ=30;PV4=0.023,1,1,1	AT2G01680	--	--
SL2.40ch01	Solyc01g005340.2	245165	.	G	A	999	.	DP=126;VDB=0.0467;AF1=1;AC1=6;DP4=0,0,13,63;MQ=20;FQ=-76	AT2G01680	--	--
SL2.40ch01	Solyc01g005340.2	245511	.	CTTT	CTTTT	152	.	INDEL;DP=21;VDB=0.0002;AF1=1;AC1=6;DP4=0,0,2,16;MQ=20;FQ=-40.6	AT2G01680	--	--
SL2.40ch01	Solyc01g005380.2	262383	.	GA	GAA	26.7	.	INDEL;DP=5;VDB=0.0217;AF1=1;AC1=6;DP4=0,0,5,0;MQ=20;FQ=-36.2	AT1G24610	--	--
SL2.40ch01	Solyc01g005380.2	263892	.	T	A	68.9	.	DP=31;VDB=0.0017;AF1=1;AC1=6;DP4=0,0,6,0;MQ=20;FQ=-34	AT1G24610	--	--
SL2.40ch01	Solyc01g005380.2	264003	.	A	G	27.3	.	DP=6;VDB=0.0077;AF1=0.7501;AC1=5;DP4=2,0,3,1;MQ=20;FQ=-7.55;PV4=1,2.1e-06,1,0.35	AT1G24610	--	--
SL2.40ch01	Solyc01g005380.2	264145	.	A	C	266	.	DP=46;VDB=0.0263;AF1=0.6667;AC1=4;DP4=9,1,21,9;MQ=20;FQ=40;PV4=0.4,1,1,1	AT1G24610	--	--
SL2.40ch01	Solyc01g005380.2	264263	.	A	G	999	.	DP=50;VDB=0.0391;AF1=1;AC1=6;DP4=0,0,39,11;MQ=20;FQ=-69.7	AT1G24610	--	--
SL2.40ch01	Solyc01g005380.2	264961	.	A	C	5.75	.	DP=7;VDB=0.0357;AF1=0.4992;AC1=3;DP4=0,4,0,3;MQ=20;FQ=7.99;PV4=1,1,1,1	AT1G24610	--	--
SL2.40ch01	Solyc01g005380.2	265018	.	G	A	8.97	.	DP=4;VDB=0.0096;AF1=1;AC1=6;DP4=0,0,3,0;MQ=20;FQ=-30.9	AT1G24610	--	--
SL2.40ch01	Solyc01g005380.2	265060	.	G	A	98.8	.	DP=18;VDB=0.0027;AF1=1;AC1=6;DP4=0,0,0,12;MQ=20;FQ=-38.6	AT1G24610	--	--
SL2.40ch01	Solyc01g005390.2	276214	.	T	C	97.6	.	DP=15;VDB=0.0207;AF1=0.7636;AC1=5;DP4=1,0,12,2;MQ=20;FQ=-17.7;PV4=1,0.3,1,0.27	AT1G14860	NUDT18	nudix hydrolase homolog 18
SL2.40ch01	Solyc01g005390.2	276400	.	C	T	104	.	DP=17;VDB=0.0354;AF1=0.7819;AC1=5;DP4=3,0,10,2;MQ=20;FQ=-10.8;PV4=1,1,1,1	AT1G14860	NUDT18	nudix hydrolase homolog 18
SL2.40ch01	Solyc01g005390.2	276545	.	G	A	156	.	DP=14;VDB=0.0002;AF1=1;AC1=6;DP4=0,0,4,10;MQ=20;FQ=-33.4	AT1G14860	NUDT18	nudix hydrolase homolog 18
SL2.40ch01	Solyc01g005390.2	277158	.	G	A	102	.	DP=28;VDB=0.0384;AF1=0.7385;AC1=4;DP4=0,2,6,3;MQ=20;FQ=-3.77;PV4=0.18,0.47,1,1	AT1G14860	NUDT18	nudix hydrolase homolog 18
SL2.40ch01	Solyc01g005390.2	277230	.	A	G	171	.	DP=31;VDB=0.0070;AF1=0.8317;AC1=5;DP4=0,3,2,25;MQ=20;FQ=-12.1;PV4=1,1,1,0.24	AT1G14860	NUDT18	nudix hydrolase homolog 18
SL2.40ch01	Solyc01g005390.2	277231	.	C	A	171	.	DP=31;VDB=0.0070;AF1=0.8317;AC1=5;DP4=0,3,2,25;MQ=20;FQ=-12.1;PV4=1,1,1,0.26	AT1G14860	NUDT18	nudix hydrolase homolog 18
SL2.40ch01	Solyc01g005400.2	280231	.	A	C	96.6	.	DP=11;VDB=0.0255;AF1=1;AC1=6;DP4=0,0,3,4;MQ=20;FQ=-34.8	AT1G70670	PXG4	peroxygenase 4
SL2.40ch01	Solyc01g005400.2	280364	.	G	A	92.7	.	DP=9;VDB=0.0206;AF1=1;AC1=6;DP4=0,0,4,3;MQ=20;FQ=-34.4	AT1G70670	PXG4	peroxygenase 4
SL2.40ch01	Solyc01g005400.2	280386	.	G	A	41.4	.	DP=30;VDB=0.0012;AF1=0.6439;AC1=4;DP4=6,4,0,7;MQ=20;FQ=45.8;PV4=0.035,1,1,0.1	AT1G70670	PXG4	peroxygenase 4
SL2.40ch01	Solyc01g005400.2	281856	.	C	T	999	.	DP=88;VDB=0.0239;AF1=1;AC1=6;DP4=0,0,59,7;MQ=20;FQ=-93.7	AT1G70670	PXG4	peroxygenase 4
SL2.40ch01	Solyc01g005400.2	282513	.	G	A	999	.	DP=164;VDB=0.0409;AF1=1;AC1=6;DP4=0,0,70,85;MQ=20;FQ=-166	AT1G70670	PXG4	peroxygenase 4
SL2.40ch01	Solyc01g005400.2	282540	.	C	G	51.9	.	DP=209;VDB=0.0423;AF1=0.1934;AC1=1;DP4=64,66,24,10;MQ=20;FQ=52.8;PV4=0.033,1,1,1.7e-10	AT1G70670	PXG4	peroxygenase 4
SL2.40ch01	Solyc01g005400.2	282775	.	T	C	230	.	DP=140;VDB=0.0387;AF1=1;AC1=6;DP4=0,0,0,36;MQ=20;FQ=-57.8	AT1G70670	PXG4	peroxygenase 4
SL2.40ch01	Solyc01g005400.2	282778	.	G	A	219	.	DP=168;VDB=0.0442;AF1=0.6666;AC1=4;DP4=9,25,4,42;MQ=20;FQ=224;PV4=0.063,1,1,4.4e-09	AT1G70670	PXG4	peroxygenase 4
SL2.40ch01	Solyc01g005400.2	282912	.	C	T	25.3	.	DP=3;VDB=0.0220;AF1=1;AC1=6;DP4=0,0,3,0;MQ=20;FQ=-31	AT1G70670	PXG4	peroxygenase 4
SL2.40ch01	Solyc01g005400.2	283395	.	A	T	200	.	DP=24;VDB=0.0062;AF1=1;AC1=6;DP4=0,0,23,0;MQ=20;FQ=-48.9	AT1G70670	PXG4	peroxygenase 4
SL2.40ch01	Solyc01g005410.2	287697	.	G	A	999	.	DP=144;VDB=0.0481;AF1=1;AC1=6;DP4=0,1,131,8;MQ=20;FQ=-92;PV4=0.064,0.34,1,0.16	AT1G70680	--	--
SL2.40ch01	Solyc01g005410.2	289909	.	G	A	221	.	DP=234;VDB=0.0004;AF1=1;AC1=6;DP4=0,4,0,224;MQ=20;FQ=-121;PV4=1,1,1,3.6e-18	AT1G70680	--	--
SL2.40ch01	Solyc01g005420.2	294050	.	C	T	33.9	.	DP=111;VDB=0.0085;AF1=0.6224;AC1=4;DP4=2,2,3,7;MQ=20;FQ=10.4;PV4=0.58,3e-07,1,1	AT4G15740	--	--
SL2.40ch01	Intergenic	298862	.	A	G	23.1	.	DP=6;VDB=0.0105;AF1=1;AC1=6;DP4=0,0,5,0;MQ=20;FQ=-31.4	--	--	--
SL2.40ch01	Intergenic	298945	.	AGGGG	AGGG	28.1	.	INDEL;DP=11;VDB=0.0207;AF1=0.5033;AC1=3;DP4=1,2,6,1;MQ=20;FQ=-9.39;PV4=0.18,0,1,0.34	--	--	--
SL2.40ch01	Solyc01g005430.2	299442	.	G	A	999	.	DP=230;VDB=0.0299;AF1=1;AC1=6;DP4=0,0,166,35;MQ=20;FQ=-166	AT2G01650	PUX2	plant UBX domain-containing protein 2
SL2.40ch01	Solyc01g005430.2	299642	.	G	A	11.5	.	DP=237;VDB=0.0435;AF1=0.713;AC1=5;DP4=1,0,1,2;MQ=20;FQ=-13.9;PV4=1,0.012,1,1	AT2G01650	PUX2	plant UBX domain-containing protein 2
SL2.40ch01	Solyc01g005430.2	299790	.	G	A	56.5	.	DP=143;VDB=0.0156;AF1=0.6415;AC1=4;DP4=24,5,30,0;MQ=20;FQ=60.9;PV4=0.024,1.5e-60,1,1	AT2G01650	PUX2	plant UBX domain-containing protein 2
SL2.40ch01	Solyc01g005430.2	299894	.	G	T	88.6	.	DP=208;VDB=0.0529;AF1=1;AC1=6;DP4=0,0,4,3;MQ=20;FQ=-34.8	AT2G01650	PUX2	plant UBX domain-containing protein 2
SL2.40ch01	Solyc01g005430.2	301597	.	T	G	6.26	.	DP=249;VDB=0.0211;AF1=1;AC1=6;DP4=0,0,0,2;MQ=20;FQ=-28.9	AT2G01650	PUX2	plant UBX domain-containing protein 2
SL2.40ch01	Solyc01g005430.2	302251	.	T	C	6.51	.	DP=3;AF1=1;AC1=6;DP4=0,0,1,2;MQ=20;FQ=-30.9	AT2G01650	PUX2	plant UBX domain-containing protein 2
SL2.40ch01	Solyc01g005430.2	303282	.	C	G	60.6	.	DP=116;VDB=0.0082;AF1=0.6168;AC1=4;DP4=2,11,1,12;MQ=20;FQ=64.7;PV4=1,3.6e-24,1,0.31	AT2G01650	PUX2	plant UBX domain-containing protein 2
SL2.40ch01	Solyc01g005440.2	309197	.	A	C	999	.	DP=263;VDB=0.0450;AF1=0.6667;AC1=4;DP4=38,22,77,87;MQ=20;FQ=146;PV4=0.035,1,1,1	AT3G17860	TIFY6B
SL2.40ch01	Solyc01g005440.2	309852	.	TAAA	TAA	67.4	.	INDEL;DP=21;VDB=0.0461;AF1=0.4464;AC1=2;DP4=4,5,10,1;MQ=20;FQ=58.7;PV4=0.05,0.45,1,1	AT3G17860	TIFY6B
SL2.40ch01	Solyc01g005440.2	310184	.	T	C	19.4	.	DP=3;VDB=0.0436;AF1=1;AC1=6;DP4=0,0,3,0;MQ=20;FQ=-31	AT3G17860	TIFY6B
SL2.40ch01	Solyc01g005440.2	310348	.	C	T	999	.	DP=246;VDB=0.0216;AF1=1;AC1=6;DP4=1,2,78,124;MQ=20;FQ=-145;PV4=1,1,1,1	AT3G17860	TIFY6B
SL2.40ch01	Solyc01g005440.2	310450	.	T	TG	38.7	.	INDEL;DP=5;VDB=0.0203;AF1=1;AC1=6;DP4=0,0,4,1;MQ=20;FQ=-36.2	AT3G17860	TIFY6B
SL2.40ch01	Solyc01g005440.2	310608	.	A	G	10.5	.	DP=11;VDB=0.0133;AF1=0.5638;AC1=4;DP4=3,0,4,0;MQ=20;FQ=9.88;PV4=1,0.019,1,1	AT3G17860	TIFY6B
SL2.40ch01	Solyc01g005440.2	310885	.	T	A	27.4	.	DP=157;VDB=0.0429;AF1=0.3312;AC1=2;DP4=101,23,19,7;MQ=20;FQ=29.1;PV4=0.42,2.1e-06,1,0.16	AT3G17860	TIFY6B
SL2.40ch01	Solyc01g005440.2	310894	.	A	G	999	.	DP=131;VDB=0.0403;AF1=1;AC1=6;DP4=0,0,84,13;MQ=20;FQ=-91	AT3G17860	TIFY6B
SL2.40ch01	Solyc01g005440.2	310980	.	G	GA	999	.	INDEL;DP=62;VDB=0.0517;AF1=0.6793;AC1=4;DP4=2,4,15,35;MQ=20;FQ=-13.1;PV4=1,1,1,1	AT3G17860	TIFY6B
SL2.40ch01	Solyc01g005440.2	311166	.	T	C	999	.	DP=206;VDB=0.0379;AF1=0.6667;AC1=4;DP4=23,22,92,68;MQ=20;FQ=73;PV4=0.5,0.00049,1,0.38	AT3G17860	TIFY6B
SL2.40ch01	Solyc01g005440.2	311174	.	T	C	999	.	DP=190;VDB=0.0203;AF1=1;AC1=6;DP4=0,1,98,88;MQ=20;FQ=-136;PV4=0.48,1,1,1	AT3G17860	TIFY6B
SL2.40ch01	Solyc01g005440.2	311408	.	G	A	999	.	DP=285;VDB=0.0415;AF1=1;AC1=6;DP4=0,1,56,13;MQ=20;FQ=-60.8;PV4=0.2,1,1,0.33	AT3G17860	TIFY6B
SL2.40ch01	Solyc01g005440.2	311420	.	A	T	23.7	.	DP=280;VDB=0.0617;AF1=0.2321;AC1=1;DP4=63,17,21,1;MQ=20;FQ=24.8;PV4=0.11,1,1,0.00027	AT3G17860	TIFY6B
SL2.40ch01	Solyc01g005440.2	311629	.	C	G	154	.	DP=1150;VDB=0.0433;AF1=0.6666;AC1=4;DP4=247,159,679,13;MQ=20;FQ=159;PV4=1.7e-62,3e-100,1,3.5e-33	AT3G17860	TIFY6B
SL2.40ch01	Solyc01g005440.2	311664	.	G	A	999	.	DP=1183;VDB=0.0098;AF1=0.6667;AC1=4;DP4=196,267,581,124;MQ=20;FQ=999;PV4=1.2e-45,1,1,1	AT3G17860	TIFY6B
SL2.40ch01	Solyc01g005440.2	311883	.	C	T	999	.	DP=2545;VDB=0.0216;AF1=1;AC1=6;DP4=113,225,535,1671;MQ=20;FQ=-104;PV4=0.00047,4.3e-05,1,1	AT3G17860	TIFY6B
SL2.40ch01	Solyc01g005440.2	311987	.	A	G	999	.	DP=48;VDB=0.0170;AF1=1;AC1=6;DP4=0,0,3,44;MQ=20;FQ=-63.9	AT3G17860	TIFY6B
SL2.40ch01	Solyc01g005440.2	312076	.	G	A	159	.	DP=407;VDB=0.0488;AF1=0.6666;AC1=4;DP4=103,0,80,8;MQ=20;FQ=63;PV4=0.0017,0.00095,1,1.7e-23	AT3G17860	TIFY6B
SL2.40ch01	Solyc01g005440.2	312148	.	C	T	54.6	.	DP=1296;VDB=0.0003;AF1=0.6402;AC1=4;DP4=0,2,0,9;MQ=20;FQ=-11.1;PV4=1,5.6e-09,1,0.1	AT3G17860	TIFY6B
SL2.40ch01	Solyc01g005440.2	312224	.	C	G	999	.	DP=220;VDB=0.0168;AF1=1;AC1=6;DP4=0,1,164,47;MQ=20;FQ=-159;PV4=0.23,7.8e-22,1,0.33	AT3G17860	TIFY6B
SL2.40ch01	Solyc01g005440.2	312371	.	GTATATATATATATATAT	GTATATATATATATATATAT	999	.	INDEL;DP=41;VDB=0.0066;AF1=1;AC1=6;DP4=0,0,13,12;MQ=20;FQ=-54.7	AT3G17860	TIFY6B
SL2.40ch01	Solyc01g005440.2	312379	.	AT	ATTT	229	.	INDEL;DP=31;VDB=0.0010;AF1=1;AC1=6;DP4=3,0,12,12;MQ=20;FQ=-39.3;PV4=0.23,1,1,1	AT3G17860	TIFY6B
SL2.40ch01	Solyc01g005450.2	315783	.	C	T	264	.	DP=99;VDB=0.0318;AF1=0.6667;AC1=4;DP4=29,2,47,12;MQ=20;FQ=73;PV4=0.13,0.0017,1,1	AT2G01620	MEE11	maternal effect embryo arrest 11
SL2.40ch01	Solyc01g005450.2	315804	.	C	T	232	.	DP=54;VDB=0.0422;AF1=1;AC1=6;DP4=1,0,15,6;MQ=20;FQ=-37.2;PV4=1,0.42,1,0.38	AT2G01620	MEE11	maternal effect embryo arrest 11
SL2.40ch01	Solyc01g005450.2	315867	.	C	A	999	.	DP=113;VDB=0.0257;AF1=1;AC1=6;DP4=0,1,41,70;MQ=20;FQ=-112;PV4=1,1.4e-15,1,0.26	AT2G01620	MEE11	maternal effect embryo arrest 11
SL2.40ch01	Solyc01g005450.2	315932	.	T	C	22.8	.	DP=21;VDB=0.0174;AF1=1;AC1=6;DP4=0,0,1,3;MQ=20;FQ=-30.4	AT2G01620	MEE11	maternal effect embryo arrest 11
SL2.40ch01	Solyc01g005450.2	315957	.	A	C	179	.	DP=21;VDB=0.0020;AF1=1;AC1=6;DP4=0,0,20,0;MQ=20;FQ=-44.1	AT2G01620	MEE11	maternal effect embryo arrest 11
SL2.40ch01	Solyc01g005450.2	316099	.	T	A	59.1	.	DP=49;VDB=0.0235;AF1=0.3982;AC1=2;DP4=6,22,3,9;MQ=20;FQ=61.3;PV4=1,9.7e-05,1,1	AT2G01620	MEE11	maternal effect embryo arrest 11
SL2.40ch01	Solyc01g005450.2	317222	.	A	T	242	.	DP=68;VDB=0.0258;AF1=1;AC1=6;DP4=0,1,21,13;MQ=20;FQ=-50.5;PV4=0.4,0.00016,1,0.26	AT2G01620	MEE11	maternal effect embryo arrest 11
SL2.40ch01	Solyc01g005460.2	319184	.	G	C	65	.	DP=9;VDB=0.0035;AF1=1;AC1=6;DP4=0,0,1,8;MQ=20;FQ=-28.9	AT1G23220	--	--
SL2.40ch01	Solyc01g005460.2	319380	.	G	A	11.3	.	DP=3;VDB=0.0044;AF1=1;AC1=6;DP4=0,0,3,0;MQ=20;FQ=-28.1	AT1G23220	--	--
SL2.40ch01	Solyc01g005460.2	320665	.	CA	C	232	.	INDEL;DP=37;VDB=0.0467;AF1=0.8395;AC1=5;DP4=4,0,21,9;MQ=20;FQ=-24.5;PV4=0.55,0.028,1,1	AT1G23220	--	--
SL2.40ch01	Solyc01g005460.2	320719	.	CTTTTTTT	CTTTTTT	253	.	INDEL;DP=53;VDB=0.0493;AF1=1;AC1=6;DP4=1,1,10,37;MQ=20;FQ=-68.2;PV4=0.4,0.1,1,1	AT1G23220	--	--
SL2.40ch01	Intergenic	322572	.	C	T	184	.	DP=65;VDB=0.0001;AF1=1;AC1=6;DP4=0,0,62,1;MQ=20;FQ=-49	--	--	--
SL2.40ch01	Solyc01g005470.2	322827	.	C	A,G	999	.	DP=1113;VDB=0.0002;AF1=1;AC1=6;DP4=2,2,1077,11;MQ=20;FQ=-129;PV4=0.00078,1,1,0.00026	AT1G14870	PCR2	PLANT CADMIUM RESISTANCE 2
SL2.40ch01	Solyc01g005470.2	322844	.	T	C	999	.	DP=1921;VDB=0.0015;AF1=1;AC1=6;DP4=2,0,1790,93;MQ=20;FQ=-185;PV4=1,1,1,1	AT1G14870	PCR2	PLANT CADMIUM RESISTANCE 2
SL2.40ch01	Solyc01g005470.2	323004	.	C	T	19.8	.	DP=10;VDB=0.0236;AF1=0.5421;AC1=3;DP4=0,4,0,5;MQ=20;FQ=17;PV4=1,3.7e-11,1,0.27	AT1G14870	PCR2	PLANT CADMIUM RESISTANCE 2
SL2.40ch01	Solyc01g005470.2	323929	.	C	T	27.4	.	DP=18;VDB=0.0401;AF1=1;AC1=6;DP4=0,0,4,1;MQ=20;FQ=-32.6	AT1G14870	PCR2	PLANT CADMIUM RESISTANCE 2
SL2.40ch01	Solyc01g005470.2	323936	.	C	T	120	.	DP=13;VDB=0.0401;AF1=1;AC1=6;DP4=0,0,3,6;MQ=20;FQ=-36.4	AT1G14870	PCR2	PLANT CADMIUM RESISTANCE 2
SL2.40ch01	Solyc01g005470.2	324518	.	A	T	999	.	DP=1809;VDB=0.0395;AF1=0.8333;AC1=5;DP4=61,105,281,1362;MQ=20;FQ=33;PV4=1.6e-08,0.33,1,0.086	AT1G14870	PCR2	PLANT CADMIUM RESISTANCE 2
SL2.40ch01	Solyc01g005470.2	324728	.	T	C	999	.	DP=419;VDB=0.0227;AF1=1;AC1=6;DP4=0,2,27,388;MQ=20;FQ=-134;PV4=1,1,1,1	AT1G14870	PCR2	PLANT CADMIUM RESISTANCE 2
SL2.40ch01	Solyc01g005470.2	324763	.	T	G	228	.	DP=138;VDB=0.0037;AF1=1;AC1=6;DP4=0,0,0,136;MQ=20;FQ=-64	AT1G14870	PCR2	PLANT CADMIUM RESISTANCE 2
SL2.40ch01	Solyc01g005470.2	324822	.	A	G	146	.	DP=51;VDB=0.0006;AF1=1;AC1=6;DP4=0,0,0,47;MQ=20;FQ=-49	AT1G14870	PCR2	PLANT CADMIUM RESISTANCE 2
SL2.40ch01	Solyc01g005480.2	333340	.	T	A	7.84	.	DP=2;AF1=1;AC1=6;DP4=0,0,2,0;MQ=20;FQ=-28.9	AT3G19330	--	--
SL2.40ch01	Solyc01g005480.2	333347	.	A	T	7.84	.	DP=2;AF1=1;AC1=6;DP4=0,0,2,0;MQ=20;FQ=-28.9	AT3G19330	--	--
SL2.40ch01	Solyc01g005480.2	334911	.	C	A	22.3	.	DP=6;VDB=0.0170;AF1=1;AC1=6;DP4=0,0,3,0;MQ=20;FQ=-29.8	AT3G19330	--	--
SL2.40ch01	Solyc01g005480.2	334943	.	G	A	22.3	.	DP=6;VDB=0.0202;AF1=1;AC1=6;DP4=0,0,3,0;MQ=20;FQ=-29.8	AT3G19330	--	--
SL2.40ch01	Solyc01g005480.2	335755	.	T	C	71.9	.	DP=9;VDB=0.0277;AF1=1;AC1=6;DP4=0,0,5,1;MQ=20;FQ=-34	AT3G19330	--	--
SL2.40ch01	Solyc01g005480.2	335955	.	G	C	147	.	DP=11;VDB=0.0282;AF1=1;AC1=6;DP4=0,0,3,7;MQ=20;FQ=-38.8	AT3G19330	--	--
SL2.40ch01	Solyc01g005480.2	336017	.	T	C	10.9	.	DP=6;VDB=0.0155;AF1=0.5099;AC1=3;DP4=1,1,3,0;MQ=20;FQ=-5.02;PV4=0.4,0.0019,1,0.25	AT3G19330	--	--
SL2.40ch01	Solyc01g005480.2	336121	.	A	T	148	.	DP=22;VDB=0.0362;AF1=0.6627;AC1=4;DP4=2,3,10,5;MQ=20;FQ=13.5;PV4=0.35,6.4e-05,1,1	AT3G19330	--	--
SL2.40ch01	Solyc01g005480.2	336369	.	G	A	43.5	.	DP=21;VDB=0.0439;AF1=0.5208;AC1=3;DP4=4,3,8,1;MQ=20;FQ=46.6;PV4=0.26,8.8e-15,1,1	AT3G19330	--	--
SL2.40ch01	Solyc01g005480.2	336437	.	A	G	184	.	DP=25;VDB=0.0238;AF1=1;AC1=6;DP4=1,0,18,6;MQ=20;FQ=-38.7;PV4=1,2.8e-16,1,0.21	AT3G19330	--	--
SL2.40ch01	Solyc01g005480.2	336776	.	T	G	102	.	DP=14;VDB=0.0054;AF1=0.8496;AC1=5;DP4=0,1,2,6;MQ=20;FQ=-22.4;PV4=1,4.7e-05,1,1	AT3G19330	--	--
SL2.40ch01	Solyc01g005480.2	336866	.	TA	T	30.8	.	INDEL;DP=7;VDB=0.0288;AF1=0.6698;AC1=4;DP4=0,2,3,2;MQ=20;FQ=-18.5;PV4=0.43,4.7e-05,1,1	AT3G19330	--	--
SL2.40ch01	Solyc01g005490.2	338450	.	C	T	115	.	DP=12;VDB=0.0197;AF1=1;AC1=6;DP4=1,0,5,6;MQ=20;FQ=-33.2;PV4=1,3.4e-09,1,0.45	AT3G02875	ILR1	IAA-LEUCINE RESISTANT 1
SL2.40ch01	Solyc01g005490.2	338564	.	C	G	60.3	.	DP=10;VDB=0.0245;AF1=1;AC1=6;DP4=0,0,2,8;MQ=20;FQ=-31	AT3G02875	ILR1	IAA-LEUCINE RESISTANT 1
SL2.40ch01	Solyc01g005490.2	338616	.	C	T	25.4	.	DP=26;VDB=0.0075;AF1=0.3373;AC1=2;DP4=0,18,0,7;MQ=20;FQ=27.2;PV4=1,0.062,1,1	AT3G02875	ILR1	IAA-LEUCINE RESISTANT 1
SL2.40ch01	Solyc01g005490.2	338634	.	T	A	18.4	.	DP=18;VDB=0.0323;AF1=0.3705;AC1=2;DP4=0,8,0,5;MQ=20;FQ=20.4;PV4=1,0.15,1,1	AT3G02875	ILR1	IAA-LEUCINE RESISTANT 1
SL2.40ch01	Solyc01g005490.2	338651	.	C	T	77.4	.	DP=18;VDB=0.0283;AF1=0.8146;AC1=5;DP4=0,1,0,10;MQ=20;FQ=-18.9;PV4=1,0.33,1,1	AT3G02875	ILR1	IAA-LEUCINE RESISTANT 1
SL2.40ch01	Solyc01g005490.2	338985	.	G	A	999	.	DP=32;VDB=0.0419;AF1=1;AC1=6;DP4=0,0,7,18;MQ=20;FQ=-45.7	AT3G02875	ILR1	IAA-LEUCINE RESISTANT 1
SL2.40ch01	Solyc01g005490.2	339229	.	T	G	202	.	DP=53;VDB=0.0420;AF1=0.6691;AC1=4;DP4=10,0,23,4;MQ=20;FQ=33.2;PV4=0.56,0.0098,1,0.041	AT3G02875	ILR1	IAA-LEUCINE RESISTANT 1
SL2.40ch01	Solyc01g005490.2	339503	.	CAAA	CAA	77.7	.	INDEL;DP=19;VDB=0.0327;AF1=0.4119;AC1=2;DP4=0,5,7,3;MQ=20;FQ=9.58;PV4=0.026,0.012,1,1	AT3G02875	ILR1	IAA-LEUCINE RESISTANT 1
SL2.40ch01	Solyc01g005490.2	340181	.	G	C	98.3	.	DP=105;VDB=0.0185;AF1=0.4993;G3=1.044e-08,1,1.554e-25;HWE=0.0416;AC1=3;DP4=55,9,24,5;MQ=20;FQ=101;PV4=0.76,0.33,1,0.099	AT3G02875	ILR1	IAA-LEUCINE RESISTANT 1
SL2.40ch01	Solyc01g005490.2	340237	.	T	C	3.94	.	DP=46;VDB=0.0128;AF1=0.4718;AC1=3;DP4=6,17,5,4;MQ=20;FQ=5.72;PV4=0.21,1.9e-15,1,1	AT3G02875	ILR1	IAA-LEUCINE RESISTANT 1
SL2.40ch01	Solyc01g005520.2	349989	.	CAAAAAA	CAAAAA	227	.	INDEL;DP=108;VDB=0.0223;AF1=1;AC1=6;DP4=1,0,98,8;MQ=20;FQ=-116;PV4=1,1.8e-14,1,0.23	AT1G55480	ZKT	protein containing PDZ domain, a K-box domain, and a TPR region
SL2.40ch01	Solyc01g005520.2	350279	.	A	G	98.3	.	DP=2977;VDB=0.0268;AF1=0.5004;AC1=3;DP4=1000,314,1178,352;MQ=20;FQ=101;PV4=0.59,0,1,1	AT1G55480	ZKT	protein containing PDZ domain, a K-box domain, and a TPR region
SL2.40ch01	Solyc01g005520.2	350378	.	G	A	999	.	DP=1672;VDB=0.0569;AF1=1;AC1=6;DP4=1,5,743,914;MQ=20;FQ=-288;PV4=0.23,0.065,1,0.23	AT1G55480	ZKT	protein containing PDZ domain, a K-box domain, and a TPR region
SL2.40ch01	Solyc01g005520.2	350404	.	C	A	999	.	DP=2941;VDB=0.0291;AF1=0.5;G3=2.212e-19,1,5.557e-25;HWE=0.0414;AC1=3;DP4=578,907,1089,366;MQ=20;FQ=999;PV4=5.1e-88,0.33,1,3.9e-82	AT1G55480	ZKT	protein containing PDZ domain, a K-box domain, and a TPR region
SL2.40ch01	Solyc01g005520.2	351077	.	A	G	7.13	.	DP=7;VDB=0.0687;AF1=0.7079;AC1=4;DP4=2,0,1,3;MQ=20;FQ=-11.1;PV4=0.4,0.004,1,1	AT1G55480	ZKT	protein containing PDZ domain, a K-box domain, and a TPR region
SL2.40ch01	Solyc01g005520.2	351408	.	T	C	3.99	.	DP=21;VDB=0.0301;AF1=1;AC1=6;DP4=0,0,2,0;MQ=20;FQ=-27.5	AT1G55480	ZKT	protein containing PDZ domain, a K-box domain, and a TPR region
SL2.40ch01	Solyc01g005520.2	351509	.	T	A	197	.	DP=4302;VDB=0.0070;AF1=0.5;AC1=3;DP4=394,2008,149,1707;MQ=20;FQ=200;PV4=1.4e-16,0.00026,1,1	AT1G55480	ZKT	protein containing PDZ domain, a K-box domain, and a TPR region
SL2.40ch01	Solyc01g005520.2	351596	.	T	C	6.02	.	DP=15;VDB=0.0461;AF1=1;AC1=6;DP4=0,0,0,2;MQ=20;FQ=-27.5	AT1G55480	ZKT	protein containing PDZ domain, a K-box domain, and a TPR region
SL2.40ch01	Solyc01g005520.2	351614	.	G	A	999	.	DP=4505;VDB=0.0473;AF1=1;AC1=6;DP4=26,904,511,3045;MQ=20;FQ=-36.9;PV4=4.5e-28,1,1,1	AT1G55480	ZKT	protein containing PDZ domain, a K-box domain, and a TPR region
SL2.40ch01	Solyc01g005520.2	351651	.	A	T	999	.	DP=2483;VDB=0.0321;AF1=1;AC1=6;DP4=7,16,960,1486;MQ=20;FQ=-288;PV4=0.52,1,1,0.44	AT1G55480	ZKT	protein containing PDZ domain, a K-box domain, and a TPR region
SL2.40ch01	Solyc01g005520.2	351807	.	A	G	999	.	DP=2723;VDB=0.0355;AF1=1;AC1=6;DP4=6,2,851,981;MQ=20;FQ=-288;PV4=0.16,1,1,1	AT1G55480	ZKT	protein containing PDZ domain, a K-box domain, and a TPR region
SL2.40ch01	Solyc01g005520.2	352213	.	A	G	999	.	DP=2169;VDB=0.0341;AF1=0.6667;AC1=4;DP4=259,551,850,499;MQ=20;FQ=999;PV4=7.2e-45,1,1,5.3e-11	AT1G55480	ZKT	protein containing PDZ domain, a K-box domain, and a TPR region
SL2.40ch01	Solyc01g005520.2	352233	.	A	G	999	.	DP=1890;VDB=0.0469;AF1=0.8333;AC1=5;DP4=8,498,1113,264;MQ=20;FQ=31;PV4=3.5e-243,0.0089,1,1.3e-56	AT1G55480	ZKT	protein containing PDZ domain, a K-box domain, and a TPR region
SL2.40ch01	Solyc01g005520.2	352484	.	C	T	41.3	.	DP=1783;VDB=0.0005;AF1=0.7961;AC1=5;DP4=1,1,0,8;MQ=20;FQ=-6.09;PV4=0.2,0,1,0.42	AT1G55480	ZKT	protein containing PDZ domain, a K-box domain, and a TPR region
SL2.40ch01	Solyc01g005520.2	352498	.	T	C	999	.	DP=1672;VDB=0.0004;AF1=1;AC1=6;DP4=2,3,80,358;MQ=20;FQ=-199;PV4=0.23,8.4e-68,1,1.9e-10	AT1G55480	ZKT	protein containing PDZ domain, a K-box domain, and a TPR region
SL2.40ch01	Solyc01g005520.2	352617	.	T	C	8.85	.	DP=34;VDB=0.0269;AF1=0.3099;AC1=2;DP4=5,4,1,4;MQ=20;FQ=10.2;PV4=0.3,8e-08,1,1	AT1G55480	ZKT	protein containing PDZ domain, a K-box domain, and a TPR region
SL2.40ch01	Intergenic	354336	.	CAAA	CAA	28.9	.	INDEL;DP=10;VDB=0.0114;AF1=1;AC1=6;DP4=1,0,0,8;MQ=20;FQ=-35.3;PV4=0.11,2.7e-05,1,0.24	--	--	--
SL2.40ch01	Solyc01g005530.2	354668	.	A	G	17.5	.	DP=30;VDB=0.0011;AF1=0.5488;AC1=3;DP4=20,1,1,8;MQ=20;FQ=20.8;PV4=1.3e-05,7.3e-25,1,1	AT3G13480	--	--
SL2.40ch01	Solyc01g005530.2	354799	.	A	G	162	.	DP=61;VDB=0.0154;AF1=0.5;AC1=3;DP4=8,13,5,29;MQ=20;FQ=133;PV4=0.059,0.031,1,1	AT3G13480	--	--
SL2.40ch01	Solyc01g005530.2	355364	.	CAAAAAA	CAAAAA	70.1	.	INDEL;DP=8;VDB=0.0215;AF1=1;AC1=6;DP4=0,0,6,2;MQ=20;FQ=-42.1	AT3G13480	--	--
SL2.40ch01	Solyc01g005530.2	355412	.	G	A	999	.	DP=194;VDB=0.0315;AF1=0.8678;AC1=5;DP4=2,0,53,64;MQ=20;FQ=-23;PV4=0.21,1,1,0.44	AT3G13480	--	--
SL2.40ch01	Solyc01g005530.2	355531	.	G	C	5.86	.	DP=41;VDB=0.0288;AF1=0.3895;AC1=2;DP4=3,28,1,9;MQ=20;FQ=7.44;PV4=1,1.4e-37,1,0.19	AT3G13480	--	--
SL2.40ch01	Solyc01g005530.2	355551	.	T	A	13.2	.	DP=26;VDB=0.0180;AF1=0.7822;AC1=5;DP4=0,1,1,3;MQ=20;FQ=-18.1;PV4=1,0.00012,1,1	AT3G13480	--	--
SL2.40ch01	Solyc01g005540.2	360355	.	A	G	331	.	DP=65;VDB=0.0186;AF1=1;AC1=6;DP4=1,0,11,20;MQ=20;FQ=-37.9;PV4=0.38,1,1,0.49	AT3G13490	OVA5	OVULE ABORTION 5
SL2.40ch01	Solyc01g005540.2	360425	.	C	T	182	.	DP=85;VDB=0.0301;AF1=1;AC1=6;DP4=0,1,24,0;MQ=20;FQ=-39.7;PV4=0.04,1,1,8e-09	AT3G13490	OVA5	OVULE ABORTION 5
SL2.40ch01	Solyc01g005540.2	360428	.	G	A	174	.	DP=85;VDB=0.0294;AF1=0.9214;AC1=5;DP4=1,1,25,0;MQ=20;FQ=-26.8;PV4=0.074,0.39,1,7.7e-07	AT3G13490	OVA5	OVULE ABORTION 5
SL2.40ch01	Solyc01g005540.2	361062	.	G	A	161	.	DP=89;VDB=0.0425;AF1=1;AC1=6;DP4=0,8,0,72;MQ=20;FQ=-35.6;PV4=1,0.31,1,0.11	AT3G13490	OVA5	OVULE ABORTION 5
SL2.40ch01	Solyc01g005540.2	361987	.	C	T	999	.	DP=108;VDB=0.0351;AF1=0.8331;AC1=5;DP4=5,6,23,55;MQ=20;FQ=20.1;PV4=0.31,1,1,0.27	AT3G13490	OVA5	OVULE ABORTION 5
SL2.40ch01	Solyc01g005540.2	362041	.	T	G	4.4	.	DP=3;VDB=0.0451;AF1=0.6706;AC1=4;DP4=0,1,0,2;MQ=20;FQ=-13.1;PV4=1,0,1,0.3	AT3G13490	OVA5	OVULE ABORTION 5
SL2.40ch01	Solyc01g005540.2	362360	.	C	A	30.2	.	DP=78;VDB=0.0174;AF1=0.2082;AC1=1;DP4=44,13,8,3;MQ=20;FQ=31.2;PV4=0.71,0.11,1,1	AT3G13490	OVA5	OVULE ABORTION 5
SL2.40ch01	Solyc01g005540.2	363166	.	T	C	999	.	DP=75;VDB=0.0468;AF1=1;AC1=6;DP4=0,0,58,4;MQ=20;FQ=-86.9	AT3G13490	OVA5	OVULE ABORTION 5
SL2.40ch01	Solyc01g005540.2	363855	.	A	G	999	.	DP=86;VDB=0.0268;AF1=0.6988;AC1=4;DP4=3,6,26,37;MQ=20;FQ=-5.82;PV4=0.73,1,1,0.45	AT3G13490	OVA5	OVULE ABORTION 5
SL2.40ch01	Solyc01g005540.2	363858	.	G	A	999	.	DP=85;VDB=0.0285;AF1=1;AC1=6;DP4=0,0,28,41;MQ=20;FQ=-64	AT3G13490	OVA5	OVULE ABORTION 5
SL2.40ch01	Solyc01g005540.2	365221	.	T	C	999	.	DP=68;VDB=0.0435;AF1=0.877;AC1=5;DP4=1,5,23,39;MQ=20;FQ=-24;PV4=0.41,0.38,1,0.034	AT3G13490	OVA5	OVULE ABORTION 5
SL2.40ch01	Solyc01g005540.2	366549	.	T	C	999	.	DP=47;VDB=0.0368;AF1=1;AC1=6;DP4=0,0,17,30;MQ=20;FQ=-52	AT3G13490	OVA5	OVULE ABORTION 5
SL2.40ch01	Solyc01g005540.2	368032	.	G	A	235	.	DP=70;VDB=0.0107;AF1=0.5552;AC1=3;DP4=25,9,21,14;MQ=20;FQ=238;PV4=0.31,0.041,1,1	AT3G13490	OVA5	OVULE ABORTION 5
SL2.40ch01	Solyc01g005540.2	368071	.	G	A	270	.	DP=79;VDB=0.0299;AF1=0.6667;AC1=4;DP4=27,8,23,21;MQ=20;FQ=275;PV4=0.034,1,1,1.1e-05	AT3G13490	OVA5	OVULE ABORTION 5
SL2.40ch01	Solyc01g005540.2	368085	.	T	C	999	.	DP=62;VDB=0.0364;AF1=1;AC1=6;DP4=1,0,12,27;MQ=20;FQ=-49;PV4=0.32,0.18,1,0.26	AT3G13490	OVA5	OVULE ABORTION 5
SL2.40ch01	Solyc01g005540.2	368092	.	C	T	32.3	.	DP=60;VDB=0.0132;AF1=0.3334;AC1=2;DP4=8,27,5,3;MQ=20;FQ=34;PV4=0.042,1,1,1	AT3G13490	OVA5	OVULE ABORTION 5
SL2.40ch01	Solyc01g005540.2	368797	.	T	A	999	.	DP=98;VDB=0.0462;AF1=1;AC1=6;DP4=1,0,30,41;MQ=20;FQ=-79.6;PV4=0.43,0.41,1,1	AT3G13490	OVA5	OVULE ABORTION 5
SL2.40ch01	Solyc01g005540.2	370154	.	T	C	165	.	DP=25;VDB=0.0157;AF1=1;AC1=6;DP4=0,2,0,21;MQ=20;FQ=-34.4;PV4=1,0.37,1,1	AT3G13490	OVA5	OVULE ABORTION 5
SL2.40ch01	Solyc01g005550.2	382483	.	AGGGG	AGGGGG	29	.	INDEL;DP=8;VDB=0.0098;AF1=1;AC1=6;DP4=0,0,3,1;MQ=20;FQ=-36	AT5G56530	--	--
SL2.40ch01	Solyc01g005550.2	382817	.	A	G	999	.	DP=149;VDB=0.0262;AF1=0.6105;AC1=4;DP4=12,16,13,54;MQ=20;FQ=101;PV4=0.023,1,1,0.48	AT5G56530	--	--
SL2.40ch01	Solyc01g005550.2	383039	.	G	A	184	.	DP=36;VDB=0.0475;AF1=1;AC1=6;DP4=0,0,16,18;MQ=20;FQ=-36.8	AT5G56530	--	--
SL2.40ch01	Solyc01g005550.2	383363	.	G	A	127	.	DP=203;VDB=0.0588;AF1=1;AC1=6;DP4=0,0,9,2;MQ=20;FQ=-38.4	AT5G56530	--	--
SL2.40ch01	Solyc01g005550.2	383698	.	T	A	165	.	DP=86;VDB=0.0469;AF1=1;AC1=6;DP4=0,0,0,28;MQ=20;FQ=-39.7	AT5G56530	--	--
SL2.40ch01	Solyc01g005550.2	383939	.	C	T	999	.	DP=108;VDB=0.0082;AF1=0.67;AC1=4;DP4=6,18,24,55;MQ=20;FQ=76.2;PV4=0.8,1,1,1	AT5G56530	--	--
SL2.40ch01	Solyc01g005550.2	384135	.	T	C	999	.	DP=208;VDB=0.0453;AF1=0.6667;AC1=4;DP4=31,5,43,25;MQ=20;FQ=119;PV4=0.022,1,1,0.014	AT5G56530	--	--
SL2.40ch01	Solyc01g005550.2	385021	.	TAAAAAAAA	TAAAAAAA	999	.	INDEL;DP=89;VDB=0.0081;AF1=1;AC1=6;DP4=2,4,15,67;MQ=20;FQ=-62.5;PV4=0.33,0.022,1,0.0053	AT5G56530	--	--
SL2.40ch01	Solyc01g005550.2	385052	.	C	G	15.4	.	DP=26;VDB=0.0101;AF1=0.2095;AC1=1;DP4=2,4,1,4;MQ=20;FQ=16.4;PV4=1,6.1e-06,1,1	AT5G56530	--	--
SL2.40ch01	Solyc01g005550.2	385080	.	TCCCC	TCCCCCC	96.5	.	INDEL;DP=34;VDB=0.0237;AF1=0.6297;AC1=4;DP4=1,4,9,2;MQ=20;FQ=8.45;PV4=0.036,1,1,1	AT5G56530	--	--
SL2.40ch01	Solyc01g005550.2	385217	.	CTTTTTTTTTT	CTTTTTTTTTTT	77.3	.	INDEL;DP=65;VDB=0.0445;AF1=0.7598;AC1=4;DP4=6,3,13,23;MQ=20;FQ=-13.6;PV4=0.14,1,1,1	AT5G56530	--	--
SL2.40ch01	Solyc01g005550.2	385242	.	GAT	GATAT	17.5	.	INDEL;DP=44;VDB=0.0126;AF1=0.3257;AC1=2;DP4=6,24,2,7;MQ=20;FQ=19.1;PV4=1,1,1,0.23	AT5G56530	--	--
SL2.40ch01	Solyc01g005560.2	394489	.	G	A	30.3	.	DP=570;VDB=0.0380;AF1=0.3332;AC1=2;DP4=320,2,118,0;MQ=20;FQ=32.1;PV4=1,1,1,6.4e-12	AT1G65930	cICDH	cytosolic NADP+-dependent isocitrate dehydrogenase
SL2.40ch01	Solyc01g005560.2	394512	.	T	C	4.93	.	DP=807;VDB=0.0008;AF1=0.1666;AC1=1;DP4=670,2,135,0;MQ=20;FQ=5.48;PV4=1,1,1,7.2e-09	AT1G65930	cICDH	cytosolic NADP+-dependent isocitrate dehydrogenase
SL2.40ch01	Solyc01g005560.2	396106	.	T	C	6.02	.	DP=11;VDB=0.0314;AF1=1;AC1=6;DP4=0,0,2,0;MQ=20;FQ=-27.5	AT1G65930	cICDH	cytosolic NADP+-dependent isocitrate dehydrogenase
SL2.40ch01	Solyc01g005560.2	396293	.	C	T	999	.	DP=1436;VDB=0.0368;AF1=1;AC1=6;DP4=2,0,804,435;MQ=20;FQ=-288;PV4=0.54,1,1,1	AT1G65930	cICDH	cytosolic NADP+-dependent isocitrate dehydrogenase
SL2.40ch01	Solyc01g005560.2	396363	.	A	G	138	.	DP=1850;VDB=0.0368;AF1=0.5378;AC1=3;DP4=176,449,2,758;MQ=20;FQ=142;PV4=1.4e-64,1,1,1	AT1G65930	cICDH	cytosolic NADP+-dependent isocitrate dehydrogenase
SL2.40ch01	Solyc01g005560.2	396793	.	A	C	999	.	DP=1031;VDB=0.0447;AF1=1;AC1=6;DP4=1,0,723,230;MQ=20;FQ=-288;PV4=1,1,1,1	AT1G65930	cICDH	cytosolic NADP+-dependent isocitrate dehydrogenase
SL2.40ch01	Solyc01g005560.2	397002	.	A	G	47.3	.	DP=798;VDB=0.0400;AF1=0.1675;AC1=1;DP4=359,220,185,34;MQ=20;FQ=48.1;PV4=3.3e-10,1,1,0.42	AT1G65930	cICDH	cytosolic NADP+-dependent isocitrate dehydrogenase
SL2.40ch01	Solyc01g005560.2	397566	.	T	G	318	.	DP=1035;VDB=0.0479;AF1=0.6667;AC1=4;DP4=269,30,420,52;MQ=20;FQ=149;PV4=0.72,1,1,1	AT1G65930	cICDH	cytosolic NADP+-dependent isocitrate dehydrogenase
SL2.40ch01	Solyc01g005560.2	397662	.	C	G	5.52	.	DP=2;VDB=0.0087;AF1=1;AC1=6;DP4=0,0,2,0;MQ=20;FQ=-28.9	AT1G65930	cICDH	cytosolic NADP+-dependent isocitrate dehydrogenase
SL2.40ch01	Solyc01g005560.2	397790	.	A	G	14.9	.	DP=19;VDB=0.0095;AF1=0.4209;AC1=2;DP4=2,2,5,2;MQ=20;FQ=15;PV4=0.58,7.8e-14,1,1	AT1G65930	cICDH	cytosolic NADP+-dependent isocitrate dehydrogenase
SL2.40ch01	Solyc01g005560.2	397864	.	C	T	999	.	DP=1142;VDB=0.0355;AF1=1;AC1=6;DP4=0,3,125,1014;MQ=20;FQ=-288;PV4=1,0.4,1,1	AT1G65930	cICDH	cytosolic NADP+-dependent isocitrate dehydrogenase
SL2.40ch01	Solyc01g005560.2	397993	.	T	G	999	.	DP=2186;VDB=0.0155;AF1=0.6666;AC1=4;DP4=179,668,146,803;MQ=20;FQ=999;PV4=0.0017,1,1,1	AT1G65930	cICDH	cytosolic NADP+-dependent isocitrate dehydrogenase
SL2.40ch01	Solyc01g005560.2	398044	.	T	C,A	999	.	DP=700;VDB=0.0157;AF1=1;AC1=6;DP4=0,3,70,314;MQ=20;FQ=-251;PV4=1,0.18,1,1	AT1G65930	cICDH	cytosolic NADP+-dependent isocitrate dehydrogenase
SL2.40ch01	Solyc01g005560.2	398050	.	T	G,C	999	.	DP=232;VDB=0.0411;AF1=1;AC1=6;DP4=0,0,55,49;MQ=20;FQ=-82	AT1G65930	cICDH	cytosolic NADP+-dependent isocitrate dehydrogenase
SL2.40ch01	Solyc01g005560.2	398429	.	G	A	42.2	.	DP=5;VDB=0.0100;AF1=1;AC1=6;DP4=0,0,3,2;MQ=20;FQ=-33.2	AT1G65930	cICDH	cytosolic NADP+-dependent isocitrate dehydrogenase
SL2.40ch01	Solyc01g005560.2	398529	.	A	T	102	.	DP=861;VDB=0.0148;AF1=0.2558;AC1=2;DP4=173,121,36,40;MQ=20;FQ=104;PV4=0.091,8.1e-07,1,9.1e-21	AT1G65930	cICDH	cytosolic NADP+-dependent isocitrate dehydrogenase
SL2.40ch01	Solyc01g005560.2	398578	.	C	T	47.2	.	DP=1235;VDB=0.0319;AF1=0.1667;AC1=1;DP4=554,297,167,69;MQ=20;FQ=48;PV4=0.12,1,1,1	AT1G65930	cICDH	cytosolic NADP+-dependent isocitrate dehydrogenase
SL2.40ch01	Solyc01g005560.2	398719	.	C	A	999	.	DP=1593;VDB=0.0390;AF1=1;AC1=6;DP4=0,0,555,307;MQ=20;FQ=-288	AT1G65930	cICDH	cytosolic NADP+-dependent isocitrate dehydrogenase
SL2.40ch01	Solyc01g005560.2	399099	.	TCC	TC	999	.	INDEL;DP=507;VDB=0.0482;AF1=0.6667;AC1=4;DP4=51,127,80,206;MQ=20;FQ=999;PV4=0.92,3.8e-17,1,0.34	AT1G65930	cICDH	cytosolic NADP+-dependent isocitrate dehydrogenase
SL2.40ch01	Solyc01g005570.2	400879	.	TAAAAAAA	TAAAAAA	8.03	.	INDEL;DP=13;VDB=0.0179;AF1=0.5971;AC1=4;DP4=0,4,2,4;MQ=20;FQ=-14.9;PV4=0.47,0.012,1,1	AT1G55340	--	--
SL2.40ch01	Solyc01g005570.2	401009	.	A	G	35.2	.	DP=5;VDB=0.0376;AF1=1;AC1=6;DP4=0,0,3,2;MQ=20;FQ=-33.2	AT1G55340	--	--
SL2.40ch01	Solyc01g005570.2	401458	.	T	C	999	.	DP=507;VDB=0.0439;AF1=1;AC1=6;DP4=2,1,385,119;MQ=20;FQ=-243;PV4=0.56,1,1,1	AT1G55340	--	--
SL2.40ch01	Solyc01g005570.2	401520	.	A	G	999	.	DP=454;VDB=0.0127;AF1=0.6667;AC1=4;DP4=82,59,159,154;MQ=20;FQ=999;PV4=0.16,1,1,1	AT1G55340	--	--
SL2.40ch01	Solyc01g005570.2	401665	.	A	G	19.2	.	DP=256;VDB=0.0070;AF1=0.3428;AC1=2;DP4=13,73,0,41;MQ=20;FQ=21;PV4=0.0092,1,1,5.4e-05	AT1G55340	--	--
SL2.40ch01	Solyc01g005570.2	401686	.	C	T	50.1	.	DP=239;VDB=0.0418;AF1=1;AC1=6;DP4=0,0,0,5;MQ=20;FQ=-31.4	AT1G55340	--	--
SL2.40ch01	Solyc01g005570.2	401817	.	G	T	13.4	.	DP=366;VDB=0.0034;AF1=0.1667;AC1=1;DP4=174,7,62,3;MQ=20;FQ=14.2;PV4=0.73,1.7e-129,1,0.025	AT1G55340	--	--
SL2.40ch01	Intergenic	403094	.	C	T	999	.	DP=138;VDB=0.0061;AF1=1;AC1=6;DP4=0,0,79,59;MQ=20;FQ=-121	--	--	--
SL2.40ch01	Intergenic	403293	.	ATT	AT	999	.	INDEL;DP=71;VDB=0.0183;AF1=1;AC1=6;DP4=0,0,14,57;MQ=20;FQ=-106	--	--	--
SL2.40ch01	Solyc01g005580.2	407233	.	T	C	999	.	DP=947;VDB=0.0436;AF1=1;AC1=6;DP4=18,1,322,14;MQ=20;FQ=-93.6;PV4=0.57,1,1,1	AT1G55340	--	--
SL2.40ch01	Solyc01g005580.2	407595	.	A	G	236	.	DP=1377;VDB=0.0357;AF1=0.5002;AC1=3;DP4=425,353,316,275;MQ=20;FQ=239;PV4=0.7,1,1,0.12	AT1G55340	--	--
SL2.40ch01	Solyc01g005580.2	407753	.	C	T	121	.	DP=822;VDB=0.0470;AF1=0.33;AC1=2;DP4=70,408,43,166;MQ=20;FQ=123;PV4=0.058,1,1,1	AT1G55340	--	--
SL2.40ch01	Solyc01g005580.2	407977	.	C	T	999	.	DP=161;VDB=0.0026;AF1=0.6419;AC1=4;DP4=4,34,13,68;MQ=20;FQ=90.9;PV4=0.58,0.13,1,1	AT1G55340	--	--
SL2.40ch01	Solyc01g005580.2	407990	.	G	C	999	.	DP=193;VDB=0.0017;AF1=0.6667;AC1=4;DP4=12,45,19,109;MQ=20;FQ=154;PV4=0.3,0.018,1,1	AT1G55340	--	--
SL2.40ch01	Solyc01g005580.2	408063	.	C	T	126	.	DP=29;VDB=0.0081;AF1=0.6655;AC1=4;DP4=3,6,13,6;MQ=20;FQ=60.1;PV4=0.11,4.2e-28,1,0.0028	AT1G55340	--	--
SL2.40ch01	Solyc01g005580.2	408842	.	A	G	14.4	.	DP=555;VDB=0.0397;AF1=0.1667;AC1=1;DP4=264,162,79,50;MQ=20;FQ=15.2;PV4=0.92,0.42,1,1	AT1G55340	--	--
SL2.40ch01	Solyc01g005590.2	417010	.	C	T	17.3	.	DP=831;VDB=0.0319;AF1=0.1668;AC1=1;DP4=442,6,213,1;MQ=20;FQ=18.1;PV4=0.44,0,1,0.017	--	--	--
SL2.40ch01	Solyc01g005600.2	420243	.	CAA	CA	142	.	INDEL;DP=11;VDB=0.0057;AF1=1;AC1=6;DP4=0,0,6,5;MQ=20;FQ=-45.4	AT3G03860	ATAPRL5	APR-like 5
SL2.40ch01	Solyc01g005600.2	420377	.	TAA	TA	999	.	INDEL;DP=205;VDB=0.0405;AF1=1;AC1=6;DP4=0,0,148,54;MQ=20;FQ=-159	AT3G03860	ATAPRL5	APR-like 5
SL2.40ch01	Solyc01g005600.2	420536	.	T	C	91.5	.	DP=114;VDB=0.0315;AF1=0.3416;AC1=2;DP4=13,59,11,30;MQ=20;FQ=93.3;PV4=0.34,3.1e-95,1,1	AT3G03860	ATAPRL5	APR-like 5
SL2.40ch01	Solyc01g005600.2	420607	.	T	C	228	.	DP=219;VDB=0.0256;AF1=0.6667;AC1=4;DP4=37,28,117,24;MQ=20;FQ=233;PV4=0.00012,1.6e-156,1,1	AT3G03860	ATAPRL5	APR-like 5
SL2.40ch01	Solyc01g005600.2	420949	.	G	A	169	.	DP=72;VDB=0.0373;AF1=0.905;AC1=5;DP4=2,0,38,0;MQ=20;FQ=-26;PV4=1,0.33,1,1	AT3G03860	ATAPRL5	APR-like 5
SL2.40ch01	Solyc01g005600.2	420973	.	T	C	79.3	.	DP=127;VDB=0.0130;AF1=0.3336;AC1=2;DP4=32,58,9,24;MQ=20;FQ=81;PV4=0.52,1,1,0.22	AT3G03860	ATAPRL5	APR-like 5
SL2.40ch01	Solyc01g005600.2	421033	.	TAAAA	TAAA	18.8	.	INDEL;DP=3;VDB=0.0270;AF1=1;AC1=6;DP4=0,0,2,1;MQ=20;FQ=-37.4	AT3G03860	ATAPRL5	APR-like 5
SL2.40ch01	Solyc01g005600.2	421890	.	G	C	17.1	.	DP=14;VDB=0.0272;AF1=1;AC1=6;DP4=0,0,0,3;MQ=20;FQ=-28.1	AT3G03860	ATAPRL5	APR-like 5
SL2.40ch01	Solyc01g005600.2	421894	.	A	G	17.1	.	DP=14;VDB=0.0292;AF1=1;AC1=6;DP4=0,0,0,3;MQ=20;FQ=-28.1	AT3G03860	ATAPRL5	APR-like 5
SL2.40ch01	Solyc01g005600.2	423149	.	C	A	999	.	DP=87;VDB=0.0442;AF1=1;AC1=6;DP4=0,0,5,79;MQ=20;FQ=-70	AT3G03860	ATAPRL5	APR-like 5
SL2.40ch01	Solyc01g005600.2	423216	.	A	G	181	.	DP=75;VDB=0.0460;AF1=1;AC1=6;DP4=0,0,2,13;MQ=20;FQ=-42.6	AT3G03860	ATAPRL5	APR-like 5
SL2.40ch01	Solyc01g005600.2	423276	.	T	G	19.4	.	DP=102;VDB=0.0149;AF1=0.172;AC1=1;DP4=16,65,12,8;MQ=20;FQ=20.2;PV4=0.00071,7.1e-15,1,1	AT3G03860	ATAPRL5	APR-like 5
SL2.40ch01	Solyc01g005600.2	423282	.	T	A	25	.	DP=106;VDB=0.0127;AF1=0.3022;AC1=2;DP4=14,53,12,8;MQ=20;FQ=26.5;PV4=0.0017,3e-14,1,1	AT3G03860	ATAPRL5	APR-like 5
SL2.40ch01	Solyc01g005600.2	425893	.	A	G	11.4	.	DP=5;VDB=0.0496;AF1=0.5441;AC1=3;DP4=1,1,3,0;MQ=20;FQ=-3.94;PV4=0.4,0.0052,1,1	AT3G03860	ATAPRL5	APR-like 5
SL2.40ch01	Solyc01g005600.2	425981	.	G	A	999	.	DP=78;VDB=0.0437;AF1=0.6664;AC1=4;DP4=17,7,30,20;MQ=20;FQ=96;PV4=0.44,0.063,1,0.46	AT3G03860	ATAPRL5	APR-like 5
SL2.40ch01	Solyc01g005600.2	426087	.	C	T	214	.	DP=70;VDB=0.0292;AF1=0.666;AC1=4;DP4=3,21,7,33;MQ=20;FQ=114;PV4=0.73,1.3e-65,1,0.43	AT3G03860	ATAPRL5	APR-like 5
SL2.40ch01	Solyc01g005600.2	426201	.	ACC	AC	39.9	.	INDEL;DP=9;VDB=0.0241;AF1=0.6512;AC1=4;DP4=1,2,0,6;MQ=20;FQ=-3.81;PV4=0.33,1,1,1	AT3G03860	ATAPRL5	APR-like 5
SL2.40ch01	Solyc01g005620.2	430655	.	G	C	27.5	.	DP=5;VDB=0.0470;AF1=1;AC1=6;DP4=0,0,0,4;MQ=20;FQ=-28.5	AT5G19760	--	--
SL2.40ch01	Solyc01g005620.2	430692	.	ATT	ATTT	107	.	INDEL;DP=9;VDB=0.0261;AF1=1;AC1=6;DP4=0,0,8,1;MQ=20;FQ=-44.8	AT5G19760	--	--
SL2.40ch01	Solyc01g005620.2	430932	.	T	A	181	.	DP=771;VDB=0.0457;AF1=1;AC1=6;DP4=48,4,388,1;MQ=20;FQ=-77.2;PV4=0.00079,1,1,0.068	AT5G19760	--	--
SL2.40ch01	Solyc01g005620.2	430968	.	T	C	999	.	DP=2424;VDB=0.0200;AF1=1;AC1=6;DP4=5,1,1164,660;MQ=20;FQ=-288;PV4=0.43,1,1,1	AT5G19760	--	--
SL2.40ch01	Solyc01g005620.2	431134	.	G	A	999	.	DP=1936;VDB=0.0235;AF1=1;AC1=6;DP4=5,1,1163,266;MQ=20;FQ=-286;PV4=1,1,1,0.35	AT5G19760	--	--
SL2.40ch01	Solyc01g005620.2	431154	.	T	C	999	.	DP=832;VDB=0.0435;AF1=1;AC1=6;DP4=1,1,33,44;MQ=20;FQ=-66;PV4=1,1,1,1	AT5G19760	--	--
SL2.40ch01	Solyc01g005620.2	431245	.	G	A	999	.	DP=3284;VDB=0.0378;AF1=0.5;G3=9.158e-22,1,5.556e-16;HWE=0.0414;AC1=3;DP4=632,630,1207,431;MQ=20;FQ=999;PV4=4.7e-39,1.5e-50,1,1.7e-07	AT5G19760	--	--
SL2.40ch01	Solyc01g005620.2	431312	.	C	T	166	.	DP=22;VDB=0.0051;AF1=1;AC1=6;DP4=0,1,13,5;MQ=20;FQ=-40;PV4=0.32,2.6e-09,1,1	AT5G19760	--	--
SL2.40ch01	Solyc01g005620.2	432073	.	G	A	999	.	DP=721;VDB=0.0388;AF1=1;AC1=6;DP4=41,57,254,364;MQ=20;FQ=-145;PV4=0.91,2.5e-12,1,1	AT5G19760	--	--
SL2.40ch01	Solyc01g005620.2	432229	.	G	A	999	.	DP=836;VDB=0.0401;AF1=1;AC1=6;DP4=0,7,121,658;MQ=20;FQ=-268;PV4=0.6,2.4e-125,1,0.23	AT5G19760	--	--
SL2.40ch01	Solyc01g005620.2	432295	.	A	G	999	.	DP=355;VDB=0.0019;AF1=0.6667;AC1=4;DP4=37,32,160,96;MQ=20;FQ=97;PV4=0.21,1.3e-135,1,1	AT5G19760	--	--
SL2.40ch01	Solyc01g005620.2	432343	.	T	C	50.2	.	DP=21;VDB=0.0049;AF1=0.5458;AC1=3;DP4=7,3,8,0;MQ=20;FQ=53.6;PV4=0.22,1,1,1	AT5G19760	--	--
SL2.40ch01	Solyc01g005620.2	432349	.	T	C	237	.	DP=64;VDB=0.0104;AF1=1;AC1=6;DP4=0,0,59,0;MQ=20;FQ=-86.6	AT5G19760	--	--
SL2.40ch01	Solyc01g005620.2	432379	.	A	G	999	.	DP=412;VDB=0.0026;AF1=0.5;G3=4.763e-26,1,9.046e-18;HWE=0.0414;AC1=3;DP4=82,56,147,86;MQ=20;FQ=250;PV4=0.51,1,1,1	AT5G19760	--	--
SL2.40ch01	Solyc01g005620.2	433536	.	T	C	6.02	.	DP=2;VDB=0.0127;AF1=1;AC1=6;DP4=0,0,2,0;MQ=20;FQ=-27.5	AT5G19760	--	--
SL2.40ch01	Solyc01g005620.2	433994	.	T	C	16.6	.	DP=4;VDB=0.0418;AF1=1;AC1=6;DP4=0,0,0,4;MQ=20;FQ=-28.5	AT5G19760	--	--
SL2.40ch01	Solyc01g005620.2	434312	.	C	T	999	.	DP=520;VDB=0.0422;AF1=1;AC1=6;DP4=11,52,113,323;MQ=20;FQ=-113;PV4=0.16,1,1,1	AT5G19760	--	--
SL2.40ch01	Solyc01g005620.2	434554	.	C	G	4.99	.	DP=3;VDB=0.0222;AF1=1;AC1=6;DP4=0,0,0,3;MQ=20;FQ=-29.8	AT5G19760	--	--
SL2.40ch01	Solyc01g005620.2	434849	.	C	T	999	.	DP=287;VDB=0.0118;AF1=1;AC1=6;DP4=0,0,159,127;MQ=20;FQ=-227	AT5G19760	--	--
SL2.40ch01	Solyc01g005620.2	434859	.	A	T	149	.	DP=127;VDB=0.0007;AF1=0.6625;AC1=4;DP4=11,27,5,20;MQ=20;FQ=154;PV4=0.56,1,1,1.8e-10	AT5G19760	--	--
SL2.40ch01	Intergenic	441099	.	AT	A	54.3	.	INDEL;DP=7;VDB=0.0078;AF1=0.7582;AC1=5;DP4=1,0,4,2;MQ=20;FQ=-25;PV4=1,0,1,1	--	--	--
SL2.40ch01	Solyc01g005640.2	446953	.	G	A	7.84	.	DP=4;VDB=0.0184;AF1=1;AC1=6;DP4=0,0,2,0;MQ=20;FQ=-28.9	AT3G10250	--	--
SL2.40ch01	Solyc01g005640.2	449698	.	T	A	6.02	.	DP=19;VDB=0.0295;AF1=1;AC1=6;DP4=0,0,2,0;MQ=20;FQ=-27.5	AT3G10250	--	--
SL2.40ch01	Solyc01g005640.2	449714	.	C	T	6.02	.	DP=35;VDB=0.0328;AF1=1;AC1=6;DP4=0,0,2,0;MQ=20;FQ=-27.5	AT3G10250	--	--
SL2.40ch01	Solyc01g005640.2	449825	.	C	T	999	.	DP=95;VDB=0.0439;AF1=0.3333;AC1=2;DP4=0,58,25,12;MQ=20;FQ=168;PV4=3.3e-14,4e-10,1,0.23	AT3G10250	--	--
SL2.40ch01	Solyc01g005640.2	450049	.	T	C	12.8	.	DP=4;VDB=0.0475;AF1=1;AC1=6;DP4=0,0,4,0;MQ=20;FQ=-28.5	AT3G10250	--	--
SL2.40ch01	Solyc01g005640.2	450409	.	G	A	999	.	DP=57;VDB=0.0168;AF1=1;AC1=6;DP4=0,0,13,39;MQ=20;FQ=-60.9	AT3G10250	--	--
SL2.40ch01	Solyc01g005640.2	453075	.	A	G	28.8	.	DP=4;VDB=0.0265;AF1=1;AC1=6;DP4=0,0,3,1;MQ=20;FQ=-30.4	AT3G10250	--	--
SL2.40ch01	Solyc01g005640.2	453258	.	G	A	17	.	DP=14;VDB=0.0193;AF1=0.4863;G3=2.761e-07,1,1.104e-20;HWE=0.0457;AC1=3;DP4=4,5,4,1;MQ=20;FQ=19.8;PV4=0.3,5.1e-07,1,1	AT3G10250	--	--
SL2.40ch01	Solyc01g005640.2	453327	.	A	G	80.3	.	DP=26;VDB=0.0261;AF1=0.4993;G3=1.274e-08,1,1.584e-14;HWE=0.0416;AC1=3;DP4=9,4,9,2;MQ=20;FQ=83.3;PV4=0.65,1.5e-15,1,1	AT3G10250	--	--
SL2.40ch01	Solyc01g005640.2	453333	.	C	T	237	.	DP=28;VDB=0.0335;AF1=1;AC1=6;DP4=0,0,19,3;MQ=20;FQ=-48.2	AT3G10250	--	--
SL2.40ch01	Solyc01g005640.2	453587	.	C	G	45.5	.	DP=5;VDB=0.0307;AF1=1;AC1=6;DP4=0,0,5,0;MQ=20;FQ=-30.7	AT3G10250	--	--
SL2.40ch01	Solyc01g005640.2	453792	.	C	G	66.8	.	DP=24;VDB=0.0415;AF1=0.4904;AC1=3;DP4=10,2,9,0;MQ=20;FQ=69.4;PV4=0.49,1,1,1	AT3G10250	--	--
SL2.40ch01	Solyc01g005640.2	454319	.	CAAAA	CAAA	225	.	INDEL;DP=28;VDB=0.0290;AF1=0.7531;AC1=4;DP4=0,4,17,7;MQ=20;FQ=-21.9;PV4=0.016,0.0081,1,1	AT3G10250	--	--
SL2.40ch01	Solyc01g005640.2	454350	.	A	G	125	.	DP=11;VDB=0.0176;AF1=1;AC1=6;DP4=0,0,6,3;MQ=20;FQ=-37.9	AT3G10250	--	--
SL2.40ch01	Solyc01g005670.2	466899	.	T	A	4.12	.	DP=5;VDB=0.0105;AF1=0.5049;AC1=3;DP4=0,2,1,2;MQ=20;FQ=-7.19;PV4=1,2.7e-06,1,0.25	AT4G10800	--	--
SL2.40ch01	Solyc01g005670.2	467193	.	T	A	7.65	.	DP=12;VDB=0.0172;AF1=0.759;AC1=5;DP4=0,1,0,3;MQ=20;FQ=-17.5;PV4=1,0.029,1,1	AT4G10800	--	--
SL2.40ch01	Solyc01g005670.2	467271	.	GA	GAA	9.9	.	INDEL;DP=3;VDB=0.0263;AF1=1;AC1=6;DP4=0,0,0,3;MQ=20;FQ=-35.7	AT4G10800	--	--
SL2.40ch01	Solyc01g005680.2	476334	.	G	A	58.5	.	DP=35;VDB=0.0232;AF1=1;AC1=6;DP4=0,0,3,2;MQ=20;FQ=-30.7	AT5G11950	LOG8	LONELY GUY 8
SL2.40ch01	Solyc01g005680.2	476391	.	C	T	52.5	.	DP=46;VDB=0.0387;AF1=0.4999;G3=1.771e-08,1,1.51e-08;HWE=0.0434;AC1=3;DP4=10,18,3,9;MQ=20;FQ=55.5;PV4=0.72,1,1,1	AT5G11950	LOG8	LONELY GUY 8
SL2.40ch01	Solyc01g005680.2	477010	.	C	T	53.7	.	DP=50;VDB=0.0233;AF1=0.4923;G3=2.075e-08,1,2.026e-14;HWE=0.0441;AC1=3;DP4=17,15,9,4;MQ=20;FQ=56.6;PV4=0.51,0.48,1,1	AT5G11950	LOG8	LONELY GUY 8
SL2.40ch01	Solyc01g005680.2	477012	.	A	G	53.7	.	DP=50;VDB=0.0233;AF1=0.4923;G3=2.075e-08,1,2.026e-14;HWE=0.0441;AC1=3;DP4=17,15,9,4;MQ=20;FQ=56.6;PV4=0.51,1,1,1	AT5G11950	LOG8	LONELY GUY 8
SL2.40ch01	Solyc01g005680.2	477124	.	A	G	5.24	.	DP=12;VDB=0.0056;AF1=0.3891;AC1=2;DP4=8,0,4,0;MQ=20;FQ=6.79;PV4=1,0.01,1,0.37	AT5G11950	LOG8	LONELY GUY 8
SL2.40ch01	Solyc01g005690.2	478577	.	G	A	22.3	.	DP=193;VDB=0.0417;AF1=0.1669;AC1=1;DP4=103,41,24,18;MQ=20;FQ=23.1;PV4=0.091,3.3e-67,1,1	AT4G08810	SUB1
SL2.40ch01	Solyc01g005690.2	478583	.	T	C	999	.	DP=282;VDB=0.0489;AF1=1;AC1=6;DP4=1,0,193,55;MQ=20;FQ=-133;PV4=1,9e-52,1,0.16	AT4G08810	SUB1
SL2.40ch01	Solyc01g005690.2	479027	.	G	A	999	.	DP=115;VDB=0.0565;AF1=1;AC1=6;DP4=0,0,44,46;MQ=20;FQ=-82	AT4G08810	SUB1
SL2.40ch01	Solyc01g005690.2	479573	.	A	G	29.4	.	DP=85;VDB=0.0356;AF1=0.2535;AC1=2;DP4=9,46,2,23;MQ=20;FQ=30.6;PV4=0.49,3e-43,1,1	AT4G08810	SUB1
SL2.40ch01	Solyc01g005700.2	480944	.	G	C	130	.	DP=11;VDB=0.0084;AF1=1;AC1=6;DP4=0,0,8,3;MQ=20;FQ=-38.4	AT1G64255	--	--
SL2.40ch01	Solyc01g005700.2	481023	.	CAAA	CAAAA	127	.	INDEL;DP=13;VDB=0.0234;AF1=1;AC1=6;DP4=0,0,10,2;MQ=20;FQ=-40.8	AT1G64255	--	--
SL2.40ch01	Solyc01g005700.2	481113	.	T	A	12.7	.	DP=7;VDB=0.0258;AF1=0.7364;AC1=5;DP4=0,1,0,4;MQ=20;FQ=-19.6;PV4=1,2.4e-05,1,1	AT1G64255	--	--
SL2.40ch01	Solyc01g005700.2	481271	.	T	C	27.8	.	DP=36;VDB=0.0293;AF1=1;AC1=6;DP4=0,0,4,0;MQ=20;FQ=-30.4	AT1G64255	--	--
SL2.40ch01	Solyc01g005700.2	481364	.	C	G	49.9	.	DP=24;VDB=0.0447;AF1=0.5059;G3=9.356e-09,1,2.127e-07;HWE=0.0477;AC1=3;DP4=6,1,9,4;MQ=20;FQ=35;PV4=0.61,2.6e-12,1,0.46	AT1G64255	--	--
SL2.40ch01	Solyc01g005700.2	481922	.	A	T	41.2	.	DP=38;VDB=0.0224;AF1=1;AC1=6;DP4=0,0,4,1;MQ=20;FQ=-33.2	AT1G64255	--	--
SL2.40ch01	Solyc01g005700.2	482103	.	A	G	196	.	DP=44;VDB=0.0339;AF1=1;AC1=6;DP4=0,0,7,11;MQ=20;FQ=-44.7	AT1G64255	--	--
SL2.40ch01	Solyc01g005700.2	482660	.	T	C	91.6	.	DP=12;VDB=0.0082;AF1=1;AC1=6;DP4=0,0,0,12;MQ=20;FQ=-40.4	AT1G64255	--	--
SL2.40ch01	Solyc01g005700.2	482973	.	A	G	142	.	DP=20;VDB=0.0242;AF1=1;AC1=6;DP4=0,0,14,0;MQ=20;FQ=-38.8	AT1G64255	--	--
SL2.40ch01	Intergenic	483486	.	G	C	24.5	.	DP=4;VDB=0.0196;AF1=1;AC1=6;DP4=0,0,0,4;MQ=20;FQ=-28.5	--	--	--
SL2.40ch01	Solyc01g005710.2	486783	.	T	C	65.7	.	DP=11;VDB=0.0057;AF1=1;AC1=6;DP4=0,0,9,1;MQ=20;FQ=-32.1	AT3G11080	RLP35	receptor like protein 35
SL2.40ch01	Solyc01g005720.2	487242	.	C	G	75	.	DP=9;VDB=0.0442;AF1=1;AC1=6;DP4=0,0,1,8;MQ=20;FQ=-28.9	AT3G05650	RLP32	receptor like protein 32
SL2.40ch01	Solyc01g005720.2	487839	.	A	C	17.3	.	DP=3;VDB=0.0389;AF1=1;AC1=6;DP4=0,0,3,0;MQ=20;FQ=-29.8	AT3G05650	RLP32	receptor like protein 32
SL2.40ch01	Solyc01g005720.2	488021	.	A	T	122	.	DP=14;VDB=0.0411;AF1=1;AC1=6;DP4=0,0,4,5;MQ=20;FQ=-34.7	AT3G05650	RLP32	receptor like protein 32
SL2.40ch01	Solyc01g005720.2	488026	.	A	T	97.1	.	DP=17;VDB=0.0335;AF1=0.7978;AC1=5;DP4=4,1,4,5;MQ=20;FQ=28.1;PV4=0.3,1,1,1	AT3G05650	RLP32	receptor like protein 32
SL2.40ch01	Solyc01g005720.2	488169	.	T	C	47.4	.	DP=7;VDB=0.0327;AF1=1;AC1=6;DP4=0,0,5,2;MQ=20;FQ=-35.5	AT3G05650	RLP32	receptor like protein 32
SL2.40ch01	Solyc01g005720.2	488586	.	C	T	3.64	.	DP=7;VDB=0.0459;AF1=0.5205;AC1=3;DP4=0,1,1,1;MQ=20;FQ=-15.9;PV4=1,1,1,1	AT3G05650	RLP32	receptor like protein 32
SL2.40ch01	Solyc01g005720.2	489185	.	C	A	65.3	.	DP=252;VDB=0.0230;AF1=0.3341;AC1=2;DP4=71,19,14,4;MQ=20;FQ=67.1;PV4=1,1,1,1	AT3G05650	RLP32	receptor like protein 32
SL2.40ch01	Solyc01g005720.2	489250	.	C	T	36.3	.	DP=372;VDB=0.0020;AF1=0.3332;AC1=2;DP4=121,219,14,18;MQ=20;FQ=38;PV4=0.44,5e-53,1,1	AT3G05650	RLP32	receptor like protein 32
SL2.40ch01	Solyc01g005720.2	489338	.	T	C	176	.	DP=56;VDB=0.0172;AF1=1;AC1=6;DP4=3,0,44,2;MQ=20;FQ=-48;PV4=1,4.1e-36,1,0.3	AT3G05650	RLP32	receptor like protein 32
SL2.40ch01	Intergenic	489489	.	T	G	14.2	.	DP=25;VDB=0.0428;AF1=0.5;AC1=3;DP4=8,5,6,1;MQ=20;FQ=17.1;PV4=0.35,0.0077,1,1	--	--	--
SL2.40ch01	Intergenic	489631	.	A	G	57	.	DP=16;VDB=0.0291;AF1=1;AC1=6;DP4=0,0,11,0;MQ=20;FQ=-28.9	--	--	--
SL2.40ch01	Solyc01g005730.2	491981	.	C	G	52.9	.	DP=7;VDB=0.0295;AF1=1;AC1=6;DP4=0,0,3,3;MQ=20;FQ=-33.9	AT3G05650	RLP32	receptor like protein 32
SL2.40ch01	Solyc01g005730.2	492986	.	G	A	3.29	.	DP=14;VDB=0.0036;AF1=0.3466;AC1=2;DP4=0,10,4,0;MQ=20;FQ=4.32;PV4=0.001,0.00036,1,1	AT3G05650	RLP32	receptor like protein 32
SL2.40ch01	Solyc01g005730.2	493407	.	A	T	16.8	.	DP=13;VDB=0.0189;AF1=0.5201;AC1=3;DP4=1,1,3,1;MQ=20;FQ=-6.98;PV4=1,0.29,1,0.3	AT3G05650	RLP32	receptor like protein 32
SL2.40ch01	Solyc01g005760.2	497102	.	A	C	5.52	.	DP=7;VDB=0.0118;AF1=1;AC1=6;DP4=0,0,1,1;MQ=20;FQ=-28.9	AT3G05660	RLP33	receptor like protein 33
SL2.40ch01	Solyc01g005760.2	497862	.	G	T	6.77	.	DP=11;VDB=0.0063;AF1=0.4901;AC1=3;DP4=6,1,0,4;MQ=20;FQ=9.16;PV4=0.015,6.5e-06,1,1	AT3G05660	RLP33	receptor like protein 33
SL2.40ch01	Solyc01g005760.2	497944	.	A	G	17.7	.	DP=28;VDB=0.0053;AF1=0.3427;AC1=2;DP4=2,7,1,5;MQ=20;FQ=19.5;PV4=1,1.5e-07,1,1	AT3G05660	RLP33	receptor like protein 33
SL2.40ch01	Solyc01g005760.2	498876	.	A	T	53.3	.	DP=54;VDB=0.0103;AF1=0.3327;AC1=2;DP4=12,29,3,10;MQ=20;FQ=55.1;PV4=1,1.7e-14,1,0.47	AT3G05660	RLP33	receptor like protein 33
SL2.40ch01	Intergenic	499522	.	A	G	6.42	.	DP=3;VDB=0.0097;AF1=0.5823;AC1=4;DP4=0,1,1,1;MQ=20;FQ=-11.5;PV4=1,0.087,1,1	--	--	--
SL2.40ch01	Solyc01g005770.2	500132	.	T	C	26.2	.	DP=3;VDB=0.0134;AF1=1;AC1=6;DP4=0,0,1,2;MQ=20;FQ=-29.8	--	--	--
SL2.40ch01	Intergenic	500573	.	C	A	17.8	.	DP=4;VDB=0.0250;AF1=1;AC1=6;DP4=0,0,1,3;MQ=20;FQ=-32	--	--	--
SL2.40ch01	Solyc01g005780.1	501903	.	G	C	6.02	.	DP=2;VDB=0.0034;AF1=1;AC1=6;DP4=0,0,2,0;MQ=20;FQ=-27.5	AT3G28890	RLP43	receptor like protein 43
SL2.40ch01	Solyc01g005780.1	503646	.	A	G	12.3	.	DP=5;VDB=0.0147;AF1=0.554;AC1=3;DP4=0,2,3,0;MQ=20;FQ=4.26;PV4=0.1,1,1,0.0036	AT3G28890	RLP43	receptor like protein 43
SL2.40ch01	Solyc01g005780.1	503661	.	T	C	3.19	.	DP=4;VDB=0.0199;AF1=0.5;AC1=3;DP4=0,2,2,0;MQ=20;FQ=3.19;PV4=0.33,1,1,0.029	AT3G28890	RLP43	receptor like protein 43
SL2.40ch01	Solyc01g005780.1	504085	.	T	C	5.06	.	DP=8;VDB=0.0368;AF1=0.457;AC1=3;DP4=0,4,0,3;MQ=20;FQ=7.03;PV4=1,0.11,1,1	AT3G28890	RLP43	receptor like protein 43
SL2.40ch01	Intergenic	504404	.	C	G	42.8	.	DP=4;VDB=0.0113;AF1=1;AC1=6;DP4=0,0,1,3;MQ=20;FQ=-30.4	--	--	--
SL2.40ch01	Solyc01g005800.2	513100	.	A	G	8.87	.	DP=6;VDB=0.0217;AF1=0.3349;AC1=2;DP4=3,0,2,1;MQ=20;FQ=8.58;PV4=1,0.0001,1,0.24	AT3G13600	--	--
SL2.40ch01	Solyc01g005800.2	513358	.	G	A	186	.	DP=29;VDB=0.0123;AF1=1;AC1=6;DP4=1,0,18,9;MQ=20;FQ=-32.7;PV4=1,9e-12,1,0.32	AT3G13600	--	--
SL2.40ch01	Solyc01g005800.2	513892	.	A	T	57.3	.	DP=9;VDB=0.0106;AF1=1;AC1=6;DP4=0,0,0,8;MQ=20;FQ=-31	AT3G13600	--	--
SL2.40ch01	Solyc01g005810.2	530378	.	C	A	7.84	.	DP=2;AF1=1;AC1=6;DP4=0,0,2,0;MQ=20;FQ=-28.9	AT1G23280	--	--
SL2.40ch01	Solyc01g005810.2	530428	.	C	T	68.5	.	DP=16;VDB=0.0235;AF1=0.5011;G3=1.514e-08,1,4.626e-08;HWE=0.0437;AC1=3;DP4=7,0,8,1;MQ=20;FQ=38.6;PV4=1,0.41,1,0.39	AT1G23280	--	--
SL2.40ch01	Solyc01g005810.2	530429	.	A	G	189	.	DP=17;VDB=0.0313;AF1=1;AC1=6;DP4=0,0,15,2;MQ=20;FQ=-39.7	AT1G23280	--	--
SL2.40ch01	Solyc01g005810.2	530438	.	G	T	4.09	.	DP=20;VDB=0.0263;AF1=0.1962;AC1=1;DP4=15,1,3,1;MQ=20;FQ=4.7;PV4=0.37,1,1,1	AT1G23280	--	--
SL2.40ch01	Solyc01g005810.2	530821	.	C	T	49.7	.	DP=95;VDB=0.0389;AF1=0.3082;AC1=2;DP4=59,19,11,5;MQ=20;FQ=51.2;PV4=0.54,1,1,1	AT1G23280	--	--
SL2.40ch01	Solyc01g005810.2	534058	.	C	T	20.7	.	DP=85;VDB=0.0000;AF1=0.4926;G3=1.171e-08,1,3.188e-60;HWE=0.0437;AC1=3;DP4=43,21,1,20;MQ=20;FQ=23.6;PV4=3.3e-07,1,1,3.4e-06	AT1G23280	--	--
SL2.40ch01	Solyc01g005810.2	534386	.	G	A	999	.	DP=127;VDB=0.0305;AF1=1;AC1=6;DP4=3,3,52,69;MQ=20;FQ=-83;PV4=1,1,1,1	AT1G23280	--	--
SL2.40ch01	Solyc01g005810.2	534402	.	G	T	86.3	.	DP=71;VDB=0.0007;AF1=0.4999;G3=2.069e-11,1,7.08e-40;HWE=0.0414;AC1=3;DP4=22,29,5,15;MQ=20;FQ=89.3;PV4=0.18,0.5,1,1.3e-05	AT1G23280	--	--
SL2.40ch01	Solyc01g005810.2	534506	.	G	A	9.83	.	DP=93;VDB=0.0163;AF1=0.3319;AC1=2;DP4=53,20,13,5;MQ=20;FQ=11.4;PV4=1,4.7e-76,1,0.24	AT1G23280	--	--
SL2.40ch01	Solyc01g005810.2	534595	.	TGG	TGGG	999	.	INDEL;DP=43;VDB=0.0069;AF1=1;AC1=6;DP4=0,0,3,34;MQ=20;FQ=-41	AT1G23280	--	--
SL2.40ch01	Solyc01g005810.2	534628	.	GTTT	GTTTT	65.5	.	INDEL;DP=56;VDB=0.0151;AF1=0.2501;AC1=1;DP4=1,25,4,12;MQ=20;FQ=59.7;PV4=0.061,1,1,5.5e-06	AT1G23280	--	--
SL2.40ch01	Intergenic	534748	.	CTT	CTTT	3.66	.	INDEL;DP=3;VDB=0.0198;AF1=1;AC1=6;DP4=0,0,1,1;MQ=20;FQ=-35	--	--	--
SL2.40ch01	Intergenic	535616	.	A	G	179	.	DP=252;VDB=0.0458;AF1=0.6703;AC1=4;DP4=51,0,154,7;MQ=20;FQ=7.96;PV4=0.2,1,1,1	--	--	--
SL2.40ch01	Solyc01g005820.2	537590	.	T	G	38.3	.	DP=7;VDB=0.0416;AF1=0.7514;AC1=5;DP4=2,0,5,0;MQ=20;FQ=-10.1;PV4=1,0.00061,1,1.2e-08	AT3G13570	SCL30A	SC35-like splicing factor 30A
SL2.40ch01	Solyc01g005820.2	539587	.	A	G	71.9	.	DP=186;VDB=0.0463;AF1=1;AC1=6;DP4=0,0,5,1;MQ=20;FQ=-34	AT3G13570	SCL30A	SC35-like splicing factor 30A
SL2.40ch01	Solyc01g005820.2	539663	.	G	A	999	.	DP=425;VDB=0.0446;AF1=1;AC1=6;DP4=0,0,128,263;MQ=20;FQ=-198	AT3G13570	SCL30A	SC35-like splicing factor 30A
SL2.40ch01	Solyc01g005820.2	539999	.	TAA	TAAA	32.6	.	INDEL;DP=9;VDB=0.0469;AF1=1;AC1=6;DP4=1,0,5,1;MQ=20;FQ=-33;PV4=1,1,1,0.35	AT3G13570	SCL30A	SC35-like splicing factor 30A
SL2.40ch01	Solyc01g005820.2	540028	.	T	G	9.2	.	DP=5;VDB=0.0121;AF1=0.5939;AC1=3;DP4=1,0,4,0;MQ=20;FQ=-21.2;PV4=1,0.00021,1,0.34	AT3G13570	SCL30A	SC35-like splicing factor 30A
SL2.40ch01	Solyc01g005820.2	540696	.	T	G	999	.	DP=508;VDB=0.0478;AF1=1;AC1=6;DP4=1,0,185,207;MQ=20;FQ=-274;PV4=0.47,0.16,1,0.46	AT3G13570	SCL30A	SC35-like splicing factor 30A
SL2.40ch01	Solyc01g005820.2	540738	.	G	A	82.3	.	DP=631;VDB=0.0447;AF1=0.1675;AC1=1;DP4=296,121,147,44;MQ=20;FQ=83.1;PV4=0.14,0.47,1,0.33	AT3G13570	SCL30A	SC35-like splicing factor 30A
SL2.40ch01	Solyc01g005820.2	541226	.	A	G	114	.	DP=881;VDB=0.0322;AF1=0.6624;AC1=4;DP4=225,183,191,143;MQ=20;FQ=119;PV4=0.6,1,1,1	AT3G13570	SCL30A	SC35-like splicing factor 30A
SL2.40ch01	Solyc01g005820.2	541501	.	CTTT	CTT	999	.	INDEL;DP=66;VDB=0.0430;AF1=1;AC1=6;DP4=0,0,53,10;MQ=20;FQ=-80.5	AT3G13570	SCL30A	SC35-like splicing factor 30A
SL2.40ch01	Solyc01g005820.2	541549	.	G	A	12.6	.	DP=106;VDB=0.0249;AF1=0.1693;AC1=1;DP4=54,35,10,4;MQ=20;FQ=13.3;PV4=0.56,2.8e-60,1,1	AT3G13570	SCL30A	SC35-like splicing factor 30A
SL2.40ch01	Solyc01g005820.2	541580	.	C	T	180	.	DP=103;VDB=0.0474;AF1=0.8063;AC1=5;DP4=3,2,13,10;MQ=20;FQ=6.84;PV4=1,1.1e-09,1,1	AT3G13570	SCL30A	SC35-like splicing factor 30A
SL2.40ch01	Solyc01g005820.2	541628	.	TAAA	TAAAA	999	.	INDEL;DP=55;VDB=0.0346;AF1=0.8337;AC1=5;DP4=4,2,27,20;MQ=20;FQ=-11.8;PV4=1,1,1,1	AT3G13570	SCL30A	SC35-like splicing factor 30A
SL2.40ch01	Solyc01g005830.2	566832	.	C	T	7.31	.	DP=15;VDB=0.0246;AF1=0.4572;AC1=3;DP4=5,0,2,1;MQ=20;FQ=9.59;PV4=0.37,1,1,1	AT3G13560	--	--
SL2.40ch01	Solyc01g005830.2	569366	.	C	G	75.4	.	DP=37;VDB=0.0022;AF1=0.5761;AC1=3;DP4=2,9,0,12;MQ=20;FQ=77.7;PV4=0.22,1,1,6.6e-08	AT3G13560	--	--
SL2.40ch01	Solyc01g005830.2	569402	.	T	C	125	.	DP=19;VDB=0.0062;AF1=0.847;AC1=5;DP4=0,1,2,12;MQ=20;FQ=-19.9;PV4=1,5.7e-06,1,0.3	AT3G13560	--	--
SL2.40ch01	Solyc01g005830.2	569643	.	A	G	83.8	.	DP=121;VDB=0.0408;AF1=0.4897;G3=6.5e-08,1,7.855e-61;HWE=0.0446;AC1=3;DP4=45,28,21,15;MQ=20;FQ=86.7;PV4=0.84,1,1,1	AT3G13560	--	--
SL2.40ch01	Solyc01g005830.2	570866	.	C	T	13.3	.	DP=22;VDB=0.0282;AF1=0.6285;AC1=4;DP4=1,0,3,0;MQ=20;FQ=-12.3;PV4=1,1,1,1	AT3G13560	--	--
SL2.40ch01	Solyc01g005830.2	570963	.	T	G	38.9	.	DP=30;VDB=0.0043;AF1=1;AC1=6;DP4=0,0,1,5;MQ=20;FQ=-33.9	AT3G13560	--	--
SL2.40ch01	Solyc01g005840.2	574039	.	G	C	13.5	.	DP=3;VDB=0.0427;AF1=1;AC1=6;DP4=0,0,3,0;MQ=20;FQ=-29.8	AT3G13550	FUS9	FUSCA 9
SL2.40ch01	Solyc01g005840.2	574560	.	G	A	220	.	DP=76;VDB=0.0343;AF1=0.6614;AC1=4;DP4=8,11,4,29;MQ=20;FQ=119;PV4=0.019,1,1,0.00089	AT3G13550	FUS9	FUSCA 9
SL2.40ch01	Intergenic	581893	.	C	A,G	139	.	DP=17;VDB=0.0134;AF1=1;AC1=6;DP4=0,0,8,8;MQ=20;FQ=-39.8	--	--	--
SL2.40ch01	Intergenic	581927	.	C	G	45.5	.	DP=4;VDB=0.0173;AF1=1;AC1=6;DP4=0,0,2,2;MQ=20;FQ=-30.8	--	--	--
SL2.40ch01	Solyc01g005870.1	582113	.	G	A	3.15	.	DP=6;VDB=0.0166;AF1=0.7038;AC1=4;DP4=0,2,4,0;MQ=20;FQ=-6.96;PV4=0.067,2e-08,1,1	AT3G05650	RLP32	receptor like protein 32
SL2.40ch01	Solyc01g005870.1	582197	.	G	T	999	.	DP=160;VDB=0.0413;AF1=1;AC1=6;DP4=0,8,19,113;MQ=20;FQ=-52;PV4=0.6,8.1e-90,1,0.1	AT3G05650	RLP32	receptor like protein 32
SL2.40ch01	Solyc01g005870.1	584211	.	G	T	6.02	.	DP=2;VDB=0.0088;AF1=1;AC1=6;DP4=0,0,0,2;MQ=20;FQ=-27.5	AT3G05650	RLP32	receptor like protein 32
SL2.40ch01	Solyc01g005890.1	588652	.	A	G	6.02	.	DP=2;VDB=0.0037;AF1=1;AC1=6;DP4=0,0,0,2;MQ=20;FQ=-27.5	--	--	--
SL2.40ch01	Solyc01g005890.1	588734	.	A	G	6.02	.	DP=2;VDB=0.0361;AF1=1;AC1=6;DP4=0,0,0,2;MQ=20;FQ=-27.5	--	--	--
SL2.40ch01	Solyc01g005890.1	589017	.	A	C	6.02	.	DP=2;VDB=0.0116;AF1=1;AC1=6;DP4=0,0,2,0;MQ=20;FQ=-27.5	--	--	--
SL2.40ch01	Solyc01g005900.2	592981	.	T	C	131	.	DP=27;VDB=0.0380;AF1=1;AC1=6;DP4=0,0,4,10;MQ=20;FQ=-32.7	AT1G28680	--	--
SL2.40ch01	Solyc01g005900.2	593078	.	C	T	11.7	.	DP=150;VDB=0.0257;AF1=0.2529;AC1=2;DP4=81,43,12,14;MQ=20;FQ=12.8;PV4=0.078,1.6e-102,1,1	AT1G28680	--	--
SL2.40ch01	Solyc01g005900.2	593196	.	G	A	44.6	.	DP=129;VDB=0.0225;AF1=0.3281;AC1=2;DP4=33,37,24,7;MQ=20;FQ=46.3;PV4=0.0051,1.6e-69,1,0.04	AT1G28680	--	--
SL2.40ch01	Solyc01g005900.2	593750	.	T	C	264	.	DP=49;VDB=0.0303;AF1=1;AC1=6;DP4=0,0,21,13;MQ=20;FQ=-57.7	AT1G28680	--	--
SL2.40ch01	Solyc01g005900.2	594270	.	C	G	57.1	.	DP=13;VDB=0.0171;AF1=0.6777;AC1=4;DP4=4,0,6,3;MQ=20;FQ=5.6;PV4=0.5,3.6e-12,1,0.17	AT1G28680	--	--
SL2.40ch01	Solyc01g005900.2	594307	.	GAAA	GAAAA	64.3	.	INDEL;DP=9;VDB=0.0088;AF1=1;AC1=6;DP4=0,0,3,3;MQ=20;FQ=-39.3	AT1G28680	--	--
SL2.40ch01	Solyc01g005910.2	595410	.	A	C	78.6	.	DP=22;VDB=0.0127;AF1=0.4941;G3=2.459e-07,1,2.002e-11;HWE=0.0436;AC1=3;DP4=11,1,5,5;MQ=20;FQ=80.6;PV4=0.056,1,1,1	AT3G12685	--	--
SL2.40ch01	Solyc01g005910.2	596843	.	G	A	103	.	DP=35;VDB=0.0408;AF1=0.5465;AC1=3;DP4=8,0,14,0;MQ=20;FQ=34;PV4=1,0.2,1,0.095	AT3G12685	--	--
SL2.40ch01	Solyc01g005910.2	597252	.	C	T	17.6	.	DP=99;VDB=0.0727;AF1=0.2225;AC1=1;DP4=68,4,20,1;MQ=20;FQ=18.7;PV4=1,1,1,1	AT3G12685	--	--
SL2.40ch01	Solyc01g005910.2	597264	.	A	C,T	156	.	DP=90;VDB=0.0408;AF1=1;AC1=6;DP4=4,0,78,0;MQ=20;FQ=-33;PV4=1,0.33,1,0.09	AT3G12685	--	--
SL2.40ch01	Solyc01g005910.2	598282	.	G	A	38.3	.	DP=32;VDB=0.0515;AF1=0.3346;AC1=2;DP4=14,6,9,0;MQ=20;FQ=40.1;PV4=0.14,1,1,1	AT3G12685	--	--
SL2.40ch01	Solyc01g005910.2	598297	.	C	T	33.3	.	DP=70;VDB=0.0334;AF1=0.3323;AC1=2;DP4=52,4,13,0;MQ=20;FQ=35.1;PV4=1,0.00019,1,1	AT3G12685	--	--
SL2.40ch01	Solyc01g005910.2	598980	.	T	A	70.4	.	DP=7;VDB=0.0003;AF1=1;AC1=6;DP4=0,0,4,2;MQ=20;FQ=-30.9	AT3G12685	--	--
SL2.40ch01	Solyc01g005920.2	601513	.	A	T	156	.	DP=66;VDB=0.0188;AF1=0.6273;AC1=4;DP4=16,4,26,17;MQ=20;FQ=123;PV4=0.16,1.2e-38,1,1	AT3G13620	PUT4	POLYAMINE UPTAKE TRANSPORTER 4
SL2.40ch01	Solyc01g005920.2	602164	.	A	T	11.8	.	DP=18;VDB=0.0231;AF1=0.2593;AC1=2;DP4=1,13,2,2;MQ=20;FQ=13;PV4=0.11,0.00015,1,1	AT3G13620	PUT4	POLYAMINE UPTAKE TRANSPORTER 4
SL2.40ch01	Solyc01g005930.2	606700	.	G	A	10.3	.	DP=7;VDB=0.0134;AF1=0.6058;AC1=4;DP4=2,0,2,1;MQ=20;FQ=-7.07;PV4=1,1,1,0.45	AT1G55280	--	--
SL2.40ch01	Solyc01g005930.2	607172	.	C	T	23.6	.	DP=6;VDB=0.0206;AF1=0.3621;AC1=2;DP4=1,1,3,1;MQ=20;FQ=-5.69;PV4=1,1,1,0.15	AT1G55280	--	--
SL2.40ch01	Solyc01g005930.2	607262	.	C	T	5.71	.	DP=5;VDB=0.0411;AF1=0.5001;AC1=3;DP4=0,2,1,1;MQ=20;FQ=3.64;PV4=1,0.48,1,1	AT1G55280	--	--
SL2.40ch01	Solyc01g005930.2	608144	.	A	G	6.02	.	DP=2;VDB=0.0217;AF1=1;AC1=6;DP4=0,0,0,2;MQ=20;FQ=-27.5	AT1G55280	--	--
SL2.40ch01	Solyc01g005930.2	608961	.	C	T	5.72	.	DP=13;VDB=-0.0002;AF1=0.6645;AC1=4;DP4=2,2,3,0;MQ=20;FQ=9.5;PV4=0.43,0.36,1,1	AT1G55280	--	--
SL2.40ch01	Solyc01g005930.2	609022	.	C	A	161	.	DP=15;VDB=0.0213;AF1=1;AC1=6;DP4=0,0,12,3;MQ=20;FQ=-43.5	AT1G55280	--	--
SL2.40ch01	Solyc01g005930.2	609231	.	A	G	15.3	.	DP=39;VDB=0.0222;AF1=0.3489;AC1=2;DP4=12,0,7,0;MQ=20;FQ=17.1;PV4=1,1,1,0.0049	AT1G55280	--	--
SL2.40ch01	Solyc01g005930.2	609432	.	A	G	30.1	.	DP=11;VDB=0.0534;AF1=0.6254;AC1=4;DP4=1,1,4,3;MQ=20;FQ=-11.8;PV4=1,1.3e-11,1,1	AT1G55280	--	--
SL2.40ch01	Solyc01g005930.2	609537	.	G	C	14.5	.	DP=4;VDB=0.0116;AF1=0.7192;AC1=5;DP4=0,1,0,3;MQ=20;FQ=-16.7;PV4=1,0.00085,1,0.33	AT1G55280	--	--
SL2.40ch01	Solyc01g005930.2	609785	.	G	T	22.1	.	DP=7;VDB=0.0448;AF1=0.7066;AC1=4;DP4=3,0,4,0;MQ=20;FQ=6.35;PV4=1,1.6e-08,1,0.45	AT1G55280	--	--
SL2.40ch01	Solyc01g005930.2	609833	.	C	A	5.51	.	DP=13;VDB=0.0161;AF1=0.5915;AC1=4;DP4=9,0,2,2;MQ=20;FQ=8.58;PV4=0.077,0.21,1,0.024	AT1G55280	--	--
SL2.40ch01	Solyc01g005930.2	609843	.	T	C,G	119	.	DP=15;VDB=0.0194;AF1=1;AC1=6;DP4=0,0,10,4;MQ=20;FQ=-35.7	AT1G55280	--	--
SL2.40ch01	Solyc01g005930.2	610320	.	T	C	202	.	DP=52;VDB=0.0143;AF1=1;AC1=6;DP4=0,0,46,2;MQ=20;FQ=-54	AT1G55280	--	--
SL2.40ch01	Intergenic	610659	.	A	G	41.4	.	DP=5;VDB=0.0000;AF1=1;AC1=6;DP4=0,0,1,4;MQ=20;FQ=-32.7	--	--	--
SL2.40ch01	Solyc01g005950.2	617771	.	G	A	999	.	DP=52;VDB=0.0323;AF1=1;AC1=6;DP4=0,0,24,23;MQ=20;FQ=-68.2	AT3G58500	PP2A-4	protein phosphatase 2A-4
SL2.40ch01	Solyc01g005950.2	619038	.	T	C	999	.	DP=457;VDB=0.0267;AF1=1;AC1=6;DP4=1,1,253,158;MQ=20;FQ=-258;PV4=1,1,1,1	AT3G58500	PP2A-4	protein phosphatase 2A-4
SL2.40ch01	Solyc01g005950.2	619187	.	G	A	999	.	DP=591;VDB=0.0525;AF1=0.6667;AC1=4;DP4=43,63,137,180;MQ=20;FQ=138;PV4=0.65,1.3e-08,1,1	AT3G58500	PP2A-4	protein phosphatase 2A-4
SL2.40ch01	Solyc01g005950.2	619268	.	G	A	155	.	DP=177;VDB=0.0445;AF1=0.6615;AC1=4;DP4=1,10,25,0;MQ=20;FQ=49.2;PV4=4.3e-08,1,1,1	AT3G58500	PP2A-4	protein phosphatase 2A-4
SL2.40ch01	Solyc01g005950.2	620428	.	C	T	37.5	.	DP=4;VDB=0.0428;AF1=1;AC1=6;DP4=0,0,1,3;MQ=20;FQ=-28.5	AT3G58500	PP2A-4	protein phosphatase 2A-4
SL2.40ch01	Solyc01g005950.2	621006	.	A	G	999	.	DP=140;VDB=0.0218;AF1=1;AC1=6;DP4=4,9,63,64;MQ=20;FQ=-51;PV4=0.25,1,1,1	AT3G58500	PP2A-4	protein phosphatase 2A-4
SL2.40ch01	Solyc01g005950.2	621202	.	G	A	999	.	DP=59;VDB=0.0010;AF1=1;AC1=6;DP4=3,0,50,5;MQ=20;FQ=-51.8;PV4=1,0.24,1,1	AT3G58500	PP2A-4	protein phosphatase 2A-4
SL2.40ch01	Solyc01g005950.2	621249	.	C	A	121	.	DP=24;VDB=0.0000;AF1=0.7088;AC1=4;DP4=1,5,0,14;MQ=20;FQ=26.3;PV4=0.3,1,1,1	AT3G58500	PP2A-4	protein phosphatase 2A-4
SL2.40ch01	Solyc01g005950.2	621250	.	T	C	121	.	DP=23;VDB=0.0000;AF1=0.7088;AC1=4;DP4=1,5,0,14;MQ=20;FQ=26.3;PV4=0.3,0.47,1,1	AT3G58500	PP2A-4	protein phosphatase 2A-4
SL2.40ch01	Solyc01g005950.2	621784	.	A	T	156	.	DP=12;VDB=0.0207;AF1=1;AC1=6;DP4=0,0,8,4;MQ=20;FQ=-36.5	AT3G58500	PP2A-4	protein phosphatase 2A-4
SL2.40ch01	Solyc01g005950.2	624595	.	A	T	108	.	DP=16;VDB=0.0124;AF1=1;AC1=6;DP4=0,1,1,14;MQ=20;FQ=-37.5;PV4=1,1.7e-05,1,1	AT3G58500	PP2A-4	protein phosphatase 2A-4
SL2.40ch01	Solyc01g005960.2	625756	.	AG	AGG	75.3	.	INDEL;DP=12;VDB=0.0060;AF1=0.8058;AC1=5;DP4=1,2,6,2;MQ=20;FQ=-3.94;PV4=0.49,1,1,0.13	AT2G42520	--	--
SL2.40ch01	Solyc01g005960.2	626711	.	C	T	183	.	DP=71;VDB=0.0342;AF1=0.6671;AC1=4;DP4=7,4,45,5;MQ=20;FQ=44;PV4=0.047,3.7e-35,1,0.2	AT2G42520	--	--
SL2.40ch01	Solyc01g005960.2	626937	.	A	G	25.4	.	DP=22;VDB=0.0212;AF1=0.3384;AC1=2;DP4=0,14,2,5;MQ=20;FQ=27.2;PV4=0.1,1.6e-14,1,1	AT2G42520	--	--
SL2.40ch01	Solyc01g005960.2	626942	.	T	C	11.4	.	DP=17;VDB=0.0166;AF1=0.4109;AC1=3;DP4=2,8,0,4;MQ=20;FQ=13.4;PV4=1,0.00051,1,1	AT2G42520	--	--
SL2.40ch01	Solyc01g005960.2	627311	.	G	A	38.6	.	DP=29;VDB=0.0220;AF1=0.4732;AC1=3;DP4=15,4,6,3;MQ=20;FQ=41.3;PV4=0.65,0.27,1,1	AT2G42520	--	--
SL2.40ch01	Solyc01g005960.2	627495	.	T	C	333	.	DP=65;VDB=0.0298;AF1=0.6667;AC1=4;DP4=17,0,30,18;MQ=20;FQ=63;PV4=0.0017,1,1,1	AT2G42520	--	--
SL2.40ch01	Solyc01g005960.2	628816	.	G	A	999	.	DP=72;VDB=0.0434;AF1=1;AC1=6;DP4=0,0,43,19;MQ=20;FQ=-58	AT2G42520	--	--
SL2.40ch01	Solyc01g005960.2	628843	.	A	C	218	.	DP=66;VDB=0.0413;AF1=0.6667;AC1=4;DP4=18,13,24,10;MQ=20;FQ=223;PV4=0.31,7.8e-08,1,1	AT2G42520	--	--
SL2.40ch01	Solyc01g005960.2	629038	.	A	G	8.46	.	DP=147;VDB=0.0436;AF1=0.265;AC1=2;DP4=95,26,10,12;MQ=20;FQ=9.55;PV4=0.0029,1,1,1	AT2G42520	--	--
SL2.40ch01	Solyc01g005960.2	629419	.	C	T	111	.	DP=166;VDB=0.0529;AF1=0.5159;AC1=3;DP4=3,38,34,1;MQ=20;FQ=108;PV4=7.1e-17,0.001,1,2.5e-18	AT2G42520	--	--
SL2.40ch01	Solyc01g005960.2	629527	.	T	C	999	.	DP=155;VDB=0.0458;AF1=1;AC1=6;DP4=0,0,112,35;MQ=20;FQ=-163	AT2G42520	--	--
SL2.40ch01	Solyc01g005960.2	630239	.	G	A	999	.	DP=250;VDB=0.0286;AF1=0.8596;AC1=5;DP4=16,17,118,92;MQ=20;FQ=-22;PV4=0.45,0.0049,1,0.12	AT2G42520	--	--
SL2.40ch01	Solyc01g005960.2	632559	.	C	T	9.31	.	DP=177;VDB=0.0240;AF1=1;AC1=6;DP4=0,0,1,1;MQ=20;FQ=-27.5	AT2G42520	--	--
SL2.40ch01	Solyc01g005960.2	632626	.	T	A	91.7	.	DP=67;VDB=0.0384;AF1=1;AC1=6;DP4=0,0,11,1;MQ=20;FQ=-39.5	AT2G42520	--	--
SL2.40ch01	Solyc01g005960.2	632692	.	TTGT	TTGTGT	999	.	INDEL;DP=64;VDB=0.0369;AF1=0.6753;AC1=4;DP4=9,0,6,24;MQ=20;FQ=12.4;PV4=2.4e-05,1,1,4.5e-08	AT2G42520	--	--
SL2.40ch01	Solyc01g005960.2	632720	.	GGTGT	GGT	999	.	INDEL;DP=191;VDB=0.0045;AF1=0.6667;AC1=4;DP4=8,40,23,88;MQ=20;FQ=140;PV4=0.67,2.9e-24,1,1	AT2G42520	--	--
SL2.40ch01	Solyc01g005960.2	632779	.	TCC	TC	999	.	INDEL;DP=32;VDB=0.0366;AF1=1;AC1=6;DP4=0,0,23,7;MQ=20;FQ=-59.4	AT2G42520	--	--
SL2.40ch01	Solyc01g005960.2	632848	.	TAA	TAAA	66.7	.	INDEL;DP=34;VDB=0.0046;AF1=0.3336;AC1=2;DP4=4,17,1,11;MQ=20;FQ=68.5;PV4=0.63,1,1,1	AT2G42520	--	--
SL2.40ch01	Solyc01g005970.2	645754	.	A	T	40.7	.	DP=18;VDB=0.0443;AF1=1;AC1=6;DP4=0,0,4,0;MQ=20;FQ=-32.1	AT1G55270	--	--
SL2.40ch01	Solyc01g005970.2	645817	.	C	T	4.55	.	DP=11;VDB=0.0177;AF1=0.5441;AC1=3;DP4=5,1,3,1;MQ=20;FQ=6.9;PV4=1,4.9e-07,1,1	AT1G55270	--	--
SL2.40ch01	Intergenic	647419	.	GA	GAA	999	.	INDEL;DP=24;VDB=0.0445;AF1=1;AC1=6;DP4=0,0,8,15;MQ=20;FQ=-55.9	--	--	--
SL2.40ch01	Intergenic	647529	.	ATT	AT	37.8	.	INDEL;DP=16;VDB=0.0126;AF1=0.5994;AC1=4;DP4=0,8,1,6;MQ=20;FQ=35.6;PV4=0.47,2.8e-11,1,0.23	--	--	--
SL2.40ch01	Intergenic	647553	.	T	G	42.9	.	DP=16;VDB=0.0148;AF1=0.6209;AC1=4;DP4=0,7,2,6;MQ=20;FQ=28.2;PV4=0.47,5.5e-14,1,0.5	--	--	--
SL2.40ch01	Intergenic	647618	.	T	C	37.9	.	DP=6;VDB=0.0154;AF1=0.8065;AC1=5;DP4=1,0,0,5;MQ=20;FQ=-21.2;PV4=0.17,2.9e-06,1,0	--	--	--
SL2.40ch01	Solyc01g005980.2	650653	.	T	C	86.4	.	DP=137;VDB=0.0445;AF1=1;AC1=6;DP4=0,0,8,0;MQ=20;FQ=-35.2	AT5G19860	--	--
SL2.40ch01	Solyc01g005980.2	651475	.	C	A	37.1	.	DP=6;VDB=0.0083;AF1=1;AC1=6;DP4=0,0,0,5;MQ=20;FQ=-31.4	AT5G19860	--	--
SL2.40ch01	Solyc01g005980.2	651548	.	T	C	131	.	DP=15;VDB=0.0080;AF1=1;AC1=6;DP4=0,0,9,4;MQ=20;FQ=-35.7	AT5G19860	--	--
SL2.40ch01	Solyc01g005980.2	651676	.	G	C	52.9	.	DP=6;VDB=0.0094;AF1=1;AC1=6;DP4=0,0,0,6;MQ=20;FQ=-31.7	AT5G19860	--	--
SL2.40ch01	Solyc01g005980.2	651840	.	C	A	16	.	DP=59;VDB=0.0361;AF1=0.2726;AC1=2;DP4=17,24,10,1;MQ=20;FQ=17.3;PV4=0.0052,1,1,0.2	AT5G19860	--	--
SL2.40ch01	Solyc01g005980.2	651841	.	T	A	5.11	.	DP=59;VDB=0.0394;AF1=0.3296;AC1=2;DP4=28,19,5,5;MQ=20;FQ=6.36;PV4=0.73,1,1,0.17	AT5G19860	--	--
SL2.40ch01	Solyc01g005980.2	652135	.	T	A	47	.	DP=123;VDB=0.0273;AF1=0.6525;AC1=4;DP4=11,10,2,12;MQ=20;FQ=51.7;PV4=0.034,8.7e-33,1,0.012	AT5G19860	--	--
SL2.40ch01	Solyc01g005980.2	652157	.	C	T	95.2	.	DP=116;VDB=0.0245;AF1=0.3171;AC1=2;DP4=39,48,9,18;MQ=20;FQ=96.8;PV4=0.37,3.8e-48,1,1	AT5G19860	--	--
SL2.40ch01	Solyc01g005980.2	652366	.	T	G	5.7	.	DP=6;VDB=0.0334;AF1=1;AC1=6;DP4=0,0,1,2;MQ=20;FQ=-29.8	AT5G19860	--	--
SL2.40ch01	Solyc01g005990.2	653734	.	G	A	999	.	DP=116;VDB=0.0262;AF1=1;AC1=6;DP4=1,2,38,62;MQ=20;FQ=-99.9;PV4=1,1.2e-36,1,1	AT2G44300	--	--
SL2.40ch01	Solyc01g005990.2	653748	.	CAAAA	CAAAAA	999	.	INDEL;DP=102;VDB=0.0180;AF1=0.6749;AC1=4;DP4=10,20,15,32;MQ=20;FQ=115;PV4=1,1,1,1	AT2G44300	--	--
SL2.40ch01	Solyc01g005990.2	653778	.	CAAAA	CAAAAA	22.3	.	INDEL;DP=42;VDB=0.0080;AF1=0.4942;AC1=3;DP4=1,3,4,1;MQ=20;FQ=5.55;PV4=0.21,1,1,1	AT2G44300	--	--
SL2.40ch01	Solyc01g005990.2	653930	.	C	G	236	.	DP=234;VDB=0.0217;AF1=0.6508;AC1=4;DP4=14,0,25,10;MQ=20;FQ=37.6;PV4=0.044,0.27,1,0.019	AT2G44300	--	--
SL2.40ch01	Solyc01g005990.2	655016	.	T	G	999	.	DP=904;VDB=0.0542;AF1=0.8323;AC1=5;DP4=62,16,73,175;MQ=20;FQ=51.1;PV4=4.5e-15,1,1,0.00033	AT2G44300	--	--
SL2.40ch01	Solyc01g005990.2	655106	.	G	A	142	.	DP=305;VDB=0.0544;AF1=0.5005;G3=1.463e-10,1,9.269e-09;HWE=0.0417;AC1=3;DP4=27,78,96,94;MQ=20;FQ=145;PV4=4.2e-05,1.4e-246,1,0.00019	AT2G44300	--	--
SL2.40ch01	Solyc01g005990.2	655405	.	C	T	16.6	.	DP=13;VDB=0.0160;AF1=0.5863;AC1=4;DP4=0,2,0,6;MQ=20;FQ=-10;PV4=1,8.5e-10,1,0.13	AT2G44300	--	--
SL2.40ch01	Solyc01g005990.2	655423	.	CTTTTTT	CTTTTT	45.2	.	INDEL;DP=8;VDB=0.0077;AF1=1;AC1=6;DP4=0,0,0,7;MQ=20;FQ=-39.4	AT2G44300	--	--
SL2.40ch01	Solyc01g006000.2	665849	.	C	G	7.84	.	DP=3;VDB=0.0127;AF1=1;AC1=6;DP4=0,0,2,0;MQ=20;FQ=-28.9	AT1G11880	--	--
SL2.40ch01	Solyc01g006000.2	665894	.	A	T	10.7	.	DP=6;VDB=0.0150;AF1=0.6664;AC1=4;DP4=2,0,0,3;MQ=20;FQ=-6.18;PV4=0.1,1,1,1	AT1G11880	--	--
SL2.40ch01	Solyc01g006000.2	667136	.	A	G	36.5	.	DP=4;VDB=0.0170;AF1=1;AC1=6;DP4=0,0,1,3;MQ=20;FQ=-30.8	AT1G11880	--	--
SL2.40ch01	Solyc01g006000.2	668782	.	T	C	40.7	.	DP=4;VDB=0.0169;AF1=1;AC1=6;DP4=0,0,1,3;MQ=20;FQ=-32.1	AT1G11880	--	--
SL2.40ch01	Solyc01g006000.2	668934	.	A	T	19.8	.	DP=5;VDB=0.0097;AF1=0.6553;AC1=4;DP4=2,0,2,1;MQ=20;FQ=3.2;PV4=1,1,1,0.096	AT1G11880	--	--
SL2.40ch01	Solyc01g006000.2	669391	.	C	T	5.33	.	DP=5;VDB=0.0097;AF1=0.4461;AC1=3;DP4=3,0,1,1;MQ=20;FQ=6.91;PV4=0.4,1,1,0.47	AT1G11880	--	--
SL2.40ch01	Solyc01g006010.2	673475	.	A	G	19.1	.	DP=17;VDB=0.0456;AF1=0.2553;AC1=1;DP4=8,3,3,3;MQ=20;FQ=20.4;PV4=0.6,3.3e-07,1,0.35	AT3G32940	--	--
SL2.40ch01	Solyc01g006010.2	675216	.	C	T	6.02	.	DP=2;VDB=0.0174;AF1=1;AC1=6;DP4=0,0,0,2;MQ=20;FQ=-27.5	AT3G32940	--	--
SL2.40ch01	Solyc01g006010.2	675902	.	G	C	25.3	.	DP=4;VDB=0.0010;AF1=1;AC1=6;DP4=0,0,2,1;MQ=20;FQ=-31	AT3G32940	--	--
SL2.40ch01	Solyc01g006010.2	676114	.	G	C	70.9	.	DP=6;VDB=0.0217;AF1=1;AC1=6;DP4=0,0,1,5;MQ=20;FQ=-31.7	AT3G32940	--	--
SL2.40ch01	Solyc01g006010.2	678212	.	C	A	48.9	.	DP=10;VDB=0.0044;AF1=1;AC1=6;DP4=0,0,5,1;MQ=20;FQ=-31.7	AT3G32940	--	--
SL2.40ch01	Solyc01g006010.2	678278	.	T	G	37.6	.	DP=25;VDB=0.0229;AF1=0.6109;AC1=4;DP4=1,2,1,5;MQ=20;FQ=3.99;PV4=1,3.1e-09,1,0.077	AT3G32940	--	--
SL2.40ch01	Solyc01g006020.2	680052	.	T	C	999	.	DP=216;VDB=0.0451;AF1=1;AC1=6;DP4=0,0,80,76;MQ=20;FQ=-151	AT3G32930	--	--
SL2.40ch01	Solyc01g006020.2	680700	.	A	G	10.4	.	DP=3;VDB=0.0481;AF1=1;AC1=6;DP4=0,0,3,0;MQ=20;FQ=-28.1	AT3G32930	--	--
SL2.40ch01	Solyc01g006020.2	681130	.	G	A,T	999	.	DP=189;VDB=0.0426;AF1=1;AC1=6;DP4=0,0,108,75;MQ=20;FQ=-163	AT3G32930	--	--
SL2.40ch01	Solyc01g006020.2	681220	.	A	T	16.6	.	DP=11;VDB=0.0384;AF1=0.2259;AC1=1;DP4=3,3,0,5;MQ=20;FQ=17.8;PV4=0.18,1,1,0.045	AT3G32930	--	--
SL2.40ch01	Solyc01g006020.2	681230	.	T	A	20.6	.	DP=13;VDB=0.0395;AF1=0.2259;AC1=1;DP4=3,4,0,6;MQ=20;FQ=21.7;PV4=0.19,1,1,0.095	AT3G32930	--	--
SL2.40ch01	Solyc01g006020.2	681839	.	GAAAAAA	GAAAAAAA	33	.	INDEL;DP=9;VDB=0.0422;AF1=0.5532;AC1=3;DP4=0,3,4,2;MQ=20;FQ=-3.73;PV4=0.17,1,1,0.14	AT3G32930	--	--
SL2.40ch01	Solyc01g006020.2	681955	.	A	C	37.1	.	DP=79;VDB=0.0119;AF1=0.4569;AC1=3;DP4=0,37,0,14;MQ=20;FQ=39.7;PV4=1,1,1,0.012	AT3G32930	--	--
SL2.40ch01	Solyc01g006020.2	681965	.	G	A	7.74	.	DP=76;VDB=0.0355;AF1=0.2938;AC1=2;DP4=0,36,0,9;MQ=20;FQ=8.95;PV4=1,0.081,1,0.021	AT3G32930	--	--
SL2.40ch01	Solyc01g006020.2	682138	.	C	T	160	.	DP=23;VDB=0.0318;AF1=1;AC1=6;DP4=0,0,5,17;MQ=20;FQ=-39.9	AT3G32930	--	--
SL2.40ch01	Solyc01g006030.2	714115	.	A	T	4.42	.	DP=52;VDB=0.0415;AF1=0.3308;AC1=2;DP4=19,19,7,2;MQ=20;FQ=5.6;PV4=0.16,1,1,1	AT1G55250	HUB2	histone mono-ubiquitination 2
SL2.40ch01	Solyc01g006030.2	714716	.	C	T	999	.	DP=112;VDB=0.0297;AF1=0.6667;AC1=4;DP4=12,18,46,21;MQ=20;FQ=999;PV4=0.013,1,1,1	AT1G55250	HUB2	histone mono-ubiquitination 2
SL2.40ch01	Solyc01g006030.2	714883	.	G	A	15.4	.	DP=62;VDB=0.0375;AF1=0.1667;AC1=1;DP4=17,34,1,10;MQ=20;FQ=16.1;PV4=0.15,2.2e-13,1,0.24	AT1G55250	HUB2	histone mono-ubiquitination 2
SL2.40ch01	Solyc01g006030.2	714913	.	G	A	999	.	DP=51;VDB=0.0135;AF1=1;AC1=6;DP4=1,0,8,19;MQ=20;FQ=-50.5;PV4=0.32,1,1,0.37	AT1G55250	HUB2	histone mono-ubiquitination 2
SL2.40ch01	Solyc01g006030.2	714914	.	A	T	56.5	.	DP=51;VDB=0.0106;AF1=0.2187;AC1=1;DP4=7,11,2,8;MQ=20;FQ=57.5;PV4=0.42,0.17,1,1	AT1G55250	HUB2	histone mono-ubiquitination 2
SL2.40ch01	Solyc01g006030.2	715087	.	G	T	122	.	DP=9;VDB=0.0128;AF1=1;AC1=6;DP4=0,0,2,7;MQ=20;FQ=-35.5	AT1G55250	HUB2	histone mono-ubiquitination 2
SL2.40ch01	Solyc01g006030.2	715096	.	T	A,G	214	.	DP=18;VDB=0.0315;AF1=1;AC1=6;DP4=0,0,14,4;MQ=20;FQ=-44.5	AT1G55250	HUB2	histone mono-ubiquitination 2
SL2.40ch01	Solyc01g006030.2	715100	.	C	T	58.7	.	DP=19;VDB=0.0002;AF1=0.3492;AC1=2;DP4=6,4,9,0;MQ=20;FQ=60.6;PV4=0.087,0.1,1,0.015	AT1G55250	HUB2	histone mono-ubiquitination 2
SL2.40ch01	Solyc01g006030.2	715121	.	C	T	56	.	DP=21;VDB=0.0116;AF1=0.523;AC1=3;DP4=11,1,8,1;MQ=20;FQ=59.2;PV4=1,0.0033,1,0.35	AT1G55250	HUB2	histone mono-ubiquitination 2
SL2.40ch01	Solyc01g006030.2	715236	.	A	C	36	.	DP=70;VDB=0.0096;AF1=0.4454;AC1=3;DP4=29,21,19,1;MQ=20;FQ=38.3;PV4=0.0034,1,1,1	AT1G55250	HUB2	histone mono-ubiquitination 2
SL2.40ch01	Solyc01g006030.2	715253	.	C	A	76.2	.	DP=86;VDB=0.0265;AF1=0.1667;AC1=1;DP4=42,28,8,8;MQ=20;FQ=77;PV4=0.58,1,1,1	AT1G55250	HUB2	histone mono-ubiquitination 2
SL2.40ch01	Solyc01g006030.2	715275	.	C	T	27.2	.	DP=130;VDB=0.0455;AF1=0.1667;AC1=1;DP4=80,29,19,1;MQ=20;FQ=28;PV4=0.043,1,1,1	AT1G55250	HUB2	histone mono-ubiquitination 2
SL2.40ch01	Solyc01g006030.2	715276	.	G	T	70.3	.	DP=130;VDB=0.0456;AF1=0.3333;AC1=2;DP4=81,19,18,11;MQ=20;FQ=72;PV4=0.046,0.29,1,0.13	AT1G55250	HUB2	histone mono-ubiquitination 2
SL2.40ch01	Solyc01g006030.2	716531	.	G	A	999	.	DP=133;VDB=0.0319;AF1=1;AC1=6;DP4=0,0,85,25;MQ=20;FQ=-103	AT1G55250	HUB2	histone mono-ubiquitination 2
SL2.40ch01	Solyc01g006030.2	716690	.	T	A	164	.	DP=82;VDB=0.0218;AF1=0.6667;AC1=4;DP4=15,3,51,0;MQ=20;FQ=76;PV4=0.016,1,1,1	AT1G55250	HUB2	histone mono-ubiquitination 2
SL2.40ch01	Solyc01g006030.2	717215	.	G	T	203	.	DP=190;VDB=0.0627;AF1=0.5;G3=9.29e-15,1,1.902e-29;HWE=0.0414;AC1=3;DP4=78,24,72,16;MQ=20;FQ=206;PV4=0.38,4.2e-20,1,0.22	AT1G55250	HUB2	histone mono-ubiquitination 2
SL2.40ch01	Solyc01g006030.2	717227	.	A	T	52.1	.	DP=37;VDB=0.0010;AF1=0.3641;AC1=2;DP4=3,20,0,14;MQ=20;FQ=54.1;PV4=0.27,1,1,1	AT1G55250	HUB2	histone mono-ubiquitination 2
SL2.40ch01	Solyc01g006040.2	717397	.	C	T	224	.	DP=64;VDB=0.0008;AF1=0.6657;AC1=4;DP4=13,4,7,21;MQ=20;FQ=111;PV4=0.0016,1,1,0.09	AT1G55250	HUB2	histone mono-ubiquitination 2
SL2.40ch01	Solyc01g006040.2	717816	.	T	C	131	.	DP=104;VDB=0.0393;AF1=0.4156;AC1=2;DP4=29,21,12,13;MQ=20;FQ=134;PV4=0.47,1,1,1	AT1G55250	HUB2	histone mono-ubiquitination 2
SL2.40ch01	Solyc01g006040.2	718051	.	T	C	208	.	DP=118;VDB=0.0531;AF1=0.5457;AC1=3;DP4=19,24,8,30;MQ=20;FQ=212;PV4=0.035,0.42,1,1	AT1G55250	HUB2	histone mono-ubiquitination 2
SL2.40ch01	Solyc01g006040.2	718163	.	G	A	36	.	DP=21;VDB=0.0269;AF1=0.6309;AC1=4;DP4=2,5,6,0;MQ=20;FQ=40.2;PV4=0.021,1,1,1	AT1G55250	HUB2	histone mono-ubiquitination 2
SL2.40ch01	Solyc01g006040.2	718355	.	A	G	15	.	DP=10;VDB=0.0014;AF1=0.4296;AC1=2;DP4=2,4,0,4;MQ=20;FQ=17.4;PV4=0.47,1,1,0.052	AT1G55250	HUB2	histone mono-ubiquitination 2
SL2.40ch01	Solyc01g006040.2	718388	.	A	G	69.7	.	DP=6;VDB=0.0269;AF1=1;AC1=6;DP4=0,0,2,4;MQ=20;FQ=-32	AT1G55250	HUB2	histone mono-ubiquitination 2
SL2.40ch01	Solyc01g006040.2	718547	.	A	T	116	.	DP=18;VDB=0.0056;AF1=0.5877;AC1=3;DP4=2,3,8,4;MQ=20;FQ=14.8;PV4=0.59,1,1,0.19	AT1G55250	HUB2	histone mono-ubiquitination 2
SL2.40ch01	Solyc01g006040.2	718730	.	G	A	4.99	.	DP=11;VDB=0.0062;AF1=1;AC1=6;DP4=0,0,0,3;MQ=20;FQ=-29.8	AT1G55250	HUB2	histone mono-ubiquitination 2
SL2.40ch01	Solyc01g006040.2	718841	.	A	G	108	.	DP=51;VDB=0.0354;AF1=0.4979;G3=2.46e-09,1,2.976e-23;HWE=0.042;AC1=3;DP4=18,10,11,6;MQ=20;FQ=111;PV4=1,1,1,0.15	AT1G55250	HUB2	histone mono-ubiquitination 2
SL2.40ch01	Solyc01g006040.2	719299	.	T	C	999	.	DP=71;VDB=0.0374;AF1=0.5;G3=1.873e-18,1,3.866e-12;HWE=0.0414;AC1=3;DP4=9,17,26,13;MQ=20;FQ=181;PV4=0.021,1,1,1	AT1G55250	HUB2	histone mono-ubiquitination 2
SL2.40ch01	Solyc01g006040.2	719332	.	A	G	4.57	.	DP=73;VDB=0.0163;AF1=0.2286;AC1=1;DP4=35,28,1,9;MQ=20;FQ=5.31;PV4=0.014,5.6e-09,1,1	AT1G55250	HUB2	histone mono-ubiquitination 2
SL2.40ch01	Solyc01g006040.2	719393	.	C	T	155	.	DP=26;VDB=0.0349;AF1=0.6668;AC1=4;DP4=0,6,1,18;MQ=20;FQ=21.1;PV4=1,0.0026,1,0.2	AT1G55250	HUB2	histone mono-ubiquitination 2
SL2.40ch01	Solyc01g006040.2	719625	.	A	T	999	.	DP=30;VDB=0.0211;AF1=1;AC1=6;DP4=0,0,7,23;MQ=20;FQ=-51.7	AT1G55250	HUB2	histone mono-ubiquitination 2
SL2.40ch01	Solyc01g006040.2	719696	.	G	C	6.02	.	DP=13;VDB=0.0393;AF1=1;AC1=6;DP4=0,0,0,2;MQ=20;FQ=-27.5	AT1G55250	HUB2	histone mono-ubiquitination 2
SL2.40ch01	Solyc01g006040.2	719802	.	C	T	3.54	.	DP=13;VDB=0.0229;AF1=0.3385;AC1=2;DP4=1,6,1,2;MQ=20;FQ=4.62;PV4=1,1,1,1	AT1G55250	HUB2	histone mono-ubiquitination 2
SL2.40ch01	Solyc01g006040.2	719838	.	C	A	48.5	.	DP=13;VDB=0.0223;AF1=0.6426;AC1=4;DP4=0,5,3,3;MQ=20;FQ=27.8;PV4=0.18,1,1,1	AT1G55250	HUB2	histone mono-ubiquitination 2
SL2.40ch01	Intergenic	739775	.	T	C	3.62	.	DP=2;AF1=1;AC1=6;DP4=0,0,0,2;MQ=20;FQ=-28.8	--	--	--
SL2.40ch01	Solyc01g006090.2	754795	.	G	A	7.84	.	DP=15;VDB=0.0420;AF1=1;AC1=6;DP4=0,0,2,0;MQ=20;FQ=-28.9	AT3G22660	--	--
SL2.40ch01	Solyc01g006090.2	754904	.	A	G	146	.	DP=12;VDB=0.0288;AF1=1;AC1=6;DP4=0,0,6,5;MQ=20;FQ=-39.3	AT3G22660	--	--
SL2.40ch01	Solyc01g006090.2	755033	.	T	G	15.9	.	DP=4;VDB=0.0227;AF1=1;AC1=6;DP4=0,0,4,0;MQ=20;FQ=-32	AT3G22660	--	--
SL2.40ch01	Solyc01g006100.2	756867	.	CAAAAAAA	CAAAAAA	3.52	.	INDEL;DP=4;VDB=0.0005;AF1=1;AC1=6;DP4=0,0,4,0;MQ=20;FQ=-36	AT4G19020	CMT2	chromomethylase 2
SL2.40ch01	Solyc01g006100.2	757464	.	A	G	125	.	DP=9;VDB=0.0238;AF1=1;AC1=6;DP4=0,0,5,4;MQ=20;FQ=-35.8	AT4G19020	CMT2	chromomethylase 2
SL2.40ch01	Solyc01g006100.2	757467	.	T	C	125	.	DP=9;VDB=0.0238;AF1=1;AC1=6;DP4=0,0,5,4;MQ=20;FQ=-35.8	AT4G19020	CMT2	chromomethylase 2
SL2.40ch01	Solyc01g006100.2	757796	.	C	G	3.54	.	DP=12;VDB=0.0239;AF1=0.3384;AC1=2;DP4=5,3,2,1;MQ=20;FQ=4.61;PV4=1,1,1,0.5	AT4G19020	CMT2	chromomethylase 2
SL2.40ch01	Solyc01g006100.2	757801	.	G	A	3.42	.	DP=13;VDB=0.0230;AF1=0.3293;AC1=2;DP4=4,6,3,0;MQ=20;FQ=4.42;PV4=0.19,1,1,1	AT4G19020	CMT2	chromomethylase 2
SL2.40ch01	Solyc01g006100.2	757908	.	T	C	44.4	.	DP=9;VDB=0.0248;AF1=0.5186;AC1=3;DP4=3,1,3,2;MQ=20;FQ=30.5;PV4=1,1,1,1	AT4G19020	CMT2	chromomethylase 2
SL2.40ch01	Solyc01g006100.2	757970	.	A	G	91.4	.	DP=13;VDB=0.0145;AF1=0.8151;AC1=5;DP4=0,4,5,3;MQ=20;FQ=11.9;PV4=0.081,1,1,1	AT4G19020	CMT2	chromomethylase 2
SL2.40ch01	Solyc01g006100.2	758351	.	C	G	43.5	.	DP=10;VDB=0.0163;AF1=0.6496;AC1=4;DP4=1,1,1,5;MQ=20;FQ=-14;PV4=0.46,1,1,1	AT4G19020	CMT2	chromomethylase 2
SL2.40ch01	Solyc01g006100.2	758372	.	T	C	83.9	.	DP=12;VDB=0.0164;AF1=0.6779;AC1=4;DP4=1,1,2,6;MQ=20;FQ=-19.4;PV4=1,0.036,1,0.066	AT4G19020	CMT2	chromomethylase 2
SL2.40ch01	Solyc01g006100.2	758934	.	G	A	80.8	.	DP=16;VDB=0.0157;AF1=0.6572;AC1=4;DP4=0,4,6,2;MQ=20;FQ=13.6;PV4=0.061,0.16,1,1	AT4G19020	CMT2	chromomethylase 2
SL2.40ch01	Solyc01g006100.2	759050	.	A	G	35.6	.	DP=5;VDB=0.0197;AF1=0.7888;AC1=5;DP4=0,1,2,2;MQ=20;FQ=-18.3;PV4=1,1,1,1	AT4G19020	CMT2	chromomethylase 2
SL2.40ch01	Solyc01g006100.2	759454	.	C	G,A	5.29	.	DP=12;VDB=0.0268;AF1=1;AC1=6;DP4=0,0,3,1;MQ=20;FQ=-27.5	AT4G19020	CMT2	chromomethylase 2
SL2.40ch01	Solyc01g006100.2	759782	.	G	A	117	.	DP=11;VDB=0.0180;AF1=1;AC1=6;DP4=1,0,2,8;MQ=20;FQ=-30.3;PV4=0.27,1,1,0.18	AT4G19020	CMT2	chromomethylase 2
SL2.40ch01	Solyc01g006100.2	760174	.	A	G	78.6	.	DP=8;VDB=0.0325;AF1=0.8038;AC1=5;DP4=1,0,2,5;MQ=20;FQ=-23.1;PV4=0.37,1,1,0.41	AT4G19020	CMT2	chromomethylase 2
SL2.40ch01	Solyc01g006100.2	764575	.	T	C	17.2	.	DP=4;VDB=0.0222;AF1=0.713;AC1=5;DP4=1,0,0,3;MQ=20;FQ=-13.9;PV4=0.25,1,1,0.33	AT4G19020	CMT2	chromomethylase 2
SL2.40ch01	Solyc01g006100.2	764606	.	G	A	27.8	.	DP=4;VDB=0.0182;AF1=1;AC1=6;DP4=0,0,1,3;MQ=20;FQ=-30.4	AT4G19020	CMT2	chromomethylase 2
SL2.40ch01	Solyc01g006100.2	764678	.	G	A	14.4	.	DP=3;VDB=0.0116;AF1=1;AC1=6;DP4=0,0,3,0;MQ=20;FQ=-29.8	AT4G19020	CMT2	chromomethylase 2
SL2.40ch01	Intergenic	764854	.	A	C	4.4	.	DP=3;AF1=0.6706;AC1=4;DP4=0,1,0,2;MQ=20;FQ=-13.1;PV4=1,0.0076,1,1	--	--	--
SL2.40ch01	Solyc01g006110.2	766646	.	CAAAAA	CAAAA	999	.	INDEL;DP=60;VDB=0.0096;AF1=1;AC1=6;DP4=0,0,47,13;MQ=20;FQ=-83.4	AT5G53000	TAP46	2A phosphatase associated protein of 46 kD
SL2.40ch01	Solyc01g006110.2	766877	.	A	G	999	.	DP=445;VDB=0.0274;AF1=1;AC1=6;DP4=10,10,151,80;MQ=20;FQ=-63;PV4=0.22,5e-107,1,1	AT5G53000	TAP46	2A phosphatase associated protein of 46 kD
SL2.40ch01	Solyc01g006110.2	766974	.	C	T	278	.	DP=403;VDB=0.0471;AF1=0.6667;AC1=4;DP4=37,46,28,32;MQ=20;FQ=283;PV4=0.87,1,1,1.7e-07	AT5G53000	TAP46	2A phosphatase associated protein of 46 kD
SL2.40ch01	Solyc01g006110.2	767349	.	T	C	999	.	DP=354;VDB=0.0475;AF1=1;AC1=6;DP4=0,0,42,189;MQ=20;FQ=-194	AT5G53000	TAP46	2A phosphatase associated protein of 46 kD
SL2.40ch01	Solyc01g006110.2	767595	.	A	G	999	.	DP=269;VDB=0.0290;AF1=1;AC1=6;DP4=2,0,123,133;MQ=20;FQ=-218;PV4=0.23,1,1,1	AT5G53000	TAP46	2A phosphatase associated protein of 46 kD
SL2.40ch01	Solyc01g006110.2	767935	.	C	T	999	.	DP=278;VDB=0.0298;AF1=1;AC1=6;DP4=0,0,135,139;MQ=20;FQ=-233	AT5G53000	TAP46	2A phosphatase associated protein of 46 kD
SL2.40ch01	Solyc01g006110.2	768118	.	G	A	102	.	DP=466;VDB=0.0124;AF1=0.1667;AC1=1;DP4=234,136,57,37;MQ=20;FQ=103;PV4=0.64,0.2,1,1	AT5G53000	TAP46	2A phosphatase associated protein of 46 kD
SL2.40ch01	Solyc01g006110.2	768892	.	T	G	999	.	DP=322;VDB=0.0291;AF1=1;AC1=6;DP4=12,30,51,222;MQ=20;FQ=-63.9;PV4=0.15,1,1,1	AT5G53000	TAP46	2A phosphatase associated protein of 46 kD
SL2.40ch01	Solyc01g006110.2	769290	.	A	G	21.3	.	DP=191;VDB=0.0259;AF1=0.1667;AC1=1;DP4=57,100,0,24;MQ=20;FQ=22.1;PV4=7.6e-05,1,1,1	AT5G53000	TAP46	2A phosphatase associated protein of 46 kD
SL2.40ch01	Solyc01g006110.2	769307	.	C	T	999	.	DP=159;VDB=0.0458;AF1=1;AC1=6;DP4=0,0,4,84;MQ=20;FQ=-103	AT5G53000	TAP46	2A phosphatase associated protein of 46 kD
SL2.40ch01	Solyc01g006110.2	769317	.	T	C	109	.	DP=146;VDB=0.0462;AF1=0.4995;G3=4.663e-09,1,1.494e-37;HWE=0.0416;AC1=3;DP4=55,38,7,35;MQ=20;FQ=112;PV4=4.8e-06,8.2e-05,1,1	AT5G53000	TAP46	2A phosphatase associated protein of 46 kD
SL2.40ch01	Solyc01g006110.2	771888	.	G	A	999	.	DP=123;VDB=0.0244;AF1=1;AC1=6;DP4=0,0,38,30;MQ=20;FQ=-89.2	AT5G53000	TAP46	2A phosphatase associated protein of 46 kD
SL2.40ch01	Solyc01g006110.2	771944	.	A	G	92.5	.	DP=155;VDB=0.0519;AF1=0.33;AC1=2;DP4=76,44,19,13;MQ=20;FQ=94.2;PV4=0.69,0.076,1,0.47	AT5G53000	TAP46	2A phosphatase associated protein of 46 kD
SL2.40ch01	Solyc01g006110.2	772111	.	A	T	999	.	DP=135;VDB=0.0367;AF1=1;AC1=6;DP4=0,0,35,98;MQ=20;FQ=-127	AT5G53000	TAP46	2A phosphatase associated protein of 46 kD
SL2.40ch01	Solyc01g006110.2	772158	.	G	C	171	.	DP=58;VDB=0.0090;AF1=0.6667;AC1=4;DP4=1,15,0,39;MQ=20;FQ=69;PV4=0.29,4.2e-30,1,1	AT5G53000	TAP46	2A phosphatase associated protein of 46 kD
SL2.40ch01	Solyc01g006110.2	772209	.	T	G	5.44	.	DP=3;VDB=0.0260;AF1=1;AC1=6;DP4=0,0,0,3;MQ=20;FQ=-28.1	AT5G53000	TAP46	2A phosphatase associated protein of 46 kD
SL2.40ch01	Solyc01g006120.2	778094	.	G	A	297	.	DP=206;VDB=0.0528;AF1=0.8321;AC1=5;DP4=31,5,140,29;MQ=20;FQ=-11.2;PV4=0.81,1,1,0.38	AT3G13670	--	--
SL2.40ch01	Solyc01g006120.2	778148	.	G	A	999	.	DP=605;VDB=0.0004;AF1=1;AC1=6;DP4=9,68,65,463;MQ=20;FQ=-177;PV4=1,1,1,0.39	AT3G13670	--	--
SL2.40ch01	Solyc01g006120.2	779377	.	A	G	184	.	DP=176;VDB=0.0019;AF1=0.6667;AC1=4;DP4=72,8,89,7;MQ=20;FQ=126;PV4=0.59,1.2e-06,1,0.0045	AT3G13670	--	--
SL2.40ch01	Solyc01g006120.2	779848	.	A	T	999	.	DP=145;VDB=0.0285;AF1=1;AC1=6;DP4=1,1,74,69;MQ=20;FQ=-82;PV4=1,0.32,1,0.33	AT3G13670	--	--
SL2.40ch01	Solyc01g006120.2	779851	.	A	C	300	.	DP=162;VDB=0.0014;AF1=0.6666;AC1=4;DP4=58,36,19,49;MQ=20;FQ=305;PV4=2.9e-05,0.00035,1,0.16	AT3G13670	--	--
SL2.40ch01	Solyc01g006120.2	780051	.	T	C	999	.	DP=441;VDB=0.0169;AF1=1;AC1=6;DP4=18,43,144,230;MQ=20;FQ=-109;PV4=0.2,1,1,0.26	AT3G13670	--	--
SL2.40ch01	Solyc01g006120.2	780441	.	A	G	999	.	DP=168;VDB=0.0274;AF1=0.5;G3=9.36e-25,1,5.557e-17;HWE=0.0414;AC1=3;DP4=22,30,38,34;MQ=20;FQ=999;PV4=0.28,0.0011,1,0.061	AT3G13670	--	--
SL2.40ch01	Solyc01g006120.2	780782	.	A	T	84.5	.	DP=340;VDB=0.0281;AF1=0.5082;G3=2.054e-16,1,2.267e-08;HWE=0.044;AC1=3;DP4=98,4,180,1;MQ=20;FQ=62.6;PV4=0.058,1,1,1	AT3G13670	--	--
SL2.40ch01	Solyc01g006120.2	781213	.	T	A	7.84	.	DP=2;VDB=0.0860;AF1=1;AC1=6;DP4=0,0,1,1;MQ=20;FQ=-28.9	AT3G13670	--	--
SL2.40ch01	Solyc01g006120.2	781718	.	G	T	48.4	.	DP=58;VDB=0.0482;AF1=0.4541;AC1=3;DP4=18,7,0,14;MQ=20;FQ=51;PV4=7.9e-06,1,1,0.42	AT3G13670	--	--
SL2.40ch01	Solyc01g006120.2	781956	.	A	G	999	.	DP=204;VDB=0.0452;AF1=0.6667;AC1=4;DP4=25,23,90,55;MQ=20;FQ=132;PV4=0.24,1,1,1	AT3G13670	--	--
SL2.40ch01	Solyc01g006120.2	782928	.	G	A	18.8	.	DP=177;VDB=0.0426;AF1=0.3082;AC1=2;DP4=122,26,19,10;MQ=20;FQ=20.3;PV4=0.046,1,1,0.34	AT3G13670	--	--
SL2.40ch01	Solyc01g006120.2	783698	.	G	T	151	.	DP=274;VDB=0.0465;AF1=0.4756;G3=6.697e-07,1,1.042e-17;HWE=0.0498;AC1=3;DP4=35,35,23,12;MQ=20;FQ=154;PV4=0.15,1,1,2.1e-08	AT3G13670	--	--
SL2.40ch01	Solyc01g006120.2	784225	.	GAAAA	GAAA	999	.	INDEL;DP=53;VDB=0.0444;AF1=1;AC1=6;DP4=2,0,45,4;MQ=20;FQ=-41;PV4=1,0.14,1,1	AT3G13670	--	--
SL2.40ch01	Solyc01g006130.2	785490	.	C	T	60.4	.	DP=9;VDB=0.0079;AF1=1;AC1=6;DP4=0,0,7,0;MQ=20;FQ=-35.5	AT2G34860	EDA3	embryo sac development arrest 3
SL2.40ch01	Solyc01g006130.2	785507	.	G	T	6.02	.	DP=20;VDB=0.0017;AF1=1;AC1=6;DP4=0,0,2,0;MQ=20;FQ=-27.5	AT2G34860	EDA3	embryo sac development arrest 3
SL2.40ch01	Solyc01g006130.2	785583	.	A	T	250	.	DP=64;VDB=0.0101;AF1=1;AC1=6;DP4=0,0,60,1;MQ=20;FQ=-86.9	AT2G34860	EDA3	embryo sac development arrest 3
SL2.40ch01	Solyc01g006130.2	786779	.	A	G	157	.	DP=19;VDB=0.0440;AF1=1;AC1=6;DP4=1,0,16,0;MQ=20;FQ=-31.7;PV4=1,1,1,1	AT2G34860	EDA3	embryo sac development arrest 3
SL2.40ch01	Solyc01g006130.2	786792	.	A	G	50.1	.	DP=7;VDB=0.0089;AF1=1;AC1=6;DP4=0,0,5,0;MQ=20;FQ=-31.4	AT2G34860	EDA3	embryo sac development arrest 3
SL2.40ch01	Solyc01g006130.2	786836	.	A	C	3.19	.	DP=4;VDB=0.0227;AF1=0.5;AC1=3;DP4=2,0,2,0;MQ=20;FQ=3.19;PV4=1,0.33,1,0.21	AT2G34860	EDA3	embryo sac development arrest 3
SL2.40ch01	Solyc01g006130.2	787476	.	A	G	172	.	DP=32;VDB=0.0011;AF1=1;AC1=6;DP4=3,0,25,0;MQ=20;FQ=-31.1;PV4=1,0.3,1,0.052	AT2G34860	EDA3	embryo sac development arrest 3
SL2.40ch01	Solyc01g006130.2	788780	.	C	T	999	.	DP=524;VDB=0.0221;AF1=0.501;G3=9.216e-33,1,3.695e-08;HWE=0.0417;AC1=3;DP4=134,81,144,165;MQ=20;FQ=240;PV4=0.00051,2.5e-09,1,1	AT2G34860	EDA3	embryo sac development arrest 3
SL2.40ch01	Solyc01g006130.2	789171	.	C	A	107	.	DP=489;VDB=0.0471;AF1=0.3337;AC1=2;DP4=87,235,90,77;MQ=20;FQ=109;PV4=6.9e-09,3.8e-59,1,1	AT2G34860	EDA3	embryo sac development arrest 3
SL2.40ch01	Solyc01g006130.2	789348	.	C	A	999	.	DP=471;VDB=0.0249;AF1=1;AC1=6;DP4=4,1,130,311;MQ=20;FQ=-288;PV4=0.03,1,1,0.33	AT2G34860	EDA3	embryo sac development arrest 3
SL2.40ch01	Solyc01g006130.2	789379	.	T	C	110	.	DP=198;VDB=0.0442;AF1=0.4999;G3=4.736e-12,1,3.393e-24;HWE=0.0414;AC1=3;DP4=119,11,62,6;MQ=20;FQ=113;PV4=1,8.7e-18,1,1	AT2G34860	EDA3	embryo sac development arrest 3
SL2.40ch01	Solyc01g006140.2	790562	.	G	A	25	.	DP=3;VDB=0.0056;AF1=1;AC1=6;DP4=0,0,1,2;MQ=20;FQ=-28.1	AT2G31270	CDT1A	homolog of yeast CDT1 A
SL2.40ch01	Solyc01g006140.2	790954	.	T	C	22.3	.	DP=4;VDB=0.0285;AF1=1;AC1=6;DP4=0,0,3,0;MQ=20;FQ=-29.8	AT2G31270	CDT1A	homolog of yeast CDT1 A
SL2.40ch01	Solyc01g006140.2	792399	.	T	C	35.4	.	DP=5;VDB=0.0237;AF1=0.737;AC1=5;DP4=1,0,2,2;MQ=20;FQ=-19.6;PV4=1,0.22,1,0.3	AT2G31270	CDT1A	homolog of yeast CDT1 A
SL2.40ch01	Solyc01g006140.2	792412	.	T	C	18.4	.	DP=4;VDB=0.0260;AF1=0.7192;AC1=5;DP4=1,0,2,1;MQ=20;FQ=-16.7;PV4=1,0.47,1,1	AT2G31270	CDT1A	homolog of yeast CDT1 A
SL2.40ch01	Solyc01g006150.2	797722	.	TAAA	TAA	237	.	INDEL;DP=163;VDB=0.0009;AF1=0.6667;AC1=4;DP4=40,3,79,10;MQ=20;FQ=94.5;PV4=0.55,8.1e-09,1,0.083	AT3G58060	--	--
SL2.40ch01	Solyc01g006150.2	797751	.	G	A	32.5	.	DP=193;VDB=0.0008;AF1=0.2207;AC1=1;DP4=59,19,29,5;MQ=20;FQ=33.6;PV4=0.32,2.7e-91,1,1	AT3G58060	--	--
SL2.40ch01	Solyc01g006150.2	797916	.	T	A	999	.	DP=251;VDB=0.0312;AF1=0.3333;AC1=2;DP4=83,101,29,29;MQ=20;FQ=999;PV4=0.55,1,1,1	AT3G58060	--	--
SL2.40ch01	Solyc01g006150.2	798033	.	G	A	128	.	DP=252;VDB=0.0118;AF1=0.3333;AC1=2;DP4=94,109,26,21;MQ=20;FQ=130;PV4=0.33,0.28,1,0.033	AT3G58060	--	--
SL2.40ch01	Solyc01g006150.2	798120	.	T	C	999	.	DP=75;VDB=0.0217;AF1=1;AC1=6;DP4=0,0,9,38;MQ=20;FQ=-58	AT3G58060	--	--
SL2.40ch01	Solyc01g006150.2	798126	.	C	G	999	.	DP=74;VDB=0.0260;AF1=1;AC1=6;DP4=0,0,10,41;MQ=20;FQ=-63.9	AT3G58060	--	--
SL2.40ch01	Solyc01g006150.2	798329	.	C	G	232	.	DP=59;VDB=0.0364;AF1=1;AC1=6;DP4=0,0,6,12;MQ=20;FQ=-39.8	AT3G58060	--	--
SL2.40ch01	Solyc01g006150.2	798735	.	C	T	7.84	.	DP=4;VDB=0.0134;AF1=1;AC1=6;DP4=0,0,1,1;MQ=20;FQ=-28.9	AT3G58060	--	--
SL2.40ch01	Solyc01g006150.2	798896	.	G	C	19.8	.	DP=19;VDB=0.0191;AF1=0.7694;AC1=5;DP4=0,1,1,4;MQ=20;FQ=-22.3;PV4=1,3.3e-06,1,0.2	AT3G58060	--	--
SL2.40ch01	Solyc01g006150.2	798944	.	A	T	20.6	.	DP=14;VDB=0.0226;AF1=0.3432;AC1=2;DP4=3,6,0,5;MQ=20;FQ=22.4;PV4=0.26,0.27,1,1	AT3G58060	--	--
SL2.40ch01	Solyc01g006150.2	799565	.	A	G	150	.	DP=45;VDB=0.0331;AF1=0.5;G3=1.208e-12,1,2.347e-14;HWE=0.0414;AC1=3;DP4=7,16,4,18;MQ=20;FQ=153;PV4=0.49,0.013,1,0.19	AT3G58060	--	--
SL2.40ch01	Solyc01g006150.2	801958	.	C	T	999	.	DP=155;VDB=0.0095;AF1=1;AC1=6;DP4=0,0,26,22;MQ=20;FQ=-69.8	AT3G58060	--	--
SL2.40ch01	Solyc01g006160.2	806070	.	A	C	68.2	.	DP=13;VDB=0.0002;AF1=0.5268;AC1=3;DP4=1,3,9,0;MQ=20;FQ=5.12;PV4=0.014,1,1,9.2e-05	--	--	--
SL2.40ch01	Solyc01g006160.2	806619	.	C	G	79.7	.	DP=6;VDB=0.0288;AF1=1;AC1=6;DP4=0,0,4,2;MQ=20;FQ=-34.6	--	--	--
SL2.40ch01	Solyc01g006160.2	807225	.	T	C	999	.	DP=1847;VDB=0.0269;AF1=1;AC1=6;DP4=2,13,20,373;MQ=20;FQ=-229;PV4=0.19,1,1,1	--	--	--
SL2.40ch01	Solyc01g006160.2	807263	.	T	G	234	.	DP=1011;VDB=0.0454;AF1=0.5;G3=1.396e-10,1,5.575e-22;HWE=0.0414;AC1=3;DP4=24,468,19,391;MQ=20;FQ=237;PV4=0.88,1,1,1	--	--	--
SL2.40ch01	Solyc01g006160.2	807556	.	G	T	260	.	DP=945;VDB=0.0359;AF1=0.8334;AC1=5;DP4=1,234,1,706;MQ=20;FQ=5.48;PV4=0.44,1,1,1	--	--	--
SL2.40ch01	Solyc01g006160.2	808309	.	C	T	14.6	.	DP=94;VDB=0.0007;AF1=0.33;AC1=2;DP4=0,78,0,16;MQ=20;FQ=16.3;PV4=1,1,1,1	--	--	--
SL2.40ch01	Solyc01g006170.2	809670	.	G	A	207	.	DP=81;VDB=0.0475;AF1=0.6667;AC1=4;DP4=12,14,19,31;MQ=20;FQ=158;PV4=0.62,1.3e-41,1,1	AT3G22660	--	--
SL2.40ch01	Solyc01g006170.2	809685	.	G	A	159	.	DP=79;VDB=0.0342;AF1=0.6667;AC1=4;DP4=12,16,18,30;MQ=20;FQ=135;PV4=0.81,2.1e-64,1,1	AT3G22660	--	--
SL2.40ch01	Solyc01g006170.2	810162	.	C	T	69.6	.	DP=18;VDB=0.0088;AF1=0.7105;AC1=4;DP4=3,2,1,12;MQ=20;FQ=26.2;PV4=0.044,1.5e-15,1,1	AT3G22660	--	--
SL2.40ch01	Solyc01g006170.2	810238	.	G	T	28.7	.	DP=17;VDB=0.0282;AF1=0.5063;G3=3.49e-10,1,5.072e-08;HWE=0.0456;AC1=3;DP4=0,5,1,4;MQ=20;FQ=24.8;PV4=1,1,1,1	AT3G22660	--	--
SL2.40ch01	Solyc01g006170.2	810260	.	T	C	59.3	.	DP=8;VDB=0.0240;AF1=0.7766;AC1=5;DP4=0,2,1,5;MQ=20;FQ=-10.7;PV4=1,1,1,0.2	AT3G22660	--	--
SL2.40ch01	Solyc01g006180.2	815174	.	T	A	105	.	DP=19;VDB=0.0151;AF1=0.6655;AC1=4;DP4=3,2,7,4;MQ=20;FQ=30.1;PV4=1,0.12,1,0.47	AT4G10620	--	--
SL2.40ch01	Solyc01g006180.2	815236	.	T	C	90.6	.	DP=11;VDB=0.0319;AF1=1;AC1=6;DP4=0,0,4,5;MQ=20;FQ=-34.7	AT4G10620	--	--
SL2.40ch01	Solyc01g006180.2	816188	.	C	T	207	.	DP=17;VDB=0.0354;AF1=1;AC1=6;DP4=0,0,9,7;MQ=20;FQ=-43.8	AT4G10620	--	--
SL2.40ch01	Solyc01g006180.2	816236	.	T	A	24.1	.	DP=12;VDB=0.0081;AF1=0.5402;AC1=3;DP4=2,4,3,2;MQ=20;FQ=27.2;PV4=0.57,2.8e-12,1,1	AT4G10620	--	--
SL2.40ch01	Solyc01g006180.2	816836	.	T	C	76.9	.	DP=7;VDB=0.0233;AF1=1;AC1=6;DP4=0,0,1,5;MQ=20;FQ=-34	AT4G10620	--	--
SL2.40ch01	Solyc01g006190.2	819407	.	ATT	ATTT	999	.	INDEL;DP=62;VDB=0.0348;AF1=1;AC1=6;DP4=0,1,10,49;MQ=20;FQ=-77.4;PV4=1,1,1,0.22	AT3G58040	SINAT2	seven in absentia of Arabidopsis 2
SL2.40ch01	Solyc01g006190.2	819460	.	A	G	254	.	DP=156;VDB=0.0207;AF1=1;AC1=6;DP4=1,0,9,22;MQ=20;FQ=-53.8;PV4=0.31,8.7e-17,1,1	AT3G58040	SINAT2	seven in absentia of Arabidopsis 2
SL2.40ch01	Solyc01g006190.2	819689	.	G	A	3.1	.	DP=665;VDB=0.0270;AF1=0.5986;AC1=4;DP4=1,1,1,2;MQ=20;FQ=-7.2;PV4=1,0.0012,1,1	AT3G58040	SINAT2	seven in absentia of Arabidopsis 2
SL2.40ch01	Solyc01g006190.2	821264	.	C	T	999	.	DP=126;VDB=0.0122;AF1=1;AC1=6;DP4=0,0,52,37;MQ=20;FQ=-82	AT3G58040	SINAT2	seven in absentia of Arabidopsis 2
SL2.40ch01	Solyc01g006190.2	821273	.	G	A	999	.	DP=118;VDB=0.0313;AF1=1;AC1=6;DP4=0,0,66,47;MQ=20;FQ=-115	AT3G58040	SINAT2	seven in absentia of Arabidopsis 2
SL2.40ch01	Solyc01g006190.2	822528	.	G	A	77.9	.	DP=6;VDB=0.0393;AF1=1;AC1=6;DP4=0,0,3,3;MQ=20;FQ=-31.7	AT3G58040	SINAT2	seven in absentia of Arabidopsis 2
SL2.40ch01	Solyc01g006190.2	822745	.	A	G	32.7	.	DP=18;VDB=0.0395;AF1=0.5064;G3=2.958e-10,1,5.02e-08;HWE=0.0455;AC1=3;DP4=5,3,5,1;MQ=20;FQ=35.7;PV4=0.58,0.16,1,0.13	AT3G58040	SINAT2	seven in absentia of Arabidopsis 2
SL2.40ch01	Solyc01g006190.2	822941	.	A	T	999	.	DP=262;VDB=0.0517;AF1=1;AC1=6;DP4=0,0,36,35;MQ=20;FQ=-82	AT3G58040	SINAT2	seven in absentia of Arabidopsis 2
SL2.40ch01	Solyc01g006190.2	822997	.	C	T	44.4	.	DP=5;VDB=0.0069;AF1=1;AC1=6;DP4=0,0,1,4;MQ=20;FQ=-32.7	AT3G58040	SINAT2	seven in absentia of Arabidopsis 2
SL2.40ch01	Solyc01g006190.2	823919	.	C	A,G	27.8	.	DP=6;VDB=0.0357;AF1=0.7797;AC1=5;DP4=0,1,0,5;MQ=20;FQ=-20.5;PV4=1,0.0054,1,2.1e-05	AT3G58040	SINAT2	seven in absentia of Arabidopsis 2
SL2.40ch01	Intergenic	824032	.	C	T	24	.	DP=3;VDB=0.0339;AF1=1;AC1=6;DP4=0,0,2,1;MQ=20;FQ=-28.1	--	--	--
SL2.40ch01	Intergenic	825013	.	A	T	53.4	.	DP=6;VDB=0.0331;AF1=1;AC1=6;DP4=0,0,0,6;MQ=20;FQ=-30.9	--	--	--
SL2.40ch01	Intergenic	825016	.	G	A	35.3	.	DP=5;VDB=0.0339;AF1=1;AC1=6;DP4=0,0,0,5;MQ=20;FQ=-28.7	--	--	--
SL2.40ch01	Intergenic	825401	.	G	A	13.2	.	DP=9;VDB=0.0390;AF1=0.5417;AC1=3;DP4=0,2,0,6;MQ=20;FQ=-14.6;PV4=1,7.2e-09,1,1	--	--	--
SL2.40ch01	Intergenic	826412	.	T	C	6.45	.	DP=3;VDB=0.0333;AF1=1;AC1=6;DP4=0,0,1,2;MQ=20;FQ=-29.8	--	--	--
SL2.40ch01	Intergenic	826524	.	G	C	999	.	DP=148;VDB=0.0340;AF1=1;AC1=6;DP4=0,1,4,128;MQ=20;FQ=-125;PV4=1,1,1,1	--	--	--
SL2.40ch01	Intergenic	826602	.	CAAAAAAAA	CAAAAAAA	999	.	INDEL;DP=213;VDB=0.0625;AF1=1;AC1=6;DP4=0,1,68,101;MQ=20;FQ=-152;PV4=1,0.23,1,0.12	--	--	--
SL2.40ch01	Intergenic	826811	.	TAAA	TAA	206	.	INDEL;DP=73;VDB=0.0374;AF1=1;AC1=6;DP4=1,4,1,60;MQ=20;FQ=-55.5;PV4=0.15,9.4e-35,1,1	--	--	--
SL2.40ch01	Solyc01g006200.2	830104	.	C	T	7.57	.	DP=4;VDB=0.0138;AF1=0.6916;AC1=4;DP4=1,0,3,0;MQ=20;FQ=-18.7;PV4=1,0.003,1,0.24	--	--	--
SL2.40ch01	Solyc01g006200.2	830627	.	T	A	3.99	.	DP=2;VDB=0.0007;AF1=1;AC1=6;DP4=0,0,0,2;MQ=20;FQ=-27.5	--	--	--
SL2.40ch01	Solyc01g006200.2	831973	.	C	G	56.8	.	DP=45;VDB=0.0362;AF1=0.423;AC1=3;DP4=24,8,7,6;MQ=20;FQ=59.2;PV4=0.29,2.4e-08,1,1	--	--	--
SL2.40ch01	Solyc01g006200.2	831997	.	T	G	225	.	DP=59;VDB=0.0346;AF1=1;AC1=6;DP4=0,0,48,4;MQ=20;FQ=-75.7	--	--	--
SL2.40ch01	Solyc01g006200.2	832089	.	G	A	45.9	.	DP=67;VDB=0.0345;AF1=0.195;AC1=1;DP4=30,11,8,3;MQ=20;FQ=46.9;PV4=1,1,1,1	--	--	--
SL2.40ch01	Solyc01g006200.2	832114	.	G	A	87.5	.	DP=59;VDB=0.0399;AF1=0.4752;AC1=3;DP4=28,11,9,8;MQ=20;FQ=90.2;PV4=0.22,6.7e-17,1,0.026	--	--	--
SL2.40ch01	Solyc01g006200.2	832203	.	C	T	7.17	.	DP=155;VDB=0.0294;AF1=0.1666;AC1=1;DP4=13,114,5,7;MQ=20;FQ=7.82;PV4=0.0093,3.8e-23,1,1	--	--	--
SL2.40ch01	Solyc01g006200.2	832478	.	A	G	3.08	.	DP=4;VDB=0.0615;AF1=1;AC1=6;DP4=0,0,2,0;MQ=20;FQ=-28.8	--	--	--
SL2.40ch01	Solyc01g006210.2	833714	.	G	C	4.61	.	DP=2;VDB=0.0227;AF1=1;AC1=6;DP4=0,0,2,0;MQ=20;FQ=-27.5	AT5G21140	emb1379	embryo defective 1379
SL2.40ch01	Solyc01g006210.2	834092	.	C	T	122	.	DP=10;VDB=0.0265;AF1=1;AC1=6;DP4=0,0,9,1;MQ=20;FQ=-36	AT5G21140	emb1379	embryo defective 1379
SL2.40ch01	Intergenic	839466	.	GAAAA	GAAA	138	.	INDEL;DP=11;VDB=0.0203;AF1=1;AC1=6;DP4=0,0,5,6;MQ=20;FQ=-45.4	--	--	--
SL2.40ch01	Intergenic	839527	.	C	T	96.7	.	DP=8;VDB=0.0311;AF1=1;AC1=6;DP4=0,0,4,3;MQ=20;FQ=-34.4	--	--	--
SL2.40ch01	Solyc01g006220.2	840160	.	C	T	84.3	.	DP=7;VDB=0.0442;AF1=1;AC1=6;DP4=0,0,4,3;MQ=20;FQ=-31	AT2G44150	SDG7	SET DOMAIN-CONTAINING PROTEIN 7
SL2.40ch01	Solyc01g006220.2	840223	.	G	A	36.9	.	DP=9;VDB=0.0197;AF1=0.6588;AC1=4;DP4=0,2,4,3;MQ=20;FQ=-9.88;PV4=0.44,1,1,0.4	AT2G44150	SDG7	SET DOMAIN-CONTAINING PROTEIN 7
SL2.40ch01	Solyc01g006220.2	840402	.	T	A	90.1	.	DP=8;VDB=0.0101;AF1=1;AC1=6;DP4=0,0,7,1;MQ=20;FQ=-33.3	AT2G44150	SDG7	SET DOMAIN-CONTAINING PROTEIN 7
SL2.40ch01	Solyc01g006220.2	841714	.	G	A	41.8	.	DP=4;VDB=0.0307;AF1=1;AC1=6;DP4=0,0,3,1;MQ=20;FQ=-30.4	AT2G44150	SDG7	SET DOMAIN-CONTAINING PROTEIN 7
SL2.40ch01	Solyc01g006220.2	841715	.	A	T	41.8	.	DP=4;VDB=0.0307;AF1=1;AC1=6;DP4=0,0,3,1;MQ=20;FQ=-30.4	AT2G44150	SDG7	SET DOMAIN-CONTAINING PROTEIN 7
SL2.40ch01	Solyc01g006220.2	843505	.	C	A	192	.	DP=17;VDB=0.0022;AF1=1;AC1=6;DP4=0,0,13,3;MQ=20;FQ=-41.1	AT2G44150	SDG7	SET DOMAIN-CONTAINING PROTEIN 7
SL2.40ch01	Solyc01g006220.2	843512	.	A	T	211	.	DP=18;VDB=0.0062;AF1=1;AC1=6;DP4=0,0,13,4;MQ=20;FQ=-41.9	AT2G44150	SDG7	SET DOMAIN-CONTAINING PROTEIN 7
SL2.40ch01	Solyc01g006220.2	843836	.	T	C	999	.	DP=35;VDB=0.0337;AF1=1;AC1=6;DP4=0,0,22,13;MQ=20;FQ=-54.5	AT2G44150	SDG7	SET DOMAIN-CONTAINING PROTEIN 7
SL2.40ch01	Solyc01g006220.2	843860	.	A	G	5.73	.	DP=37;VDB=0.0203;AF1=0.1722;AC1=1;DP4=20,11,3,3;MQ=20;FQ=6.35;PV4=0.65,0.17,1,0.14	AT2G44150	SDG7	SET DOMAIN-CONTAINING PROTEIN 7
SL2.40ch01	Solyc01g006220.2	844294	.	G	T	999	.	DP=54;VDB=0.0378;AF1=1;AC1=6;DP4=0,0,31,22;MQ=20;FQ=-78.3	AT2G44150	SDG7	SET DOMAIN-CONTAINING PROTEIN 7
SL2.40ch01	Solyc01g006220.2	846464	.	T	A	13.4	.	DP=32;VDB=0.0470;AF1=0.167;AC1=1;DP4=6,20,0,6;MQ=20;FQ=14.2;PV4=0.56,1,1,1	AT2G44150	SDG7	SET DOMAIN-CONTAINING PROTEIN 7
SL2.40ch01	Solyc01g006220.2	847129	.	C	T	187	.	DP=28;VDB=0.0350;AF1=1;AC1=6;DP4=0,0,0,20;MQ=20;FQ=-45.3	AT2G44150	SDG7	SET DOMAIN-CONTAINING PROTEIN 7
SL2.40ch01	Solyc01g006220.2	847483	.	A	G	41.8	.	DP=17;VDB=0.0309;AF1=1;AC1=6;DP4=0,0,3,1;MQ=20;FQ=-30.4	AT2G44150	SDG7	SET DOMAIN-CONTAINING PROTEIN 7
SL2.40ch01	Solyc01g006230.2	854153	.	TG	T	16.5	.	INDEL;DP=3;VDB=0.0089;AF1=1;AC1=6;DP4=0,0,2,1;MQ=20;FQ=-35.7	AT3G59950	--	--
SL2.40ch01	Solyc01g006230.2	854188	.	A	C	97.4	.	DP=37;VDB=0.0216;AF1=0.4985;G3=1.018e-09,1,3.884e-14;HWE=0.042;AC1=3;DP4=8,13,7,7;MQ=20;FQ=100;PV4=0.51,1,1,1	AT3G59950	--	--
SL2.40ch01	Solyc01g006230.2	854960	.	A	T	245	.	DP=89;VDB=0.0459;AF1=0.6667;AC1=4;DP4=6,22,28,16;MQ=20;FQ=154;PV4=0.00064,9.9e-42,1,0.3	AT3G59950	--	--
SL2.40ch01	Solyc01g006230.2	855122	.	A	T	265	.	DP=43;VDB=0.0049;AF1=0.6653;AC1=4;DP4=12,4,10,17;MQ=20;FQ=93.1;PV4=0.027,1,1,0.28	AT3G59950	--	--
SL2.40ch01	Solyc01g006230.2	856313	.	C	T	8.44	.	DP=2;VDB=0.0387;AF1=1;AC1=6;DP4=0,0,1,1;MQ=20;FQ=-27.5	AT3G59950	--	--
SL2.40ch01	Solyc01g006230.2	856962	.	C	T	999	.	DP=99;VDB=0.0438;AF1=1;AC1=6;DP4=0,0,41,11;MQ=20;FQ=-55	AT3G59950	--	--
SL2.40ch01	Solyc01g006230.2	857249	.	A	G	5.77	.	DP=5;VDB=0.0427;AF1=0.6648;AC1=4;DP4=2,0,2,1;MQ=20;FQ=-6.24;PV4=1,1.4e-05,1,0.11	AT3G59950	--	--
SL2.40ch01	Solyc01g006230.2	858574	.	T	A	123	.	DP=159;VDB=0.0291;AF1=0.3333;AC1=2;DP4=87,33,20,19;MQ=20;FQ=125;PV4=0.018,0.093,1,1	AT3G59950	--	--
SL2.40ch01	Solyc01g006230.2	858723	.	C	A	51.2	.	DP=62;VDB=0.0011;AF1=0.1667;AC1=1;DP4=17,31,11,3;MQ=20;FQ=52;PV4=0.006,1,1,1	AT3G59950	--	--
SL2.40ch01	Solyc01g006230.2	858862	.	C	T	51.9	.	DP=122;VDB=0.0317;AF1=0.4871;G3=2.132e-07,1,2.109e-46;HWE=0.0455;AC1=3;DP4=48,31,16,9;MQ=20;FQ=54.8;PV4=0.82,1,1,1	AT3G59950	--	--
SL2.40ch01	Solyc01g006230.2	858873	.	G	A	999	.	DP=101;VDB=0.0211;AF1=1;AC1=6;DP4=1,1,40,4;MQ=20;FQ=-48.8;PV4=0.21,1,1,0.13	AT3G59950	--	--
SL2.40ch01	Solyc01g006240.2	861270	.	TA	TAA	24.5	.	INDEL;DP=17;VDB=0.0016;AF1=0.4008;AC1=2;DP4=1,9,0,7;MQ=20;FQ=26.7;PV4=1,1,1,1	AT1G05760	RTM1	restricted tev movement 1
SL2.40ch01	Intergenic	862787	.	G	C	17.5	.	DP=42;VDB=0.0100;AF1=0.2955;AC1=2;DP4=29,6,5,1;MQ=20;FQ=18.9;PV4=1,0.18,1,0.33	--	--	--
SL2.40ch01	Intergenic	862802	.	T	C	999	.	DP=30;VDB=0.0338;AF1=1;AC1=6;DP4=0,0,22,6;MQ=20;FQ=-42.8	--	--	--
SL2.40ch01	Solyc01g006250.1	862902	.	C	T	999	.	DP=32;VDB=0.0137;AF1=1;AC1=6;DP4=1,1,14,15;MQ=20;FQ=-32.8;PV4=1,4.2e-07,1,0.25	--	--	--
SL2.40ch01	Intergenic	863190	.	G	C	25.6	.	DP=12;VDB=0.0145;AF1=0.4999;G3=2.744e-08,1,2.382e-08;HWE=0.0437;AC1=3;DP4=1,4,0,5;MQ=20;FQ=26.8;PV4=1,1,1,1	--	--	--
SL2.40ch01	Intergenic	863199	.	A	G	108	.	DP=11;VDB=0.0196;AF1=1;AC1=6;DP4=0,0,0,9;MQ=20;FQ=-37.3	--	--	--
SL2.40ch01	Intergenic	866871	.	G	A	72.9	.	DP=6;VDB=0.0105;AF1=1;AC1=6;DP4=0,0,5,1;MQ=20;FQ=-34	--	--	--
SL2.40ch01	Intergenic	868846	.	A	G	213	.	DP=38;VDB=0.0152;AF1=0.8338;AC1=5;DP4=3,0,26,2;MQ=20;FQ=-6.17;PV4=1,1,1,1	--	--	--
SL2.40ch01	Solyc01g006260.2	869159	.	A	G	999	.	DP=40;VDB=0.0458;AF1=1;AC1=6;DP4=0,0,8,11;MQ=20;FQ=-42.6	AT1G04635	POP5	A. thaliana homolog of yeast POP5
SL2.40ch01	Solyc01g006260.2	869553	.	T	G	3.99	.	DP=4;VDB=0.0426;AF1=1;AC1=6;DP4=0,0,1,1;MQ=20;FQ=-27.5	AT1G04635	POP5	A. thaliana homolog of yeast POP5
SL2.40ch01	Solyc01g006280.2	876224	.	G	A	148	.	DP=117;VDB=0.0368;AF1=0.6484;AC1=4;DP4=0,3,6,7;MQ=20;FQ=-18.6;PV4=0.25,1,1,1	AT1G50480	THFS	10-formyltetrahydrofolate synthetase
SL2.40ch01	Solyc01g006280.2	877142	.	G	T	255	.	DP=297;VDB=0.0006;AF1=0.6667;AC1=4;DP4=62,54,19,124;MQ=20;FQ=260;PV4=4.3e-12,1.1e-148,1,1	AT1G50480	THFS	10-formyltetrahydrofolate synthetase
SL2.40ch01	Solyc01g006280.2	877208	.	A	G	307	.	DP=788;VDB=0.0532;AF1=0.8333;AC1=5;DP4=67,87,364,254;MQ=20;FQ=44;PV4=0.00076,0,1,1	AT1G50480	THFS	10-formyltetrahydrofolate synthetase
SL2.40ch01	Solyc01g006280.2	877379	.	T	C	999	.	DP=1060;VDB=0.0113;AF1=0.5;G3=1.777e-29,1,3.505e-13;HWE=0.0414;AC1=3;DP4=98,375,144,417;MQ=20;FQ=999;PV4=0.065,0,1,1	AT1G50480	THFS	10-formyltetrahydrofolate synthetase
SL2.40ch01	Solyc01g006280.2	877406	.	C	A	999	.	DP=982;VDB=0.0110;AF1=1;AC1=6;DP4=8,0,203,723;MQ=20;FQ=-234;PV4=6.1e-06,2.3e-269,1,1	AT1G50480	THFS	10-formyltetrahydrofolate synthetase
SL2.40ch01	Solyc01g006280.2	877454	.	C	T	147	.	DP=231;VDB=0.0001;AF1=0.6667;AC1=4;DP4=11,32,6,142;MQ=20;FQ=125;PV4=0.00011,1.7e-155,1,1.3e-17	AT1G50480	THFS	10-formyltetrahydrofolate synthetase
SL2.40ch01	Solyc01g006280.2	877547	.	T	C	61.4	.	DP=132;VDB=0.0217;AF1=0.4765;AC1=3;DP4=34,37,5,21;MQ=20;FQ=64.2;PV4=0.011,5.3e-52,1,0.00017	AT1G50480	THFS	10-formyltetrahydrofolate synthetase
SL2.40ch01	Solyc01g006280.2	877682	.	G	A	69.8	.	DP=222;VDB=0.0467;AF1=0.5198;G3=4.336e-20,1,1.698e-07;HWE=0.048;AC1=3;DP4=48,41,69,6;MQ=20;FQ=73;PV4=3.5e-08,1,1,1	AT1G50480	THFS	10-formyltetrahydrofolate synthetase
SL2.40ch01	Solyc01g006280.2	877983	.	G	A	316	.	DP=336;VDB=0.0476;AF1=0.6667;AC1=4;DP4=57,18,186,44;MQ=20;FQ=106;PV4=0.41,4.4e-91,1,1	AT1G50480	THFS	10-formyltetrahydrofolate synthetase
SL2.40ch01	Solyc01g006280.2	878462	.	T	A	12.6	.	DP=3;VDB=0.0467;AF1=1;AC1=6;DP4=0,0,1,2;MQ=20;FQ=-29.8	AT1G50480	THFS	10-formyltetrahydrofolate synthetase
SL2.40ch01	Solyc01g006280.2	879095	.	A	C	999	.	DP=1069;VDB=0.0294;AF1=0.6667;AC1=4;DP4=150,136,256,500;MQ=20;FQ=133;PV4=5.6e-08,3e-14,1,1	AT1G50480	THFS	10-formyltetrahydrofolate synthetase
SL2.40ch01	Solyc01g006280.2	879441	.	C	A	29.4	.	DP=9;VDB=0.0453;AF1=0.5101;AC1=3;DP4=2,1,5,0;MQ=20;FQ=5.89;PV4=0.37,0.00055,1,0.094	AT1G50480	THFS	10-formyltetrahydrofolate synthetase
SL2.40ch01	Solyc01g006280.2	879911	.	T	G	44.4	.	DP=7;VDB=0.0453;AF1=1;AC1=6;DP4=0,0,2,3;MQ=20;FQ=-32.7	AT1G50480	THFS	10-formyltetrahydrofolate synthetase
SL2.40ch01	Solyc01g006280.2	880380	.	C	T	77.2	.	DP=596;VDB=0.0521;AF1=0.1667;AC1=1;DP4=239,221,61,67;MQ=20;FQ=78;PV4=0.42,0,1,1	AT1G50480	THFS	10-formyltetrahydrofolate synthetase
SL2.40ch01	Solyc01g006280.2	880785	.	A	G	123	.	DP=39;VDB=0.0240;AF1=0.5001;G3=3.347e-16,1,7.831e-11;HWE=0.0415;AC1=3;DP4=13,0,22,0;MQ=20;FQ=68.3;PV4=1,1.6e-16,1,1	AT1G50480	THFS	10-formyltetrahydrofolate synthetase
SL2.40ch01	Solyc01g006280.2	880791	.	G	A	3.67	.	DP=45;VDB=0.0088;AF1=0.1666;AC1=1;DP4=37,2,5,0;MQ=20;FQ=4.14;PV4=1,1.9e-16,1,0.11	AT1G50480	THFS	10-formyltetrahydrofolate synthetase
SL2.40ch01	Solyc01g006280.2	880849	.	C	A	999	.	DP=185;VDB=0.0382;AF1=1;AC1=6;DP4=0,0,118,31;MQ=20;FQ=-163	AT1G50480	THFS	10-formyltetrahydrofolate synthetase
SL2.40ch01	Intergenic	880955	.	GT	GTT	999	.	INDEL;DP=39;VDB=0.0392;AF1=1;AC1=6;DP4=0,0,14,24;MQ=20;FQ=-41	--	--	--
SL2.40ch01	Intergenic	881021	.	C	T	114	.	DP=10;VDB=0.0001;AF1=1;AC1=6;DP4=0,0,1,9;MQ=20;FQ=-33.1	--	--	--
SL2.40ch01	Solyc01g006290.2	884921	.	C	G	999	.	DP=62;VDB=0.0276;AF1=1;AC1=6;DP4=0,0,38,10;MQ=20;FQ=-63.9	AT5G06720	PRX53	peroxidase 53
SL2.40ch01	Solyc01g006290.2	884959	.	C	G	3.33	.	DP=35;VDB=0.0195;AF1=0.4687;AC1=3;DP4=12,8,0,4;MQ=20;FQ=4.9;PV4=0.093,4.4e-21,1,1	AT5G06720	PRX53	peroxidase 53
SL2.40ch01	Solyc01g006290.2	885015	.	C	T	107	.	DP=196;VDB=0.0137;AF1=0.3333;AC1=2;DP4=117,3,52,9;MQ=20;FQ=109;PV4=0.0031,1,1,1	AT5G06720	PRX53	peroxidase 53
SL2.40ch01	Solyc01g006290.2	885048	.	C	T	181	.	DP=358;VDB=0.0391;AF1=0.6666;AC1=4;DP4=143,35,155,25;MQ=20;FQ=186;PV4=0.16,1,1,1	AT5G06720	PRX53	peroxidase 53
SL2.40ch01	Solyc01g006290.2	885613	.	A	G	999	.	DP=372;VDB=0.0418;AF1=1;AC1=6;DP4=0,1,215,57;MQ=20;FQ=-216;PV4=0.21,0.27,1,0.33	AT5G06720	PRX53	peroxidase 53
SL2.40ch01	Solyc01g006290.2	885748	.	G	T	91.3	.	DP=195;VDB=0.0215;AF1=0.3333;AC1=2;DP4=74,15,3,83;MQ=20;FQ=93;PV4=7.4e-30,0.0017,1,1	AT5G06720	PRX53	peroxidase 53
SL2.40ch01	Solyc01g006290.2	885774	.	T	C	999	.	DP=428;VDB=0.0492;AF1=0.8333;AC1=5;DP4=5,87,18,312;MQ=20;FQ=43;PV4=1,0.026,1,1	AT5G06720	PRX53	peroxidase 53
SL2.40ch01	Solyc01g006290.2	886252	.	T	C	123	.	DP=275;VDB=0.0074;AF1=0.3999;AC1=2;DP4=48,125,9,21;MQ=20;FQ=125;PV4=0.83,1,1,1	AT5G06720	PRX53	peroxidase 53
SL2.40ch01	Solyc01g006290.2	886282	.	C	T	44.7	.	DP=464;VDB=0.0301;AF1=0.2287;AC1=1;DP4=107,218,41,92;MQ=20;FQ=45.8;PV4=0.74,2.6e-132,1,1	AT5G06720	PRX53	peroxidase 53
SL2.40ch01	Solyc01g006290.2	886327	.	T	G	219	.	DP=702;VDB=0.0389;AF1=0.5;AC1=3;DP4=83,240,19,125;MQ=20;FQ=222;PV4=0.0024,1,1,8.4e-16	AT5G06720	PRX53	peroxidase 53
SL2.40ch01	Solyc01g006290.2	887167	.	A	T	8.85	.	DP=346;VDB=0.0294;AF1=0.1666;AC1=1;DP4=147,56,9,7;MQ=20;FQ=9.54;PV4=0.25,6.4e-97,1,1	AT5G06720	PRX53	peroxidase 53
SL2.40ch01	Solyc01g006290.2	887299	.	C	T	999	.	DP=1022;VDB=0.0372;AF1=1;AC1=6;DP4=0,0,32,48;MQ=20;FQ=-102	AT5G06720	PRX53	peroxidase 53
SL2.40ch01	Solyc01g006290.2	887445	.	A	G	5.6	.	DP=48;VDB=0.0231;AF1=0.7047;AC1=4;DP4=0,2,0,4;MQ=20;FQ=-6.82;PV4=1,2.6e-06,1,0.063	AT5G06720	PRX53	peroxidase 53
SL2.40ch01	Solyc01g006290.2	887463	.	A	C	90	.	DP=89;VDB=0.0805;AF1=0.6093;AC1=4;DP4=0,2,5,4;MQ=20;FQ=3.69;PV4=0.45,1.1e-06,1,1	AT5G06720	PRX53	peroxidase 53
SL2.40ch01	Solyc01g006300.2	889208	.	A	G	114	.	DP=486;VDB=0.0216;AF1=0.1667;AC1=1;DP4=150,226,24,67;MQ=20;FQ=115;PV4=0.021,8.1e-89,1,1	AT5G06720	PRX53	peroxidase 53
SL2.40ch01	Solyc01g006300.2	889406	.	C	T	334	.	DP=409;VDB=0.0329;AF1=1;AC1=6;DP4=38,21,210,115;MQ=20;FQ=-57;PV4=1,4.8e-111,1,1	AT5G06720	PRX53	peroxidase 53
SL2.40ch01	Solyc01g006300.2	889454	.	A	G	999	.	DP=490;VDB=0.0436;AF1=0.8333;AC1=5;DP4=8,9,86,70;MQ=20;FQ=28;PV4=0.61,1,1,0.0025	AT5G06720	PRX53	peroxidase 53
SL2.40ch01	Solyc01g006300.2	890181	.	G	A	999	.	DP=444;VDB=0.0441;AF1=0.5;G3=6.503e-24,1,5.783e-31;HWE=0.0414;AC1=3;DP4=90,157,85,98;MQ=20;FQ=999;PV4=0.038,1,1,1	AT5G06720	PRX53	peroxidase 53
SL2.40ch01	Solyc01g006300.2	890255	.	G	C	999	.	DP=248;VDB=0.0289;AF1=1;AC1=6;DP4=2,0,106,132;MQ=20;FQ=-188;PV4=0.2,2.8e-15,1,0.21	AT5G06720	PRX53	peroxidase 53
SL2.40ch01	Solyc01g006300.2	890271	.	C	T	199	.	DP=273;VDB=0.0418;AF1=0.484;G3=6.448e-07,1,1.999e-36;HWE=0.0465;AC1=3;DP4=46,51,19,29;MQ=20;FQ=202;PV4=0.38,9.7e-05,1,2.2e-21	AT5G06720	PRX53	peroxidase 53
SL2.40ch01	Solyc01g006300.2	890313	.	G	A	999	.	DP=320;VDB=0.0507;AF1=1;AC1=6;DP4=0,0,217,62;MQ=20;FQ=-211	AT5G06720	PRX53	peroxidase 53
SL2.40ch01	Solyc01g006300.2	890626	.	G	T	13.5	.	DP=8;VDB=0.0585;AF1=0.6511;AC1=4;DP4=0,1,1,3;MQ=20;FQ=-12.7;PV4=1,7.8e-06,1,0.25	AT5G06720	PRX53	peroxidase 53
SL2.40ch01	Solyc01g006300.2	890869	.	A	G	80.3	.	DP=255;VDB=0.0604;AF1=0.4987;G3=3.912e-10,1,1.131e-41;HWE=0.0418;AC1=3;DP4=101,34,118,1;MQ=20;FQ=83.3;PV4=1.2e-09,1,1,9.1e-05	AT5G06720	PRX53	peroxidase 53
SL2.40ch01	Solyc01g006300.2	890878	.	T	C	118	.	DP=99;VDB=0.0152;AF1=0.3333;AC1=2;DP4=43,31,17,8;MQ=20;FQ=120;PV4=0.48,1,1,1	AT5G06720	PRX53	peroxidase 53
SL2.40ch01	Solyc01g006300.2	890932	.	C	T	257	.	DP=43;VDB=0.0015;AF1=1;AC1=6;DP4=0,0,38,5;MQ=20;FQ=-60.7	AT5G06720	PRX53	peroxidase 53
SL2.40ch01	Solyc01g006300.2	891025	.	C	T	154	.	DP=291;VDB=0.0051;AF1=0.3333;AC1=2;DP4=72,141,41,37;MQ=20;FQ=156;PV4=0.0044,2e-07,1,1	AT5G06720	PRX53	peroxidase 53
SL2.40ch01	Solyc01g006300.2	891537	.	G	A	200	.	DP=100;VDB=0.0385;AF1=1;AC1=6;DP4=1,0,0,31;MQ=20;FQ=-35;PV4=0.031,1,1,1	AT5G06720	PRX53	peroxidase 53
SL2.40ch01	Intergenic	906718	.	A	G	134	.	DP=15;VDB=0.0330;AF1=1;AC1=6;DP4=0,0,3,12;MQ=20;FQ=-35.8	--	--	--
SL2.40ch01	Intergenic	906799	.	C	T	247	.	DP=21;VDB=0.0273;AF1=1;AC1=6;DP4=0,0,13,6;MQ=20;FQ=-46.8	--	--	--
SL2.40ch01	Intergenic	907061	.	C	T	51	.	DP=12;VDB=0.0150;AF1=1;AC1=6;DP4=1,0,10,1;MQ=20;FQ=-31.5;PV4=1,3.7e-10,1,0.22	--	--	--
SL2.40ch01	Solyc01g006330.2	910955	.	G	A	999	.	DP=398;VDB=0.0271;AF1=1;AC1=6;DP4=0,0,161,192;MQ=20;FQ=-268	AT1G51110	--	--
SL2.40ch01	Solyc01g006330.2	911247	.	A	C	81.3	.	DP=137;VDB=0.0282;AF1=0.1671;AC1=1;DP4=58,32,31,16;MQ=20;FQ=82;PV4=1,0.08,1,0.37	AT1G51110	--	--
SL2.40ch01	Solyc01g006330.2	911553	.	T	A	249	.	DP=191;VDB=0.0423;AF1=0.3333;AC1=2;DP4=69,33,35,34;MQ=20;FQ=251;PV4=0.038,1,1,1	AT1G51110	--	--
SL2.40ch01	Solyc01g006330.2	911595	.	G	A	999	.	DP=416;VDB=0.0413;AF1=1;AC1=6;DP4=0,0,95,172;MQ=20;FQ=-233	AT1G51110	--	--
SL2.40ch01	Solyc01g006330.2	911634	.	T	C	53.2	.	DP=422;VDB=0.0384;AF1=0.1667;AC1=1;DP4=124,190,19,22;MQ=20;FQ=54;PV4=0.4,0.13,1,1	AT1G51110	--	--
SL2.40ch01	Solyc01g006330.2	911937	.	A	T	999	.	DP=235;VDB=0.0445;AF1=1;AC1=6;DP4=0,0,60,14;MQ=20;FQ=-69.5	AT1G51110	--	--
SL2.40ch01	Solyc01g006330.2	911955	.	A	C	8.85	.	DP=299;VDB=0.0399;AF1=0.1666;AC1=1;DP4=204,60,14,10;MQ=20;FQ=9.54;PV4=0.048,1,1,1.7e-09	AT1G51110	--	--
SL2.40ch01	Solyc01g006330.2	911985	.	T	G	92.3	.	DP=438;VDB=0.0256;AF1=0.3333;AC1=2;DP4=264,100,43,23;MQ=20;FQ=94;PV4=0.24,1,1,1	AT1G51110	--	--
SL2.40ch01	Solyc01g006330.2	912310	.	G	A	191	.	DP=380;VDB=0.0077;AF1=0.3333;AC1=2;DP4=171,94,82,29;MQ=20;FQ=193;PV4=0.092,1,1,1	AT1G51110	--	--
SL2.40ch01	Solyc01g006330.2	912442	.	T	C	89.4	.	DP=52;VDB=0.0002;AF1=0.4977;AC1=3;DP4=15,20,17,0;MQ=20;FQ=92.4;PV4=3.5e-05,0.0054,1,4.5e-07	AT1G51110	--	--
SL2.40ch01	Solyc01g006330.2	912451	.	G	A	999	.	DP=40;VDB=0.0103;AF1=0.6485;AC1=4;DP4=2,0,14,22;MQ=20;FQ=-11.3;PV4=0.17,1,1,1	AT1G51110	--	--
SL2.40ch01	Solyc01g006330.2	912455	.	C	A	182	.	DP=63;VDB=0.0001;AF1=0.5015;AC1=3;DP4=14,24,10,13;MQ=20;FQ=145;PV4=0.79,1,1,1.6e-12	AT1G51110	--	--
SL2.40ch01	Solyc01g006330.2	912465	.	T	C	999	.	DP=151;VDB=0.0154;AF1=1;AC1=6;DP4=0,0,69,73;MQ=20;FQ=-106	AT1G51110	--	--
SL2.40ch01	Solyc01g006330.2	912496	.	G	A	28.2	.	DP=328;VDB=0.0027;AF1=0.1667;AC1=1;DP4=173,114,33,8;MQ=20;FQ=29;PV4=0.015,1,1,7.1e-05	AT1G51110	--	--
SL2.40ch01	Solyc01g006330.2	912881	.	T	C	139	.	DP=610;VDB=0.0367;AF1=0.3333;AC1=2;DP4=325,145,80,46;MQ=20;FQ=141;PV4=0.24,1,1,1	AT1G51110	--	--
SL2.40ch01	Solyc01g006330.2	913258	.	G	C	6.02	.	DP=2;VDB=0.0417;AF1=1;AC1=6;DP4=0,0,0,2;MQ=20;FQ=-27.5	AT1G51110	--	--
SL2.40ch01	Solyc01g006330.2	913614	.	T	C	999	.	DP=265;VDB=0.0344;AF1=1;AC1=6;DP4=0,1,4,225;MQ=20;FQ=-132;PV4=1,0.24,1,0.28	AT1G51110	--	--
SL2.40ch01	Solyc01g006330.2	913811	.	T	C	97.6	.	DP=24;VDB=0.0086;AF1=1;AC1=6;DP4=0,0,5,3;MQ=20;FQ=-34.6	AT1G51110	--	--
SL2.40ch01	Solyc01g006340.2	917208	.	C	A	10.5	.	DP=5;VDB=0.0376;AF1=0.713;AC1=5;DP4=0,1,3,0;MQ=20;FQ=-13.9;PV4=0.25,0.0018,1,1	AT3G02065	--	--
SL2.40ch01	Solyc01g006340.2	917721	.	G	T	18.3	.	DP=9;VDB=0.0335;AF1=1;AC1=6;DP4=0,0,2,1;MQ=20;FQ=-29.8	AT3G02065	--	--
SL2.40ch01	Intergenic	918995	.	C	T	8.9	.	DP=8;VDB=0.0056;AF1=0.2681;AC1=1;DP4=2,3,1,2;MQ=20;FQ=10.2;PV4=1,1.5e-07,1,1	--	--	--
SL2.40ch01	Solyc01g006350.2	934585	.	TAAA	TAAAA	94.9	.	INDEL;DP=30;VDB=0.0244;AF1=0.5071;G3=2.013e-17,1,1.055e-08;HWE=0.0436;AC1=3;DP4=0,11,0,17;MQ=20;FQ=35;PV4=1,1,1,1	AT3G07160	GSL10	glucan synthase-like 10
SL2.40ch01	Solyc01g006350.2	934617	.	T	C	89.3	.	DP=54;VDB=0.0391;AF1=0.501;G3=3.968e-12,1,3.697e-08;HWE=0.0417;AC1=3;DP4=6,20,7,19;MQ=20;FQ=92.3;PV4=1,3.2e-38,1,1	AT3G07160	GSL10	glucan synthase-like 10
SL2.40ch01	Solyc01g006350.2	934945	.	C	T	46.7	.	DP=35;VDB=0.0451;AF1=0.5915;AC1=4;DP4=0,15,0,9;MQ=20;FQ=50.4;PV4=1,0.052,1,0.28	AT3G07160	GSL10	glucan synthase-like 10
SL2.40ch01	Solyc01g006350.2	935642	.	C	T	46.3	.	DP=56;VDB=0.0409;AF1=0.3331;AC1=2;DP4=7,28,2,7;MQ=20;FQ=48;PV4=1,1,1,0.015	AT3G07160	GSL10	glucan synthase-like 10
SL2.40ch01	Solyc01g006350.2	935654	.	G	A	22.3	.	DP=46;VDB=0.0376;AF1=0.4359;AC1=3;DP4=0,15,2,3;MQ=20;FQ=24.8;PV4=0.053,1,1,0.019	AT3G07160	GSL10	glucan synthase-like 10
SL2.40ch01	Solyc01g006350.2	936449	.	T	A	280	.	DP=79;VDB=0.0404;AF1=0.6666;AC1=4;DP4=20,10,28,13;MQ=20;FQ=285;PV4=1,1,1,1	AT3G07160	GSL10	glucan synthase-like 10
SL2.40ch01	Solyc01g006350.2	936450	.	C	T	281	.	DP=77;VDB=0.0399;AF1=0.6666;AC1=4;DP4=19,9,27,13;MQ=20;FQ=286;PV4=1,1,1,1	AT3G07160	GSL10	glucan synthase-like 10
SL2.40ch01	Solyc01g006350.2	937265	.	C	T	50.3	.	DP=53;VDB=0.0269;AF1=0.336;AC1=2;DP4=9,13,5,4;MQ=20;FQ=52.1;PV4=0.69,1,1,0.45	AT3G07160	GSL10	glucan synthase-like 10
SL2.40ch01	Solyc01g006350.2	937486	.	G	A	40.7	.	DP=189;VDB=0.0027;AF1=1;AC1=6;DP4=0,0,4,0;MQ=20;FQ=-32.1	AT3G07160	GSL10	glucan synthase-like 10
SL2.40ch01	Solyc01g006350.2	937487	.	A	G	40.7	.	DP=188;VDB=0.0030;AF1=1;AC1=6;DP4=0,0,4,0;MQ=20;FQ=-32.1	AT3G07160	GSL10	glucan synthase-like 10
SL2.40ch01	Solyc01g006350.2	937535	.	G	A	37.3	.	DP=75;VDB=0.0079;AF1=0.3333;AC1=2;DP4=5,55,1,14;MQ=20;FQ=39;PV4=1,0.00058,1,0.046	AT3G07160	GSL10	glucan synthase-like 10
SL2.40ch01	Solyc01g006350.2	937787	.	G	A	999	.	DP=237;VDB=0.0454;AF1=0.3333;AC1=2;DP4=67,101,28,36;MQ=20;FQ=999;PV4=0.65,1,1,0.43	AT3G07160	GSL10	glucan synthase-like 10
SL2.40ch01	Solyc01g006350.2	937799	.	A	G	999	.	DP=248;VDB=0.0287;AF1=0.6667;AC1=4;DP4=29,41,59,107;MQ=20;FQ=999;PV4=0.46,0.29,1,0.22	AT3G07160	GSL10	glucan synthase-like 10
SL2.40ch01	Solyc01g006350.2	938853	.	T	C	999	.	DP=56;VDB=0.0431;AF1=1;AC1=6;DP4=0,0,9,20;MQ=20;FQ=-51.8	AT3G07160	GSL10	glucan synthase-like 10
SL2.40ch01	Solyc01g006350.2	938859	.	G	A	999	.	DP=51;VDB=0.0443;AF1=1;AC1=6;DP4=1,0,11,22;MQ=20;FQ=-51.5;PV4=0.35,1,1,1	AT3G07160	GSL10	glucan synthase-like 10
SL2.40ch01	Solyc01g006350.2	939217	.	C	G	52.3	.	DP=57;VDB=0.0038;AF1=0.3333;AC1=2;DP4=31,12,12,2;MQ=20;FQ=54;PV4=0.48,1,1,1	AT3G07160	GSL10	glucan synthase-like 10
SL2.40ch01	Solyc01g006350.2	939356	.	A	G	999	.	DP=30;VDB=0.0313;AF1=1;AC1=6;DP4=0,0,15,10;MQ=20;FQ=-48	AT3G07160	GSL10	glucan synthase-like 10
SL2.40ch01	Solyc01g006350.2	939506	.	A	G	999	.	DP=124;VDB=0.0419;AF1=1;AC1=6;DP4=0,0,75,44;MQ=20;FQ=-112	AT3G07160	GSL10	glucan synthase-like 10
SL2.40ch01	Solyc01g006350.2	939624	.	T	C	999	.	DP=148;VDB=0.0235;AF1=0.6667;AC1=4;DP4=36,20,62,27;MQ=20;FQ=999;PV4=0.59,0.48,1,1	AT3G07160	GSL10	glucan synthase-like 10
SL2.40ch01	Solyc01g006350.2	939961	.	T	C	22.8	.	DP=5;VDB=0.0239;AF1=1;AC1=6;DP4=0,0,0,4;MQ=20;FQ=-30.4	AT3G07160	GSL10	glucan synthase-like 10
SL2.40ch01	Solyc01g006350.2	940066	.	G	A	237	.	DP=72;VDB=0.0322;AF1=0.6666;AC1=4;DP4=12,9,11,15;MQ=20;FQ=155;PV4=0.39,1,1,0.11	AT3G07160	GSL10	glucan synthase-like 10
SL2.40ch01	Solyc01g006350.2	940102	.	G	A	168	.	DP=61;VDB=0.0463;AF1=0.6287;AC1=4;DP4=4,6,3,19;MQ=20;FQ=51.3;PV4=0.17,0.044,1,0.23	AT3G07160	GSL10	glucan synthase-like 10
SL2.40ch01	Solyc01g006350.2	940168	.	CT	C	74.5	.	INDEL;DP=11;VDB=0.0334;AF1=1;AC1=6;DP4=0,0,1,10;MQ=20;FQ=-36.4	AT3G07160	GSL10	glucan synthase-like 10
SL2.40ch01	Solyc01g006350.2	940270	.	G	A	210	.	DP=62;VDB=0.0370;AF1=0.59;AC1=4;DP4=7,14,4,35;MQ=20;FQ=94.7;PV4=0.039,0.23,1,1	AT3G07160	GSL10	glucan synthase-like 10
SL2.40ch01	Solyc01g006350.2	940432	.	G	A	4.06	.	DP=31;VDB=0.0100;AF1=0.1937;AC1=1;DP4=6,15,0,5;MQ=20;FQ=4.65;PV4=0.3,1,1,0.14	AT3G07160	GSL10	glucan synthase-like 10
SL2.40ch01	Solyc01g006350.2	940433	.	A	G	4.07	.	DP=29;VDB=0.0100;AF1=0.1948;AC1=1;DP4=6,13,0,5;MQ=20;FQ=4.67;PV4=0.28,1,1,0.035	AT3G07160	GSL10	glucan synthase-like 10
SL2.40ch01	Solyc01g006350.2	945349	.	G	A	74.1	.	DP=79;VDB=0.0404;AF1=0.2442;AC1=2;DP4=49,5,5,16;MQ=20;FQ=75.2;PV4=3.2e-08,1,1,1	AT3G07160	GSL10	glucan synthase-like 10
SL2.40ch01	Solyc01g006350.2	945397	.	C	T	57	.	DP=90;VDB=0.0400;AF1=0.4645;AC1=3;DP4=59,1,14,6;MQ=20;FQ=59.6;PV4=0.00076,1,1,3.7e-07	AT3G07160	GSL10	glucan synthase-like 10
SL2.40ch01	Solyc01g006350.2	945427	.	G	A	166	.	DP=151;VDB=0.0131;AF1=0.6656;AC1=4;DP4=70,11,51,13;MQ=20;FQ=156;PV4=0.37,1,1,1	AT3G07160	GSL10	glucan synthase-like 10
SL2.40ch01	Solyc01g006350.2	950255	.	G	A	53.3	.	DP=116;VDB=0.0253;AF1=0.17;AC1=1;DP4=45,49,15,7;MQ=20;FQ=54.1;PV4=0.1,0.14,1,0.0077	AT3G07160	GSL10	glucan synthase-like 10
SL2.40ch01	Solyc01g006350.2	950362	.	T	C	999	.	DP=127;VDB=0.0323;AF1=1;AC1=6;DP4=0,0,41,43;MQ=20;FQ=-109	AT3G07160	GSL10	glucan synthase-like 10
SL2.40ch01	Solyc01g006350.2	950621	.	T	C	999	.	DP=79;VDB=0.0446;AF1=1;AC1=6;DP4=0,0,14,61;MQ=20;FQ=-85	AT3G07160	GSL10	glucan synthase-like 10
SL2.40ch01	Solyc01g006350.2	950774	.	G	A	299	.	DP=64;VDB=0.0460;AF1=0.6667;AC1=4;DP4=11,11,25,14;MQ=20;FQ=150;PV4=0.42,0.38,1,0.15	AT3G07160	GSL10	glucan synthase-like 10
SL2.40ch01	Solyc01g006350.2	950786	.	G	T	88.2	.	DP=52;VDB=0.0151;AF1=0.3171;AC1=2;DP4=24,12,8,8;MQ=20;FQ=89.8;PV4=0.36,0.16,1,1	AT3G07160	GSL10	glucan synthase-like 10
SL2.40ch01	Solyc01g006350.2	952053	.	G	A	999	.	DP=56;VDB=0.0326;AF1=0.7593;AC1=4;DP4=3,11,12,30;MQ=20;FQ=57.2;PV4=0.74,0.4,1,0.44	AT3G07160	GSL10	glucan synthase-like 10
SL2.40ch01	Solyc01g006350.2	952057	.	G	A	20.4	.	DP=49;VDB=0.0263;AF1=0.284;AC1=2;DP4=8,30,2,9;MQ=20;FQ=21.8;PV4=1,1,1,1	AT3G07160	GSL10	glucan synthase-like 10
SL2.40ch01	Solyc01g006350.2	952267	.	A	G	999	.	DP=36;VDB=0.0261;AF1=1;AC1=6;DP4=0,0,9,20;MQ=20;FQ=-56.6	AT3G07160	GSL10	glucan synthase-like 10
SL2.40ch01	Solyc01g006350.2	952303	.	G	A	17.1	.	DP=10;VDB=0.0304;AF1=1;AC1=6;DP4=0,0,0,3;MQ=20;FQ=-28.1	AT3G07160	GSL10	glucan synthase-like 10
SL2.40ch01	Solyc01g006360.2	955996	.	T	A	17.1	.	DP=3;VDB=0.0253;AF1=1;AC1=6;DP4=0,0,0,3;MQ=20;FQ=-28.1	AT3G07160	GSL10	glucan synthase-like 10
SL2.40ch01	Solyc01g006360.2	956707	.	T	A,G	999	.	DP=44;VDB=0.0394;AF1=1;AC1=6;DP4=0,0,6,30;MQ=20;FQ=-62.6	AT3G07160	GSL10	glucan synthase-like 10
SL2.40ch01	Solyc01g006360.2	958920	.	C	T	82.4	.	DP=22;VDB=0.0303;AF1=0.6629;AC1=4;DP4=5,6,2,9;MQ=20;FQ=86.9;PV4=0.36,1,1,1	AT3G07160	GSL10	glucan synthase-like 10
SL2.40ch01	Solyc01g006360.2	959078	.	A	T	999	.	DP=20;VDB=0.0133;AF1=1;AC1=6;DP4=0,0,11,9;MQ=20;FQ=-47	AT3G07160	GSL10	glucan synthase-like 10
SL2.40ch01	Solyc01g006360.2	961585	.	GAAAA	GAAA	84.9	.	INDEL;DP=8;VDB=0.0368;AF1=1;AC1=6;DP4=0,0,8,0;MQ=20;FQ=-42.8	AT3G07160	GSL10	glucan synthase-like 10
SL2.40ch01	Solyc01g006360.2	963780	.	G	A	139	.	DP=19;VDB=0.0163;AF1=0.6692;AC1=4;DP4=2,3,9,5;MQ=20;FQ=13.2;PV4=0.6,0.17,1,1	AT3G07160	GSL10	glucan synthase-like 10
SL2.40ch01	Solyc01g006360.2	963855	.	G	A	11.4	.	DP=11;VDB=0.0154;AF1=0.5441;AC1=3;DP4=0,2,1,2;MQ=20;FQ=-3.94;PV4=1,0.16,1,0.0044	AT3G07160	GSL10	glucan synthase-like 10
SL2.40ch01	Solyc01g006360.2	964096	.	T	C	15.4	.	DP=8;VDB=0.0222;AF1=0.7022;AC1=4;DP4=1,1,1,2;MQ=20;FQ=3.17;PV4=1,1,1,1	AT3G07160	GSL10	glucan synthase-like 10
SL2.40ch01	Solyc01g006360.2	964162	.	A	G	5.75	.	DP=41;VDB=0.0066;AF1=0.1733;AC1=1;DP4=30,4,7,0;MQ=20;FQ=6.38;PV4=1,0.095,1,1	AT3G07160	GSL10	glucan synthase-like 10
SL2.40ch01	Solyc01g006360.2	964348	.	G	A	11.1	.	DP=9;VDB=0.0028;AF1=0.4902;AC1=3;DP4=2,3,0,4;MQ=20;FQ=13.7;PV4=0.44,0.0087,1,0.01	AT3G07160	GSL10	glucan synthase-like 10
SL2.40ch01	Solyc01g006360.2	964783	.	T	A	86.3	.	DP=15;VDB=0.0352;AF1=0.8153;AC1=5;DP4=0,3,2,6;MQ=20;FQ=4.5;PV4=1,0.44,1,1	AT3G07160	GSL10	glucan synthase-like 10
SL2.40ch01	Solyc01g006360.2	965820	.	G	A	6.39	.	DP=15;VDB=0.0101;AF1=0.3998;AC1=3;DP4=9,1,1,2;MQ=20;FQ=8.04;PV4=0.11,1,1,0.43	AT3G07160	GSL10	glucan synthase-like 10
SL2.40ch01	Solyc01g006360.2	966749	.	C	T	114	.	DP=11;VDB=0.0161;AF1=0.818;AC1=5;DP4=0,2,4,5;MQ=20;FQ=-11.7;PV4=0.49,0.29,1,0.067	AT3G07160	GSL10	glucan synthase-like 10
SL2.40ch01	Solyc01g006360.2	966812	.	A	G	68.9	.	DP=6;VDB=0.0141;AF1=1;AC1=6;DP4=0,0,4,2;MQ=20;FQ=-33.9	AT3G07160	GSL10	glucan synthase-like 10
SL2.40ch01	Solyc01g006360.2	967325	.	G	A	143	.	DP=18;VDB=0.0301;AF1=1;AC1=6;DP4=0,0,2,9;MQ=20;FQ=-37.8	AT3G07160	GSL10	glucan synthase-like 10
SL2.40ch01	Solyc01g006360.2	967580	.	A	G	89.3	.	DP=17;VDB=0.0343;AF1=0.6497;AC1=4;DP4=0,6,0,11;MQ=20;FQ=23.9;PV4=1,0.26,1,0.1	AT3G07160	GSL10	glucan synthase-like 10
SL2.40ch01	Solyc01g006360.2	976642	.	A	G	160	.	DP=17;VDB=0.0370;AF1=1;AC1=6;DP4=0,0,0,17;MQ=20;FQ=-41.1	AT3G07160	GSL10	glucan synthase-like 10
SL2.40ch01	Solyc01g006360.2	978300	.	G	T	56.1	.	DP=32;VDB=0.0377;AF1=1;AC1=6;DP4=0,0,2,3;MQ=20;FQ=-33.2	AT3G07160	GSL10	glucan synthase-like 10
SL2.40ch01	Solyc01g006360.2	978366	.	G	T	11.9	.	DP=25;VDB=0.0321;AF1=0.3304;AC1=2;DP4=14,4,2,3;MQ=20;FQ=13.5;PV4=0.14,1,1,1	AT3G07160	GSL10	glucan synthase-like 10
SL2.40ch01	Solyc01g006360.2	982589	.	A	T	11.4	.	DP=9;VDB=0.0445;AF1=0.4698;AC1=3;DP4=0,4,0,3;MQ=20;FQ=13.6;PV4=1,1,1,0.0053	AT3G07160	GSL10	glucan synthase-like 10
SL2.40ch01	Solyc01g006370.2	984024	.	T	C	5.95	.	DP=29;VDB=0.0216;AF1=0.3341;AC1=2;DP4=8,14,4,3;MQ=20;FQ=7.31;PV4=0.4,6.3e-19,1,1	AT5G13000	GSL12	glucan synthase-like 12
SL2.40ch01	Solyc01g006370.2	984180	.	T	C	93.2	.	DP=18;VDB=0.0109;AF1=0.8452;AC1=5;DP4=1,0,3,5;MQ=20;FQ=-22.2;PV4=0.44,1,1,0.15	AT5G13000	GSL12	glucan synthase-like 12
SL2.40ch01	Solyc01g006370.2	984704	.	C	T	6.02	.	DP=2;VDB=0.0219;AF1=1;AC1=6;DP4=0,0,0,2;MQ=20;FQ=-27.5	AT5G13000	GSL12	glucan synthase-like 12
SL2.40ch01	Solyc01g006370.2	984899	.	T	C	30.8	.	DP=4;VDB=0.0247;AF1=1;AC1=6;DP4=0,0,3,1;MQ=20;FQ=-30.4	AT5G13000	GSL12	glucan synthase-like 12
SL2.40ch01	Solyc01g006370.2	985334	.	T	G	25	.	DP=3;VDB=0.0090;AF1=1;AC1=6;DP4=0,0,1,2;MQ=20;FQ=-28.1	AT5G13000	GSL12	glucan synthase-like 12
SL2.40ch01	Solyc01g006370.2	985456	.	T	A	242	.	DP=44;VDB=0.0287;AF1=0.6666;AC1=4;DP4=7,5,13,11;MQ=20;FQ=94;PV4=1,1,1,1	AT5G13000	GSL12	glucan synthase-like 12
SL2.40ch01	Solyc01g006370.2	985468	.	T	C	80.3	.	DP=49;VDB=0.0373;AF1=0.3333;AC1=2;DP4=24,13,5,7;MQ=20;FQ=82;PV4=0.19,0.14,1,0.096	AT5G13000	GSL12	glucan synthase-like 12
SL2.40ch01	Solyc01g006370.2	985584	.	C	A	41.7	.	DP=25;VDB=0.0294;AF1=0.3285;AC1=2;DP4=5,11,1,6;MQ=20;FQ=43.4;PV4=0.62,0.068,1,1	AT5G13000	GSL12	glucan synthase-like 12
SL2.40ch01	Solyc01g006370.2	986038	.	A	G	145	.	DP=47;VDB=0.0286;AF1=1;AC1=6;DP4=0,0,0,20;MQ=20;FQ=-48.9	AT5G13000	GSL12	glucan synthase-like 12
SL2.40ch01	Solyc01g006370.2	986227	.	C	T	52.6	.	DP=19;VDB=0.0231;AF1=0.536;AC1=3;DP4=5,6,3,4;MQ=20;FQ=55.9;PV4=1,7.4e-12,1,0.14	AT5G13000	GSL12	glucan synthase-like 12
SL2.40ch01	Solyc01g006370.2	986353	.	A	G	185	.	DP=13;VDB=0.0042;AF1=1;AC1=6;DP4=0,0,7,6;MQ=20;FQ=-39.7	AT5G13000	GSL12	glucan synthase-like 12
SL2.40ch01	Solyc01g006370.2	986475	.	G	A	143	.	DP=16;VDB=0.0404;AF1=0.858;AC1=5;DP4=1,0,5,6;MQ=20;FQ=-22.6;PV4=1,0.31,1,0.29	AT5G13000	GSL12	glucan synthase-like 12
SL2.40ch01	Solyc01g006370.2	986819	.	A	G	111	.	DP=30;VDB=0.0143;AF1=0.664;AC1=4;DP4=6,6,3,9;MQ=20;FQ=111;PV4=0.4,1,1,1	AT5G13000	GSL12	glucan synthase-like 12
SL2.40ch01	Solyc01g006370.2	986895	.	A	G	161	.	DP=28;VDB=0.0240;AF1=0.6742;AC1=4;DP4=2,4,16,3;MQ=20;FQ=30.5;PV4=0.032,1,1,0.12	AT5G13000	GSL12	glucan synthase-like 12
SL2.40ch01	Solyc01g006370.2	987831	.	A	G	204	.	DP=39;VDB=0.0436;AF1=1;AC1=6;DP4=0,0,7,7;MQ=20;FQ=-41.5	AT5G13000	GSL12	glucan synthase-like 12
SL2.40ch01	Solyc01g006370.2	988059	.	A	G	99.1	.	DP=33;VDB=0.0402;AF1=0.6492;AC1=4;DP4=4,3,4,6;MQ=20;FQ=55.6;PV4=0.64,0.0013,1,0.023	AT5G13000	GSL12	glucan synthase-like 12
SL2.40ch01	Solyc01g006370.2	988880	.	A	G	45.5	.	DP=4;VDB=0.0215;AF1=1;AC1=6;DP4=0,0,2,2;MQ=20;FQ=-30.8	AT5G13000	GSL12	glucan synthase-like 12
SL2.40ch01	Solyc01g006370.2	988982	.	T	A	60.3	.	DP=8;VDB=0.0080;AF1=0.598;AC1=4;DP4=0,2,2,4;MQ=20;FQ=-6.74;PV4=1,0.31,1,0.095	AT5G13000	GSL12	glucan synthase-like 12
SL2.40ch01	Solyc01g006370.2	989068	.	A	T	52.8	.	DP=9;VDB=0.0080;AF1=0.6646;AC1=4;DP4=0,2,2,5;MQ=20;FQ=-10.8;PV4=1,0.22,1,0.31	AT5G13000	GSL12	glucan synthase-like 12
SL2.40ch01	Solyc01g006370.2	989122	.	T	C	4	.	DP=25;VDB=0.0251;AF1=0.4489;AC1=3;DP4=4,0,1,2;MQ=20;FQ=5.55;PV4=0.14,0.039,1,0.22	AT5G13000	GSL12	glucan synthase-like 12
SL2.40ch01	Solyc01g006370.2	989143	.	C	T	31.8	.	DP=24;VDB=0.0200;AF1=0.6259;AC1=4;DP4=4,0,4,2;MQ=20;FQ=12.3;PV4=0.47,3.7e-11,1,0.15	AT5G13000	GSL12	glucan synthase-like 12
SL2.40ch01	Solyc01g006370.2	989209	.	G	C	10.4	.	DP=6;VDB=0.0208;AF1=0.5;AC1=3;DP4=3,0,3,0;MQ=20;FQ=10.4;PV4=1,1,1,1	AT5G13000	GSL12	glucan synthase-like 12
SL2.40ch01	Solyc01g006370.2	989233	.	C	T	79.5	.	DP=14;VDB=0.0401;AF1=0.6428;AC1=4;DP4=5,1,3,5;MQ=20;FQ=35.9;PV4=0.14,0.3,1,1	AT5G13000	GSL12	glucan synthase-like 12
SL2.40ch01	Solyc01g006370.2	989606	.	C	T	9.09	.	DP=18;VDB=0.0246;AF1=0.2216;AC1=1;DP4=8,5,2,2;MQ=20;FQ=10;PV4=1,1,1,0.32	AT5G13000	GSL12	glucan synthase-like 12
SL2.40ch01	Solyc01g006370.2	989609	.	A	T	132	.	DP=19;VDB=0.0084;AF1=0.6604;AC1=4;DP4=2,3,7,5;MQ=20;FQ=21.6;PV4=0.62,1,1,1	AT5G13000	GSL12	glucan synthase-like 12
SL2.40ch01	Solyc01g006370.2	989648	.	A	G	130	.	DP=26;VDB=0.0194;AF1=0.6563;AC1=4;DP4=2,4,7,5;MQ=20;FQ=36.4;PV4=0.62,1,1,0.012	AT5G13000	GSL12	glucan synthase-like 12
SL2.40ch01	Solyc01g006370.2	989711	.	T	C	41.8	.	DP=4;VDB=0.0269;AF1=1;AC1=6;DP4=0,0,2,2;MQ=20;FQ=-30.4	AT5G13000	GSL12	glucan synthase-like 12
SL2.40ch01	Solyc01g006370.2	989717	.	G	A	58.5	.	DP=5;VDB=0.0453;AF1=1;AC1=6;DP4=0,0,2,3;MQ=20;FQ=-30.7	AT5G13000	GSL12	glucan synthase-like 12
SL2.40ch01	Solyc01g006370.2	991252	.	C	T	180	.	DP=30;VDB=0.0421;AF1=0.7247;AC1=4;DP4=3,1,17,3;MQ=20;FQ=-11.6;PV4=0.54,0.33,1,0.25	AT5G13000	GSL12	glucan synthase-like 12
SL2.40ch01	Solyc01g006370.2	991300	.	A	G	85.3	.	DP=20;VDB=0.0381;AF1=0.4852;AC1=3;DP4=10,1,4,5;MQ=20;FQ=84.6;PV4=0.05,0.11,1,0.45	AT5G13000	GSL12	glucan synthase-like 12
SL2.40ch01	Solyc01g006370.2	991451	.	G	T	19.9	.	DP=13;VDB=0.0348;AF1=0.4394;AC1=3;DP4=8,1,3,1;MQ=20;FQ=22.2;PV4=1,0.05,1,1	AT5G13000	GSL12	glucan synthase-like 12
SL2.40ch01	Solyc01g006370.2	992407	.	T	C	62.1	.	DP=9;VDB=0.0387;AF1=1;AC1=6;DP4=0,0,4,2;MQ=20;FQ=-28.8	AT5G13000	GSL12	glucan synthase-like 12
SL2.40ch01	Solyc01g006370.2	992422	.	T	A	60.7	.	DP=10;VDB=0.0311;AF1=0.7418;AC1=5;DP4=2,0,2,4;MQ=20;FQ=-5.12;PV4=0.43,1,1,1	AT5G13000	GSL12	glucan synthase-like 12
SL2.40ch01	Solyc01g006370.2	998561	.	G	A	68.8	.	DP=7;VDB=0.0364;AF1=1;AC1=6;DP4=0,0,0,7;MQ=20;FQ=-31.9	AT5G13000	GSL12	glucan synthase-like 12
SL2.40ch01	Solyc01g006370.2	998760	.	A	C	8.77	.	DP=9;VDB=0.0138;AF1=0.5345;AC1=3;DP4=3,0,3,0;MQ=20;FQ=9.36;PV4=1,1,1,1	AT5G13000	GSL12	glucan synthase-like 12
SL2.40ch01	Solyc01g006370.2	998817	.	A	G	125	.	DP=19;VDB=0.0193;AF1=0.6721;AC1=4;DP4=4,0,13,2;MQ=20;FQ=4.39;PV4=1,0.12,1,0.41	AT5G13000	GSL12	glucan synthase-like 12
SL2.40ch01	Solyc01g006370.2	999598	.	G	A	25.3	.	DP=3;AF1=1;AC1=6;DP4=0,0,0,3;MQ=20;FQ=-31	AT5G13000	GSL12	glucan synthase-like 12
SL2.40ch01	Solyc01g006370.2	999601	.	G	A	25.3	.	DP=4;VDB=0.0189;AF1=1;AC1=6;DP4=0,0,0,3;MQ=20;FQ=-31	AT5G13000	GSL12	glucan synthase-like 12
SL2.40ch01	Solyc01g006370.2	1000076	.	T	C	47.3	.	DP=14;VDB=0.0174;AF1=0.6326;AC1=4;DP4=1,5,3,3;MQ=20;FQ=39.4;PV4=0.55,1,1,1	AT5G13000	GSL12	glucan synthase-like 12
SL2.40ch01	Solyc01g006370.2	1000132	.	G	A	71.4	.	DP=10;VDB=0.0148;AF1=0.7952;AC1=5;DP4=1,2,1,6;MQ=20;FQ=7.09;PV4=1,1,1,1	AT5G13000	GSL12	glucan synthase-like 12
SL2.40ch01	Solyc01g006370.2	1001461	.	C	T	7.84	.	DP=3;VDB=0.0243;AF1=1;AC1=6;DP4=0,0,0,2;MQ=20;FQ=-28.9	AT5G13000	GSL12	glucan synthase-like 12
SL2.40ch01	Solyc01g006370.2	1001842	.	C	A	3.19	.	DP=4;VDB=0.0230;AF1=0.5;AC1=3;DP4=2,0,2,0;MQ=20;FQ=3.19;PV4=1,1,1,1	AT5G13000	GSL12	glucan synthase-like 12
SL2.40ch01	Solyc01g006370.2	1001893	.	G	C	3.71	.	DP=11;VDB=0.0171;AF1=0.48;AC1=3;DP4=4,2,0,3;MQ=20;FQ=5.38;PV4=0.17,0.32,1,1	AT5G13000	GSL12	glucan synthase-like 12
SL2.40ch01	Solyc01g006370.2	1003882	.	T	G	9.31	.	DP=3;VDB=0.0262;AF1=1;AC1=6;DP4=0,0,1,1;MQ=20;FQ=-27.5	AT5G13000	GSL12	glucan synthase-like 12
SL2.40ch01	Solyc01g006380.2	1013862	.	C	G	35.4	.	DP=6;VDB=0.0216;AF1=1;AC1=6;DP4=0,0,4,1;MQ=20;FQ=-32.6	AT3G06880	--	--
SL2.40ch01	Solyc01g006380.2	1014333	.	G	T	40.7	.	DP=4;VDB=0.0116;AF1=1;AC1=6;DP4=0,0,0,4;MQ=20;FQ=-32.1	AT3G06880	--	--
SL2.40ch01	Solyc01g006380.2	1014403	.	A	T	4.99	.	DP=3;VDB=0.0116;AF1=1;AC1=6;DP4=0,0,3,0;MQ=20;FQ=-29.8	AT3G06880	--	--
SL2.40ch01	Solyc01g006390.2	1017476	.	A	G	87.3	.	DP=20;VDB=0.0001;AF1=0.5336;AC1=3;DP4=4,0,11,5;MQ=20;FQ=-17.7;PV4=0.53,0.33,1,1	--	--	--
SL2.40ch01	Solyc01g006390.2	1018218	.	A	G	102	.	DP=28;VDB=0.0021;AF1=0.5102;AC1=3;DP4=4,1,12,8;MQ=20;FQ=-13.1;PV4=0.62,0.37,1,1	--	--	--
SL2.40ch01	Solyc01g006390.2	1018354	.	G	A	49.3	.	DP=90;VDB=0.0328;AF1=0.6653;AC1=4;DP4=9,16,13,5;MQ=20;FQ=54.1;PV4=0.031,1.6e-31,1,1	--	--	--
SL2.40ch01	Solyc01g006400.2	1021410	.	T	A	195	.	DP=695;VDB=0.0197;AF1=1;AC1=6;DP4=4,0,0,132;MQ=20;FQ=-108;PV4=7.3e-08,1,1,6.2e-05	--	--	--
SL2.40ch01	Solyc01g006400.2	1021426	.	A	G	11.6	.	DP=925;VDB=0.0051;AF1=0.1667;AC1=1;DP4=3,756,5,97;MQ=20;FQ=12.3;PV4=0.00089,1,1,1.1e-19	--	--	--
SL2.40ch01	Solyc01g006400.2	1021466	.	A	T	999	.	DP=3477;VDB=0.0338;AF1=0.5;AC1=3;DP4=950,972,841,603;MQ=20;FQ=269;PV4=4.1e-07,0.079,1,3.1e-14	--	--	--
SL2.40ch01	Solyc01g006400.2	1021656	.	A	T	71.2	.	DP=1967;VDB=0.0435;AF1=0.1667;AC1=1;DP4=561,620,250,81;MQ=20;FQ=72;PV4=3.1e-20,1,1,6.6e-76	--	--	--
SL2.40ch01	Solyc01g006400.2	1021845	.	T	C	3.02	.	DP=8;VDB=0.0304;AF1=0.4998;AC1=3;DP4=3,1,3,0;MQ=20;FQ=4.75;PV4=1,0.00027,1,1	--	--	--
SL2.40ch01	Solyc01g006400.2	1022612	.	G	A	999	.	DP=4211;VDB=0.0376;AF1=1;AC1=6;DP4=9,2,1900,499;MQ=20;FQ=-272;PV4=1,0.075,1,0.27	--	--	--
SL2.40ch01	Solyc01g006400.2	1022666	.	A	G	32.7	.	DP=2171;VDB=0.0453;AF1=0.7884;AC1=5;DP4=0,1,1,4;MQ=20;FQ=-23.9;PV4=1,0.31,1,0.17	--	--	--
SL2.40ch01	Solyc01g006400.2	1022759	.	T	A	221	.	DP=814;VDB=0.0497;AF1=1;AC1=6;DP4=1,2,25,7;MQ=20;FQ=-29.1;PV4=0.16,0.4,1,1	--	--	--
SL2.40ch01	Solyc01g006400.2	1022829	.	C	T	12.3	.	DP=107;VDB=0.0443;AF1=0.2022;AC1=1;DP4=8,3,4,1;MQ=20;FQ=13.3;PV4=1,0.00011,1,0.39	--	--	--
SL2.40ch01	Solyc01g006400.2	1022873	.	C	T	36.2	.	DP=13;VDB=0.0212;AF1=0.6339;AC1=4;DP4=1,1,2,4;MQ=20;FQ=-14.5;PV4=1,0.00037,1,0.017	--	--	--
SL2.40ch01	Solyc01g006400.2	1022977	.	T	C	214	.	DP=3944;VDB=0.0084;AF1=0.8356;AC1=5;DP4=1,4,3,34;MQ=20;FQ=-12.2;PV4=0.41,2.2e-28,1,0.0009	--	--	--
SL2.40ch01	Solyc01g006400.2	1022981	.	T	A	14.4	.	DP=4111;VDB=0.0086;AF1=0.1667;AC1=1;DP4=184,1458,2,11;MQ=20;FQ=15.2;PV4=0.65,4e-184,1,1	--	--	--
SL2.40ch01	Solyc01g006410.2	1024978	.	A	G	9.31	.	DP=2;VDB=0.0112;AF1=1;AC1=6;DP4=0,0,1,1;MQ=20;FQ=-27.5	--	--	--
SL2.40ch01	Solyc01g006410.2	1025109	.	A	G	55.5	.	DP=5;VDB=0.0216;AF1=1;AC1=6;DP4=0,0,3,2;MQ=20;FQ=-30.7	--	--	--
SL2.40ch01	Intergenic	1030112	.	T	C	3.1	.	DP=17;VDB=0.0399;AF1=1;AC1=6;DP4=0,0,2,0;MQ=20;FQ=-28.8	--	--	--
SL2.40ch01	Intergenic	1030351	.	T	C	3.7	.	DP=3;VDB=0.0163;AF1=0.5823;AC1=4;DP4=1,0,0,2;MQ=20;FQ=-11.6;PV4=0.33,0,1,1	--	--	--
SL2.40ch01	Intergenic	1030370	.	G	C	69	.	DP=13;VDB=0.0088;AF1=0.8264;AC1=5;DP4=1,0,2,5;MQ=20;FQ=-21.7;PV4=0.37,0.19,1,1	--	--	--
SL2.40ch01	Solyc01g006420.2	1030650	.	GCCC	GCC	109	.	INDEL;DP=10;VDB=0.0169;AF1=1;AC1=6;DP4=0,0,2,8;MQ=20;FQ=-39.6	--	--	--
SL2.40ch01	Solyc01g006420.2	1030703	.	G	A	113	.	DP=29;VDB=0.0186;AF1=1;AC1=6;DP4=0,0,2,21;MQ=20;FQ=-28.9	--	--	--
SL2.40ch01	Solyc01g006420.2	1030818	.	A	G	106	.	DP=68;VDB=0.0047;AF1=1;AC1=6;DP4=0,0,1,33;MQ=20;FQ=-31	--	--	--
SL2.40ch01	Solyc01g006420.2	1030844	.	C	T	74.3	.	DP=61;VDB=0.0018;AF1=1;AC1=6;DP4=0,0,0,27;MQ=20;FQ=-31	--	--	--
SL2.40ch01	Solyc01g006430.2	1033686	.	CAAAAAAAA	CAAAAAAA	116	.	INDEL;DP=132;VDB=0.0091;AF1=1;AC1=6;DP4=0,0,71,17;MQ=20;FQ=-47.5	AT3G12120	FAD2	fatty acid desaturase 2
SL2.40ch01	Solyc01g006430.2	1033778	.	G	C	119	.	DP=409;VDB=0.0011;AF1=0.5475;AC1=3;DP4=7,0,9,11;MQ=20;FQ=13.2;PV4=0.022,2.9e-15,1,1	AT3G12120	FAD2	fatty acid desaturase 2
SL2.40ch01	Solyc01g006430.2	1034022	.	C	T,G	188	.	DP=1624;VDB=0.0463;AF1=1;AC1=6;DP4=1,1,130,1;MQ=20;FQ=-109;PV4=0.03,1e-25,1,1	AT3G12120	FAD2	fatty acid desaturase 2
SL2.40ch01	Solyc01g006430.2	1034218	.	C	T	999	.	DP=1291;VDB=0.0262;AF1=1;AC1=6;DP4=23,50,402,673;MQ=20;FQ=-132;PV4=0.38,0,1,1	AT3G12120	FAD2	fatty acid desaturase 2
SL2.40ch01	Solyc01g006430.2	1034413	.	C	T	999	.	DP=490;VDB=0.0387;AF1=1;AC1=6;DP4=3,7,38,153;MQ=20;FQ=-67;PV4=0.43,4.4e-92,1,0.025	AT3G12120	FAD2	fatty acid desaturase 2
SL2.40ch01	Solyc01g006430.2	1034623	.	T	A	26.7	.	DP=652;VDB=0.0391;AF1=0.788;AC1=5;DP4=1,0,3,1;MQ=20;FQ=-18.2;PV4=1,0.013,1,1	AT3G12120	FAD2	fatty acid desaturase 2
SL2.40ch01	Solyc01g006430.2	1034680	.	A	G	153	.	DP=442;VDB=0.0392;AF1=0.5013;AC1=3;DP4=30,141,24,216;MQ=20;FQ=156;PV4=0.037,0,1,1	AT3G12120	FAD2	fatty acid desaturase 2
SL2.40ch01	Solyc01g006430.2	1034881	.	A	G	3.64	.	DP=254;VDB=0.0231;AF1=0.5205;AC1=3;DP4=0,1,1,1;MQ=20;FQ=-15.9;PV4=1,0.013,1,0.22	AT3G12120	FAD2	fatty acid desaturase 2
SL2.40ch01	Solyc01g006430.2	1035027	.	A	T	999	.	DP=205;VDB=0.0148;AF1=1;AC1=6;DP4=0,0,25,31;MQ=20;FQ=-75.5	AT3G12120	FAD2	fatty acid desaturase 2
SL2.40ch01	Intergenic	1035689	.	T	C	33.7	.	DP=23;VDB=0.0112;AF1=1;AC1=6;DP4=0,0,4,0;MQ=20;FQ=-32	--	--	--
SL2.40ch01	Intergenic	1038913	.	G	C	271	.	DP=49;VDB=0.0414;AF1=0.7353;AC1=4;DP4=0,3,21,14;MQ=20;FQ=9.54;PV4=0.081,0.11,1,0.011	--	--	--
SL2.40ch01	Solyc01g006450.2	1058210	.	A	T	3.19	.	DP=4;VDB=0.0230;AF1=0.4999;AC1=3;DP4=1,1,0,2;MQ=20;FQ=4.07;PV4=1,1,1,0.44	AT2G05990	MOD1	MOSAIC DEATH 1
SL2.40ch01	Solyc01g006450.2	1058228	.	G	C	91.8	.	DP=7;VDB=0.0084;AF1=1;AC1=6;DP4=0,0,3,4;MQ=20;FQ=-31.9	AT2G05990	MOD1	MOSAIC DEATH 1
SL2.40ch01	Solyc01g006450.2	1059369	.	T	C	24	.	DP=15;VDB=0.0492;AF1=1;AC1=6;DP4=0,0,2,1;MQ=20;FQ=-28.1	AT2G05990	MOD1	MOSAIC DEATH 1
SL2.40ch01	Solyc01g006450.2	1060492	.	T	C	173	.	DP=222;VDB=0.0337;AF1=0.5;G3=1.48e-13,1,1.008e-41;HWE=0.0414;AC1=3;DP4=45,109,29,39;MQ=20;FQ=176;PV4=0.064,0.22,1,1	AT2G05990	MOD1	MOSAIC DEATH 1
SL2.40ch01	Solyc01g006450.2	1060503	.	T	C	188	.	DP=205;VDB=0.0296;AF1=0.5;G3=4.68e-15,1,7.28e-43;HWE=0.0414;AC1=3;DP4=40,101,28,36;MQ=20;FQ=191;PV4=0.037,0.044,1,1	AT2G05990	MOD1	MOSAIC DEATH 1
SL2.40ch01	Solyc01g006450.2	1061467	.	A	T	999	.	DP=96;VDB=0.0325;AF1=1;AC1=6;DP4=0,0,55,41;MQ=20;FQ=-120	AT2G05990	MOD1	MOSAIC DEATH 1
SL2.40ch01	Solyc01g006450.2	1061586	.	A	G	177	.	DP=73;VDB=0.0414;AF1=0.5;G3=4.279e-14,1,1.896e-14;HWE=0.0414;AC1=3;DP4=28,4,19,10;MQ=20;FQ=163;PV4=0.066,1,1,1	AT2G05990	MOD1	MOSAIC DEATH 1
SL2.40ch01	Solyc01g006450.2	1061969	.	T	C	999	.	DP=113;VDB=0.0460;AF1=0.8438;AC1=5;DP4=4,8,34,66;MQ=20;FQ=-18;PV4=1,1,1,0.015	AT2G05990	MOD1	MOSAIC DEATH 1
SL2.40ch01	Solyc01g006450.2	1061972	.	T	C	999	.	DP=109;VDB=0.0463;AF1=0.7615;AC1=5;DP4=6,8,34,60;MQ=20;FQ=-10.3;PV4=0.77,0.13,1,0.054	AT2G05990	MOD1	MOSAIC DEATH 1
SL2.40ch01	Solyc01g006450.2	1062767	.	G	A	999	.	DP=113;VDB=0.0364;AF1=1;AC1=6;DP4=0,0,63,31;MQ=20;FQ=-115	AT2G05990	MOD1	MOSAIC DEATH 1
SL2.40ch01	Solyc01g006450.2	1063003	.	G	A	11.6	.	DP=94;VDB=0.0412;AF1=0.1667;AC1=1;DP4=45,22,16,0;MQ=20;FQ=12.3;PV4=0.0047,8.8e-08,1,1	AT2G05990	MOD1	MOSAIC DEATH 1
SL2.40ch01	Solyc01g006450.2	1063114	.	T	C	199	.	DP=37;VDB=0.0004;AF1=1;AC1=6;DP4=0,0,16,3;MQ=20;FQ=-44.1	AT2G05990	MOD1	MOSAIC DEATH 1
SL2.40ch01	Solyc01g006450.2	1063128	.	C	T	24.8	.	DP=7;VDB=0.0000;AF1=1;AC1=6;DP4=0,0,4,0;MQ=20;FQ=-30.4	AT2G05990	MOD1	MOSAIC DEATH 1
SL2.40ch01	Solyc01g006450.2	1063264	.	T	C	60.4	.	DP=24;VDB=0.0001;AF1=0.6702;AC1=4;DP4=0,1,1,6;MQ=20;FQ=-13.1;PV4=1,4.4e-05,1,0.3	AT2G05990	MOD1	MOSAIC DEATH 1
SL2.40ch01	Solyc01g006480.2	1074509	.	G	A	999	.	DP=63;VDB=0.0272;AF1=1;AC1=6;DP4=0,0,34,23;MQ=20;FQ=-77.2	AT5G19630	--	--
SL2.40ch01	Solyc01g006480.2	1074557	.	A	G	999	.	DP=57;VDB=0.0374;AF1=1;AC1=6;DP4=0,0,18,9;MQ=20;FQ=-51	AT5G19630	--	--
SL2.40ch01	Solyc01g006480.2	1077714	.	G	A	182	.	DP=45;VDB=0.0443;AF1=1;AC1=6;DP4=0,0,16,1;MQ=20;FQ=-42.3	AT5G19630	--	--
SL2.40ch01	Solyc01g006480.2	1077795	.	G	A	152	.	DP=109;VDB=0.0461;AF1=0.5;G3=4.696e-12,1,4.651e-15;HWE=0.0414;AC1=3;DP4=9,47,5,47;MQ=20;FQ=155;PV4=0.4,3e-66,1,1	AT5G19630	--	--
SL2.40ch01	Solyc01g006480.2	1077882	.	A	T	999	.	DP=22;VDB=0.0185;AF1=1;AC1=6;DP4=0,1,8,12;MQ=20;FQ=-43.3;PV4=1,6.6e-06,1,1	AT5G19630	--	--
SL2.40ch01	Solyc01g006480.2	1077997	.	C	T	6.46	.	DP=4;VDB=0.0253;AF1=0.543;AC1=3;DP4=1,0,2,1;MQ=20;FQ=-18.6;PV4=1,0.0003,1,1	AT5G19630	--	--
SL2.40ch01	Solyc01g006490.2	1081831	.	CTTTT	CTTT	245	.	INDEL;DP=22;VDB=0.0232;AF1=1;AC1=6;DP4=0,1,11,9;MQ=20;FQ=-42.4;PV4=0.48,0.033,1,1	AT5G13030	--	--
SL2.40ch01	Solyc01g006490.2	1082583	.	G	C	78.2	.	DP=28;VDB=0.0028;AF1=0.8962;AC1=5;DP4=0,1,1,10;MQ=20;FQ=-25.6;PV4=1,1.2e-05,1,1	AT5G13030	--	--
SL2.40ch01	Solyc01g006490.2	1082874	.	T	C	41.5	.	DP=8;VDB=0.0196;AF1=1;AC1=6;DP4=0,0,3,1;MQ=20;FQ=-30.8	AT5G13030	--	--
SL2.40ch01	Solyc01g006490.2	1083151	.	T	C	184	.	DP=21;VDB=0.0070;AF1=1;AC1=6;DP4=0,0,20,0;MQ=20;FQ=-44.9	AT5G13030	--	--
SL2.40ch01	Solyc01g006490.2	1084159	.	C	T	999	.	DP=53;VDB=0.0357;AF1=1;AC1=6;DP4=4,1,34,11;MQ=20;FQ=-37.6;PV4=1,1,1,0.06	AT5G13030	--	--
SL2.40ch01	Solyc01g006490.2	1084417	.	AACA	AA	9.9	.	INDEL;DP=3;VDB=0.0112;AF1=1;AC1=6;DP4=0,0,0,3;MQ=20;FQ=-35.7	AT5G13030	--	--
SL2.40ch01	Solyc01g006490.2	1084622	.	G	A	222	.	DP=29;VDB=0.0503;AF1=1;AC1=6;DP4=0,1,2,25;MQ=20;FQ=-45.6;PV4=1,0.36,1,1	AT5G13030	--	--
SL2.40ch01	Solyc01g006490.2	1084637	.	T	C	197	.	DP=28;VDB=0.0451;AF1=1;AC1=6;DP4=0,0,2,17;MQ=20;FQ=-41.1	AT5G13030	--	--
SL2.40ch01	Solyc01g006490.2	1084892	.	G	C	233	.	DP=31;VDB=0.0426;AF1=0.8323;AC1=5;DP4=3,2,11,13;MQ=20;FQ=14.2;PV4=0.65,1,1,1	AT5G13030	--	--
SL2.40ch01	Solyc01g006490.2	1084990	.	A	G	999	.	DP=28;VDB=0.0478;AF1=1;AC1=6;DP4=1,1,11,14;MQ=20;FQ=-32.9;PV4=1,0.07,1,1	AT5G13030	--	--
SL2.40ch01	Intergenic	1089454	.	C	A	6.02	.	DP=2;VDB=0.0224;AF1=1;AC1=6;DP4=0,0,0,2;MQ=20;FQ=-27.5	--	--	--
SL2.40ch01	Intergenic	1089486	.	G	A	6.02	.	DP=2;VDB=0.0224;AF1=1;AC1=6;DP4=0,0,0,2;MQ=20;FQ=-27.5	--	--	--
SL2.40ch01	Solyc01g006500.2	1090503	.	C	G	180	.	DP=98;VDB=0.0360;AF1=1;AC1=6;DP4=1,0,16,4;MQ=20;FQ=-38.7;PV4=1,2.7e-06,1,0.09	AT5G48730	--	--
SL2.40ch01	Solyc01g006500.2	1090614	.	G	A	3.96	.	DP=86;VDB=0.0161;AF1=0.3083;AC1=2;DP4=6,23,2,4;MQ=20;FQ=4.92;PV4=0.6,0.21,1,0.00023	AT5G48730	--	--
SL2.40ch01	Solyc01g006510.2	1094000	.	CAAAAAA	CAAAAAAA	117	.	INDEL;DP=30;VDB=0.0313;AF1=0.8139;AC1=5;DP4=1,2,15,4;MQ=20;FQ=-30.8;PV4=0.17,1,1,1	AT5G51970	--	--
SL2.40ch01	Solyc01g006510.2	1094046	.	CAAAAAAAAA	CAAAAAAAA	33.8	.	INDEL;DP=122;VDB=0.0470;AF1=0.5373;AC1=3;DP4=28,8,50,24;MQ=20;FQ=-10.3;PV4=0.37,1,1,0.14	AT5G51970	--	--
SL2.40ch01	Solyc01g006510.2	1094133	.	GTTTTT	GTTTTTT	23.7	.	INDEL;DP=58;VDB=0.0398;AF1=0.1673;AC1=1;DP4=31,7,6,3;MQ=20;FQ=24.5;PV4=0.38,1,1,1	AT5G51970	--	--
SL2.40ch01	Solyc01g006510.2	1094203	.	C	T,G	999	.	DP=327;VDB=0.0303;AF1=1;AC1=6;DP4=0,0,312,12;MQ=20;FQ=-167	AT5G51970	--	--
SL2.40ch01	Solyc01g006510.2	1094276	.	T	C	122	.	DP=781;VDB=0.0508;AF1=0.3463;AC1=2;DP4=313,128,249,77;MQ=20;FQ=123;PV4=0.099,1,1,1	AT5G51970	--	--
SL2.40ch01	Solyc01g006510.2	1094413	.	A	G	5.52	.	DP=2;VDB=0.0541;AF1=1;AC1=6;DP4=0,0,1,1;MQ=20;FQ=-28.9	AT5G51970	--	--
SL2.40ch01	Solyc01g006510.2	1095787	.	G	A	3.99	.	DP=3;VDB=0.0519;AF1=1;AC1=6;DP4=0,0,1,1;MQ=20;FQ=-27.5	AT5G51970	--	--
SL2.40ch01	Solyc01g006510.2	1095964	.	G	A	999	.	DP=973;VDB=0.0551;AF1=0.5;G3=2.737e-27,1,3.505e-20;HWE=0.0414;AC1=3;DP4=274,146,354,124;MQ=20;FQ=999;PV4=0.0044,1,1,1	AT5G51970	--	--
SL2.40ch01	Solyc01g006510.2	1096129	.	C	G	999	.	DP=1235;VDB=0.0468;AF1=0.5;G3=5.929e-22,1,3.975e-31;HWE=0.0414;AC1=3;DP4=164,328,78,254;MQ=20;FQ=999;PV4=0.0024,2.5e-07,1,1	AT5G51970	--	--
SL2.40ch01	Solyc01g006510.2	1096177	.	T	C,G	999	.	DP=1047;VDB=0.0380;AF1=1;AC1=6;DP4=1,5,277,642;MQ=20;FQ=-288;PV4=0.67,0.39,1,1	AT5G51970	--	--
SL2.40ch01	Solyc01g006510.2	1096627	.	A	T	21.1	.	DP=737;VDB=0.0084;AF1=0.4688;AC1=3;DP4=3,2,1,4;MQ=20;FQ=23.5;PV4=0.52,1.5e-08,1,1	AT5G51970	--	--
SL2.40ch01	Solyc01g006510.2	1096642	.	G	A	999	.	DP=1331;VDB=0.0610;AF1=1;AC1=6;DP4=2,7,65,476;MQ=20;FQ=-204;PV4=0.3,3.4e-52,1,1	AT5G51970	--	--
SL2.40ch01	Solyc01g006510.2	1096735	.	T	C	999	.	DP=366;VDB=0.0423;AF1=0.8335;AC1=5;DP4=47,0,305,6;MQ=20;FQ=3.56;PV4=1,0.00044,1,1	AT5G51970	--	--
SL2.40ch01	Solyc01g006510.2	1097089	.	C	G	103	.	DP=555;VDB=0.0024;AF1=0.1667;AC1=1;DP4=268,109,64,60;MQ=20;FQ=104;PV4=0.00011,1,1,1.3e-08	AT5G51970	--	--
SL2.40ch01	Solyc01g006510.2	1097091	.	C	T	999	.	DP=538;VDB=0.0304;AF1=1;AC1=6;DP4=1,2,203,144;MQ=20;FQ=-235;PV4=0.57,0.48,1,0.34	AT5G51970	--	--
SL2.40ch01	Solyc01g006510.2	1097210	.	C	G	50.3	.	DP=518;VDB=0.0001;AF1=0.1673;AC1=1;DP4=53,356,10,99;MQ=20;FQ=51.1;PV4=0.33,0.36,1,0.044	AT5G51970	--	--
SL2.40ch01	Solyc01g006510.2	1097667	.	ATTTTT	ATTTT	999	.	INDEL;DP=14;VDB=0.0007;AF1=1;AC1=6;DP4=0,0,6,8;MQ=20;FQ=-40.9	AT5G51970	--	--
SL2.40ch01	Solyc01g006510.2	1098080	.	TAAAAAAAAAAA	TAAAAAAAAAAAAA	136	.	INDEL;DP=224;VDB=0.0132;AF1=1;AC1=6;DP4=25,1,117,2;MQ=20;FQ=-51.2;PV4=0.45,1,1,0.19	AT5G51970	--	--
SL2.40ch01	Solyc01g006510.2	1098116	.	GTTTTTTTTT	GTTTTTTTT	68.8	.	INDEL;DP=61;VDB=0.0324;AF1=1;AC1=6;DP4=0,0,18,0;MQ=20;FQ=-53.2	AT5G51970	--	--
SL2.40ch01	Solyc01g006520.2	1099882	.	A	T	66.5	.	DP=20;VDB=0.0383;AF1=0.78;AC1=5;DP4=1,0,6,2;MQ=20;FQ=-15.4;PV4=1,2e-05,1,0.11	AT5G60900	RLK1	receptor-like protein kinase 1
SL2.40ch01	Solyc01g006520.2	1100075	.	G	A	22.3	.	DP=14;VDB=0.0299;AF1=1;AC1=6;DP4=0,0,3,0;MQ=20;FQ=-29.8	AT5G60900	RLK1	receptor-like protein kinase 1
SL2.40ch01	Solyc01g006520.2	1100829	.	G	A	51.9	.	DP=12;VDB=0.0208;AF1=0.7066;AC1=4;DP4=2,0,7,0;MQ=20;FQ=-3.37;PV4=1,0.19,1,0.17	AT5G60900	RLK1	receptor-like protein kinase 1
SL2.40ch01	Solyc01g006520.2	1101015	.	C	G	18.5	.	DP=14;VDB=0.0848;AF1=0.6195;AC1=4;DP4=2,7,5,0;MQ=20;FQ=22.6;PV4=0.021,2e-11,1,2.3e-05	AT5G60900	RLK1	receptor-like protein kinase 1
SL2.40ch01	Solyc01g006520.2	1101180	.	C	T	93.6	.	DP=15;VDB=0.0235;AF1=1;AC1=6;DP4=0,0,13,0;MQ=20;FQ=-40.7	AT5G60900	RLK1	receptor-like protein kinase 1
SL2.40ch01	Solyc01g006520.2	1101279	.	G	T	72	.	DP=37;VDB=0.0208;AF1=0.5839;AC1=4;DP4=9,1,4,13;MQ=20;FQ=55.6;PV4=0.0013,2.6e-15,1,0.093	AT5G60900	RLK1	receptor-like protein kinase 1
SL2.40ch01	Solyc01g006520.2	1101598	.	G	C	65.5	.	DP=25;VDB=0.0179;AF1=1;AC1=6;DP4=0,0,3,4;MQ=20;FQ=-32.3	AT5G60900	RLK1	receptor-like protein kinase 1
SL2.40ch01	Solyc01g006520.2	1101789	.	G	A	65.5	.	DP=193;VDB=0.0341;AF1=0.8654;AC1=5;DP4=0,1,0,7;MQ=20;FQ=-24.6;PV4=1,8.1e-05,1,0.21	AT5G60900	RLK1	receptor-like protein kinase 1
SL2.40ch01	Solyc01g006520.2	1101882	.	T	C	194	.	DP=89;VDB=0.0344;AF1=1;AC1=6;DP4=0,0,7,9;MQ=20;FQ=-41.8	AT5G60900	RLK1	receptor-like protein kinase 1
SL2.40ch01	Solyc01g006520.2	1102115	.	T	C	150	.	DP=39;VDB=0.0239;AF1=0.6538;AC1=4;DP4=2,11,2,20;MQ=20;FQ=93.5;PV4=0.62,3.8e-26,1,0.22	AT5G60900	RLK1	receptor-like protein kinase 1
SL2.40ch01	Solyc01g006520.2	1102278	.	T	C	155	.	DP=61;VDB=0.0378;AF1=0.8316;AC1=5;DP4=1,1,11,6;MQ=20;FQ=-12.1;PV4=1,4.4e-12,1,0.019	AT5G60900	RLK1	receptor-like protein kinase 1
SL2.40ch01	Solyc01g006520.2	1102353	.	T	C	999	.	DP=96;VDB=0.0207;AF1=1;AC1=6;DP4=0,0,61,32;MQ=20;FQ=-81.9	AT5G60900	RLK1	receptor-like protein kinase 1
SL2.40ch01	Solyc01g006520.2	1102737	.	C	G	7.84	.	DP=2;AF1=1;AC1=6;DP4=0,0,2,0;MQ=20;FQ=-28.9	AT5G60900	RLK1	receptor-like protein kinase 1
SL2.40ch01	Solyc01g006540.2	1116339	.	T	C	113	.	DP=35;VDB=0.0001;AF1=1;AC1=6;DP4=0,0,2,32;MQ=20;FQ=-28.9	AT3G45140	LOX2	lipoxygenase 2
SL2.40ch01	Solyc01g006540.2	1116355	.	C	A	88	.	DP=35;VDB=0.0001;AF1=1;AC1=6;DP4=0,0,1,32;MQ=20;FQ=-28.9	AT3G45140	LOX2	lipoxygenase 2
SL2.40ch01	Solyc01g006540.2	1116551	.	C	A	999	.	DP=110;VDB=0.0300;AF1=1;AC1=6;DP4=0,0,79,31;MQ=20;FQ=-36.8	AT3G45140	LOX2	lipoxygenase 2
SL2.40ch01	Solyc01g006540.2	1116559	.	G	A	54.2	.	DP=116;VDB=0.0505;AF1=0.3986;AC1=2;DP4=76,30,8,1;MQ=20;FQ=56.4;PV4=0.44,0.26,1,3.9e-05	AT3G45140	LOX2	lipoxygenase 2
SL2.40ch01	Solyc01g006540.2	1117716	.	C	A	78.3	.	DP=40;VDB=0.0008;AF1=0.168;AC1=1;DP4=5,20,3,12;MQ=20;FQ=79.1;PV4=1,1,1,0.00012	AT3G45140	LOX2	lipoxygenase 2
SL2.40ch01	Solyc01g006540.2	1117731	.	T	C	102	.	DP=53;VDB=0.0026;AF1=0.2533;AC1=2;DP4=8,20,7,18;MQ=20;FQ=104;PV4=1,1,1,0.42	AT3G45140	LOX2	lipoxygenase 2
SL2.40ch01	Solyc01g006540.2	1118829	.	C	T	18.8	.	DP=69;VDB=0.0439;AF1=0.3648;AC1=2;DP4=57,0,9,0;MQ=20;FQ=20.6;PV4=1,1,1,1	AT3G45140	LOX2	lipoxygenase 2
SL2.40ch01	Solyc01g006540.2	1118841	.	C	T	14.4	.	DP=63;VDB=0.0386;AF1=0.2634;AC1=1;DP4=51,2,10,0;MQ=20;FQ=15.7;PV4=1,0.42,1,1	AT3G45140	LOX2	lipoxygenase 2
SL2.40ch01	Solyc01g006540.2	1119705	.	G	A	30.1	.	DP=57;VDB=0.0505;AF1=0.2567;AC1=1;DP4=9,0,14,0;MQ=20;FQ=31.4;PV4=1,1,1,0.069	AT3G45140	LOX2	lipoxygenase 2
SL2.40ch01	Solyc01g006540.2	1120050	.	A	T	29.5	.	DP=43;VDB=0.0000;AF1=0.1751;AC1=1;DP4=0,28,0,15;MQ=20;FQ=30.3;PV4=1,0.41,1,0.15	AT3G45140	LOX2	lipoxygenase 2
SL2.40ch01	Solyc01g006540.2	1120068	.	T	G	224	.	DP=41;VDB=0.0034;AF1=1;AC1=6;DP4=0,0,2,39;MQ=20;FQ=-40	AT3G45140	LOX2	lipoxygenase 2
SL2.40ch01	Solyc01g006540.2	1120128	.	T	A	3.7	.	DP=18;VDB=0.0108;AF1=0.5823;AC1=4;DP4=1,0,2,0;MQ=20;FQ=-11.6;PV4=1,0,1,0.024	AT3G45140	LOX2	lipoxygenase 2
SL2.40ch01	Solyc01g006540.2	1120141	.	A	T	21.9	.	DP=7;VDB=0.0008;AF1=0.391;AC1=2;DP4=2,0,5,0;MQ=20;FQ=-7.6;PV4=1,1,1,1	AT3G45140	LOX2	lipoxygenase 2
SL2.40ch01	Solyc01g006540.2	1120717	.	T	A	21.1	.	DP=23;VDB=0.0095;AF1=0.7066;AC1=4;DP4=5,9,4,5;MQ=20;FQ=26.2;PV4=1,3.5e-16,1,1	AT3G45140	LOX2	lipoxygenase 2
SL2.40ch01	Solyc01g006540.2	1120753	.	T	A	69	.	DP=35;VDB=0.0222;AF1=1;AC1=6;DP4=0,1,2,14;MQ=20;FQ=-28.9;PV4=1,6.7e-06,1,0.26	AT3G45140	LOX2	lipoxygenase 2
SL2.40ch01	Solyc01g006540.2	1120927	.	C	T	96.7	.	DP=15;VDB=0.0377;AF1=0.8327;AC1=5;DP4=1,0,13,0;MQ=20;FQ=-21.9;PV4=1,1,1,0.16	AT3G45140	LOX2	lipoxygenase 2
SL2.40ch01	Solyc01g006540.2	1121579	.	A	G	65.7	.	DP=34;VDB=0.0136;AF1=0.6125;AC1=4;DP4=2,0,9,0;MQ=20;FQ=-7.07;PV4=1,1,1,1	AT3G45140	LOX2	lipoxygenase 2
SL2.40ch01	Solyc01g006540.2	1122717	.	G	C	30.4	.	DP=108;VDB=0.0090;AF1=0.4754;AC1=3;DP4=20,7,67,2;MQ=20;FQ=33.2;PV4=0.0017,0.39,1,0.0075	AT3G45140	LOX2	lipoxygenase 2
SL2.40ch01	Solyc01g006540.2	1123308	.	A	G	121	.	DP=28;VDB=0.0053;AF1=0.748;AC1=5;DP4=4,3,20,1;MQ=20;FQ=24.3;PV4=0.038,1,1,0.14	AT3G45140	LOX2	lipoxygenase 2
SL2.40ch01	Solyc01g006540.2	1123309	.	C	T	91.8	.	DP=21;VDB=0.0207;AF1=0.6102;AC1=4;DP4=4,3,11,1;MQ=20;FQ=45.9;PV4=0.12,1,1,1	AT3G45140	LOX2	lipoxygenase 2
SL2.40ch01	Solyc01g006550.2	1124431	.	G	A	42.3	.	DP=18;VDB=0.0004;AF1=0.3308;AC1=2;DP4=8,2,7,1;MQ=20;FQ=44;PV4=1,0.3,1,1	AT3G11080	RLP35	receptor like protein 35
SL2.40ch01	Solyc01g006550.2	1124605	.	C	A	53.2	.	DP=136;VDB=0.0029;AF1=0.1667;AC1=1;DP4=60,17,34,4;MQ=20;FQ=54;PV4=0.2,1.7e-38,1,1	AT3G11080	RLP35	receptor like protein 35
SL2.40ch01	Solyc01g006550.2	1125321	.	A	G	7.01	.	DP=8;VDB=0.0041;AF1=0.6284;AC1=4;DP4=1,0,3,0;MQ=20;FQ=-12.3;PV4=1,0,1,0	AT3G11080	RLP35	receptor like protein 35
SL2.40ch01	Solyc01g006560.2	1130184	.	T	A	15.4	.	DP=43;VDB=0.0030;AF1=0.1667;AC1=1;DP4=1,28,0,6;MQ=20;FQ=16.1;PV4=1,1,1,1	AT3G45140	LOX2	lipoxygenase 2
SL2.40ch01	Solyc01g006560.2	1131407	.	C	T	59.4	.	DP=200;VDB=0.0347;AF1=0.3307;AC1=2;DP4=84,43,33,9;MQ=20;FQ=61.2;PV4=0.18,1,1,1	AT3G45140	LOX2	lipoxygenase 2
SL2.40ch01	Solyc01g006560.2	1133419	.	T	C	6.02	.	DP=2;VDB=0.0406;AF1=1;AC1=6;DP4=0,0,2,0;MQ=20;FQ=-27.5	AT3G45140	LOX2	lipoxygenase 2
SL2.40ch01	Solyc01g006560.2	1133889	.	A	G	999	.	DP=85;VDB=0.0386;AF1=0.3333;AC1=2;DP4=16,29,14,23;MQ=20;FQ=999;PV4=1,0.22,1,0.44	AT3G45140	LOX2	lipoxygenase 2
SL2.40ch01	Solyc01g006560.2	1133911	.	A	C	145	.	DP=78;VDB=0.0317;AF1=0.3333;AC1=2;DP4=16,23,13,18;MQ=20;FQ=147;PV4=1,1,1,1	AT3G45140	LOX2	lipoxygenase 2
SL2.40ch01	Solyc01g006560.2	1133942	.	C	T	91.8	.	DP=77;VDB=0.0268;AF1=0.493;AC1=3;DP4=16,36,12,6;MQ=20;FQ=94.8;PV4=0.012,1,1,0.43	AT3G45140	LOX2	lipoxygenase 2
SL2.40ch01	Solyc01g006560.2	1133956	.	C	T	85.8	.	DP=70;VDB=0.0216;AF1=0.4897;AC1=3;DP4=12,37,10,4;MQ=20;FQ=88.6;PV4=0.0029,1,1,1.3e-05	AT3G45140	LOX2	lipoxygenase 2
SL2.40ch01	Solyc01g006560.2	1134171	.	A	T	999	.	DP=36;VDB=0.0183;AF1=1;AC1=6;DP4=0,0,10,16;MQ=20;FQ=-42.7	AT3G45140	LOX2	lipoxygenase 2
SL2.40ch01	Solyc01g006560.2	1134192	.	G	A	102	.	DP=33;VDB=0.0302;AF1=0.6511;AC1=4;DP4=8,10,4,10;MQ=20;FQ=106;PV4=0.47,1,1,0.47	AT3G45140	LOX2	lipoxygenase 2
SL2.40ch01	Solyc01g006560.2	1135053	.	T	C	72.9	.	DP=32;VDB=0.0115;AF1=0.1949;AC1=1;DP4=7,13,4,8;MQ=20;FQ=73.9;PV4=1,1,1,1	AT3G45140	LOX2	lipoxygenase 2
SL2.40ch01	Solyc01g006560.2	1135095	.	C	A	53.4	.	DP=28;VDB=0.0156;AF1=1;AC1=6;DP4=0,0,0,5;MQ=20;FQ=-32.7	AT3G45140	LOX2	lipoxygenase 2
SL2.40ch01	Solyc01g006560.2	1135143	.	A	G	999	.	DP=53;VDB=0.0470;AF1=0.7713;AC1=5;DP4=1,5,13,26;MQ=20;FQ=4;PV4=0.65,0.00062,1,1	AT3G45140	LOX2	lipoxygenase 2
SL2.40ch01	Solyc01g006560.2	1135284	.	T	A	152	.	DP=78;VDB=0.0273;AF1=0.4968;AC1=3;DP4=3,23,25,17;MQ=20;FQ=155;PV4=0.0001,1,1,1	AT3G45140	LOX2	lipoxygenase 2
SL2.40ch01	Solyc01g006560.2	1139152	.	C	T	999	.	DP=87;VDB=0.0500;AF1=0.5;G3=3.505e-14,1,1.509e-12;HWE=0.0414;AC1=3;DP4=13,17,31,26;MQ=20;FQ=180;PV4=0.37,1.6e-06,1,0.42	AT3G45140	LOX2	lipoxygenase 2
SL2.40ch01	Solyc01g006560.2	1139295	.	A	T	16.4	.	DP=22;VDB=0.0256;AF1=1;AC1=6;DP4=0,0,0,3;MQ=20;FQ=-31	AT3G45140	LOX2	lipoxygenase 2
SL2.40ch01	Solyc01g006610.1	1211455	.	G	C	34.8	.	DP=4;VDB=0.0253;AF1=1;AC1=6;DP4=0,0,3,1;MQ=20;FQ=-30.4	AT1G52820	--	--
SL2.40ch01	Intergenic	1223327	.	G	A	7.55	.	DP=5;VDB=0.0175;AF1=0.4429;AC1=3;DP4=0,2,0,3;MQ=20;FQ=4.7;PV4=1,0.013,1,1	--	--	--
SL2.40ch01	Solyc01g006630.2	1223713	.	G	A	162	.	DP=49;VDB=0.0475;AF1=1;AC1=6;DP4=0,0,6,5;MQ=20;FQ=-39.8	AT3G20790	--	--
SL2.40ch01	Solyc01g006630.2	1224253	.	C	T	10.8	.	DP=48;VDB=0.0052;AF1=0.1734;AC1=1;DP4=19,21,3,4;MQ=20;FQ=11.6;PV4=1,0.00037,1,0.31	AT3G20790	--	--
SL2.40ch01	Solyc01g006630.2	1224384	.	G	A	3.7	.	DP=3;VDB=0.0539;AF1=0.5823;AC1=4;DP4=1,0,2,0;MQ=20;FQ=-11.6;PV4=1,0.0076,1,1	AT3G20790	--	--
SL2.40ch01	Solyc01g006630.2	1224489	.	A	T	21.3	.	DP=114;VDB=0.0223;AF1=0.1667;AC1=1;DP4=54,49,2,8;MQ=20;FQ=22.1;PV4=0.094,0.027,1,0.33	AT3G20790	--	--
SL2.40ch01	Solyc01g006630.2	1224631	.	C	T	999	.	DP=102;VDB=0.0586;AF1=0.5;G3=5.593e-23,1,3.561e-17;HWE=0.0414;AC1=3;DP4=22,22,31,27;MQ=20;FQ=999;PV4=0.84,1,1,0.47	AT3G20790	--	--
SL2.40ch01	Solyc01g006630.2	1224640	.	A	G	133	.	DP=104;VDB=0.0371;AF1=0.4983;G3=9.784e-10,1,9.045e-57;HWE=0.0419;AC1=3;DP4=36,37,13,17;MQ=20;FQ=136;PV4=0.67,1,1,0.12	AT3G20790	--	--
SL2.40ch01	Solyc01g006630.2	1224822	.	A	G	120	.	DP=50;VDB=0.0465;AF1=0.4974;G3=6.372e-09,1,2.259e-24;HWE=0.0422;AC1=3;DP4=3,24,3,19;MQ=20;FQ=123;PV4=1,1,1,1	AT3G20790	--	--
SL2.40ch01	Solyc01g006630.2	1224843	.	T	C	999	.	DP=49;VDB=0.0398;AF1=1;AC1=6;DP4=0,0,7,41;MQ=20;FQ=-66	AT3G20790	--	--
SL2.40ch01	Solyc01g006630.2	1225910	.	T	A	21.1	.	DP=26;VDB=0.0074;AF1=0.364;AC1=2;DP4=10,9,4,3;MQ=20;FQ=23.1;PV4=1,1,1,1	AT3G20790	--	--
SL2.40ch01	Solyc01g006630.2	1228289	.	T	C	238	.	DP=24;VDB=0.0221;AF1=0.9872;AC1=5;DP4=0,2,5,16;MQ=20;FQ=-28.8;PV4=1,0.47,1,0.13	AT3G20790	--	--
SL2.40ch01	Solyc01g006630.2	1228413	.	A	G	999	.	DP=50;VDB=0.0247;AF1=1;AC1=6;DP4=0,0,33,17;MQ=20;FQ=-75.5	AT3G20790	--	--
SL2.40ch01	Solyc01g006650.1	1246448	.	GTTTTT	GTTT	3.66	.	INDEL;DP=2;VDB=0.0082;AF1=1;AC1=6;DP4=0,0,1,1;MQ=20;FQ=-35	AT1G73730	SLIM1	SULFUR LIMITATION 1
SL2.40ch01	Solyc01g006650.1	1248128	.	C	A	41.7	.	DP=12;VDB=0.0093;AF1=0.4998;AC1=3;DP4=3,3,0,6;MQ=20;FQ=44.6;PV4=0.18,4.9e-11,1,1	AT1G73730	SLIM1	SULFUR LIMITATION 1
SL2.40ch01	Solyc01g006650.1	1248133	.	C	T	13.2	.	DP=11;VDB=0.0139;AF1=0.3601;AC1=2;DP4=2,4,0,5;MQ=20;FQ=15.2;PV4=0.45,3e-10,1,1	AT1G73730	SLIM1	SULFUR LIMITATION 1
SL2.40ch01	Intergenic	1248930	.	T	G	9.31	.	DP=3;VDB=0.0113;AF1=1;AC1=6;DP4=0,0,1,1;MQ=20;FQ=-27.5	--	--	--
SL2.40ch01	Solyc01g006660.1	1252103	.	C	T	4.45	.	DP=21;VDB=0.0044;AF1=0.1774;AC1=1;DP4=6,11,2,2;MQ=20;FQ=5.01;PV4=0.62,9.5e-14,1,0.25	AT1G20160	ATSBT5.2
SL2.40ch01	Solyc01g006660.1	1252196	.	C	T	46.9	.	DP=11;VDB=0.0110;AF1=0.659;AC1=4;DP4=0,3,2,5;MQ=20;FQ=-3.74;PV4=1,2.3e-07,1,0.37	AT1G20160	ATSBT5.2
SL2.40ch01	Solyc01g006660.1	1252223	.	A	T	13.2	.	DP=17;VDB=0.0216;AF1=0.7064;AC1=4;DP4=1,2,1,6;MQ=20;FQ=10.8;PV4=1,1,1,1	AT1G20160	ATSBT5.2
SL2.40ch01	Solyc01g006660.1	1252241	.	G	A	22.7	.	DP=28;VDB=0.0039;AF1=0.1836;AC1=1;DP4=9,14,3,2;MQ=20;FQ=23.6;PV4=0.62,1,1,1	AT1G20160	ATSBT5.2
SL2.40ch01	Solyc01g006660.1	1252745	.	G	A	7.09	.	DP=17;VDB=0.0049;AF1=0.4194;AC1=3;DP4=9,3,5,0;MQ=20;FQ=8.9;PV4=0.51,0.038,1,0.024	AT1G20160	ATSBT5.2
SL2.40ch01	Solyc01g006660.1	1252769	.	G	A	225	.	DP=18;VDB=0.0067;AF1=1;AC1=6;DP4=0,0,14,4;MQ=20;FQ=-44.7	AT1G20160	ATSBT5.2
SL2.40ch01	Solyc01g006660.1	1252915	.	G	A	106	.	DP=16;VDB=0.0053;AF1=0.5673;AC1=3;DP4=2,2,9,3;MQ=20;FQ=6.99;PV4=0.55,1.1e-07,1,1	AT1G20160	ATSBT5.2
SL2.40ch01	Solyc01g006660.1	1252967	.	T	G	45.5	.	DP=13;VDB=0.0268;AF1=1;AC1=6;DP4=0,0,0,5;MQ=20;FQ=-30.7	AT1G20160	ATSBT5.2
SL2.40ch01	Solyc01g006660.1	1253079	.	C	A	6.4	.	DP=10;VDB=0.0155;AF1=0.3344;AC1=2;DP4=2,3,1,2;MQ=20;FQ=7.83;PV4=1,0.17,1,1	AT1G20160	ATSBT5.2
SL2.40ch01	Solyc01g006660.1	1253174	.	A	T	5.58	.	DP=15;VDB=0.0199;AF1=0.3255;AC1=2;DP4=0,11,0,4;MQ=20;FQ=6.84;PV4=1,1,1,0.23	AT1G20160	ATSBT5.2
SL2.40ch01	Solyc01g006660.1	1254628	.	T	A	135	.	DP=24;VDB=0.0417;AF1=0.6659;AC1=4;DP4=4,5,5,10;MQ=20;FQ=75;PV4=0.68,8.7e-22,1,0.085	AT1G20160	ATSBT5.2
SL2.40ch01	Solyc01g006660.1	1254727	.	T	C	15.5	.	DP=15;VDB=0.0489;AF1=0.4576;AC1=3;DP4=1,4,0,4;MQ=20;FQ=18.1;PV4=1,1,1,0.24	AT1G20160	ATSBT5.2
SL2.40ch01	Solyc01g006660.1	1255458	.	T	G	7.84	.	DP=4;VDB=0.0149;AF1=1;AC1=6;DP4=0,0,0,2;MQ=20;FQ=-28.9	AT1G20160	ATSBT5.2
SL2.40ch01	Solyc01g006670.2	1259478	.	T	C	31.4	.	DP=13;VDB=0.0414;AF1=0.2714;AC1=1;DP4=2,5,5,1;MQ=20;FQ=32.8;PV4=0.1,8.1e-10,1,0.026	AT5G12890	--	--
SL2.40ch01	Solyc01g006670.2	1259791	.	GGTGTGTG	GGTGTG	13.9	.	INDEL;DP=11;VDB=0.0167;AF1=0.3347;AC1=2;DP4=0,3,0,5;MQ=20;FQ=3.28;PV4=1,1,1,1	AT5G12890	--	--
SL2.40ch01	Solyc01g006680.2	1261747	.	G	C	41.8	.	DP=4;VDB=0.0102;AF1=1;AC1=6;DP4=0,0,3,1;MQ=20;FQ=-30.4	AT3G20810	JMJD5	jumonji domain containing 5
SL2.40ch01	Solyc01g006680.2	1261966	.	G	A	22.3	.	DP=4;VDB=0.0044;AF1=1;AC1=6;DP4=0,0,0,3;MQ=20;FQ=-29.8	AT3G20810	JMJD5	jumonji domain containing 5
SL2.40ch01	Solyc01g006680.2	1262334	.	G	A	35.3	.	DP=6;VDB=0.0355;AF1=1;AC1=6;DP4=0,0,5,0;MQ=20;FQ=-28.7	AT3G20810	JMJD5	jumonji domain containing 5
SL2.40ch01	Solyc01g006680.2	1262929	.	C	T	66	.	DP=7;VDB=0.0160;AF1=0.7927;AC1=5;DP4=1,0,2,4;MQ=20;FQ=-22.8;PV4=0.43,0.12,1,0.25	AT3G20810	JMJD5	jumonji domain containing 5
SL2.40ch01	Solyc01g006680.2	1264103	.	T	A	4.93	.	DP=6;VDB=0.0041;AF1=0.3931;AC1=2;DP4=1,1,1,1;MQ=20;FQ=4.32;PV4=1,1,1,0.031	AT3G20810	JMJD5	jumonji domain containing 5
SL2.40ch01	Solyc01g006680.2	1264168	.	T	A	7.01	.	DP=4;VDB=0.0082;AF1=0.6284;AC1=4;DP4=0,1,2,1;MQ=20;FQ=-12.3;PV4=1,0.00064,1,1	AT3G20810	JMJD5	jumonji domain containing 5
SL2.40ch01	Solyc01g006680.2	1264206	.	C	G	54.3	.	DP=5;VDB=0.0213;AF1=1;AC1=6;DP4=0,0,2,3;MQ=20;FQ=-28.7	AT3G20810	JMJD5	jumonji domain containing 5
SL2.40ch01	Solyc01g006690.2	1267174	.	C	T	32.4	.	DP=16;VDB=0.0334;AF1=1;AC1=6;DP4=0,0,6,0;MQ=20;FQ=-30.9	AT5G12900	--	--
SL2.40ch01	Solyc01g006690.2	1267275	.	A	T	6.82	.	DP=64;VDB=0.0333;AF1=0.2659;AC1=2;DP4=13,21,8,2;MQ=20;FQ=7.84;PV4=0.031,7e-27,1,0.17	AT5G12900	--	--
SL2.40ch01	Solyc01g006690.2	1267927	.	T	A	157	.	DP=243;VDB=0.0042;AF1=0.7928;AC1=5;DP4=35,4,184,7;MQ=20;FQ=-7.6;PV4=0.095,4.6e-191,1,1	AT5G12900	--	--
SL2.40ch01	Solyc01g006690.2	1268453	.	G	A	165	.	DP=93;VDB=0.0507;AF1=0.5002;G3=9.49e-18,1,1.471e-10;HWE=0.0415;AC1=3;DP4=7,34,3,47;MQ=20;FQ=168;PV4=0.18,5.3e-37,1,0.25	AT5G12900	--	--
SL2.40ch01	Solyc01g006690.2	1268770	.	C	G	999	.	DP=25;VDB=0.0158;AF1=1;AC1=6;DP4=0,0,8,17;MQ=20;FQ=-53.2	AT5G12900	--	--
SL2.40ch01	Solyc01g006690.2	1270413	.	G	C	251	.	DP=59;VDB=0.0398;AF1=0.6666;AC1=4;DP4=10,2,21,8;MQ=20;FQ=64;PV4=0.69,0.063,1,1	AT5G12900	--	--
SL2.40ch01	Solyc01g006690.2	1270444	.	C	G	216	.	DP=18;VDB=0.0388;AF1=1;AC1=6;DP4=0,0,10,6;MQ=20;FQ=-42.2	AT5G12900	--	--
SL2.40ch01	Solyc01g006690.2	1270479	.	C	T	27.8	.	DP=30;VDB=0.0058;AF1=0.287;AC1=2;DP4=5,15,0,9;MQ=20;FQ=29.2;PV4=0.15,4.1e-09,1,1	AT5G12900	--	--
SL2.40ch01	Solyc01g006700.2	1277542	.	T	A	4.19	.	DP=2;VDB=0.0037;AF1=1;AC1=6;DP4=0,0,0,2;MQ=20;FQ=-28.8	AT3G54750	--	--
SL2.40ch01	Solyc01g006700.2	1277652	.	GA	G	119	.	INDEL;DP=17;VDB=0.0310;AF1=0.6635;AC1=4;DP4=2,3,9,3;MQ=20;FQ=13.9;PV4=0.28,0.00039,1,1	AT3G54750	--	--
SL2.40ch01	Solyc01g006700.2	1277653	.	A	T	21.5	.	DP=5;VDB=0.0428;AF1=1;AC1=6;DP4=0,0,2,2;MQ=20;FQ=-30.8	AT3G54750	--	--
SL2.40ch01	Solyc01g006700.2	1277694	.	A	G	126	.	DP=26;VDB=0.0058;AF1=0.6653;AC1=4;DP4=7,3,11,5;MQ=20;FQ=79.1;PV4=1,1.4e-09,1,0.047	AT3G54750	--	--
SL2.40ch01	Solyc01g006700.2	1277856	.	T	C	44.1	.	DP=6;VDB=0.0135;AF1=0.802;AC1=5;DP4=0,1,1,4;MQ=20;FQ=-18.6;PV4=1,1,1,0.2	AT3G54750	--	--
SL2.40ch01	Solyc01g006700.2	1278306	.	A	T	71.5	.	DP=8;VDB=0.0439;AF1=1;AC1=6;DP4=0,0,0,7;MQ=20;FQ=-32.3	AT3G54750	--	--
SL2.40ch01	Solyc01g006700.2	1279879	.	C	T	7.84	.	DP=6;VDB=0.0096;AF1=1;AC1=6;DP4=0,0,1,1;MQ=20;FQ=-28.9	AT3G54750	--	--
SL2.40ch01	Solyc01g006700.2	1280573	.	C	T	6.38	.	DP=52;VDB=0.0578;AF1=0.1668;AC1=1;DP4=27,15,5,2;MQ=20;FQ=7;PV4=1,1,1,1	AT3G54750	--	--
SL2.40ch01	Solyc01g006700.2	1280591	.	A	G	197	.	DP=66;VDB=0.0450;AF1=0.6663;AC1=4;DP4=11,8,15,7;MQ=20;FQ=155;PV4=0.53,0.047,1,0.24	AT3G54750	--	--
SL2.40ch01	Solyc01g006700.2	1282911	.	A	G	203	.	DP=15;VDB=0.0417;AF1=1;AC1=6;DP4=0,0,8,6;MQ=20;FQ=-41.5	AT3G54750	--	--
SL2.40ch01	Solyc01g006700.2	1283057	.	C	T	204	.	DP=56;VDB=0.0419;AF1=0.6666;AC1=4;DP4=17,5,26,6;MQ=20;FQ=121;PV4=0.74,1.5e-10,1,1	AT3G54750	--	--
SL2.40ch01	Solyc01g006700.2	1283281	.	G	A	215	.	DP=24;VDB=0.0366;AF1=1;AC1=6;DP4=0,0,2,21;MQ=20;FQ=-51.9	AT3G54750	--	--
SL2.40ch01	Solyc01g006700.2	1283299	.	A	G	140	.	DP=25;VDB=0.0361;AF1=0.8203;AC1=5;DP4=0,2,2,10;MQ=20;FQ=-14.6;PV4=1,0.24,1,0.25	AT3G54750	--	--
SL2.40ch01	Solyc01g006700.2	1283459	.	T	A	27.9	.	DP=42;VDB=0.0415;AF1=0.1934;AC1=1;DP4=29,4,7,2;MQ=20;FQ=28.8;PV4=0.59,1,1,1	AT3G54750	--	--
SL2.40ch01	Solyc01g006700.2	1283472	.	T	C	260	.	DP=34;VDB=0.0279;AF1=1;AC1=6;DP4=0,0,31,3;MQ=20;FQ=-49	AT3G54750	--	--
SL2.40ch01	Solyc01g006700.2	1283522	.	G	T	14.5	.	DP=4;VDB=0.0033;AF1=0.543;AC1=3;DP4=0,1,2,1;MQ=20;FQ=-18.6;PV4=1,0.33,1,0.03	AT3G54750	--	--
SL2.40ch01	Solyc01g006700.2	1283990	.	A	C	170	.	DP=14;VDB=0.0012;AF1=1;AC1=6;DP4=0,0,5,9;MQ=20;FQ=-36.3	AT3G54750	--	--
SL2.40ch01	Solyc01g006700.2	1284027	.	C	A	4.35	.	DP=25;VDB=0.0026;AF1=0.1711;AC1=1;DP4=4,17,2,2;MQ=20;FQ=4.88;PV4=0.23,1,1,0.2	AT3G54750	--	--
SL2.40ch01	Solyc01g006700.2	1284055	.	A	G	87.6	.	DP=22;VDB=0.0282;AF1=0.8124;AC1=5;DP4=0,2,6,2;MQ=20;FQ=-8.89;PV4=0.13,1,1,1	AT3G54750	--	--
SL2.40ch01	Solyc01g006700.2	1284064	.	A	T	133	.	DP=20;VDB=0.0326;AF1=1;AC1=6;DP4=0,0,6,4;MQ=20;FQ=-38	AT3G54750	--	--
SL2.40ch01	Solyc01g006700.2	1284194	.	C	A	115	.	DP=29;VDB=0.0121;AF1=0.6546;AC1=4;DP4=8,6,12,3;MQ=20;FQ=106;PV4=0.25,0.18,1,1	AT3G54750	--	--
SL2.40ch01	Solyc01g006700.2	1284206	.	A	T	85.9	.	DP=27;VDB=0.0240;AF1=0.6546;AC1=4;DP4=11,4,10,2;MQ=20;FQ=90.4;PV4=0.66,0.049,1,0.13	AT3G54750	--	--
SL2.40ch01	Solyc01g006710.2	1286468	.	C	T	40.7	.	DP=4;VDB=0.0077;AF1=1;AC1=6;DP4=0,0,4,0;MQ=20;FQ=-32.1	AT5G04895	ABO6	ABA overly sensitive 6
SL2.40ch01	Solyc01g006710.2	1289750	.	T	G	22.3	.	DP=7;VDB=0.0437;AF1=1;AC1=6;DP4=0,0,1,2;MQ=20;FQ=-29.8	AT5G04895	ABO6	ABA overly sensitive 6
SL2.40ch01	Solyc01g006710.2	1292488	.	G	A	214	.	DP=19;VDB=0.0623;AF1=0.9882;AC1=5;DP4=1,0,12,5;MQ=20;FQ=-28.9;PV4=1,0.37,1,1	AT5G04895	ABO6	ABA overly sensitive 6
SL2.40ch01	Solyc01g006710.2	1292599	.	T	C	216	.	DP=26;VDB=0.0035;AF1=1;AC1=6;DP4=0,1,2,18;MQ=20;FQ=-40.1;PV4=1,0.37,1,1	AT5G04895	ABO6	ABA overly sensitive 6
SL2.40ch01	Solyc01g006710.2	1292833	.	T	C	67.8	.	DP=7;VDB=0.0187;AF1=0.8085;AC1=5;DP4=1,0,4,2;MQ=20;FQ=-18.8;PV4=1,0.29,1,0.44	AT5G04895	ABO6	ABA overly sensitive 6
SL2.40ch01	Solyc01g006710.2	1293406	.	A	G	73.2	.	DP=26;VDB=0.0449;AF1=0.6462;AC1=4;DP4=6,4,6,3;MQ=20;FQ=77.3;PV4=1,1,1,1	AT5G04895	ABO6	ABA overly sensitive 6
SL2.40ch01	Solyc01g006710.2	1293418	.	A	G	120	.	DP=16;VDB=0.0389;AF1=0.8917;AC1=5;DP4=1,0,8,2;MQ=20;FQ=-25.4;PV4=1,1,1,1	AT5G04895	ABO6	ABA overly sensitive 6
SL2.40ch01	Solyc01g006710.2	1295885	.	A	T	22.3	.	DP=3;VDB=0.0308;AF1=1;AC1=6;DP4=0,0,3,0;MQ=20;FQ=-29.8	AT5G04895	ABO6	ABA overly sensitive 6
SL2.40ch01	Solyc01g006710.2	1296072	.	A	C	3.7	.	DP=4;VDB=0.0084;AF1=0.5823;AC1=4;DP4=1,0,2,0;MQ=20;FQ=-11.6;PV4=1,1,1,1	AT5G04895	ABO6	ABA overly sensitive 6
SL2.40ch01	Solyc01g006710.2	1296274	.	C	T	23.3	.	DP=8;VDB=0.0280;AF1=0.6511;AC1=4;DP4=1,0,4,0;MQ=20;FQ=-12.7;PV4=1,0.34,1,1	AT5G04895	ABO6	ABA overly sensitive 6
[truncated: 63,536 more rows]

## Sheet: Tsh specific cluster
Annotation Cluster 1	Enrichment Score: 17.091971376803492
Category	Term	Count	%	PValue	Genes	List Total	Pop Hits	Pop Total	Fold Enrichment	Bonferroni	Benjamini	FDR
GOTERM_CC_FAT	GO:0044434~chloroplast part	232	7.7566	1.49461e-25	AT3G47470, AT2G30570, AT2G35410, AT2G20260, AT3G14930, AT4G17600, AT3G60750, AT3G02730, AT1G14030, AT4G34350, AT5G02160, AT4G32260, AT3G29320, AT2G33180, AT2G47840, AT4G34090, AT1G50020, AT2G30200, AT2G34430, AT3G16950, AT1G67280, AT2G15620, AT1G77090, AT3G63490, AT1G75330, AT3G29240, AT1G17220, AT5G23060, AT2G47730, AT1G42970, AT5G20720, AT3G18890, AT4G25080, AT3G57280, AT4G16060, AT3G47070, AT5…	1719	954	13779	1.94931	5.24608e-23	5.24608e-23	2.04501e-22
GOTERM_CC_FAT	GO:0044435~plastid part	235	7.8569	9.89741e-25	AT3G47470, AT4G34740, AT2G30570, AT2G35410, AT2G20260, AT3G14930, AT4G17600, AT3G60750, AT3G02730, AT1G14030, AT4G35090, AT4G34350, AT5G02160, AT4G32260, AT3G29320, AT2G33180, AT2G47840, AT4G34090, AT1G50020, AT2G30200, AT2G34430, AT3G16950, AT1G67280, AT2G15620, AT1G77090, AT3G63490, AT1G75330, AT3G29240, AT1G17220, AT5G23060, AT2G47730, AT1G42970, AT5G20720, AT3G18890, AT4G25080, AT3G57280, AT4…	1719	984	13779	1.91432	3.47399e-22	1.737e-22	1.35422e-21
GOTERM_CC_FAT	GO:0055035~plastid thylakoid membrane	103	3.44366	4.28006e-24	AT3G47470, AT2G30570, AT2G20260, AT1G74730, AT4G37925, AT4G17600, AT1G16880, AT2G29650, AT2G35490, AT5G02160, AT4G32260, AT1G29930, AT1G06680, AT1G55670, AT1G50020, AT4G01150, AT2G34430, AT3G23400, AT1G08550, AT3G63490, AT1G44575, AT5G23060, AT1G42970, AT5G20720, AT3G18890, AT1G20020, AT4G25080, AT1G18170, AT3G47070, AT5G50920, AT1G61520, AT3G17930, AT1G79040, AT5G42270, AT2G37220, AT4G27440, AT3…	1719	290	13779	2.84696	1.5023e-21	5.00767e-22	5.85623e-21
GOTERM_CC_FAT	GO:0009535~chloroplast thylakoid membrane	103	3.44366	4.28006e-24	AT3G47470, AT2G30570, AT2G20260, AT1G74730, AT4G37925, AT4G17600, AT1G16880, AT2G29650, AT2G35490, AT5G02160, AT4G32260, AT1G29930, AT1G06680, AT1G55670, AT1G50020, AT4G01150, AT2G34430, AT3G23400, AT1G08550, AT3G63490, AT1G44575, AT5G23060, AT1G42970, AT5G20720, AT3G18890, AT1G20020, AT4G25080, AT1G18170, AT3G47070, AT5G50920, AT1G61520, AT3G17930, AT1G79040, AT5G42270, AT2G37220, AT4G27440, AT3…	1719	290	13779	2.84696	1.5023e-21	5.00767e-22	5.85623e-21
GOTERM_CC_FAT	GO:0042651~thylakoid membrane	104	3.4771	9.10026e-23	AT3G47470, AT2G30570, AT2G20260, AT1G74730, AT4G37925, AT4G17600, AT1G16880, AT2G29650, AT2G35490, AT5G02160, AT4G32260, AT1G29930, AT1G06680, AT1G55670, AT1G50020, AT4G01150, AT2G34430, AT3G23400, AT1G08550, AT3G63490, AT1G44575, AT5G23060, AT1G42970, AT5G20720, AT3G18890, AT1G20020, AT4G25080, AT1G18170, AT3G47070, AT5G50920, AT1G61520, AT3G17930, AT1G79040, AT5G42270, AT2G37220, AT4G27440, AT3…	1719	305	13779	2.73322	3.19419e-20	7.98548e-21	1.24515e-19
GOTERM_CC_FAT	GO:0031984~organelle subcompartment	110	3.6777	5.15229e-21	AT3G47470, AT2G30570, AT2G20260, AT1G74730, AT4G37925, AT4G17600, AT1G16880, AT2G29650, AT2G35490, AT5G02160, AT4G32260, AT1G29930, AT1G06680, AT1G55670, AT1G50020, AT4G01150, AT2G34430, AT1G77090, AT3G23400, AT1G08550, AT3G63490, AT3G29240, AT1G44575, AT3G02230, AT5G23060, AT1G42970, AT5G20720, AT3G18890, AT1G20020, AT4G25080, AT1G18170, AT3G47070, AT5G50920, AT1G61520, AT5G46560, AT3G17930, AT1…	1719	349	13779	2.52644	1.80845e-18	3.61691e-19	7.04967e-18
GOTERM_CC_FAT	GO:0044436~thylakoid part	111	3.71113	5.26466e-21	AT3G47470, AT2G30570, AT2G20260, AT1G74730, AT4G37925, AT4G17600, AT1G16880, AT2G29650, AT2G35490, AT5G02160, AT4G32260, AT1G29930, AT1G06680, AT1G55670, AT1G50020, AT4G01150, AT2G34430, AT3G05410, AT1G67280, AT1G77090, AT3G23400, AT1G08550, AT3G63490, AT3G29240, AT1G44575, AT5G23060, AT1G42970, AT5G20720, AT3G18890, AT1G20020, AT4G25080, AT1G18170, AT3G47070, AT5G50920, AT1G61520, AT5G46560, AT3…	1719	354	13779	2.5134	1.8479e-18	3.07983e-19	7.20342e-18
GOTERM_CC_FAT	GO:0034357~photosynthetic membrane	106	3.54397	5.8368e-21	AT3G47470, AT2G30570, AT2G20260, AT1G74730, AT4G37925, AT4G17600, AT1G16880, AT2G29650, AT2G35490, AT5G02160, AT4G32260, AT1G29930, AT1G06680, AT1G55670, AT1G50020, AT4G01150, AT2G34430, AT3G05410, AT1G77090, AT3G23400, AT1G08550, AT3G63490, AT1G44575, AT5G23060, AT1G42970, AT5G20720, AT3G18890, AT1G20020, AT4G25080, AT1G18170, AT3G47070, AT5G50920, AT1G61520, AT3G17930, AT1G79040, AT5G42270, AT2…	1719	330	13779	2.57474	2.04872e-18	2.92674e-19	7.98625e-18
GOTERM_CC_FAT	GO:0009534~chloroplast thylakoid	109	3.64427	1.05188e-20	AT3G47470, AT2G30570, AT2G20260, AT1G74730, AT4G37925, AT4G17600, AT1G16880, AT2G29650, AT2G35490, AT5G02160, AT4G32260, AT1G29930, AT1G06680, AT1G55670, AT1G50020, AT4G01150, AT2G34430, AT1G77090, AT3G23400, AT1G08550, AT3G63490, AT3G29240, AT1G44575, AT5G23060, AT1G42970, AT5G20720, AT3G18890, AT1G20020, AT4G25080, AT1G18170, AT3G47070, AT5G50920, AT1G61520, AT5G46560, AT3G17930, AT1G79040, AT5…	1719	347	13779	2.5179	3.69209e-18	4.61512e-19	1.43924e-17
GOTERM_CC_FAT	GO:0031976~plastid thylakoid	109	3.64427	1.05188e-20	AT3G47470, AT2G30570, AT2G20260, AT1G74730, AT4G37925, AT4G17600, AT1G16880, AT2G29650, AT2G35490, AT5G02160, AT4G32260, AT1G29930, AT1G06680, AT1G55670, AT1G50020, AT4G01150, AT2G34430, AT1G77090, AT3G23400, AT1G08550, AT3G63490, AT3G29240, AT1G44575, AT5G23060, AT1G42970, AT5G20720, AT3G18890, AT1G20020, AT4G25080, AT1G18170, AT3G47070, AT5G50920, AT1G61520, AT5G46560, AT3G17930, AT1G79040, AT5…	1719	347	13779	2.5179	3.69209e-18	4.61512e-19	1.43924e-17
GOTERM_CC_FAT	GO:0009536~plastid	562	18.7897	2.48605e-20	AT4G34740, AT2G20260, AT4G08900, AT5G48790, AT4G35770, AT3G60750, AT3G21200, AT1G14030, AT4G35090, AT2G04360, AT2G30170, AT5G12900, AT2G27660, AT1G78310, AT5G52020, AT2G01910, AT4G34090, AT4G11980, AT4G16360, AT2G28930, AT2G27770, AT3G16950, AT1G26880, AT2G15620, AT4G38040, AT3G63490, AT1G75330, AT4G28706, AT3G15690, AT5G44510, AT1G42970, AT5G14040, AT5G12010, AT4G13830, AT3G54650, AT2G36000, AT3…	1719	3259	13779	1.38227	8.72604e-18	9.6956e-19	3.40156e-17
GOTERM_CC_FAT	GO:0009507~chloroplast	552	18.4554	3.53666e-20	AT4G34740, AT2G20260, AT4G08900, AT5G48790, AT4G35770, AT3G60750, AT3G21200, AT1G14030, AT4G35090, AT2G04360, AT2G30170, AT5G12900, AT2G27660, AT1G78310, AT5G52020, AT4G34090, AT4G11980, AT4G16360, AT2G28930, AT2G27770, AT3G16950, AT1G26880, AT2G15620, AT4G38040, AT3G63490, AT1G75330, AT4G28706, AT3G15690, AT5G44510, AT1G42970, AT5G14040, AT5G12010, AT4G13830, AT3G54650, AT2G36000, AT3G24860, AT3…	1719	3192	13779	1.38617	1.24137e-17	1.24137e-18	4.83907e-17
GOTERM_CC_FAT	GO:0009579~thylakoid	131	4.37981	5.42052e-18	AT3G47470, AT2G35410, AT2G30570, AT2G20260, AT1G74730, AT4G37925, AT4G24280, AT4G17600, AT1G16880, AT2G29650, AT2G35490, AT5G02160, AT4G32260, AT1G06680, AT1G29930, AT1G55670, AT1G50020, AT5G58330, AT4G01150, AT2G34430, AT3G05410, AT1G67280, AT1G08550, AT1G77090, AT3G23400, AT3G63490, AT3G29240, AT1G44575, AT5G23060, AT2G47730, AT1G42970, AT2G35370, AT5G20720, AT3G18890, AT1G20020, AT3G20390, AT4…	1719	491	13779	2.13861	1.9026e-15	1.72964e-16	7.41668e-15
GOTERM_CC_FAT	GO:0031090~organelle membrane	179	5.98462	4.17623e-13	AT3G47470, AT2G30570, AT1G74730, AT2G20260, AT4G37925, AT2G19830, AT4G17600, AT3G11130, AT4G35090, AT5G19760, AT4G40042, AT4G35000, AT1G16880, AT2G29650, AT2G35490, AT5G02160, AT5G38460, AT4G32260, AT2G22500, AT1G30630, AT1G06680, AT1G29930, AT1G55670, AT4G30600, AT1G50020, AT3G04580, AT4G01150, AT2G34430, AT1G17530, AT5G42800, AT1G08550, AT3G23400, AT5G13930, AT3G63490, AT1G53210, AT4G37640, AT3…	1719	849	13779	1.69	1.46601e-10	1.22167e-11	5.71476e-10
GOTERM_CC_FAT	GO:0009570~chloroplast stroma	102	3.41023	2.50852e-11	AT2G35410, AT1G05900, AT3G62410, AT3G14930, AT4G24280, AT3G10350, AT3G60750, AT3G02730, AT1G14030, AT1G16880, AT5G63570, AT4G34350, AT3G29320, AT2G33180, AT1G06680, AT5G62790, AT4G34090, AT5G58330, AT2G30200, AT3G16950, AT5G04590, AT3G47520, AT2G15620, AT1G67280, AT1G77090, AT5G53850, AT3G63490, AT1G75330, AT3G54050, AT3G26900, AT1G16080, AT3G04550, AT4G25910, AT4G15530, AT2G47730, AT1G42970, AT5…	1719	420	13779	1.94667	8.80493e-09	5.86995e-10	3.43231e-08
GOTERM_CC_FAT	GO:0009526~plastid envelope	109	3.64427	2.77235e-11	AT3G47470, AT4G24280, AT3G60750, AT5G05580, AT3G43520, AT4G35090, AT5G19760, AT4G35000, AT1G16880, AT5G63570, AT4G32260, AT1G06680, AT2G47840, AT4G31690, AT1G55670, AT5G58330, AT4G01150, AT3G59840, AT2G34430, AT3G16950, AT5G04590, AT3G47520, AT1G67280, AT1G60690, AT5G01220, AT3G54050, AT1G16080, AT1G17220, AT2G47730, AT1G42970, AT5G20720, AT3G18890, AT4G25080, AT3G57280, AT3G47070, AT1G80300, AT5…	1719	461	13779	1.89525	9.73095e-09	6.08184e-10	3.79329e-08
GOTERM_CC_FAT	GO:0009532~plastid stroma	105	3.51053	4.93903e-11	AT4G34740, AT2G35410, AT1G05900, AT3G62410, AT3G14930, AT4G24280, AT3G10350, AT3G60750, AT3G02730, AT1G14030, AT1G16880, AT5G63570, AT4G34350, AT3G29320, AT2G33180, AT1G06680, AT5G62790, AT4G34090, AT5G58330, AT2G30200, AT3G16950, AT5G04590, AT3G47520, AT2G15620, AT1G67280, AT1G77090, AT5G53850, AT3G63490, AT1G75330, AT3G54050, AT3G26900, AT1G16080, AT3G04550, AT4G25910, AT4G15530, AT2G47730, AT1…	1719	442	13779	1.90418	1.7336e-08	1.01976e-09	6.75787e-08
GOTERM_CC_FAT	GO:0009941~chloroplast envelope	104	3.4771	8.46042e-11	AT3G47470, AT4G24280, AT3G60750, AT3G43520, AT5G05580, AT5G19760, AT4G35000, AT1G16880, AT5G63570, AT4G32260, AT1G06680, AT2G47840, AT4G31690, AT1G55670, AT5G58330, AT4G01150, AT3G59840, AT2G34430, AT3G16950, AT5G04590, AT3G47520, AT1G60690, AT5G01220, AT1G16080, AT1G17220, AT2G47730, AT1G42970, AT3G18890, AT5G20720, AT4G25080, AT3G57280, AT3G47070, AT1G80300, AT5G50920, AT3G16240, AT5G42270, AT2…	1719	440	13779	1.89462	2.96961e-08	1.64978e-09	1.1576e-07
GOTERM_CC_FAT	GO:0031975~envelope	142	4.74758	2.37244e-07	AT3G47470, AT4G17500, AT4G24280, AT3G60750, AT5G05580, AT3G43520, AT4G35090, AT5G19760, AT4G35000, AT1G16880, AT5G63570, AT4G32260, AT5G58590, AT2G22500, AT1G06680, AT2G47840, AT4G31690, AT1G55670, AT5G38900, AT5G58330, AT2G36530, AT4G01150, AT3G59840, AT2G34430, AT3G16950, AT5G04590, AT1G17530, AT3G47520, AT1G67280, AT1G60690, AT5G01220, AT3G54050, AT1G72750, AT1G16080, AT1G17220, AT2G47730, AT1…	1719	751	13779	1.51562	8.32693e-05	3.78512e-06	0.000324611
GOTERM_CC_FAT	GO:0031967~organelle envelope	141	4.71414	2.44156e-07	AT3G47470, AT4G17500, AT4G24280, AT3G60750, AT5G05580, AT3G43520, AT4G35090, AT5G19760, AT4G35000, AT1G16880, AT5G63570, AT4G32260, AT5G58590, AT2G22500, AT1G06680, AT2G47840, AT4G31690, AT1G55670, AT5G58330, AT2G36530, AT4G01150, AT3G59840, AT2G34430, AT3G16950, AT5G04590, AT1G17530, AT3G47520, AT1G67280, AT1G60690, AT5G01220, AT3G54050, AT1G72750, AT1G16080, AT1G17220, AT2G47730, AT1G42970, AT5…	1719	745	13779	1.51707	8.56951e-05	3.72603e-06	0.000334068
Annotation Cluster 2	Enrichment Score: 15.563242366446792
Category	Term	Count	%	PValue	Genes	List Total	Pop Hits	Pop Total	Fold Enrichment	Bonferroni	Benjamini	FDR
GOTERM_BP_FAT	GO:0009628~response to abiotic stimulus	283	9.46172	1.47438e-29	AT1G20450, AT3G02870, AT4G30960, AT2G45790, AT4G26850, AT5G47910, AT4G25200, AT3G60750, AT1G50010, AT4G35090, AT5G52640, AT5G26990, AT1G27730, AT4G16780, AT1G73500, AT1G37130, AT3G29320, AT4G16260, AT3G03250, AT3G55270, AT5G43170, AT1G07720, AT3G55370, AT2G36530, AT1G48050, AT1G06180, AT1G67280, AT5G15310, AT5G13930, AT1G65930, AT3G23600, AT5G37770, AT2G37190, AT1G68530, AT1G06460, AT1G08830, AT2…	1737	1197	13998	1.90528	2.72319e-26	2.72319e-26	2.51138e-26
GOTERM_BP_FAT	GO:0009416~response to light stimulus	105	3.51053	9.20056e-10	AT3G62410, AT1G11755, AT2G32250, AT4G35090, AT4G16780, AT1G27730, AT5G63570, AT1G37130, AT1G04400, AT5G51100, AT1G29930, AT3G55270, AT1G07720, AT3G55370, AT2G36530, AT1G79440, AT1G67900, AT5G13930, AT2G20180, AT4G05320, AT5G37770, AT1G44575, AT2G26250, AT1G68530, AT5G15840, AT1G42970, AT5G01410, AT2G02950, AT2G41430, AT5G26660, AT2G26710, AT1G65480, AT4G38620, AT1G17420, AT5G08020, AT4G36220, AT5…	1737	466	13998	1.81581	1.69934e-06	2.12418e-07	1.56717e-06
GOTERM_BP_FAT	GO:0009314~response to radiation	107	3.5774	1.50608e-09	AT3G62410, AT1G11755, AT2G32250, AT4G35090, AT4G16780, AT1G27730, AT5G63570, AT1G37130, AT1G04400, AT5G51100, AT1G29930, AT3G55270, AT1G07720, AT3G55370, AT2G36530, AT5G48720, AT1G79440, AT1G67900, AT5G13930, AT5G06150, AT2G20180, AT4G05320, AT5G37770, AT1G44575, AT2G26250, AT1G68530, AT1G42970, AT5G15840, AT5G01410, AT2G02950, AT2G41430, AT5G26660, AT2G26710, AT1G65480, AT4G38620, AT1G17420, AT5…	1737	482	13998	1.78897	2.78173e-06	2.78173e-07	2.56537e-06
Annotation Cluster 3	Enrichment Score: 12.512109196903358
Category	Term	Count	%	PValue	Genes	List Total	Pop Hits	Pop Total	Fold Enrichment	Bonferroni	Benjamini	FDR
SP_PIR_KEYWORDS	chloroplast	159	5.31595	4.61008e-14	AT3G47470, AT2G30570, AT5G19460, AT2G20260, AT4G37925, AT5G27380, AT3G14930, AT3G02730, AT1G14030, AT5G05580, AT1G31860, AT2G27510, AT2G26930, AT2G29650, AT5G63570, AT2G35490, AT1G32900, AT4G32260, AT5G11880, AT1G06680, AT1G29930, AT5G62790, AT4G14450, AT1G55670, AT4G11980, AT2G28930, AT4G01150, AT3G22400, AT2G34430, AT5G17230, AT1G76050, AT3G47520, AT2G15620, AT1G08550, AT3G23400, AT1G77090, AT3…	2961	780	26538	1.82697	2.00423e-11	2.00423e-11	6.5048e-11
SP_PIR_KEYWORDS	transit peptide	186	6.21866	2.42836e-13	AT3G47470, AT1G62680, AT2G30570, AT5G19460, AT2G20260, AT4G37925, AT5G27380, AT3G14930, AT4G25200, AT3G48000, AT3G02730, AT4G36680, AT3G22670, AT1G14030, AT5G05580, AT1G31860, AT2G27510, AT4G35000, AT2G26930, AT2G29650, AT5G63570, AT2G35490, AT1G32900, AT4G32260, AT5G11880, AT1G06680, AT1G29930, AT5G62790, AT4G14450, AT1G55670, AT4G11980, AT2G28930, AT4G01150, AT1G79440, AT5G17230, AT1G76050, AT3…	2961	978	26538	1.70453	1.05621e-10	5.28102e-11	3.42804e-10
UP_SEQ_FEATURE	transit peptide:Chloroplast	145	4.84788	3.89275e-13	AT3G47470, AT2G30570, AT5G19460, AT2G20260, AT4G37925, AT5G27380, AT3G14930, AT3G02730, AT1G14030, AT5G05580, AT1G31860, AT2G27510, AT2G26930, AT2G29650, AT5G63570, AT2G35490, AT1G32900, AT5G11880, AT1G06680, AT1G29930, AT5G62790, AT4G14450, AT1G55670, AT4G11980, AT2G28930, AT4G01150, AT5G17230, AT1G76050, AT3G47520, AT2G15620, AT1G08550, AT3G23400, AT1G77090, AT3G63490, AT1G75330, AT3G54050, AT1…	1152	624	8885	1.79221	7.44624e-10	7.44624e-10	6.65756e-10
SP_PIR_KEYWORDS	plastid	150	5.01505	2.05251e-12	AT3G47470, AT2G30570, AT5G19460, AT2G20260, AT4G37925, AT5G27380, AT3G14930, AT3G02730, AT1G14030, AT5G05580, AT1G31860, AT2G27510, AT2G26930, AT2G29650, AT5G63570, AT2G35490, AT1G32900, AT5G11880, AT1G06680, AT1G29930, AT5G62790, AT4G14450, AT1G55670, AT4G11980, AT2G28930, AT4G01150, AT3G22400, AT5G17230, AT1G76050, AT3G47520, AT2G15620, AT1G08550, AT3G23400, AT1G77090, AT3G63490, AT1G75330, AT3…	2961	755	26538	1.78063	8.92824e-10	1.78565e-10	2.89773e-09
Annotation Cluster 4	Enrichment Score: 7.618485823648998
Category	Term	Count	%	PValue	Genes	List Total	Pop Hits	Pop Total	Fold Enrichment	Bonferroni	Benjamini	FDR
GOTERM_BP_FAT	GO:0046686~response to cadmium ion	80	2.67469	2.43512e-09	AT1G60420, AT5G17920, AT4G25200, AT4G24280, AT5G54280, AT3G48000, AT1G49010, AT2G26560, AT3G60750, AT1G77510, AT1G50010, AT3G09270, AT2G24200, AT2G19480, AT2G21250, AT5G67300, AT1G77120, AT2G16720, AT1G18330, AT5G17330, AT5G62790, AT1G63770, AT1G74840, AT1G70490, AT2G36530, AT4G09320, AT5G08680, AT4G39230, AT3G23250, AT4G34050, AT1G06180, AT5G18170, AT1G29150, AT5G15310, AT4G38970, AT5G07350, AT5…	1737	327	13998	1.97155	4.49766e-06	3.74805e-07	4.14784e-06
GOTERM_BP_FAT	GO:0010038~response to metal ion	86	2.87529	4.80079e-08	AT1G60420, AT3G58810, AT5G17920, AT4G25200, AT4G24280, AT5G54280, AT3G48000, AT1G49010, AT2G26560, AT3G60750, AT1G77510, AT1G50010, AT3G09270, AT2G24200, AT2G19480, AT2G21250, AT5G67300, AT1G77120, AT2G16720, AT1G18330, AT5G17330, AT5G62790, AT1G63770, AT1G74840, AT1G70490, AT2G36530, AT4G09320, AT5G08680, AT4G39230, AT3G23250, AT4G34050, AT1G06180, AT5G18170, AT1G29150, AT5G15310, AT4G38970, AT5…	1737	384	13998	1.80482	8.86667e-05	5.21591e-06	8.17739e-05
GOTERM_BP_FAT	GO:0010035~response to inorganic substance	110	3.6777	1.19319e-07	AT1G60420, AT4G25200, AT4G24280, AT3G48000, AT2G26560, AT3G60750, AT1G77510, AT1G50010, AT4G35090, AT5G52640, AT2G21250, AT4G35000, AT1G77120, AT1G05260, AT5G62790, AT5G51890, AT4G37530, AT1G74840, AT1G70490, AT2G36530, AT4G09320, AT4G39230, AT4G10380, AT1G06180, AT5G15310, AT1G29150, AT5G65140, AT3G46130, AT1G71695, AT1G65930, AT3G48990, AT5G37770, AT1G02130, AT3G25230, AT3G22200, AT5G56550, AT4…	1737	540	13998	1.64159	0.000220358	1.00173e-05	0.000203241
Annotation Cluster 5	Enrichment Score: 6.296272100506288
Category	Term	Count	%	PValue	Genes	List Total	Pop Hits	Pop Total	Fold Enrichment	Bonferroni	Benjamini	FDR
GOTERM_BP_FAT	GO:0010033~response to organic substance	233	7.79004	4.91048e-14	AT1G20450, AT5G45890, AT5G44210, AT4G17500, AT5G27380, AT4G26850, AT5G51190, AT4G35770, AT5G08130, AT4G23810, AT2G14580, AT1G80460, AT5G59845, AT3G16857, AT5G03780, AT1G27730, AT4G16780, AT1G73500, AT5G52020, AT1G80840, AT2G18300, AT3G56400, AT5G43170, AT5G07580, AT1G64380, AT2G36530, AT1G13260, AT1G28330, AT2G14960, AT5G49980, AT1G06180, AT5G15310, AT3G61900, AT1G68320, AT5G13930, AT1G20930, AT5…	1737	1176	13998	1.59667	9.06357e-11	2.26589e-11	8.35887e-11
GOTERM_BP_FAT	GO:0009719~response to endogenous stimulus	187	6.25209	4.05245e-10	AT1G20450, AT5G45890, AT5G44210, AT5G27380, AT4G17500, AT5G51190, AT4G26850, AT4G35770, AT5G08130, AT1G28480, AT2G14580, AT5G59845, AT3G63010, AT2G46690, AT4G34160, AT3G16857, AT4G00880, AT1G27730, AT4G16780, AT1G73500, AT2G45900, AT1G32640, AT2G26690, AT5G62920, AT1G75580, AT5G52020, AT2G18300, AT1G78080, AT4G10100, AT4G38840, AT3G56400, AT1G50640, AT5G07580, AT1G74840, AT2G44940, AT1G64380, AT3…	1737	975	13998	1.54562	7.48487e-07	1.06927e-07	6.9027e-07
GOTERM_BP_FAT	GO:0009725~response to hormone stimulus	172	5.75059	6.49494e-09	AT1G20450, AT5G45890, AT5G44210, AT4G17500, AT5G51190, AT5G08130, AT2G14580, AT5G59845, AT3G63010, AT2G46690, AT4G34160, AT3G16857, AT4G00880, AT4G16780, AT1G27730, AT1G73500, AT2G45900, AT1G32640, AT5G62920, AT1G75580, AT5G52020, AT2G18300, AT1G78080, AT4G38840, AT4G10100, AT1G50640, AT5G07580, AT1G74840, AT2G44940, AT1G64380, AT3G04580, AT2G36530, AT1G13260, AT4G25000, AT2G14960, AT5G49980, AT1…	1737	909	13998	1.52486	1.19961e-05	8.56868e-07	1.10631e-05
GOTERM_BP_FAT	GO:0032870~cellular response to hormone stimulus	77	2.57439	0.000933896	AT3G21510, AT4G11260, AT5G44210, AT4G17500, AT5G51190, AT2G17290, AT1G72770, AT1G74670, AT5G08130, AT1G59750, AT3G63010, AT5G54510, AT5G62000, AT3G23240, AT3G16857, AT5G67300, AT3G20770, AT3G23050, AT1G73500, AT3G56860, AT1G32640, AT5G54380, AT2G26980, AT5G62920, AT5G52020, AT3G53020, AT1G78080, AT1G78570, AT4G10100, AT1G50640, AT5G07580, AT2G44940, AT3G04580, AT1G64380, AT2G28550, AT1G13260, AT5…	1737	432	13998	1.43639	0.821954	0.0293154	1.57889
GOTERM_BP_FAT	GO:0009755~hormone-mediated signaling	77	2.57439	0.000933896	AT3G21510, AT4G11260, AT5G44210, AT4G17500, AT5G51190, AT2G17290, AT1G72770, AT1G74670, AT5G08130, AT1G59750, AT3G63010, AT5G54510, AT5G62000, AT3G23240, AT3G16857, AT5G67300, AT3G20770, AT3G23050, AT1G73500, AT3G56860, AT1G32640, AT5G54380, AT2G26980, AT5G62920, AT5G52020, AT3G53020, AT1G78080, AT1G78570, AT4G10100, AT1G50640, AT5G07580, AT2G44940, AT3G04580, AT1G64380, AT2G28550, AT1G13260, AT5…	1737	432	13998	1.43639	0.821954	0.0293154	1.57889
GOTERM_BP_FAT	GO:0007242~intracellular signaling cascade	109	3.64427	0.148032	AT5G44210, AT4G17500, AT5G51190, AT5G08130, AT1G28480, AT3G63010, AT3G16857, AT4G16780, AT1G73500, AT1G32640, AT5G62920, AT5G52020, AT1G78080, AT4G10100, AT3G56400, AT1G50640, AT5G07580, AT2G44940, AT3G04580, AT3G15920, AT1G70490, AT1G64380, AT1G13260, AT5G49980, AT2G22430, AT1G52340, AT1G20930, AT2G20180, AT5G37770, AT1G53910, AT1G02130, AT3G11820, AT4G29080, AT5G15840, AT4G27950, AT1G75080, AT2…	1737	790	13998	1.1119	1	0.794509	93.4706
Annotation Cluster 6	Enrichment Score: 5.769941715613296
Category	Term	Count	%	PValue	Genes	List Total	Pop Hits	Pop Total	Fold Enrichment	Bonferroni	Benjamini	FDR
GOTERM_CC_FAT	GO:0005618~cell wall	123	4.11234	5.08388e-08	AT2G01850, AT1G76160, AT4G29010, AT2G38540, AT1G10550, AT5G20950, AT1G50010, AT5G66920, AT5G19760, AT5G52640, AT1G58684, AT1G02810, AT3G16850, AT1G12040, AT3G13790, AT5G60920, AT3G51550, AT5G13980, AT4G39640, AT4G16260, AT4G14940, AT2G22970, AT1G29670, AT1G78830, AT2G45470, AT5G14430, AT4G16563, AT3G09790, AT4G19810, AT1G28110, AT5G07830, AT1G71695, AT2G16250, AT4G23500, AT3G45970, AT5G13870, AT3…	1719	611	13779	1.61364	1.78443e-05	9.39179e-07	6.95606e-05
GOTERM_CC_FAT	GO:0030312~external encapsulating structure	124	4.14577	6.50218e-08	AT2G01850, AT1G76160, AT4G29010, AT2G38540, AT1G10550, AT5G20950, AT1G50010, AT5G66920, AT5G19760, AT5G52640, AT1G58684, AT1G02810, AT3G16850, AT1G12040, AT3G13790, AT5G60920, AT3G51550, AT5G13980, AT4G39640, AT4G16260, AT4G14940, AT2G22970, AT1G29670, AT1G78830, AT5G38900, AT2G45470, AT5G14430, AT4G16563, AT3G09790, AT4G19810, AT1G28110, AT5G07830, AT1G71695, AT2G16250, AT4G23500, AT3G45970, AT5…	1719	620	13779	1.60314	2.28224e-05	1.14113e-06	8.89667e-05
GOTERM_CC_FAT	GO:0009505~plant-type cell wall	52	1.73855	0.00148225	AT1G76160, AT2G38540, AT5G06870, AT5G20950, AT5G66920, AT1G02810, AT3G13750, AT3G24480, AT3G16850, AT1G12040, AT2G45220, AT5G20630, AT5G60920, AT5G13980, AT4G39640, AT2G22970, AT4G15800, AT1G78830, AT5G19730, AT1G05310, AT1G80170, AT3G57030, AT2G45470, AT5G14430, AT4G16563, AT1G28110, AT1G01300, AT5G07830, AT2G41950, AT1G71695, AT2G16250, AT4G22010, AT3G45970, AT1G32960, AT3G02230, AT1G03230, AT2…	1719	270	13779	1.54377	0.405868	0.0151967	2.00914
Annotation Cluster 7	Enrichment Score: 5.2419181458346715
Category	Term	Count	%	PValue	Genes	List Total	Pop Hits	Pop Total	Fold Enrichment	Bonferroni	Benjamini	FDR
GOTERM_BP_FAT	GO:0015979~photosynthesis	52	1.73855	2.35813e-09	AT3G47470, AT2G30570, AT2G20260, AT3G62410, AT1G15820, AT1G74470, AT5G38410, AT3G16250, AT4G03280, AT4G05180, AT1G55370, AT1G27730, AT4G22890, AT1G52230, AT1G29930, AT1G06680, AT3G54890, AT3G02780, AT1G55670, AT5G54270, AT1G15980, AT5G38420, AT2G01590, AT4G09650, AT2G34430, AT3G05410, AT1G77090, AT3G55800, AT3G54050, AT1G44575, AT2G39470, AT1G53310, AT4G15530, AT1G42970, AT1G64770, AT4G04640, AT1…	1737	175	13998	2.39459	4.35545e-06	3.95951e-07	4.0167e-06
SP_PIR_KEYWORDS	photosynthesis	29	0.969575	1.62828e-07	AT3G47470, AT2G30570, AT2G20260, AT1G44575, AT1G74470, AT1G53310, AT5G38410, AT4G15530, AT4G05180, AT5G20720, AT1G20020, AT1G03130, AT1G52230, AT4G12800, AT1G06680, AT1G29930, AT3G02780, AT1G79040, AT1G55670, AT4G27440, AT5G38420, AT2G06520, AT2G34430, AT5G64040, AT3G16140, AT1G67740, AT5G54190, AT3G50820, AT3G56940	2961	88	26538	2.95356	7.08278e-05	8.85375e-06	0.000229884
SP_PIR_KEYWORDS	thylakoid	39	1.30391	8.74591e-06	AT3G47470, AT2G30570, AT2G20260, AT4G37925, AT1G44575, AT4G13250, AT2G39470, AT4G03280, AT4G05180, AT1G54780, AT4G23900, AT2G29650, AT4G04640, AT4G22890, AT1G20020, AT1G03130, AT1G18170, AT1G52230, AT4G12800, AT1G06680, AT1G29930, AT3G54890, AT1G55670, AT1G79040, AT5G42270, AT4G27440, AT2G06520, AT2G44920, AT2G34430, AT5G13120, AT5G64040, AT3G16140, AT1G67740, AT1G08550, AT1G77090, AT2G30950, AT1…	2961	164	26538	2.13133	0.00379726	0.000380376	0.012347
GOTERM_CC_FAT	GO:0009521~photosystem	22	0.73554	0.00012542	AT3G47470, AT1G52230, AT4G12800, AT2G30570, AT2G20260, AT1G29930, AT1G06680, AT1G44575, AT1G15820, AT2G39470, AT1G55670, AT1G79040, AT2G06520, AT4G05180, AT5G64040, AT3G05410, AT3G16140, AT1G67740, AT1G08550, AT1G77090, AT3G50820, AT1G03130	1719	72	13779	2.44924	0.0430701	0.00162923	0.171471
KEGG_PATHWAY	ath00195:Photosynthesis	21	0.702106	0.0146535	AT1G52230, AT4G12800, AT2G30570, AT2G20260, AT1G06680, AT1G44575, AT1G60950, AT1G79040, AT1G55670, AT4G09650, AT4G03280, AT4G05180, AT5G64040, AT2G27510, AT3G16140, AT1G67740, AT4G04640, AT1G20020, AT3G50820, AT1G03130, AT4G32260	415	73	2458	1.70385	0.802853	0.2773	15.3617
Annotation Cluster 8	Enrichment Score: 5.031118877000443
Category	Term	Count	%	PValue	Genes	List Total	Pop Hits	Pop Total	Fold Enrichment	Bonferroni	Benjamini	FDR
GOTERM_BP_FAT	GO:0042440~pigment metabolic process	35	1.17018	2.17691e-08	AT5G54160, AT4G34740, AT5G43430, AT1G50170, AT2G20180, AT3G14930, AT1G74470, AT4G22920, AT3G44880, AT1G06570, AT5G13800, AT5G63570, AT3G59400, AT4G25080, AT3G03710, AT5G13630, AT4G36810, AT5G52570, AT2G32950, AT5G61670, AT1G78570, AT3G02780, AT3G16500, AT4G15560, AT4G27440, AT3G10230, AT5G17230, AT5G43860, AT5G42800, AT5G67030, AT5G54190, AT1G44446, AT1G08450, AT1G06820, AT3G56940	1737	101	13998	2.79263	4.02068e-05	2.51297e-06	3.70803e-05
GOTERM_BP_FAT	GO:0015994~chlorophyll metabolic process	21	0.702106	9.62563e-08	AT5G43430, AT2G20180, AT3G14930, AT3G02780, AT1G74470, AT4G15560, AT4G27440, AT4G22920, AT3G44880, AT5G43860, AT5G01410, AT1G08550, AT5G13800, AT5G63570, AT5G54190, AT3G59400, AT4G25080, AT1G44446, AT5G13630, AT3G03710, AT3G56940	1737	45	13998	3.76074	0.00017777	9.35709e-06	0.000163957
GOTERM_BP_FAT	GO:0033013~tetrapyrrole metabolic process	24	0.802407	5.78226e-07	AT5G43430, AT1G50170, AT5G14220, AT2G20180, AT3G14930, AT3G02780, AT1G74470, AT4G15560, AT4G27440, AT4G22920, AT3G44880, AT5G43860, AT5G01410, AT1G08550, AT5G13800, AT5G63570, AT5G54190, AT3G59400, AT4G25080, AT1G44446, AT5G13630, AT3G03710, AT3G09150, AT3G56940	1737	62	13998	3.11951	0.00106741	4.6433e-05	0.000984912
GOTERM_BP_FAT	GO:0051186~cofactor metabolic process	65	2.17319	5.87607e-07	AT1G50170, AT5G27380, AT3G14930, AT1G74470, AT1G76730, AT4G23660, AT5G63570, AT1G76490, AT3G03710, AT5G49940, AT3G06650, AT4G39640, AT3G25530, AT4G10100, AT3G02780, AT1G55670, AT1G09430, AT5G58330, AT1G04640, AT3G07270, AT5G55810, AT3G18030, AT3G16950, AT5G43860, AT3G47520, AT1G13700, AT1G08550, AT2G01350, AT4G38970, AT2G16710, AT2G22570, AT5G43430, AT5G14220, AT2G20180, AT1G30520, AT2G36460, AT1…	1737	279	13998	1.87748	0.00108472	4.52202e-05	0.00100089
GOTERM_BP_FAT	GO:0006778~porphyrin metabolic process	23	0.768974	1.76585e-06	AT5G43430, AT1G50170, AT5G14220, AT2G20180, AT3G14930, AT3G02780, AT1G74470, AT4G15560, AT4G27440, AT4G22920, AT3G44880, AT5G43860, AT5G01410, AT1G08550, AT5G13800, AT5G63570, AT5G54190, AT3G59400, AT4G25080, AT1G44446, AT5G13630, AT3G03710, AT3G56940	1737	61	13998	3.03853	0.00325621	0.000116476	0.0030078
GOTERM_BP_FAT	GO:0046148~pigment biosynthetic process	28	0.936142	3.60502e-06	AT5G54160, AT4G34740, AT1G50170, AT2G20180, AT3G14930, AT1G74470, AT1G06570, AT5G63570, AT3G59400, AT4G25080, AT5G13630, AT3G03710, AT4G36810, AT5G52570, AT5G61670, AT1G78570, AT3G02780, AT3G16500, AT4G15560, AT4G27440, AT3G10230, AT5G17230, AT5G42800, AT5G67030, AT5G54190, AT1G44446, AT1G06820, AT3G56940	1737	87	13998	2.59361	0.00663637	0.000221925	0.0061404
GOTERM_BP_FAT	GO:0051188~cofactor biosynthetic process	40	1.33735	1.81827e-05	AT5G14220, AT1G50170, AT2G20180, AT5G27380, AT3G14930, AT1G30520, AT1G12350, AT1G74470, AT4G25910, AT1G76730, AT5G65720, AT2G43760, AT4G23660, AT1G06570, AT5G63570, AT3G59400, AT4G25080, AT3G03710, AT5G13630, AT3G09150, AT5G49940, AT3G06650, AT4G10100, AT1G60810, AT3G02780, AT1G09430, AT4G15560, AT1G04640, AT4G27440, AT3G07270, AT4G30000, AT5G55810, AT3G18030, AT3G16950, AT2G01350, AT5G54190, AT1…	1737	159	13998	2.02735	0.0330261	0.000959076	0.0309668
GOTERM_BP_FAT	GO:0015995~chlorophyll biosynthetic process	14	0.468071	0.000116274	AT2G20180, AT3G14930, AT3G02780, AT4G15560, AT1G74470, AT4G27440, AT5G54190, AT5G63570, AT3G59400, AT1G44446, AT4G25080, AT3G03710, AT5G13630, AT3G56940	1737	34	13998	3.3183	0.193274	0.00476131	0.19787
GOTERM_BP_FAT	GO:0033014~tetrapyrrole biosynthetic process	17	0.568372	0.000228776	AT5G14220, AT1G50170, AT2G20180, AT3G14930, AT3G02780, AT4G15560, AT1G74470, AT4G27440, AT5G63570, AT5G54190, AT3G59400, AT4G25080, AT1G44446, AT3G03710, AT5G13630, AT3G56940, AT3G09150	1737	50	13998	2.73997	0.344657	0.00895113	0.388969
GOTERM_BP_FAT	GO:0018130~heterocycle biosynthetic process	32	1.06988	0.000292466	AT1G09240, AT5G14220, AT1G50170, AT2G20180, AT3G14930, AT5G28237, AT1G74470, AT2G43760, AT1G31860, AT2G29630, AT1G07780, AT5G63570, AT3G59400, AT4G25080, AT3G03710, AT5G13630, AT5G17990, AT3G09150, AT4G10100, AT3G02780, AT4G15560, AT1G04640, AT4G27440, AT3G07270, AT3G57560, AT4G31500, AT5G38530, AT5G54190, AT5G54770, AT1G44446, AT3G56940, AT1G52340	1737	132	13998	1.95363	0.417405	0.0111924	0.497003
GOTERM_BP_FAT	GO:0006779~porphyrin biosynthetic process	16	0.534938	0.000368168	AT5G14220, AT1G50170, AT2G20180, AT3G14930, AT3G02780, AT4G15560, AT1G74470, AT4G27440, AT5G63570, AT5G54190, AT3G59400, AT4G25080, AT1G44446, AT3G03710, AT5G13630, AT3G56940	1737	47	13998	2.74339	0.493449	0.0137843	0.625268
SP_PIR_KEYWORDS	chlorophyll biosynthesis	9	0.300903	0.00179302	AT3G14930, AT3G02780, AT5G63570, AT5G54190, AT1G74470, AT3G59400, AT1G44446, AT4G27440, AT3G56940	2961	22	26538	3.66648	0.541898	0.0295792	2.50187
Annotation Cluster 9	Enrichment Score: 4.655803131972717
Category	Term	Count	%	PValue	Genes	List Total	Pop Hits	Pop Total	Fold Enrichment	Bonferroni	Benjamini	FDR
GOTERM_BP_FAT	GO:0046394~carboxylic acid biosynthetic process	82	2.74156	9.60342e-06	AT3G02870, AT5G10870, AT2G45790, AT4G26850, AT5G17920, AT4G21990, AT2G26560, AT4G25050, AT4G14710, AT1G01120, AT2G33150, AT5G05580, AT4G33790, AT1G31860, AT5G28840, AT3G01090, AT3G12120, AT1G07780, AT1G67730, AT1G10070, AT2G32440, AT1G79750, AT5G34930, AT3G48560, AT1G14290, AT5G11880, AT5G52570, AT2G47240, AT1G07720, AT1G55020, AT4G16360, AT5G38710, AT1G04640, AT4G14720, AT3G22400, AT3G57560, AT2…	1737	408	13998	1.61965	0.0175812	0.000554146	0.0163566
GOTERM_BP_FAT	GO:0016053~organic acid biosynthetic process	82	2.74156	9.60342e-06	AT3G02870, AT5G10870, AT2G45790, AT4G26850, AT5G17920, AT4G21990, AT2G26560, AT4G25050, AT4G14710, AT1G01120, AT2G33150, AT5G05580, AT4G33790, AT1G31860, AT5G28840, AT3G01090, AT3G12120, AT1G07780, AT1G67730, AT1G10070, AT2G32440, AT1G79750, AT5G34930, AT3G48560, AT1G14290, AT5G11880, AT5G52570, AT2G47240, AT1G07720, AT1G55020, AT4G16360, AT5G38710, AT1G04640, AT4G14720, AT3G22400, AT3G57560, AT2…	1737	408	13998	1.61965	0.0175812	0.000554146	0.0163566
GOTERM_BP_FAT	GO:0008610~lipid biosynthetic process	83	2.77499	1.01456e-05	AT2G38110, AT1G58440, AT1G11755, AT2G26560, AT4G25050, AT1G01120, AT2G33150, AT5G05580, AT5G10170, AT4G33790, AT2G26930, AT4G37760, AT3G01090, AT3G12120, AT1G67730, AT2G32440, AT1G53000, AT1G79750, AT4G34350, AT1G76490, AT3G03710, AT5G13710, AT1G14290, AT5G52570, AT5G61670, AT5G62790, AT5G14700, AT2G47240, AT3G02780, AT1G07720, AT1G55020, AT4G16360, AT4G36380, AT2G39290, AT3G22400, AT1G11680, AT2…	1737	415	13998	1.61174	0.0185646	0.00056769	0.0172801
GOTERM_BP_FAT	GO:0006631~fatty acid metabolic process	48	1.60481	5.74105e-05	AT3G01420, AT4G29010, AT3G02580, AT1G68530, AT2G26250, AT3G15850, AT2G26560, AT4G25050, AT2G33150, AT1G01120, AT5G05580, AT4G33790, AT1G04220, AT3G03480, AT3G12120, AT3G01090, AT5G47120, AT1G67730, AT2G06050, AT1G79750, AT1G14290, AT1G17420, AT3G61580, AT5G52570, AT1G06550, AT4G27030, AT1G76150, AT2G37700, AT1G02205, AT2G47240, AT4G12110, AT1G07720, AT4G36220, AT5G65110, AT1G55020, AT4G16360, AT2…	1737	214	13998	1.80756	0.100612	0.00258301	0.0977448
GOTERM_BP_FAT	GO:0006633~fatty acid biosynthetic process	38	1.27048	9.79177e-05	AT3G02580, AT2G26250, AT1G68530, AT3G15850, AT2G26560, AT4G25050, AT2G33150, AT1G01120, AT5G05580, AT4G33790, AT1G04220, AT3G12120, AT3G01090, AT2G06050, AT1G67730, AT1G79750, AT1G14290, AT1G17420, AT3G61580, AT5G52570, AT4G27030, AT2G37700, AT1G02205, AT2G47240, AT4G12110, AT1G07720, AT4G36220, AT1G55020, AT4G16360, AT3G22400, AT2G30200, AT1G67560, AT2G26640, AT5G42650, AT2G38040, AT1G01610, AT3…	1737	159	13998	1.92598	0.16545	0.00410208	0.166656
Annotation Cluster 10	Enrichment Score: 4.649922023462441
Category	Term	Count	%	PValue	Genes	List Total	Pop Hits	Pop Total	Fold Enrichment	Bonferroni	Benjamini	FDR
GOTERM_BP_FAT	GO:0046165~alcohol biosynthetic process	19	0.635239	7.55421e-08	AT1G63000, AT3G02870, AT5G61760, AT2G45790, AT1G78570, AT3G51160, AT1G11755, AT2G20370, AT3G18000, AT1G72610, AT5G58380, AT1G30620, AT1G13440, AT5G10170, AT5G58770, AT1G12780, AT3G04120, AT4G17190, AT5G23670	1737	37	13998	4.13826	0.000139517	7.75143e-06	0.000128674
GOTERM_BP_FAT	GO:0046364~monosaccharide biosynthetic process	10	0.334336	0.000195249	AT1G63000, AT1G13440, AT2G45790, AT1G78570, AT3G51160, AT2G20370, AT1G12780, AT3G04120, AT1G72610, AT1G30620	1737	19	13998	4.24143	0.302785	0.00780979	0.332056
GOTERM_BP_FAT	GO:0019319~hexose biosynthetic process	9	0.300903	0.000761124	AT1G63000, AT1G13440, AT2G45790, AT1G78570, AT3G51160, AT2G20370, AT1G12780, AT3G04120, AT1G72610	1737	18	13998	4.02936	0.754959	0.0252455	1.28857
Annotation Cluster 11	Enrichment Score: 4.136482598088356
Category	Term	Count	%	PValue	Genes	List Total	Pop Hits	Pop Total	Fold Enrichment	Bonferroni	Benjamini	FDR
GOTERM_BP_FAT	GO:0006575~cellular amino acid derivative metabolic process	65	2.17319	6.71435e-07	AT5G24530, AT1G09240, AT5G17050, AT4G08900, AT1G17020, AT4G30210, AT5G27380, AT1G61720, AT3G50740, AT5G03260, AT1G07780, AT1G73500, AT1G17010, AT4G39640, AT5G66060, AT1G78570, AT5G14700, AT1G70310, AT3G25570, AT1G79440, AT4G34050, AT3G21240, AT5G42800, AT2G21100, AT1G05010, AT3G53260, AT1G08450, AT5G13930, AT1G65870, AT4G39330, AT5G54160, AT5G18900, AT2G23910, AT3G61510, AT5G28237, AT3G22200, AT3…	1737	280	13998	1.87077	0.00123937	4.96044e-05	0.00114368
GOTERM_BP_FAT	GO:0019748~secondary metabolic process	88	2.94216	9.9424e-07	AT5G24530, AT5G17050, AT1G17020, AT4G30210, AT1G61720, AT5G03260, AT3G50740, AT3G09270, AT2G26930, AT2G29420, AT1G73500, AT1G17010, AT2G32440, AT3G03710, AT2G04240, AT5G52570, AT5G61670, AT5G41210, AT1G78570, AT3G25530, AT5G14700, AT1G55670, AT2G29480, AT1G18590, AT3G57030, AT5G55810, AT5G09640, AT3G10230, AT5G17230, AT3G21240, AT4G34050, AT5G42800, AT2G21100, AT5G62480, AT1G08550, AT1G13700, AT2…	1737	423	13998	1.67652	0.00183468	7.06268e-05	0.00169352
GOTERM_BP_FAT	GO:0019438~aromatic compound biosynthetic process	50	1.67168	1.44037e-05	AT5G24530, AT5G10870, AT1G17020, AT1G61720, AT1G73500, AT1G07780, AT1G17010, AT5G34930, AT4G10100, AT1G78570, AT5G14700, AT3G07270, AT4G34050, AT1G08250, AT2G21100, AT5G42800, AT3G53260, AT5G13930, AT1G65870, AT4G39330, AT5G54160, AT3G26900, AT2G23910, AT2G21940, AT5G28237, AT5G48930, AT2G43760, AT3G45640, AT1G04220, AT2G29630, AT2G21660, AT5G26660, AT2G37040, AT2G38470, AT1G05850, AT5G17990, AT2…	1737	215	13998	1.87412	0.0262531	0.000782161	0.0245316
GOTERM_BP_FAT	GO:0042398~cellular amino acid derivative biosynthetic process	46	1.53795	1.99044e-05	AT5G54160, AT5G24530, AT4G39330, AT1G09240, AT1G17020, AT5G27380, AT1G61720, AT2G23910, AT3G61510, AT5G28237, AT5G48930, AT1G01480, AT2G21660, AT1G04220, AT5G26660, AT2G37040, AT1G73500, AT1G07780, AT1G17010, AT1G05850, AT5G17990, AT2G36880, AT1G58170, AT1G78570, AT3G51240, AT5G14700, AT3G16500, AT4G36220, AT3G18000, AT4G34710, AT5G07990, AT1G70310, AT3G25570, AT5G05270, AT4G30470, AT4G31500, AT4…	1737	194	13998	1.91083	0.0360963	0.0010207	0.0338986
GOTERM_BP_FAT	GO:0009698~phenylpropanoid metabolic process	41	1.37078	2.22881e-05	AT5G24530, AT4G39330, AT5G54160, AT5G17050, AT1G17020, AT4G30210, AT1G61720, AT3G50740, AT5G03260, AT2G23910, AT3G02130, AT5G48930, AT2G21660, AT1G04220, AT5G26660, AT2G37040, AT1G17010, AT1G05850, AT2G36880, AT2G32950, AT1G58170, AT1G78570, AT4G24520, AT3G51240, AT5G14700, AT3G16500, AT4G36220, AT4G14090, AT5G07990, AT5G05270, AT4G30470, AT3G21240, AT4G34050, AT5G42800, AT2G21100, AT3G53260, AT3…	1737	166	13998	1.99041	0.0403308	0.00111199	0.0379575
GOTERM_BP_FAT	GO:0009699~phenylpropanoid biosynthetic process	31	1.03644	0.000377036	AT4G39330, AT5G24530, AT5G54160, AT1G17020, AT1G61720, AT2G23910, AT5G48930, AT1G04220, AT2G21660, AT5G26660, AT2G37040, AT1G17010, AT1G05850, AT2G36880, AT1G58170, AT1G78570, AT3G51240, AT5G14700, AT4G36220, AT3G16500, AT5G07990, AT5G05270, AT4G30470, AT4G34050, AT5G42800, AT2G21100, AT3G53260, AT3G55120, AT5G13930, AT1G65870, AT4G37990	1737	128	13998	1.95172	0.501682	0.0138337	0.640283
GOTERM_BP_FAT	GO:0009809~lignin biosynthetic process	12	0.401204	0.0191722	AT4G39330, AT5G54160, AT2G36880, AT4G30470, AT4G34050, AT2G21660, AT5G14700, AT4G36220, AT2G23910, AT1G05850, AT4G37990, AT5G48930	1737	45	13998	2.14899	1	0.290927	28.0888
GOTERM_BP_FAT	GO:0009808~lignin metabolic process	15	0.501505	0.0262477	AT5G54160, AT4G39330, AT2G36880, AT5G14700, AT5G03260, AT3G50740, AT4G36220, AT2G23910, AT3G02130, AT5G48930, AT4G30470, AT4G34050, AT2G21660, AT1G05850, AT4G37990	1737	65	13998	1.85971	1	0.357628	36.4321
Annotation Cluster 12	Enrichment Score: 3.8723414386006425
Category	Term	Count	%	PValue	Genes	List Total	Pop Hits	Pop Total	Fold Enrichment	Bonferroni	Benjamini	FDR
GOTERM_BP_FAT	GO:0019684~photosynthesis, light reaction	25	0.835841	6.924e-05	AT3G47470, AT1G44575, AT1G15820, AT3G16250, AT4G03280, AT1G64770, AT1G55370, AT4G04640, AT4G22890, AT4G12800, AT1G29930, AT1G06680, AT1G61520, AT3G54890, AT1G60950, AT1G79040, AT1G55670, AT1G15980, AT5G54270, AT2G01590, AT4G09650, AT2G05100, AT2G34430, AT5G64040, AT3G50820	1737	85	13998	2.37021	0.120051	0.00304039	0.117874
GOTERM_BP_FAT	GO:0009773~photosynthetic electron transport in photosystem I	9	0.300903	8.26887e-05	AT4G09650, AT1G55370, AT1G64770, AT5G64040, AT4G22890, AT1G55670, AT1G15980, AT2G01590, AT3G16250	1737	14	13998	5.18061	0.141641	0.00354562	0.140754
GOTERM_BP_FAT	GO:0009767~photosynthetic electron transport chain	12	0.401204	0.000421864	AT4G03280, AT4G09650, AT1G55370, AT1G64770, AT5G64040, AT1G60950, AT4G04640, AT4G22890, AT1G55670, AT1G15980, AT2G01590, AT3G16250	1737	29	13998	3.33464	0.541294	0.0148757	0.716153
Annotation Cluster 13	Enrichment Score: 3.0090794716174245
Category	Term	Count	%	PValue	Genes	List Total	Pop Hits	Pop Total	Fold Enrichment	Bonferroni	Benjamini	FDR
SP_PIR_KEYWORDS	metal-binding	300	10.0301	3.93415e-08	AT3G47470, AT3G02870, AT5G22060, AT4G08900, AT4G15093, AT5G27380, AT3G48520, AT5G03260, AT2G28840, AT4G27470, AT4G14710, AT4G35090, AT3G14610, AT3G10950, AT3G07130, AT3G60245, AT1G37130, AT2G30170, AT1G25440, AT1G32780, AT1G68710, AT4G14940, AT5G04660, AT5G51890, AT4G11980, AT3G55370, AT3G48320, AT2G46495, AT2G36530, AT4G33500, AT1G68520, AT3G55770, AT1G11680, AT4G24204, AT1G19630, AT2G15620, AT3…	2961	1998	26538	1.34572	1.71134e-05	2.44479e-06	5.55432e-05
GOTERM_MF_FAT	GO:0046872~metal ion binding	492	16.4493	5.94066e-05	AT5G22060, AT4G08900, AT5G10930, AT2G01275, AT1G02610, AT5G03260, AT4G27470, AT2G28840, AT4G35090, AT3G10950, AT1G27730, AT2G30170, AT2G27660, AT5G54130, AT3G19000, AT1G32780, AT1G68710, AT5G43170, AT5G04660, AT4G11980, AT2G46495, AT1G68520, AT3G55770, AT2G15620, AT1G09160, AT5G37770, AT5G03380, AT3G02580, AT1G08830, AT4G37370, AT5G15840, AT3G10400, AT1G75200, AT5G27690, AT3G11410, AT2G26710, AT1…	1855	3390	14806	1.1584	0.0673133	0.0673133	0.0957257
GOTERM_MF_FAT	GO:0043169~cation binding	510	17.0512	0.000165548	AT5G22060, AT4G08900, AT5G10930, AT2G01275, AT1G02610, AT5G03260, AT4G27470, AT2G28840, AT4G35090, AT3G10950, AT1G27730, AT2G30170, AT2G27660, AT5G54130, AT3G19000, AT4G16260, AT1G32780, AT1G68710, AT5G43170, AT5G04660, AT4G11980, AT2G46495, AT1G68520, AT3G55770, AT2G28100, AT2G15620, AT1G09160, AT5G37770, AT5G03380, AT3G02580, AT1G08830, AT4G37370, AT5G15840, AT3G10400, AT1G75200, AT5G27690, AT3…	1855	3564	14806	1.14216	0.17651	0.0626839	0.266545
GOTERM_MF_FAT	GO:0043167~ion binding	511	17.0846	0.000178493	AT5G22060, AT4G08900, AT5G10930, AT2G01275, AT1G02610, AT5G03260, AT4G27470, AT2G28840, AT4G35090, AT3G10950, AT1G27730, AT2G30170, AT2G27660, AT5G54130, AT3G19000, AT4G16260, AT1G32780, AT1G68710, AT5G43170, AT5G04660, AT4G11980, AT2G46495, AT1G68520, AT3G55770, AT2G28100, AT2G15620, AT1G09160, AT5G37770, AT5G03380, AT3G02580, AT1G08830, AT4G37370, AT5G15840, AT3G10400, AT1G75200, AT5G27690, AT3…	1855	3572	14806	1.14183	0.188922	0.0510012	0.287359
GOTERM_MF_FAT	GO:0046914~transition metal ion binding	389	13.0057	0.0038848	AT5G22060, AT4G08900, AT5G10930, AT2G01275, AT1G02610, AT5G03260, AT2G28840, AT4G27470, AT4G35090, AT3G10950, AT1G27730, AT2G30170, AT2G27660, AT3G19000, AT1G32780, AT5G43170, AT5G04660, AT4G11980, AT2G46495, AT1G68520, AT3G55770, AT2G15620, AT1G09160, AT3G02580, AT4G37370, AT1G08830, AT5G15840, AT3G10400, AT1G75200, AT3G11410, AT2G26710, AT1G74250, AT2G38240, AT1G70000, AT3G43590, AT4G31500, AT4…	1855	2756	14806	1.12659	0.989598	0.224039	6.08203
SP_PIR_KEYWORDS	zinc-finger	110	3.6777	0.0477598	AT5G22060, AT2G15580, AT1G66140, AT4G27470, AT2G32250, AT2G28840, AT1G03840, AT3G10950, AT3G60245, AT5G57660, AT1G25440, AT2G37340, AT3G55370, AT2G46495, AT5G02750, AT1G53190, AT1G68520, AT4G24204, AT5G48655, AT2G42160, AT3G06740, AT1G51200, AT4G05320, AT3G49930, AT4G33940, AT5G15840, AT1G51700, AT4G24660, AT3G20395, AT4G22250, AT5G22000, AT4G34040, AT1G55250, AT1G30860, AT2G46160, AT1G68190, AT3…	2961	837	26538	1.17787	1	0.265468	49.8884
SP_PIR_KEYWORDS	zinc	142	4.74758	0.0753813	AT2G19570, AT5G22060, AT4G15093, AT2G15580, AT1G66140, AT2G28840, AT2G32250, AT4G27470, AT1G03840, AT3G10950, AT3G60245, AT3G07130, AT1G77120, AT5G57660, AT1G25440, AT1G32780, AT2G37340, AT1G55910, AT3G55370, AT2G46495, AT5G42250, AT5G02750, AT1G53190, AT1G68520, AT3G55770, AT4G24204, AT5G48655, AT4G33580, AT2G42160, AT3G06740, AT1G51200, AT4G39330, AT1G10200, AT4G05320, AT4G33940, AT1G08830, AT5…	2961	1124	26538	1.13227	1	0.33685	66.9286
GOTERM_MF_FAT	GO:0008270~zinc ion binding	194	6.48613	0.875868	AT5G22060, AT4G15093, AT2G01275, AT1G02610, AT4G27470, AT2G28840, AT3G10950, AT3G07130, AT3G60245, AT1G27730, AT2G27660, AT1G25440, AT1G10560, AT1G32780, AT5G16990, AT5G43170, AT3G55370, AT2G46495, AT1G68520, AT3G55770, AT4G24204, AT1G73100, AT3G06740, AT3G49930, AT1G08830, AT5G15840, AT3G10400, AT3G20395, AT1G30860, AT1G74250, AT5G16970, AT1G70000, AT3G43590, AT5G20220, AT4G38890, AT1G15100, AT5…	1855	1654	14806	0.936182	1	0.999991	100
Annotation Cluster 14	Enrichment Score: 2.9878303816982004
Category	Term	Count	%	PValue	Genes	List Total	Pop Hits	Pop Total	Fold Enrichment	Bonferroni	Benjamini	FDR
GOTERM_BP_FAT	GO:0046394~carboxylic acid biosynthetic process	82	2.74156	9.60342e-06	AT3G02870, AT5G10870, AT2G45790, AT4G26850, AT5G17920, AT4G21990, AT2G26560, AT4G25050, AT4G14710, AT1G01120, AT2G33150, AT5G05580, AT4G33790, AT1G31860, AT5G28840, AT3G01090, AT3G12120, AT1G07780, AT1G67730, AT1G10070, AT2G32440, AT1G79750, AT5G34930, AT3G48560, AT1G14290, AT5G11880, AT5G52570, AT2G47240, AT1G07720, AT1G55020, AT4G16360, AT5G38710, AT1G04640, AT4G14720, AT3G22400, AT3G57560, AT2…	1737	408	13998	1.61965	0.0175812	0.000554146	0.0163566
GOTERM_BP_FAT	GO:0016053~organic acid biosynthetic process	82	2.74156	9.60342e-06	AT3G02870, AT5G10870, AT2G45790, AT4G26850, AT5G17920, AT4G21990, AT2G26560, AT4G25050, AT4G14710, AT1G01120, AT2G33150, AT5G05580, AT4G33790, AT1G31860, AT5G28840, AT3G01090, AT3G12120, AT1G07780, AT1G67730, AT1G10070, AT2G32440, AT1G79750, AT5G34930, AT3G48560, AT1G14290, AT5G11880, AT5G52570, AT2G47240, AT1G07720, AT1G55020, AT4G16360, AT5G38710, AT1G04640, AT4G14720, AT3G22400, AT3G57560, AT2…	1737	408	13998	1.61965	0.0175812	0.000554146	0.0163566
GOTERM_BP_FAT	GO:0044271~nitrogen compound biosynthetic process	88	2.94216	0.000880541	AT4G34740, AT1G09240, AT1G50170, AT5G10870, AT4G21470, AT3G14930, AT5G17920, AT1G74470, AT4G21990, AT1G63660, AT4G14710, AT1G31860, AT1G07780, AT1G73500, AT5G63570, AT1G37130, AT1G10070, AT3G03710, AT4G32260, AT5G34930, AT3G48560, AT5G11880, AT1G68710, AT4G10100, AT3G02780, AT2G37690, AT5G38710, AT4G14720, AT3G07270, AT3G57030, AT4G09650, AT1G70310, AT4G09320, AT3G57560, AT3G25570, AT5G55810, AT5…	1737	506	13998	1.40152	0.803497	0.0281416	1.48932
GOTERM_BP_FAT	GO:0009309~amine biosynthetic process	38	1.27048	0.0108772	AT1G09240, AT5G10870, AT3G26900, AT5G17920, AT1G17745, AT1G49820, AT5G43850, AT2G21940, AT4G21990, AT5G28237, AT4G14710, AT2G43090, AT1G31860, AT1G07780, AT3G61440, AT1G10070, AT5G34930, AT5G17990, AT3G48560, AT2G36880, AT5G11880, AT3G10050, AT2G17265, AT3G18000, AT4G34710, AT5G38710, AT4G14720, AT4G29840, AT3G57560, AT1G70310, AT3G25570, AT4G31500, AT1G08250, AT5G38530, AT3G47340, AT5G53850, AT1…	1737	204	13998	1.50113	1	0.197134	16.9968
GOTERM_BP_FAT	GO:0008652~cellular amino acid biosynthetic process	33	1.10331	0.0294033	AT5G10870, AT3G26900, AT5G17920, AT1G17745, AT5G43850, AT1G49820, AT2G21940, AT5G28237, AT4G21990, AT4G14710, AT2G43090, AT1G31860, AT1G07780, AT1G10070, AT3G61440, AT5G34930, AT5G17990, AT3G48560, AT2G36880, AT5G11880, AT3G10050, AT2G17265, AT5G38710, AT4G14720, AT3G57560, AT4G29840, AT4G31500, AT1G08250, AT5G38530, AT3G47340, AT5G53850, AT1G52340, AT1G75330	1737	184	13998	1.44531	1	0.373207	39.8513
SP_PIR_KEYWORDS	amino-acid biosynthesis	19	0.635239	0.0455516	AT5G11880, AT3G10050, AT5G17920, AT1G17745, AT5G43850, AT2G21940, AT4G21990, AT4G14710, AT4G29840, AT1G31860, AT1G08250, AT1G07780, AT1G10070, AT3G61440, AT3G47340, AT5G17990, AT5G34930, AT1G75330, AT3G48560	2961	106	26538	1.60649	1	0.257878	48.2225
Annotation Cluster 15	Enrichment Score: 2.9116176682860186
Category	Term	Count	%	PValue	Genes	List Total	Pop Hits	Pop Total	Fold Enrichment	Bonferroni	Benjamini	FDR
GOTERM_BP_FAT	GO:0046395~carboxylic acid catabolic process	22	0.73554	0.000962179	AT5G43430, AT4G08900, AT4G29010, AT3G01420, AT1G06550, AT1G76150, AT5G65110, AT4G34710, AT5G38710, AT3G22200, AT3G51840, AT1G64660, AT2G33150, AT2G35370, AT1G79440, AT1G30040, AT2G37040, AT1G06570, AT4G34030, AT3G53260, AT3G47340, AT4G33150	1737	83	13998	2.13605	0.831024	0.0291986	1.62634
GOTERM_BP_FAT	GO:0016054~organic acid catabolic process	22	0.73554	0.000962179	AT5G43430, AT4G08900, AT4G29010, AT3G01420, AT1G06550, AT1G76150, AT5G65110, AT4G34710, AT5G38710, AT3G22200, AT3G51840, AT1G64660, AT2G33150, AT2G35370, AT1G79440, AT1G30040, AT2G37040, AT1G06570, AT4G34030, AT3G53260, AT3G47340, AT4G33150	1737	83	13998	2.13605	0.831024	0.0291986	1.62634
GOTERM_BP_FAT	GO:0009310~amine catabolic process	15	0.501505	0.00123259	AT5G43430, AT4G08900, AT5G38710, AT3G22200, AT4G34710, AT1G64660, AT2G35370, AT1G79440, AT2G37040, AT1G06570, AT4G34030, AT3G53260, AT3G47340, AT1G65840, AT4G33150	1737	47	13998	2.57193	0.897511	0.0355127	2.0789
GOTERM_BP_FAT	GO:0009063~cellular amino acid catabolic process	14	0.468071	0.00197788	AT5G43430, AT4G08900, AT5G38710, AT3G22200, AT4G34710, AT1G64660, AT2G35370, AT1G79440, AT2G37040, AT1G06570, AT4G34030, AT3G53260, AT3G47340, AT4G33150	1737	44	13998	2.56414	0.974184	0.0555352	3.31611
Annotation Cluster 16	Enrichment Score: 2.8948143998798024
Category	Term	Count	%	PValue	Genes	List Total	Pop Hits	Pop Total	Fold Enrichment	Bonferroni	Benjamini	FDR
SP_PIR_KEYWORDS	oxidoreductase	177	5.91775	1.11585e-12	AT5G24530, AT1G75450, AT4G15093, AT4G37925, AT4G30210, AT1G61720, AT5G50160, AT5G47910, AT3G48520, AT3G50210, AT3G48000, AT5G03260, AT3G14690, AT4G34540, AT4G14710, AT3G61220, AT5G05580, AT4G35090, AT3G14610, AT4G33790, AT4G35000, AT3G52970, AT2G45560, AT1G77120, AT1G05260, AT1G37130, AT1G67730, AT1G13710, AT5G51100, AT3G48280, AT1G63460, AT3G19000, AT5G13700, AT1G32780, AT5G62790, AT4G14940, AT5…	2961	932	26538	1.70211	4.8541e-10	1.61803e-10	1.57543e-09
GOTERM_BP_FAT	GO:0055114~oxidation reduction	226	7.556	7.80766e-12	AT4G15093, AT4G30210, AT1G61720, AT5G47910, AT3G48520, AT5G03260, AT4G14710, AT3G02730, AT3G61220, AT4G35090, AT3G14610, AT4G33790, AT2G21250, AT1G37130, AT1G63460, AT3G19000, AT1G32780, AT4G14940, AT5G16990, AT5G51890, AT5G04660, AT3G48320, AT5G11930, AT3G51030, AT3G16950, AT2G15620, AT1G71695, AT1G65930, AT5G02540, AT3G02580, AT5G43850, AT4G37370, AT1G08830, AT1G42970, AT1G60710, AT2G26710, AT2…	1737	1186	13998	1.53564	1.44207e-08	2.40345e-09	1.32991e-08
SP_PIR_KEYWORDS	iron	107	3.5774	1.09288e-05	AT5G24530, AT3G48520, AT3G50210, AT3G14690, AT4G14710, AT4G35090, AT3G14610, AT2G27510, AT3G07130, AT4G35000, AT3G52970, AT2G45560, AT1G05260, AT1G37130, AT1G13710, AT3G48280, AT3G19000, AT5G57260, AT5G10600, AT5G04660, AT5G51890, AT4G37530, AT3G48320, AT1G11680, AT3G22400, AT2G45570, AT1G19630, AT2G15620, AT1G71695, AT3G02580, AT5G43850, AT4G10500, AT4G24120, AT4G37370, AT5G64120, AT1G75200, AT2…	2961	631	26538	1.51979	0.00474277	0.000432093	0.0154284
GOTERM_MF_FAT	GO:0005506~iron ion binding	126	4.21264	9.89025e-05	AT5G24530, AT4G15093, AT4G30210, AT5G50160, AT5G47910, AT3G48520, AT3G50210, AT3G14690, AT4G14710, AT4G35090, AT3G14610, AT2G27510, AT3G07130, AT4G35000, AT3G52970, AT2G45560, AT1G05260, AT1G37130, AT1G13710, AT3G48280, AT3G19000, AT5G57260, AT5G10600, AT5G51890, AT5G04660, AT4G37530, AT3G48320, AT1G11680, AT3G22400, AT5G04590, AT2G45570, AT1G19630, AT2G15620, AT1G71695, AT3G01420, AT3G02580, AT5…	1855	725	14806	1.38716	0.109541	0.0563587	0.15932
GOTERM_MF_FAT	GO:0046906~tetrapyrrole binding	70	2.34035	0.0037892	AT3G47470, AT5G05340, AT1G15820, AT3G48520, AT3G10520, AT3G22840, AT3G14690, AT5G24910, AT4G35090, AT3G14610, AT5G48810, AT3G52970, AT4G35000, AT2G45560, AT1G05260, AT4G12320, AT3G13750, AT1G37130, AT3G26300, AT2G32440, AT1G13710, AT3G48280, AT1G29930, AT5G57260, AT3G54890, AT5G10600, AT5G04660, AT5G51890, AT4G37530, AT5G53560, AT3G48320, AT2G46660, AT4G36380, AT1G11680, AT2G34430, AT5G04590, AT1…	1855	402	14806	1.38984	0.988358	0.230451	5.93661
GOTERM_MF_FAT	GO:0009055~electron carrier activity	106	3.54397	0.00438731	AT1G75450, AT4G15093, AT4G30210, AT5G47910, AT5G50160, AT3G48520, AT1G64500, AT3G14690, AT1G28480, AT3G14610, AT2G27510, AT3G52970, AT2G45560, AT1G05260, AT3G28850, AT1G37130, AT1G13710, AT4G15700, AT3G48280, AT4G27520, AT5G13700, AT5G57260, AT5G10600, AT5G04660, AT5G51890, AT4G37530, AT3G48320, AT5G11930, AT1G11680, AT3G22400, AT3G16950, AT5G04590, AT2G45570, AT1G19630, AT2G15620, AT3G62950, AT1…	1855	656	14806	1.28972	0.994245	0.227314	6.84291
SP_PIR_KEYWORDS	heme	55	1.83885	0.00515849	AT5G05340, AT3G48520, AT3G10520, AT3G14690, AT5G24910, AT3G14610, AT4G35090, AT5G48810, AT3G52970, AT4G35000, AT2G45560, AT1G05260, AT4G12320, AT1G37130, AT3G26300, AT2G32440, AT1G13710, AT3G48280, AT5G57260, AT5G10600, AT5G51890, AT5G04660, AT4G37530, AT5G53560, AT3G48320, AT2G46660, AT4G36380, AT1G11680, AT1G19630, AT2G45570, AT2G15620, AT1G14550, AT1G71695, AT3G19270, AT4G37370, AT5G64120, AT5…	2961	341	26538	1.44557	0.894574	0.0574855	7.04152
GOTERM_MF_FAT	GO:0020037~heme binding	60	2.00602	0.0324143	AT5G05340, AT3G48520, AT3G10520, AT3G14690, AT5G24910, AT4G35090, AT3G14610, AT5G48810, AT3G52970, AT4G35000, AT2G45560, AT1G05260, AT4G12320, AT1G37130, AT3G26300, AT3G13750, AT2G32440, AT1G13710, AT3G48280, AT5G57260, AT5G10600, AT5G04660, AT5G51890, AT4G37530, AT5G53560, AT3G48320, AT2G46660, AT4G36380, AT1G11680, AT5G04590, AT1G19630, AT2G45570, AT2G15620, AT1G14550, AT3G48890, AT1G71695, AT3…	1855	372	14806	1.28737	1	0.66857	41.2104
SP_PIR_KEYWORDS	Monooxygenase	39	1.30391	0.035247	AT5G05320, AT2G35660, AT1G58440, AT3G48520, AT3G19270, AT3G14690, AT4G29890, AT4G37370, AT5G38410, AT5G24910, AT3G14610, AT3G52970, AT5G36110, AT2G45560, AT4G12320, AT2G26710, AT3G26300, AT2G32440, AT1G13710, AT3G48280, AT5G63450, AT5G57260, AT5G10600, AT5G04660, AT4G36220, AT2G45970, AT3G56630, AT3G48320, AT2G46660, AT4G36380, AT5G38420, AT5G07990, AT2G45550, AT3G26310, AT4G31500, AT2G45510, AT2…	2961	253	26538	1.38157	1	0.216429	39.7464
INTERPRO	IPR017973:Cytochrome P450, C-terminal region	34	1.13674	0.114539	AT3G48520, AT3G19270, AT3G14690, AT4G37370, AT5G24910, AT3G14610, AT3G52970, AT5G36110, AT2G45560, AT4G12320, AT2G26710, AT3G26300, AT2G32440, AT1G13710, AT3G48280, AT5G63450, AT5G57260, AT5G10600, AT5G04660, AT4G36220, AT2G45970, AT3G56630, AT3G48320, AT2G46660, AT4G36380, AT5G07990, AT2G45550, AT1G11680, AT3G26310, AT4G31500, AT2G45510, AT2G45570, AT4G19230, AT2G23180	2532	220	20885	1.27476	1	0.97033	87.7705
INTERPRO	IPR001128:Cytochrome P450	36	1.20361	0.164796	AT3G48520, AT3G19270, AT3G14690, AT4G37370, AT5G24910, AT3G14610, AT3G52970, AT5G36110, AT2G45560, AT4G12320, AT2G26710, AT3G26300, AT2G32440, AT1G13710, AT3G48280, AT5G63450, AT5G57260, AT5G10600, AT5G04660, AT4G36220, AT2G45970, AT3G56630, AT3G48320, AT2G46660, AT4G36380, AT5G07990, AT2G45550, AT1G11680, AT3G26310, AT4G31500, AT2G45510, AT2G45570, AT1G19630, AT5G42650, AT4G19230, AT2G23180	2532	244	20885	1.21698	1	0.984483	95.5429
GOTERM_MF_FAT	GO:0019825~oxygen binding	35	1.17018	0.185373	AT3G48520, AT3G10520, AT3G19270, AT3G14690, AT4G37370, AT5G24910, AT3G14610, AT3G52970, AT5G36110, AT4G12320, AT2G26710, AT3G26300, AT2G32440, AT1G13710, AT3G48280, AT5G63450, AT5G57260, AT5G10600, AT5G04660, AT2G45970, AT3G56630, AT3G48320, AT2G46660, AT4G36380, AT5G07990, AT2G45550, AT1G11680, AT3G26310, AT4G31500, AT2G45510, AT1G19630, AT2G45570, AT5G42650, AT4G19230, AT2G23180	1855	232	14806	1.20413	1	0.955988	96.3307
COG_ONTOLOGY	Secondary metabolites biosynthesis, transport, and catabolism	40	1.33735	0.226187	AT3G48520, AT3G19270, AT3G14690, AT4G37370, AT5G24910, AT3G14610, AT3G52970, AT5G36110, AT2G45560, AT1G57770, AT4G12320, AT2G26710, AT3G26300, AT2G32440, AT1G13710, AT3G48280, AT5G63450, AT5G57260, AT5G10600, AT4G19170, AT5G04660, AT4G36220, AT2G45970, AT3G56630, AT3G48320, AT2G46660, AT4G36380, AT5G07990, AT2G45550, AT1G11680, AT3G26310, AT4G31500, AT2G45510, AT1G19630, AT2G45570, AT5G42650, AT5…	325	274	2563	1.15126	0.999979	0.785308	90.6819
INTERPRO	IPR017972:Cytochrome P450, conserved site	32	1.06988	0.232873	AT3G19270, AT4G37370, AT5G24910, AT3G14610, AT3G52970, AT5G36110, AT2G45560, AT4G12320, AT2G26710, AT3G26300, AT2G32440, AT1G13710, AT3G48280, AT5G57260, AT5G10600, AT4G36220, AT5G04660, AT2G45970, AT3G56630, AT3G48320, AT2G46660, AT4G36380, AT5G07990, AT2G45550, AT1G11680, AT3G26310, AT4G31500, AT2G45510, AT2G45570, AT5G42650, AT4G19230, AT2G23180	2532	223	20885	1.18363	1	0.992106	98.9738
INTERPRO	IPR002401:Cytochrome P450, E-class, group I	31	1.03644	0.316154	AT3G48520, AT3G19270, AT3G14690, AT4G37370, AT5G24910, AT3G14610, AT3G52970, AT5G36110, AT2G45560, AT4G12320, AT2G26710, AT3G26300, AT1G13710, AT3G48280, AT5G63450, AT5G57260, AT5G10600, AT4G36220, AT5G04660, AT2G45970, AT3G56630, AT3G48320, AT2G46660, AT2G45550, AT5G07990, AT3G26310, AT4G31500, AT2G45510, AT2G45570, AT4G19230, AT2G23180	2532	225	20885	1.13645	1	0.997273	99.859
PIR_SUPERFAMILY	PIRSF000045:cytochrome P450 CYP2D6	13	0.434637	0.896399	AT3G48280, AT5G57260, AT5G10600, AT4G36220, AT3G48320, AT4G37370, AT2G46660, AT2G45550, AT3G26310, AT4G31500, AT2G45570, AT2G45560, AT3G26300	1158	119	8556	0.807158	1	1	100
Annotation Cluster 17	Enrichment Score: 2.6457615124928586
Category	Term	Count	%	PValue	Genes	List Total	Pop Hits	Pop Total	Fold Enrichment	Bonferroni	Benjamini	FDR
SP_PIR_KEYWORDS	magnesium	62	2.07289	1.09901e-05	AT3G47470, AT5G47240, AT3G02870, AT5G19460, AT5G27930, AT5G27380, AT1G72770, AT4G27290, AT1G68410, AT2G28890, AT5G16760, AT3G01090, AT2G30170, AT1G43670, AT3G48560, AT1G29930, AT1G68710, AT3G02780, AT1G07160, AT4G11980, AT4G33500, AT2G36530, AT4G28400, AT4G09320, AT5G57050, AT2G29380, AT1G54280, AT3G62260, AT1G03590, AT4G37640, AT3G55800, AT2G25620, AT3G54050, AT1G09160, AT3G28030, AT3G12600, AT3…	2961	314	26538	1.76967	0.00476933	0.000398316	0.015515
SP_PIR_KEYWORDS	manganese	50	1.67168	6.74644e-05	AT5G47240, AT4G08900, AT5G19460, AT4G30960, AT5G10930, AT5G27930, AT3G02875, AT1G72770, AT5G58380, AT1G68410, AT4G18700, AT5G45820, AT1G77810, AT2G28890, AT2G30170, AT1G26810, AT2G26980, AT5G20630, AT1G07160, AT5G62620, AT3G23000, AT4G11980, AT4G28400, AT4G33500, AT5G57050, AT2G29380, AT3G62260, AT1G03590, AT2G25620, AT1G09160, AT3G05950, AT3G12600, AT3G02750, AT2G40180, AT3G11410, AT5G23960, AT3…	2961	251	26538	1.78536	0.0289215	0.00162912	0.0952057
UP_SEQ_FEATURE	metal ion-binding site:Manganese 1	24	0.802407	0.000301899	AT4G08900, AT2G25620, AT5G27930, AT1G09160, AT1G72770, AT3G02750, AT4G27800, AT1G07160, AT4G33500, AT4G28400, AT1G68410, AT5G57050, AT3G15260, AT2G29380, AT1G16220, AT2G40180, AT5G57655, AT2G28890, AT3G62260, AT3G11410, AT3G08590, AT2G30170, AT1G03590, AT5G51760	1152	84	8885	2.20362	0.438767	0.175139	0.515112
SMART	SM00331:PP2C_SIG	21	0.702106	0.000313801	AT2G25620, AT5G27930, AT1G09160, AT1G72770, AT3G02750, AT4G27800, AT1G07160, AT4G33500, AT4G28400, AT1G68410, AT5G57050, AT3G15260, AT2G29380, AT1G16220, AT2G40180, AT2G28890, AT3G62260, AT3G11410, AT2G30170, AT1G03590, AT5G51760	860	79	7691	2.37726	0.0699338	0.0699338	0.401839
SMART	SM00332:PP2Cc	21	0.702106	0.000313801	AT2G25620, AT5G27930, AT1G09160, AT1G72770, AT3G02750, AT4G27800, AT1G07160, AT4G33500, AT4G28400, AT1G68410, AT5G57050, AT3G15260, AT2G29380, AT1G16220, AT2G40180, AT2G28890, AT3G62260, AT3G11410, AT2G30170, AT1G03590, AT5G51760	860	79	7691	2.37726	0.0699338	0.0699338	0.401839
UP_SEQ_FEATURE	metal ion-binding site:Manganese 2	24	0.802407	0.000364147	AT4G08900, AT2G25620, AT5G27930, AT1G09160, AT1G72770, AT3G02750, AT4G27800, AT1G07160, AT4G33500, AT4G28400, AT1G68410, AT5G57050, AT3G15260, AT2G29380, AT1G16220, AT2G40180, AT5G57655, AT2G28890, AT3G62260, AT3G11410, AT3G08590, AT2G30170, AT1G03590, AT5G51760	1152	85	8885	2.1777	0.501793	0.130075	0.621011
GOTERM_MF_FAT	GO:0030145~manganese ion binding	51	1.70512	0.000933031	AT5G47240, AT4G08900, AT5G19460, AT4G30960, AT5G10930, AT5G27930, AT3G02875, AT1G72770, AT5G58380, AT1G68410, AT4G18700, AT5G45820, AT2G24200, AT1G77810, AT2G28890, AT2G30170, AT1G26810, AT2G26980, AT5G20630, AT1G07160, AT5G62620, AT4G11980, AT3G23000, AT4G28400, AT4G33500, AT5G57050, AT2G29380, AT3G62260, AT1G03590, AT2G25620, AT1G09160, AT3G05950, AT3G12600, AT3G02750, AT2G40180, AT3G11410, AT5…	1855	257	14806	1.58391	0.665446	0.127916	1.49357
INTERPRO	IPR001932:Protein phosphatase 2C-related	21	0.702106	0.000946062	AT2G25620, AT5G27930, AT1G09160, AT1G72770, AT3G02750, AT4G27800, AT1G07160, AT4G33500, AT4G28400, AT1G68410, AT5G57050, AT3G15260, AT2G29380, AT1G16220, AT2G40180, AT2G28890, AT3G62260, AT3G11410, AT2G30170, AT1G03590, AT5G51760	2532	79	20885	2.19262	0.860631	0.389	1.62169
INTERPRO	IPR000222:Protein phosphatase 2C, manganese/magnesium aspartate binding site	21	0.702106	0.00112003	AT2G25620, AT5G27930, AT1G09160, AT1G72770, AT3G02750, AT4G27800, AT1G07160, AT4G33500, AT4G28400, AT1G68410, AT5G57050, AT3G15260, AT2G29380, AT1G16220, AT2G40180, AT2G28890, AT3G62260, AT3G11410, AT2G30170, AT1G03590, AT5G51760	2532	80	20885	2.16521	0.903017	0.372896	1.9172
INTERPRO	IPR014045:Protein phosphatase 2C, N-terminal	20	0.668673	0.00147306	AT2G25620, AT5G27930, AT1G09160, AT1G72770, AT3G02750, AT4G27800, AT1G07160, AT4G33500, AT4G28400, AT1G68410, AT5G57050, AT3G15260, AT2G29380, AT1G16220, AT2G40180, AT2G28890, AT3G62260, AT3G11410, AT1G03590, AT5G51760	2532	76	20885	2.17064	0.95354	0.400421	2.51427
GOTERM_MF_FAT	GO:0016791~phosphatase activity	58	1.93915	0.00149139	AT3G02870, AT5G27930, AT1G72770, AT1G18480, AT1G07010, AT1G68410, AT2G32010, AT3G02800, AT3G51830, AT2G28890, AT3G07130, AT1G05000, AT2G30170, AT1G43670, AT1G73010, AT1G72880, AT3G55270, AT4G22590, AT5G10100, AT1G07160, AT4G33500, AT4G28400, AT4G25150, AT5G57050, AT2G29380, AT4G24730, AT3G62260, AT1G03590, AT5G65140, AT5G53850, AT2G37440, AT3G55800, AT2G25620, AT3G14205, AT3G54050, AT1G09160, AT2…	1855	308	14806	1.50304	0.826349	0.160603	2.37734
UP_SEQ_FEATURE	metal ion-binding site:Manganese 1; via carbonyl oxygen	21	0.702106	0.00149592	AT2G25620, AT5G27930, AT1G09160, AT1G72770, AT3G02750, AT4G27800, AT1G07160, AT4G33500, AT4G28400, AT1G68410, AT5G57050, AT3G15260, AT2G29380, AT1G16220, AT2G40180, AT2G28890, AT3G62260, AT3G11410, AT2G30170, AT1G03590, AT5G51760	1152	77	8885	2.10346	0.942951	0.379548	2.52803
UP_SEQ_FEATURE	domain:PP2C-like	21	0.702106	0.00209059	AT2G25620, AT5G27930, AT1G09160, AT1G72770, AT3G02750, AT4G27800, AT1G07160, AT4G33500, AT4G28400, AT1G68410, AT5G57050, AT3G15260, AT2G29380, AT1G16220, AT2G40180, AT2G28890, AT3G62260, AT3G11410, AT2G30170, AT1G03590, AT5G51760	1152	79	8885	2.0502	0.981748	0.393734	3.51617
INTERPRO	IPR015655:Protein phosphatase 2C	19	0.635239	0.00228767	AT2G25620, AT5G27930, AT1G09160, AT1G72770, AT3G02750, AT4G27800, AT1G07160, AT4G28400, AT1G68410, AT5G57050, AT3G15260, AT2G29380, AT1G16220, AT2G40180, AT2G28890, AT3G62260, AT3G11410, AT1G03590, AT5G51760	2532	73	20885	2.14685	0.991506	0.41129	3.87898
SP_PIR_KEYWORDS	protein phosphatase	23	0.768974	0.00463646	AT2G25620, AT5G27930, AT1G09160, AT1G72770, AT3G02750, AT4G27800, AT1G07160, AT4G33500, AT4G28400, AT1G68410, AT5G57050, AT3G15260, AT2G29380, AT1G16220, AT2G40180, AT2G28890, AT1G05000, AT3G62260, AT3G11410, AT2G30170, AT1G03590, AT3G05580, AT5G51760	2961	110	26538	1.87398	0.86755	0.0531707	6.35048
PIR_SUPERFAMILY	PIRSF016975:Arabidopsis thaliana hypothetical protein F7A7.220	7	0.234035	0.00687755	AT2G29380, AT2G40180, AT2G25620, AT3G62260, AT3G11410, AT1G07160, AT5G51760	1158	14	8556	3.6943	0.997865	0.997865	10.1864
GOTERM_MF_FAT	GO:0000287~magnesium ion binding	56	1.87228	0.0219595	AT3G47470, AT5G47240, AT5G19460, AT5G27930, AT1G72770, AT1G01050, AT1G68410, AT2G28890, AT5G16760, AT2G30170, AT1G43670, AT3G48560, AT1G29930, AT1G68710, AT3G02780, AT1G07160, AT4G11980, AT4G33500, AT2G36530, AT4G28400, AT4G09320, AT5G57050, AT2G29380, AT1G54280, AT3G62260, AT1G03590, AT4G33070, AT1G65930, AT4G37640, AT3G55800, AT2G25620, AT1G09160, AT3G54050, AT3G28030, AT3G12600, AT3G02750, AT2…	1855	336	14806	1.33028	1	0.568366	30.0893
GOTERM_MF_FAT	GO:0004721~phosphoprotein phosphatase activity	37	1.23704	0.0234434	AT2G25620, AT5G27930, AT1G09160, AT2G35680, AT1G72770, AT1G18480, AT3G09970, AT3G02750, AT1G07010, AT3G17790, AT4G21210, AT1G68410, AT2G40180, AT3G02800, AT2G28890, AT3G07130, AT1G05000, AT3G19420, AT3G11410, AT2G30170, AT5G50400, AT5G51760, AT3G52180, AT3G55270, AT4G27800, AT1G07160, AT4G33500, AT4G28400, AT5G57050, AT1G16220, AT2G29380, AT3G15260, AT4G24730, AT3G62260, AT1G03590, AT3G05580, AT3…	1855	206	14806	1.4336	1	0.569682	31.7798
GOTERM_BP_FAT	GO:0016311~dephosphorylation	18	0.601805	0.0273198	AT3G52180, AT2G25620, AT2G35680, AT3G55270, AT1G72770, AT4G18010, AT4G27800, AT1G07160, AT5G57050, AT2G29380, AT2G40180, AT3G02800, AT3G19420, AT1G05000, AT3G62260, AT3G11410, AT5G51760, AT3G10940	1737	84	13998	1.72687	1	0.359102	37.6137
GOTERM_MF_FAT	GO:0004722~protein serine/threonine phosphatase activity	28	0.936142	0.0403563	AT2G25620, AT5G27930, AT1G09160, AT1G72770, AT1G18480, AT3G02750, AT3G09970, AT1G07010, AT3G17790, AT1G68410, AT2G40180, AT2G28890, AT3G07130, AT3G11410, AT5G51760, AT5G50400, AT4G27800, AT1G07160, AT4G28400, AT4G33500, AT3G15260, AT2G29380, AT1G16220, AT5G57050, AT4G24730, AT3G62260, AT1G03590, AT3G05580	1855	153	14806	1.4607	1	0.729081	48.5248
GOTERM_BP_FAT	GO:0006470~protein amino acid dephosphorylation	14	0.468071	0.0955034	AT3G52180, AT2G25620, AT3G55270, AT2G35680, AT1G72770, AT4G27800, AT1G07160, AT2G29380, AT5G57050, AT2G40180, AT3G62260, AT3G11410, AT5G51760, AT3G10940	1737	71	13998	1.58904	1	0.674896	81.909
GOTERM_CC_FAT	GO:0008287~protein serine/threonine phosphatase complex	11	0.36777	0.288151	AT5G57050, AT2G29380, AT5G25510, AT2G40180, AT2G25620, AT1G72770, AT3G62260, AT3G11410, AT4G27800, AT1G07160, AT5G51760	1719	65	13779	1.3565	1	0.791903	99.0444
Annotation Cluster 18	Enrichment Score: 2.5333485708993746
Category	Term	Count	%	PValue	Genes	List Total	Pop Hits	Pop Total	Fold Enrichment	Bonferroni	Benjamini	FDR
SP_PIR_KEYWORDS	dioxygenase	16	0.534938	0.000937908	AT1G17420, AT1G15550, AT3G01420, AT4G19170, AT3G51240, AT5G43850, AT1G55020, AT4G14710, AT1G55290, AT3G22400, AT1G30040, AT5G05600, AT3G11180, AT1G67560, AT5G64250, AT1G06570	2961	56	26538	2.56072	0.335142	0.0168637	1.31605
GOTERM_MF_FAT	GO:0016701~oxidoreductase activity, acting on single donors with incorporation of molecular oxygen	19	0.635239	0.00277242	AT1G17420, AT1G15550, AT4G15093, AT3G01420, AT4G19170, AT3G51240, AT5G43850, AT1G55020, AT4G14710, AT1G55290, AT3G22400, AT3G44880, AT1G30040, AT5G05600, AT3G11180, AT1G67560, AT5G64250, AT1G06570, AT1G44446	1855	72	14806	2.10627	0.961479	0.207539	4.37692
GOTERM_MF_FAT	GO:0016702~oxidoreductase activity, acting on single donors with incorporation of molecular oxygen, incorporation of two atoms of oxygen	16	0.534938	0.00965907	AT1G17420, AT1G15550, AT3G01420, AT4G19170, AT3G51240, AT5G43850, AT1G55020, AT4G14710, AT1G55290, AT3G22400, AT1G30040, AT5G05600, AT3G11180, AT1G67560, AT5G64250, AT1G06570	1855	63	14806	2.02709	0.999989	0.390433	14.4843
Annotation Cluster 19	Enrichment Score: 2.488624748627298
Category	Term	Count	%	PValue	Genes	List Total	Pop Hits	Pop Total	Fold Enrichment	Bonferroni	Benjamini	FDR
SP_PIR_KEYWORDS	glycosyltransferase	47	1.57138	0.000255709	AT4G34740, AT5G17050, AT4G23990, AT2G15480, AT1G55740, AT5G26310, AT1G22400, AT5G05170, AT3G50740, AT2G43820, AT4G01070, AT2G18570, AT3G21790, AT5G58380, AT4G15550, AT2G29730, AT4G07960, AT1G77810, AT3G21750, AT5G03760, AT5G54010, AT3G28180, AT1G22340, AT2G15490, AT1G55850, AT1G32900, AT3G11340, AT5G38460, AT1G26810, AT1G05530, AT5G17990, AT2G36780, AT3G29320, AT3G53160, AT2G20370, AT3G21760, AT4…	2961	244	26538	1.72639	0.105283	0.00554694	0.360411
INTERPRO	IPR002213:UDP-glucuronosyl/UDP-glucosyltransferase	28	0.936142	0.000498211	AT5G17050, AT2G15480, AT5G26310, AT1G22400, AT3G50740, AT2G18570, AT4G01070, AT2G43820, AT3G21790, AT4G15550, AT2G29730, AT3G21750, AT5G54010, AT1G22340, AT2G15490, AT3G11340, AT1G05530, AT2G36780, AT3G53160, AT3G21760, AT4G14090, AT4G15480, AT5G59580, AT4G34131, AT1G05680, AT5G49690, AT2G36770, AT2G16890	2532	115	20885	2.00831	0.645673	0.292378	0.857124
GOTERM_MF_FAT	GO:0046527~glucosyltransferase activity	28	0.936142	0.0107181	AT5G17050, AT4G23990, AT2G15480, AT4G26850, AT5G26310, AT5G05170, AT1G22400, AT3G50740, AT4G01070, AT2G43820, AT3G02230, AT4G15550, AT4G07960, AT2G29730, AT3G21750, AT3G28180, AT2G15490, AT1G55850, AT1G32900, AT1G05530, AT4G14090, AT4G24010, AT1G05590, AT1G73370, AT4G15480, AT5G59580, AT4G34131, AT1G05680	1855	137	14806	1.63129	0.999997	0.396862	15.9466
GOTERM_MF_FAT	GO:0035251~UDP-glucosyltransferase activity	25	0.835841	0.0117697	AT5G17050, AT4G23990, AT2G15480, AT4G26850, AT5G26310, AT5G05170, AT1G22400, AT3G50740, AT4G01070, AT2G43820, AT3G02230, AT4G15550, AT2G29730, AT3G21750, AT2G15490, AT1G55850, AT1G05530, AT4G24010, AT1G05590, AT4G14090, AT1G73370, AT4G15480, AT5G59580, AT4G34131, AT1G05680	1855	119	14806	1.67682	0.999999	0.391032	17.3754
COG_ONTOLOGY	Carbohydrate transport and metabolism / Signal transduction mechanisms	15	0.501505	0.0224302	AT2G15480, AT5G26310, AT3G50740, AT2G18570, AT4G01070, AT2G43820, AT4G15550, AT5G59580, AT4G34131, AT5G49690, AT2G15490, AT2G16890, AT3G11340, AT1G05530, AT2G36780	325	63	2563	1.87766	0.614338	0.378983	18.9379
Annotation Cluster 20	Enrichment Score: 2.474499797726192
Category	Term	Count	%	PValue	Genes	List Total	Pop Hits	Pop Total	Fold Enrichment	Bonferroni	Benjamini	FDR
INTERPRO	IPR001509:NAD-dependent epimerase/dehydratase	21	0.702106	0.000135951	AT1G63000, AT2G47650, AT5G19440, AT1G78570, AT1G61720, AT3G51160, AT3G63140, AT2G21280, AT2G23910, AT1G72610, AT1G30620, AT1G08200, AT3G18890, AT5G28840, AT3G23820, AT4G30470, AT2G21660, AT5G42800, AT2G28760, AT4G30440, AT1G12780	2532	69	20885	2.51039	0.246533	0.131975	0.234581
GOTERM_BP_FAT	GO:0009225~nucleotide-sugar metabolic process	10	0.334336	0.0029406	AT1G63000, AT2G47650, AT1G08200, AT5G28840, AT3G23820, AT1G78570, AT3G51160, AT2G28760, AT4G30440, AT1G30620	1737	26	13998	3.09951	0.995657	0.0779754	4.89248
KEGG_PATHWAY	ath00520:Amino sugar and nucleotide sugar metabolism	18	0.601805	0.0943369	AT1G63000, AT3G12500, AT3G54420, AT1G47840, AT2G45790, AT1G78570, AT3G51160, AT5G48300, AT1G05590, AT1G72610, AT1G30620, AT1G08200, AT5G28840, AT3G23820, AT4G30440, AT2G39770, AT1G12780, AT4G39210	415	73	2458	1.46044	0.999982	0.420148	67.3563
Annotation Cluster 21	Enrichment Score: 2.443109422663177
Category	Term	Count	%	PValue	Genes	List Total	Pop Hits	Pop Total	Fold Enrichment	Bonferroni	Benjamini	FDR
GOTERM_CC_FAT	GO:0009521~photosystem	22	0.73554	0.00012542	AT3G47470, AT1G52230, AT4G12800, AT2G30570, AT2G20260, AT1G29930, AT1G06680, AT1G44575, AT1G15820, AT2G39470, AT1G55670, AT1G79040, AT2G06520, AT4G05180, AT5G64040, AT3G05410, AT3G16140, AT1G67740, AT1G08550, AT1G77090, AT3G50820, AT1G03130	1719	72	13779	2.44924	0.0430701	0.00162923	0.171471
SP_PIR_KEYWORDS	Photosystem I	9	0.300903	0.00336466	AT3G47470, AT1G52230, AT4G12800, AT2G20260, AT1G29930, AT5G64040, AT3G16140, AT1G55670, AT1G03130	2961	24	26538	3.36094	0.769174	0.0461924	4.64688
GOTERM_CC_FAT	GO:0009538~photosystem I reaction center	5	0.167168	0.0180639	AT1G52230, AT4G12800, AT2G20260, AT3G16140, AT1G03130	1719	9	13779	4.45317	0.998336	0.144491	22.0748
GOTERM_CC_FAT	GO:0009522~photosystem I	9	0.300903	0.0221535	AT3G47470, AT1G52230, AT4G12800, AT2G20260, AT1G29930, AT5G64040, AT3G16140, AT1G55670, AT1G03130	1719	29	13779	2.48763	0.999615	0.167122	26.4
Annotation Cluster 22	Enrichment Score: 2.201204825087637
Category	Term	Count	%	PValue	Genes	List Total	Pop Hits	Pop Total	Fold Enrichment	Bonferroni	Benjamini	FDR
GOTERM_BP_FAT	GO:0042548~regulation of photosynthesis, light reaction	7	0.234035	0.00446248	AT5G57050, AT4G04020, AT1G55670, AT3G15850, AT2G30950, AT3G11670, AT3G50820	1737	14	13998	4.02936	0.999742	0.106992	7.33518
GOTERM_BP_FAT	GO:0009644~response to high light intensity	13	0.434637	0.00596809	AT1G17420, AT2G47180, AT3G15850, AT3G55280, AT5G57050, AT4G04020, AT2G41430, AT1G74310, AT1G27730, AT2G46240, AT2G30950, AT3G50820, AT3G12580	1737	44	13998	2.38099	0.999984	0.132157	9.69357
GOTERM_BP_FAT	GO:0010205~photoinhibition	5	0.167168	0.00604635	AT5G57050, AT4G04020, AT3G15850, AT2G30950, AT3G50820	1737	7	13998	5.75623	0.999986	0.132198	9.8146
GOTERM_BP_FAT	GO:0043155~negative regulation of photosynthesis, light reaction	5	0.167168	0.00604635	AT5G57050, AT4G04020, AT3G15850, AT2G30950, AT3G50820	1737	7	13998	5.75623	0.999986	0.132198	9.8146
GOTERM_BP_FAT	GO:0043467~regulation of generation of precursor metabolites and energy	7	0.234035	0.00666566	AT5G57050, AT4G04020, AT1G55670, AT3G15850, AT2G30950, AT3G11670, AT3G50820	1737	15	13998	3.76074	0.999996	0.143078	10.767
GOTERM_BP_FAT	GO:0010109~regulation of photosynthesis	7	0.234035	0.00956157	AT5G57050, AT4G04020, AT1G55670, AT3G15850, AT2G30950, AT3G11670, AT3G50820	1737	16	13998	3.52569	1	0.182619	15.0961
Annotation Cluster 23	Enrichment Score: 2.141789408398253
Category	Term	Count	%	PValue	Genes	List Total	Pop Hits	Pop Total	Fold Enrichment	Bonferroni	Benjamini	FDR
GOTERM_BP_FAT	GO:0006694~steroid biosynthetic process	15	0.501505	0.000593425	AT4G11820, AT1G58440, AT3G02580, AT5G14700, AT1G20330, AT4G12110, AT4G36380, AT1G11680, AT3G19820, AT5G50375, AT1G20050, AT4G37760, AT4G17190, AT1G76490, AT5G13710	1737	44	13998	2.74729	0.665922	0.0200986	1.00601
GOTERM_BP_FAT	GO:0016126~sterol biosynthetic process	12	0.401204	0.00110554	AT4G11820, AT1G11680, AT5G50375, AT1G20050, AT1G58440, AT3G02580, AT4G37760, AT4G12110, AT1G20330, AT4G17190, AT1G76490, AT5G13710	1737	32	13998	3.02202	0.87037	0.0329383	1.86652
GOTERM_BP_FAT	GO:0016125~sterol metabolic process	12	0.401204	0.00251559	AT4G11820, AT1G11680, AT5G50375, AT1G20050, AT1G58440, AT3G02580, AT4G37760, AT4G12110, AT1G20330, AT4G17190, AT1G76490, AT5G13710	1737	35	13998	2.76299	0.990459	0.0690702	4.19957
GOTERM_BP_FAT	GO:0008202~steroid metabolic process	16	0.534938	0.0156187	AT4G11820, AT1G58440, AT3G02580, AT5G14700, AT1G20330, AT4G12110, AT4G36380, AT1G11680, AT3G19820, AT5G50375, AT1G20050, AT4G37760, AT2G26710, AT4G17190, AT1G76490, AT5G13710	1737	67	13998	1.92447	1	0.254492	23.5198
SP_PIR_KEYWORDS	Steroid biosynthesis	6	0.200602	0.0261988	AT4G11820, AT1G20050, AT3G02580, AT1G20330, AT4G17190, AT5G13710	2961	16	26538	3.36094	0.99999	0.177771	31.2582
SP_PIR_KEYWORDS	sterol biosynthesis	6	0.200602	0.0261988	AT4G11820, AT1G20050, AT3G02580, AT1G20330, AT4G17190, AT5G13710	2961	16	26538	3.36094	0.99999	0.177771	31.2582
KEGG_PATHWAY	ath00100:Steroid biosynthesis	9	0.300903	0.0575025	AT3G19820, AT1G11680, AT5G50375, AT1G20050, AT1G58440, AT3G02580, AT4G37760, AT1G20330, AT5G13710	415	26	2458	2.05023	0.998518	0.418921	48.7833
Annotation Cluster 24	Enrichment Score: 2.134792696203951
Category	Term	Count	%	PValue	Genes	List Total	Pop Hits	Pop Total	Fold Enrichment	Bonferroni	Benjamini	FDR
SP_PIR_KEYWORDS	ribonucleoprotein	72	2.40722	2.04906e-05	AT2G43030, AT5G28060, AT3G53740, AT5G39740, AT4G01310, AT3G27830, AT5G64140, AT1G74270, AT3G10950, AT3G60245, AT2G47610, AT3G56340, AT1G58684, AT2G44120, AT5G39850, AT1G27400, AT5G08180, AT2G32060, AT1G74050, AT3G53020, AT3G04840, AT3G50670, AT1G07210, AT3G49010, AT1G72370, AT4G25630, AT2G18400, AT1G26880, AT1G77940, AT3G52590, AT3G49910, AT5G18790, AT3G63490, AT4G14320, AT3G06680, AT5G57290, AT4…	2961	389	26538	1.65887	0.00887387	0.000685417	0.0289252
SP_PIR_KEYWORDS	ribosomal protein	66	2.20662	4.79126e-05	AT2G43030, AT5G28060, AT3G53740, AT5G39740, AT4G01310, AT3G27830, AT5G64140, AT1G74270, AT3G10950, AT3G60245, AT2G47610, AT3G56340, AT1G58684, AT2G44120, AT5G39850, AT1G27400, AT2G32060, AT1G74050, AT3G53020, AT3G04840, AT1G07210, AT3G49010, AT1G72370, AT2G18400, AT1G26880, AT1G77940, AT3G52590, AT3G49910, AT5G18790, AT3G63490, AT4G14320, AT3G06680, AT5G24510, AT5G57290, AT4G05320, AT2G37190, AT3…	2961	357	26538	1.65694	0.0206268	0.00122528	0.0676229
GOTERM_CC_FAT	GO:0022625~cytosolic large ribosomal subunit	34	1.13674	0.00014559	AT3G06680, AT3G53740, AT5G39740, AT4G05320, AT2G37190, AT4G01310, AT3G55280, AT2G37600, AT1G74270, AT2G20450, AT3G10950, AT3G60245, AT2G47610, AT4G31985, AT2G44120, AT3G16080, AT1G27400, AT5G45775, AT1G08360, AT1G74050, AT3G09630, AT3G53020, AT4G36130, AT2G47110, AT1G70600, AT1G33140, AT3G49010, AT3G14600, AT1G77940, AT3G62870, AT3G52590, AT3G49910, AT3G16780, AT4G14320	1719	138	13779	1.97488	0.0498219	0.00182354	0.199021
GOTERM_CC_FAT	GO:0015934~large ribosomal subunit	40	1.33735	0.000148676	AT3G06680, AT3G53740, AT5G39740, AT2G44065, AT4G05320, AT2G37190, AT4G01310, AT3G27830, AT4G37660, AT3G55280, AT2G37600, AT1G74270, AT2G20450, AT3G10950, AT3G60245, AT2G47610, AT4G31985, AT2G44120, AT3G16080, AT1G27400, AT5G45775, AT1G08360, AT1G74050, AT3G09630, AT3G53020, AT4G36130, AT2G47110, AT1G70600, AT1G33140, AT3G49010, AT3G14600, AT2G18400, AT1G77940, AT3G62870, AT3G52590, AT3G49910, AT3…	1719	173	13779	1.85334	0.0508506	0.001798	0.203235
GOTERM_CC_FAT	GO:0005829~cytosol	122	4.0789	0.000148944	AT2G19570, AT5G10870, AT5G27380, AT5G09850, AT5G64140, AT1G50010, AT5G52640, AT3G10950, AT3G60245, AT3G56340, AT1G58684, AT1G77120, AT2G32730, AT2G44120, AT5G39850, AT1G27400, AT2G32060, AT2G36530, AT3G51030, AT1G07530, AT1G25350, AT1G29150, AT3G01160, AT4G14320, AT1G52340, AT4G05320, AT2G37190, AT4G15530, AT1G08830, AT1G53310, AT4G27450, AT5G39570, AT4G35160, AT5G01410, AT1G75080, AT4G31985, AT5…	1719	708	13779	1.38124	0.0509401	0.00174126	0.203602
GOTERM_CC_FAT	GO:0033279~ribosomal subunit	57	1.90572	0.000727829	AT3G53740, AT5G28060, AT2G44065, AT5G39740, AT4G01310, AT3G27830, AT4G37660, AT5G64140, AT1G74270, AT3G10950, AT3G60245, AT2G47610, AT3G56340, AT1G58684, AT2G44120, AT5G39850, AT1G27400, AT2G32060, AT1G74050, AT3G53020, AT3G04840, AT3G49010, AT1G72370, AT2G18400, AT1G77940, AT3G49910, AT3G52590, AT5G18790, AT3G63490, AT4G14320, AT3G06680, AT4G05320, AT2G37190, AT3G55280, AT2G37600, AT2G20450, AT2…	1719	294	13779	1.55407	0.225518	0.00821001	0.991275
GOTERM_MF_FAT	GO:0003735~structural constituent of ribosome	72	2.40722	0.000915008	AT2G43030, AT5G28060, AT3G53740, AT2G44065, AT5G39740, AT4G01310, AT3G27830, AT4G37660, AT5G64140, AT1G74270, AT3G10950, AT3G60245, AT2G47610, AT3G56340, AT1G58684, AT2G44120, AT3G45020, AT5G39850, AT1G27400, AT2G32060, AT1G74050, AT3G53020, AT3G04840, AT1G07210, AT3G49010, AT1G72370, AT2G18400, AT1G26880, AT1G77940, AT3G52590, AT3G49910, AT5G18790, AT3G63490, AT4G14320, AT3G06680, AT5G24510, AT1…	1855	394	14806	1.45858	0.658291	0.142213	1.46491
GOTERM_CC_FAT	GO:0044445~cytosolic part	53	1.77198	0.000930548	AT3G53740, AT5G28060, AT5G39740, AT4G01310, AT5G64140, AT1G74270, AT3G10950, AT3G60245, AT2G47610, AT3G56340, AT1G58684, AT2G44120, AT5G39850, AT1G27400, AT2G32060, AT1G74050, AT3G53020, AT4G04890, AT3G04840, AT2G36530, AT3G49010, AT1G72370, AT1G77940, AT3G49910, AT3G52590, AT4G14320, AT3G06680, AT4G05320, AT2G37190, AT3G55280, AT2G37600, AT2G20450, AT2G43090, AT4G31985, AT3G16080, AT2G09990, AT5…	1719	271	13779	1.56765	0.278754	0.0101597	1.26575
GOTERM_CC_FAT	GO:0022626~cytosolic ribosome	60	2.00602	0.000965018	AT5G28060, AT3G53740, AT5G39740, AT4G01310, AT5G64140, AT5G38410, AT1G01120, AT1G74270, AT4G35090, AT3G10950, AT3G60245, AT2G47610, AT3G56340, AT1G58684, AT2G44120, AT5G39850, AT1G27400, AT2G32060, AT1G74050, AT3G53020, AT3G04840, AT5G38420, AT3G49010, AT1G72370, AT1G77940, AT3G52590, AT3G49910, AT4G14320, AT3G06680, AT5G24510, AT5G57290, AT4G05320, AT2G37190, AT3G02230, AT3G55280, AT2G37600, AT2…	1719	317	13779	1.51717	0.287435	0.0102167	1.31234
GOTERM_MF_FAT	GO:0005198~structural molecule activity	90	3.00903	0.00334366	AT2G43030, AT5G28060, AT3G53740, AT5G39740, AT2G44065, AT1G51110, AT4G01310, AT3G27830, AT4G37660, AT5G64140, AT3G11130, AT1G50010, AT1G74270, AT3G10950, AT3G60245, AT1G20696, AT2G47610, AT3G56340, AT1G58684, AT2G44120, AT3G45020, AT2G35490, AT5G39850, AT1G27400, AT5G09810, AT3G24480, AT1G12040, AT2G32060, AT5G49940, AT1G30630, AT1G74050, AT3G53020, AT3G04840, AT5G54270, AT1G07210, AT3G49010, AT1…	1855	538	14806	1.33522	0.98033	0.21772	5.25613
GOTERM_CC_FAT	GO:0005840~ribosome	79	2.64126	0.00466208	AT2G43030, AT5G28060, AT3G53740, AT2G44065, AT5G39740, AT4G01310, AT3G27830, AT4G37660, AT5G64140, AT5G38410, AT1G01120, AT1G74270, AT4G35090, AT3G10950, AT3G60245, AT2G47610, AT3G56340, AT1G58684, AT2G44120, AT3G45020, AT5G39850, AT1G27400, AT2G32060, AT1G74050, AT3G53020, AT3G04840, AT5G38420, AT1G07210, AT3G49010, AT1G72370, AT2G18400, AT1G26880, AT1G77940, AT3G52590, AT3G49910, AT5G18790, AT3…	1719	470	13779	1.34732	0.806062	0.043362	6.19373
KEGG_PATHWAY	ath03010:Ribosome	49	1.63825	0.0668151	AT5G28060, AT2G43030, AT5G39740, AT4G01310, AT3G27830, AT5G64140, AT1G74270, AT3G10950, AT3G60245, AT2G47610, AT3G56340, AT1G58684, AT5G39850, AT1G27400, AT2G32060, AT1G74050, AT3G53020, AT3G04840, AT2G18400, AT1G26880, AT1G77940, AT3G49910, AT3G06680, AT5G24510, AT2G37190, AT3G55280, AT2G37600, AT5G20180, AT2G20450, AT2G34520, AT4G31985, AT3G16080, AT2G09990, AT1G08360, AT5G61170, AT5G52650, AT5…	415	233	2458	1.24559	0.999503	0.378376	54.2187
GOTERM_CC_FAT	GO:0030529~ribonucleoprotein complex	97	3.24306	0.077713	AT2G44065, AT4G37660, AT5G64140, AT4G35090, AT3G10950, AT3G60245, AT3G56340, AT1G58684, AT4G02400, AT3G45020, AT2G44120, AT5G39850, AT1G27400, AT2G32060, AT4G30600, AT1G07210, AT4G25630, AT1G26880, AT3G63490, AT4G14320, AT2G03870, AT5G24510, AT3G60360, AT5G57290, AT4G05320, AT2G37190, AT3G02230, AT5G20180, AT1G25260, AT4G31985, AT4G25500, AT1G29070, AT5G61170, AT1G08845, AT3G09630, AT1G09760, AT2…	1719	671	13779	1.15875	1	0.382008	66.942
GOTERM_CC_FAT	GO:0022627~cytosolic small ribosomal subunit	19	0.635239	0.173294	AT2G32060, AT5G61170, AT5G52650, AT5G28060, AT4G05320, AT2G47110, AT4G09800, AT3G04840, AT1G79850, AT5G64140, AT1G72370, AT1G74970, AT3G56340, AT5G02960, AT1G58684, AT3G52590, AT5G59240, AT5G39850, AT2G09990	1719	114	13779	1.33595	1	0.636539	92.6014
GOTERM_CC_FAT	GO:0015935~small ribosomal subunit	20	0.668673	0.29821	AT2G32060, AT5G61170, AT5G52650, AT5G28060, AT4G05320, AT2G47110, AT4G09800, AT3G04840, AT5G64140, AT1G79850, AT1G72370, AT1G74970, AT2G34520, AT3G56340, AT5G02960, AT1G58684, AT3G52590, AT5G59240, AT5G39850, AT2G09990	1719	133	13779	1.20537	1	0.800958	99.2135
GOTERM_CC_FAT	GO:0043232~intracellular non-membrane-bounded organelle	148	4.94818	0.356277	AT3G45850, AT1G05900, AT2G44065, AT5G02560, AT1G69200, AT4G37660, AT5G64140, AT4G18830, AT1G50010, AT4G35090, AT3G10950, AT3G60245, AT3G56340, AT1G58684, AT2G44120, AT3G45020, AT5G39850, AT1G27400, AT4G25340, AT2G32060, AT5G51100, AT2G01910, AT1G72050, AT1G07210, AT4G25630, AT1G26880, AT3G16950, AT5G35700, AT4G40030, AT1G73100, AT3G63490, AT4G14320, AT1G07790, AT5G24510, AT5G56600, AT3G60360, AT5…	1719	1144	13779	1.037	1	0.84476	99.7587
GOTERM_CC_FAT	GO:0043228~non-membrane-bounded organelle	148	4.94818	0.356277	AT3G45850, AT1G05900, AT2G44065, AT5G02560, AT1G69200, AT4G37660, AT5G64140, AT4G18830, AT1G50010, AT4G35090, AT3G10950, AT3G60245, AT3G56340, AT1G58684, AT2G44120, AT3G45020, AT5G39850, AT1G27400, AT4G25340, AT2G32060, AT5G51100, AT2G01910, AT1G72050, AT1G07210, AT4G25630, AT1G26880, AT3G16950, AT5G35700, AT4G40030, AT1G73100, AT3G63490, AT4G14320, AT1G07790, AT5G24510, AT5G56600, AT3G60360, AT5…	1719	1144	13779	1.037	1	0.84476	99.7587
GOTERM_BP_FAT	GO:0022613~ribonucleoprotein complex biogenesis	33	1.10331	0.443024	AT3G06680, AT3G60360, AT5G28060, AT5G39740, AT2G37190, AT5G64140, AT3G55280, AT5G20180, AT1G74270, AT2G20450, AT3G10950, AT3G60245, AT2G47610, AT1G25260, AT3G56340, AT4G02400, AT3G16080, AT5G08180, AT1G29070, AT3G53020, AT2G37340, AT3G63140, AT3G22660, AT5G66540, AT3G49010, AT3G14600, AT1G72370, AT4G25630, AT1G26880, AT1G75350, AT3G62870, AT3G16780, AT5G59240	1737	249	13998	1.06802	1	0.973734	99.9953
GOTERM_BP_FAT	GO:0042254~ribosome biogenesis	32	1.06988	0.452419	AT3G06680, AT3G60360, AT5G28060, AT5G39740, AT2G37190, AT5G64140, AT3G55280, AT5G20180, AT1G74270, AT2G20450, AT3G10950, AT3G60245, AT2G47610, AT1G25260, AT3G56340, AT4G02400, AT3G16080, AT5G08180, AT1G29070, AT3G53020, AT3G63140, AT3G22660, AT5G66540, AT3G49010, AT3G14600, AT1G72370, AT4G25630, AT1G26880, AT1G75350, AT3G62870, AT3G16780, AT5G59240	1737	242	13998	1.06562	1	0.975165	99.9965
GOTERM_BP_FAT	GO:0006412~translation	94	3.14276	1	AT2G43030, AT5G28060, AT3G53740, AT1G80930, AT5G39740, AT2G44065, AT4G01310, AT3G27830, AT3G60240, AT4G37660, AT5G64140, AT1G74270, AT3G10950, AT3G60245, AT2G47610, AT3G56340, AT1G58684, AT2G44120, AT3G45020, AT5G39850, AT1G27400, AT2G32060, AT5G57870, AT1G74050, AT3G53020, AT3G04840, AT1G07210, AT3G49010, AT1G72370, AT2G18400, AT1G26880, AT1G77940, AT1G25350, AT3G52590, AT3G49910, AT5G18790, AT3…	1737	1231	13998	0.61537	1	1	100
Annotation Cluster 25	Enrichment Score: 2.0863298502233745
Category	Term	Count	%	PValue	Genes	List Total	Pop Hits	Pop Total	Fold Enrichment	Bonferroni	Benjamini	FDR
GOTERM_BP_FAT	GO:0006767~water-soluble vitamin metabolic process	16	0.534938	0.00550511	AT3G02870, AT1G50170, AT4G21470, AT2G45790, AT4G26850, AT3G16050, AT2G43820, AT4G15560, AT5G55810, AT5G28840, AT5G01410, AT2G29630, AT2G39770, AT2G01350, AT5G54770, AT2G22570	1737	60	13998	2.14899	0.999963	0.125548	8.97445
GOTERM_BP_FAT	GO:0006766~vitamin metabolic process	18	0.601805	0.00805759	AT3G02870, AT1G50170, AT4G21470, AT2G45790, AT4G26850, AT3G16050, AT1G30520, AT2G43820, AT4G15560, AT5G55810, AT5G28840, AT5G01410, AT2G29630, AT2G39770, AT2G01350, AT1G06570, AT5G54770, AT2G22570	1737	74	13998	1.96023	1	0.164757	12.8731
GOTERM_BP_FAT	GO:0042364~water-soluble vitamin biosynthetic process	15	0.501505	0.00847456	AT3G02870, AT1G50170, AT4G21470, AT2G45790, AT4G26850, AT3G16050, AT4G15560, AT5G55810, AT5G28840, AT5G01410, AT2G29630, AT2G39770, AT2G01350, AT5G54770, AT2G22570	1737	57	13998	2.12072	1	0.170667	13.4948
GOTERM_BP_FAT	GO:0009110~vitamin biosynthetic process	17	0.568372	0.0120114	AT3G02870, AT1G50170, AT4G21470, AT2G45790, AT4G26850, AT3G16050, AT1G30520, AT4G15560, AT5G55810, AT5G28840, AT5G01410, AT2G29630, AT2G39770, AT2G01350, AT1G06570, AT5G54770, AT2G22570	1737	71	13998	1.92955	1	0.211355	18.6031
Annotation Cluster 26	Enrichment Score: 1.9961758991493197
Category	Term	Count	%	PValue	Genes	List Total	Pop Hits	Pop Total	Fold Enrichment	Bonferroni	Benjamini	FDR
GOTERM_BP_FAT	GO:0009699~phenylpropanoid biosynthetic process	31	1.03644	0.000377036	AT4G39330, AT5G24530, AT5G54160, AT1G17020, AT1G61720, AT2G23910, AT5G48930, AT1G04220, AT2G21660, AT5G26660, AT2G37040, AT1G17010, AT1G05850, AT2G36880, AT1G58170, AT1G78570, AT3G51240, AT5G14700, AT4G36220, AT3G16500, AT5G07990, AT5G05270, AT4G30470, AT4G34050, AT5G42800, AT2G21100, AT3G53260, AT3G55120, AT5G13930, AT1G65870, AT4G37990	1737	128	13998	1.95172	0.501682	0.0138337	0.640283
GOTERM_BP_FAT	GO:0009812~flavonoid metabolic process	15	0.501505	0.00847456	AT5G54160, AT5G24530, AT2G32950, AT1G17020, AT1G78570, AT1G61720, AT3G51240, AT3G16500, AT5G07990, AT5G05270, AT5G42800, AT1G17010, AT3G55120, AT1G08450, AT5G13930	1737	57	13998	2.12072	1	0.170667	13.4948
SP_PIR_KEYWORDS	flavonoid biosynthesis	6	0.200602	0.0145014	AT5G07990, AT5G42800, AT1G61720, AT3G51240, AT3G55120, AT5G13930	2961	14	26538	3.84108	0.998261	0.111013	18.6357
GOTERM_BP_FAT	GO:0009813~flavonoid biosynthetic process	13	0.434637	0.0264972	AT5G54160, AT5G24530, AT1G17020, AT1G61720, AT1G78570, AT3G51240, AT3G16500, AT5G07990, AT5G05270, AT5G42800, AT1G17010, AT3G55120, AT5G13930	1737	53	13998	1.97667	1	0.355282	36.7089
KEGG_PATHWAY	ath00941:Flavonoid biosynthesis	7	0.234035	0.0851159	AT5G07990, AT4G34050, AT5G42800, AT1G61720, AT3G51240, AT3G55120, AT5G13930	415	19	2458	2.18212	0.999944	0.402511	63.398
Annotation Cluster 27	Enrichment Score: 1.8799685549228369
Category	Term	Count	%	PValue	Genes	List Total	Pop Hits	Pop Total	Fold Enrichment	Bonferroni	Benjamini	FDR
INTERPRO	IPR012335:Thioredoxin fold	41	1.37078	0.00200885	AT1G09640, AT1G60420, AT1G77290, AT5G60640, AT1G64500, AT4G21990, AT1G77510, AT3G02730, AT2G47730, AT1G28480, AT2G18990, AT3G09270, AT3G54960, AT3G17880, AT4G11600, AT2G29420, AT3G58620, AT3G28850, AT4G26160, AT5G18600, AT1G76020, AT5G39950, AT4G15700, AT1G63460, AT5G41210, AT1G53300, AT1G03020, AT2G29480, AT5G11930, AT3G15360, AT3G51030, AT1G17180, AT2G47880, AT5G62480, AT1G08570, AT3G62950, AT1…	2532	208	20885	1.62589	0.984803	0.407456	3.41392
GOTERM_MF_FAT	GO:0016667~oxidoreductase activity, acting on sulfur group of donors	25	0.835841	0.00260252	AT1G64500, AT4G21990, AT1G28480, AT3G17880, AT5G61640, AT3G28850, AT5G18600, AT4G26160, AT5G39950, AT4G15700, AT4G05020, AT4G28220, AT4G25130, AT1G03020, AT5G38900, AT5G11930, AT3G15360, AT3G51030, AT2G47880, AT3G16950, AT5G04590, AT1G08570, AT3G62950, AT5G40370, AT3G21460	1855	106	14806	1.88247	0.952959	0.224873	4.11395
GOTERM_BP_FAT	GO:0042592~homeostatic process	51	1.70512	0.00415555	AT1G60420, AT5G60640, AT2G33770, AT1G64500, AT5G54280, AT3G10350, AT4G21990, AT1G77510, AT3G02730, AT5G63530, AT1G28480, AT4G35090, AT5G54510, AT1G21270, AT3G54960, AT3G17880, AT3G58620, AT3G28850, AT1G05200, AT1G04400, AT5G39950, AT4G15700, AT3G05030, AT5G11930, AT4G36380, AT3G51030, AT2G47880, AT3G16950, AT1G48050, AT1G12480, AT3G62950, AT4G16370, AT3G17790, AT5G48930, AT2G26710, AT5G18600, AT4…	1737	278	13998	1.4784	0.999543	0.101316	6.84735
SP_PIR_KEYWORDS	Redox-active center	19	0.635239	0.00687242	AT4G15700, AT5G60640, AT1G03020, AT4G21990, AT1G77510, AT5G11930, AT3G15360, AT3G02730, AT1G28480, AT3G51030, AT2G47880, AT3G16950, AT3G54960, AT1G08570, AT3G62950, AT5G18600, AT4G26160, AT5G39950, AT5G40370	2961	87	26538	1.95733	0.950204	0.0689333	9.27719
SP_PIR_KEYWORDS	electron transport	24	0.802407	0.0130081	AT4G15700, AT5G43430, AT5G20230, AT1G60950, AT3G22370, AT1G03020, AT5G53560, AT5G11930, AT3G15360, AT3G02730, AT1G28480, AT4G03280, AT3G51030, AT2G47880, AT2G27510, AT1G08570, AT2G15620, AT4G22890, AT1G20020, AT3G62950, AT5G18600, AT4G26160, AT5G39950, AT5G40370	2961	127	26538	1.6937	0.996639	0.101892	16.8777
GOTERM_MF_FAT	GO:0015036~disulfide oxidoreductase activity	15	0.501505	0.0192213	AT4G15700, AT4G05020, AT4G28220, AT1G64500, AT1G03020, AT5G38900, AT5G11930, AT3G15360, AT1G28480, AT2G47880, AT3G28850, AT3G62950, AT5G18600, AT3G21460, AT5G40370	1855	62	14806	1.93105	1	0.543897	26.8663
GOTERM_BP_FAT	GO:0019725~cellular homeostasis	40	1.33735	0.024087	AT1G60420, AT5G60640, AT1G64500, AT5G54280, AT3G10350, AT4G21990, AT1G77510, AT3G02730, AT4G16370, AT5G63530, AT3G17790, AT1G28480, AT4G35090, AT1G21270, AT3G54960, AT3G17880, AT3G58620, AT3G28850, AT4G26160, AT5G18600, AT3G11050, AT1G05200, AT1G04400, AT5G39950, AT3G08040, AT4G15700, AT5G55630, AT1G53300, AT1G03020, AT5G11930, AT3G15360, AT5G47560, AT3G51030, AT2G47880, AT3G16950, AT1G12480, AT1…	1737	229	13998	1.40764	1	0.340963	33.9862
GOTERM_BP_FAT	GO:0045454~cell redox homeostasis	27	0.902708	0.0306637	AT1G60420, AT5G60640, AT1G64500, AT4G21990, AT1G77510, AT3G02730, AT1G28480, AT4G35090, AT3G17880, AT3G54960, AT3G58620, AT3G28850, AT5G18600, AT4G26160, AT5G39950, AT4G15700, AT1G53300, AT1G03020, AT5G11930, AT3G15360, AT3G51030, AT2G47880, AT3G16950, AT1G08570, AT3G62950, AT5G40370, AT3G21460	1737	144	13998	1.51101	1	0.373535	41.168
GOTERM_MF_FAT	GO:0015035~protein disulfide oxidoreductase activity	13	0.434637	0.0324384	AT4G15700, AT1G64500, AT1G03020, AT5G38900, AT5G11930, AT3G15360, AT1G28480, AT2G47880, AT3G28850, AT3G62950, AT5G18600, AT3G21460, AT5G40370	1855	54	14806	1.92151	1	0.658522	41.2339
UP_SEQ_FEATURE	domain:Glutaredoxin	9	0.300903	0.0396454	AT4G15700, AT2G47880, AT3G28850, AT1G03020, AT3G62950, AT5G18600, AT5G11930, AT5G40370, AT1G28480	1152	31	8885	2.23916	1	0.986421	49.9376
INTERPRO	IPR002109:Glutaredoxin	11	0.36777	0.0589668	AT4G15700, AT2G47880, AT1G64500, AT3G28850, AT1G03020, AT3G62950, AT5G18600, AT5G11930, AT3G21460, AT5G40370, AT1G28480	2532	48	20885	1.89026	1	0.932274	65.001
Annotation Cluster 28	Enrichment Score: 1.8644690342496142
Category	Term	Count	%	PValue	Genes	List Total	Pop Hits	Pop Total	Fold Enrichment	Bonferroni	Benjamini	FDR
SP_PIR_KEYWORDS	pyridoxal phosphate	22	0.73554	0.000282211	AT5G11880, AT3G10050, AT5G17330, AT1G27980, AT3G61510, AT5G28237, AT1G43710, AT2G13360, AT4G34710, AT3G22200, AT2G20340, AT1G80600, AT4G29840, AT1G01480, AT5G65720, AT2G30970, AT4G32520, AT5G63570, AT1G10070, AT2G22250, AT2G02010, AT5G23670	2961	84	26538	2.34732	0.115541	0.00582956	0.397695
GOTERM_MF_FAT	GO:0019842~vitamin binding	35	1.17018	0.00267918	AT5G36160, AT5G18900, AT1G30910, AT3G61510, AT5G28237, AT2G20340, AT3G22200, AT4G25050, AT1G64660, AT1G80600, AT5G65720, AT1G01480, AT4G32520, AT5G63570, AT3G61440, AT3G48560, AT2G20830, AT3G29320, AT1G27980, AT3G10050, AT5G17330, AT4G39640, AT5G66060, AT3G51240, AT1G43710, AT2G13360, AT4G29840, AT2G30970, AT5G38530, AT1G05010, AT1G72330, AT4G33070, AT2G02010, AT5G23670, AT2G22250	1855	167	14806	1.67281	0.957015	0.214998	4.23269
GOTERM_MF_FAT	GO:0070279~vitamin B6 binding	27	0.902708	0.00299586	AT5G36160, AT1G30910, AT3G61510, AT5G28237, AT3G22200, AT2G20340, AT1G64660, AT1G80600, AT5G65720, AT1G01480, AT4G32520, AT5G63570, AT3G61440, AT3G29320, AT3G10050, AT5G17330, AT1G27980, AT4G39640, AT1G43710, AT2G13360, AT4G29840, AT2G30970, AT5G38530, AT1G72330, AT2G22250, AT5G23670, AT2G02010	1855	119	14806	1.81097	0.970383	0.209135	4.72173
GOTERM_MF_FAT	GO:0030170~pyridoxal phosphate binding	27	0.902708	0.00299586	AT5G36160, AT1G30910, AT3G61510, AT5G28237, AT3G22200, AT2G20340, AT1G64660, AT1G80600, AT5G65720, AT1G01480, AT4G32520, AT5G63570, AT3G61440, AT3G29320, AT3G10050, AT5G17330, AT1G27980, AT4G39640, AT1G43710, AT2G13360, AT4G29840, AT2G30970, AT5G38530, AT1G72330, AT2G22250, AT5G23670, AT2G02010	1855	119	14806	1.81097	0.970383	0.209135	4.72173
INTERPRO	IPR015421:Pyridoxal phosphate-dependent transferase, major region, subdomain 1	20	0.668673	0.0119419	AT5G36160, AT5G17330, AT1G27980, AT4G39640, AT3G61510, AT1G43710, AT2G13360, AT3G22200, AT2G20340, AT1G64660, AT1G01480, AT5G65720, AT1G80600, AT2G30970, AT4G32520, AT5G63570, AT1G72330, AT2G22250, AT5G23670, AT2G02010	2532	91	20885	1.81284	1	0.662945	18.7407
GOTERM_MF_FAT	GO:0016769~transferase activity, transferring nitrogenous groups	14	0.468071	0.0847655	AT5G36160, AT4G39640, AT3G61510, AT2G13360, AT3G22200, AT1G01480, AT5G65720, AT1G80600, AT2G30970, AT1G10070, AT5G63570, AT1G72330, AT5G23670, AT2G22250	1855	69	14806	1.61947	1	0.86961	76.019
SP_PIR_KEYWORDS	Aminotransferase	9	0.300903	0.0898343	AT5G36160, AT5G65720, AT4G39640, AT2G30970, AT1G10070, AT2G13360, AT3G22200, AT1G72330, AT2G22250	2961	42	26538	1.92054	1	0.378808	73.5239
GOTERM_MF_FAT	GO:0008483~transaminase activity	11	0.36777	0.131346	AT5G36160, AT5G65720, AT1G80600, AT4G39640, AT2G30970, AT5G63570, AT1G10070, AT2G13360, AT3G22200, AT1G72330, AT2G22250	1855	54	14806	1.6259	1	0.921219	89.6686
INTERPRO	IPR004839:Aminotransferase, class I and II	8	0.267469	0.204649	AT5G36160, AT1G01480, AT4G39640, AT2G30970, AT3G61510, AT1G72330, AT5G23670, AT2G22250	2532	40	20885	1.64968	1	0.987894	98.0846
Annotation Cluster 29	Enrichment Score: 1.8396482172549986
Category	Term	Count	%	PValue	Genes	List Total	Pop Hits	Pop Total	Fold Enrichment	Bonferroni	Benjamini	FDR
INTERPRO	IPR002168:Lipase, GDXG, active site	6	0.200602	0.00639582	AT3G63010, AT2G45600, AT1G19190, AT3G48690, AT1G68620, AT3G48700	2532	11	20885	4.49914	0.999998	0.671506	10.4914
INTERPRO	IPR013094:Alpha/beta hydrolase fold-3	8	0.267469	0.00703312	AT3G63010, AT2G03550, AT2G45600, AT1G19190, AT3G48690, AT1G68620, AT5G62180, AT3G48700	2532	20	20885	3.29937	1	0.64993	11.4779
PIR_SUPERFAMILY	PIRSF006015:esterase	5	0.167168	0.0672994	AT3G63010, AT3G48690, AT1G68620, AT5G62180, AT3G48700	1158	12	8556	3.07858	1	0.999573	66.1958
Annotation Cluster 30	Enrichment Score: 1.808627256937632
Category	Term	Count	%	PValue	Genes	List Total	Pop Hits	Pop Total	Fold Enrichment	Bonferroni	Benjamini	FDR
INTERPRO	IPR018451:NAF/FISL domain	9	0.300903	0.00958981	AT2G26980, AT4G18700, AT5G45820, AT4G30960, AT5G10930, AT2G30360, AT3G23000, AT3G17510, AT5G58380	2532	26	20885	2.85522	1	0.671945	15.3337
INTERPRO	IPR004041:NAF	9	0.300903	0.00958981	AT2G26980, AT4G18700, AT5G45820, AT4G30960, AT5G10930, AT2G30360, AT3G23000, AT3G17510, AT5G58380	2532	26	20885	2.85522	1	0.671945	15.3337
UP_SEQ_FEATURE	region of interest:PPI	9	0.300903	0.0140719	AT2G26980, AT4G18700, AT5G45820, AT4G30960, AT5G10930, AT2G30360, AT3G23000, AT3G17510, AT5G58380	1152	26	8885	2.66977	1	0.914959	21.5254
UP_SEQ_FEATURE	domain:NAF	9	0.300903	0.0140719	AT2G26980, AT4G18700, AT5G45820, AT4G30960, AT5G10930, AT2G30360, AT3G23000, AT3G17510, AT5G58380	1152	26	8885	2.66977	1	0.914959	21.5254
UP_SEQ_FEATURE	region of interest:Activation loop	10	0.334336	0.0497205	AT2G26980, AT4G18700, AT5G45820, AT4G30960, AT5G10930, AT2G30360, AT4G33950, AT3G23000, AT3G17510, AT5G58380	1152	38	8885	2.02965	1	0.98814	58.2005
Annotation Cluster 31	Enrichment Score: 1.7881111983152715
Category	Term	Count	%	PValue	Genes	List Total	Pop Hits	Pop Total	Fold Enrichment	Bonferroni	Benjamini	FDR
GOTERM_CC_FAT	GO:0009523~photosystem II	15	0.501505	0.00369755	AT3G47470, AT2G30570, AT1G29930, AT1G06680, AT1G44575, AT1G15820, AT2G39470, AT1G79040, AT2G06520, AT4G05180, AT3G05410, AT1G67740, AT1G77090, AT1G08550, AT3G50820	1719	52	13779	2.31222	0.727535	0.0364683	4.94228
GOTERM_CC_FAT	GO:0009654~oxygen evolving complex	7	0.234035	0.0182799	AT4G05180, AT1G06680, AT3G05410, AT1G77090, AT2G39470, AT1G79040, AT3G50820	1719	18	13779	3.11722	0.998459	0.142883	22.309
GOTERM_CC_FAT	GO:0030095~chloroplast photosystem II	6	0.200602	0.0639408	AT4G05180, AT1G06680, AT1G67740, AT2G39470, AT1G08550, AT3G50820	1719	18	13779	2.6719	1	0.344062	59.5093
Annotation Cluster 32	Enrichment Score: 1.7174445153290483
Category	Term	Count	%	PValue	Genes	List Total	Pop Hits	Pop Total	Fold Enrichment	Bonferroni	Benjamini	FDR
GOTERM_BP_FAT	GO:0019319~hexose biosynthetic process	9	0.300903	0.000761124	AT1G63000, AT1G13440, AT2G45790, AT1G78570, AT3G51160, AT2G20370, AT1G12780, AT3G04120, AT1G72610	1737	18	13998	4.02936	0.754959	0.0252455	1.28857
GOTERM_BP_FAT	GO:0042353~fucose biosynthetic process	3	0.100301	0.0777069	AT3G51160, AT2G20370, AT1G72610	1737	4	13998	6.04404	1	0.618606	74.7885
GOTERM_BP_FAT	GO:0006004~fucose metabolic process	3	0.100301	0.119056	AT3G51160, AT2G20370, AT1G72610	1737	5	13998	4.83523	1	0.739607	88.458
Annotation Cluster 33	Enrichment Score: 1.686790658180063
Category	Term	Count	%	PValue	Genes	List Total	Pop Hits	Pop Total	Fold Enrichment	Bonferroni	Benjamini	FDR
GOTERM_BP_FAT	GO:0007568~aging	19	0.635239	0.00292751	AT5G60360, AT5G45890, AT1G17020, AT4G05320, AT4G27700, AT3G50210, AT3G10985, AT1G27320, AT2G42620, AT1G69490, AT4G35770, AT1G59750, AT1G66330, AT5G14930, AT2G35980, AT5G62000, AT3G48140, AT1G26820, AT2G23810	1737	73	13998	2.09748	0.995551	0.0787706	4.87122
GOTERM_BP_FAT	GO:0010260~organ senescence	8	0.267469	0.028437	AT5G45890, AT5G62000, AT2G35980, AT1G17020, AT3G48140, AT1G27320, AT1G69490, AT1G59750	1737	25	13998	2.57879	1	0.36582	38.823
GOTERM_BP_FAT	GO:0010149~senescence	9	0.300903	0.0316378	AT5G45890, AT1G66330, AT5G62000, AT2G35980, AT1G17020, AT3G48140, AT1G27320, AT1G69490, AT1G59750	1737	31	13998	2.33963	1	0.378137	42.1669
GOTERM_BP_FAT	GO:0010150~leaf senescence	7	0.234035	0.0679593	AT5G45890, AT5G62000, AT2G35980, AT3G48140, AT1G27320, AT1G69490, AT1G59750	1737	24	13998	2.35046	1	0.579621	69.8442
Annotation Cluster 34	Enrichment Score: 1.686459206633646
Category	Term	Count	%	PValue	Genes	List Total	Pop Hits	Pop Total	Fold Enrichment	Bonferroni	Benjamini	FDR
SP_PIR_KEYWORDS	membrane	321	10.7322	4.61467e-05	AT3G47470, AT2G30570, AT5G62230, AT5G22060, AT2G38110, AT2G20260, AT4G23990, AT1G70530, AT5G08335, AT5G47910, AT4G35350, AT4G01010, AT5G05380, AT1G21230, AT1G55850, AT1G26810, AT5G38460, AT1G77990, AT3G51550, AT2G22500, AT1G30630, AT1G68710, AT5G53130, AT1G07720, AT1G72160, AT3G48320, AT1G77380, AT2G45470, AT1G01610, AT4G23400, AT3G58730, AT1G50700, AT3G02580, AT1G68530, AT4G13250, AT3G45970, AT1…	2961	2340	26538	1.22947	0.0198741	0.00125386	0.0651313
SP_PIR_KEYWORDS	transmembrane	260	8.69274	0.00269963	AT3G47470, AT2G30570, AT5G62230, AT2G38110, AT4G23990, AT1G70530, AT5G08335, AT5G47910, AT4G35090, AT3G51830, AT4G01010, AT5G05380, AT1G21230, AT1G55850, AT1G26810, AT5G38460, AT4G32260, AT1G77990, AT2G22500, AT3G51550, AT1G68710, AT5G53130, AT1G07720, AT3G48320, AT1G77380, AT1G01610, AT4G23400, AT2G01170, AT3G02580, AT1G68530, AT4G13250, AT3G45970, AT1G03070, AT3G11820, AT4G23180, AT4G16370, AT5…	2961	1973	26538	1.18107	0.691467	0.0384393	3.74464
GOTERM_CC_FAT	GO:0016021~integral to membrane	287	9.59545	0.196015	AT3G47470, AT2G30570, AT2G38110, AT5G42570, AT4G23990, AT1G70530, AT4G17500, AT5G08335, AT5G47910, AT1G10550, AT4G35090, AT3G51830, AT4G40042, AT4G01010, AT4G27860, AT2G20740, AT5G05380, AT1G21230, AT1G55850, AT1G26810, AT5G38460, AT4G32260, AT2G42780, AT5G58590, AT1G77990, AT2G22500, AT1G68710, AT5G53130, AT1G07720, AT1G14040, AT3G48320, AT1G77380, AT5G38510, AT1G20925, AT1G01610, AT4G23400, AT2…	1719	2193	13779	1.04902	1	0.665122	94.947
UP_SEQ_FEATURE	transmembrane region	227	7.58943	0.301707	AT3G47470, AT2G30570, AT5G62230, AT2G38110, AT4G23990, AT1G70530, AT5G47910, AT5G08335, AT4G01010, AT5G05380, AT1G21230, AT1G55850, AT1G26810, AT5G38460, AT1G77990, AT3G51550, AT1G68710, AT5G53130, AT1G07720, AT3G48320, AT1G77380, AT1G01610, AT4G23400, AT3G02580, AT1G68530, AT4G13250, AT3G45970, AT3G11820, AT4G23180, AT4G16370, AT3G05890, AT1G04220, AT1G54115, AT5G47120, AT1G10150, AT3G14300, AT1…	1152	1690	8885	1.03596	1	0.999907	99.785
GOTERM_CC_FAT	GO:0031224~intrinsic to membrane	333	11.1334	0.501632	AT3G47470, AT5G22060, AT2G30570, AT2G38110, AT5G42570, AT4G23990, AT1G70530, AT4G17500, AT5G08335, AT5G47910, AT1G10550, AT4G35090, AT3G51830, AT4G40042, AT4G01010, AT2G17760, AT4G27860, AT2G20740, AT5G05380, AT1G21230, AT1G55850, AT1G26810, AT5G38460, AT4G32260, AT2G42780, AT5G58590, AT1G77990, AT2G22500, AT1G68710, AT5G53130, AT1G07720, AT3G48320, AT1G14040, AT1G77380, AT2G45470, AT5G38510, AT3…	1719	2658	13779	1.00423	1	0.923699	99.9927
Annotation Cluster 35	Enrichment Score: 1.6427432700882298
Category	Term	Count	%	PValue	Genes	List Total	Pop Hits	Pop Total	Fold Enrichment	Bonferroni	Benjamini	FDR
GOTERM_MF_FAT	GO:0019843~rRNA binding	18	0.601805	0.0115979	AT2G43030, AT5G39740, AT2G37190, AT4G01310, AT4G09800, AT1G72050, AT1G79850, AT3G54210, AT1G33140, AT3G55280, AT2G18400, AT1G74970, AT1G75350, AT5G39850, AT3G16080, AT3G63490, AT5G45775, AT1G29070	1855	76	14806	1.8904	0.999999	0.397584	17.1436
SP_PIR_KEYWORDS	rrna-binding	15	0.501505	0.012892	AT2G43030, AT5G39740, AT2G37190, AT4G01310, AT4G09800, AT1G79850, AT3G54210, AT3G55280, AT1G74970, AT1G75350, AT5G39850, AT3G16080, AT3G63490, AT5G45775, AT1G29070	2961	66	26538	2.03693	0.996463	0.104772	16.7395
SP_PIR_KEYWORDS	rna-binding	39	1.30391	0.0788988	AT2G05160, AT2G43030, AT5G39740, AT2G37190, AT4G01310, AT3G51950, AT4G13850, AT3G60240, AT2G32070, AT3G55280, AT2G21660, AT5G67240, AT5G22250, AT1G43190, AT5G39850, AT3G16080, AT5G08180, AT4G25500, AT5G45775, AT1G29070, AT3G44260, AT5G62190, AT4G09800, AT3G50670, AT1G09760, AT2G37220, AT1G79850, AT3G54210, AT3G06980, AT1G48410, AT3G61860, AT4G25630, AT4G16390, AT1G74970, AT1G02840, AT2G21060, AT1…	2961	270	26538	1.29459	1	0.346624	68.6612
Annotation Cluster 36	Enrichment Score: 1.5604434883434182
Category	Term	Count	%	PValue	Genes	List Total	Pop Hits	Pop Total	Fold Enrichment	Bonferroni	Benjamini	FDR
SP_PIR_KEYWORDS	glyoxysome	5	0.167168	0.00746265	AT4G35090, AT4G35000, AT3G21720, AT3G51840, AT2G33150	2961	8	26538	5.60157	0.961551	0.0729774	10.0355
GOTERM_CC_FAT	GO:0009514~glyoxysome	5	0.167168	0.0180639	AT4G35090, AT4G35000, AT3G21720, AT3G51840, AT2G33150	1719	9	13779	4.45317	0.998336	0.144491	22.0748
SP_PIR_KEYWORDS	peroxisome	10	0.334336	0.154513	AT4G35090, AT4G35000, AT3G21720, AT1G01820, AT2G06050, AT5G65110, AT3G51840, AT2G13360, AT1G65840, AT2G33150	2961	55	26538	1.62955	1	0.518146	90.6485
Annotation Cluster 37	Enrichment Score: 1.5492914297301095
Category	Term	Count	%	PValue	Genes	List Total	Pop Hits	Pop Total	Fold Enrichment	Bonferroni	Benjamini	FDR
GOTERM_BP_FAT	GO:0046149~pigment catabolic process	5	0.167168	0.00604635	AT5G43430, AT4G22920, AT3G44880, AT5G43860, AT5G13800	1737	7	13998	5.75623	0.999986	0.132198	9.8146
GOTERM_BP_FAT	GO:0015996~chlorophyll catabolic process	5	0.167168	0.00604635	AT5G43430, AT4G22920, AT3G44880, AT5G43860, AT5G13800	1737	7	13998	5.75623	0.999986	0.132198	9.8146
GOTERM_BP_FAT	GO:0051187~cofactor catabolic process	14	0.468071	0.0232126	AT5G43430, AT4G39640, AT5G03860, AT2G05710, AT5G58330, AT1G53310, AT4G22920, AT4G29210, AT3G44880, AT5G43860, AT3G21720, AT3G47520, AT1G04410, AT5G13800	1737	58	13998	1.94521	1	0.335843	32.9714
GOTERM_BP_FAT	GO:0006787~porphyrin catabolic process	5	0.167168	0.0266982	AT5G43430, AT4G22920, AT3G44880, AT5G43860, AT5G13800	1737	10	13998	4.02936	1	0.354956	36.931
GOTERM_BP_FAT	GO:0033015~tetrapyrrole catabolic process	5	0.167168	0.0266982	AT5G43430, AT4G22920, AT3G44880, AT5G43860, AT5G13800	1737	10	13998	4.02936	1	0.354956	36.931
GOTERM_BP_FAT	GO:0044270~nitrogen compound catabolic process	6	0.200602	0.147723	AT5G43430, AT4G22920, AT2G19570, AT3G44880, AT5G43860, AT5G13800	1737	23	13998	2.10228	1	0.795516	93.4302
GOTERM_BP_FAT	GO:0046700~heterocycle catabolic process	7	0.234035	0.159896	AT5G43430, AT4G22920, AT2G19570, AT3G44880, AT5G43860, AT5G13800, AT5G38710	1737	30	13998	1.88037	1	0.811257	94.858
Annotation Cluster 38	Enrichment Score: 1.5332733048291607
Category	Term	Count	%	PValue	Genes	List Total	Pop Hits	Pop Total	Fold Enrichment	Bonferroni	Benjamini	FDR
GOTERM_BP_FAT	GO:0019253~reductive pentose-phosphate cycle	6	0.200602	0.0222611	AT3G55800, AT3G62410, AT3G54050, AT5G38410, AT5G38420, AT1G42970	1737	14	13998	3.45374	1	0.326998	31.8505
GOTERM_BP_FAT	GO:0015977~carbon utilization by fixation of carbon dioxide	7	0.234035	0.0300046	AT3G55800, AT3G62410, AT3G54050, AT5G38410, AT1G53310, AT5G38420, AT1G42970	1737	20	13998	2.82055	1	0.374304	40.4828
GOTERM_BP_FAT	GO:0019685~photosynthesis, dark reaction	6	0.200602	0.0300588	AT3G55800, AT3G62410, AT3G54050, AT5G38410, AT5G38420, AT1G42970	1737	15	13998	3.22349	1	0.37241	40.5394
SP_PIR_KEYWORDS	calvin cycle	5	0.167168	0.0366608	AT3G55800, AT3G54050, AT5G38410, AT5G38420, AT1G42970	2961	12	26538	3.73438	1	0.218209	40.981
Annotation Cluster 39	Enrichment Score: 1.5274351902425043
Category	Term	Count	%	PValue	Genes	List Total	Pop Hits	Pop Total	Fold Enrichment	Bonferroni	Benjamini	FDR
GOTERM_CC_FAT	GO:0031977~thylakoid lumen	20	0.668673	0.0140392	AT3G29240, AT1G06680, AT5G46560, AT2G39470, AT3G57680, AT2G44920, AT4G05180, AT5G13120, AT5G64040, AT1G54780, AT4G23900, AT2G23670, AT4G04020, AT1G67280, AT3G23400, AT1G77090, AT1G08550, AT2G30950, AT3G50820, AT1G18170	1719	90	13779	1.78127	0.993006	0.119485	17.5892
UP_SEQ_FEATURE	transit peptide:Thylakoid	14	0.468071	0.0210435	AT2G30570, AT1G06680, AT2G39470, AT5G42270, AT2G44920, AT4G05180, AT5G13120, AT5G64040, AT1G54780, AT1G77090, AT1G08550, AT2G30950, AT3G50820, AT1G18170	1152	55	8885	1.96323	1	0.945313	30.4947
GOTERM_CC_FAT	GO:0009543~chloroplast thylakoid lumen	16	0.534938	0.0512743	AT3G29240, AT1G06680, AT5G46560, AT2G39470, AT3G57680, AT2G44920, AT4G05180, AT5G13120, AT5G64040, AT1G54780, AT2G23670, AT4G23900, AT1G77090, AT1G08550, AT3G50820, AT1G18170	1719	77	13779	1.6656	1	0.303896	51.334
[truncated: 117 more rows]

## Sheet: C
#CHROM	Gene/Ig	POS (position)	ID	REF	ALT	QUAL (quality)	FILTER	INFO (DP: depth; VDB: variant distance bias; AF1: Max-likelihood estimate of the first ALT allele frequency; AC1: Max-likelihood estimate of the first ALT allele count; DP4: Number of (1) forward ref alleles; (2) reverse ref; (3) forward non-ref; (4) reverse non-ref alleles, used in variant calling. Sum can be smaller than DP because low-quality bases are not counted; MQ: Mapping Quality; FQ: Phr…	Tair ID	Gene symbol	Description
[truncated: 7,335 more rows]

[truncated: 1 more sheets: C specific cluster]
