# Supplementary material for: A comparison of the low temperature transcriptomes of two tomato genotypes that differ in freezing tolerance: Solanum lycopersicum and Solanum habrochaites
Source: BMC Plant Biol. 2015 Jun 6;15:132. doi: 10.1186/s12870-015-0521-6 (PMC4458020; doi:10.1186/s12870-015-0521-6)
Supplement: Additional file 10: — SNP overlap with differentially expressed genes (DEG). [file 12870_2015_521_MOESM10_ESM.xls]

## Sheet: Tsh0 vs C0_Up_DEG_overlap_SNP
Gene	Chromosome	logConc	logFC	p.value	C0	C1	C12	Tsh0	Tsh1	Tsh12	Start	End	Length	Strand	SNP_Num	Num_Per_Killo	TAIR_ID	Symbol	Description
Solyc00g005040.2	SL2.40ch00	-21.4502	4.29527	7.83984e-10	0.2	0.24	0.26	4.15	1.48	3.75	550920	551576	657	+	1	1.52	AT5G46240	KAT1	potassium channel in Arabidopsis thaliana 1
Solyc00g007010.2	SL2.40ch00	-15.5472	1.11773	8.79545e-36	6.11	6.06	5.6	14.15	13.1	12.13	6556570	6569989	13420	-	3	0.22	AT5G66020	SACIB	SUPPRESSOR OF ACTIN 1B
Solyc00g007100.2	SL2.40ch00	-15.7013	1.24086	9.23924e-40	6.78	7.55	8.02	17.1	12.55	11.15	6708738	6712713	3976	-	7	1.76	AT4G35500	--	--
Solyc00g009110.2	SL2.40ch00	-13.2909	1.96111	0	22.02	32.02	26.38	91.46	57.43	71.07	8818874	8827274	8401	+	15	1.79	AT1G71710	--	--
Solyc00g028960.1	SL2.40ch00	-20.1835	1.90984	3.58879e-05	1.43	5.27	46.52	5.61	11.71	19.52	12511435	12511746	312	-	1	3.21	AT1G03020	--	--
Solyc00g029190.2	SL2.40ch00	-21.3283	3.36927	7.66013e-07	0.1	0.42	0.07	1.11	0.86	4.44	12520345	12522543	2199	+	1	0.45	AT1G68040	--	--
Solyc00g033460.2	SL2.40ch00	-34.2611	31.5099	1.35525e-20	0	0.16	0.11	3.78	0.95	4.52	12782789	12784536	1748	-	5	2.86	AT4G36470	--	--
Solyc00g039990.2	SL2.40ch00	-18.0464	1.01417	2.79763e-06	3.95	4.04	2.34	8.57	5.62	4.29	13139767	13141518	1752	-	1	0.57	AT1G22660	--	--
Solyc00g050130.1	SL2.40ch00	-16.9606	1.43682	6.0758e-23	3.41	2.59	2.2	9.81	5.09	3.03	13649255	13650637	1383	+	1	0.72	AT4G34138	UGT73B1	UDP-glucosyl transferase 73B1
Solyc00g059100.2	SL2.40ch00	-17.7334	1.34937	1.4248e-12	2.49	2.49	0.79	6.77	3.57	0.76	14071311	14075040	3730	-	5	1.34	AT5G08560	--	--
Solyc00g071180.2	SL2.40ch00	-12.9539	6.59054	0	11.34	1.68	15.32	1163.84	2.03	3.1	14602007	14605548	3542	-	27	7.62	AT3G12490	CYSB	cystatin B
Solyc00g080750.2	SL2.40ch00	-16.0722	1.59555	3.34302e-50	8.07	7.01	17.1	25.98	3.89	21.79	15001201	15002917	1717	-	8	4.66	AT2G01340	At17.1
Solyc00g110870.2	SL2.40ch00	-15.8014	1.2431	3.62997e-37	7.7	7.2	4.41	19.45	10.12	9.28	16134484	16136848	2365	-	5	2.11	AT4G23740	--	--
Solyc00g117450.2	SL2.40ch00	-18.3009	2.6856	4.61529e-31	1.89	1.27	1.56	12.72	3.11	0.99	16363642	16364389	748	-	1	1.34	AT1G75520	SRS5	SHI-related sequence 5
Solyc00g136560.2	SL2.40ch00	-14.9176	3.79785	0	13.41	10.93	3.58	199.09	65.06	121.54	16976231	16976970	740	-	4	5.41	AT5G58770	cPT4	cis-prenyltransferase 4
Solyc00g147770.1	SL2.40ch00	-17.0813	3.07849	4.95102e-92	2.1	2.15	1.77	18.65	10.97	12.11	17332934	17334484	1551	-	1	0.64	AT5G33406	--	--
Solyc00g187050.2	SL2.40ch00	-15.1512	4.61429	0	3.03	0.84	25.99	79.26	50.44	63.58	18478269	18481034	2766	-	1	0.36	AT4G30920	LAP2	leucyl aminopeptidase 2
Solyc00g196060.2	SL2.40ch00	-16.4982	1.48421	5.04979e-33	5.42	4.04	3.93	16.17	6.95	5.5	18727880	18730776	2897	+	5	1.73	AT1G30330	ARF6	auxin response factor 6
Solyc00g206460.1	SL2.40ch00	-18.6601	3.53563	3.74616e-42	0.95	12.14	10.63	11.22	21.39	64	19006504	19007274	771	-	3	3.89	AT4G08950	EXO	EXORDIUM
Solyc00g217960.1	SL2.40ch00	-18.6096	2.57572	1.24647e-23	2.32	3.14	0.64	14.51	2.66	3.4	19305694	19306137	444	+	1	2.25	AT3G14320	--	--
Solyc00g249900.2	SL2.40ch00	-21.4892	3.04734	2.74405e-05	0.19	0.25	0.2	1.7	1.58	1.17	20100896	20102918	2023	+	1	0.49	AT5G22770	alpha-ADR	alpha-adaptin
Solyc00g318130.1	SL2.40ch00	-33.9058	32.2204	1.54074e-33	0	0	0	5.48	5.12	9.53	21643710	21645220	1511	+	6	3.97	AT1G24190	SNL3	SIN3-like 3
Solyc01g005210.2	SL2.40ch01	-13.4248	1.01546	1.34556e-124	21.25	22.32	18.74	45.84	28.15	22.59	165134	169351	4218	+	10	2.37	AT1G68020	TPS6	TREHALOSE -6-PHOSPHATASE SYNTHASE S6
Solyc01g005300.2	SL2.40ch01	-19.2487	1.52847	1.67044e-06	0.51	1.03	125.15	1.54	0.74	180.33	216655	221730	5076	+	5	0.99	AT1G68050	FKF1	flavin-binding, kelch repeat, f box 1
Solyc01g005340.2	SL2.40ch01	-15.5112	1.77397	5.46845e-90	5.67	4.59	6.52	20.67	8.13	30.12	241288	245649	4362	-	10	2.29	AT2G01680	--	--
Solyc01g005430.2	SL2.40ch01	-15.3661	1.59428	1.31997e-80	8.19	15.03	15.96	26.39	19.99	30.51	299064	303517	4454	+	4	0.9	AT2G01650	PUX2	plant UBX domain-containing protein 2
Solyc01g005440.2	SL2.40ch01	-12.9561	1.70781	0	46.88	26.47	47.38	163.46	59.36	73.35	308888	312423	3536	+	19	5.37	AT3G17860	TIFY6B
Solyc01g005470.2	SL2.40ch01	-14.0609	2.23821	0	35.37	35.62	141.53	178.1	61.67	570.85	322628	324932	2305	-	8	3.47	AT1G14870	PCR2	PLANT CADMIUM RESISTANCE 2
Solyc01g005560.2	SL2.40ch01	-11.4363	1.58666	0	129.07	79.11	107.46	413.78	193.04	276.07	394402	399248	4847	+	14	2.89	AT1G65930	cICDH	cytosolic NADP+-dependent isocitrate dehydrogenase
Solyc01g005720.2	SL2.40ch01	-15.789	2.55488	5.52427e-154	3.26	1.87	0.93	20.44	3.99	4.28	487207	489476	2270	+	5	2.2	AT3G05650	RLP32	receptor like protein 32
Solyc01g005870.1	SL2.40ch01	-16.7339	1.68319	9.69622e-36	2.12	0.67	10.68	7.24	2.75	4.86	582018	584457	2440	-	1	0.41	AT3G05650	RLP32	receptor like protein 32
Solyc01g005930.2	SL2.40ch01	-16.158	1.16378	5.02097e-26	6.51	3.37	2.98	15.56	4.63	7.18	606558	610602	4045	+	4	0.99	AT1G55280	--	--
Solyc01g005960.2	SL2.40ch01	-14.5297	1.06183	3.40501e-64	11.36	10.28	8.7	25.32	20.42	19.31	625583	632996	7414	+	15	2.02	AT2G42520	--	--
Solyc01g006360.2	SL2.40ch01	-17.2733	1.47919	1.21082e-19	1.46	2.46	2.6	4.3	3.81	3.02	955781	982687	26907	-	10	0.37	AT3G07160	GSL10	glucan synthase-like 10
Solyc01g006390.2	SL2.40ch01	-19.2541	5.51766	4.24073e-73	0.41	0.05	0.07	18.6	0.31	0	1017309	1018640	1332	-	3	2.25	--	--	--
Solyc01g006400.2	SL2.40ch01	-11.4602	1.68848	0	167.34	86.05	153.38	575.69	276.09	360.54	1021151	1023144	1994	-	8	4.01	--	--	--
Solyc01g006420.2	SL2.40ch01	-35.1593	29.7135	1.90735e-06	0	0	0	1.93	0.98	12.34	1030375	1030860	486	+	4	8.23	--	--	--
Solyc01g006540.2	SL2.40ch01	-13.9543	2.54137	0	8.62	6.97	9.63	53.48	4.4	6.21	1113718	1123928	10211	+	16	1.57	AT3G45140	LOX2	lipoxygenase 2
Solyc01g006550.2	SL2.40ch01	-19.0831	2.8547	3.9047e-21	0.27	0.23	1.21	1.96	0.55	1.57	1124417	1127114	2698	-	2	0.74	AT3G11080	RLP35	receptor like protein 35
Solyc01g006670.2	SL2.40ch01	-19.6835	1.18485	0.00262638	0.48	0.96	1.77	1.13	1.52	6.45	1258330	1259991	1662	-	1	0.6	AT5G12890	--	--
Solyc01g006950.2	SL2.40ch01	-17.7719	1.31204	1.03796e-11	2.68	4.7	69.07	7.14	5.56	186.16	1516340	1518150	1811	-	2	1.1	AT3G11820	SYR1	SYNTAXIN RELATED PROTEIN 1
Solyc01g007030.2	SL2.40ch01	-20.878	3.43966	2.78119e-09	0.19	54.66	59.26	2.31	12.92	14.88	1583240	1584704	1465	-	2	1.37	AT2G35930	PUB23	plant U-box 23
Solyc01g007070.2	SL2.40ch01	-13.2038	1.45748	8.8953e-297	24.04	27.67	17.23	70.45	39.63	28.44	1602912	1606381	3470	-	16	4.61	AT2G35940	EDA29	embryo sac development arrest 29
Solyc01g007110.2	SL2.40ch01	-14.5208	1.16635	1.26512e-77	25.37	24.18	28.05	60.76	32.18	44.25	1660222	1663543	3322	+	6	1.81	AT5G06370	--	--
Solyc01g007170.2	SL2.40ch01	-18.7353	1.38521	2.98324e-07	0.49	0.34	0.24	1.35	0.94	0.43	1734046	1737132	3087	-	1	0.32	AT3G03680	--	--
Solyc01g007390.1	SL2.40ch01	-20.9892	2.04734	0.00087791	2.94	12.44	8.63	11.74	22.61	9.96	1861053	1861264	212	+	1	4.72	--	--	--
Solyc01g007610.2	SL2.40ch01	-10.613	1.01274	0	238.02	197.54	146.17	512.65	444.37	381.91	1879619	1881527	1909	-	1	0.52	ATCG00800	--	--
Solyc01g007950.2	SL2.40ch01	-17.0038	2.17254	3.47753e-49	1.12	0.98	1.04	5.38	1	1.83	2134714	2143061	8348	-	9	1.08	AT1G10740	--	--
Solyc01g007970.1	SL2.40ch01	-19.9622	1.87046	1.21467e-05	0.28	0.15	0.02	1.01	0.26	0.23	2153668	2157136	3469	+	1	0.29	AT1G70520	CRK2	cysteine-rich RLK (RECEPTOR-like protein kinase) 2
Solyc01g007990.2	SL2.40ch01	-14.4167	1.18485	9.00194e-86	13.36	7.03	23.17	32.42	8.65	36.51	2170706	2173712	3007	+	19	6.32	AT1G70520	CRK2	cysteine-rich RLK (RECEPTOR-like protein kinase) 2
Solyc01g008070.2	SL2.40ch01	-14.3212	1.73876	1.24764e-195	17.41	15.01	12.67	62.03	23.26	27.49	2211926	2218945	7020	+	16	2.28	AT5G47860	--	--
Solyc01g008130.2	SL2.40ch01	-16.8213	1.27411	5.7944e-20	2.87	2.14	4.9	7.42	4	8.68	2274518	2283875	9358	+	8	0.85	AT3G11920	--	--
Solyc01g008500.2	SL2.40ch01	-16.5174	2.84446	2.05952e-116	2.78	2.59	3.63	21.3	14.06	27.01	2608681	2614375	5695	+	7	1.23	AT5G38280	PR5K	PR5-like receptor kinase
Solyc01g008640.2	SL2.40ch01	-21.6968	2.6323	0.000855446	0.07	0.06	0.05	0.46	0.42	1.87	2707156	2708925	1770	+	3	1.69	AT3G26310	CYP71B35	cytochrome P450, family 71, subfamily B, polypeptide 35
Solyc01g008650.2	SL2.40ch01	-21.6968	5.80223	1.58207e-15	0.02	0.05	0	1.34	4.01	1.13	2712022	2714463	2442	-	1	0.41	AT5G25120	CYP71B11	ytochrome p450, family 71, subfamily B, polypeptide 11
Solyc01g008730.2	SL2.40ch01	-15.9411	1.07561	6.97744e-26	7.41	7.27	6.03	16.63	9.4	5.87	2765227	2774729	9503	-	8	0.84	AT5G06950	TGA2	TGACG sequence-specific binding protein 2
Solyc01g008830.1	SL2.40ch01	-15.522	1.17605	2.1125e-40	8.1	5.87	3.4	19.55	14.45	8.9	2854277	2862504	8228	+	8	0.97	AT5G21105	--	--
Solyc01g009120.2	SL2.40ch01	-18.053	1.4239	4.22714e-11	3.38	2.99	1.68	9.59	8.83	5.12	3135993	3143714	7722	-	3	0.39	AT4G33470	HDA14	histone deacetylase 14
Solyc01g009160.2	SL2.40ch01	-17.648	2.55483	5.92014e-44	1.72	23.03	9.38	10.8	7.25	6.46	3172415	3173564	1150	-	4	3.48	AT2G27080	--	--
Solyc01g009240.2	SL2.40ch01	-19.8632	1.8547	7.06949e-06	0.25	0.17	0.08	0.96	2.06	0.67	3269096	3273535	4440	+	1	0.23	AT5G20950	--	--
Solyc01g009420.2	SL2.40ch01	-12.6904	1.29081	0	58.13	38.05	31.7	151.82	127.47	108.18	3621816	3626739	4924	+	13	2.64	AT1G08200	AXS2	UDP-D-apiose/UDP-D-xylose synthase 2
Solyc01g009690.1	SL2.40ch01	-18.3268	1.14132	1.44554e-06	0.78	0.49	1.1	1.84	0.71	2.26	3972616	3975213	2598	+	3	1.15	AT3G05650	RLP32	receptor like protein 32
Solyc01g009860.2	SL2.40ch01	-12.1495	1.11098	0	142.72	99.69	106.37	329.06	68.96	432.26	4382336	4384348	2013	-	16	7.95	AT5G13180	VNI2	VND-interacting 2
Solyc01g009940.1	SL2.40ch01	-34.5702	30.8918	1.13687e-13	0	0	0.09	2.02	2.86	1.37	4541527	4544665	3139	+	3	0.96	--	--	--
Solyc01g009960.2	SL2.40ch01	-21.8611	5.47361	2.6148e-12	0.04	0.1	0.34	1.75	1.1	2.42	4552174	4553668	1495	-	1	0.67	AT1G43800	FTM1	FLORAL TRANSITION AT THE MERISTEM1
Solyc01g010130.2	SL2.40ch01	-16.2583	1.2233	1.53687e-26	3.68	3.22	1.56	9.14	4.26	1.82	4870120	4873334	3215	+	7	2.18	AT1G68920	--	--
Solyc01g010430.2	SL2.40ch01	-16.7602	1.16064	1.94055e-17	4.72	9.05	47.06	11.25	7.39	139.51	5338904	5342294	3391	+	7	2.06	AT3G28630	--	--
Solyc01g010760.2	SL2.40ch01	-14.7898	1.18264	3.21078e-66	18.47	16.73	10.48	44.74	43.83	36.24	5821504	5825600	4097	+	6	1.46	AT3G01280	VDAC1	voltage dependent anion channel 1
Solyc01g010770.2	SL2.40ch01	-15.3412	1.14735	2.21259e-43	15.88	32.61	7.35	37.54	20.42	16.13	5825560	5828696	3137	-	7	2.23	AT5G62740	HIR4	hypersensitive induced reaction 4
Solyc01g010930.2	SL2.40ch01	-18.5596	1.58077	5.79405e-10	1.75	1.54	2.57	5.51	4.59	4.51	6454334	6464408	10075	-	3	0.3	AT1G14020	--	--
Solyc01g011470.1	SL2.40ch01	-35.6223	28.7875	0.000976562	0	0.22	0	1.57	1.77	7.4	9342757	9343038	282	-	1	3.55	AT1G70850	MLP34	MLP-like protein 34
Solyc01g012700.2	SL2.40ch01	-35.1983	29.6355	3.8147e-06	0	0	0	0.98	1.31	0.47	9873456	9877910	4455	+	2	0.45	AT4G36250	ALDH3F1	aldehyde dehydrogenase 3F1
Solyc01g013890.1	SL2.40ch01	-35.5536	28.925	0.000488281	0	0	0	0.59	0.95	0.42	10337246	10342369	5124	+	1	0.2	AT4G36250	ALDH3F1	aldehyde dehydrogenase 3F1
Solyc01g014520.1	SL2.40ch01	-34.9331	30.166	1.49012e-08	0	0	0	0.89	2.26	5.29	14027537	14028823	1287	+	2	1.55	AT5G60900	RLK1	receptor-like protein kinase 1
Solyc01g014530.2	SL2.40ch01	-34.506	31.0201	7.10543e-15	0	0	0.17	2.04	0.82	3.13	14029326	14030618	1293	-	1	0.77	AT5G60900	RLK1	receptor-like protein kinase 1
Solyc01g014560.2	SL2.40ch01	-33.7135	32.6051	1.79366e-43	0	0.19	1.92	4.74	0.74	9.49	14336604	14337940	1337	-	2	1.5	AT5G60900	RLK1	receptor-like protein kinase 1
Solyc01g014840.2	SL2.40ch01	-17.8298	1.97334	2.64384e-23	0.53	0.35	0.6	2.2	1.92	4.43	15577916	15583605	5690	-	5	0.88	AT5G17680	--	--
Solyc01g016370.1	SL2.40ch01	-21.4695	4.25679	1.49339e-09	0.04	0	0.3	0.77	0.31	1.2	19078060	19080220	2161	-	1	0.46	AT1G71400	RLP12	receptor like protein 12
Solyc01g016540.1	SL2.40ch01	-34.0137	32.0047	5.04871e-29	0	0	0	9.48	2.98	3.33	20445747	20446650	904	+	1	1.11	AT4G03420	--	--
Solyc01g017600.2	SL2.40ch01	-12.8503	1.11549	2.83462e-222	68.83	72.07	41.85	159.17	136.76	97.46	24335323	24337341	2019	-	4	1.98	AT1G55230	--	--
Solyc01g020130.2	SL2.40ch01	-20.0096	3.17662	9.69112e-14	0.4	0.36	0.48	3.95	2.45	7.32	27816762	27817840	1079	+	2	1.85	AT5G67230	IRX14-L	IRREGULAR XYLEM 14-LIKE
Solyc01g044340.2	SL2.40ch01	-15.0898	1.31896	3.92724e-67	30.24	23.56	22.03	80.45	49.81	44.76	38274572	38279671	5100	+	5	0.98	AT1G65430	ATARI8	ARABIDOPSIS ARIADNE 8
Solyc01g044370.1	SL2.40ch01	-20.5121	8.17146	1.28689e-85	0.06	0.7	0.25	18.02	12.25	9.65	38355048	38357065	2018	-	10	4.96	AT1G30910	--	--
Solyc01g056750.1	SL2.40ch01	-35.6223	28.7875	0.000976562	0	1.27	1.7	0.68	1.07	0.35	49364664	49366906	2243	+	2	0.89	AT3G43590	--	--
Solyc01g056850.2	SL2.40ch01	-15.1363	2.17314	5.26408e-174	5.61	6.51	7.2	26.97	8.36	4.86	49888486	49895035	6550	-	18	2.75	AT1G30820	--	--
Solyc01g057000.2	SL2.40ch01	-19.765	4.4958	2.69683e-32	0.3	0.16	0	7.36	5.98	1.69	50798585	50800986	2402	+	3	1.25	AT3G11930	--	--
Solyc01g057270.2	SL2.40ch01	-19.6754	3.20115	3.06329e-17	0.13	0.34	0.26	1.24	1.67	3.27	53184636	53195279	10644	+	1	0.09	AT5G09410	EICBP.B	ethylene induced calmodulin binding protein
Solyc01g057390.2	SL2.40ch01	-35.7833	28.4655	0.00390625	0	0	0	0.67	0.56	0.93	53724198	53725634	1437	-	1	0.7	--	--	--
Solyc01g057770.2	SL2.40ch01	-14.5806	1.74013	6.61403e-164	8.59	16.48	26.07	30.6	24.67	45.52	56576301	56580082	3782	+	16	4.23	AT3G62270	--	--
Solyc01g057910.2	SL2.40ch01	-18.2246	1.45877	1.72187e-10	1.51	1.36	1.35	4.36	0.83	3.06	57222003	57223704	1702	+	5	2.94	AT5G49620	MYB78	myb domain protein 78
Solyc01g057960.1	SL2.40ch01	-35.0215	29.9891	1.19209e-07	0	0	0.1	2.39	3.51	1.06	57534042	57535361	1320	+	2	1.52	AT1G52150	ICU4	INCURVATA 4
Solyc01g057980.2	SL2.40ch01	-19.8283	4.36927	3.34969e-29	0.9	1.43	3.31	19.95	12.77	36.88	57559343	57559846	504	-	2	3.97	--	--	--
Solyc01g058000.2	SL2.40ch01	-34.0294	31.9733	2.01948e-28	0	0.07	0.65	8.86	14.4	60.27	57575807	57576351	545	-	4	7.34	--	--	--
Solyc01g058360.1	SL2.40ch01	-35.0871	29.8578	4.76837e-07	0	0	0	0.86	0.76	0.58	59232114	59236773	4660	+	1	0.21	AT5G13750	ZIFL1	zinc induced facilitator-like 1
Solyc01g058380.1	SL2.40ch01	-35.2833	29.4655	1.52588e-05	0	0	0	1.05	0.72	1.12	59244046	59245658	1613	+	1	0.62	AT4G34450	--	--
Solyc01g058550.1	SL2.40ch01	-35.7833	28.4655	0.00390625	0	0	0	1.12	1.08	0.42	59846604	59846909	306	-	1	3.27	--	--	--
Solyc01g065490.2	SL2.40ch01	-14.2339	2.11132	1.35868e-305	20.57	15.99	7.74	94.86	67.99	52.44	64128442	64131779	3338	+	9	2.7	AT1G60690	--	--
Solyc01g065720.2	SL2.40ch01	-15.1209	1.00514	8.65223e-39	5.32	3.82	3.79	11.41	6.2	5.78	64704413	64723926	19514	-	9	0.46	AT3G16785	PLDZETA1
Solyc01g066450.2	SL2.40ch01	-19.3238	1.76355	7.24537e-08	0.68	0.68	0.37	2.43	1.63	0.8	66811956	66814675	2720	+	1	0.37	AT4G15960	--	--
Solyc01g066460.2	SL2.40ch01	-17.5788	1.65842	3.5286e-20	3.47	3.07	0.85	11.7	9.74	7.63	66815377	66816300	924	+	4	4.33	AT4G02340	--	--
Solyc01g066470.2	SL2.40ch01	-16.9659	2.76808	3.56897e-81	3.59	4.7	1.28	25.9	20.56	17.82	66872513	66873442	930	+	5	5.38	AT4G02340	--	--
Solyc01g066520.2	SL2.40ch01	-15.2658	3.01114	7.93968e-308	4.51	4.45	3.64	38.68	9.65	7.23	66918875	66925201	6327	-	13	2.05	AT3G06850	LTA1
Solyc01g066820.2	SL2.40ch01	-17.8552	3.57696	1.6407e-73	0.49	0.41	0.36	6.16	4.72	4.95	67387973	67396165	8193	+	14	1.71	AT3G16630	KINESIN-13A
Solyc01g066830.2	SL2.40ch01	-15.6491	1.48843	1.95953e-58	6.62	8.05	8.55	19.81	12.19	13.98	67397359	67410992	13634	-	9	0.66	AT4G15880	ESD4	EARLY IN SHORT DAYS 4
Solyc01g066940.2	SL2.40ch01	-16.1973	1.16085	2.63285e-25	7.15	7.22	7.88	17.08	10.64	21.18	67600856	67606237	5382	+	4	0.74	AT4G15780	VAMP724	vesicle-associated membrane protein 724
Solyc01g067040.1	SL2.40ch01	-33.9614	32.1094	3.9443e-31	0	0.02	0.02	2.11	0.69	2.71	67764866	67768420	3555	-	1	0.28	AT3G05430	--	--
Solyc01g067330.2	SL2.40ch01	-22.9132	3.36927	0.00634766	0.04	0	1.96	0.51	0.32	4.34	68195803	68198270	2468	+	2	0.81	AT4G15630	--	--
Solyc01g067360.2	SL2.40ch01	-16.7043	1.14327	1.57764e-17	5.34	4.74	3.72	12.61	20.88	13.16	68204221	68208658	4438	-	15	3.38	AT5G18650	--	--
Solyc01g067380.2	SL2.40ch01	-15.115	1.73641	1.7589e-113	9.38	11.04	7.73	33.32	22.01	11.56	68232701	68239132	6432	-	13	2.02	AT5G18630	--	--
Solyc01g067440.2	SL2.40ch01	-17.0388	1.14081	2.12266e-14	7.77	8.05	20.19	18.34	9.15	57.69	68507627	68508260	634	-	2	3.15	AT3G21460	--	--
Solyc01g067710.2	SL2.40ch01	-15.3819	1.10837	2.77216e-39	7.02	5.74	5.96	16.14	7.3	6.58	69042078	69046945	4868	+	19	3.9	AT3G05030	NHX2	sodium hydrogen exchanger 2
Solyc01g067930.2	SL2.40ch01	-13.5094	1.14353	2.0902e-148	63.06	85.66	160.5	148.66	117.03	334.76	69332148	69333547	1400	+	4	2.86	AT3G62720	XXT1	XYG XYLOSYLTRANSFERASE 1
Solyc01g068360.2	SL2.40ch01	-16.9475	1.39235	8.16109e-22	1.86	1.22	1.7	5.22	5.12	2.35	69962432	69966964	4533	+	13	2.87	AT3G03770	--	--
Solyc01g068380.2	SL2.40ch01	-16.7235	2.26588	4.02131e-64	2.06	2.06	6.84	10.58	2.01	3	69972924	69982844	9921	-	10	1.01	AT5G50400	PAP27	purple acid phosphatase 27
Solyc01g068490.2	SL2.40ch01	-16.3162	1.09399	1.11187e-20	3.17	1.97	4.51	7.24	4.62	3.94	70128040	70130798	2759	+	6	2.17	AT1G20780	SAUL1	senescence-associated E3 ubiquitin ligase 1
Solyc01g068590.2	SL2.40ch01	-18.563	1.42585	2.403e-08	8.15	17.07	24.56	23.27	22.91	20.91	70191073	70196271	5199	+	2	0.38	--	--	--
Solyc01g068630.2	SL2.40ch01	-19.4917	4.59754	5.90768e-42	0.26	0.44	0.16	6.72	5.92	9.84	70226606	70230041	3436	+	7	2.04	AT3G62040	--	--
Solyc01g073720.2	SL2.40ch01	-19.6268	2.32745	6.80259e-10	1.05	1.88	2.57	5.34	4.6	6.02	70326935	70327485	551	+	2	3.63	AT2G31945	--	--
Solyc01g073730.2	SL2.40ch01	-15.1539	1.06819	7.47692e-43	13.3	14	10.79	29.72	19.07	19.2	70346585	70351511	4927	-	3	0.61	AT2G31955	CNX2	cofactor of nitrate reductase and xanthine dehydrogenase 2
Solyc01g073750.2	SL2.40ch01	-12.8571	1.10309	2.36554e-216	16.36	12.69	15.91	37.52	31.44	29.86	70367164	70394906	27743	+	25	0.9	AT1G05570	GSL6	GLUCAN SYNTHASE-LIKE 6
Solyc01g079060.2	SL2.40ch01	-18.5138	1.9933	1.97018e-15	1.63	2.19	2.65	6.83	5.32	5.82	70642329	70647075	4747	+	2	0.42	AT3G62080	--	--
Solyc01g079180.2	SL2.40ch01	-16.7899	1.15837	4.45809e-17	3.88	2.41	0.51	9.25	19.4	5.78	70787714	70790317	2604	+	13	4.99	AT5G19730	--	--
Solyc01g079200.2	SL2.40ch01	-19.859	1.66401	5.77837e-05	0.52	2.25	64.92	1.72	7.05	27.88	70793716	70796826	3111	-	6	1.93	AT1G02400	GA2OX6	gibberellin 2-oxidase 6
Solyc01g079260.2	SL2.40ch01	-14.9303	1.53342	1.54887e-100	14.9	17.74	66.24	45.97	10.09	36.19	70866242	70868698	2457	+	10	4.07	AT2G47260	WRKY23	WRKY DNA-binding protein 23
Solyc01g079330.2	SL2.40ch01	-14.6185	1.13568	6.52088e-69	9.33	9.02	9.2	21.88	20.41	19.83	70909331	70918655	9325	-	8	0.86	AT2G47330	--	--
Solyc01g079360.2	SL2.40ch01	-14.8292	1.68181	2.50334e-129	15.6	9.28	18.53	53.36	35.78	32.51	70960474	70962139	1666	-	3	1.8	AT2G34830	WRKY35	WRKY DNA-binding protein 35
Solyc01g079390.2	SL2.40ch01	-14.4091	1.33828	1.46184e-109	9.58	8.54	5.42	25.87	17.26	16.43	70975487	70990999	15513	+	18	1.16	AT4G02020	SWN	SWINGER
Solyc01g079480.2	SL2.40ch01	-15.1214	1.17541	1.56929e-52	15.83	29.24	60.39	38.09	44.1	111.35	71029166	71030328	1163	-	6	5.16	AT3G62420	BZIP53	basic region/leucine zipper motif 53
Solyc01g079530.2	SL2.40ch01	-15.2115	3.52858	0	8.54	55.45	45.42	105.25	94.4	34.82	71102398	71104995	2598	-	10	3.85	AT1G02610	--	--
Solyc01g079600.2	SL2.40ch01	-15.0982	3.95214	0	2.7	13.09	60.3	44.49	19.8	102.9	71215157	71218914	3758	-	21	5.59	AT1G02660	--	--
Solyc01g079610.2	SL2.40ch01	-13.8575	1.13098	1.26126e-114	28.37	25.77	23.33	66.29	62.03	22.73	71223893	71229871	5979	-	11	1.84	AT3G62600	ERDJ3B
Solyc01g079780.2	SL2.40ch01	-16.5024	1.25569	6.40287e-24	7.57	8.93	3.29	19.3	18.1	16.37	71427071	71430466	3396	-	4	1.18	AT5G19250	--	--
Solyc01g079930.1	SL2.40ch01	-19.2902	3.69643	9.43481e-31	0.36	0.28	0.5	4.56	0	0.5	71599302	71601354	2053	-	2	0.97	AT1G03220	--	--
Solyc01g079940.2	SL2.40ch01	-16.2311	1.14471	3.63053e-24	5.45	11.44	12.24	12.84	2.35	2.3	71605615	71607811	2197	-	7	3.19	AT1G03220	--	--
Solyc01g079980.2	SL2.40ch01	-18.8845	1.08687	0.000124656	0.98	1.4	0.7	2.19	2.89	0.59	71631382	71632836	1455	-	2	1.37	AT1G03220	--	--
Solyc01g080010.2	SL2.40ch01	-15.8652	2.00942	6.72207e-91	5.37	2.75	40.96	22.99	8.63	22.15	71649995	71651531	1537	-	1	0.65	AT1G03220	--	--
Solyc01g080020.2	SL2.40ch01	-15.0059	1.66083	1.59709e-111	10.33	23.21	65.74	34.82	47.83	53.13	71657539	71659169	1631	-	5	3.07	AT1G03230	--	--
Solyc01g080030.1	SL2.40ch01	-18.0731	9.8797	0	0.14	0.23	0	145.49	2.88	0.32	71665332	71666652	1321	-	5	3.79	AT5G16990	--	--
Solyc01g080260.2	SL2.40ch01	-16.5323	2.29339	5.14002e-75	1.73	2.77	2.29	8.98	10.85	12.34	72003994	72006816	2823	+	8	2.83	AT5G18980	--	--
Solyc01g080480.2	SL2.40ch01	-17.7875	2.16491	1.60851e-28	1.19	1.15	1.03	5.69	1.24	0.28	72223108	72225205	2098	+	5	2.38	AT3G21530	--	--
Solyc01g080490.2	SL2.40ch01	-19.4616	1.77669	7.39153e-07	0.92	1.21	1.11	3.25	7.63	7.72	72232617	72233453	837	-	2	2.39	AT3G21550	DMP2	DUF679 domain membrane protein 2
Solyc01g080790.2	SL2.40ch01	-17.0053	3.32362	3.09012e-114	2.99	0.81	0.33	31.44	50.87	60.91	72576549	72577557	1009	-	1	0.99	AT2G15220	--	--
Solyc01g080890.2	SL2.40ch01	-15.6859	1.79042	2.16024e-81	16.25	15.36	20.46	59.8	21.24	80.72	72726646	72727265	620	+	6	9.68	--	--	--
Solyc01g080910.2	SL2.40ch01	-14.9688	2.02141	8.28431e-169	11.95	8.11	13.87	51.79	10.68	24.12	72759939	72761213	1275	+	4	3.14	AT1G31130	--	--
Solyc01g081060.2	SL2.40ch01	-11.9209	1.18901	0	123.09	262.64	140.15	299.54	210.28	308.19	72898947	72902179	3233	+	7	2.17	AT1G32170	XTR4	xyloglucan endotransglycosylase 4
Solyc01g081140.1	SL2.40ch01	-34.4614	31.1094	8.88178e-16	0	0	0.02	1.26	1.43	1.49	72970392	72972339	1948	+	1	0.51	AT5G17580	--	--
Solyc01g081270.2	SL2.40ch01	-17.1073	1.19144	1.33021e-14	3.93	5.88	1.31	9.53	4.48	5.46	73027037	73028378	1342	+	4	2.98	AT2G29420	GSTU7	glutathione S-transferase tau 7
Solyc01g081540.2	SL2.40ch01	-13.9507	1.48665	1.01157e-184	7.39	7.32	11.33	22.1	14.43	14.2	73239713	73251780	12068	-	24	1.99	AT2G31900	XIF	myosin-like protein XIF
Solyc01g081620.2	SL2.40ch01	-18.774	2.13794	5.51864e-15	0.57	0.92	0.87	2.61	2.16	0.99	73325183	73327400	2218	+	3	1.35	AT2G44260	--	--
Solyc01g086640.2	SL2.40ch01	-17.2926	2.43561	2.61815e-50	1.22	2.67	2.26	7.05	3.94	11.95	73378678	73382504	3827	+	2	0.52	AT2G44500	--	--
Solyc01g087020.2	SL2.40ch01	-19.0459	1.2902	1.55027e-05	1.93	2.76	3.69	4.94	4.48	4.37	73702806	73703427	622	+	3	4.82	--	--	--
Solyc01g087280.1	SL2.40ch01	-20.467	1.92181	0.000170155	0.28	0.07	0.4	1.11	0.38	0.1	73976402	73980711	4310	+	1	0.23	AT3G07970	QRT2	QUARTET 2
Solyc01g087360.1	SL2.40ch01	-20.4968	5.03223	5.10551e-25	0.26	0.23	0	7.5	5.3	8.76	74071758	74073031	1274	-	3	2.35	AT3G52100	--	--
Solyc01g087410.2	SL2.40ch01	-19.7171	1.11773	0.0051524	0.54	0.83	0.44	1.19	1.04	0.81	74119050	74130207	11158	-	1	0.09	AT3G08020	--	--
Solyc01g087450.2	SL2.40ch01	-18.3181	1.51246	1.36854e-10	0.61	0.68	1.18	1.87	2.25	3.63	74178496	74185824	7329	+	5	0.68	AT5G21080	--	--
Solyc01g087590.2	SL2.40ch01	-16.8192	1.04262	6.92918e-14	3.21	3.8	57.08	7.07	10.81	94.9	74304516	74310120	5605	+	18	3.21	AT5G13700	PAO1	polyamine oxidase 1
Solyc01g087710.2	SL2.40ch01	-16.0534	1.089	1.83248e-24	11.02	5.28	4.09	24.95	13	7.85	74383079	74384666	1588	+	7	4.41	AT5G13720	--	--
Solyc01g087820.2	SL2.40ch01	-15.9081	1.02976	2.48186e-24	4.3	4.26	0.95	9.36	7.67	5.62	74463598	74466208	2611	+	8	3.06	AT5G67090	--	--
Solyc01g087850.2	SL2.40ch01	-15.224	1.48178	6.26242e-77	4.96	4.01	3.06	14.76	4.5	3.79	74480717	74483824	3108	+	10	3.22	AT5G67090	--	--
Solyc01g087970.2	SL2.40ch01	-14.2961	1.03748	6.03032e-72	18.56	18.72	13.88	40.67	34.74	26.01	74571808	74577944	6137	-	12	1.96	AT3G63470	scpl40	serine carboxypeptidase-like 40
Solyc01g087980.2	SL2.40ch01	-15.9629	1.91089	1.25801e-76	6.72	25.84	35.14	26.92	33.49	77	74589488	74590737	1250	+	2	1.6	--	--	--
Solyc01g088090.2	SL2.40ch01	-13.1544	2.81191	0	21.25	23.11	19.66	159.14	17.92	124.39	74688575	74691916	3342	-	17	5.09	AT5G13800	PPH	pheophytinase
Solyc01g088160.2	SL2.40ch01	-17.3724	2.11104	4.39574e-36	1.47	1.95	7.46	6.75	4.77	7.08	74771691	74773978	2288	-	6	2.62	AT3G63440	CKX6	cytokinin oxidase/dehydrogenase 6
Solyc01g088300.2	SL2.40ch01	-18.2958	3.31637	4.91052e-47	0.98	1.16	0.86	10.43	15.54	12.8	74841682	74842784	1103	-	2	1.81	AT5G39150	--	--
Solyc01g088760.2	SL2.40ch01	-15.3586	1.36927	4.41866e-60	8.53	8.52	6.8	23.51	18.42	4.58	75279011	75281183	2173	+	7	3.22	AT5G24910	ELA1	EUI-like p450 A1
Solyc01g090120.2	SL2.40ch01	-19.5083	1.26034	0.000642807	1.02	0.81	1.27	2.6	1.46	1.96	75523181	75524585	1405	-	2	1.42	AT3G60280	UCC3	uclacyanin 3
Solyc01g090180.2	SL2.40ch01	-16.5452	1.26973	8.35852e-24	6.02	2.84	1.77	15.51	11.21	8.95	75570063	75571164	1102	-	7	6.35	AT4G15093	LigB
Solyc01g090230.2	SL2.40ch01	-14.582	1.00828	3.93347e-56	12.41	13.56	9.68	26.63	16.37	11.45	75636426	75660453	24028	-	16	0.67	AT1G02120	VAD1	VASCULAR ASSOCIATED DEATH1
Solyc01g090250.2	SL2.40ch01	-18.7983	1.10319	6.29189e-05	1.13	1.76	1.57	2.59	1.65	1.23	75678137	75682660	4524	+	2	0.44	AT3G08800	SIEL	SHORT-ROOT interacting embryonic lethal
Solyc01g090550.2	SL2.40ch01	-15.9157	1.31959	7.84315e-39	6.67	9.84	5.9	17.76	12.81	8.72	75967817	75971749	3933	+	11	2.8	AT5G22060	J2	DNAJ homologue 2
Solyc01g090560.2	SL2.40ch01	-16.883	1.66454	6.7333e-32	3.79	1.76	5.37	12.77	2.88	14.86	75989194	75990408	1215	+	4	3.29	AT2G44940	--	--
Solyc01g090710.2	SL2.40ch01	-18.3404	2.51495	9.89641e-27	0.95	0.89	0.36	5.64	6.22	2.33	76110717	76113403	2687	+	5	1.86	AT5G43330	c-NAD-MDH2	cytosolic-NAD-dependent malate dehydrogenase 2
Solyc01g090740.2	SL2.40ch01	-15.3553	1.80552	9.01599e-104	21.55	16.66	34.48	80.31	36.83	39.31	76141602	76142995	1394	-	5	3.59	AT1G02070	--	--
Solyc01g090920.2	SL2.40ch01	-16.9101	1.53787	7.35943e-27	4.54	4.66	2.75	13.99	13.85	8.63	76382960	76386709	3750	-	8	2.13	AT1G73440	--	--
Solyc01g091050.2	SL2.40ch01	-14.712	1.8344	1.53397e-166	10.06	9.33	3.02	38.3	46.2	49.79	76528228	76531144	2917	-	11	3.77	AT2G45220	--	--
Solyc01g091160.2	SL2.40ch01	-16.1583	1.17573	1.59306e-26	5.87	4.91	4.86	14.13	1.74	4.67	76612669	76617028	4360	+	6	1.38	AT4G08900	ARGAH1	arginine amidohydrolase 1
Solyc01g091170.2	SL2.40ch01	-13.6154	5.13766	0	9.43	5.87	12.08	353.57	86.95	14.9	76623898	76626116	2219	+	21	9.46	AT4G08900	ARGAH1	arginine amidohydrolase 1
Solyc01g091350.2	SL2.40ch01	-15.8444	1.44018	5.60839e-48	3.97	4.1	4.56	11.47	8.53	7.64	76753032	76759212	6181	-	17	2.75	AT1G48050	KU80
Solyc01g091440.2	SL2.40ch01	-20.7817	1.6323	0.00455138	1.06	0.93	0.84	3.12	1.72	2.21	76818586	76819785	1200	-	1	0.83	AT1G48050	KU80
Solyc01g091460.2	SL2.40ch01	-14.5795	1.20525	2.82628e-79	4.5	2.84	4.91	11.08	7.56	11.55	76828686	76841837	13152	+	19	1.44	AT3G60860	--	--
Solyc01g091490.2	SL2.40ch01	-17.7671	2.09887	7.11876e-28	3.57	9.6	7.45	16.33	10.55	14.87	76880854	76882051	1198	-	6	5.01	--	--	--
Solyc01g091600.2	SL2.40ch01	-14.4195	1.40529	5.77132e-120	20.43	18.62	13.28	57.77	25.9	26.97	76945255	76949653	4399	-	5	1.14	AT1G12760	--	--
Solyc01g091690.2	SL2.40ch01	-16.5371	1.58791	1.19625e-36	2.39	2.56	3.4	7.67	1.62	2.88	77031346	77036001	4656	-	12	2.58	AT4G00750	--	--
Solyc01g091830.2	SL2.40ch01	-17.8203	2.15426	1.13425e-27	1.4	1.63	17.57	6.68	3.55	7.99	77142469	77144729	2261	+	5	2.21	AT4G00770	TRM9	TON1 Recruiting Motif 9
Solyc01g091840.2	SL2.40ch01	-18.3278	1.62133	6.72846e-12	1.35	0.98	1.89	4.39	0.98	1.74	77152790	77155787	2998	+	5	1.67	AT1G12600	--	--
Solyc01g091910.2	SL2.40ch01	-16.1961	1.17607	6.01124e-26	2.91	2.19	7.95	7.01	4.28	7.53	77200212	77210933	10722	-	10	0.93	AT2G42010	PLDBETA1	phospholipase D beta 1
Solyc01g091930.2	SL2.40ch01	-19.3203	1.15426	0.000378343	0.47	0.66	0.58	1.07	1.6	1.25	77226189	77231536	5348	-	2	0.37	AT4G00230	XSP1	xylem serine peptidase 1
Solyc01g093960.2	SL2.40ch01	-17.9474	2.80504	1.98605e-42	1.53	1.5	0.54	11.18	9.77	8.39	77295932	77301086	5155	-	6	1.16	AT2G45650	RSB1	REDUCED SHOOT BRANCHING 1
Solyc01g093970.2	SL2.40ch01	-15.6502	1.00114	3.42582e-27	6.45	5.35	3.29	13.77	10.8	6.89	77312543	77315441	2899	+	3	1.03	AT3G61130	LGT1
Solyc01g094040.2	SL2.40ch01	-15.5452	1.26973	9.68546e-46	12.69	18.63	25.31	32.59	16.83	22	77372507	77374920	2414	-	5	2.07	AT1G08500	ENODL18	early nodulin-like protein 18
Solyc01g094130.2	SL2.40ch01	-21.3283	6.53919	3.75624e-26	0.03	0.05	0.05	2.24	2.5	2.89	77451518	77454083	2566	-	2	0.78	AT2G45510	CYP704A2	cytochrome P450, family 704, subfamily A, polypeptide 2
Solyc01g094140.2	SL2.40ch01	-18.5634	5.15015	2.19633e-99	0.23	0.14	0.11	8.91	8.8	7.53	77454896	77457532	2637	-	17	6.45	AT2G45510	CYP704A2	cytochrome P450, family 704, subfamily A, polypeptide 2
Solyc01g094220.2	SL2.40ch01	-15.7634	1.15409	6.98375e-33	10.65	15.77	3.73	25.27	30.96	19.68	77540207	77542985	2779	+	7	2.52	AT3G61220	SDR1	short-chain dehydrogenase/reductase 1
Solyc01g094240.2	SL2.40ch01	-19.6321	1.14688	0.00306532	0.77	0.31	2.89	1.81	2.63	6.19	77551469	77553574	2106	+	1	0.47	AT3G61220	SDR1	short-chain dehydrogenase/reductase 1
Solyc01g094250.2	SL2.40ch01	-18.9836	6.05857	5.02873e-109	0.19	0.26	8.82	11.59	2.68	64.25	77556340	77558144	1805	+	3	1.66	AT3G61220	SDR1	short-chain dehydrogenase/reductase 1
Solyc01g094260.2	SL2.40ch01	-21.7817	5.6323	9.05942e-14	0.03	0.23	0.2	1.76	1.09	0.86	77565592	77569466	3875	+	6	1.55	AT3G61220	SDR1	short-chain dehydrogenase/reductase 1
Solyc01g094330.2	SL2.40ch01	-15.9799	2.7024	4.17144e-151	2.67	1.6	2.41	18.45	5.29	5.12	77606607	77612796	6190	-	13	2.1	AT1G01770	--	--
Solyc01g094410.2	SL2.40ch01	-14.2616	1.11632	9.05733e-85	9.84	13.57	8.26	22.75	26	21.44	77672093	77675555	3463	+	9	2.6	AT4G11610	--	--
Solyc01g094810.2	SL2.40ch01	-15.4078	1.38039	3.53237e-59	15.58	23.85	3.26	43.28	34.89	10.02	77982018	77985335	3318	-	5	1.51	AT1G63800	UBC5	ubiquitin-conjugating enzyme 5
Solyc01g094920.2	SL2.40ch01	-13.6436	1.24215	2.01586e-159	28.51	31.08	24.92	71.96	64.5	41.95	78086434	78088188	1755	-	4	2.28	AT4G00300	--	--
Solyc01g094970.2	SL2.40ch01	-17.3578	6.30528	0	0.41	0.8	0.85	32.88	8.34	5.2	78123879	78127519	3641	-	9	2.47	AT3G61490	--	--
Solyc01g095080.2	SL2.40ch01	-18.6737	7.84824	3.03132e-267	0.08	0.1	5.36	20.45	0.53	1.18	78214067	78216996	2930	-	7	2.39	AT1G01480	AT-ACC2
Solyc01g095370.2	SL2.40ch01	-16.5184	1.39156	6.92975e-29	4.57	3.59	3.38	12.76	13.5	11.08	78411389	78412809	1421	+	4	2.81	AT3G61590	HWS	HAWAIIAN SKIRT
Solyc01g095390.2	SL2.40ch01	-16.6297	1.22117	1.08656e-20	2.95	5.77	8.95	7.31	9.51	7.43	78423741	78426862	3122	+	4	1.28	AT5G41620	--	--
Solyc01g095410.2	SL2.40ch01	-11.9975	1.89414	0	131.19	126.98	148.99	520.41	369.12	489.11	78435197	78437089	1893	+	7	3.7	AT2G04520	--	--
Solyc01g095450.2	SL2.40ch01	-18.878	1.82495	1.17845e-10	0.83	0.8	0.84	3.08	2.3	1.41	78449856	78452248	2393	-	5	2.09	AT4G01130	--	--
Solyc01g095490.2	SL2.40ch01	-17.7478	1.02037	9.63898e-08	3.92	3.79	5.54	8.4	6.79	9.6	78493186	78497889	4704	+	5	1.06	AT1G64230	UBC28	ubiquitin-conjugating enzyme 28
Solyc01g095930.2	SL2.40ch01	-18.8373	4.35112	1.51252e-57	0.52	0.06	0.38	10.58	1.62	1.39	78828460	78831002	2543	+	3	1.18	AT5G53390	FOP1	FOLDED PETAL 1
Solyc01g095960.2	SL2.40ch01	-18.698	7.15587	5.48072e-204	0.15	0.04	0.21	18.76	1.14	1.01	78836094	78838707	2614	+	11	4.21	AT5G53390	FOP1	FOLDED PETAL 1
Solyc01g095970.2	SL2.40ch01	-14.966	1.11008	4.25719e-52	9.15	5.18	8.25	21.09	10.27	11.41	78843007	78851652	8646	-	7	0.81	AT5G42080	RSW9	RADIAL SWELLING 9
Solyc01g096050.2	SL2.40ch01	-13.7294	1.70612	1.22887e-282	17.63	16.8	48.52	61.38	18.49	26.57	78903296	78905572	2277	-	7	3.07	AT1G01260	--	--
Solyc01g096320.2	SL2.40ch01	-15.3981	3.32116	0	6.09	6.54	34.37	64.65	15.02	7.31	79151283	79152562	1280	-	4	3.12	AT2G46680	HB-7	homeobox 7
Solyc01g096400.2	SL2.40ch01	-16.8921	3.41148	4.90684e-130	1.71	0.49	5.96	19.2	7.45	4.48	79261734	79268461	6728	+	10	1.49	--	--	--
Solyc01g096670.2	SL2.40ch01	-14.0574	1.20184	6.341e-113	21.3	12.1	30.51	52.32	37.49	37.41	79462238	79465262	3025	+	7	2.31	AT2G40890	CYP98A3	cytochrome P450, family 98, subfamily A, polypeptide 3
Solyc01g096720.2	SL2.40ch01	-21.4315	3.16282	8.43033e-06	0.08	0.16	0.74	0.73	0.64	3.25	79495747	79499387	3641	-	1	0.27	AT5G13750	ZIFL1	zinc induced facilitator-like 1
Solyc01g096730.2	SL2.40ch01	-16.6823	1.11605	5.44438e-17	3.58	2.67	5.25	8.27	5.98	2.8	79501572	79508162	6591	-	9	1.37	AT5G13750	ZIFL1	zinc induced facilitator-like 1
Solyc01g096880.2	SL2.40ch01	-14.3198	1.07991	2.48919e-76	16.3	14.29	2.77	36.78	33.44	8.03	79634561	79638218	3658	-	11	3.01	AT2G26690	--	--
Solyc01g096930.2	SL2.40ch01	-16.7983	1.21946	1.14388e-18	1.51	1.73	2.38	3.74	2.69	4.12	79693945	79699772	5828	+	8	1.37	AT5G04930	ALA1	aminophospholipid ATPase 1
Solyc01g097040.2	SL2.40ch01	-15.4219	1.44944	1.76043e-64	4.38	6.1	9.58	12.75	8.23	9.22	79776168	79780478	4311	+	10	2.32	AT1G08800	--	--
Solyc01g097470.2	SL2.40ch01	-21.4132	2.36927	0.000910521	0.17	0.2	0.58	0.96	1.44	1.57	80076944	80078611	1668	-	1	0.6	AT4G14746	--	--
Solyc01g097510.2	SL2.40ch01	-14.5044	2.55943	0	13.9	9.58	13.19	87.28	16.23	21.08	80096980	80100082	3103	-	7	2.26	AT2G38760	ANNAT3	annexin 3
Solyc01g097520.2	SL2.40ch01	-11.6432	3.75045	0	73.36	25.05	133.32	1053.44	121.44	225.97	80105571	80107823	2253	+	8	3.55	AT2G38750	ANNAT4	annexin 4
Solyc01g097830.2	SL2.40ch01	-16.9101	1.24335	4.11178e-18	4.1	4.31	1.83	10.38	2.39	1.43	80289524	80290790	1267	-	3	2.37	AT5G28150	--	--
Solyc01g097980.2	SL2.40ch01	-14.945	1.27768	1.74075e-69	5.81	3.94	4.41	15.02	8.83	12.03	80387053	80397552	10500	+	14	1.33	AT1G08720	EDR1	ENHANCED DISEASE RESISTANCE 1
Solyc01g098110.2	SL2.40ch01	-16.0098	1.18741	1.51188e-29	4.36	3.6	3.5	10.58	14.21	15.38	80465152	80480438	15287	+	6	0.39	AT1G54570	PES1	phytyl ester synthase 1
Solyc01g098120.2	SL2.40ch01	-15.1196	1.24057	2.26678e-58	14.13	9.56	12.47	35.63	17.92	21.2	80481254	80482597	1344	+	10	7.44	--	--	--
Solyc01g098130.2	SL2.40ch01	-15.049	2.1462	2.22432e-180	21.28	12.09	12.04	100.37	46.19	62.24	80482908	80483557	650	-	3	4.62	--	--	--
Solyc01g098200.2	SL2.40ch01	-15.6909	1.67111	9.88846e-71	6.76	7.53	4.94	22.96	19.99	25.02	80548656	80555399	6744	-	17	2.52	AT1G08820	VAP27-2	vamp/synaptobrevin-associated protein 27-2
Solyc01g098240.1	SL2.40ch01	-17.2697	6.84262	0	0.13	0.04	0.28	15.55	9.66	5.95	80581581	80588427	6847	+	9	1.31	AT5G48385	--	--
Solyc01g098400.2	SL2.40ch01	-16.5785	2.08408	8.29346e-60	5.49	2.86	1.47	24.83	4.48	2.76	80683099	80684846	1748	-	3	1.72	AT3G21510	AHP1	histidine-containing phosphotransmitter 1
Solyc01g098910.2	SL2.40ch01	-15.6934	2.52113	1.09295e-159	5.56	6.24	33.15	34.08	11.63	28.65	81036549	81040755	4207	-	6	1.43	AT3G05290	PNC1	peroxisomal adenine nucleotide carrier 1
Solyc01g098950.1	SL2.40ch01	-18.4473	7.13126	2.18303e-239	0.29	0.47	0.49	41.63	55.14	42.05	81073421	81075107	1687	+	2	1.19	AT3G04120	GAPC1	glyceraldehyde-3-phosphate dehydrogenase C subunit 1
Solyc01g099040.2	SL2.40ch01	-18.6976	9.80056	0	0.05	0.08	0.03	45.57	0.17	0.05	81141459	81143521	2063	-	11	5.33	AT5G03980	--	--
Solyc01g099060.1	SL2.40ch01	-18.6059	9.98398	0	0.07	0.03	0.11	73.33	1.97	0.64	81157697	81159173	1477	-	5	3.39	AT1G28590	--	--
Solyc01g099100.2	SL2.40ch01	-13.9052	2.17445	0	11.55	12.25	8.96	55.6	26.77	38.73	81175913	81191684	15772	+	19	1.2	AT5G27600	LACS7	long-chain acyl-CoA synthetase 7
Solyc01g099150.2	SL2.40ch01	-18.0691	1.4948	5.52074e-12	0.78	0.51	0.61	2.33	0.98	4.74	81224470	81230198	5729	+	6	1.05	AT1G55020	LOX1	lipoxygenase 1
Solyc01g099160.2	SL2.40ch01	-14.9122	4.09809	0	2.9	2.51	5.27	52.78	24.31	116.21	81236488	81243938	7451	+	20	2.68	AT1G55020	LOX1	lipoxygenase 1
Solyc01g099290.2	SL2.40ch01	-18.0953	1.66032	3.01768e-14	1.38	0.57	1.29	4.58	2.84	4.08	81330375	81336214	5840	-	3	0.51	AT4G02570	CUL1	cullin 1
Solyc01g099330.2	SL2.40ch01	-16.3304	1.45655	2.44151e-35	3.28	2.52	3.3	9.58	3.59	3.12	81375622	81379067	3446	+	1	0.29	AT3G05390	--	--
Solyc01g099460.1	SL2.40ch01	-18.2353	1.32418	7.96784e-09	0.8	0.71	1.02	2.11	1.94	1.29	81463393	81472730	9338	+	9	0.96	AT5G27680	RECQSIM	RECQ helicase SIM
Solyc01g099500.1	SL2.40ch01	-19.7845	1.81288	6.45907e-06	0.78	0.54	0.71	2.91	2.13	4.4	81489394	81494186	4793	+	3	0.63	AT5G27680	RECQSIM	RECQ helicase SIM
Solyc01g099560.2	SL2.40ch01	-17.0007	1.3094	7.04358e-19	4.92	6.49	2.18	12.96	24.92	32.23	81523993	81525045	1053	-	4	3.8	AT3G61220	SDR1	short-chain dehydrogenase/reductase 1
Solyc01g099750.2	SL2.40ch01	-16.4092	2.44569	1.97794e-92	2.85	3.11	2.74	16.59	5.57	6.74	81661020	81665918	4899	+	14	2.86	AT5G27730	--	--
Solyc01g099780.2	SL2.40ch01	-12.973	3.89429	0	37.18	44.42	57.79	590.09	593.79	627.23	81681050	81683267	2218	+	3	1.35	AT3G05540	--	--
Solyc01g099860.2	SL2.40ch01	-14.5729	1.05431	1.14553e-61	19.14	23.94	35.58	42.43	27.07	47.77	81754501	81757239	2739	-	8	2.92	AT3G05580	TOPP9	type one protein phosphatase 9
Solyc01g099880.2	SL2.40ch01	-17.9084	1.51748	1.53527e-13	2.04	2.44	1.63	6.14	2.6	2.62	81771099	81774005	2907	-	5	1.72	AT4G15920	SWEET17
Solyc01g099980.2	SL2.40ch01	-17.9114	1.60764	5.22407e-15	1.03	0.96	1.79	3.34	2.72	1.96	81827984	81833604	5621	-	4	0.71	AT1G56230	--	--
Solyc01g100270.2	SL2.40ch01	-16.48	1.00628	3.9587e-16	3.64	2.92	2.55	7.77	4.58	3.42	82098989	82112133	13145	+	10	0.76	AT1G56310	--	--
Solyc01g100450.1	SL2.40ch01	-17.2609	1.32911	2.86797e-16	2.19	3.3	4.62	5.85	5.08	14.66	82236040	82237857	1818	+	6	3.3	AT1G09820	--	--
Solyc01g100460.2	SL2.40ch01	-16.365	2.74969	2.94519e-120	3.55	3.31	6.22	25.39	3.38	7.98	82243649	82244921	1273	+	2	1.57	AT3G62420	BZIP53	basic region/leucine zipper motif 53
Solyc01g100740.2	SL2.40ch01	-18.3894	1.18752	8.92426e-07	1.06	0.78	1.28	2.55	2.02	2.82	82456990	82467668	10679	+	5	0.47	AT1G09300	--	--
Solyc01g100810.2	SL2.40ch01	-13.7812	1.34407	6.70449e-170	17.49	18.87	16.07	47.39	37.51	25.37	82498414	82504152	5739	-	16	2.79	AT1G56560	A/N-InvA	alkaline/neutral invertase A
Solyc01g100960.2	SL2.40ch01	-19.5199	1.10874	0.00294276	0.56	0.7	0.21	1.28	0.82	0.66	82597821	82604294	6474	-	2	0.31	AT1G09420	G6PD4	glucose-6-phosphate dehydrogenase 4
Solyc01g101170.2	SL2.40ch01	-33.3239	33.3844	3.53737e-74	0	0.02	0	5.82	0.03	0.15	82768763	82771174	2412	-	1	0.41	AT5G23960	TPS21	terpene synthase 21
Solyc01g102730.2	SL2.40ch01	-17.4842	2.01028	1.23074e-30	2.3	2.13	1.5	9.86	6.54	2.29	83218112	83223218	5107	-	3	0.59	AT2G02400	--	--
Solyc01g102840.2	SL2.40ch01	-16.1814	1.32312	1.14052e-32	3.44	23.05	29.65	9.19	24.46	31.56	83291991	83297153	5163	+	12	2.32	AT5G36930	--	--
Solyc01g102850.1	SL2.40ch01	-16.6289	1.78431	1.06761e-42	1.41	1.84	0.44	5.18	5.56	2.89	83299072	83303254	4183	+	10	2.39	AT5G36930	--	--
Solyc01g102880.1	SL2.40ch01	-16.5728	1.7915	1.36902e-44	0.98	0.83	2.52	3.62	2.63	3.24	83313053	83324485	11433	-	11	0.96	AT5G36930	--	--
Solyc01g102930.1	SL2.40ch01	-34.7611	30.5099	1.16415e-10	0	0	0	1.33	1.5	1.17	83341917	83343353	1437	+	1	0.7	AT5G36930	--	--
Solyc01g102960.2	SL2.40ch01	-18.4906	3.42981	2.70406e-44	0.95	0.99	1.02	10.65	41.48	21.2	83371681	83372560	880	+	2	2.27	AT4G10250	ATHSP22.0
Solyc01g103030.2	SL2.40ch01	-16.4283	2.01933	1.42886e-62	2.57	1.44	4.44	11.08	2.37	3.75	83457925	83462557	4633	-	5	1.08	AT1G59740	--	--
Solyc01g103060.2	SL2.40ch01	-19.653	1.71477	8.14003e-06	0.96	1.21	1.11	3.36	0.89	1.04	83504324	83505106	783	+	1	1.28	AT5G13900	--	--
Solyc01g103170.2	SL2.40ch01	-14.4458	2.22638	7.67027e-294	11.32	11.26	18.49	56.55	17.75	124.31	83589714	83597304	7591	-	17	2.24	AT4G18530	--	--
Solyc01g103230.2	SL2.40ch01	-15.4941	1.1604	4.69046e-40	4.67	4.62	3.85	11.12	11.09	9.05	83638757	83653587	14831	+	11	0.74	AT5G49900	--	--
Solyc01g103320.2	SL2.40ch01	-16.8147	1.54391	1.0843e-28	114.15	134.08	86.75	353.92	232.26	233.71	83685275	83728570	43296	+	11	0.25	AT5G08430	--	--
Solyc01g103340.2	SL2.40ch01	-16.9801	1.83474	4.04021e-36	2.78	3.92	2.42	10.53	6.84	7.53	83728516	83733759	5244	+	7	1.33	AT5G08430	--	--
Solyc01g103410.2	SL2.40ch01	-12.3814	1.05998	3.16887e-277	90.06	168.84	115.73	200.42	133.32	180.1	83770913	83781702	10790	-	16	1.48	AT1G09660	--	--
Solyc01g103470.2	SL2.40ch01	-18.4519	3.24488	1.04527e-40	0.86	1.3	4.2	8.68	4.22	4.68	83830816	83831855	1040	-	1	0.96	--	--	--
Solyc01g103490.2	SL2.40ch01	-13.4295	1.08159	1.89779e-140	26.24	12.91	15.65	59.28	25.68	28.92	83848324	83854531	6208	+	15	2.42	AT4G24290	--	--
Solyc01g103590.2	SL2.40ch01	-16.6424	2.24512	2.29329e-66	4.19	1.87	6.54	21.16	10.4	12.57	83929051	83930276	1226	+	4	3.26	AT1G80160	GLYI7	glyoxylase I 7
Solyc01g103630.2	SL2.40ch01	-34.506	31.0201	7.10543e-15	0	0	5.25	3.09	0.95	19.57	83948409	83949261	853	-	3	3.52	AT1G80160	GLYI7	glyoxylase I 7
Solyc01g103850.2	SL2.40ch01	-15.871	1.08405	2.2172e-27	8.79	9.65	4.24	19.87	19.05	14.26	84125747	84132192	6446	+	7	1.09	AT4G06599	--	--
Solyc01g103880.2	SL2.40ch01	-35.8796	28.2729	0.0078125	0	0.79	0.11	0.87	1.59	0.41	84147463	84147833	371	-	1	2.7	AT4G06598	--	--
Solyc01g104040.2	SL2.40ch01	-13.8914	1.12863	1.9929e-111	8.01	4.78	4.61	18.69	11.7	11.77	84263681	84287075	23395	-	30	1.28	AT1G71220	UGGT	UDP-GLUCOSE:GLYCOPROTEIN GLUCOSYLTRANSFERASE
Solyc01g104100.2	SL2.40ch01	-18.644	2.50677	5.47177e-22	0.75	0.86	0.55	4.48	5.82	1.55	84321998	84323929	1932	-	7	3.62	AT2G28680	--	--
Solyc01g104300.2	SL2.40ch01	-14.4647	2.21049	4.23472e-286	7.1	6.6	5.03	35.03	11.68	10.03	84469599	84483989	14391	-	15	1.04	AT1G71240	--	--
Solyc01g104320.2	SL2.40ch01	-16.0211	2.31774	4.59002e-108	5.35	2.58	7.25	28.5	33.91	32.28	84492007	84495850	3844	-	9	2.34	AT3G26070	--	--
Solyc01g104720.2	SL2.40ch01	-15.1142	1.53889	1.81888e-89	34.56	29.66	21.03	107.08	54.18	51.31	84878952	84879874	923	-	5	5.42	AT1G25275	--	--
Solyc01g104770.2	SL2.40ch01	-14.2264	1.97982	1.99242e-270	16.21	9.62	26.28	68.18	13.55	25.38	84897783	84900619	2837	-	5	1.76	AT3G12110	ACT11	actin-11
Solyc01g105070.2	SL2.40ch01	-16.1114	2.88406	8.41188e-158	3.7	2.57	4.49	29.06	6.66	22.97	85115112	85116901	1790	+	6	3.35	AT5G64120	--	--
Solyc01g105230.2	SL2.40ch01	-14.2488	1.24912	8.50785e-107	9.55	7.6	6.8	24.22	14.8	11.59	85225555	85236376	10822	+	13	1.2	AT5G64220	--	--
Solyc01g105280.2	SL2.40ch01	-13.8827	1.23166	3.50284e-133	32.07	26.28	86.03	80.4	57.44	118.91	85268417	85273043	4627	+	9	1.95	AT1G34750	--	--
Solyc01g105310.2	SL2.40ch01	-17.6067	1.76537	2.8736e-22	1.99	1.77	1.2	7.16	8.99	11.86	85282545	85284363	1819	-	5	2.75	AT1G02170	MCP1b	metacaspase 1b
Solyc01g105320.2	SL2.40ch01	-18.8049	2.2983	8.92007e-17	0.71	0.7	0.32	3.74	3.89	1.54	85287657	85289770	2114	-	1	0.47	AT1G02170	MCP1b	metacaspase 1b
Solyc01g105350.1	SL2.40ch01	-17.5621	1.89652	3.75459e-26	1.81	3.79	8.87	7.14	11.44	15.56	85309480	85311558	2079	+	6	2.89	AT1G22340	UGT85A7	UDP-glucosyl transferase 85A7
Solyc01g105370.2	SL2.40ch01	-14.0118	1.74024	2.42153e-242	23.03	23.6	72.8	82.12	37.97	112.63	85318617	85322249	3633	-	8	2.2	AT5G64250	--	--
Solyc01g105410.2	SL2.40ch01	-12.3993	3.6233	0	41.95	35.22	78.45	551.55	116	309.43	85348461	85349698	1238	+	4	3.23	AT5G64260	EXL2	EXORDIUM like 2
Solyc01g105450.2	SL2.40ch01	-13.8895	2.15075	0	14.14	8.43	32.68	66.96	12.35	19.64	85376669	85380983	4315	-	23	5.33	AT1G17840	WBC11	white-brown complex homolog protein 11
Solyc01g105500.2	SL2.40ch01	-19.9968	4.03223	5.65719e-22	0.12	0.19	0.28	2.14	1.04	0.54	85412653	85415396	2744	+	1	0.36	AT4G33840	--	--
Solyc01g105580.1	SL2.40ch01	-21.1148	6.9662	1.17549e-35	0.03	0	0	3.93	6.17	5.3	85473632	85474954	1323	-	5	3.78	AT3G26040	--	--
Solyc01g105600.2	SL2.40ch01	-16.5955	1.2897	8.84151e-24	6.52	8.86	3.43	17.03	14.04	6.26	85485997	85487705	1709	-	4	2.34	AT2G14095	--	--
Solyc01g105770.2	SL2.40ch01	-18.442	3.14186	1.87113e-38	0.64	1.02	0.95	5.83	1.03	1.15	85579929	85581435	1507	-	1	0.66	AT5G09520	PELPK2	Pro-Glu-Leu|Ile|Val-Pro-Lys 2
Solyc01g105900.2	SL2.40ch01	-33.8732	32.2857	4.81482e-35	0	0.02	0	2.85	0.59	2.36	85679830	85682286	2457	+	1	0.41	AT3G25810	--	--
Solyc01g106270.1	SL2.40ch01	-35.1223	29.7875	9.53674e-07	0	0.56	5.12	1.78	1.57	4.13	85982823	85983530	708	+	1	1.41	AT5G64420	--	--
Solyc01g106340.2	SL2.40ch01	-19.3553	1.98924	1.91537e-09	0.36	0.65	0.39	1.5	0.57	0.61	86031605	86039647	8043	+	2	0.25	AT5G64440	FAAH	fatty acid amide hydrolase
Solyc01g106350.2	SL2.40ch01	-17.3124	2.5709	3.43586e-55	1.16	1.41	0.9	7.35	3.35	3.23	86040020	86047935	7916	+	13	1.64	AT5G64440	FAAH	fatty acid amide hydrolase
Solyc01g106360.2	SL2.40ch01	-15.502	1.4591	1.13146e-61	5.52	3.93	2.81	16.17	12.13	11.9	86051299	86059178	7880	+	23	2.92	AT5G64440	FAAH	fatty acid amide hydrolase
Solyc01g106500.2	SL2.40ch01	-18.0165	1.81786	7.79077e-18	0.78	0.55	2.27	2.93	0.2	3.66	86131135	86133728	2594	+	2	0.77	AT1G09970	RLK7	receptor-like kinase 7
Solyc01g106510.2	SL2.40ch01	-21.1968	2.80223	1.93012e-05	0.13	0.08	1.48	0.82	0.73	1.71	86134498	86135961	1464	-	1	0.68	AT3G25750	--	--
Solyc01g106600.2	SL2.40ch01	-32.0191	35.994	0	0	0.12	0.11	83.15	11.44	6.77	86179328	86180087	760	+	5	6.58	AT4G33720	--	--
Solyc01g106610.2	SL2.40ch01	-18.9738	2.32938	1.58726e-15	0.91	1.35	0.35	4.72	7.57	17.83	86183565	86184540	976	+	2	2.05	AT3G19690	--	--
Solyc01g106620.2	SL2.40ch01	-13.9205	1.46384	1.16405e-182	291.77	361.41	144.95	859.33	303.2	231.53	86187760	86188655	896	+	3	3.35	AT2G14580	PRB1	basic pathogenesis-related protein 1
Solyc01g106820.2	SL2.40ch01	-13.75	2.30878	0	15.69	21.19	15.34	82.9	63.37	59.44	86331805	86335838	4034	+	10	2.48	AT1G17870	EGY3	ETHYLENE-DEPENDENT GRAVITROPISM-DEFICIENT AND YELLOW-GREEN-LIKE 3
Solyc01g107170.2	SL2.40ch01	-17.2553	1.79915	1.20703e-28	2.6	17.56	74.45	9.67	9.24	26.74	86548794	86550092	1299	+	4	3.08	AT3G49930	--	--
Solyc01g107340.2	SL2.40ch01	-16.7498	1.20029	1.16684e-18	6.68	4.4	3.65	16.33	19.32	12.2	86662749	86664903	2155	+	4	1.86	--	--	--
Solyc01g107390.2	SL2.40ch01	-17.8729	6.04907	6.98072e-233	0.25	0.28	12.25	16.38	6.67	27.72	86709599	86711996	2398	-	8	3.34	AT2G14960	GH3.1
Solyc01g107400.2	SL2.40ch01	-19.7523	3.04734	5.9005e-15	0.71	1.61	9.54	5.87	5.21	30.55	86730679	86731267	589	-	1	1.7	AT2G14960	GH3.1
Solyc01g107780.2	SL2.40ch01	-15.4583	1.352	4.38469e-55	8.58	5.16	92.44	23.37	6.79	39.74	86964618	86966214	1597	-	6	3.76	AT4G34131	UGT73B3	UDP-glucosyl transferase 73B3
Solyc01g107810.2	SL2.40ch01	-21.1835	2.18485	0.000912234	0.12	0.08	0.1	0.6	0.39	0.69	86988911	86990536	1626	-	1	0.62	AT4G34131	UGT73B3	UDP-glucosyl transferase 73B3
Solyc01g108000.2	SL2.40ch01	-17.6056	1.23454	1.46654e-11	1.51	0.74	2.19	3.79	4.51	8.18	87146335	87150786	4452	+	5	1.12	AT1G49730	--	--
Solyc01g108020.2	SL2.40ch01	-14.9593	1.8901	2.72622e-149	17.89	14.05	11.04	70.68	32.86	17.45	87157183	87161875	4693	-	3	0.64	AT2G15570	TRX-M3	THIOREDOXIN-M3
Solyc01g108030.2	SL2.40ch01	-13.605	1.85893	0	19.6	11.34	12.24	75.88	16.19	22.38	87162887	87167514	4628	-	23	4.97	AT4G34030	MCCB	3-methylcrotonyl-CoA carboxylase
Solyc01g108080.2	SL2.40ch01	-14.5143	1.17537	4.07235e-79	19.14	21.66	12.8	46.15	29.91	25.92	87199941	87202306	2366	-	5	2.11	AT4G34000	DPBF5	DC3 PROMOTER-BINDING FACTOR 5
Solyc01g108110.2	SL2.40ch01	-17.2463	1.19332	1.63522e-13	2.23	2.97	3.11	5.44	4.13	15.81	87225177	87233490	8314	+	8	0.96	AT3G19280	FUT11	fucosyltransferase 11
Solyc01g108240.2	SL2.40ch01	-20.5226	3.50677	5.64556e-12	0.15	7.74	53.14	1.85	5.68	23.27	87368287	87369574	1288	+	3	2.33	AT4G34410	RRTF1	redox responsive transcription factor 1
Solyc01g108250.2	SL2.40ch01	-15.0993	1.71657	4.56131e-112	6.59	9.41	15.51	23.12	16.55	12.2	87382869	87386126	3258	+	13	3.99	AT3G19240	--	--
Solyc01g108400.2	SL2.40ch01	-14.4376	1.05097	6.558e-67	13.15	10.61	8.97	29.09	13.74	9.07	87497215	87503003	5789	+	12	2.07	AT3G50530	CRK	CDPK-related kinase
Solyc01g108450.2	SL2.40ch01	-19.4874	1.43638	8.21592e-05	0.46	0.44	0.63	1.35	0.42	0.83	87539763	87543344	3582	-	3	0.84	AT3G63470	scpl40	serine carboxypeptidase-like 40
Solyc01g108480.1	SL2.40ch01	-21.4695	4.25679	1.49339e-09	0.06	0.04	0.64	1.15	2.86	1.08	87555280	87557636	2357	-	1	0.42	AT3G63470	scpl40	serine carboxypeptidase-like 40
Solyc01g108490.2	SL2.40ch01	-13.208	2.30524	0	26.36	28.05	28.36	139	64.93	42.03	87558195	87563710	5516	-	16	2.9	AT2G35780	scpl26	serine carboxypeptidase-like 26
Solyc01g108520.1	SL2.40ch01	-18.1151	6.3216	2.87471e-220	0.42	0.29	0.13	34.92	11.16	44.54	87586592	87587539	948	+	2	2.11	AT3G48700	CXE13	carboxyesterase 13
Solyc01g108540.2	SL2.40ch01	-15.444	1.30007	1.55799e-51	11.99	13.5	7.31	31.5	19.73	7.06	87591739	87592913	1175	+	2	1.7	AT3G48690	CXE12
Solyc01g108780.2	SL2.40ch01	-20.2668	8.66205	6.19615e-120	0.04	0.15	0.32	16.91	5.73	6.38	87731249	87732418	1170	-	5	4.27	AT2G23610	MES3	methyl esterase 3
Solyc01g108800.2	SL2.40ch01	-15.9771	2.47421	8.18417e-127	4.83	3.96	3.96	28.54	34.74	5.87	87741775	87749641	7867	+	15	1.91	AT5G65940	CHY1	beta-hydroxyisobutyryl-CoA hydrolase 1
Solyc01g108910.2	SL2.40ch01	-15.3995	1.23433	6.19781e-48	16.45	19.24	131.67	41.32	26.17	188.21	87797493	87799653	2161	-	8	3.7	AT2G15890	MEE14	maternal effect embryo arrest 14
Solyc01g108930.2	SL2.40ch01	-20.2345	2.08297	9.06327e-06	0.31	0.47	0.16	1.4	2.3	1.69	87823680	87825210	1531	+	3	1.96	AT4G33280	--	--
Solyc01g108940.1	SL2.40ch01	-20.9087	1.76355	0.00332689	0.25	0.08	0.4	0.88	1.24	0.74	87825683	87830031	4349	+	1	0.23	AT3G53310	--	--
Solyc01g109110.2	SL2.40ch01	-16.7336	1.42898	4.59683e-26	1.7	4.56	12.69	4.88	3.83	12.09	87904937	87909600	4664	-	21	4.5	AT2G23460	XLG1	extra-large G-protein 1
Solyc01g109150.2	SL2.40ch01	-18.878	4.26973	1.30792e-53	0.26	0.14	0.11	5.38	2.26	0.79	87965068	87967143	2076	+	2	0.96	AT5G42650	DDE2	DELAYED DEHISCENCE 2
Solyc01g109300.2	SL2.40ch01	-9.84685	1.06795	0	484.1	623.89	592.41	1083.31	818.71	956.11	88049244	88054027	4784	+	23	4.81	AT4G34350	ISPH
Solyc01g109330.2	SL2.40ch01	-17.3382	1.47215	9.97558e-19	2.08	2.01	3.58	6.13	4.17	2.73	88063833	88067234	3402	-	6	1.76	AT1G49380	--	--
Solyc01g109480.2	SL2.40ch01	-19.3223	3.38124	4.1386e-25	0.8	1.93	0.57	8.74	3.44	0.87	88181959	88182809	851	+	2	2.35	AT1G49310	--	--
Solyc01g109680.2	SL2.40ch01	-17.9754	1.38339	4.91365e-11	3.94	3.49	4.77	10.86	8.88	28.31	88334992	88335716	725	-	5	6.9	AT4G39235	--	--
Solyc01g109710.2	SL2.40ch01	-14.9798	1.7131	4.59872e-121	16.53	7.62	53.22	57.8	13.09	46.53	88361512	88364324	2813	-	4	1.42	AT2G21620	RD2
Solyc01g110110.2	SL2.40ch01	-15.0118	1.23476	2.23267e-62	13.84	12.35	10.2	34.77	27.58	24.94	88650256	88653173	2918	+	5	1.71	AT4G39090	RD19A	RESPONSIVE TO DEHYDRATION 19A
Solyc01g110330.1	SL2.40ch01	-21.2817	2.6323	0.000103716	0.18	0	0.08	1.06	1.27	1.67	88818923	88821426	2504	+	2	0.8	AT4G31400	CTF7
Solyc01g110380.2	SL2.40ch01	-14.3118	1.37224	5.30317e-123		88860841	88867416	6576	+	17	2.59	AT2G21300	--	--
Solyc01g110480.2	SL2.40ch01	-14.0388	1.01847	2.14573e-82	17.64	37.36	97.61	38.12	51.15	82.64	88940597	88943622	3026	+	13	4.3	AT4G38900	--	--
Solyc01g110510.2	SL2.40ch01	-19.5742	2.04734	3.6414e-08	0.63	0.7	0.58	2.8	0.64	0.26	88953344	88954629	1286	+	3	2.33	AT3G46540	--	--
Solyc01g110630.2	SL2.40ch01	-21.724	3.74778	1.62423e-06	0.22	0.28	0	2.51	1.7	0.82	89028143	89028586	444	-	1	2.25	AT4G38840	--	--
Solyc01g110640.1	SL2.40ch01	-20.8653	4.29527	3.28574e-14	0.26	0.39	0	4.42	3.36	0.94	89038260	89039507	1248	-	2	1.6	AT4G35520	MLH3	MUTL protein homolog 3
Solyc01g111250.2	SL2.40ch01	-18.9889	6.57404	6.69804e-133	0.16	0.05	5.32	15.35	8.72	11.95	89325238	89326603	1366	+	1	0.73	AT4G38690	--	--
Solyc01g111340.2	SL2.40ch01	-17.9449	1.04734	5.58946e-07	1.34	0.71	1.76	2.94	1.73	1.32	89378382	89381159	2778	-	4	1.44	AT4G38650	--	--
Solyc01g111640.2	SL2.40ch01	-18.9574	1.66625	9.92561e-09	1.47	1.4	1.43	4.94	4.02	6.33	89615227	89616975	1749	+	3	1.72	AT1G75950	UIP1	UFO INTERACTING PROTEIN 1
Solyc01g111690.2	SL2.40ch01	-16.4991	1.11921	2.28223e-19	7.56	5.8	4.95	17.47	18.23	13.26	89642932	89646885	3954	+	8	2.02	AT2G20930	--	--
Solyc01g111880.2	SL2.40ch01	-14.915	2.11425	5.41961e-192	7.34	6.46	7.23	33.88	34.91	7.96	89803298	89811106	7809	-	18	2.31	AT4G38470	STY46	serine/threonine/tyrosine kinase 46
Solyc01g111970.2	SL2.40ch01	-16.2601	3.27468	9.97381e-184	2.24	1.48	1.71	22.95	11.97	9.71	89869360	89872814	3455	-	14	4.05	AT1G76160	sks5	SKU5 similar 5
Solyc01g112000.2	SL2.40ch01	-15.7845	1.11188	3.00649e-30	11.52	68.56	55.56	26.52	28.75	34.33	89896494	89898383	1890	+	9	4.76	AT3G45970	EXPL1	EXPANSIN L1
Solyc01g112050.2	SL2.40ch01	-15.0474	1.19249	1.51964e-56	6.2	6.82	17.07	15.11	10.17	30.6	89925103	89931698	6596	-	9	1.36	AT4G35240	--	--
Solyc01g112250.2	SL2.40ch01	-13.5775	1.08528	6.991e-128	30.21	24.38	22.32	68.43	45.99	44.69	90084923	90090825	5903	+	6	1.02	AT2G17290	CPK6	calcium dependent protein kinase 6
Solyc01g112280.2	SL2.40ch01	-14.7289	1.50015	1.29918e-110	13.04	10.97	4.68	39.35	36.84	30.46	90105382	90109100	3719	-	6	1.61	AT4G38220	AQI	aquaporin interactor
Solyc02g005310.1	SL2.40ch02	-35.5536	28.925	0.000488281	0	0	0.24	2.87	1.86	0.38	2073298	2073547	250	-	1	4	--	--	--
Solyc02g014190.2	SL2.40ch02	-18.0463	1.0584	9.93275e-07	0.28	0.22	0.3	0.62	0.5	0.45	6591707	6611828	20122	-	1	0.05	AT5G23110	--	--
Solyc02g014470.2	SL2.40ch02	-17.3777	2.14077	6.12068e-37	2.11	3.75	4.85	9.84	8.88	7.8	7834955	7836416	1462	-	2	1.37	AT4G18550	DSEL	DAD1-like seeding establishment-related lipase
Solyc02g014860.2	SL2.40ch02	-18.146	2.56392	2.29049e-31	0.92	1.1	104.72	5.64	3.61	128.84	10421855	10423865	2011	+	10	4.97	AT5G23240	--	--
Solyc02g021230.2	SL2.40ch02	-18.9087	1.76355	7.13507e-10	0.75	0.78	0.22	2.64	1.88	4.18	12939464	12943912	4449	+	2	0.45	AT1G14590	--	--
Solyc02g021240.2	SL2.40ch02	-14.6581	1.13391	4.76787e-67	13.33	12.43	8.02	31.21	18.63	11.52	13003495	13017750	14256	+	5	0.35	AT2G02040	PTR2-B
Solyc02g021340.2	SL2.40ch02	-16.3347	1.25307	1.63507e-26	8.31	6.84	4.07	21.13	15.56	19.56	13199689	13206298	6610	+	5	0.76	AT4G38260	--	--
Solyc02g022850.1	SL2.40ch02	-15.0338	2.6418	1.09444e-276	7.23	7.99	12	48.14	23.12	36.57	14916195	14917820	1626	-	4	2.46	AT4G20840	--	--
Solyc02g030450.2	SL2.40ch02	-17.1357	1.15905	1.13945e-13	1.74	2.54	1.56	4.13	3.74	2.52	16577479	16606006	28528	-	11	0.39	AT5G45160	RL2	RHD-like2
Solyc02g030480.2	SL2.40ch02	-14.0689	1.35138	6.74632e-141	27.75	27.77	21.61	75.53	95.37	102.48	16916157	16920165	4009	+	3	0.75	AT4G39330	CAD9	cinnamyl alcohol dehydrogenase 9
Solyc02g031770.2	SL2.40ch02	-16.9944	1.34542	6.48815e-20	4.9	5.32	5.22	13.3	16.96	16.64	17618833	17623195	4363	+	1	0.23	AT2G34050	--	--
Solyc02g031790.1	SL2.40ch02	-17.6193	2.29127	4.189e-36	0.69	0.16	0.37	3.59	1.84	2.44	17701100	17704661	3562	+	3	0.84	AT3G47570	--	--
Solyc02g032060.1	SL2.40ch02	-34.5215	30.9891	1.42109e-14	0	0	0	3.01	0.53	0.12	18143795	18144529	735	+	1	1.36	AT5G25930	--	--
Solyc02g032850.2	SL2.40ch02	-14.6096	1.23507	9.53909e-82	12.71	6.69	8.91	31.92	14.61	16.96	20127981	20138156	10176	+	9	0.88	AT3G52430	PAD4	PHYTOALEXIN DEFICIENT 4
Solyc02g032870.2	SL2.40ch02	-16.5929	1.12403	1.74613e-18	4.15	3.93	3.15	9.64	11.5	8.91	20146619	20149536	2918	+	6	2.06	AT1G11800	--	--
Solyc02g032930.2	SL2.40ch02	-15.2591	1.44805	6.09537e-72	14.49	16.61	10.46	42.19	19.22	13.84	20179350	20185331	5982	+	1	0.17	AT5G42570	--	--
Solyc02g033000.1	SL2.40ch02	-35.6983	28.6355	0.00195313	0	0.15	0	0.62	0.53	0.35	20317089	20318590	1502	-	1	0.67	--	--	--
Solyc02g037500.1	SL2.40ch02	-20.5147	6.16628	1.84693e-39	0.61	0.34	2.22	32.62	6.02	73.33	21673045	21673227	183	-	3	16.39	--	--	--
Solyc02g038740.2	SL2.40ch02	-16.4534	2.57306	2.80947e-99	2.01	1.2	12.86	12.76	3.6	92.63	22198819	22201699	2881	-	4	1.39	AT1G76490	MAD3	miRNA action deficient 3
Solyc02g050200.1	SL2.40ch02	-19.2039	1.072	0.000610259	0.47	0.17	0.24	1.07	1.22	1.12	24769173	24773290	4118	+	2	0.49	AT5G01630	BRCA2B	BRCA2-like B
Solyc02g050210.1	SL2.40ch02	-19.6437	2.09465	3.74866e-08	0.57	0.69	0.36	2.49	2.06	2.03	24785522	24787420	1899	+	2	1.05	AT5G01630	BRCA2B	BRCA2-like B
Solyc02g055390.1	SL2.40ch02	-35.6223	28.7875	0.000976562	0	0	0	0.73	0.81	1.26	26457068	26457812	745	-	1	1.34	--	--	--
Solyc02g061770.2	SL2.40ch02	-17.4294	1.87922	6.61931e-28	2.87	2.19	22.74	11.31	8.21	12.05	27867963	27869757	1795	+	5	2.79	AT3G12500	PR3	PATHOGENESIS-RELATED 3
Solyc02g061800.2	SL2.40ch02	-34.9058	30.2204	7.45058e-09	0	0.07	0.03	0.85	1.03	0.22	27890044	27891504	1461	+	1	0.68	AT1G53720	CYP59	cyclophilin 59
Solyc02g062130.2	SL2.40ch02	-14.6999	1.09843	5.61352e-61	18.79	25.39	4.05	42.91	79.6	32.51	28283170	28286369	3200	-	16	5	AT1G20020	FNR2	ferredoxin-NADP(+)-oxidoreductase 2
Solyc02g062300.2	SL2.40ch02	-18.5651	3.89062	1.20636e-54	0.57	0.96	1.96	8.94	1.08	0.18	28463464	28465915	2452	-	4	1.63	AT5G25610	RD22	RESPONSIVE TO DESSICATION 22
Solyc02g062360.2	SL2.40ch02	-16.131	1.90233	3.34375e-68	3.46	3.96	8.96	13.75	6.35	4.26	28550320	28558544	8225	+	4	0.49	AT2G16485	NERD	Needed for RDR2-independent DNA methylation
Solyc02g062370.2	SL2.40ch02	-14.7884	1.79923	7.31424e-152	6.98	5.53	13.3	25.89	9.29	8.94	28559573	28562526	2954	+	12	4.06	AT2G16485	NERD	Needed for RDR2-independent DNA methylation
Solyc02g062390.2	SL2.40ch02	-18.738	4.54984	1.88033e-67	0.58	0.42	8.87	14.54	0.06	0.7	28567910	28569531	1622	+	5	3.08	--	--	--
Solyc02g062430.2	SL2.40ch02	-15.7547	1.09702	5.0645e-30	5.89	4.72	3.55	13.45	6.34	7.57	28607545	28618059	10515	+	13	1.24	AT4G36400	D2HGDH	D-2-hydroxyglutarate dehydrogenase
Solyc02g062460.2	SL2.40ch02	-17.1733	4.06442	1.89133e-153	1.1	0.95	6.93	19.47	5.28	6.97	28653823	28656374	2552	+	6	2.35	AT1G52820	--	--
Solyc02g062550.2	SL2.40ch02	-18.2782	1.40991	1.36199e-09	1.03	2.22	105.59	2.88	3.01	24.54	28853140	28855308	2169	-	5	2.31	AT3G50930	BCS1	cytochrome BC1 synthesis
Solyc02g062580.2	SL2.40ch02	-15.8509	1.93132	6.72883e-85	7.55	6.76	4.14	30.65	21.84	13.15	28879805	28883422	3618	+	8	2.21	AT5G66450	LPPepsilon2	lipid phosphate phosphatase epsilon 2
Solyc02g062800.2	SL2.40ch02	-15.4061	1.31297	8.97035e-54	8.24	3.31	5.25	21.82	9.62	23	29157365	29159581	2217	-	7	3.16	AT5G49610	--	--
Solyc02g063020.1	SL2.40ch02	-16.6107	1.03917	7.19341e-16	4.89	1.34	0.96	10.72	3.39	1.41	29620807	29622938	2132	+	4	1.88	AT4G36790	--	--
Solyc02g063140.2	SL2.40ch02	-15.6855	1.21727	1.05186e-38	7.2	8.29	3.94	17.85	11.71	15.88	29790679	29793098	2420	+	6	2.48	AT1G68530	POP1	POLLEN-PISTIL INCOMPATIBILITY 1
Solyc02g063250.2	SL2.40ch02	-18.9429	2.52539	2.4362e-18	0.84	0.03	11.58	5.04	0.24	0.52	29882837	29885330	2494	+	3	1.2	AT4G25130	PMSR4	peptide met sulfoxide reductase 4
Solyc02g063290.2	SL2.40ch02	-19.4043	1.21727	0.000263637	1.41	0.44	0.61	3.45	2.82	1	29935073	29938091	3019	-	1	0.33	AT1G66740	SP7
Solyc02g063390.2	SL2.40ch02	-16.4542	1.30368	1.43008e-26	6.13	6.21	3.66	16.13	11.88	4.57	30063009	30065195	2187	+	1	0.46	AT2G46890	--	--
Solyc02g064830.2	SL2.40ch02	-20.6673	3.21727	2.32802e-09	0.09	0.13	6.1	0.92	0.52	5.79	30534954	30537313	2360	-	2	0.85	AT2G14960	GH3.1
Solyc02g064980.1	SL2.40ch02	-19.2541	2.19173	8.21992e-12	0.69	0.69	5.77	3.35	1.37	6.48	30683256	30684335	1080	-	5	4.63	AT5G67080	MAPKKK19	mitogen-activated protein kinase kinase kinase 19
Solyc02g065090.2	SL2.40ch02	-17.3395	1.0338	7.5951e-10	2.77	2.4	1.43	6.04	5.2	8.34	30837758	30840010	2253	+	9	3.99	AT4G37050	PLP4	PATATIN-like protein 4
Solyc02g065160.1	SL2.40ch02	-21.4132	2.36927	0.000910521	0.18	0.36	0.19	1.01	0.33	2.32	30895309	30901017	5709	-	1	0.18	AT1G49520	--	--
Solyc02g065230.2	SL2.40ch02	-17.0977	1.80058	1.13719e-31	2.29	1.95	0.66	8.46	7.6	3.19	30980986	30982721	1736	+	1	0.58	AT2G45550	CYP76C4	cytochrome P450, family 76, subfamily C, polypeptide 4
Solyc02g065490.2	SL2.40ch02	-17.4859	1.1148	2.39604e-10	1.86	2.52	1.26	4.29	3.8	2.59	31220335	31228256	7922	-	5	0.63	AT2G23760	SAW2	SAWTOOTH 2
Solyc02g065550.2	SL2.40ch02	-15.1396	1.51557	1.89088e-85	12.78	8.65	78.31	38.98	48.07	65.41	31286098	31288095	1998	-	7	3.5	AT2G23790	--	--
Solyc02g066930.2	SL2.40ch02	-16.8251	1.16586	6.29625e-17	5.88	4.82	4.2	14.08	20.66	12.75	31762776	31764561	1786	+	8	4.48	AT1G74230	GR-RBP5	glycine-rich RNA-binding protein 5
Solyc02g067010.2	SL2.40ch02	-18.4637	3.34946	5.25158e-43	0.19	0.16	0.08	2.04	1.26	0.39	31828637	31834655	6019	-	1	0.17	AT1G13980	VAN7	VASCULAR NETWORK 7
Solyc02g067290.2	SL2.40ch02	-19.3465	1.10179	0.000752126	2.63	2.49	3.14	5.89	3.64	2.86	32040426	32042862	2437	-	2	0.82	AT5G48600	SMC3	structural maintenance of chromosome 3
Solyc02g067490.2	SL2.40ch02	-19.9385	4.14888	3.49786e-24	0.28	0.07	0.09	4.8	1.86	2.61	32258718	32260274	1557	-	4	2.57	AT1G59710	--	--
Solyc02g067560.1	SL2.40ch02	-16.2606	1.24599	1.95613e-27	4.51	2.34	7.25	11.39	4.51	16.5	32286721	32288532	1812	-	2	1.1	AT3G28450	--	--
Solyc02g067600.1	SL2.40ch02	-20.9087	1.76355	0.00332689	0.84	7.58	21.74	3.06	4.83	35.64	32322473	32322796	324	+	1	3.09	--	--	--
Solyc02g067620.1	SL2.40ch02	-16.9111	1.48853	2.98724e-25	1.77	1.68	0.79	5.28	3.07	1.81	32329353	32332061	2709	-	2	0.74	AT2G04620	--	--
Solyc02g067630.2	SL2.40ch02	-17.6475	9.90065	0	0.11	0.03	0.09	113.76	0.76	0.11	32341911	32343662	1752	+	9	5.14	AT2G43870	--	--
Solyc02g067640.2	SL2.40ch02	-17.0941	10.3636	0	0.16	0.21	0.17	224.74	3.82	0.27	32347519	32349075	1557	+	9	5.78	AT2G43870	--	--
Solyc02g067650.1	SL2.40ch02	-33.0765	33.8792	1.39525e-104	0	0.03	0.07	12.47	0.07	0	32355651	32357075	1425	+	4	2.81	AT2G43870	--	--
Solyc02g067690.2	SL2.40ch02	-15.2884	1.23191	1.59584e-51	9.67	9.41	9.09	24.2	19.45	39.99	32395157	32396864	1708	-	6	3.51	AT2G16890	--	--
Solyc02g067750.2	SL2.40ch02	-16.9161	10.1937	0	0.22	0.32	0.47	275.87	3.99	4.06	32439990	32442359	2370	-	13	5.49	AT3G01500	SABP3	SALICYLIC ACID-BINDING PROTEIN 3
Solyc02g067780.2	SL2.40ch02	-20.0199	1.98594	5.12563e-06	0.3	0.29	0.12	1.21	0.93	0.39	32472866	32475403	2538	+	2	0.79	AT4G28670	--	--
Solyc02g067860.2	SL2.40ch02	-14.9338	1.30011	2.1902e-72	15.89	16.34	12.45	41.73	25.61	22.5	32540131	32544141	4011	+	4	1	AT5G14500	--	--
Solyc02g067920.2	SL2.40ch02	-14.4718	1.31698	1.16459e-101	18.59	18.95	11.03	49.41	31.71	15.12	32585049	32590884	5836	+	6	1.03	AT5G14390	--	--
Solyc02g068080.2	SL2.40ch02	-12.8756	1.9265	0	24.08	23.74	18.45	97.68	61.55	20.13	32703505	32707626	4122	-	13	3.15	AT3G27170	CLC-B	chloride channel B
Solyc02g068240.2	SL2.40ch02	-15.3011	2.13594	3.54329e-150	8.72	8.06	4.4	40.93	23.6	13.79	32811139	32816106	4968	-	16	3.22	AT3G51520	DGAT2	diacylglycerol acyltransferase 2
Solyc02g068280.2	SL2.40ch02	-16.5857	1.78638	5.55048e-44	2.13	1.9	0.81	7.82	2.88	6.47	32840326	32844503	4178	+	10	2.39	AT4G10520	--	--
Solyc02g068330.1	SL2.40ch02	-22.6208	3.95423	0.000274658	0.05	0.27	0.26	0.85	1.54	0.52	32875651	32876753	1103	-	1	0.91	AT1G14130	--	--
Solyc02g068490.2	SL2.40ch02	-13.8822	1.74657	1.97739e-266	10.46	9.58	15	37.47	17.64	23.89	33002915	33011246	8332	-	3	0.36	AT5G44790	RAN1	RESPONSIVE-TO-ANTAGONIST 1
Solyc02g068590.2	SL2.40ch02	-15.1601	1.34587	8.12749e-67	5.88	3.59	6.96	15.94	9.08	11.77	33122412	33131345	8934	-	8	0.9	AT2G35060	KUP11	K+ uptake permease 11
Solyc02g068680.1	SL2.40ch02	-19.3008	1.67537	2.50909e-07	0.64	22.74	76.53	2.13	12.12	45.06	33202425	33203810	1386	+	6	4.33	AT2G44380	--	--
Solyc02g068790.2	SL2.40ch02	-15.4487	1.09848	4.39678e-37	6.16	6.63	5.84	14.07	10.87	8.2	33279149	33285537	6389	+	2	0.31	AT4G19900	--	--
Solyc02g069100.2	SL2.40ch02	-12.1967	2.12813	0	77.33	58.04	85.25	360.82	96.55	175.52	33641728	33645614	3887	-	9	2.32	AT1G02305	--	--
Solyc02g069240.1	SL2.40ch02	-16.6493	1.38241	8.70564e-26	4.54	5.42	4.11	12.61	8.15	20.98	33760563	33761873	1311	-	1	0.76	AT3G05320	--	--
Solyc02g069310.2	SL2.40ch02	-14.6345	1.09097	4.05672e-63	10.43	13.2	20.69	23.71	18.98	41.3	33817760	33823152	5393	+	11	2.04	AT5G45110	NPR3	NPR1-like protein 3
Solyc02g069520.2	SL2.40ch02	-17.2701	1.04089	2.35596e-10	4.79	4.07	2.98	10.51	7.39	5.33	33969549	33971170	1622	+	2	1.23	AT1G55080	MED9
Solyc02g069660.2	SL2.40ch02	-17.8613	1.17372	7.56373e-09	2.7	4.22	5.03	6.45	4.71	3.9	34083786	34085165	1380	-	3	2.17	AT4G19490	VPS54
Solyc02g069710.2	SL2.40ch02	-16.3093	1.04071	6.2363e-19	4.22	3.19	6.12	9.26	9.01	14.17	34109771	34111828	2058	-	7	3.4	AT1G54115	CCX4	cation calcium exchanger 4
Solyc02g069800.1	SL2.40ch02	-14.9618	2.07222	5.79471e-179	14.92	12.05	37.39	67	25.13	150.1	34203354	34204361	1008	-	2	1.98	AT5G16080	CXE17	carboxyesterase 17
Solyc02g070020.1	SL2.40ch02	-16.1144	2.4334	5.88544e-112	4.16	5.08	34.69	23.92	1.86	2.44	34387711	34389150	1440	-	1	0.69	AT5G49690	--	--
Solyc02g070210.2	SL2.40ch02	-15.8861	1.9005	3.06254e-80	4.87	6	5.6	19.42	6.74	7.59	34552976	34555462	2487	-	10	4.02	AT1G30690	--	--
Solyc02g070530.2	SL2.40ch02	-15.6689	1.60972	3.60994e-67	4.79	4.35	9.45	15.59	7.73	13.98	34839156	34842287	3132	-	14	4.47	AT5G46240	KAT1	potassium channel in Arabidopsis thaliana 1
Solyc02g070580.1	SL2.40ch02	-15.3916	1.11054	3.36243e-39	10.36	5.64	8.49	23.87	4.43	3.23	34885987	34887492	1506	+	3	1.99	AT2G34500	CYP710A1	cytochrome P450, family 710, subfamily A, polypeptide 1
Solyc02g070810.2	SL2.40ch02	-16.5231	1.29703	4.24849e-25	1.1	0.79	0.88	2.87	3.14	2.45	34985924	34993977	8054	-	3	0.37	AT5G40480	EMB3012	embryo defective 3012
Solyc02g070890.2	SL2.40ch02	-15.6177	1.14999	3.42351e-36	3.6	1.95	21.82	8.52	3.06	17.75	35066723	35070830	4108	+	3	0.73	AT5G46330	FLS2	FLAGELLIN-SENSITIVE 2
Solyc02g070990.1	SL2.40ch02	-10.5199	1.85968	0	441.01	210.59	191.66	1708.4	1615.07	1323.5	35095230	35096027	798	+	4	5.01	AT2G34430	LHCB1.4	LIGHT-HARVESTING CHLOROPHYLL-PROTEIN COMPLEX II SUBUNIT B1
Solyc02g071060.2	SL2.40ch02	-19.3399	3.11509	3.02599e-21	0.38	0.6	0.09	3.57	0.72	1.58	35127292	35128693	1402	-	3	2.14	AT4G18220	--	--
Solyc02g071090.2	SL2.40ch02	-17.9363	1.60721	8.88969e-15	1.55	1.96	0.11	5.02	4.88	1.15	35154902	35157324	2423	-	1	0.41	AT4G18210	PUP10	purine permease 10
Solyc02g071130.2	SL2.40ch02	-18.6819	2.21727	6.29764e-17	0.98	1.98	14.35	4.88	0.67	2.27	35189131	35190735	1605	-	3	1.87	AT1G29860	WRKY71	WRKY DNA-binding protein 71
Solyc02g071270.1	SL2.40ch02	-15.9753	1.44339	5.52506e-44	3.65	4.01	2.74	10.57	6.51	7.01	35330503	35339242	8740	-	14	1.6	AT1G29400	ML5	MEI2-like protein 5
Solyc02g071340.1	SL2.40ch02	-21.378	2.43966	0.000533521	0.04	0.01	0.07	0.24	0.2	0.36	35398125	35403756	5632	+	2	0.36	AT4G18050	PGP9	P-glycoprotein 9
Solyc02g071350.2	SL2.40ch02	-18.1077	1.93317	6.84957e-19	0.45	0.63	0.56	1.84	1.76	4.55	35409422	35415788	6367	+	9	1.41	AT4G18050	PGP9	P-glycoprotein 9
Solyc02g071400.2	SL2.40ch02	-18.4246	2.73184	1.14168e-29	1.04	0.41	0.35	7.42	0.51	1.99	35449502	35450797	1296	-	2	1.54	AT1G17020	SRG1	senescence-related gene 1
Solyc02g071430.2	SL2.40ch02	-20.0856	7.02462	2.22813e-75	0.05	0.06	0.26	7.64	0.06	0.09	35460364	35462257	1894	-	4	2.11	AT1G17020	SRG1	senescence-related gene 1
Solyc02g071530.1	SL2.40ch02	-18.4721	1.6808	1.17136e-11	0.68	0.55	0.5	2.33	1.2	0.89	35501383	35509962	8580	+	5	0.58	AT1G29630	--	--
Solyc02g071700.2	SL2.40ch02	-17.6609	1.87389	4.55427e-24	1.97	1.37	0.73	7.61	2.77	3.49	35644262	35647481	3220	+	6	1.86	AT1G29670	--	--
Solyc02g071750.2	SL2.40ch02	-18.1554	1.07119	1.75946e-06	2.87	5.95	2.95	6.42	6.28	11.52	35697767	35702148	4382	-	3	0.68	AT4G18930	--	--
Solyc02g071780.2	SL2.40ch02	-15.6835	1.18485	8.26409e-37	6.06	13.62	44.19	14.73	24.12	44	35706526	35712769	6244	-	3	0.48	AT1G29690	CAD1	constitutively activated cell death 1
Solyc02g071790.1	SL2.40ch02	-19.7119	1.43201	0.000287118	1.76	1.85	0.62	5.13	3.64	5.02	35721594	35723176	1583	+	6	3.79	AT3G23120	RLP38	receptor like protein 38
Solyc02g071800.2	SL2.40ch02	-15.1172	1.36602	1.21301e-70	5.76	3.35	3.61	15.83	11.22	12.12	35727779	35734877	7099	+	18	2.54	AT1G07650	--	--
Solyc02g071810.2	SL2.40ch02	-16.3657	2.33219	1.35559e-86	1.61	1.07	2.14	8.63	2.42	5.7	35737283	35746207	8925	-	16	1.79	AT1G07650	--	--
Solyc02g072120.2	SL2.40ch02	-20.0358	1.95423	8.21966e-06	0.62	1.22	0.56	2.39	2.01	2.22	35976352	35983439	7088	-	2	0.28	AT1G29330	ERD2	ENDOPLASMIC RETICULUM RETENTION DEFECTIVE 2
Solyc02g072130.2	SL2.40ch02	-13.1844	1.31385	2.2812e-244	39.41	26.63	85.19	104.56	68.93	260.39	35987256	35990574	3319	+	16	4.82	AT2G34250	--	--
Solyc02g072150.2	SL2.40ch02	-14.3158	1.09814	4.62514e-79	10.93	21.45	21.92	24.98	45.81	20.92	36009721	36013800	4080	-	9	2.21	AT1G06410	TPS7	trehalose-phosphatase/synthase 7
Solyc02g072190.2	SL2.40ch02	-17.5541	1.74778	1.43948e-22	2.25	3.44	5.03	8.06	3.6	11.31	36084177	36085943	1767	-	1	0.57	AT3G58710	WRKY69	WRKY DNA-binding protein 69
Solyc02g072240.2	SL2.40ch02	-16.2804	1.20654	1.61315e-25	2.5	1.89	2.09	6.16	8.27	4.11	36127210	36131873	4664	+	10	2.14	AT4G18780	LEW2	LEAF WILTING 2
Solyc02g072490.2	SL2.40ch02	-18.9272	1.433	6.30672e-07	0.54	0.63	0.52	1.54	1.82	0.57	36256850	36260407	3558	+	1	0.28	AT1G29200	--	--
Solyc02g076640.1	SL2.40ch02	-35.0215	29.9891	1.19209e-07	0	0.81	0.15	3.86	7.3	0.33	36377810	36378073	264	+	2	7.58	AT4G18650	--	--
Solyc02g076710.2	SL2.40ch02	-20.6268	2.32745	1.50972e-05	0.17	0.3	0.11	0.83	0.08	0.22	36418834	36421805	2972	-	2	0.67	AT1G09850	XBCP3	xylem bark cysteine peptidase 3
Solyc02g076740.1	SL2.40ch02	-18.0481	1.19118	3.51816e-08	19.23	9.97	22.24	46.68	36.1	75.49	36433699	36434725	1027	+	4	3.89	--	--	--
Solyc02g076750.1	SL2.40ch02	-16.4053	2.21018	5.80885e-76	5.01	4.12	6.6	24.73	15.77	37.5	36434825	36437024	2200	-	5	2.27	AT1G09850	XBCP3	xylem bark cysteine peptidase 3
Solyc02g076910.2	SL2.40ch02	-17.4616	8.27255	0	0.22	0.04	0.03	71.09	7.38	2.85	36596299	36598291	1993	+	8	4.01	AT5G45890	SAG12	senescence-associated gene 12
Solyc02g076930.1	SL2.40ch02	-17.3847	2.97047	3.1224e-70	1.6	2.58	7.97	13.41	12.74	19.59	36615979	36619162	3184	+	3	0.94	AT2G27430	--	--
Solyc02g076980.2	SL2.40ch02	-13.4112	2.2011	0	32.31	40.2	17.82	158.5	17.71	2.44	36644114	36645492	1379	+	4	2.9	AT3G49340	--	--
Solyc02g077000.2	SL2.40ch02	-19.2102	2.77526	1.52644e-18	0.43	0.17	0.34	3.14	0.69	0.55	36656468	36657997	1530	+	1	0.65	AT4G18550	DSEL	DAD1-like seeding establishment-related lipase
Solyc02g077010.1	SL2.40ch02	-34.7611	30.5099	1.16415e-10	0	0	0	1.18	0.24	0.28	36666001	36667303	1303	+	1	0.77	AT4G18550	DSEL	DAD1-like seeding establishment-related lipase
Solyc02g077110.2	SL2.40ch02	-14.4828	1.86035	2.75025e-200	15.35	7.25	8.47	59.45	18.22	39.79	36747681	36749243	1563	+	7	4.48	AT4G18550	DSEL	DAD1-like seeding establishment-related lipase
Solyc02g077420.2	SL2.40ch02	-15.0409	2.05902	4.82853e-167	9.96	6.56	4.31	44.23	12.34	19.15	36938527	36940052	1526	-	7	4.59	AT4G18550	DSEL	DAD1-like seeding establishment-related lipase
Solyc02g077430.2	SL2.40ch02	-14.0202	1.31769	1.14114e-138	25.07	14.84	6.42	66.65	21.37	23.02	36951797	36953361	1565	-	9	5.75	AT4G18550	DSEL	DAD1-like seeding establishment-related lipase
Solyc02g077640.1	SL2.40ch02	-19.0275	2.6449	5.724e-19	1.2	1.58	1.19	7.85	10.76	11.01	37115630	37116259	630	+	2	3.17	AT5G46090	--	--
Solyc02g077780.2	SL2.40ch02	-15.253	1.23381	8.09503e-53	7.24	5.58	26.39	18.14	10.11	29.12	37203757	37212202	8446	-	14	1.66	AT1G28380	NSL1	necrotic spotted lesions 1
Solyc02g077980.1	SL2.40ch02	-19.2478	1.65306	2.2606e-07	2.05	3.37	7.65	6.92	4.01	4.27	37373051	37373702	652	-	5	7.67	--	--	--
Solyc02g078020.2	SL2.40ch02	-15.8779	1.24393	2.27658e-35	3.23	3.68	1.33	8.17	6.57	3.52	37405063	37409811	4749	-	5	1.05	AT1G28260	--	--
Solyc02g078150.2	SL2.40ch02	-17.6272	3.02254	7.60628e-62	1.4	9.96	14.34	12.11	23.61	8.62	37508378	37509790	1413	+	11	7.78	AT4G32480	--	--
Solyc02g078320.1	SL2.40ch02	-17.2897	1.08006	6.3353e-11	6.11	3.21	4.63	13.76	5	10.99	37628709	37629404	696	+	3	4.31	AT4G27470	RMA3	RING membrane-anchor 3
Solyc02g078340.2	SL2.40ch02	-34.5871	30.8578	2.27374e-13	0	0	0	2.73	0	0.39	37643661	37646059	2399	+	1	0.42	AT5G62020	HSFB2A	heat shock transcription factor B2A
Solyc02g078380.2	SL2.40ch02	-15.6783	3.47938	9.6497745774328e-312	5.6	12.62	4.39	66.36	42.87	52.29	37662239	37663693	1455	-	5	3.44	AT4G27450	--	--
Solyc02g078650.2	SL2.40ch02	-16.6976	5.01587	0	0.75	0.96	3.11	25.8	0.2	0.02	37895897	37898700	2804	+	4	1.43	--	--	--
Solyc02g078670.2	SL2.40ch02	-12.8862	1.33871	1.24483909558975e-311	24.96	23.96	17.48	67.38	36.33	29.41	37908574	37913624	5051	-	9	1.78	AT4G27430	CIP7	COP1-interacting protein 7
Solyc02g078790.2	SL2.40ch02	-13.9755	1.23076	6.07995e-125	13.04	11.68	12.83	32.66	14.37	14.29	38005510	38014354	8845	+	12	1.36	AT1G09060	--	--
Solyc02g078890.1	SL2.40ch02	-18.6807	1.92604	3.91782e-13	6.18	2.91	16.42	25.14	5.34	11.73	38106532	38106726	195	+	1	5.13	--	--	--
Solyc02g078900.2	SL2.40ch02	-15.0958	1.71637	2.70943e-112	6.93	4.62	10.38	24.3	7.74	13.84	38108392	38113405	5014	-	12	2.39	AT2G29990	NDA2	alternative NAD(P)H dehydrogenase 2
Solyc02g078910.2	SL2.40ch02	-17.2173	2.22764	2.05955e-44	2.27	2.73	2.56	11.23	4.97	3.82	38116631	38118812	2182	-	12	5.5	AT1G11190	ENDO1	ENDONUCLEASE 1
Solyc02g078930.1	SL2.40ch02	-33.37	33.2921	1.15913e-69	0	0.06	0	9.39	0.37	0	38128755	38129867	1113	-	2	1.8	AT1G54890	--	--
Solyc02g079030.2	SL2.40ch02	-15.5724	1.94043	2.30858e-103	5.78	3.05	4.15	23.67	12.17	17.56	38231100	38238119	7020	-	12	1.71	AT4G21540	SPHK1	sphingosine kinase 1
Solyc02g079170.2	SL2.40ch02	-14.5264	3.30721	0	6.43	5.15	42.74	67.77	17.88	73.48	38360060	38365669	5610	+	19	3.39	AT4G05020	NDB2	NAD(P)H dehydrogenase B2
Solyc02g079280.2	SL2.40ch02	-19.0906	4.0957	7.29003e-43	0.39	0.44	4.17	6.55	2.48	9.21	38467652	38469093	1442	+	6	4.16	AT4G21440	MYB102	MYB-like 102
Solyc02g079440.1	SL2.40ch02	-17.5776	7.70078	0	0.22	0.11	17.75	47.92	0.91	23.26	38580436	38582052	1617	-	2	1.24	AT4G20860	--	--
Solyc02g079540.1	SL2.40ch02	-20.5466	6.10262	1.08527e-37	0.03	0.03	0.21	2.29	0.17	0.6	38647401	38650439	3039	+	2	0.66	AT1G11330	--	--
Solyc02g079550.1	SL2.40ch02	-20.3653	5.29527	8.45483e-31	0.06	0.08	1.5	2.4	2.63	4.56	38652515	38655082	2568	+	4	1.56	AT1G11330	--	--
Solyc02g079560.1	SL2.40ch02	-34.2833	31.4655	5.42101e-20	0.04	0.71	3.61	6.34	5.77	10.11	38660040	38660577	538	+	2	3.72	AT1G11330	--	--
Solyc02g079570.2	SL2.40ch02	-15.9306	2.30313	3.19118e-113	2.49	2.59	6.35	13.11	6.78	7.92	38670744	38674646	3903	+	12	3.07	AT4G21390	B120
Solyc02g079590.2	SL2.40ch02	-14.3239	1.25655	1.52221e-102	10.47	7.24	57.31	26.71	21.92	91.54	38694213	38700089	5877	+	13	2.21	AT4G21380	RK3	receptor kinase 3
Solyc02g079700.1	SL2.40ch02	-21.052	5.09174	8.18573e-18	0.38	0	3.24	11.04	0.18	4.11	38748099	38748356	258	-	2	7.75	AT4G03230	--	--
Solyc02g079710.2	SL2.40ch02	-19.0931	5.3948	2.79002e-77	0.12	0.01	2.09	5.5	0.43	4.06	38748428	38751481	3054	-	5	1.64	AT4G27290	--	--
Solyc02g079930.2	SL2.40ch02	-19.1483	1.28438	3.11406e-05	0.93	1.02	0.68	2.35	6.51	2.22	38895029	38898734	3706	-	3	0.81	AT4G21320	HSA32	HEAT-STRESS-ASSOCIATED 32
Solyc02g079990.2	SL2.40ch02	-19.5841	3.38362	2.41137e-20	0.19	0.4	1.33	1.94	1.72	6.35	38931282	38934348	3067	-	7	2.28	AT4G21410	CRK29	cysteine-rich RLK (RECEPTOR-like protein kinase) 29
Solyc02g080040.2	SL2.40ch02	-19.2301	1.81673	1.08925e-08	0.52	0.57	3.03	1.99	2	12.89	38951834	38954463	2630	-	7	2.66	AT4G23180	RLK4
Solyc02g080050.1	SL2.40ch02	-21.7523	3.6912	3.03239e-06	0.17	0.13	0.8	2.35	0	7.17	38954378	38954839	462	-	1	2.16	AT4G38830	CRK26	cysteine-rich RLK (RECEPTOR-like protein kinase) 26
Solyc02g080290.2	SL2.40ch02	-16.0781	2.25494	1.19441e-98	3.8	1.34	1.41	19.32	5.54	5.18	39132007	39135756	3750	+	9	2.4	AT4G21760	BGLU47	beta-glucosidase 47
Solyc02g080450.1	SL2.40ch02	-16.5511	1.50426	8.61871e-33	17.51	30.61	40.29	53.08	23.84	86.82	39240054	39240401	348	+	2	5.75	AT4G04745	--	--
Solyc02g080520.2	SL2.40ch02	-17.1616	2.33898	1.34982e-50	1.36	2.18	1.63	7.28	10.31	7.59	39308828	39311483	2656	-	5	1.88	AT1G50660	--	--
Solyc02g080530.2	SL2.40ch02	-11.6053	1.28489	0	146.24	131.68	76.92	380.36	367.62	307.37	39317455	39319147	1693	-	7	4.13	AT4G21960	PRXR1
Solyc02g080820.2	SL2.40ch02	-16.1438	1.10648	6.90564e-24	8.82	7.96	6.12	20.21	10.54	9.93	39520175	39524606	4432	+	6	1.35	AT4G14305	--	--
Solyc02g080890.2	SL2.40ch02	-17.695	3.09067	7.55536e-62	0.81	1.94	24.04	7.23	4.01	15.33	39569094	39571649	2556	-	7	2.74	AT1G62300	WRKY6
Solyc02g081170.2	SL2.40ch02	-12.0166	1.7127	0	103.91	99.49	82.21	363.53	395.35	259.11	39810752	39812645	1894	-	8	4.22	AT4G04020	PGL35	plastoglobulin 35
Solyc02g081360.2	SL2.40ch02	-17.6022	1.34747	1.60677e-13	1.59	1.12	23.87	4.28	2.11	86.59	39931191	39933262	2072	+	4	1.93	AT1G66120	AtAAE11
Solyc02g081390.2	SL2.40ch02	-15.476	2.37045	6.05837e-164	4.57	2.07	33.05	25.19	6.6	173	39952097	39957169	5073	-	19	3.75	AT1G65840	PAO4	polyamine oxidase 4
Solyc02g081450.2	SL2.40ch02	-18.7579	2.39217	1.39306e-18	0.9	2.37	11.2	4.9	2.03	24.76	39991058	39992343	1286	-	1	0.78	AT1G65690	--	--
Solyc02g081480.2	SL2.40ch02	-17.3981	1.44813	1.55032e-17	1.77	0.84	4.03	5.1	3.9	16.79	40008799	40010960	2162	+	3	1.39	AT1G66920	--	--
Solyc02g081610.1	SL2.40ch02	-18.9321	1.61563	2.08836e-08	1.25	0.78	0.94	4.03	2.56	2.13	40073643	40074554	912	-	1	1.1	AT2G34980	SETH1
Solyc02g081690.1	SL2.40ch02	-16.1648	2.06431	2.93376e-78	4.56	5.89	2.46	20.24	21.47	8.86	40129546	40130991	1446	+	4	2.77	AT3G21800	UGT71B8	UDP-glucosyl transferase 71B8
Solyc02g081830.2	SL2.40ch02	-17.8894	1.46238	8.22079e-13	2.44	2.22	1.22	7.09	4.38	2.16	40202098	40203440	1343	-	2	1.49	AT5G44730	--	--
Solyc02g081860.1	SL2.40ch02	-18.7455	1.20881	8.27416e-06	0.69	1.36	1.15	1.7	2.09	2.23	40221696	40223849	2154	-	1	0.46	AT4G20090	EMB1025	embryo defective 1025
Solyc02g081980.2	SL2.40ch02	-13.6531	2.09384	0	21.41	7.13	19.64	97.47	20.94	35.45	40308314	40312321	4008	-	12	2.99	AT5G18280	ATAPY2	apyrase 2
Solyc02g082060.1	SL2.40ch02	-14.5365	1.06772	1.28544e-64	44.58	35.83	48.05	99.72	52.85	62.97	40374340	40374981	642	-	6	9.35	AT4G25680	--	--
Solyc02g082410.2	SL2.40ch02	-18.117	4.31787	1.87986e-91	0.32	0.09	0.12	6.85	0.59	0.2	40679362	40683725	4364	+	2	0.46	AT4G35300	TMT2	tonoplast monosaccharide transporter2
Solyc02g082430.2	SL2.40ch02	-16.286	1.4539	3.34587e-36	3.46	2.76	3.42	10.11	4.52	13.1	40694608	40700995	6388	-	10	1.57	AT2G17480	MLO8	MILDEW RESISTANCE LOCUS O 8
Solyc02g082450.2	SL2.40ch02	-17.5325	4.04187	3.59719e-119	1.02	0.69	0.81	17.91	3.2	5.87	40726154	40728736	2583	+	11	4.26	AT2G17500	--	--
Solyc02g082650.2	SL2.40ch02	-18.3333	1.88528	1.50455e-15	6.35	0.74	1.36	24.51	4.98	6.53	40876327	40877918	1592	+	4	2.51	--	--	--
Solyc02g082670.2	SL2.40ch02	-14.3742	1.14532	8.94919e-83	24.64	24.11	14.72	58.18	29.74	27.46	40892965	40895886	2922	-	10	3.42	AT4G35550	WOX13	WUSCHEL related homeobox 13
Solyc02g082690.2	SL2.40ch02	-13.6522	1.37421	6.79819e-194	13.72	15.29	8.36	37.96	20.86	20.64	40916781	40931957	15177	+	17	1.12	AT4G35560	DAW1	DUO1-activated WD40 1
Solyc02g082880.2	SL2.40ch02	-20.5686	6.05857	1.63688e-36	0.06	0	0.06	2.65	4.02	2.3	41105344	41107604	2261	+	2	0.88	AT2G17650	--	--
Solyc02g082900.2	SL2.40ch02	-14.4068	2.71629	0	11.41	11.69	8.15	80.01	31.56	35.4	41109528	41112540	3013	-	12	3.98	AT3G51440	--	--
Solyc02g082910.2	SL2.40ch02	-17.7919	4.21109	2.4345e-109	0.56	0.2	2.67	10.99	3.18	1.26	41119400	41123802	4403	-	5	1.14	AT1G20560	AAE1	acyl activating enzyme 1
Solyc02g082920.2	SL2.40ch02	-12.2704	1.41916	0	118.9	60.08	161.72	339.33	109.37	131.28	41128832	41129990	1159	+	10	8.63	AT3G12500	PR3	PATHOGENESIS-RELATED 3
Solyc02g083010.1	SL2.40ch02	-22.3445	4.50677	2.98023e-06	0.05	0.11	0	1.1	0.21	0.23	41166728	41167585	858	+	1	1.17	AT4G35690	--	--
Solyc02g083050.1	SL2.40ch02	-34.7396	30.553	5.82077e-11	0	0	0	1.83	32.76	22.6	41193246	41194061	816	+	1	1.23	AT4G35690	--	--
Solyc02g083250.2	SL2.40ch02	-12.909	1.05174	6.96258e-190	90	68.65	158.2	199.09	105.5	115.38	41284337	41285558	1222	-	6	4.91	AT4G35750	--	--
Solyc02g083310.2	SL2.40ch02	-16.1612	1.57122	4.26338e-46	6.83	3.41	6.68	21.62	4.2	32.94	41342099	41345742	3644	-	15	4.12	AT5G66050	--	--
Solyc02g083390.2	SL2.40ch02	-15.4568	1.07489	2.07444e-35	13.5	11.94	8.43	30.36	15.82	18.27	41390059	41393728	3670	+	15	4.09	AT5G66060	--	--
Solyc02g083400.2	SL2.40ch02	-17.3611	1.65476	6.25347e-23	3.21	3.08	20.77	10.7	3.04	23.68	41401809	41403535	1727	+	6	3.47	AT2G17730	NIP2	NEP-interacting protein 2
Solyc02g083430.1	SL2.40ch02	-16.3868	1.22222	1.59507e-24	3.03	2.7	1.61	7.51	5	2.73	41421699	41424194	2496	+	5	2	AT4G35870	--	--
Solyc02g083460.2	SL2.40ch02	-15.463	1.90001	1.9395e-106	5.85	7.16	22.74	23.32	8.58	33.82	41436441	41440462	4022	+	15	3.73	AT2G17760	--	--
Solyc02g083490.2	SL2.40ch02	-20.6673	1.52127	0.00598812	0.36	0.43	0.08	1.03	1.96	0.28	41449952	41451309	1358	+	1	0.74	AT5G42180	PER64	peroxidase 64
Solyc02g083850.2	SL2.40ch02	-16.2255	2.04734	1.88027e-73	3.24	2.19	16.1	14.3	4.07	15.03	41690032	41695031	5000	-	12	2.4	AT2G17890	CPK16	calcium-dependent protein kinase 16
Solyc02g083880.2	SL2.40ch02	-19.0909	1.96672	9.63396e-11	1.84	0.95	3.37	7.67	4.19	5.8	41715236	41716114	879	+	1	1.14	AT2G18420	--	--
Solyc02g084120.1	SL2.40ch02	-20.467	1.3428	0.0094753	0.96	0.2	1.61	2.47	0.51	1.53	41890210	41892860	2651	-	1	0.38	AT5G53350	CLPX	CLP protease regulatory subunit X
Solyc02g084240.2	SL2.40ch02	-13.3183	1.81985	0	49.7	38.71	13.15	187.31	86.08	56	41975280	41976442	1163	+	8	6.88	AT2G18050	HIS1-3	histone H1-3
Solyc02g084250.2	SL2.40ch02	-20.4246	2.73184	4.0032e-08	0.28	0.1	0.08	2.01	0.54	0.72	41983813	41994411	10599	+	1	0.09	AT4G35520	MLH3	MUTL protein homolog 3
Solyc02g084260.1	SL2.40ch02	-20.391	3.76981	6.38773e-15	0.23	0.18	0	2.85	1.58	1.62	41996587	42002325	5739	+	1	0.17	--	--	--
Solyc02g084340.1	SL2.40ch02	-14.668	1.34978	2.52472e-93	17.5	15.37	12.81	47.52	31.69	30.63	42033504	42034859	1356	+	3	2.21	AT2G44200	--	--
Solyc02g084410.2	SL2.40ch02	-12.9262	1.09121	4.93159e-202	71.62	63.21	46.77	162.84	151.58	150.96	42103207	42104607	1401	+	6	4.28	AT1G15380	GLYI4	glyoxylase I 4
Solyc02g084720.2	SL2.40ch02	-12.9569	1.135	5.27624e-214	27.23	17.19	15.55	63.83	44.14	24.1	42396478	42402602	6125	-	24	3.92	AT4G36360	BGAL3	beta-galactosidase 3
Solyc02g084840.2	SL2.40ch02	-15.3559	1.80421	1.40439e-103	15.47	19.23	47.87	57.7	26.05	32.07	42498653	42499621	969	-	7	7.22	--	--	--
Solyc02g084870.2	SL2.40ch02	-16.5222	1.13574	1.24851e-19	3.93	3.43	2.28	9.2	3.38	1.94	42513397	42516636	3240	-	5	1.54	AT2G18170	MPK7	MAP kinase 7
Solyc02g084900.2	SL2.40ch02	-17.058	1.31445	2.2048e-18	2.48	3.79	19.49	6.56	7.15	19.02	42534523	42536479	1957	-	2	1.02	AT2G18193	--	--
Solyc02g084950.2	SL2.40ch02	-14.1925	1.59235	3.99137e-179	24.92	25.83	9.71	80.15	42.43	24.22	42565245	42567726	2482	+	11	4.43	AT4G36470	--	--
Solyc02g084960.1	SL2.40ch02	-17.7862	1.32386	8.44006e-12	3.72	1.27	5.81	9.85	4.86	20.5	42572352	42573101	750	-	2	2.67	AT5G66440	--	--
Solyc02g085110.2	SL2.40ch02	-18.0027	2.20654	8.27814e-26	0.97	0.9	1.37	4.66	4.12	3.42	42674495	42676816	2322	-	6	2.58	AT5G03260	LAC11	laccase 11
Solyc02g085300.2	SL2.40ch02	-17.7483	1.65433	3.69813e-18	2.67	1.44	2.65	8.98	6.55	3.56	42815858	42817352	1495	-	3	2.01	AT1G75170	--	--
Solyc02g085400.2	SL2.40ch02	-14.3939	1.33349	7.63235e-110	15.98	14.05	10.27	42.95	37.29	28.38	42897475	42900557	3083	-	16	5.19	AT2G25737	--	--
Solyc02g085650.2	SL2.40ch02	-17.4304	1.0762	4.88027e-10	1.85	0.71	2.6	4.19	1.99	4.36	43061571	43067422	5852	+	3	0.51	AT4G36680	--	--
Solyc02g085730.2	SL2.40ch02	-12.5372	1.37242	0	80.35	52.86	254.77	222.07	123.38	99.09	43109536	43111867	2332	+	3	1.29	AT1G13280	AOC4	allene oxide cyclase 4
Solyc02g086270.2	SL2.40ch02	-18.0267	1.8547	2.1673e-18	0.73	0.48	0.99	2.81	1.86	6.67	43557735	43566755	9021	-	6	0.67	AT1G66880	--	--
Solyc02g086300.2	SL2.40ch02	-18.8913	4.01224	8.90362e-47	0.32	0.82	4.01	5.47	2.89	12.86	43573059	43575024	1966	-	6	3.05	AT5G38200	--	--
Solyc02g086340.2	SL2.40ch02	-16.6778	1.00453	4.47181e-14	2.11	1.97	2.12	4.51	3.46	4	43586427	43595256	8830	-	20	2.27	AT5G16210	--	--
Solyc02g086880.2	SL2.40ch02	-13.6006	1.73087	1.11063585670012e-317	28.49	13.6	52.25	100.92	45.99	81.81	44063088	44067604	4517	+	6	1.33	AT5G14780	FDH	formate dehydrogenase
Solyc02g087070.2	SL2.40ch02	-18.2453	6.36526	4.94519e-205	0.17	0.19	1.78	14.86	1.72	22.68	44177797	44181526	3730	+	20	5.36	AT3G01420	PADOX-1	plant alpha dioxygenase 1
Solyc02g087090.2	SL2.40ch02	-33.5914	32.8492	2.67276e-51	0	0.03	0	3.4	2.19	8.52	44190237	44193102	2866	+	5	1.74	AT3G01420	PADOX-1	plant alpha dioxygenase 1
Solyc02g087110.2	SL2.40ch02	-14.7782	2.32282	1.14392e-254	7.51	4.7	15.67	40.07	38.4	60.4	44197070	44202789	5720	+	22	3.85	AT3G01420	PADOX-1	plant alpha dioxygenase 1
Solyc02g087160.2	SL2.40ch02	-19.1096	1.57572	2.45191e-07	2	1.74	3.09	6.25	5.1	4.75	44224728	44230982	6255	-	3	0.48	--	--	--
Solyc02g087190.1	SL2.40ch02	-14.3302	1.1449	5.25847e-85	32.56	35.22	18.16	76.88	43.81	23.12	44243351	44244337	987	+	2	2.03	AT5G40150	--	--
Solyc02g087260.1	SL2.40ch02	-18.2864	1.00817	1.65269e-05	2.18	1.43	1.43	4.63	2.85	2.39	44301840	44302850	1011	+	1	0.99	AT3G01360	--	--
Solyc02g087280.2	SL2.40ch02	-15.0414	1.39083	9.73357e-77	9.19	9.43	0.4	25.69	16.61	0.91	44306751	44310454	3704	-	10	2.7	AT5G14940	--	--
Solyc02g087390.1	SL2.40ch02	-33.2422	33.5477	3.29444e-83	0	0	0	7.58	6.13	12.01	44423668	44427056	3389	-	15	4.43	AT3G01320	SNL1	SIN3-like 1
Solyc02g087430.2	SL2.40ch02	-15.3668	1.05424	5.00235e-36	9.34	9.71	25.11	20.7	22.2	12.5	44457106	44459778	2673	-	7	2.62	AT2G37440	--	--
Solyc02g087460.1	SL2.40ch02	-14.945	1.07826	6.83913e-50	11.9	11.11	13.92	26.82	17.09	14.82	44476077	44477882	1806	+	3	1.66	AT3G28450	--	--
Solyc02g087630.2	SL2.40ch02	-15.7022	1.49192	2.49487e-56	14.4	10.6	10.74	43.14	23.13	25.71	44583542	44584495	954	-	5	5.24	AT5G39950	TRXH2	THIOREDOXIN H2
Solyc02g087720.1	SL2.40ch02	-16.1234	1.19596	5.77004e-28	4.48	3.18	2.86	10.94	6.26	6.11	44615392	44617428	2037	-	3	1.47	AT3G28720	--	--
Solyc02g087740.2	SL2.40ch02	-17.9674	1.49562	9.77158e-13	1.62	1.37	0.61	4.9	2.29	0.61	44629695	44632575	2881	+	4	1.39	AT5G39890	--	--
Solyc02g087800.2	SL2.40ch02	-18.1379	4.27616	2.27265e-88	0.57	0.5	0.36	11.37	3.16	3.86	44662024	44664509	2486	+	5	2.01	AT5G15140	--	--
Solyc02g087810.2	SL2.40ch02	-19.175	3.44493	7.78101e-29	0.43	0.25	0.03	4.96	2.38	4.05	44664838	44667209	2372	+	2	0.84	AT5G15140	--	--
Solyc02g087830.2	SL2.40ch02	-19.3998	6.39607	3.54911e-94	0.12	0	0.4	10.63	10.32	3.25	44669550	44672408	2859	-	5	1.75	AT5G15080	--	--
Solyc02g087840.2	SL2.40ch02	-17.6395	1.537	6.05826e-17	2.38	3.92	7.49	7.37	5.79	15.6	44675284	44676918	1635	-	6	3.67	AT1G69780	ATHB13
Solyc02g087870.2	SL2.40ch02	-14.8781	1.75478	1.02833e-135	4.19	3.73	2.68	15.11	6.89	6.82	44715333	44723038	7706	-	10	1.3	AT3G28860	PGP19	P-GLYCOPROTEIN 19
Solyc02g087890.2	SL2.40ch02	-17.7584	3.18312	6.36794e-63	2.66	1.24	2.95	25.43	4.25	3.8	44732392	44733265	874	-	3	3.43	--	--	--
Solyc02g088000.2	SL2.40ch02	-12.9258	1.33701	1.60865e-302	27.79	22.72	17.75	74.95	39	25.53	44808426	44814838	6413	+	13	2.03	AT3G01180	SS2	starch synthase 2
Solyc02g088180.2	SL2.40ch02	-15.3585	1.57627	3.22008e-79	10.04	7.58	20.78	31.89	10.22	23.07	44915098	44916628	1531	+	4	2.61	AT5G61430	NAC100	NAC domain containing protein 100
Solyc02g088200.2	SL2.40ch02	-17.7059	3.52539	3.80706e-80	1.69	1.64	1.19	20.28	21.39	29.42	44944625	44947657	3033	-	7	2.31	AT3G16230	--	--
Solyc02g088240.2	SL2.40ch02	-19.5096	2.56191	1.24025e-12	0.47	0.35	0.41	2.99	2.03	1.67	44977491	44979673	2183	-	4	1.83	AT3G29060	--	--
Solyc02g088250.2	SL2.40ch02	-19.4762	2.0684	8.35092e-09	0.44	0.82	0.44	1.93	1.04	1.53	44979328	44981588	2261	-	6	2.65	AT1G14040	--	--
Solyc02g088300.2	SL2.40ch02	-16.0742	1.06988	2.23172e-23	4.17	3.49	1.78	9.33	7.55	6.16	45016695	45024991	8297	+	8	0.96	AT3G01100	HYP1	hypothetical protein 1
Solyc02g088460.2	SL2.40ch02	-14.2479	1.27832	8.27856e-112	23.02	18.92	20.02	59.59	39.81	42.95	45123129	45127345	4217	-	10	2.37	AT3G29200	CM1	chorismate mutase 1
Solyc02g088560.2	SL2.40ch02	-12.3022	1.74192	0	42.84	28.79	21.41	152.92	43.93	66.96	45186246	45190069	3824	-	12	3.14	AT5G15410	DND1	DEFENSE NO DEATH 1
Solyc02g088610.2	SL2.40ch02	-13.323	1.71397	0	15.67	18.11	7.21	54.85	42.49	13.47	45222192	45229259	7068	-	14	1.98	AT5G15450	CLPB3	casein lytic proteinase B3
Solyc02g088990.1	SL2.40ch02	-19.5986	2.18485	5.25732e-09	1.98	0.83	0.14	9.59	3.02	5.06	45479497	45480704	1208	+	2	1.66	AT4G35520	MLH3	MUTL protein homolog 3
Solyc02g089090.2	SL2.40ch02	-12.8555	1.2107	1.87471e-260	29.62	17.29	41.85	73.16	60.81	138.72	45568082	45571263	3182	+	10	3.14	AT3G51550	FER	FERONIA
Solyc02g089260.2	SL2.40ch02	-13.4807	1.24467	2.57748e-179	3.52	2.89	3.2	8.91	7.08	8.36	45704210	45726943	22734	+	21	0.92	AT3G02260	UMB1	UMBRELLA 1
Solyc02g089330.2	SL2.40ch02	-20.238	1.54984	0.00108854	0.49	0.31	1.34	1.44	0.88	3.24	45762800	45764795	1996	+	1	0.5	AT5G15700	--	--
Solyc02g089370.2	SL2.40ch02	-15.9062	1.19776	2.34627e-32	2	1.74	1.47	4.89	3.24	1.95	45792081	45806674	14594	+	2	0.14	AT5G15680	--	--
Solyc02g089400.2	SL2.40ch02	-15.3365	2.68498	7.05052e-232	5.24	5.71	5.68	35.91	17.35	19.43	45808288	45812363	4076	-	7	1.72	AT3G30390	--	--
Solyc02g089610.1	SL2.40ch02	-12.5394	1.10836	6.73755e-272	103.41	212.3	568.29	238	381.56	907.19	45946477	45947565	1089	-	5	4.59	AT3G25570	--	--
Solyc02g089630.2	SL2.40ch02	-18.1819	5.66205	1.30834e-161	0.26	1.53	2.75	12.92	5.36	8.84	45957682	45960380	2699	-	7	2.59	AT5G38710	--	--
Solyc02g089640.2	SL2.40ch02	-14.6069	2.15613	2.16244e-246	7.32	18.13	11.71	34.82	28.36	28.94	45969254	45972519	3266	-	9	2.76	AT3G28180	CSLC4	CELLULOSE-SYNTHASE LIKE C4
Solyc02g089880.2	SL2.40ch02	-18.2928	1.04734	7.92591e-06	1.59	1.59	1.58	3.47	3.31	3.52	46149036	46150509	1474	+	4	2.71	AT3G50760	GATL2	galacturonosyltransferase-like 2
Solyc02g089990.1	SL2.40ch02	-16.2043	1.29067	9.66413e-31	17.2	11.1	8.95	44.83	23.23	13.04	46255509	46255994	486	-	2	4.12	AT2G23690	--	--
Solyc02g090110.2	SL2.40ch02	-16.0615	1.38176	3.4303e-38	3.44	3.09	13.27	9.59	4.72	19.54	46307613	46313725	6113	-	11	1.8	AT2G23450	--	--
Solyc02g090160.2	SL2.40ch02	-14.2055	1.01648	2.11993e-73	10.38	10.99	19	22.41	21.28	26.95	46372679	46379249	6571	+	8	1.22	AT2G23460	XLG1	extra-large G-protein 1
Solyc02g090210.2	SL2.40ch02	-20.0856	3.02462	5.76552e-12	0.2	0.47	0.5	1.73	0.82	0.53	46413177	46415425	2249	+	1	0.44	AT2G23540	--	--
Solyc02g090290.2	SL2.40ch02	-17.1582	5.83212	0	0.52	0.2	0.34	31.35	2.86	0.82	46456616	46458804	2189	+	10	4.57	AT2G45550	CYP76C4	cytochrome P450, family 76, subfamily C, polypeptide 4
Solyc02g090300.2	SL2.40ch02	-18.7043	3.44727	5.7815e-39	0.44	0.3	0.12	4.96	0.83	0.08	46462377	46464211	1835	+	3	1.63	AT2G45570	CYP76C2	cytochrome P450, family 76, subfamily C, polypeptide 2
Solyc02g090360.2	SL2.40ch02	-16.4068	1.92443	8.89366e-58	2.98	5.56	6.56	12.06	12.75	13.26	46495903	46498924	3022	-	8	2.65	AT5G66920	sks17	SKU5 similar 17
Solyc02g090380.2	SL2.40ch02	-15.4853	1.5543	1.72555e-70	4.34	7.67	27.91	13.6	17.79	45.96	46515185	46519334	4150	+	10	2.41	AT5G66900	--	--
Solyc02g090430.2	SL2.40ch02	-14.7742	1.15146	7.94166e-64	9.75	3.19	15.67	23.1	10.74	18.94	46568708	46573422	4715	+	14	2.97	AT5G66850	MAPKKK5	mitogen-activated protein kinase kinase kinase 5
Solyc02g090490.2	SL2.40ch02	-16.4345	2.46533	2.27237e-92	3.04	7.2	19.76	17.92	11.71	18.25	46594534	46596748	2215	-	8	3.61	AT4G37050	PLP4	PATATIN-like protein 4
Solyc02g090750.2	SL2.40ch02	-18.0958	3.1903	6.87741e-50	1.32	2.42	7.35	12.46	11.35	27.17	46838035	46842708	4674	-	5	1.07	AT4G37020	--	--
Solyc02g090810.2	SL2.40ch02	-18.4607	1.16518	2.47158e-06	3.12	4.35	9.01	7.4	1.67	3.86	46876372	46878474	2103	-	4	1.9	AT3G50360	CEN2	centrin2
Solyc02g090970.1	SL2.40ch02	-18.1206	3.90748	7.29069e-74	0.82	4.9	83.67	13.19	16.14	87.59	47002477	47003559	1083	+	5	4.62	AT4G36950	MAPKKK21	mitogen-activated protein kinase kinase kinase 21
Solyc02g090980.1	SL2.40ch02	-19.092	2.67183	1.40438e-18	0.69	0.33	4.02	4.45	0.99	2.4	47010791	47011858	1068	+	1	0.94	AT4G36950	MAPKKK21	mitogen-activated protein kinase kinase kinase 21
Solyc02g091000.2	SL2.40ch02	-16.1334	1.23803	1.14855e-29	7.29	5.62	8.67	18.33	6.4	6.85	47025388	47027277	1890	-	8	4.23	AT1G45688	--	--
Solyc02g091070.2	SL2.40ch02	-21.4315	6.33274	1.34003e-22	0.05	0	0.03	2.25	0.37	0.83	47068548	47070572	2025	-	2	0.99	AT1G71140	--	--
Solyc02g091100.2	SL2.40ch02	-13.7369	1.20951	3.80271e-142	20.83	18.67	169.14	51.42	23.86	179.37	47093169	47096847	3679	-	9	2.45	AT5G17380	--	--
Solyc02g091110.2	SL2.40ch02	-16.4275	1.14092	6.26463e-21	8.5	7.4	6.21	19.94	10.84	7.39	47097884	47100605	2722	-	4	1.47	AT5G38110	SGA1
Solyc02g091180.1	SL2.40ch02	-22.0305	3.1348	0.000402451	0.15	16.02	5.65	1.53	3.24	3.96	47144069	47144569	501	+	2	3.99	AT3G03280	--	--
Solyc02g091220.1	SL2.40ch02	-15.3211	1.01056	1.80416e-34	12.53	11.66	1.75	26.93	16.94	4.04	47171973	47173325	1353	+	6	4.43	AT1G77840	--	--
Solyc02g091580.2	SL2.40ch02	-12.7845	1.35909	0	32.04	24.62	23.1	87.73	79.42	63.17	47413078	47421457	8380	-	17	2.03	AT5G65620	--	--
Solyc02g091660.2	SL2.40ch02	-16.1027	1.05884	1.4994e-22	4.37	3.38	118.37	9.7	5.38	63.16	47480890	47483281	2392	-	9	3.76	AT5G10550	GTE2	global transcription factor group E2
Solyc02g091700.2	SL2.40ch02	-17.5031	2.96011	2.48495e-64	1.97	1.84	36.47	16.04	1.43	19.06	47514511	47515716	1206	-	2	1.66	AT5G65660	--	--
Solyc02g091730.1	SL2.40ch02	-17.0737	1.21063	1.06651e-15	4.46	5.27	19.24	10.94	10.25	42.76	47553033	47555423	2391	+	8	3.35	AT2G22720	--	--
Solyc02g091740.2	SL2.40ch02	-15.7188	1.04294	3.39756e-28	21.06	29.78	122.55	46.27	56.44	225.24	47555499	47557404	1906	+	6	3.15	AT4G37860	--	--
Solyc02g091800.2	SL2.40ch02	-20.3283	1.36927	0.00540157	0.45	0.34	0.7	1.18	0.22	0.7	47590405	47591916	1512	+	1	0.66	AT4G37850	--	--
Solyc02g091860.2	SL2.40ch02	-15.0586	1.42536	8.58049e-80	4.97	4.25	5	14.25	6.38	12.86	47680371	47685222	4852	+	8	1.65	AT5G65710	HSL2	HAESA-like 2
Solyc02g091930.2	SL2.40ch02	-14.2302	1.58809	6.44783e-174	23.25	23.31	13.81	74.55	22.52	14.08	47728213	47729684	1472	-	5	3.4	AT4G37790	HAT22
Solyc02g091980.1	SL2.40ch02	-22.1705	2.8547	0.00234985	0.08	0.4	0	0.65	0.95	0.26	47768960	47770244	1285	+	1	0.78	AT3G49690	RAX3	REGULATOR OF AXILLARY MERISTEMS3
Solyc02g092120.2	SL2.40ch02	-20.3183	3.91524	7.98138e-17	0.45	0.46	2.47	6.64	0.55	3.28	47904587	47905142	556	+	2	3.6	AT3G49780	PSK4	phytosulfokine 4 precursor
Solyc02g092230.2	SL2.40ch02	-17.1375	1.22976	3.42005e-15	2.66	2.51	9.47	6.61	5.63	7.43	47956191	47959512	3322	-	4	1.2	AT4G37680	HHP4	heptahelical protein 4
Solyc02g092290.2	SL2.40ch02	-16.8773	1.80081	3.62329e-37	2.16	1.5	4.67	7.97	5.52	17.34	47989385	47994458	5074	+	9	1.77	AT5G02910	--	--
Solyc02g092300.1	SL2.40ch02	-17.2319	1.04106	1.39886e-10	8.95	5.42	7.79	19.61	16.77	18.14	47996516	47997016	501	-	2	3.99	AT4G37660	--	--
Solyc02g092460.2	SL2.40ch02	-18.0335	2.20996	2.17354e-25	1.66	3.14	1.5	8.04	6.98	0.99	48088459	48090055	1597	+	2	1.25	AT5G67480	BT4	BTB and TAZ domain protein 4
Solyc02g092580.2	SL2.40ch02	-15.8457	2.3495	1.85009e-125	5.22	6.18	22.71	28.31	9.9	65.98	48204940	48207481	2542	-	10	3.93	AT4G37530	--	--
Solyc02g092680.1	SL2.40ch02	-19.8632	3.8547	6.45448e-22	0.12	0.01	0.18	1.86	0.23	0.39	48262460	48264721	2262	-	1	0.44	AT5G67360	ARA12
Solyc02g092760.2	SL2.40ch02	-18.3012	1.19239	3.80523e-07	1.82	1.66	0.81	4.43	2.77	2.77	48299203	48300720	1518	+	3	1.98	AT4G37470	KAI2	KARRIKIN INSENSITIVE 2
Solyc02g092790.2	SL2.40ch02	-13.6367	1.8254	0	40.66	62.77	34.78	153.79	74.12	54.39	48339964	48342204	2241	+	9	4.02	--	--	--
Solyc02g092820.2	SL2.40ch02	-17.2727	5.8657	0	0.41	0.19	0.49	24.35	0.93	0.41	48369709	48372206	2498	-	6	2.4	AT2G14960	GH3.1
Solyc02g092860.2	SL2.40ch02	-13.6515	7.91533	0	2.95	1.37	14.33	756.49	760.3	1123.16	48403960	48405736	1777	+	14	7.88	AT4G37370	CYP81D8	cytochrome P450, family 81, subfamily D, polypeptide 8
Solyc02g092880.2	SL2.40ch02	-17.8333	2.12826	8.06912e-27	2.11	1.61	1.93	9.9	3.72	6.36	48412380	48413638	1259	-	9	7.15	AT4G37300	MEE59	maternal effect embryo arrest 59
Solyc02g092970.2	SL2.40ch02	-18.2136	2.76844	8.02053e-35	2.15	12.95	3.8	15.28	13.73	6.33	48498692	48499693	1002	+	11	10.98	AT1G70490	ATARFA1D
Solyc02g092990.1	SL2.40ch02	-15.7573	1.18528	7.20376e-35	7.13	8.13	48.75	17.31	10.34	39.47	48531618	48533270	1653	+	2	1.21	AT1G47056	VFB1	VIER F-box proteine 1
Solyc02g093050.2	SL2.40ch02	-15.0205	1.14913	7.32092e-54	13.81	15.33	37.53	32.66	35.5	48.2	48575427	48577339	1913	+	3	1.57	AT2G23320	WRKY15	WRKY DNA-binding protein 15
Solyc02g093090.1	SL2.40ch02	-17.5479	1.76006	5.98962e-23	3.02	2.27	2.84	10.93	14.54	8.44	48596619	48597545	927	-	4	4.31	AT5G67210	IRX15-L	IRX15-LIKE
Solyc02g093180.2	SL2.40ch02	-14.6842	5.2198	0	3.55	1.65	14.53	140.52	2.31	1.01	48696065	48698021	1957	-	12	6.13	AT5G67150	--	--
Solyc02g093310.2	SL2.40ch02	-19.1968	1.6323	2.02711e-07	0.63	0.24	1.61	2.01	1.32	2.33	48793892	48797052	3161	-	3	0.95	AT4G36945	--	--
Solyc02g093420.2	SL2.40ch02	-17.0575	1.01392	1.39694e-11	3.2	1.53	4.85	6.88	3.22	4.45	48873416	48876572	3157	+	5	1.58	AT3G01600	NAC044	NAC domain containing protein 44
Solyc02g093530.2	SL2.40ch02	-14.8442	1.06416	3.41121e-52	21.41	20.38	25.67	47.76	21.81	20.12	48947510	48952106	4597	-	6	1.31	AT4G35860	GB2	GTP-binding 2
Solyc02g093580.2	SL2.40ch02	-17.6408	1.16416	3.08994e-10	2.13	2.22	0.46	5.12	0.66	1.29	48970653	48972653	2001	-	3	1.5	AT5G63180	--	--
Solyc02g093710.1	SL2.40ch02	-14.3583	1.2205	8.40639e-95	53.36	52.13	832.27	132.65	34.48	542.86	49040402	49040977	576	+	2	3.47	AT5G40690	--	--
Solyc02g093830.2	SL2.40ch02	-14.5679	1.2327	1.35752e-83	14.62	12.24	15.49	36.68	20.72	38.82	49113784	49119691	5908	+	9	1.52	AT5G40760	G6PD6	glucose-6-phosphate dehydrogenase 6
Solyc02g093890.1	SL2.40ch02	-18.6858	2.10822	2.10083e-15	1.38	0.31	1.96	6.25	0.57	0.21	49173963	49174790	828	-	2	2.42	AT3G27250	--	--
Solyc02g093950.2	SL2.40ch02	-16.5188	3.89963	1.1727e-221	1.11	0.83	2.22	17.66	2.98	5.31	49206284	49210872	4589	-	4	0.87	AT5G14230	--	--
Solyc02g093960.2	SL2.40ch02	-17.9987	7.19836	0	0.26	0	0.13	37.31	1.34	2.23	49218739	49221091	2353	-	12	5.1	AT5G14020	--	--
Solyc02g093990.2	SL2.40ch02	-17.7342	1.26973	2.694e-11	2.74	0.37	3.61	6.98	1.89	11.12	49240169	49241778	1610	-	7	4.35	AT3G01820	--	--
Solyc02g094190.2	SL2.40ch02	-17.02	2.69811	1.63028e-74	1.31	0.94	1.39	9.02	2.88	5.26	49368076	49371114	3039	-	2	0.66	AT3G01930	--	--
Solyc02g094280.2	SL2.40ch02	-14.3482	1.2261	2.93835e-96	13.52	10.5	6.84	33.73	16.02	10.18	49437687	49445952	8266	+	12	1.45	AT3G27020	YSL6	YELLOW STRIPE like 6
Solyc02g094380.1	SL2.40ch02	-34.6406	30.7509	1.81899e-12	0	0.05	0	1.32	2.27	1.64	49499332	49501925	2594	+	2	0.77	AT5G13160	PBS1	avrPphB susceptible 1
Solyc02g094400.2	SL2.40ch02	-14.8099	1.0145	1.76951e-48	15.93	42.3	369.18	34.36	44.54	160.74	49509646	49511664	2019	+	11	5.45	AT3G02040	SRG3	senescence-related gene 3
Solyc03g005020.2	SL2.40ch03	-18.7824	1.7225	3.50192e-10	0.78	0.31	1.65	2.76	0.21	2.83	30057	32813	2757	-	1	0.36	AT5G14180	MPL1	Myzus persicae-induced lipase 1
Solyc03g005210.2	SL2.40ch03	-19.6096	2.16282	8.62561e-09	0.63	0.31	0.08	2.84	0.43	0.26	122063	124091	2029	+	2	0.99	AT3G22620	--	--
Solyc03g005380.2	SL2.40ch03	-16.9948	1.01001	6.64589e-12	2.1	1.72	0.49	4.51	3.61	1.59	216942	222990	6049	+	2	0.33	AT5G43670	--	--
Solyc03g005450.2	SL2.40ch03	-13.2817	4.69499	0	8.1	5.94	3.79	223.75	43.15	18.86	338588	346614	8027	+	19	2.37	AT4G24010	CSLG1	cellulose synthase like G1
Solyc03g005540.1	SL2.40ch03	-21.5199	2.98594	4.92334e-05	0.04	0.01	0.02	0.37	0.18	0	402662	405672	3011	+	1	0.33	AT1G64260	--	--
Solyc03g005600.2	SL2.40ch03	-14.4331	1.37008	5.28669e-113	13.19	12.78	9.91	36.38	34.55	17.94	438634	441628	2995	+	7	2.34	AT1G04430	--	--
Solyc03g005660.2	SL2.40ch03	-16.644	1.21037	3.52425e-20	2.24	2.77	1.22	5.53	4.33	2.87	469690	474293	4604	+	6	1.3	AT1G53350	--	--
Solyc03g005860.2	SL2.40ch03	-19.4658	5.62023	2.67741e-66	0.05	0.01	0.06	2.69	2.49	2.63	581458	589104	7647	+	4	0.52	AT4G18050	PGP9	P-glycoprotein 9
Solyc03g005870.2	SL2.40ch03	-14.1095	1.11231	2.34064e-93	41.36	37.9	28.26	95.46	87.01	77.88	590058	593520	3463	+	8	2.31	AT4G18040	eIF4E1	eukaryotic translation Initiation Factor 4E1
Solyc03g005890.1	SL2.40ch03	-20.2469	8.70198	3.02546e-123	0.09	0.2	2.32	41.35	0.53	7.63	603677	604093	417	-	2	4.8	AT1G29640	--	--
Solyc03g006010.2	SL2.40ch03	-18.5744	1.06328	3.43932e-05	1.01	0.91	0.88	2.22	3.34	1.24	683851	686834	2984	+	1	0.34	AT1G17030	--	--
Solyc03g006210.1	SL2.40ch03	-19.6059	3.34012	1.45784e-19	0.38	0.85	0.12	4.03	1.46	0.75	837404	839267	1864	-	3	1.61	AT3G49340	--	--
Solyc03g006400.2	SL2.40ch03	-17.55	1.24313	4.48046e-12	1.72	0.7	1.13	4.34	2.12	7.87	996867	999265	2399	-	2	0.83	AT5G58950	--	--
Solyc03g006500.2	SL2.40ch03	-15.6686	1.37212	3.44647e-49	8.62	6.92	12.72	23.81	14.33	17.52	1082967	1089867	6901	+	8	1.16	AT3G09010	--	--
Solyc03g006550.2	SL2.40ch03	-16.8368	2.53848	1.9518e-74	1.38	0.42	5.63	8.51	3.58	3.31	1120039	1127165	7127	+	11	1.54	AT1G61120	TPS4	TERPENE SYNTHASE 4
Solyc03g006700.2	SL2.40ch03	-17.185	1.93979	1.48602e-34	2.67	2.25	2.01	10.84	2.89	3.56	1259766	1262506	2741	-	6	2.19	AT5G05340	PRX52	peroxidase 52
Solyc03g006780.2	SL2.40ch03	-17.7722	2.73257	2.00906e-45	1	0.98	2.86	7.07	8.35	9.12	1308096	1310585	2490	+	7	2.81	AT1G11410	--	--
Solyc03g006790.1	SL2.40ch03	-21.5742	6.04734	1.81604e-18	0.07	0.17	0	5.19	6.21	6.5	1311139	1312507	1369	+	4	2.92	AT1G11410	--	--
Solyc03g006810.2	SL2.40ch03	-17.9762	1.02628	1.22032e-06	2.45	3.46	2.97	5.33	3.58	3.2	1320783	1322165	1383	+	2	1.45	AT5G51890	--	--
Solyc03g006860.2	SL2.40ch03	-17.387	1.7066	6.60845e-24	2.04	2.57	3.11	7.06	2.64	9.43	1372758	1377406	4649	-	2	0.43	AT5G51830	--	--
Solyc03g006910.2	SL2.40ch03	-22.3445	4.50677	2.98023e-06	0.04	0	0	0.93	1.98	0.74	1472793	1474660	1868	-	2	1.07	AT4G25410	--	--
Solyc03g006960.2	SL2.40ch03	-16.4622	1.22422	2.27113e-23	4.54	4.96	8.27	11.33	9.28	10.29	1520013	1522985	2973	-	10	3.36	AT5G51760	AHG1	ABA-hypersensitive germination 1
Solyc03g007080.2	SL2.40ch03	-19.7292	2.12263	6.22176e-08	0.74	0.37	0.37	3.29	1.08	0.65	1637846	1638703	858	-	2	2.33	AT5G51680	--	--
Solyc03g007120.2	SL2.40ch03	-14.3645	1.0973	1.32771e-76	14.77	15.34	5.03	33.72	31.44	16.57	1713303	1718753	5451	+	6	1.1	AT4G25360	TBL18	TRICHOME BIREFRINGENCE-LIKE 18
Solyc03g007200.1	SL2.40ch03	-17.8756	9.44448	0	0.16	0.25	0.43	122.46	129.55	131.64	1775153	1776974	1822	+	10	5.49	AT5G16990	--	--
Solyc03g007230.2	SL2.40ch03	-15.0102	1.07564	1.00825e-47	13.87	8.73	53.58	31.17	5.74	16.17	1792295	1794884	2590	+	4	1.54	AT3G11410	PP2CA	protein phosphatase 2CA
Solyc03g007240.2	SL2.40ch03	-12.203	2.42614	0	52.73	47.3	58.37	302.49	155.29	110.28	1795042	1800986	5945	-	15	2.52	AT5G53120	SPMS
Solyc03g007260.2	SL2.40ch03	-16.193	1.23385	1.94621e-28	6.12	5.33	7.38	15.38	9.63	11.82	1813353	1817349	3997	-	4	1	AT5G53130	CNGC1	cyclic nucleotide gated channel 1
Solyc03g007720.2	SL2.40ch03	-21.1208	1.78431	0.00592461	0.28	0.51	0.26	0.94	0.6	0.82	2250500	2251571	1072	-	1	0.93	AT1G64080	MAKR2	MEMBRANE-ASSOCIATED KINASE REGULATOR 2
Solyc03g007790.2	SL2.40ch03	-18.1283	2.44327	6.27741e-29	0.56	0.11	0.83	3.19	0.21	0.17	2343464	2347272	3809	+	1	0.26	AT5G24080	--	--
Solyc03g007810.2	SL2.40ch03	-13.9178	1.02775	3.98559e-91	19.05	20.22	25.82	41.45	37.02	29.51	2363561	2372504	8944	-	14	1.57	AT5G52920	PKP2	PLASTIDIAL PYRUVATE KINASE 2
Solyc03g007960.2	SL2.40ch03	-15.4928	1.8305	4.88138e-97	8.75	8	22.23	33.14	34.09	92.46	2447872	2450289	2418	+	6	2.48	AT4G25700	chy1
Solyc03g013160.2	SL2.40ch03	-16.7367	1.0072	1.11902e-13	4.57	3.57	2.14	9.81	1.06	0.78	3275486	3277732	2247	+	2	0.89	AT5G15240	--	--
Solyc03g013290.1	SL2.40ch03	-22.7817	3.6323	0.00183105	0.3	2.38	2.22	3.98	4.03	5.7	4054910	4055396	487	-	2	4.11	--	--	--
Solyc03g013630.2	SL2.40ch03	-17.7219	1.14444	1.64387e-09	1.67	1.4	1.33	3.96	3.36	3.95	6576713	6582582	5870	+	1	0.17	AT3G01040	GAUT13	galacturonosyltransferase 13
Solyc03g019690.1	SL2.40ch03	-19.2415	1.09797	0.000524355	1.66	0.33	0.56	3.8	1.87	12.93	6639686	6640339	654	-	1	1.53	AT1G73260	KTI1	kunitz trypsin inhibitor 1
Solyc03g019960.2	SL2.40ch03	-18.7171	1.11773	3.17761e-05	1.09	0.81	0.36	2.48	2.69	1.15	6838306	6842587	4282	+	4	0.93	AT2G31270	CDT1A	homolog of yeast CDT1 A
Solyc03g020050.2	SL2.40ch03	-21.2102	4.77526	4.43257e-14	0.1	0.04	0.21	2.95	1.22	11.28	6917987	6918924	938	-	3	3.2	--	--	--
Solyc03g025190.2	SL2.40ch03	-17.0953	1.60429	1.755e-25	2.48	1.31	2.83	8.01	16.53	28.32	7043560	7046813	3254	+	7	2.15	AT4G25640	FFT	FLOWER FLAVONOID TRANSPORTER
Solyc03g025290.2	SL2.40ch03	-14.6099	1.14025	7.97202e-70	14.03	15.17	2.22	32.99	16.2	7.42	7114324	7118700	4377	-	8	1.83	AT4G25620	--	--
Solyc03g025330.2	SL2.40ch03	-19.7001	3.15168	1.78775e-16	0.33	0.22	0.32	2.92	1.44	2.71	7148910	7151371	2462	-	2	0.81	AT3G49070	--	--
Solyc03g025590.2	SL2.40ch03	-19.4491	1.51301	2.52911e-05	1.36	1.34	1.16	4.15	3.64	3.68	7368094	7370974	2881	+	2	0.69	AT4G20850	TPP2	tripeptidyl peptidase ii
Solyc03g025680.2	SL2.40ch03	-15.9995	2.6632	1.18744e-144	6.86	5.27	6.75	46.37	1.56	0.7	7495543	7496578	1036	+	4	3.86	AT5G52390	--	--
Solyc03g025810.2	SL2.40ch03	-20.391	5.24374	2.37872e-29	0.06	0	0.08	2.25	0.16	0.25	7587879	7590347	2469	-	1	0.41	AT5G52300	RD29B	RESPONSIVE TO DESSICATION 29B
Solyc03g025900.2	SL2.40ch03	-19.3791	1.51865	4.96802e-06	0.45	0.57	0.67	1.36	1.41	1.13	7694511	7700542	6032	-	1	0.17	AT3G48900	--	--
Solyc03g026050.2	SL2.40ch03	-19.0108	3.77317	2.91156e-38	0.75	0.58	8.66	10.68	2.26	13.58	7835665	7836616	952	+	3	3.15	AT5G62040	BFT	brother of FT and TFL1
Solyc03g026130.2	SL2.40ch03	-18.4574	1.42843	7.13932e-09	1.03	0.81	2.06	2.98	2.21	5.64	7920692	7922487	1796	-	5	2.78	AT2G45560	CYP76C1	cytochrome P450, family 76, subfamily C, polypeptide 1
Solyc03g026160.2	SL2.40ch03	-19.8878	2.01933	1.16881e-06	0.54	0.63	1.4	2.37	1.67	1.42	7948887	7951061	2175	+	2	0.92	AT3G61060	PP2-A13	phloem protein 2-A13
Solyc03g026230.1	SL2.40ch03	-17.7198	1.71147	1.19616e-19	1.61	3.27	72.69	5.57	1.79	5.65	8046837	8048420	1584	-	1	0.63	AT4G23030	--	--
Solyc03g031870.1	SL2.40ch03	-18.485	4.41191	1.05843e-74	0.37	0.53	0.34	8.37	3.51	0.9	8615543	8617843	2301	+	1	0.43	AT1G65880	BZO1	benzoyloxyglucosinolate 1
Solyc03g031940.2	SL2.40ch03	-13.0229	1.56265	0	31.59	14.4	32.53	99.63	70.32	95.71	8685384	8688719	3336	-	8	2.4	AT1G21540	--	--
Solyc03g031990.2	SL2.40ch03	-15.7729	1.25068	2.9074e-38	6.87	6.09	20.95	17.43	16.08	95.43	8759273	8764184	4912	-	13	2.65	AT1G20925	--	--
Solyc03g032080.2	SL2.40ch03	-20.9598	7.27616	2.6975e-44	0.05	0.07	0	7.53	9.74	6.95	8880430	8883641	3212	+	6	1.87	AT2G17500	--	--
Solyc03g032090.1	SL2.40ch03	-16.6173	2.91395	1.57674e-113	2.78	2.76	35.75	22.36	9.56	53.33	8889972	8891255	1284	+	2	1.56	AT2G42005	--	--
Solyc03g032220.2	SL2.40ch03	-20.2742	4.64725	1.74596e-24	0.18	0.09	0	4	2.34	2.52	9015738	9018668	2931	-	4	1.36	AT4G26220	--	--
Solyc03g033510.2	SL2.40ch03	-17.7197	1.41658	8.19948e-14	1.27	0.94	0.21	3.57	5.52	1.65	9327054	9329516	2463	-	6	2.44	AT5G66200	ARO2	armadillo repeat only 2
Solyc03g033540.2	SL2.40ch03	-12.6755	1.14057	6.92672e-262	44.31	47.98	128.26	104.27	80.81	260.75	9356208	9363698	7491	-	19	2.54	AT2G17890	CPK16	calcium-dependent protein kinase 16
Solyc03g033550.2	SL2.40ch03	-18.6437	1.26457	1.4408e-06	1.52	2.04	1.93	3.9	3.95	3.59	9382901	9384358	1458	+	2	1.37	AT2G17940	--	--
Solyc03g033630.2	SL2.40ch03	-15.4968	1.06245	8.1602e-34	5.75	4.27	4.53	12.78	5.39	6.86	9500784	9507186	6403	+	5	0.78	AT2G18090	--	--
Solyc03g034120.2	SL2.40ch03	-18.5096	1.91806	1.98014e-14	1.95	1.64	0.11	7.7	4.59	1.16	10099901	10102014	2114	-	5	2.37	AT4G36740	HB40	homeobox protein 40
Solyc03g034160.2	SL2.40ch03	-18.3809	1.45031	1.6707e-09	4.4	2.56	1.64	12.76	12.08	4.17	10134539	10144738	10200	-	2	0.2	--	--	--
Solyc03g034230.2	SL2.40ch03	-20.0096	1.17662	0.00778744	0.71	4.41	1.97	1.72	9.91	1.94	10205170	10208243	3074	-	3	0.98	AT3G02555	--	--
Solyc03g034240.2	SL2.40ch03	-18.7916	4.96859	1.19092e-78	0.46	0.57	0.19	15.5	1.19	3.57	10209124	10213889	4766	-	6	1.26	AT1G67080	ABA4	abscisic acid (ABA)-deficient 4
Solyc03g034320.2	SL2.40ch03	-17.9223	1.35112	6.46008e-11	1.76	2.12	0.85	4.81	9.53	2.62	10344778	10348543	3766	-	1	0.27	AT5G38200	--	--
Solyc03g034450.2	SL2.40ch03	-15.204	1.01035	2.8614e-37	13.23	17.08	15.8	28.42	25.69	14.74	10682892	10686321	3430	+	5	1.46	AT5G37930	--	--
Solyc03g036470.1	SL2.40ch03	-35.3298	29.3724	3.05176e-05	0	0.04	0.18	0.99	4.41	55.95	10734792	10735481	690	+	3	4.35	AT2G37040	PAL1	PHE ammonia lyase 1
Solyc03g042560.1	SL2.40ch03	-20.4892	4.21727	1.89183e-17	0.11	0.04	0.64	2.2	13.4	162.27	10929199	10930667	1469	+	6	4.08	AT3G53260	PAL2	phenylalanine ammonia-lyase 2
Solyc03g043850.2	SL2.40ch03	-35.3298	29.3724	3.05176e-05	0	0.22	0	2.01	0.29	1.95	11489128	11490986	1859	+	2	1.08	AT4G37830	--	--
Solyc03g043880.2	SL2.40ch03	-17.7586	7.67852	0	0.21	0.17	0.25	45.8	13.65	9.78	11506663	11513215	6553	-	9	1.37	AT5G65780	ATBCAT-5
Solyc03g043910.2	SL2.40ch03	-19.442	2.498	1.39882e-12	0.34	0.19	0.24	2.04	2.09	0.85	11593358	11599364	6007	-	3	0.5	AT3G49800	--	--
Solyc03g044300.2	SL2.40ch03	-16.7356	2.29599	2.78062e-65	2.47	3.2	1.49	12.95	4.91	2.87	12742062	12746690	4629	+	10	2.16	AT4G36920	FLO2	FLORAL MUTANT 2
Solyc03g044350.1	SL2.40ch03	-20.9408	5.31413	5.36178e-21	0.09	0	0	3.67	2.48	2.6	12829756	12832365	2610	+	1	0.38	AT5G05140	--	--
Solyc03g044430.2	SL2.40ch03	-16.139	1.17698	6.95421e-27	4.7	5.11	2.68	11.34	16.39	11.29	13182851	13192978	10128	+	9	0.89	AT4G36940	NAPRT1	nicotinate phosphoribosyltransferase 1
Solyc03g044670.1	SL2.40ch03	-18.6583	7.23519	1.17249e-215	0.3	0.09	0.06	43.15	4.25	2.45	14304016	14304738	723	-	4	5.53	AT1G72190	--	--
Solyc03g046200.1	SL2.40ch03	-18.1719	1.62246	4.67519e-13	0.86	0.78	0.7	2.84	3.08	4.66	15883134	15885335	2202	-	2	0.91	AT5G15870	--	--
Solyc03g046270.2	SL2.40ch03	-17.1718	1.3423	1.84062e-17	2.9	2.13	4.54	7.82	7.83	7.27	16080552	16085077	4526	-	2	0.44	AT5G15900	TBL19	TRICHOME BIREFRINGENCE-LIKE 19
Solyc03g046580.1	SL2.40ch03	-19.238	2.54484	1.47742e-15	0.7	0.86	0.53	4.1	5.47	2.83	17153145	17155045	1901	-	3	1.58	AT5G15780	--	--
Solyc03g051790.2	SL2.40ch03	-14.2265	1.15066	4.4893e-92	12.26	12.65	12.13	29.03	17.21	13.11	18795546	18800624	5079	+	10	1.97	AT2G42320	--	--
Solyc03g059050.2	SL2.40ch03	-35.5536	28.925	0.000488281	0	0	0	0.45	1.75	0.74	24851507	24852640	1134	+	1	0.88	--	--	--
Solyc03g059260.2	SL2.40ch03	-12.033	1.48619	0	76.57	64.9	59.49	228.94	133.48	108.1	25561139	25565934	4796	-	16	3.34	AT3G57680	--	--
Solyc03g063110.2	SL2.40ch03	-15.3653	1.33304	8.42334e-57	9.04	9.62	8.42	24.28	27.23	20.17	30614823	30618961	4139	-	1	0.24	AT2G43710	SSI2	suppressor of SA insensitive 2
Solyc03g071520.1	SL2.40ch03	-35.0871	29.8578	4.76837e-07	0	0.09	0	0.97	0.58	0.54	40621719	40622965	1247	+	1	0.8	AT4G21060	--	--
Solyc03g078430.1	SL2.40ch03	-35.3796	29.2729	6.10352e-05	0	0	0	0.95	0.3	1.53	44464082	44466824	2743	+	1	0.36	AT4G37980	ELI3-1	elicitor-activated gene 3-1
Solyc03g078440.2	SL2.40ch03	-35.2833	29.4655	1.52588e-05	0	0	0	0.51	0.14	0.36	44480781	44483641	2861	+	2	0.7	AT4G39330	CAD9	cinnamyl alcohol dehydrogenase 9
Solyc03g078620.1	SL2.40ch03	-17.3127	2.23056	6.79944e-42	4.64	4.93	2.21	23.01	6.63	8.59	44783286	44783894	609	-	1	1.64	AT5G65030	--	--
Solyc03g078630.2	SL2.40ch03	-15.1124	1.11533	9.62529e-48	18.11	11.4	30.19	41.84	14.28	192.56	44796138	44797376	1239	+	4	3.23	AT3G09790	UBQ8	ubiquitin 8
Solyc03g078810.2	SL2.40ch03	-22.224	4.74778	2.16067e-07	0.03	0.24	0.11	0.74	0.47	0.2	45035480	45038851	3372	-	1	0.3	AT3G11340	UGT76B1	UDP-dependent glycosyltransferase 76B1
Solyc03g079850.2	SL2.40ch03	-14.9956	1.36688	6.25468e-77	15.89	11.05	7.29	43.73	24.45	18.73	45200903	45215683	14781	-	11	0.74	AT5G05930	GC1	guanylyl cyclase 1
Solyc03g079970.1	SL2.40ch03	-19.0735	9.04875	6.79038653395445e-313	0.18	0.14	0.12	100.09	43.66	23.14	45421851	45422288	438	-	2	4.57	AT3G49550	--	--
Solyc03g080080.2	SL2.40ch03	-14.5081	1.1168	9.20521e-72	14.68	22.79	83.94	33.99	34.05	83.19	45528423	45532481	4059	+	12	2.96	AT5G54130	--	--
Solyc03g080100.2	SL2.40ch03	-15.8697	3.43379	1.09366e-265	3.54	7.37	0.92	40.71	12.46	0.9	45553244	45555756	2513	+	10	3.98	AT5G24580	--	--
Solyc03g080140.2	SL2.40ch03	-13.928	1.17016	6.44193e-117	10.52	9.09	5.6	25.26	14.19	5.11	45588928	45594478	5551	+	15	2.7	AT3G49490	--	--
Solyc03g081200.1	SL2.40ch03	-21.738	2.54984	0.00148964	0.64	1.46	1.57	3.37	1.98	5.58	45657514	45657738	225	+	1	4.44	AT5G24520	URM23	UNARMED 23
Solyc03g081250.1	SL2.40ch03	-35.3796	29.2729	6.10352e-05	0	0	0.54	0.44	1.12	0.76	45694911	45697196	2286	-	1	0.44	AT4G10540	--	--
Solyc03g081330.1	SL2.40ch03	-21.2523	2.04734	0.00249392	0.77	12.14	95.88	3.16	5.66	48.33	45743175	45743453	279	-	2	7.17	AT5G54165	--	--
Solyc03g082370.1	SL2.40ch03	-19.6746	3.50677	1.44068e-20	1.4	14.86	25.63	15.82	31.86	138.24	45861072	45861341	270	-	1	3.7	AT5G54165	--	--
Solyc03g082530.1	SL2.40ch03	-19.3611	4.47361	3.96679e-43	0.84	11	50.42	19.93	5.76	12.3	46007641	46008009	369	-	2	5.42	AT4G00880	--	--
Solyc03g082550.2	SL2.40ch03	-15.209	2.31058	2.17512e-187	10.35	3.96	4.38	54.63	7.09	5.96	46039117	46040348	1232	+	10	8.12	AT2G46680	HB-7	homeobox 7
Solyc03g082690.2	SL2.40ch03	-14.4563	1.17399	3.38875e-82	8.85	3.17	3.05	21.29	7.09	6.85	46158633	46163437	4805	+	7	1.46	AT1G76390	PUB43	plant U-box 43
Solyc03g082920.2	SL2.40ch03	-12.1313	1.46381	0	54.66	49.88	45.8	160.94	101.7	59.19	46341372	46345339	3968	-	14	3.53	AT5G42020	BIP2
Solyc03g083000.2	SL2.40ch03	-15.5477	1.1979	7.79946e-41	8.35	5.24	5.57	20.46	5.33	7.66	46392787	46395384	2598	+	6	2.31	AT2G46550	--	--
Solyc03g083010.2	SL2.40ch03	-13.7814	2.78462	0	18.56	29.39	91.86	136.33	54.42	53.46	46396642	46403381	6740	+	16	2.37	AT5G53050	--	--
Solyc03g083160.1	SL2.40ch03	-21.0096	3.17662	1.85702e-07	0.17	0.14	0.05	1.66	0.96	0.86	46543714	46546981	3268	+	1	0.31	AT5G24280	GMI1	GAMMA-IRRADIATION AND MITOMYCIN C INDUCED 1
Solyc03g083170.2	SL2.40ch03	-17.6227	3.53138	6.35749e-85	0.61	0.29	0.13	7.33	5.12	5.35	46548883	46556816	7934	+	13	1.64	AT3G49250	IDN1	INVOLVED IN DE NOVO 1
Solyc03g083190.1	SL2.40ch03	-18.7514	1.35315	6.35689e-07	1.77	1.52	0.25	4.71	3.85	3.05	46577234	46584432	7199	+	2	0.28	AT5G24280	GMI1	GAMMA-IRRADIATION AND MITOMYCIN C INDUCED 1
Solyc03g083420.2	SL2.40ch03	-12.9136	1.93996	0	26.71	26.02	12.11	109.42	260.42	69.93	46836502	46843514	7013	+	24	3.42	AT5G53450	ORG1	OBP3-responsive gene 1
Solyc03g083440.2	SL2.40ch03	-13.9904	2.46048	0	3.68	3.54	4.41	21.6	22.94	15.37	46882015	46893435	11421	+	19	1.66	AT5G53460	GLT1	NADH-dependent glutamate synthase 1
Solyc03g083470.2	SL2.40ch03	-17.925	1.3011	3.35082e-10	1.27	16.27	11.73	3.31	9.79	28.91	46904470	46906666	2197	-	4	1.82	AT1G66920	--	--
Solyc03g083660.1	SL2.40ch03	-21.5971	6.00154	7.04731e-18	0.07	0	0.48	4.58	0.4	0	47154797	47155381	585	-	2	3.42	AT4G25250	--	--
Solyc03g083710.1	SL2.40ch03	-17.6236	6.1348	1.78352e-287	1	1.03	7.28	74.2	3.66	13.18	47198994	47199581	588	-	3	5.1	AT4G25250	--	--
Solyc03g083730.1	SL2.40ch03	-14.6261	4.52888	0	13.4	146.37	197.97	329.5	27.16	264.07	47216694	47217299	606	+	2	3.3	AT5G62360	--	--
Solyc03g083770.1	SL2.40ch03	-16.2486	3.08391	5.67027e-164	7.24	6.73	23.91	65.22	43.47	249.83	47251746	47252348	603	+	1	1.66	AT5G62360	--	--
Solyc03g083900.2	SL2.40ch03	-17.3118	1.82205	2.53044e-28	1.51	1.37	6.92	5.65	1.58	4.02	47371423	47375428	4006	-	3	0.75	AT4G25240	SKS1	SKU5 similar 1
Solyc03g093350.2	SL2.40ch03	-16.3414	1.51328	9.36297e-38	3	3.52	1.58	9.15	8.34	11.75	48068163	48070598	2436	-	8	3.28	AT5G51300	--	--
Solyc03g093410.2	SL2.40ch03	-21.1029	3.81993	8.65498e-10	0.07	1	9.36	1.03	1.25	11.12	48148120	48150025	1906	+	5	2.62	AT5G61520	--	--
Solyc03g093440.2	SL2.40ch03	-17.744	1.13698	2.70752e-09	2.52	3.24	1.95	5.87	4.32	3.94	48166952	48178089	11138	+	7	0.63	AT5G61540	--	--
Solyc03g093450.2	SL2.40ch03	-16.745	1.892	2.08471e-44	1.71	2.37	5.1	6.75	2.33	6.93	48185092	48191194	6103	+	9	1.47	AT4G25160	--	--
Solyc03g093510.2	SL2.40ch03	-14.516	1.38339	7.23356e-109	18.32	17.25	20.37	50.95	34.52	27.95	48303256	48310645	7390	+	3	0.41	AT5G51180	--	--
Solyc03g093520.2	SL2.40ch03	-15.3044	1.07709	2.60831e-39	9.01	5.03	7.44	20.26	8.58	8.98	48317107	48330077	12971	+	5	0.39	AT5G61580	PFK4	phosphofructokinase 4
Solyc03g093800.1	SL2.40ch03	-16.6796	1.26577	1.82592e-21	14.21	10.78	64.43	36.46	4.66	62.81	48932196	48932621	426	-	3	7.04	--	--	--
Solyc03g093890.2	SL2.40ch03	-18.9491	1.58168	4.84213e-08	1.08	1.42	6.89	3.38	5.51	4.71	48994736	48996204	1469	-	4	2.72	AT3G23250	MYB15	myb domain protein 15
Solyc03g094010.2	SL2.40ch03	-18.8932	1.79458	2.91236e-10	0.75	0.71	0.22	2.67	2.72	3.12	49163343	49166873	3531	-	5	1.42	AT5G07440	GDH2	glutamate dehydrogenase 2
Solyc03g094110.2	SL2.40ch03	-20.2668	6.66205	2.50178e-56	0.07	0.11	0.31	7.25	0	0	49308825	49312747	3923	-	1	0.25	AT1G28710	--	--
Solyc03g094120.2	SL2.40ch03	-17.5618	1.46466	2.95676e-16	2.25	1.39	2.17	6.57	2.47	2.51	49320521	49322475	1955	-	1	0.51	AT1G28710	--	--
Solyc03g095310.2	SL2.40ch03	-16.5871	2.18376	3.72154e-65	2.44	2.49	1.36	11.78	3.9	5.72	49777121	49783215	6095	-	5	0.82	AT5G24910	ELA1	EUI-like p450 A1
Solyc03g095320.1	SL2.40ch03	-35.6983	28.6355	0.00195313	0.02	0.12	0	1.45	1.15	1.06	49824152	49824418	267	+	2	7.49	AT3G56460	--	--
Solyc03g095330.2	SL2.40ch03	-18.4905	1.5709	2.99391e-10	4.95	5.31	3.97	15.51	16.68	16.19	49824902	49825413	512	+	3	5.86	--	--	--
Solyc03g095710.2	SL2.40ch03	-15.7231	1.81796	7.08261e-82	6.54	5.85	3.01	24.54	3.18	1.71	50338173	50341110	2938	-	7	2.38	AT4G25000	ATAMY1
Solyc03g096070.2	SL2.40ch03	-18.3412	1.79831	3.31636e-14	0.53	0.36	0.38	1.97	1.11	1.12	51366833	51373415	6583	-	3	0.46	AT2G40116	--	--
Solyc03g096250.2	SL2.40ch03	-34.6593	30.7135	3.63798e-12	0	0.1	0	2.72	1.21	1.37	51678716	51681604	2889	+	1	0.35	AT2G40110	--	--
Solyc03g096380.2	SL2.40ch03	-14.8028	1.07069	3.62399e-54	14.48	12.15	12.45	32.47	9.85	22.06	51873782	51882778	8997	-	22	2.45	AT3G55740	PROT2	proline transporter 2
Solyc03g096550.2	SL2.40ch03	-18.647	2.8547	4.87711e-28	1.09	1.24	1.99	8.42	6.39	5.94	52149761	52150922	1162	+	2	1.72	AT4G39730	PLAT1	PLAT domain protein 1
Solyc03g096790.2	SL2.40ch03	-15.6324	1.207	2.46008e-39	5.73	5.09	3.75	14.09	8.48	6.65	52577946	52584548	6603	+	2	0.3	AT3G49590	ATG13	autophagy-related 13
Solyc03g097050.2	SL2.40ch03	-16.7632	2.95423	9.20975e-106	0.86	1.91	3.19	7.01	4.5	4.02	52847305	52851906	4602	-	2	0.43	AT3G03050	RHD7	ROOT HAIR DEFECTIVE 7
Solyc03g097080.2	SL2.40ch03	-17.0637	1.9287	4.07115e-37	4.13	3.89	1.27	16.76	15.42	11.88	52874752	52878842	4091	+	4	0.98	AT1G63205	--	--
Solyc03g097170.2	SL2.40ch03	-16.3977	2.24665	8.0687e-79	4.29	17.28	39.54	21.61	21.01	51.5	52940498	52943588	3091	+	7	2.26	AT2G23910	--	--
Solyc03g097410.1	SL2.40ch03	-20.7171	4.59166	7.15743e-18	0.12	0.62	2.29	3.13	0.1	9.68	53185449	53186414	966	+	2	2.07	AT5G16760	ITPK1	inositol (1,3,4) P3 5/6-kinase 1
Solyc03g097420.2	SL2.40ch03	-20.391	1.76981	0.000388131	0.61	0.1	0.53	2.25	0.15	0.52	53193862	53195036	1175	+	2	1.7	AT5G50720	HVA22E	HVA22 homologue E
Solyc03g097440.2	SL2.40ch03	-33.9759	32.0802	1.57772e-30	0	0.1	0.05	2.76	0.09	0.35	53209998	53213148	3151	+	2	0.63	AT5G50700	HSD1	hydroxysteroid dehydrogenase 1
Solyc03g097570.2	SL2.40ch03	-18.9943	3.20721	3.76087e-28	0.59	0.44	4.96	5.46	2.9	4.42	53347015	53350566	3552	-	5	1.41	AT3G48740	SWEET11
Solyc03g097750.2	SL2.40ch03	-20.0226	2.50677	6.90142e-09	0.44	0.42	0.14	2.73	0.89	1.23	53549599	53552392	2794	+	2	0.72	AT5G14030	--	--
Solyc03g097820.1	SL2.40ch03	-16.5587	2.56858	1.33778e-91	4.23	6.54	6.26	26.72	10.52	12.4	53591976	53594125	2150	-	7	3.26	AT5G50915	--	--
Solyc03g097840.2	SL2.40ch03	-16.3064	2.65141	2.98094e-116	4.17	5.22	30.17	27.93	11.49	66.29	53614811	53617119	2309	-	8	3.46	AT5G14040	PHT3;1	phosphate transporter 3;1
Solyc03g097910.2	SL2.40ch03	-13.327	1.40774	2.3245e-254	35.28	38.77	24.21	99.91	47.62	49.33	53734853	53738896	4044	-	10	2.47	AT3G17810	PYD1	pyrimidine 1
Solyc03g097920.1	SL2.40ch03	-13.6207	1.14404	9.90917e-138	52.18	39.09	27.44	123.06	86.92	89.98	53756873	53757880	1008	+	3	2.98	AT1G73500	MKK9	MAP kinase kinase 9
Solyc03g097980.2	SL2.40ch03	-15.228	2.10497	1.13774e-153	4.61	4.24	7.68	21.13	10.53	21.91	53790071	53796491	6421	-	13	2.02	AT1G31930	XLG3	extra-large GTP-binding protein 3
Solyc03g098010.2	SL2.40ch03	-17.7542	1.4702	1.81337e-14	2.3	4.69	327.58	6.8	7.37	262.73	53809153	53811597	2445	+	13	5.32	AT3G17790	PAP17	purple acid phosphatase 17
Solyc03g098240.2	SL2.40ch03	-16.2859	1.16804	6.1757e-24	4.64	3.19	12.32	11.09	2.92	11.99	54043609	54048042	4434	+	10	2.26	AT5G17330	GAD1	GLUTAMATE DECARBOXYLASE 1
Solyc03g098250.2	SL2.40ch03	-19.0305	1.1348	0.000130822	0.7	0.54	0.84	1.61	1.23	2.07	54048982	54054503	5522	+	1	0.18	AT5G22110	DPB2	DNA polymerase epsilon subunit B2
Solyc03g098700.1	SL2.40ch03	-17.3627	9.8264	0	0.35	0.37	0.37	284.66	2.65	0.12	54427774	54428433	660	-	6	9.09	--	--	--
Solyc03g098710.1	SL2.40ch03	-16.9121	9.75692	0	0.4	0.23	1.69	371.33	11.38	1.22	54435945	54436619	675	-	3	4.44	AT1G17860	--	--
Solyc03g098720.2	SL2.40ch03	-16.9692	8.6134	0	0.47	0.22	1.13	195.49	3.82	1.1	54443006	54443985	980	+	3	3.06	AT1G73325	--	--
Solyc03g098730.1	SL2.40ch03	-14.5863	2.97602	0	19.26	150.23	216.42	161.74	43.84	27.16	54454023	54454763	741	-	9	12.15	AT1G17860	--	--
Solyc03g098740.1	SL2.40ch03	-16.4398	2.88768	3.09229e-126	6.81	5.34	182.19	53.65	0.87	5.48	54458295	54458894	600	-	1	1.67	AT1G17860	--	--
Solyc03g098760.1	SL2.40ch03	-16.107	6.19709	0	2.68	0.37	15.79	208.4	25.86	9.19	54485288	54485899	612	-	2	3.27	--	--	--
Solyc03g098770.1	SL2.40ch03	-34.3668	31.2984	6.93889e-18	0	0	0	10.33	0.46	0	54497314	54497550	237	+	2	8.44	--	--	--
Solyc03g098780.1	SL2.40ch03	-11.0882	4.5993	0	137.9	75.91	165.44	3567.76	327.45	39.74	54508022	54508687	666	-	6	9.01	AT1G17860	--	--
Solyc03g098790.1	SL2.40ch03	-13.6338	6.07854	0	14.26	4.62	45.23	1024.94	17.88	3.12	54515539	54516201	663	-	4	6.03	AT1G73325	--	--
Solyc03g110910.2	SL2.40ch03	-15.5783	1.03935	1.84872e-30	6.98	8.83	9.08	15.29	13.27	10.11	55694999	55699481	4483	-	7	1.56	AT5G50320	HAG3	HISTONE ACETYLTRANSFERASE OF THE GNAT FAMILY 3
Solyc03g111170.2	SL2.40ch03	-13.4361	2.37757	0	19.34	12.6	81.31	107.26	31.39	86.09	55870931	55876919	5989	-	14	2.34	AT5G63380	--	--
Solyc03g111280.1	SL2.40ch03	-20.3404	6.51495	1.07485e-50	0.07	0	0.77	5.14	0.41	3.41	55953580	55955058	1479	-	2	1.35	AT3G48520	CYP94B3	cytochrome P450, family 94, subfamily B, polypeptide 3
Solyc03g111300.1	SL2.40ch03	-21.1452	2.90532	6.16489e-06	0.11	0.06	16.93	0.85	0.1	3.23	55969688	55971163	1476	+	1	0.68	AT3G48520	CYP94B3	cytochrome P450, family 94, subfamily B, polypeptide 3
Solyc03g111310.2	SL2.40ch03	-14.2804	1.33293	6.46819e-119	20.01	13.14	10.94	53.78	15.48	14.09	55978825	55983439	4615	+	9	1.95	AT3G48530	KING1	SNF1-related protein kinase regulatory subunit gamma 1
Solyc03g111630.2	SL2.40ch03	-16.461	1.45493	1.55155e-32	2.59	2.35	1.06	7.58	4.04	0.96	56314266	56320093	5828	-	5	0.86	AT5G63190	--	--
Solyc03g111640.2	SL2.40ch03	-12.8592	1.12744	9.69528e-226	33.86	33.66	18.41	78.97	81.73	32.3	56321502	56328275	6774	-	15	2.21	AT5G63190	--	--
Solyc03g111690.2	SL2.40ch03	-12.681	1.21942	3.03341e-298	53.17	83.54	19.36	132.12	43.37	20.85	56396337	56398488	2152	+	12	5.58	AT4G24780	--	--
Solyc03g111710.2	SL2.40ch03	-16.0816	1.45666	6.76434e-42	6.43	17.67	27.73	18.81	38.99	29.93	56425055	56427682	2628	+	7	2.66	AT5G63160	BT1	BTB and TAZ domain protein 1
Solyc03g111730.2	SL2.40ch03	-18.87	3.11582	8.46677e-29	0.5	0.46	0.98	4.5	1.95	1.16	56432592	56434422	1831	-	3	1.64	AT5G50260	CEP1	cysteine endopeptidase 1
Solyc03g111780.1	SL2.40ch03	-21.7817	3.6323	5.64754e-06	0.06	0.05	0	0.85	0.35	1.11	56466780	56467985	1206	+	1	0.83	AT1G24530	--	--
Solyc03g111800.2	SL2.40ch03	-13.6539	1.1184	5.02801e-129	23.89	10.25	5.78	55.36	23.37	44.05	56476473	56478792	2320	-	3	1.29	AT2G31880	SOBIR1	SUPPRESSOR OF BIR1 1
Solyc03g112080.1	SL2.40ch03	-17.4007	1.37875	5.13748e-16	3.69	2.88	3.81	10.23	8.61	11.04	56665004	56665963	960	+	4	4.17	AT4G24730	--	--
Solyc03g112230.2	SL2.40ch03	-12.8328	1.12212	1.03739e-227	30.2	22.25	35.2	70.17	37.28	63.09	56747879	56752208	4330	-	14	3.23	AT4G24690	NBR1	next to BRCA1 gene 1
Solyc03g112250.1	SL2.40ch03	-21.3283	6.53919	3.75624e-26	0.04	0.06	0.03	2.64	2.74	1.56	56768280	56770473	2194	-	6	2.73	AT5G52450	--	--
Solyc03g112280.2	SL2.40ch03	-18.7128	2.36927	9.09456e-19	0.32	0.59	0.83	1.75	1.1	1.04	56781332	56786508	5177	-	4	0.77	AT5G50170	--	--
Solyc03g112320.2	SL2.40ch03	-16.16	1.6909	3.94239e-53	4.41	3.64	1.4	15.18	16.48	6.13	56809755	56812064	2310	-	12	5.19	AT5G50160	FRO8	ferric reduction oxidase 8
Solyc03g112340.1	SL2.40ch03	-17.1825	1.01697	1.93155e-10	3.91	20.84	37.88	8.4	13.76	27.19	56820717	56821913	1197	+	5	4.18	AT5G27420	CNI1	carbon/nitrogen insensitive 1
Solyc03g112370.1	SL2.40ch03	-17.3041	2.4988	1.71822e-52	10.99	10.64	21.37	66.07	42.63	65.87	56843353	56843586	234	-	2	8.55	--	--	--
Solyc03g112380.1	SL2.40ch03	-20.1515	2.24898	7.51304e-07	1.79	0.44	1.51	8.43	8.23	4.86	56844298	56844531	234	+	1	4.27	AT3G26600	ARO4	armadillo repeat only 4
Solyc03g112830.2	SL2.40ch03	-15.9024	1.13238	3.6105e-29	3.72	2.71	1.06	8.7	5.79	3.12	57189524	57195559	6036	+	7	1.16	AT3G48195	--	--
Solyc03g113040.2	SL2.40ch03	-16.7212	1.27654	2.87533e-21	1.99	1.41	7.92	5.14	1.62	8.72	57389062	57397332	8271	-	8	0.97	AT3G47780	ATH6	ABC2 homolog 6
Solyc03g113070.2	SL2.40ch03	-19.4408	2.31413	5.78454e-11	0.34	0.24	2.75	1.8	1.27	4.82	57419735	57425092	5358	+	2	0.37	AT3G47730	ATH1	ABC2 homolog 1
Solyc03g113080.2	SL2.40ch03	-17.626	2.59892	4.48675e-46	1.51	1.24	11.78	9.67	5.38	28.75	57425112	57427110	1999	+	6	3	AT3G47730	ATH1	ABC2 homolog 1
Solyc03g113100.2	SL2.40ch03	-13.8568	1.04371	7.71606e-98	44.66	38.56	20.53	98.26	95.25	77.27	57431345	57437051	5707	-	9	1.58	AT2G02760	UBC2	ubiquiting-conjugating enzyme 2
Solyc03g113160.1	SL2.40ch03	-34.1689	31.6943	2.64698e-23	0	0	0	3.73	4.12	6.14	57466321	57467190	870	-	2	2.3	AT5G03390	--	--
Solyc03g113330.2	SL2.40ch03	-16.6826	1.33469	1.17973e-23	2.89	2.94	2.59	7.75	6.45	4.47	57535014	57538613	3600	-	5	1.39	AT1G74780	--	--
Solyc03g113340.2	SL2.40ch03	-16.1369	1.14444	1.52928e-25	4.63	4.94	4.24	10.93	8.5	4.69	57539138	57542922	3785	-	6	1.59	AT1G74780	--	--
Solyc03g113350.2	SL2.40ch03	-16.074	1.38187	6.68271e-38	2.26	2.76	2.51	6.27	5.81	5.98	57552366	57558840	6475	+	14	2.16	AT1G74770	--	--
Solyc03g113390.2	SL2.40ch03	-14.0326	1.03092	1.0725e-84	19.19	17.11	40.54	41.84	24.75	41.53	57593080	57598567	5488	+	9	1.64	AT1G18890	CPK10
Solyc03g113420.2	SL2.40ch03	-14.8057	2.23247	6.17464e-231	6.72	1.77	15.82	33.68	12.96	38.64	57617802	57621780	3979	-	9	2.26	AT5G62680	GTR2	GLUCOSINOLATE TRANSPORTER-2
Solyc03g113510.1	SL2.40ch03	-20.738	2.54984	4.8736e-06	0.28	1.9	2.39	1.53	0.72	6.45	57687718	57688765	1048	-	3	2.86	AT1G16770	--	--
Solyc03g113540.2	SL2.40ch03	-19.3695	1.81288	4.95749e-08	0.78	1.88	0.29	2.81	1.69	0.99	57704166	57705303	1138	+	1	0.88	AT5G20110	--	--
Solyc03g113550.2	SL2.40ch03	-18.1377	1.01201	5.68501e-06	3.41	2.79	1.01	7.33	10.95	2.14	57712307	57713288	982	+	4	4.07	AT5G62610	--	--
Solyc03g113560.2	SL2.40ch03	-18.9186	1.26973	9.45105e-06	2.73	2.69	1.36	6.9	11.44	1.94	57713477	57715822	2346	+	1	0.43	AT1G59640	ZCW32
Solyc03g113820.1	SL2.40ch03	-21.5199	6.15587	6.09864e-20	0.03	0	0	2.05	1.06	1.22	57912126	57917034	4909	-	2	0.41	AT5G13690	NAGLU	N-ACETYL-GLUCOSAMINIDASE
Solyc03g113860.1	SL2.40ch03	-19.1819	1.21727	9.26404e-05	1.28	0.82	0.81	3.12	3.21	1.79	57965045	57969229	4185	-	1	0.24	AT5G50110	--	--
Solyc03g113930.1	SL2.40ch03	-34.7611	30.5099	1.16415e-10	0	0	0.39	2.54	7.48	0.53	58031590	58032156	567	+	1	1.76	AT4G10250	ATHSP22.0
Solyc03g113980.2	SL2.40ch03	-17.0842	2.34774	1.39206e-53	1.85	6.44	6.95	9.96	13.4	16.67	58090161	58093457	3297	+	8	2.43	AT5G62570	--	--
Solyc03g114180.2	SL2.40ch03	-18.106	2.41299	1.18643e-28	0.89	1.06	1.58	5.03	1.66	8	58239856	58242968	3113	-	2	0.64	AT2G16890	--	--
Solyc03g114230.1	SL2.40ch03	-21.1268	6.94216	4.62675e-35	0.13	0.22	6.98	9.4	11.18	2.56	58272406	58273239	834	-	5	6	AT4G20970	--	--
Solyc03g114530.2	SL2.40ch03	-16.9436	1.96363	4.58072e-42	3.26	2.92	1.94	13.49	17.78	19.65	58555722	58557161	1440	-	2	1.39	AT1G74000	SS3	strictosidine synthase 3
Solyc03g114580.2	SL2.40ch03	-15.2275	1.3959	2.45488e-68	8.05	3.11	7.03	22.58	6.94	20.77	58573165	58583411	10247	-	11	1.07	AT1G73980	--	--
Solyc03g114740.2	SL2.40ch03	-17.188	1.90079	3.56392e-33	3.75	2.67	1.69	14.88	10.65	6.67	58701852	58705567	3716	-	6	1.61	AT1G69030	--	--
Solyc03g114780.2	SL2.40ch03	-17.0205	1.56581	5.70009e-26	1.17	0.92	0.75	3.7	3.31	4.1	58720409	58734492	14084	+	14	0.99	AT5G08110	--	--
Solyc03g114860.2	SL2.40ch03	-16.7407	1.87667	7.75092e-44	3.42	2.2	2.39	13.32	3.12	1.97	58802749	58804466	1718	-	7	4.07	AT3G02230	RGP1	reversibly glycosylated polypeptide 1
Solyc03g115230.2	SL2.40ch03	-15.0597	1.34806	2.22731e-71	5.66	16.18	6.68	15.37	18.47	5.41	59065016	59069171	4156	-	11	2.65	AT1G74310	HSP101	heat shock protein 101
Solyc03g115380.1	SL2.40ch03	-18.3283	1.55549	4.66659e-11	1.22	0.48	7.63	3.82	1.34	3.09	59159703	59161145	1443	+	1	0.69	AT3G29360	UGD2	UDP-glucose dehydrogenase 2
Solyc03g115510.1	SL2.40ch03	-15.761	1.34391	3.09093e-44	3.65	4.05	2.5	9.88	6.97	3.24	59233081	59241441	8361	+	8	0.96	--	--	--
Solyc03g115610.2	SL2.40ch03	-16.989	1.28613	2.14247e-18	1.29	3.74	28.73	3.35	3.27	13.44	59310815	59314687	3873	-	2	0.52	AT1G74360	--	--
Solyc03g115780.1	SL2.40ch03	-21.878	2.26973	0.00753784	0.08	0.5	0.54	0.45	3.64	1.41	59441014	59444756	3743	-	3	0.8	AT5G07710	--	--
Solyc03g115850.2	SL2.40ch03	-17.0587	3.56858	1.17298e-127	1.55	1.53	7	19.44	2.49	9.05	59503502	59505060	1559	-	4	2.57	AT5G61430	NAC100	NAC domain containing protein 100
Solyc03g115860.2	SL2.40ch03	-14.6601	1.4227	5.57732e-104	27.23	20.65	19.23	77.93	40.57	25.35	59514994	59518387	3394	-	4	1.18	AT1G18720	--	--
Solyc03g115910.1	SL2.40ch03	-18.1869	1.5925	1.61742e-12	1.53	9.79	11.7	4.86	6.93	11.6	59546157	59551248	5092	-	11	2.16	AT1G18750	AGL65	AGAMOUS-like 65
Solyc03g116260.2	SL2.40ch03	-18.1379	1.10624	6.8293e-07	1.92	2.02	0.98	4.37	8.89	5.13	59816914	59818332	1419	+	6	4.23	AT3G19000	--	--
Solyc03g116330.2	SL2.40ch03	-16.0575	1.5709	3.60993e-49	5.42	5.75	4.75	17.16	12.55	10.85	59867711	59873429	5719	+	10	1.75	AT1G74530	--	--
Solyc03g116480.1	SL2.40ch03	-18.1452	3.18936	2.77464e-48	1.02	2.46	3.41	9.9	2.89	13.6	59941068	59942174	1107	+	7	6.32	AT5G49610	--	--
Solyc03g116510.1	SL2.40ch03	-17.7075	3.967	7.48596e-102	4.2	7.15	24.98	68.87	5.94	16.91	59960022	59960303	282	+	1	3.55	--	--	--
Solyc03g116530.2	SL2.40ch03	-20.4043	4.38719	5.76348e-20	0.17	0.17	0.23	3.83	0.78	1.29	59966079	59967384	1306	-	2	1.53	AT1G80160	GLYI7	glyoxylase I 7
Solyc03g116820.2	SL2.40ch03	-17.3698	3.16836	1.27098e-80	1.71	3.77	2.75	16.39	11.1	11.37	60134878	60137848	2971	-	8	2.69	AT3G15920	--	--
Solyc03g116830.2	SL2.40ch03	-16.9744	1.24701	1.54042e-17	3.32	2.7	2.29	8.38	7.79	4.72	60150561	60153480	2920	-	6	2.05	AT4G32160	--	--
Solyc03g116890.2	SL2.40ch03	-16.2046	2.16072	9.57707e-83	4.32	17.29	208.74	20.54	24.97	139.84	60192911	60195340	2430	-	9	3.7	AT1G80840	WRKY40	WRKY DNA-binding protein 40
Solyc03g117110.2	SL2.40ch03	-15.6498	1.14601	2.91329e-35	11.05	11.42	15.73	26.08	22.25	18.19	60411910	60417276	5367	-	10	1.86	AT1G15860	--	--
Solyc03g117260.1	SL2.40ch03	-19.8283	3.53919	5.90964e-19	0.21	0	1.52	2.31	0.23	4.49	60495433	60497189	1757	+	3	1.71	AT3G02645	--	--
Solyc03g117290.1	SL2.40ch03	-18.1151	2.11293	3.5484e-22	3.79	0.97	3.16	17.31	1.66	6.42	60525251	60525697	447	+	1	2.24	AT5G11090	--	--
Solyc03g117540.2	SL2.40ch03	-16.2205	1.39577	2.67008e-35	1.7	0.93	0.5	4.76	2.39	2.41	60717946	60738473	20528	+	13	0.63	AT2G07680	MRP11	multidrug resistance-associated protein 11
Solyc03g117600.2	SL2.40ch03	-13.4369	1.64451	1.88733076711356e-321	29.02	17.61	26.99	96.84	76.15	110.73	60768804	60774201	5398	+	12	2.22	AT5G48930	HCT	hydroxycinnamoyl-CoA shikimate/quinate hydroxycinnamoyl transferase
Solyc03g117680.2	SL2.40ch03	-14.1062	2.41254	0	12.59	12.22	30.25	71.46	30.18	24.04	60804015	60807706	3692	-	14	3.79	AT2G24100	ASG1	ALTERED SEED GERMINATION 1
Solyc03g117720.2	SL2.40ch03	-17.8274	1.1613	3.28471e-09	2.42	2.26	1.02	5.75	4.91	3.7	60828177	60832436	4260	+	7	1.64	AT1G16060	WRI3	WRINKLED 3
Solyc03g117790.1	SL2.40ch03	-17.1451	1.6178	4.2144e-25	1.87	1.84	1.57	6.07	4.2	4.96	60866655	60873589	6935	-	9	1.3	AT1G79640	--	--
Solyc03g117860.2	SL2.40ch03	-16.955	2.7521	8.05332e-81	3.57	2.32	247.46	25.65	17.03	87.3	60930998	60932206	1209	-	4	3.31	AT3G14250	--	--
Solyc03g117950.2	SL2.40ch03	-12.7997	2.3212	0	18.05	16.29	22.52	96.24	31.62	90.63	60977137	60983778	6642	-	19	2.86	AT5G51070	SAG15	SENESCENCE ASSOCIATED GENE 15
Solyc03g117980.2	SL2.40ch03	-13.1061	2.13314	0	15.01	50.41	338.82	70.26	74.15	614.52	61025937	61031702	5766	+	29	5.03	AT5G47910	RBOHD	respiratory burst oxidase homologue D
Solyc03g117990.1	SL2.40ch03	-18.9968	1.38838	2.35189e-06	0.6	0.98	1.17	1.68	1.72	0.59	61033942	61039749	5808	-	1	0.17	AT5G07380	--	--
Solyc03g118040.2	SL2.40ch03	-12.1736	1.56345	0	61.34	56.11	54.39	193.48	147.09	77.87	61077682	61081165	3484	-	14	4.02	AT5G61790	CNX1	calnexin 1
Solyc03g118340.2	SL2.40ch03	-12.6713	2.16372	0	22.66	28.2	25.13	108.39	37.24	26.25	61298619	61303516	4898	-	15	3.06	AT5G50920	HSP93-V	HEAT SHOCK PROTEIN 93-V
Solyc03g118390.2	SL2.40ch03	-14.0328	1.19855	4.64704e-114	17.12	14.89	14.87	41.89	23.36	17.49	61331348	61340606	9259	-	13	1.4	AT3G48860	--	--
Solyc03g118430.2	SL2.40ch03	-12.2437	1.08478	5.22286675531699e-319	35.64	32.49	40.31	80.7	79.65	69.39	61358472	61373773	15302	-	29	1.9	AT5G42390	SPP	stromal processing peptidase
Solyc03g118490.2	SL2.40ch03	-19.9043	3.38719	1.38385e-16	0.29	0.38	0.67	3.28	2.4	4.19	61391452	61394403	2952	+	1	0.34	AT2G23530	--	--
Solyc03g118520.2	SL2.40ch03	-16.3331	1.25621	1.15717e-26	21.02	21.42	24.7	53.56	49.9	41.52	61422856	61423498	643	+	3	4.67	AT3G51610	NPU	NO PRIMEXINE AND PLASMA MEMBRANE UNDULATION
Solyc03g118540.2	SL2.40ch03	-18.1181	2.24438	8.67964e-25	1.3	1.8	3.07	6.44	2.68	6.13	61483425	61486803	3379	+	9	2.66	AT3G17860	TIFY6B
Solyc03g118710.2	SL2.40ch03	-14.7618	1.79895	1.87631e-154	19.71	23.29	7.86	73.15	80.49	56.47	61609529	61612357	2829	+	11	3.89	AT3G17980	C2	C2 domain
Solyc03g118820.2	SL2.40ch03	-16.4602	2.25286	6.77996e-76	6.31	3.49	9.52	31.94	7.62	14.88	61679372	61682468	3097	+	1	0.32	AT1G73640	RABA6a	RAB GTPase homolog A6A
Solyc03g118850.2	SL2.40ch03	-18.6746	4.92776	1.72698e-83	0.25	0.11	0.21	8.04	0.27	0.78	61697036	61702026	4991	-	6	1.2	AT1G73750	--	--
Solyc03g118960.1	SL2.40ch03	-22.2817	2.6323	0.00738525	0.06	0.1	0.32	0.41	0.21	0.96	61761605	61763671	2067	-	1	0.48	AT5G52450	--	--
Solyc03g118970.2	SL2.40ch03	-14.4261	1.42475	9.7754e-123	16.04	13.58	114.39	45.95	29.9	146.23	61765935	61768849	2915	-	22	7.55	AT5G52450	--	--
Solyc03g119200.2	SL2.40ch03	-16.5827	2.07569	3.52688e-59	2.97	5.31	2.68	13.31	2.69	1.31	61916311	61921325	5015	+	8	1.6	AT3G18270	CYP77A5P	cytochrome P450, family 77, subfamily A, polypeptide 5 pseudogene
Solyc03g119370.1	SL2.40ch03	-20.5971	6.00154	4.85303e-35	0.09	0.15	8.5	6.33	1.22	19.64	62052377	62053490	1114	-	5	4.49	AT1G68320	MYB62	myb domain protein 62
Solyc03g119660.1	SL2.40ch03	-19.1291	1.53673	5.63628e-07	0.82	0.49	0.69	2.53	0.71	1.97	62278770	62280401	1632	-	2	1.23	AT1G49030	--	--
Solyc03g119720.2	SL2.40ch03	-14.0736	1.28016	3.92717e-126	13.81	12.08	6.5	35.8	21	9.37	62315920	62322564	6645	+	5	0.75	AT1G73920	--	--
Solyc03g119810.1	SL2.40ch03	-15.9582	1.85077	3.32675e-72	17.92	18.11	56.96	68.78	30.06	160.35	62440995	62441450	456	+	2	4.39	AT1G49000	--	--
Solyc03g119970.2	SL2.40ch03	-14.5479	1.47424	2.00288e-120	10.83	8.18	36.96	32.12	9.05	58.03	62535671	62539365	3695	-	17	4.6	AT1G80300	NTT1	nucleotide transporter 1
Solyc03g120110.2	SL2.40ch03	-18.674	2.13188	7.845e-16	0.47	0.38	0.03	2.18	0.77	0.85	62653198	62656724	3527	+	4	1.13	AT3G16030	CES101	CALLUS EXPRESSION OF RBCS 101
Solyc03g120390.2	SL2.40ch03	-14.5024	1.21123	1.60428e-84	25.1	12.31	122.03	62.04	13.47	97.21	62863354	62864903	1550	+	4	2.58	AT1G04250	IAA17	indole-3-acetic acid inducible 17
Solyc03g120420.2	SL2.40ch03	-18.1675	1.09544	1.11855e-06	4.42	2.18	1.94	10.11	4	1.33	62873956	62875151	1196	+	2	1.67	--	--	--
Solyc03g120550.2	SL2.40ch03	-14.6208	1.17386	2.17806e-73	10.78	34.92	29.4	25.95	24.89	4.64	62974314	62979152	4839	+	5	1.03	AT1G52190	--	--
Solyc03g120570.2	SL2.40ch03	-18.215	3.71854	1.03863e-62	0.99	0.9	0.45	13.9	4.08	1.88	62997551	63000785	3235	+	1	0.31	AT1G52190	--	--
Solyc03g120580.2	SL2.40ch03	-16.3613	3.68845	2.27077e-219	16.05	9.02	8.53	220.94	74.98	31.11	63000742	63003795	3054	-	2	0.65	--	--	--
Solyc03g120900.1	SL2.40ch03	-17.2484	2.48185	1.07365e-53	2.97	5.05	3.88	17.61	10.08	5.15	63180719	63181624	906	-	3	3.31	AT2G30050	--	--
Solyc03g120990.2	SL2.40ch03	-17.6712	3.06865	6.29694e-62	0.77	0.7	2.43	6.77	1.3	11.23	63268132	63273261	5130	+	21	4.09	AT1G79750	NADP-ME4	NADP-malic enzyme 4
Solyc03g121040.2	SL2.40ch03	-15.9581	1.4181	5.64697e-43	8.24	8.88	7.35	23.46	12.47	22.85	63326457	63329185	2729	+	6	2.2	AT3G21360	--	--
Solyc03g121250.2	SL2.40ch03	-17.6216	1.82046	2.31545e-23	2.11	1.1	1.55	7.93	1.83	1.53	63467090	63473364	6275	-	6	0.96	AT2G25910	--	--
Solyc03g121270.2	SL2.40ch03	-13.9924	2.37516	0	15.39	12.48	12.28	85.12	18.2	12.87	63482883	63487287	4405	+	6	1.36	AT1G51760	JR3	JASMONIC ACID RESPONSIVE 3
Solyc03g121290.2	SL2.40ch03	-15.7946	1.03573	2.6625e-26	6.33	5.04	4.79	13.83	8.7	11.87	63494989	63497727	2739	+	8	2.92	AT2G42730	--	--
Solyc03g121420.2	SL2.40ch03	-15.7439	1.2891	2.83617e-41	11.55	14.19	15.93	30.05	34.8	80.63	63588511	63589972	1462	+	10	6.84	AT1G73010	PS2	phosphate starvation-induced gene 2
Solyc03g121460.1	SL2.40ch03	-16.1464	1.36662	1.72348e-35	15.41	10.84	20.58	42.37	17.87	25.05	63616739	63617287	549	-	3	5.46	AT1G55190	PRA7
Solyc03g121540.2	SL2.40ch03	-13.2178	2.56402	0	13.72	31.84	8.19	86.63	13	12.42	63687281	63693179	5899	+	20	3.39	AT3G13750	BGAL1	beta-galactosidase 1
Solyc03g121680.1	SL2.40ch03	-17.8945	3.49829	1.83461e-68	0.72	0.2	0.26	8.47	12.91	5.39	63829454	63831980	2527	+	9	3.56	AT3G13790	ATCWINV1	ARABIDOPSIS THALIANA CELL WALL INVERTASE 1
Solyc03g121880.2	SL2.40ch03	-11.8823	1.0552	0	88.15	79.24	59.17	195.52	99.75	75.29	63965205	63970550	5346	+	13	2.43	AT1G72770	HAB1	HYPERSENSITIVE TO ABA1
Solyc03g122190.2	SL2.40ch03	-13.9763	1.65434	2.54621e-224	23.76	22.17	119.46	79.85	38.96	87.1	64155650	64158036	2387	-	11	4.61	AT1G74950	TIFY10B
Solyc03g122310.2	SL2.40ch03	-12.7934	1.65432	0	38.01	33.2	37.04	127.67	45.25	55.46	64227127	64232821	5695	-	17	2.99	AT1G54100	ALDH7B4	aldehyde dehydrogenase 7B4
Solyc03g122340.2	SL2.40ch03	-13.9237	2.42546	0	8.85	16.63	128	50.76	15.63	104.52	64271710	64276163	4454	+	24	5.39	AT1G17420	LOX3	lipoxygenase 3
Solyc03g123370.2	SL2.40ch03	-12.4132	1.89604	0	32.26	29.12	223.29	128.15	90.04	242.77	64308451	64312367	3917	+	24	6.13	AT1G54130	RSH3	RELA/SPOT homolog 3
Solyc03g123400.1	SL2.40ch03	-19.4155	3.44589	1.57568e-23	0.26	1.67	6.22	3.07	3.25	14.9	64317825	64319453	1629	-	4	2.46	AT3G13840	--	--
Solyc03g123460.2	SL2.40ch03	-16.246	1.31675	9.95689e-31	11.99	19.1	12.13	31.77	25.19	10.84	64358120	64359366	1247	+	2	1.6	AT1G53903	--	--
Solyc03g123490.1	SL2.40ch03	-14.0892	1.31388	1.88634e-131	15.26	16.57	11.28	40.48	32.45	20.92	64371869	64374217	2349	+	5	2.13	AT3G14240	--	--
Solyc03g123540.2	SL2.40ch03	-18.391	1.76981	2.12288e-13	2.82	4.84	1.38	10.1	34.44	17.59	64419768	64420397	630	-	1	1.59	AT1G54050	--	--
Solyc03g123580.2	SL2.40ch03	-20.2595	1.75783	0.000222245	0.75	1.58	0.16	2.72	0.43	0.64	64448126	64448847	722	-	1	1.39	AT3G14280	--	--
Solyc03g123610.2	SL2.40ch03	-13.7665	1.33542	2.55501e-169	20.28	13.63	23.1	54.59	28.47	46.99	64464540	64471268	6729	-	22	3.27	AT1G72330	ALAAT2	alanine aminotransferase 2
Solyc03g123630.2	SL2.40ch03	-13.3666	2.4372	0	18.79	16.85	469.27	108.54	41.28	281.27	64478109	64481386	3278	-	18	5.49	AT3G14310	PME3	pectin methylesterase 3
Solyc03g123710.2	SL2.40ch03	-18.4449	1.0182	3.56712e-05	4.11	2.64	1.36	8.75	16.18	9.37	64516714	64517267	554	-	6	10.83	--	--	--
Solyc03g123750.2	SL2.40ch03	-17.345	3.39663	2.99837e-94	0.95	1.84	0.5	10.5	10.06	3.74	64550025	64553196	3172	+	7	2.21	AT3G14360	--	--
Solyc03g123830.2	SL2.40ch03	-12.3549	1.0022	1.04783e-252	56.91	45.12	53.86	121.69	114.23	105.89	64593806	64596894	3089	+	9	2.91	AT1G17745	PGDH	3-phosphoglycerate dehydrogenase
Solyc03g124000.1	SL2.40ch03	-19.2171	1.97695	4.29485e-10	0.37	0.51	0.79	1.57	1.03	1.49	64748459	64758766	10308	+	1	0.1	AT1G16800	--	--
Solyc04g005040.1	SL2.40ch04	-18.2483	1.13635	8.57484e-07	1.96	10.83	19.76	4.62	4.8	35.56	44947	46038	1092	+	4	3.66	AT1G24140	--	--
Solyc04g005050.1	SL2.40ch04	-17.0321	1.73061	3.98063e-31	3.67	7.7	30.82	12.94	18.39	119.54	47516	48619	1104	+	4	3.62	AT1G24140	--	--
Solyc04g005160.1	SL2.40ch04	-13.2205	1.15608	4.39818e-185	48.79	98.06	498.69	116.06	133.85	570.47	106694	108109	1416	-	1	0.71	AT3G02360	--	--
Solyc04g005230.2	SL2.40ch04	-18.865	5.85101	1.10997e-108	0.24	0.44	0.22	15.04	22.54	30.85	179694	181614	1921	-	5	2.6	AT3G48700	CXE13	carboxyesterase 13
Solyc04g005300.2	SL2.40ch04	-17.782	1.21293	3.64534e-10	4.18	3.49	2.24	10.39	8.09	5.98	219372	222961	3590	-	3	0.84	AT2G03800	GEK1	GEKO1
Solyc04g005380.2	SL2.40ch04	-16.2467	1.20604	2.17594e-26	6.33	8.3	15.48	15.61	8.1	7.03	272481	276895	4415	+	2	0.45	AT1G69260	AFP1	ABI five binding protein
Solyc04g005470.2	SL2.40ch04	-17.0305	1.1348	2.47934e-14	4.67	3.78	3.18	10.93	11.74	7.17	321164	322741	1578	+	8	5.07	AT1G13920	--	--
Solyc04g005480.1	SL2.40ch04	-14.6339	1.38506	1.00202e-100	46.71	501.26	720.93	130.27	547.58	1037.67	323321	323833	513	-	1	1.95	AT2G03440	NRP1	nodulin-related protein 1
Solyc04g005670.1	SL2.40ch04	-14.047	2.75679	0	18.42	31.58	126.94	132.82	36.58	148.42	444808	446022	1215	+	3	2.47	AT1G14330	--	--
Solyc04g005790.2	SL2.40ch04	-18.8181	2.51246	1.29853e-19	0.44	0.33	0.72	2.63	1.27	2.46	500464	507053	6590	-	1	0.15	AT1G69850	NTL1
Solyc04g005910.2	SL2.40ch04	-15.9218	1.25252	6.87843e-35	4.44	3.78	1.22	11.3	6.76	4.53	585686	590298	4613	-	9	1.95	AT3G25560	NIK2	NSP-interacting kinase 2
Solyc04g006980.1	SL2.40ch04	-18.3465	1.10179	3.82863e-06	1.82	1.87	3.07	4.1	7.74	19.94	687298	688425	1128	-	3	2.66	AT1G68800	TCP12	TCP domain protein 12
Solyc04g007070.2	SL2.40ch04	-13.7305	1.3576	1.51908e-179	15.33	7.43	27.25	41.9	27.86	26.44	791050	796086	5037	+	14	2.78	AT3G46530	RPP13	RECOGNITION OF PERONOSPORA PARASITICA 13
Solyc04g007120.2	SL2.40ch04	-14.0785	1.01908	1.66598e-80	22.58	17.39	16.04	48.82	23.65	29.07	832713	843272	10560	-	14	1.33	AT3G02540	RAD23C	RADIATION SENSITIVE23C
Solyc04g007190.2	SL2.40ch04	-35.0871	29.8578	4.76837e-07	0	0	0.17	1.27	1.21	1.63	881399	882612	1214	+	1	0.82	AT1G68260	--	--
Solyc04g007250.1	SL2.40ch04	-19.7931	2.43966	1.00235e-09	0.63	0.27	3.09	3.41	2.07	4.77	974309	975106	798	-	2	2.51	AT1G25400	--	--
Solyc04g007320.1	SL2.40ch04	-16.3521	1.79401	3.17532e-52	1.92	3.3	15.15	7.12	4.37	28.16	1035526	1040396	4871	+	14	2.87	AT5G17680	--	--
Solyc04g007430.1	SL2.40ch04	-34.6223	30.7875	9.09495e-13	0	0.11	0	3.11	3.59	0.47	1103760	1107257	3498	+	2	0.57	AT1G09530	POC1	PHOTOCURRENT 1
Solyc04g007450.2	SL2.40ch04	-17.5351	1.01631	1.33573e-08	2.01	1.81	1.53	4.34	2.46	2.32	1113432	1119419	5988	-	2	0.33	AT1G15060	--	--
Solyc04g007580.1	SL2.40ch04	-18.012	2.67593	4.02978e-37	2.98	41.41	86.99	20.3	12.61	14.68	1262092	1262586	495	+	2	4.04	AT3G03280	--	--
Solyc04g007630.1	SL2.40ch04	-20.4132	1.72541	0.000606107	0.91	0.14	0.09	3.18	0	2.19	1308734	1309582	849	+	2	2.36	AT1G71050	HIPP20	heavy metal associated isoprenylated plant protein 20
Solyc04g007650.2	SL2.40ch04	-19.5986	2.18485	5.25732e-09	0.11	0.15	0.09	0.55	0.49	0.55	1324630	1333026	8397	-	2	0.24	AT1G71010	FAB1C	FORMS APLOID AND BINUCLEATE CELLS 1C
Solyc04g007760.2	SL2.40ch04	-20.2433	4.06526	5.07754e-19	0.24	0.03	0	3.68	6.64	2.4	1435905	1437368	1464	+	2	1.37	AT1G70890	MLP43	MLP-like protein 43
Solyc04g007770.2	SL2.40ch04	-20.7969	5.60193	6.00039e-26	0.08	0.06	0.04	4.07	6.25	1.16	1456588	1458908	2321	-	3	1.29	AT5G28010	--	--
Solyc04g007940.2	SL2.40ch04	-20.2068	5.61213	5.93639e-39	0.07	0.04	0	3.48	1.13	0.57	1587191	1589705	2515	-	3	1.19	AT4G31940	CYP82C4	cytochrome P450, family 82, subfamily C, polypeptide 4
Solyc04g007980.2	SL2.40ch04	-13.1995	2.15055	0	34.7	40.21	35.94	164.36	39.92	120.58	1636283	1640787	4505	+	4	0.89	AT1G06620	--	--
Solyc04g008090.2	SL2.40ch04	-19.3061	1.07381	0.000877552	1.12	0.76	1.14	2.43	1.66	1.92	1744812	1747910	3099	-	3	0.97	AT2G01818	--	--
Solyc04g008100.1	SL2.40ch04	-18.853	4.5709	3.75307e-63	0.35	13.39	77.37	8.16	16.29	101.32	1757824	1759152	1329	-	4	3.01	AT5G37490	--	--
Solyc04g008150.1	SL2.40ch04	-22.3445	4.50677	2.98023e-06	0.12	0.33	0	2.91	1.65	0	1830125	1830454	330	-	1	3.03	AT5G35450	--	--
Solyc04g008250.1	SL2.40ch04	-20.1133	4.32533	1.81723e-23	0.25	0.51	0.61	5.23	1.36	2.22	1926219	1930574	4356	+	5	1.15	AT1G14700	PAP3	purple acid phosphatase 3
Solyc04g008320.1	SL2.40ch04	-33.9614	32.1094	3.9443e-31	0	0	0.22	22.72	13.1	30.37	1988454	1988642	189	+	3	15.87	AT5G26310	UGT72E3
Solyc04g008330.1	SL2.40ch04	-14.4663	1.27544	8.38824e-96	20.8	16.41	91.37	53.77	35.7	66.88	1993901	1995244	1344	+	8	5.95	AT3G53160	UGT73C7	UDP-glucosyl transferase 73C7
Solyc04g008400.1	SL2.40ch04	-17.5278	1.35546	1.99191e-14	0.84	0.56	0.54	2.29	1.63	1.37	2022021	2028400	6380	-	6	0.94	AT1G11300	--	--
Solyc04g008590.2	SL2.40ch04	-14.3742	1.45963	3.33643e-133	16.76	14.33	12.65	49.14	40.27	39.54	2195990	2201197	5208	+	9	1.73	AT2G34590	--	--
Solyc04g008630.2	SL2.40ch04	-16.3932	1.30011	2.00073e-27	2.68	2.86	1.32	7.02	3.7	2.29	2242377	2248072	5696	-	2	0.35	AT2G31260	ATAPG9
Solyc04g008910.1	SL2.40ch04	-17.1251	2.0267	2.93074e-39	1.17	0.66	0.94	5.06	1.82	0.45	2519306	2528011	8706	-	3	0.34	AT3G50150	--	--
Solyc04g008930.1	SL2.40ch04	-22.0742	5.04734	4.07454e-09	0.07	0.06	0.08	2.58	0.83	0.23	2547739	2548800	1062	+	1	0.94	AT5G23370	--	--
Solyc04g008940.2	SL2.40ch04	-18.68	2.32588	1.66401e-18	1.08	0.58	0.3	5.76	1.32	0.31	2551125	2552678	1554	+	1	0.64	AT5G23370	--	--
Solyc04g008960.2	SL2.40ch04	-17.1689	1.48496	4.47155e-21	4.41	1.66	0	13.16	6.28	3.29	2559465	2560652	1188	+	2	1.68	AT5G23370	--	--
Solyc04g008970.2	SL2.40ch04	-17.7198	1.71147	1.19616e-19	2.06	0.32	0.33	7.14	3.24	0.59	2564833	2566646	1814	+	3	1.65	AT5G23370	--	--
Solyc04g009040.2	SL2.40ch04	-19.0856	1.40991	3.17989e-06	0.35	0.51	0.38	0.97	1.77	0.73	2600952	2604337	3386	-	2	0.59	AT3G47570	--	--
Solyc04g009440.2	SL2.40ch04	-14.9492	1.38891	1.03628e-81	14.59	43.91	1388.2	40.73	56.14	952.77	2856469	2858639	2171	+	5	2.3	AT1G01720	ATAF1
Solyc04g009520.2	SL2.40ch04	-20.0986	1.18485	0.00939924	1.64	3.84	3.66	3.91	3.06	4.98	2939506	2942143	2638	+	3	1.14	AT3G53340	NF-YB10	nuclear factor Y, subunit B10
Solyc04g009620.2	SL2.40ch04	-17.0197	1.49058	1.0518e-23	2.81	2.55	1.89	8.4	5.91	4.75	2998013	3006166	8154	-	3	0.37	AT1G48850	EMB1144	embryo defective 1144
Solyc04g010040.2	SL2.40ch04	-19.577	1.86677	5.66374e-07	0.77	0.76	0.64	2.99	4.21	2.21	3347068	3350505	3438	+	3	0.87	AT3G04500	--	--
Solyc04g010180.2	SL2.40ch04	-19.5728	1.5543	3.37681e-05	1.49	2.23	2.89	4.6	4.29	8.35	3502067	3502725	659	+	1	1.52	--	--	--
Solyc04g010200.1	SL2.40ch04	-18.7798	2.71719	1.6689e-23	0.41	0.22	0.47	2.78	1.78	1.24	3520574	3522730	2157	+	2	0.93	AT5G13580	ABCG6	ATP-binding cassette G6
Solyc04g011350.2	SL2.40ch04	-14.7296	1.63683	3.28449e-131	5.84	6.02	6.49	19.39	18.78	14.86	3828961	3837844	8884	-	16	1.8	AT3G55410	--	--
Solyc04g011480.2	SL2.40ch04	-21.1208	1.78431	0.00592461	0.45	0.18	0.42	1.68	0.98	2.4	3919695	3921556	1862	+	1	0.54	AT2G39518	--	--
Solyc04g011520.2	SL2.40ch04	-14.2136	1.01243	1.80728e-72	20.64	15.62	9.97	44.44	23.78	24.75	3956690	3961315	4626	+	9	1.95	AT1G07570	APK1A
Solyc04g011650.2	SL2.40ch04	-15.9136	1.67758	7.26093e-62	3.82	2.72	2.26	13.05	6.54	8.65	4115805	4119204	3400	-	13	3.82	AT5G13820	TBP1	telomeric DNA binding protein 1
Solyc04g011680.1	SL2.40ch04	-17.9616	2.9327	3.99745e-46	0.94	0.51	2.64	7.59	5.66	2.38	4155951	4157897	1947	-	2	1.03	AT2G45550	CYP76C4	cytochrome P450, family 76, subfamily C, polypeptide 4
Solyc04g012020.1	SL2.40ch04	-21.1705	4.8547	6.14439e-15	0.06	0.07	0.06	1.81	2.57	3.63	4352964	4354304	1341	-	1	0.75	AT3G26040	--	--
Solyc04g014270.2	SL2.40ch04	-15.7725	1.27114	1.77333e-39	5.82	5.73	4.84	14.96	11.55	14.34	4578308	4586276	7969	+	14	1.76	AT2G22480	PFK5	phosphofructokinase 5
Solyc04g014600.2	SL2.40ch04	-17.4956	1.22082	4.60712e-12	3.97	7.9	7.07	9.89	11.42	13.2	4872992	4874958	1967	+	2	1.02	AT3G03270	--	--
Solyc04g014730.2	SL2.40ch04	-16.5407	2.42344	2.30362e-83	2.7	2.3	0.59	15.41	4.45	1.65	4993926	5000209	6284	+	12	1.91	AT1G12050	--	--
Solyc04g014740.1	SL2.40ch04	-16.0622	1.24559	2.4701e-31	31.16	31.83	6.12	78.84	39.53	14.38	5000220	5000519	300	+	1	3.33	AT1G12060	BAG5	BCL-2-associated athanogene 5
Solyc04g014820.2	SL2.40ch04	-14.6615	1.15316	3.98461e-69	17.95	19.08	18.13	42.59	26.06	31.14	5055498	5059899	4402	-	7	1.59	AT3G07810	--	--
Solyc04g014990.1	SL2.40ch04	-16.7542	4.64012	4.42239e-274	5.39	6.27	7.02	142.57	94.78	120.48	5191810	5192142	333	+	1	3	AT2G29730	UGT71D1	UDP-glucosyl transferase 71D1
Solyc04g015070.2	SL2.40ch04	-18.0931	1.34373	8.38011e-10	3.85	4.85	6.29	10.3	17.65	14.24	5263062	5264993	1932	+	2	1.04	AT5G47710	--	--
Solyc04g015610.2	SL2.40ch04	-20.5439	8.10804	5.2711e-82	0.03	0	0	8.56	0.42	0.06	5920270	5922833	2564	+	2	0.78	AT2G41810	--	--
Solyc04g015690.2	SL2.40ch04	-15.3945	1.21436	1.34307e-46	4.42	2.64	3.86	10.96	6.51	6.33	5978334	6005712	27379	+	17	0.62	AT2G41790	--	--
Solyc04g015970.2	SL2.40ch04	-14.768	2.22448	4.90575e-235	2.64	2.24	3.52	13.16	7.33	12.36	6513493	6539312	25820	+	16	0.62	AT2G41700	AtABCA1	Arabidopsis thaliana ATP-binding cassette A1
Solyc04g016000.2	SL2.40ch04	-18.0051	4.13849	3.87608e-90	0.68	0.14	0.89	12.7	0.57	0.59	6594909	6598451	3543	-	1	0.28	AT2G41690	HSFB3	heat shock transcription factor B3
Solyc04g016010.2	SL2.40ch04	-17.86	2.24641	3.172e-29	1.02	1.54	0.56	5.19	3.93	5.31	6613543	6624763	11221	+	13	1.16	AT2G41680	NTRC	NADPH-dependent thioredoxin reductase C
Solyc04g016180.2	SL2.40ch04	-16.0001	1.02057	2.28114e-22	5.76	3.44	5.54	12.47	7.03	6.79	6913776	6916202	2427	-	2	0.82	AT2G41640	--	--
Solyc04g016190.1	SL2.40ch04	-18.4537	1.17925	1.76522e-06	1.32	1.14	0.75	3.17	0.71	2.72	6942505	6943908	1404	-	2	1.42	AT2G15490	UGT73B4	UDP-glycosyltransferase 73B4
Solyc04g016210.2	SL2.40ch04	-16.4779	2.40227	2.43475e-85	3.3	2.57	4.15	18.58	13.77	12.82	6974301	6975814	1514	-	4	2.64	AT2G15480	UGT73B5	UDP-glucosyl transferase 73B5
Solyc04g016350.1	SL2.40ch04	-17.772	2.19594	1.35252e-29	2.73	2.8	2.31	13.35	14.67	15.99	7142894	7143686	793	-	1	1.26	AT5G58420	--	--
Solyc04g016400.2	SL2.40ch04	-17.1288	1.05319	1.40981e-11	4.48	2.78	3.64	9.88	5.79	7.07	7193372	7199049	5678	-	4	0.7	AT3G10300	--	--
Solyc04g016420.2	SL2.40ch04	-19.0358	2.4803	9.10624e-17	1.31	0.67	0.87	7.82	10.44	0.87	7227070	7229696	2627	+	5	1.9	AT5G04000	--	--
Solyc04g016560.1	SL2.40ch04	-22.224	2.74778	0.00418091	0.65	2.08	0.29	4.84	3.43	22.57	7385270	7385752	483	-	1	2.07	--	--	--
Solyc04g024910.1	SL2.40ch04	-35.2396	29.553	7.62939e-06	0	0	0	4.27	2.35	0	15926014	15926300	287	-	2	6.97	AT5G23670	LCB2	long chain base2
Solyc04g025440.2	SL2.40ch04	-18.2645	1.74778	3.98638e-14	1.07	1.42	1.15	3.8	2.86	2.52	20488981	20492335	3355	+	4	1.19	AT1G23460	--	--
Solyc04g025560.2	SL2.40ch04	-19.4683	8.25923	1.45077e-178	0.1	0.08	0.09	31.13	35.11	50.47	21626846	21631497	4652	-	9	1.93	AT3G62290	ATARFA1E	ADP-ribosylation factor A1E
Solyc04g025650.2	SL2.40ch04	-15.607	1.52416	8.02249e-63	8.4	22.51	190.62	25.74	18.83	69.73	22160294	22164784	4491	-	7	1.56	AT4G15760	MO1	monooxygenase 1
Solyc04g025940.2	SL2.40ch04	-14.668	1.04947	3.06314e-57	8.95	8.3	3.51	19.78	8.07	2.9	23182327	23185531	3205	+	9	2.81	AT1G23870	TPS9	trehalose-phosphatase/synthase 9
Solyc04g028470.1	SL2.40ch04	-35.2833	29.4655	1.52588e-05	0	0.19	0.04	0.75	1.27	1.16	27964234	27967268	3035	-	1	0.33	AT1G53920	GLIP5	GDSL-motif lipase 5
Solyc04g039670.2	SL2.40ch04	-17.7878	7.62004	0	0.21	0.04	0.11	44.6	42.43	38.07	30037256	30041781	4526	-	20	4.42	AT1G60810	ACLA-2	ATP-citrate lyase A-2
Solyc04g040090.2	SL2.40ch04	-20.6059	3.34012	2.13584e-10	0.16	0.32	0.31	1.43	1.09	3.42	30930532	30935583	5052	+	3	0.59	AT3G57030	--	--
Solyc04g040170.2	SL2.40ch04	-18.4892	1.04734	2.75528e-05	1.56	1.62	4.23	3.47	2.57	6	31083618	31092516	8899	+	2	0.22	AT3G57080	RPB5B	RNA POLYMERASE II FIFTH LARGEST SUBUNIT, B
Solyc04g040180.2	SL2.40ch04	-14.7506	1.8747	5.54542e-169	16.76	11.68	169.5	65.56	11.96	91.67	31093421	31095617	2197	-	2	0.91	AT2G41380	--	--
Solyc04g040230.1	SL2.40ch04	-22.1705	4.8547	5.7742e-08	0.11	0.33	0	2.16	2.04	2.34	31151434	31153454	2021	-	3	1.48	AT3G10200	--	--
Solyc04g045310.2	SL2.40ch04	-20.677	5.84176	3.21197e-31	0.06	0.02	0	3.44	1.28	1.87	31475062	31477796	2735	-	4	1.46	AT1G67570	--	--
Solyc04g045660.2	SL2.40ch04	-17.508	1.80003	1.60845e-24	1.16	1.38	1.72	4.26	3.25	4.87	34457125	34496027	38903	-	7	0.18	AT4G09140	MLH1	MUTL-homologue 1
Solyc04g048900.2	SL2.40ch04	-11.2222	1.34828	0	170.69	65.85	125.42	463.83	188.95	213.89	37712981	37716439	3459	+	20	5.78	AT1G08450	PSL1	PRIORITY IN SWEET LIFE 1
Solyc04g049090.2	SL2.40ch04	-13.9023	1.26973	1.14664e-139	22.05	14.58	28.19	56.75	16.59	37.48	38700445	38705951	5507	-	10	1.82	AT1G61560	MLO6	MILDEW RESISTANCE LOCUS O 6
Solyc04g050520.2	SL2.40ch04	-17.7018	1.22137	9.43125e-11	0.75	0.98	1.42	1.86	2.09	2.18	46580155	46600878	20724	-	9	0.43	AT1G64790	ILA	ILITYHIA
Solyc04g050620.2	SL2.40ch04	-16.5351	4.12549	6.21269e-247	1.46	0.09	9.12	26.85	4.53	34.26	46838625	46840442	1818	-	6	3.3	AT5G57260	CYP71B10	cytochrome P450, family 71, subfamily B, polypeptide 10
Solyc04g050790.2	SL2.40ch04	-18.9731	1.34107	4.31475e-06	1.66	1.13	0.59	4.42	0.7	0.38	47410176	47415716	5541	-	2	0.36	AT5G18310	--	--
Solyc04g050820.1	SL2.40ch04	-16.5305	6.1348	0	1.42	0.38	0.23	104.46	329.88	262.83	47644936	47646658	1723	+	2	1.16	AT4G39800	MIPS1	myo-inositol-1-phosphate synthase 1
Solyc04g051150.2	SL2.40ch04	-17.7887	2.76574	5.21458e-46	0.87	0.58	1.62	6.19	4.61	3.67	48879825	48894993	15169	+	13	0.86	AT3G07020	UGT80A2	UDP-glucosyl transferase 80A2
Solyc04g051280.2	SL2.40ch04	-16.0136	3.01492	2.84404e-184	2.77	2.61	3.32	23.95	2.36	1.45	49423099	49426805	3707	-	5	1.35	AT1G65090	--	--
Solyc04g051550.1	SL2.40ch04	-18.6415	1.19758	4.95086e-06	0.43	0.54	0.5	1.04	1.02	1.11	49986611	49996666	10056	+	3	0.3	AT4G39420	--	--
Solyc04g051600.2	SL2.40ch04	-15.408	1.07043	3.53638e-36	8.31	7.36	4.81	18.62	18.97	16.94	50039582	50055249	15668	+	9	0.57	AT2G32320	--	--
Solyc04g051610.2	SL2.40ch04	-16.306	1.18295	3.2269e-24	7.85	8.33	3.78	19.03	23.91	13.16	50055286	50057216	1931	-	5	2.59	AT2G21860	--	--
Solyc04g051650.2	SL2.40ch04	-19.2798	1.71719	1.03872e-07	0.83	0.45	0.12	2.94	1.19	0.67	50093632	50095498	1867	+	1	0.54	AT3G07130	PAP15	purple acid phosphatase 15
Solyc04g054150.1	SL2.40ch04	-19.0906	3.61369	2.19645e-33	0.95	0.66	1.59	11.69	4.48	10.01	50976969	50977535	567	+	1	1.76	AT4G14540	NF-YB3	nuclear factor Y, subunit B3
Solyc04g054250.2	SL2.40ch04	-20.7705	3.01082	7.87838e-08	0.15	0.04	0	1.08	0.69	1.29	51284802	51286455	1654	+	2	1.21	AT4G36220	FAH1	ferulic acid 5-hydroxylase 1
Solyc04g054890.2	SL2.40ch04	-14.9399	1.47831	7.47622e-93	8.08	9.54	7.55	24.04	25.86	11.13	52506991	52511567	4577	-	15	3.28	AT5G65110	ATACX2
Solyc04g054990.2	SL2.40ch04	-15.2566	1.83838	2.41515e-115	12.51	4.91	22.19	47.68	30.32	25.84	52670217	52672301	2085	+	2	0.96	AT4G39730	PLAT1	PLAT domain protein 1
Solyc04g055160.2	SL2.40ch04	-15.8558	1.1442	1.36906e-30	10.02	8.39	6.44	23.64	20.71	16.71	52930068	52933201	3134	+	6	1.91	AT4G39860	--	--
Solyc04g055170.2	SL2.40ch04	-13.7435	1.26559	6.37843e-155	36.26	30.13	34.5	93.03	46.63	43.06	52933311	52937146	3836	-	8	2.09	AT5G65020	ANNAT2	annexin 2
Solyc04g055260.2	SL2.40ch04	-18.104	6.3438	7.91854e-224	0.27	0.3	1.38	23.68	5.1	49.43	53045857	53049019	3163	-	7	2.21	AT5G66430	--	--
Solyc04g056430.2	SL2.40ch04	-18.4781	1.25593	4.39945e-07	3.61	2.2	1.76	9.17	2.33	4.9	53351767	53352332	566	+	2	3.53	AT1G06010	--	--
Solyc04g056440.1	SL2.40ch04	-34.8298	30.3724	9.31323e-10	0	0	0	2.09	0.75	0.07	53359590	53362008	2419	+	1	0.41	AT3G23530	--	--
Solyc04g056600.2	SL2.40ch04	-15.3342	1.2614	4.80735e-52	7.44	7.01	6.09	19.04	13.93	13.96	53709811	53725589	15779	-	16	1.01	AT1G79610	NHX6	Na+/H+ antiporter 6
Solyc04g058100.2	SL2.40ch04	-16.6663	2.97726	9.43868e-115	6.63	8.88	5.94	55.71	35.3	80.23	54362100	54362884	785	+	3	3.82	AT5G02380	MT2B	metallothionein 2B
Solyc04g063210.2	SL2.40ch04	-16.4735	2.0526	9.48891e-63	4.31	3.65	10.76	18.98	9.35	22	54468419	54470438	2020	-	4	1.98	AT4G26220	--	--
Solyc04g063230.2	SL2.40ch04	-11.7394	1.28473	0	70.76	65.54	61.7	184	103.43	84.81	54489487	54494561	5075	-	17	3.35	AT5G64030	--	--
Solyc04g063280.2	SL2.40ch04	-13.6655	1.1386	2.47355e-132	24.65	19.5	29.38	57.92	29.97	48.15	54521549	54535248	13700	-	14	1.02	AT1G21380	--	--
Solyc04g063350.2	SL2.40ch04	-15.1775	2.4908	1.25111e-222	6.33	4.56	4.55	37.87	7.15	4.62	54581013	54588153	7141	+	11	1.54	AT1G21400	--	--
Solyc04g064580.1	SL2.40ch04	-17.1754	2.845	6.26486e-74	26.84	26.3	18.53	205.02	51.12	58.1	54871958	54872481	524	+	1	1.91	--	--	--
Solyc04g064590.1	SL2.40ch04	-16.2747	2.3877	3.09158e-96	5.44	4.92	3.4	30.2	7.17	12.64	54872524	54874175	1652	-	6	3.63	AT1G53570	MAPKKK3	MAP KINASE KINASE KINASE 3
Solyc04g064710.2	SL2.40ch04	-20.4455	6.30473	1.35795e-43	0.06	0.07	0.07	4.86	3.16	3.4	54976858	54979891	3034	+	7	2.31	AT1G77120	ATADH1
Solyc04g064740.2	SL2.40ch04	-16.1277	1.11459	1.90764e-24	7.2	5.36	6.99	16.66	6.49	7.46	55001150	55004007	2858	-	1	0.35	AT1G48880	TBL7	TRICHOME BIREFRINGENCE-LIKE 7
Solyc04g064810.2	SL2.40ch04	-14.3132	1.19277	3.19861e-93	22.22	23.89	33.31	54.17	42.97	92.23	55094838	55101701	6864	+	14	2.04	AT4G31080	--	--
Solyc04g064880.2	SL2.40ch04	-17.4431	6.4958	0	0.61	0.84	12.92	55.87	1.23	18.56	55158359	55160454	2096	+	3	1.43	AT1G78780	--	--
Solyc04g070980.2	SL2.40ch04	-13.4433	1.90009	0	17.68	16.17	18.71	70.4	38.62	40.82	55417859	55433814	15956	+	19	1.19	AT2G07050	CAS1	cycloartenol synthase 1
Solyc04g071030.1	SL2.40ch04	-15.9813	1.55465	1.47189e-50	6.92	79.97	99.17	21.69	47.74	59.97	55475867	55477150	1284	-	6	4.67	AT5G09800	--	--
Solyc04g071120.2	SL2.40ch04	-15.5715	1.65341	1.84759e-75	5.48	5.5	3.84	18.41	9.36	9.95	55618968	55632414	13447	-	21	1.56	AT4G38470	STY46	serine/threonine/tyrosine kinase 46
Solyc04g071590.1	SL2.40ch04	-20.5358	1.78431	0.000679548	1.13	1.07	5.53	3.98	1.52	4.53	56145566	56146368	803	+	1	1.25	--	--	--
Solyc04g071630.2	SL2.40ch04	-18.0912	1.05875	1.41332e-06	2.47	3.76	1.95	5.47	3.38	1.8	56191934	56197711	5778	-	2	0.35	AT4G08330	--	--
Solyc04g071770.2	SL2.40ch04	-16.7319	3.19841	6.83118e-127	2.11	0.67	32.72	20.59	1.23	23.94	56338949	56340665	1717	+	7	4.08	AT5G50080	ERF110	ethylene response factor 110
Solyc04g071900.2	SL2.40ch04	-15.5152	1.57609	4.5802e-71	9.1	8.05	12.37	28.96	31.46	88.02	56513280	56516291	3012	+	11	3.65	AT1G71695	--	--
Solyc04g071990.2	SL2.40ch04	-16.2101	1.07211	1.54337e-21	2.14	1.8	3.79	4.81	2.6	10.67	56606549	56648468	41920	-	3	0.07	AT1G22770	GI	GIGANTEA
Solyc04g072230.2	SL2.40ch04	-13.9082	1.81008	3.26009e-281	14.84	13.85	13.68	55.52	32.65	45.34	56815122	56829406	14285	-	26	1.82	AT1G71810	--	--
Solyc04g072560.2	SL2.40ch04	-14.8946	1.47495	2.64075e-95	9.91	10.78	8.3	29.39	19.83	28	57131447	57136751	5305	+	11	2.07	AT1G34220	--	--
Solyc04g072800.2	SL2.40ch04	-18.4408	1.39526	1.3207e-08	1.76	1.4	9.36	4.92	5.93	18.21	57368160	57370526	2367	+	6	2.53	AT1G22170	--	--
Solyc04g072890.2	SL2.40ch04	-15.7188	1.15964	1.36282e-34	7.6	6.59	16.44	18.11	6.41	10.68	57438553	57443981	5429	+	14	2.58	AT1G78070	--	--
Solyc04g072920.2	SL2.40ch04	-16.6539	3.13787	1.46631e-128	2.28	6.31	53.49	21.27	10.3	39.09	57502409	57504604	2196	+	15	6.83	AT5G65140	TPPJ	trehalose-6-phosphate phosphatase J
Solyc04g073940.2	SL2.40ch04	-17.7081	1.43966	2.59264e-14	1.57	1.01	1.02	4.53	2.28	1.48	57543061	57545105	2045	-	4	1.96	AT5G65160	TPR14	tetratricopeptide repeat 14
Solyc04g074050.2	SL2.40ch04	-18.5383	1.40404	3.03967e-08	0.6	0.16	0.23	1.68	0.72	1.75	57664050	57667533	3484	+	3	0.86	AT4G08850	--	--
Solyc04g074110.2	SL2.40ch04	-17.7301	1.27795	1.88942e-11	1.92	1.33	3.74	4.92	1.7	2.84	57711282	57714900	3619	+	3	0.83	AT3G53010	--	--
Solyc04g074120.2	SL2.40ch04	-18.9892	2.04734	3.23986e-12	0.33	0.11	0.2	1.45	0.35	1.15	57716347	57724315	7969	-	2	0.25	AT1G22260	ZYP1a
Solyc04g074400.1	SL2.40ch04	-17.3465	2.16282	1.20906e-38	3.01	1.53	2.28	14.38	0.86	3.94	58000263	58001192	930	-	1	1.08	AT4G08950	EXO	EXORDIUM
Solyc04g074410.1	SL2.40ch04	-16.1941	1.51983	3.31341e-42	8.28	50.44	25.39	25.28	32.89	54.85	58015116	58016054	939	+	3	3.19	AT4G08950	EXO	EXORDIUM
Solyc04g074450.1	SL2.40ch04	-16.3905	3.39908	9.48565e-182	3.74	43.57	16.66	42.04	57.13	75.46	58031412	58032356	945	-	4	4.23	AT4G08950	EXO	EXORDIUM
Solyc04g074470.1	SL2.40ch04	-16.4989	2.26643	6.7173e-75	5.25	4.7	19.1	26.77	10.32	15.52	58047154	58048083	930	+	3	3.23	AT5G64260	EXL2	EXORDIUM like 2
Solyc04g074520.1	SL2.40ch04	-17.2811	1.40418	9.0619e-18	3.94	4.02	2.3	11.05	7.92	3.41	58099993	58100964	972	-	5	5.14	AT1G78310	--	--
Solyc04g074710.2	SL2.40ch04	-19.8283	1.53919	0.000176327	0.48	0.36	1.66	1.42	1.48	1.16	58224199	58231405	7207	-	2	0.28	--	--	--
Solyc04g074730.1	SL2.40ch04	-15.0274	2.08592	6.71571e-173	36.12	39.78	102.37	163.77	59	104.93	58260172	58260567	396	+	2	5.05	--	--	--
Solyc04g074770.2	SL2.40ch04	-14.2018	4.91886	0	8.67	5.19	92.9	280.1	65.01	169.19	58285246	58286944	1699	-	14	8.24	AT2G14095	--	--
Solyc04g074890.2	SL2.40ch04	-20.6868	4.6522	1.00789e-18	0.12	0.37	0.25	3.2	0.19	0.31	58408684	58409774	1091	-	1	0.92	--	--	--
Solyc04g074940.2	SL2.40ch04	-16.5627	1.26851	1.63302e-23	7.68	7.14	15.35	19.71	16.88	21.19	58422233	58425274	3042	-	5	1.64	AT4G14600	--	--
Solyc04g074960.2	SL2.40ch04	-16.6561	1.42585	2.18839e-27	5.69	5.77	5.07	16.3	16.12	20.57	58436539	58438178	1640	+	9	5.49	AT4G24380	--	--
Solyc04g076140.2	SL2.40ch04	-17.5459	1.80449	4.54745e-24	1.05	1.43	1.27	3.92	2.93	2.98	58677085	58691097	14013	+	10	0.71	AT4G24580	REN1	ROP1 ENHANCER 1
Solyc04g076300.2	SL2.40ch04	-13.0936	1.69205	0	24.11	21.58	16.88	83.11	26.24	42.98	58808337	58816333	7997	-	13	1.63	AT1G58200	MSL3	MSCS-like 3
Solyc04g076480.2	SL2.40ch04	-15.9504	1.39818	5.04642e-42	3.13	4.06	4.69	8.77	10.3	8.31	58934431	58942365	7935	-	16	2.02	AT4G24480	--	--
Solyc04g076540.2	SL2.40ch04	-15.4411	1.21984	1.57002e-45	2.18	2.13	3.23	5.42	3.73	4.85	59021459	59037413	15955	-	15	0.94	AT1G58250	SAB	SABRE
Solyc04g076610.1	SL2.40ch04	-15.7592	1.00657	1.85898e-25	8.91	4.5	4.54	19.06	6.01	7	59092281	59095192	2912	-	3	1.03	AT1G69700	HVA22C	HVA22 homologue C
Solyc04g076630.2	SL2.40ch04	-19.36	1.07482	0.00105273	0.5	1.17	1.02	1.12	3.59	0.7	59122018	59128055	6038	-	2	0.33	AT1G09890	--	--
Solyc04g076640.1	SL2.40ch04	-19.3834	1.38176	3.23171e-05	0.47	0.49	0.54	1.3	2.41	0.94	59132414	59136709	4296	-	2	0.47	AT1G09890	--	--
Solyc04g076660.2	SL2.40ch04	-17.7123	1.68243	3.95911e-19	1.21	1.24	1.82	4.13	3.24	2.37	59143668	59150542	6875	-	5	0.73	AT1G09910	--	--
Solyc04g076680.2	SL2.40ch04	-19.0408	1.02532	0.000562208	4.07	6.41	9.28	8.81	3.26	12.3	59173209	59179096	5888	+	1	0.17	AT2G14210	ANR1	ARABIDOPSIS NITRATE REGULATED 1
Solyc04g076690.2	SL2.40ch04	-18.9237	1.6323	1.36613e-08	2.63	1.99	4.16	8.71	4.02	8.05	59178846	59187751	8906	-	1	0.11	--	--	--
Solyc04g076860.2	SL2.40ch04	-16.4617	1.70152	7.75208e-44	2.25	2.24	2.15	7.76	3.22	0.96	59382113	59384933	2821	+	4	1.42	AT5G49665	--	--
Solyc04g076980.2	SL2.40ch04	-15.7862	1.45905	5.1108e-51	8.67	14.91	21.5	25.38	18.24	14.65	59539119	59540374	1256	+	1	0.8	AT1G09970	RLK7	receptor-like kinase 7
Solyc04g077050.2	SL2.40ch04	-14.2973	1.42369	1.24551e-133	15.46	11.61	34.3	44.28	18.73	37.49	59610240	59614909	4670	+	16	3.43	AT5G49630	AAP6	amino acid permease 6
Solyc04g077220.2	SL2.40ch04	-17.5096	2.17662	4.43781e-35	2.32	2.21	30.02	11.06	3	28.11	59741973	59743801	1829	-	5	2.73	AT4G37790	HAT22
Solyc04g077240.2	SL2.40ch04	-33.94	32.152	4.93038e-32	0	0.06	0	4.28	1.84	4.2	59781849	59784469	2621	+	9	3.43	AT1G10070	BCAT-2	branched-chain amino acid transaminase 2
Solyc04g077260.2	SL2.40ch04	-21.2817	3.46238	2.27214e-07	0.13	0.11	0.24	1.36	0.33	0.41	59829131	59830896	1766	+	1	0.57	AT3G49690	RAX3	REGULATOR OF AXILLARY MERISTEMS3
Solyc04g077330.2	SL2.40ch04	-17.3738	1.24833	1.30563e-13	2.79	2.4	6.86	7.05	2	5.94	59870508	59872269	1762	+	4	2.27	AT4G27300	--	--
Solyc04g077340.2	SL2.40ch04	-16.4716	1.85329	1.47621e-51	2.31	0.89	3.49	8.88	3.75	4.7	59873884	59876979	3096	+	5	1.61	AT4G27290	--	--
Solyc04g077360.2	SL2.40ch04	-16.2747	2.3877	3.09158e-96	2.16	2.06	2.94	12	3.93	4.32	59879181	59882240	3060	+	4	1.31	AT4G27290	--	--
Solyc04g077370.1	SL2.40ch04	-19.2469	1.3011	4.32152e-05	0.43	0.34	0.41	1.08	1.43	2.4	59885297	59888499	3203	-	1	0.31	AT4G27290	--	--
Solyc04g077440.2	SL2.40ch04	-12.2128	1.20488	0	65.1	70.55	69.61	160.17	146.79	156.26	59945629	59949271	3643	-	12	3.29	AT1G58440	XF1
Solyc04g077460.2	SL2.40ch04	-18.1943	1.46238	1.01192e-10	1.24	1.59	0.86	3.63	2.59	1.13	59962577	59967364	4788	+	1	0.21	AT3G30390	--	--
Solyc04g077540.2	SL2.40ch04	-18.2449	1.25016	5.7512e-08	0.77	1.23	1.06	1.94	2.85	3.03	60091311	60098741	7431	-	4	0.54	AT1G59540	ZCF125
Solyc04g077580.2	SL2.40ch04	-19.0391	4.47361	3.6314e-53	1.59	0.88	2.85	34.96	0.23	4.35	60134451	60135144	694	+	1	1.44	AT4G37720	PSK6	phytosulfokine 6 precursor
Solyc04g077650.2	SL2.40ch04	-16.8766	3.48791	2.01054e-137	1.62	1.09	1.05	19.42	0.65	0.88	60182048	60186491	4444	+	15	3.38	AT3G12203	scpl17	serine carboxypeptidase-like 17
Solyc04g077810.1	SL2.40ch04	-16.8829	1.97406	3.72204e-44	5.58	3.68	7.56	23.29	3.32	9.55	60294924	60295664	741	+	2	2.7	AT1G59590	ZCF37
Solyc04g077870.2	SL2.40ch04	-16.0804	1.45911	4.60156e-42	2.53	1.96	1.95	7.4	2.88	3.6	60348959	60355925	6967	+	7	1	AT1G27770	PEA1	PLASTID ENVELOPE ATPASE 1
Solyc04g077980.1	SL2.40ch04	-15.8797	2.77442	5.49999e-171	8	364.9	240.05	58.21	283.91	271.87	60443326	60444108	783	+	3	3.83	AT1G27730	ZAT10
Solyc04g077990.2	SL2.40ch04	-20.1835	2.8287	5.56267e-10	0.39	1.63	2.93	2.65	4.03	9.86	60452312	60453322	1011	+	1	0.99	AT3G49940	LBD38	LOB domain-containing protein 38
Solyc04g078060.1	SL2.40ch04	-18.5209	1.36927	5.56446e-08	4.7	3.36	0.76	12.86	2.65	1.14	60505619	60505969	351	+	1	2.85	AT1G75810	--	--
Solyc04g078090.2	SL2.40ch04	-13.7939	2.18633	0	19.14	22.68	33.79	92.95	22.81	60.91	60529683	60534340	4658	+	9	1.93	AT4G24230	ACBP3	acyl-CoA-binding domain 3
Solyc04g078110.1	SL2.40ch04	-19.2687	1.61124	5.34814e-07	0.4	0.68	0.62	1.28	3.45	2.22	60540247	60542547	2301	+	1	0.43	AT5G67360	ARA12
Solyc04g078340.2	SL2.40ch04	-15.8044	3.56457	3.61531e-300	2.6	2.04	3.95	32.75	15.45	40.9	60696429	60698416	1988	+	8	4.02	AT5G10600	CYP81K2	cytochrome P450, family 81, subfamily K, polypeptide 2
Solyc04g078540.2	SL2.40ch04	-15.1575	1.1339	6.03524e-48	10.2	8.38	9.74	23.9	20.24	40.71	60836302	60840029	3728	-	8	2.15	AT5G43060	RD21B	esponsive to dehydration 21B
Solyc04g078800.2	SL2.40ch04	-17.7414	1.33325	2.97352e-12	1.89	0.53	0.6	5.07	0.85	3.04	61062738	61065481	2744	+	3	1.09	AT5G42930	--	--
Solyc04g078840.2	SL2.40ch04	-12.3769	1.50571	0	64.17	66.81	126.59	194.45	115	63.13	61094101	61097408	3308	-	8	2.42	AT1G45249	ATAREB1
Solyc04g078870.2	SL2.40ch04	-15.2055	1.15071	1.51187e-47	8.38	6.18	18.91	19.83	9.77	79.3	61124391	61131156	6766	+	10	1.48	AT5G09890	--	--
Solyc04g078930.2	SL2.40ch04	-16.8402	4.28594	1.38994e-216	1.5	0.98	0.91	31.05	23.04	34.89	61180605	61182663	2059	+	3	1.46	AT4G25000	ATAMY1
Solyc04g079030.2	SL2.40ch04	-18.3119	5.40196	3.18764e-131	0.17	0.12	0.33	7.04	6.6	6.73	61220807	61226659	5853	+	5	0.85	AT5G54010	--	--
Solyc04g079070.2	SL2.40ch04	-22.4502	4.29527	2.09808e-05	0.02	0.02	0.16	0.51	2.09	0.19	61245062	61250628	5567	-	4	0.72	AT2G23000	scpl10	serine carboxypeptidase-like 10
Solyc04g079090.2	SL2.40ch04	-14.9862	1.71347	4.29936e-120	10.82	12.92	15.71	37.9	19.18	18.45	61268368	61273338	4971	-	9	1.81	AT5G42870	PAH2	phosphatidic acid phosphohydrolase 2
Solyc04g079120.2	SL2.40ch04	-14.4707	1.00654	2.66384e-60	16.64	12.4	33.34	35.65	22.27	46.36	61298550	61303970	5421	-	12	2.21	AT1G47380	--	--
Solyc04g079480.2	SL2.40ch04	-18.8943	4.23717	3.30041e-52	0.28	0.67	0.45	5.71	2.44	2.76	61543950	61545698	1749	-	4	2.29	AT1G47710	SERPIN1
Solyc04g079690.2	SL2.40ch04	-17.1168	1.56122	6.84341e-24	1.76	1.06	0.59	5.54	3.71	8.15	61649472	61653656	4185	+	10	2.39	AT3G13690	--	--
Solyc04g079720.2	SL2.40ch04	-13.7027	1.0468	2.22029e-109	30.14	20.17	33.13	66.49	40.79	35.64	61682404	61684269	1866	-	8	4.29	AT1G28680	--	--
Solyc04g079730.1	SL2.40ch04	-17.428	3.16974	1.13146e-77	1.18	0.96	143.43	11.15	1.21	68.97	61687174	61688778	1605	-	7	4.36	AT5G42650	DDE2	DELAYED DEHISCENCE 2
Solyc04g079750.2	SL2.40ch04	-18.2734	1.08616	3.10365e-06	2.2	1.41	1.67	4.95	2.19	5.57	61696179	61698097	1919	-	7	3.65	AT1G47578	--	--
Solyc04g079800.2	SL2.40ch04	-17.5672	1.76178	1.0103e-22	6.42	3.2	2.33	23.18	14.14	13.61	61713631	61714235	605	-	2	3.31	AT1G13570	--	--
Solyc04g079810.1	SL2.40ch04	-19.1208	2.31038	5.13955e-14	1.1	0.55	0.38	5.64	3.88	3.75	61715006	61716433	1428	-	1	0.7	AT1G13570	--	--
Solyc04g079820.2	SL2.40ch04	-17.4407	2.40603	1.11404e-44	2.12	1.25	8.9	11.85	1.11	5.51	61722723	61726819	4097	+	7	1.71	AT1G47510	AT5PTASE11	ARABIDOPSIS THALIANA INOSITOL POLYPHOSPHATE 5-PHOSPHATASE 11
Solyc04g079880.2	SL2.40ch04	-18.7331	1.82107	1.55021e-11	0.84	0.45	1.29	3.18	1.49	8.88	61792016	61794085	2070	+	3	1.45	AT1G75020	LPAT4	lysophosphatidyl acyltransferase 4
Solyc04g080080.2	SL2.40ch04	-15.6967	1.54377	2.14456e-60	6.12	5.66	5.29	19.03	14.82	13.65	61956665	61959216	2552	-	7	2.74	AT1G19360	RRA3	reduced residual arabinose 3
Solyc04g080170.2	SL2.40ch04	-16.7273	1.26426	8.19348e-21	1.55	1.17	0.91	3.97	2.14	1.68	62021907	62032697	10791	-	8	0.74	AT1G45160	--	--
Solyc04g080270.2	SL2.40ch04	-18.295	1.20488	2.70881e-07	0.59	0.77	0.87	1.42	1.42	0.89	62098225	62103204	4980	-	3	0.6	AT5G42710	TRM30	TON1 Recruiting Motif 30
Solyc04g080290.2	SL2.40ch04	-13.2633	1.8377	0	49.38	32.63	251.22	188.3	61.17	480.04	62123183	62125819	2637	+	10	3.79	AT1G75170	--	--
Solyc04g080520.1	SL2.40ch04	-17.0028	1.40045	2.47519e-21	2.52	1.87	2.09	7.06	6.11	4.98	62260297	62262138	1842	+	3	1.63	AT1G75260	--	--
Solyc04g080550.2	SL2.40ch04	-15.633	2.85137	5.17217e-214	5.36	4.86	4.15	41.22	41.22	30.2	62277983	62280069	2087	+	14	6.71	AT1G75290	--	--
Solyc04g080610.2	SL2.40ch04	-15.3589	1.13314	1.45482e-41	10.71	8.77	5.48	25.09	24.41	14.67	62314021	62318683	4663	-	7	1.5	AT1G75330	OTC	ornithine carbamoyltransferase
Solyc04g080700.2	SL2.40ch04	-13.3185	1.02231	1.31997e-135	52.5	57.83	43.3	113.83	64.03	76.32	62383826	62386863	3038	-	10	3.29	AT1G19660	--	--
Solyc04g080820.2	SL2.40ch04	-14.682	2.55856	0	7.46	7.66	50.33	46.83	8.94	34.15	62485178	62490693	5516	-	18	3.26	AT1G75450	CKX5	cytokinin oxidase 5
Solyc04g080850.2	SL2.40ch04	-12.2476	1.0112	8.19876e-277	162.05	119.12	402	348.63	99.32	191.75	62514114	62516376	2263	-	14	6.19	AT3G51030	TRX1	thioredoxin H-type 1
Solyc04g081530.1	SL2.40ch04	-14.7311	2.1188	1.39952e-218	37.14	45.92	33.31	172.13	83	6.81	63070273	63070740	468	+	1	2.14	AT4G36040	J11	DnaJ11
Solyc04g081570.2	SL2.40ch04	-11.368	1.03244	0	93.27	83.18	77.01	203.63	176.02	93.09	63110553	63116088	5536	-	13	2.35	AT4G24190	SHD	SHEPHERD
Solyc04g081600.1	SL2.40ch04	-35.6223	28.7875	0.000976562	0	0	0	0.98	1.11	0.25	63139728	63140314	587	+	1	1.7	--	--	--
Solyc04g081710.1	SL2.40ch04	-33.1617	33.7087	7.67046e-93	0	0	0.21	66.63	48.36	25.67	63237489	63238024	536	+	4	7.46	--	--	--
Solyc04g081760.2	SL2.40ch04	-17.0767	1.61387	4.5467e-26	3.67	2.91	0.51	11.98	15.57	9	63277345	63281272	3928	+	6	1.53	AT3G43570	--	--
Solyc04g081790.2	SL2.40ch04	-16.8199	1.2362	6.72173e-19	4.24	3.3	0.78	10.63	2.75	0.92	63291172	63293327	2156	+	3	1.39	AT1G75900	--	--
Solyc04g081900.2	SL2.40ch04	-13.969	1.8396	1.41242e-278	17.57	10	55.89	67.13	15.86	17.32	63357264	63360186	2923	+	7	2.39	AT1G60420	--	--
Solyc04g081930.2	SL2.40ch04	-17.1537	1.17235	8.28794e-14	4.3	4.79	2.75	10.29	4.29	3.31	63374898	63378319	3422	-	4	1.17	AT1G20270	--	--
Solyc04g082030.1	SL2.40ch04	-15.0047	2.14701	4.92926e-186	10.98	7.79	18.47	51.92	75.07	188.46	63427822	63429117	1296	-	2	1.54	AT5G11880	--	--
Solyc04g082040.2	SL2.40ch04	-14.9482	1.17254	1.06309e-58	6.73	8.68	23.96	16.17	7.96	20.91	63439571	63444065	4495	+	8	1.78	AT2G17000	--	--
Solyc04g082050.2	SL2.40ch04	-15.1627	2.06853	6.71508e-155	12.4	8.36	2.64	55.47	33.38	26.22	63447153	63449044	1892	+	4	2.11	AT4G35750	--	--
Solyc04g082120.2	SL2.40ch04	-17.3053	2.28561	4.07331e-44	1.12	2.63	1.46	5.81	2.11	4.87	63497736	63502187	4452	+	11	2.47	AT1G76140	--	--
Solyc04g082140.2	SL2.40ch04	-13.1934	1.68446	0	28.84	24.55	16.66	98.93	47.97	24.36	63511091	63515964	4874	-	20	4.1	AT1G76160	sks5	SKU5 similar 5
Solyc04g082270.2	SL2.40ch04	-14.9464	1.68178	2.79711e-119	16.76	31.76	11.53	57.34	25.05	7.89	63587629	63589005	1377	-	4	2.9	AT1G76240	--	--
Solyc04g082410.2	SL2.40ch04	-14.1998	1.67936	2.98526e-198	23.4	11.88	12.09	79.95	23.47	37.92	63671744	63675218	3475	-	13	3.74	AT2G30600	--	--
Solyc04g082460.2	SL2.40ch04	-17.4139	2.27907	6.11995e-41	1.55	1.39	0.75	7.91	3.91	2.59	63696861	63701335	4475	+	8	1.79	AT4G35090	CAT2	catalase 2
Solyc04g082500.2	SL2.40ch04	-15.9469	3.48807	1.25905e-260	3.13	5.46	92.79	37.43	25.3	92.73	63746025	63750192	4168	-	16	3.84	AT1G76360	--	--
Solyc04g082590.2	SL2.40ch04	-17.5829	1.53412	1.84853e-17	3.28	4.53	3.69	10.04	10.84	4.87	63817382	63821548	4167	+	9	2.16	AT1G42480	--	--
Solyc04g082710.2	SL2.40ch04	-13.6633	1.01449	1.07072e-105	43.81	69.09	92.63	94.46	114.85	88.96	63891625	63893068	1444	+	6	4.16	AT4G35350	XCP1	xylem cysteine peptidase 1
Solyc04g082830.2	SL2.40ch04	-17.797	3.78791	2.46449e-87	0.8	0.4	0.5	11.68	1.95	0.47	63958149	63962637	4489	+	7	1.56	AT1G20925	--	--
Solyc04g082880.2	SL2.40ch04	-18.0546	2.03948	1.4873e-21	0.83	0.7	0.95	3.59	4.6	7.11	63978067	63983995	5929	-	11	1.86	AT1G76550	--	--
Solyc04g083140.1	SL2.40ch04	-35.6983	28.6355	0.00195313	0	0	10.29	0.26	0.2	14.36	53800468	53802449	1982	+	5	2.52	AT3G26310	CYP71B35	cytochrome P450, family 71, subfamily B, polypeptide 35
Solyc05g005120.2	SL2.40ch05	-20.8124	1.5709	0.00700037	0.8	0.64	1.81	2.34	1.4	1.01	117668	118287	620	-	1	1.61	--	--	--
Solyc05g005160.2	SL2.40ch05	-13.8984	1.67049	3.43025e-241	21.46	18.35	38.66	72.87	44.22	60.06	141208	145022	3815	-	9	2.36	AT1G60810	ACLA-2	ATP-citrate lyase A-2
Solyc05g005200.2	SL2.40ch05	-15.7856	1.28468	5.81828e-40	11.37	7.21	22.72	29.53	5.94	23.38	173412	177352	3941	-	4	1.01	AT1G23440	--	--
Solyc05g005550.2	SL2.40ch05	-18.1388	7.30338	7.62722790272533e-315	0.14	0.08	0	20.24	0.4	0.15	384722	387432	2711	-	10	3.69	AT1G70370	PG2	polygalacturonase 2
Solyc05g005600.1	SL2.40ch05	-20.7817	2.46238	1.42993e-05	0.34	0.68	0.29	1.99	1.23	1.05	426812	431103	4292	+	1	0.23	AT5G40290	--	--
Solyc05g005610.2	SL2.40ch05	-18.8924	1.50254	1.28271e-07	1.92	1.14	0.26	5.77	2.35	1.97	431509	433313	1805	+	3	1.66	AT5G40270	--	--
Solyc05g005680.2	SL2.40ch05	-17.4742	2.48211	1.90734e-46	1.73	0.95	1.78	10.32	2.1	2.7	506438	508385	1948	+	5	2.57	AT1G10550	XTH33	xyloglucan:xyloglucosyl transferase 33
Solyc05g005700.2	SL2.40ch05	-16.7402	2.7639	4.82323e-94	1.89	1.67	1.29	13.69	9.33	5.41	514498	518886	4389	-	13	2.96	AT1G23800	ALDH2B7	aldehyde dehydrogenase 2B7
Solyc05g005710.2	SL2.40ch05	-12.0697	1.5241	0	102.38	92.07	81.97	314.26	117.3	136.73	526630	530399	3770	+	12	3.18	AT1G70310	SPDS2	spermidine synthase 2
Solyc05g005750.2	SL2.40ch05	-14.0614	1.83622	1.18476e-260	10.37	9.36	6.26	39.52	18.59	10.76	574848	578018	3171	+	7	2.21	AT1G60140	TPS10	TREHALOSE PHOSPHATE SYNTHASE 10
Solyc05g005810.2	SL2.40ch05	-15.231	2.60147	2.10156e-234	7.7	5.13	1.17	49.72	20.83	7.26	626359	628719	2361	-	6	2.54	AT1G60060	--	--
Solyc05g005940.2	SL2.40ch05	-16.434	2.89915	1.01514e-127	2.15	0.79	5.7	17	8.63	13.16	714135	717511	3377	-	8	2.37	AT1G52190	--	--
Solyc05g005970.2	SL2.40ch05	-20.5096	3.53277	3.06553e-12	0.11	0.14	0.3	1.33	0.53	1.45	726161	728235	2075	-	1	0.48	AT1G52190	--	--
Solyc05g006220.2	SL2.40ch05	-14.5389	3.88005	0	6.81	5.56	209.83	107.07	13.73	189.37	883041	887278	4238	-	9	2.12	AT1G51760	JR3	JASMONIC ACID RESPONSIVE 3
Solyc05g006410.2	SL2.40ch05	-20.5358	1.4803	0.00509764	0.36	0.53	0.58	1.02	1.55	0.59	1044582	1047873	3292	-	1	0.3	AT1G70150	--	--
Solyc05g006510.1	SL2.40ch05	-17.1377	2.00154	5.03841e-38	2.97	0.91	2.03	12.62	1.62	10.36	1127274	1128431	1158	-	4	3.45	AT1G70090	LGT8	glucosyl transferase family 8
Solyc05g006520.2	SL2.40ch05	-12.6004	1.27435	0	68.54	70.82	73.27	176.97	164.13	182.24	1134244	1140938	6695	-	5	0.75	AT1G59900	E1 ALPHA	pyruvate dehydrogenase complex E1 alpha subunit
Solyc05g006530.2	SL2.40ch05	-15.4004	1.44351	7.63356e-65	3.63	3.95	5.69	10.54	3.13	3.07	1145002	1155737	10736	+	16	1.49	AT1G70070	PDE317	PIGMENT DEFECTIVE 317
Solyc05g006640.2	SL2.40ch05	-14.9794	1.29376	1.11384e-69	4.74	3.83	6.79	12.4	5.77	11.5	1293312	1308931	15620	-	18	1.15	AT1G59820	ALA3	aminophospholipid ATPase 3
Solyc05g006760.2	SL2.40ch05	-15.6216	1.82046	3.43077e-88	6.23	7.16	3.89	23.43	14.23	11.65	1385245	1391269	6025	+	20	3.32	AT1G27150	--	--
Solyc05g006860.2	SL2.40ch05	-17.5108	2.77317	2.69221e-56	4.79	6.54	2.12	34.35	9.77	15.71	1482510	1483521	1012	-	3	2.96	AT5G39950	TRXH2	THIOREDOXIN H2
Solyc05g006910.2	SL2.40ch05	-17.5261	1.3934	3.58198e-15	1.09	0.74	1.28	3.06	2.57	3.15	1501303	1512471	11169	-	12	1.07	AT2G38280	FAC1	EMBRYONIC FACTOR1
Solyc05g006980.2	SL2.40ch05	-14.739	1.23148	1.73157e-74	16.42	7.94	14.66	41.12	12.31	49.39	1561232	1563997	2766	-	12	4.34	AT3G01470	HD-ZIP-1
Solyc05g007140.2	SL2.40ch05	-15.033	1.1637	9.15964e-55	12.13	23.78	55.4	29	24.67	121.57	1733186	1736871	3686	-	10	2.71	AT2G02800	Kin2	kinase 2
Solyc05g007220.2	SL2.40ch05	-15.9813	1.29012	3.35985e-35	4.39	3.11	1.38	11.44	3.88	2.06	1860323	1862631	2309	+	8	3.46	AT2G02870	--	--
Solyc05g007230.2	SL2.40ch05	-18.5313	3.08602	4.63254e-35	0.25	0.16	0.24	2.15	0.46	0.4	1866501	1870352	3852	-	2	0.52	AT4G20140	GSO1	GASSHO1
Solyc05g007640.2	SL2.40ch05	-20.0813	5.86326	7.33465e-47	0.03	0.03	0.03	1.83	0.68	2.35	2149733	2153957	4225	+	4	0.95	AT1G50180	--	--
Solyc05g007750.2	SL2.40ch05	-18.2864	1.00817	1.65269e-05	0.72	0.89	0.54	1.53	1.68	1.38	2213544	2221713	8170	+	3	0.37	AT2G04660	APC2	anaphase-promoting complex/cyclosome 2
Solyc05g007770.2	SL2.40ch05	-14.2987	3.27469	0	12.03	6.95	26.21	124	27.59	68.43	2229720	2231644	1925	+	6	3.12	AT1G69490	NAP	NAC-like, activated by AP3/PI
Solyc05g007900.2	SL2.40ch05	-15.5065	1.16708	3.42628e-40	18.39	8.72	2.79	44.05	10.83	1.85	2345381	2346218	838	-	5	5.97	AT1G26800	--	--
Solyc05g007940.2	SL2.40ch05	-16.9285	3.2941	5.00348e-118	2.37	2.17	6.72	24.8	11.77	19.39	2366284	2369405	3122	-	6	1.92	AT2G02990	RNS1	ribonuclease 1
Solyc05g008000.2	SL2.40ch05	-17.7455	1.93949	2.28144e-24	3.19	4.68	3.35	12.91	9.21	12.13	2429400	2433589	4190	+	5	1.19	AT1G30110	NUDX25	nudix hydrolase homolog 25
Solyc05g008130.2	SL2.40ch05	-16.8623	1.05221	8.95245e-14	4.64	4.25	8.79	10.22	3.03	7.04	2534517	2536288	1772	+	2	1.13	AT2G01410	--	--
Solyc05g008140.2	SL2.40ch05	-16.6611	1.65649	2.78627e-36	5.37	8.12	6.33	18.03	6.42	4.1	2536494	2539869	3376	-	4	1.18	--	--	--
Solyc05g008210.2	SL2.40ch05	-16.8534	1.79804	1.28594e-37	4.73	8.22	5.17	17.55	9.86	9.84	2600547	2603074	2528	-	2	0.79	AT2G01340	At17.1
Solyc05g008220.2	SL2.40ch05	-16.4625	2.36227	2.13623e-83	4.37	7.09	76.3	23.85	3.61	26.11	2614801	2616837	2037	+	3	1.47	AT2G01340	At17.1
Solyc05g008390.2	SL2.40ch05	-17.2081	1.1648	3.144e-13	3.63	4.29	3.81	8.64	2.42	6.39	2756559	2760072	3514	-	10	2.85	AT2G01275	--	--
Solyc05g008410.1	SL2.40ch05	-33.842	32.3482	1.50463e-36	0	0.13	0.66	20.59	18.04	29.59	2774532	2774777	246	+	2	8.13	AT5G61412	--	--
Solyc05g008830.2	SL2.40ch05	-14.7035	1.24115	2.52805e-77	10.16	11.49	6.24	25.61	18.15	28.95	3057292	3060357	3066	+	7	2.28	AT2G01190	PDE331	PIGMENT DEFECTIVE 331
Solyc05g009000.2	SL2.40ch05	-16.9696	2.14739	3.77189e-49	2.52	15.66	22.27	11.85	14.3	28.43	3182173	3184337	2165	+	5	2.31	AT1G18390	--	--
Solyc05g009010.1	SL2.40ch05	-16.4744	1.46238	1.3898e-32	7.16	29.35	34.19	21.11	25.95	49.35	3184232	3185140	909	+	1	1.1	AT1G25390	--	--
Solyc05g009230.1	SL2.40ch05	-18.3613	1.68845	1.54514e-12	2	4.87	18.94	6.81	6.17	13.44	3372023	3373258	1236	-	5	4.05	AT1G68320	MYB62	myb domain protein 62
Solyc05g009390.2	SL2.40ch05	-16.8148	1.45558	1.12005e-25	3.55	2.37	0.59	10.4	6.49	3.84	3544526	3548741	4216	-	6	1.42	AT1G77420	--	--
Solyc05g009520.1	SL2.40ch05	-14.6511	1.45995	3.45869e-110	43.71	11.79	55.66	128.36	12.42	32.84	3719747	3720274	528	-	1	1.89	AT1G13360	--	--
Solyc05g009900.1	SL2.40ch05	-18.4502	1.79941	2.50412e-13	1.39	0.9	4.24	5.16	5.1	14.61	4125179	4126240	1062	+	1	0.94	AT1G68800	TCP12	TCP domain protein 12
Solyc05g010080.2	SL2.40ch05	-15.867	1.30815	2.38042e-39	9.39	8.69	7.86	24.8	32.88	21.8	4278057	4279291	1235	-	9	7.29	--	--	--
Solyc05g010120.2	SL2.40ch05	-15.2986	1.06874	7.24476e-39	4.15	5.08	12.12	9.29	9.38	37.34	4302127	4308688	6562	+	11	1.68	AT1G68710	--	--
Solyc05g010340.2	SL2.40ch05	-15.7818	3.65485	8.56709829888722e-321	2.25	1.27	4.65	30.08	3.49	6.56	4488286	4494949	6664	+	10	1.5	AT1G26190	--	--
Solyc05g010420.1	SL2.40ch05	-9.47613	1.58809	0	736.01	493.78	1031.83	2362.01	1789.42	2056.01	4654381	4655463	1083	-	4	3.69	AT3G25570	--	--
Solyc05g010590.2	SL2.40ch05	-14.6341	1.64841	1.18226e-141	8.51	4.36	21.7	28.48	17.17	29.46	4826860	4832345	5486	-	11	2.01	AT1G68910	WIT2	WPP domain-interacting protein 2
Solyc05g010750.2	SL2.40ch05	-19.0551	7.91565	1.32185e-211	0.23	0.1	0.29	48.28	31.53	47.21	4944800	4946387	1588	-	3	1.89	AT4G31340	--	--
Solyc05g010800.2	SL2.40ch05	-18.968	2.4752	2.09253e-17	0.64	0.73	0.38	3.75	4.23	2.63	4981493	4984370	2878	+	2	0.69	AT1G13635	--	--
Solyc05g011900.1	SL2.40ch05	-22.1452	4.90532	2.98023e-08	0.04	0.03	0.25	1.27	1.31	0.78	5129826	5130824	999	+	1	1	AT3G45070	--	--
Solyc05g012180.2	SL2.40ch05	-19.7433	1.89534	1.65252e-06	0.46	0.33	6.55	1.84	0.53	9.09	5446238	5449535	3298	-	3	0.91	AT1G26360	MES13	methyl esterase 13
Solyc05g012210.2	SL2.40ch05	-14.5044	1.23136	3.55022e-87	15.89	16.06	48.93	39.83	27.39	23.65	5491138	5495631	4494	+	8	1.78	AT3G29575	AFP3	ABI five binding protein 3
Solyc05g012480.2	SL2.40ch05	-14.1839	1.55474	8.12479e-172	15.52	14.83	12.76	48.62	42.35	33.21	5715224	5720976	5753	-	12	2.09	AT3G02090	MPPBETA
Solyc05g012720.2	SL2.40ch05	-20.1819	2.49213	5.26483e-08	0.39	0.33	0.65	2.2	2.5	0.75	5901332	5905739	4408	+	1	0.23	AT1G69400	--	--
Solyc05g012740.1	SL2.40ch05	-20.3203	4.55514	8.75824e-23	0.04	0.03	0.1	1.08	0.41	3.37	5910570	5914278	3709	-	5	1.35	AT1G50180	--	--
Solyc05g012770.2	SL2.40ch05	-14.9351	1.99487	1.05297e-168	7.18	5.32	10.63	30.51	14.72	42.66	5928753	5934454	5702	+	9	1.58	AT1G13960	WRKY4	WRKY DNA-binding protein 4
Solyc05g012780.2	SL2.40ch05	-19.5493	1.45333	9.61299e-05	0.51	0.74	0.18	1.46	0.3	0.36	5938364	5941007	2644	-	1	0.38	AT3G29180	--	--
Solyc05g012810.1	SL2.40ch05	-19.911	4.20385	2.71619e-25	0.35	1.59	13.97	6.45	4.2	35.58	5972679	5973389	711	+	1	1.41	AT3G11810	--	--
Solyc05g012850.2	SL2.40ch05	-17.4358	3.03648	5.90636e-71	1.87	5.62	3.05	16.11	6.62	6.67	5997592	5998721	1130	-	1	0.88	AT3G11810	--	--
Solyc05g013060.2	SL2.40ch05	-15.5126	1.21907	1.59961e-43	12.43	11.46	15.04	30.81	11.68	10.9	6160604	6164340	3737	+	6	1.61	AT1G13990	--	--
Solyc05g013180.2	SL2.40ch05	-17.198	1.51201	2.05988e-21	1.56	1.68	1.46	4.75	2.44	5.09	6257648	6262472	4825	-	4	0.83	AT1G69480	--	--
Solyc05g013480.2	SL2.40ch05	-12.0715	1.00111	3.48845e-306	103.64	93.94	128.67	221.4	115.94	128.21	6685702	6691461	5760	-	2	0.35	AT3G26580	--	--
Solyc05g013710.2	SL2.40ch05	-18.5278	2.52539	5.85225e-24	1.13	2.41	5.03	6.91	2.25	8.77	7010701	7013932	3232	-	1	0.31	AT1G67810	SUFE2	sulfur E2
Solyc05g014090.1	SL2.40ch05	-32.9542	34.1237	1.51273e-123	0	0.08	0	14.48	7.66	13.89	7760966	7763568	2603	+	6	2.31	AT2G19540	--	--
Solyc05g014120.1	SL2.40ch05	-16.25	2.05184	1.31004e-72	8.36	2.76	1.37	36.93	9.48	2.15	7818234	7818977	744	+	1	1.34	AT1G24480	--	--
Solyc05g014160.2	SL2.40ch05	-16.8672	1.06199	5.77254e-14	3.54	3.12	3.91	7.91	4.59	11.37	7895688	7906289	10602	-	9	0.85	AT3G26090	RGS1	REGULATOR OF G-PROTEIN SIGNALING 1
Solyc05g014200.2	SL2.40ch05	-14.5167	1.11913	1.13564e-71	4.96	4.97	2.6	11.49	6.84	3	7965137	7975357	10221	-	10	0.98	AT1G24460	TNO1	TGN-localized SYP41 interacting protein
Solyc05g014280.2	SL2.40ch05	-16.1745	2.07938	6.89489e-79	6.44	11.27	5.32	28.96	55.56	19.02	8089580	8092146	2567	-	6	2.34	AT4G27670	HSP21	heat shock protein 21
Solyc05g014380.2	SL2.40ch05	-15.4029	1.47924	6.85405e-68	3.7	5.67	3.15	11	18.58	10.11	8239463	8243866	4404	+	11	2.5	AT1G04120	MRP5	multidrug resistance-associated protein 5
Solyc05g014550.1	SL2.40ch05	-17.0682	1.29398	9.26554e-18	6.14	7.64	14.03	16	10.89	27.59	8400556	8401305	750	-	2	2.67	AT5G14280	--	--
Solyc05g014560.2	SL2.40ch05	-19.6819	1.04734	0.0081469	0.7	1.06	1.27	1.5	2.63	2.97	8402493	8406263	3771	-	6	1.59	AT1G24360	--	--
Solyc05g014590.2	SL2.40ch05	-33.4506	33.1309	1.94469e-62	0	0	0.28	9.95	0.16	0	8469227	8471705	2479	+	4	1.61	AT5G57150	--	--
Solyc05g014790.2	SL2.40ch05	-15.357	1.85599	2.00246e-109	3.98	3.43	1.63	15.38	5.08	10.16	8966270	8971035	4766	-	20	4.2	AT1G67560	LOX6	lipoxygenase 6
Solyc05g015300.2	SL2.40ch05	-33.8062	32.4197	2.35099e-38	0	0	0	4.31	2.67	2.59	10294826	10297466	2641	-	3	1.14	AT5G25610	RD22	RESPONSIVE TO DESSICATION 22
Solyc05g015610.2	SL2.40ch05	-13.627	1.56945	7.53048e-257	12.21	11.42	3.42	38.67	20.75	5.36	11522127	11527984	5858	+	20	3.41	AT1G27320	HK3	histidine kinase 3
Solyc05g015710.2	SL2.40ch05	-15.0515	1.15549	4.58969e-53	23.86	20.94	6.44	56.67	52.96	15.74	11755997	11758617	2621	-	7	2.67	AT1G27290	--	--
Solyc05g015850.2	SL2.40ch05	-17.0529	2.6323	1.07152e-68	3.65	2.99	11.58	24.04	4.29	7.83	12420457	12423158	2702	-	2	0.74	AT5G13080	WRKY75	WRKY DNA-binding protein 75
Solyc05g015860.2	SL2.40ch05	-15.3446	1.57958	2.96311e-80	6.83	5.84	6.34	21.78	10.2	6.53	12526930	12533509	6580	+	20	3.04	AT1G27980	DPL1	dihydrosphingosine phosphate lyase
Solyc05g015970.1	SL2.40ch05	-34.8543	30.3235	1.86265e-09	0	0.01	0	0.46	0.65	0.72	13134015	13139144	5130	-	2	0.39	AT2G07190	--	--
Solyc05g016060.2	SL2.40ch05	-17.5493	3.45333	3.46143e-85	2.26	3.09	13.6	26.11	6.32	17.55	14383639	14385313	1675	-	3	1.79	--	--	--
Solyc05g016250.2	SL2.40ch05	-19.9744	7.24701	5.89091e-88	0.07	0.06	0.08	11.99	11.48	8.42	15405287	15418394	13108	-	4	0.31	AT3G22260	--	--
Solyc05g016310.1	SL2.40ch05	-17.9658	1.64938	3.22492e-15	1.37	2.24	11.19	4.61	2.19	7.77	15493540	15495120	1581	+	3	1.9	AT3G59080	--	--
Solyc05g016320.1	SL2.40ch05	-19.6321	1.14688	0.00306532	0.51	0.71	0.1	1.22	1.58	0.41	15551119	15553856	2738	-	1	0.37	AT5G03795	--	--
Solyc05g017830.1	SL2.40ch05	-34.8543	30.3235	1.86265e-09	0	0	0	7.45	11.04	5.07	18456838	18457085	248	-	1	4.03	AT2G26770	SCAB1	stomatal closure-related actin binding protein 1
Solyc05g017900.2	SL2.40ch05	-18.5351	1.01631	6.10603e-05	1.43	1.28	2.05	3.05	2.27	2.9	19239961	19250144	10184	+	3	0.29	--	--	--
Solyc05g018230.2	SL2.40ch05	-15.5165	1.27682	4.61265e-47	8.83	5.13	9.42	22.81	12.42	20.39	20267103	20269235	2133	+	2	0.94	AT1G77210	STP14	sugar transport protein 14
Solyc05g018320.2	SL2.40ch05	-14.574	1.20365	1.72953e-79	13.65	12.88	14.52	33.54	22.95	20.47	20438192	20445823	7632	-	5	0.66	AT4G28910	NINJA	novel interactor of JAZ
Solyc05g018700.2	SL2.40ch05	-14.7609	1.08476	2.4903e-57	14.42	15.37	6.27	32.63	23.22	15.23	22827490	22832816	5327	-	6	1.13	AT1G77510	PDIL1-2	PDI-like 1-2
Solyc05g018750.2	SL2.40ch05	-16.4949	1.02094	2.04103e-16	2.87	2.34	1.38	6.2	5.31	6	23528108	23541786	13679	+	10	0.73	AT3G07660	--	--
Solyc05g018780.1	SL2.40ch05	-22.0096	5.17662	5.52973e-10	0.03	0	0	1.31	1.58	2.43	23638518	23641489	2972	-	1	0.34	AT2G19540	--	--
Solyc05g021090.2	SL2.40ch05	-18.0513	1.47839	7.10691e-12	2.05	1.47	1.2	6.1	2.77	2.11	26343121	26349617	6497	+	4	0.62	AT2G43000	NAC042	NAC domain containing protein 42
Solyc05g021390.2	SL2.40ch05	-18.9574	3.66625	2.1181e-37	0.33	0.17	0.4	4.53	1.59	0.24	27157336	27159140	1805	+	5	2.77	AT5G36110	CYP716A1	cytochrome P450, family 716, subfamily A, polypeptide 1
Solyc05g024010.2	SL2.40ch05	-19.3283	1.36927	2.77136e-05	0.54	0.47	5.88	1.46	0.75	16.63	30237066	30240376	3311	+	4	1.21	AT2G33500	BBX12	B-box domain protein 12
Solyc05g024290.2	SL2.40ch05	-13.287	1.07877	2.42356e-154	34.53	38.72	55.52	77.85	53.37	75.94	31012552	31022465	9914	-	6	0.61	AT5G13160	PBS1	avrPphB susceptible 1
Solyc05g024460.1	SL2.40ch05	-34.2186	31.5948	8.47033e-22	0	0	0	10.2	6.75	1.31	31741200	31742254	1055	-	1	0.95	--	--	--
Solyc05g026060.1	SL2.40ch05	-20.5742	2.04734	0.000112221	0.32	0.51	0.72	1.42	0.97	0.67	39699180	39703060	3881	+	1	0.26	AT5G11700	--	--
Solyc05g032690.2	SL2.40ch05	-20.4043	2.04734	4.05604e-05	1.11	1.32	2.13	4.55	3.53	2.91	43449572	43451461	1890	-	2	1.06	AT2G30650	--	--
Solyc05g032750.2	SL2.40ch05	-14.8645	1.7884	2.47332e-142	4.69	6.91	4.21	17.3	15.7	8.59	44311051	44315155	4105	+	7	1.71	AT5G20610	--	--
Solyc05g040060.1	SL2.40ch05	-35.6983	28.6355	0.00195313	0	0	0	1.26	1.24	0.99	48165058	48165438	381	+	1	2.62	AT2G17900	SDG37	SET domain group 37
Solyc05g041200.2	SL2.40ch05	-11.2674	1.94521	0	117.49	137.62	92.2	482.92	160.87	118.97	49398356	49402874	4519	-	9	1.99	AT1G06570	PDS1	phytoene desaturation 1
Solyc05g041830.2	SL2.40ch05	-18.7257	1.10045	4.41003e-05	3.2	5.16	1.7	7.37	2.22	5.95	52917391	52923023	5633	+	2	0.36	AT2G04845	--	--
Solyc05g045650.2	SL2.40ch05	-15.0894	2.76871	5.12591e-293	3.84	3.08	3.26	27.91	4.75	2.86	56534856	56539727	4872	+	12	2.46	AT1G05200	GLUR3
Solyc05g045950.1	SL2.40ch05	-35.2833	29.4655	1.52588e-05	0	0.06	0	1.34	1.14	1.34	56930070	56931394	1325	+	2	1.51	AT3G25800	PR 65
Solyc05g046120.2	SL2.40ch05	-18.8669	1.64825	5.20861e-09	0.37	0.48	0.17	1.23	0.8	0.09	57402599	57408915	6317	+	1	0.16	AT5G54650	Fh5	formin homology5
Solyc05g046290.2	SL2.40ch05	-19.1051	2.6456	4.25237e-18	0.74	0.65	0.53	4.69	1.8	2.21	57632274	57634988	2715	+	2	0.74	AT4G25810	XTR6	xyloglucan endotransglycosylase 6
Solyc05g047710.2	SL2.40ch05	-19.4217	1.30514	0.000263637	0.57	0.6	0.81	1.52	2.09	0.83	58339129	58346527	7399	-	1	0.14	AT3G61050	NTMC2TYPE4
Solyc05g048750.2	SL2.40ch05	-15.8257	1.60132	9.20354e-60	12.52	13.85	15.9	40.55	27.3	48.63	58486637	58490924	4288	-	10	2.33	AT2G45520	--	--
Solyc05g050120.2	SL2.40ch05	-11.4576	1.11016	0	112.64	57.94	592.88	259.54	119	795.09	59250938	59255250	4313	+	22	5.1	AT5G25880	NADP-ME3	NADP-malic enzyme 3
Solyc05g050340.2	SL2.40ch05	-16.166	1.18542	8.22699e-27	6.97	6.07	11.85	16.88	9.2	21.65	59599095	59601281	2187	+	4	1.83	AT4G11070	WRKY41
Solyc05g050560.1	SL2.40ch05	-15.0876	2.68074	9.70723e-275	6.42	5.94	40	43.94	14.04	42.49	59857180	59858919	1740	+	5	2.87	AT1G01260	--	--
Solyc05g050590.2	SL2.40ch05	-19.2822	5.98751	1.2215e-86	0.1	0.32	0.07	5.47	6.12	6.07	59890165	59893304	3140	-	5	1.59	AT2G46500	UBDK GAMMA 4	UBIQUITIN-LIKE DOMAIN KINASE GAMMA 4
Solyc05g051220.2	SL2.40ch05	-17.7915	1.89672	3.69207e-22	0.77	1.18	1.1	3.07	2.71	2.39	60621366	60632925	11560	-	9	0.78	AT3G02850	SKOR	STELAR K+ outward rectifier
Solyc05g051450.1	SL2.40ch05	-18.8653	5.46519	7.24236e-93	0.51	0.2	0	24.08	11.39	8.19	60925650	60926977	1328	+	2	1.51	--	--	--
Solyc05g051490.2	SL2.40ch05	-15.9376	1.50677	6.34747e-49	3.19	2.48	3	9.65	5.34	4.03	60987810	61001742	13933	-	9	0.65	AT5G65290	--	--
Solyc05g051590.2	SL2.40ch05	-16.7406	1.31527	3.18599e-22	4.07	4.37	3.07	10.8	8.47	7.8	61102085	61108208	6124	-	6	0.98	AT5G65000	--	--
Solyc05g051670.1	SL2.40ch05	-18.6681	1.95113	1.5349e-13	1.45	0.61	2.48	5.84	5.08	0.25	61198924	61199864	941	-	1	1.06	AT3G48690	CXE12
Solyc05g051690.2	SL2.40ch05	-17.2832	1.09294	3.39876e-11	3.9	3.15	1.5	8.88	5.67	3.9	61245909	61251364	5456	-	9	1.65	AT5G51400	--	--
Solyc05g051970.2	SL2.40ch05	-19.1398	1.9973	9.90317e-11	0.65	0.47	0.33	2.7	0.35	0.16	61472933	61476565	3633	+	1	0.28	AT4G39860	--	--
Solyc05g052280.2	SL2.40ch05	-17.3286	2.87266	3.51521e-68	1.77	1.87	1.58	13.65	2.99	0.61	61706113	61709182	3070	-	8	2.61	AT5G05340	PRX52	peroxidase 52
Solyc05g052450.2	SL2.40ch05	-19.0063	1.36927	3.45256e-06	0.8	1	0.75	2.2	2.59	1.75	61810426	61814671	4246	-	2	0.47	AT2G40320	TBL33	TRICHOME BIREFRINGENCE-LIKE 33
Solyc05g052520.2	SL2.40ch05	-15.5618	1.64359	4.71916e-75	7.52	48.53	155.28	25.03	46.85	143.37	61892748	61895062	2315	-	10	4.32	AT2G40180	PP2C5	phosphatase 2C5
Solyc05g052670.1	SL2.40ch05	-14.9887	1.5716	1.20223e-101	12.68	5.79	13.63	40.22	3.15	18.87	62027455	62028840	1386	-	1	0.72	AT2G39980	--	--
Solyc05g052680.1	SL2.40ch05	-17.1734	3.92998	4.83239e-143	1.26	0.25	0.22	20.21	1.88	5.35	62040079	62041452	1374	-	6	4.37	AT2G39980	--	--
Solyc05g052820.2	SL2.40ch05	-20.0856	1.40991	0.0017692	0.38	0.48	0.21	1.02	0.55	2.95	62136002	62140261	4260	-	2	0.47	AT2G39890	PROT1	proline transporter 1
Solyc05g052830.2	SL2.40ch05	-19.2197	2.41658	2.50773e-14	0.47	0.1	0.06	2.7	0.77	1.14	62143139	62149192	6054	-	2	0.33	AT3G55740	PROT2	proline transporter 2
Solyc05g052860.2	SL2.40ch05	-18.6968	1.80223	1.43843e-11	0.76	0.79	0.53	2.75	1.66	0.98	62193632	62197050	3419	+	1	0.29	AT5G05840	--	--
Solyc05g052890.2	SL2.40ch05	-19.2766	3.24172	7.8059e-24	0.85	2.13	2.41	8.18	1.15	3.43	62215390	62217617	2228	-	5	2.24	AT5G02020	SIS	Salt Induced Serine rich
Solyc05g053060.1	SL2.40ch05	-19.4189	3.7141	1.2619e-28	1.43	0	0.14	18.28	3.34	2.18	62353095	62353391	297	+	1	3.37	--	--	--
Solyc05g053150.1	SL2.40ch05	-34.1983	31.6355	2.11758e-22	0	0	0	4.49	0	0	62426466	62427630	1165	-	1	0.86	AT3G24310	MYB305	myb domain protein 305
Solyc05g053330.2	SL2.40ch05	-17.401	2.93781	9.75896e-68	1.89	1.18	4.82	15.28	5.06	3.81	62594925	62596759	1835	+	6	3.27	AT5G49620	MYB78	myb domain protein 78
Solyc05g054020.1	SL2.40ch05	-20.3163	3.39312	8.18195e-13	0.06	0.04	0.01	0.7	0.71	0.23	63138387	63142845	4459	+	2	0.45	AT1G59780	--	--
Solyc05g054050.2	SL2.40ch05	-19.4144	4.02716	1.14532e-33	0.21	0.09	0.1	3.66	2.53	7.06	63173933	63177785	3853	-	4	1.04	AT5G17330	GAD1	GLUTAMATE DECARBOXYLASE 1
Solyc05g054060.2	SL2.40ch05	-19.6059	1.34012	0.000440285	0.53	0.56	0.27	1.4	1.48	1.31	63182024	63189388	7365	-	2	0.27	AT5G17310	UGP2	UDP-glucose pyrophosphorylase 2
Solyc05g054080.2	SL2.40ch05	-15.1356	1.15317	3.41695e-50	6.02	4.64	2.29	14.28	8.17	3.41	63202932	63210766	7835	+	4	0.51	AT4G12570	UPL5	ubiquitin protein ligase 5
Solyc05g054090.2	SL2.40ch05	-14.8499	1.10643	4.47993e-56	41.1	59.48	48.16	94.46	115.71	147.1	63213682	63214912	1231	-	7	5.69	--	--	--
Solyc05g054230.2	SL2.40ch05	-16.0541	1.57786	1.06837e-49	6.06	6.88	2.84	19.31	20.43	14.14	63334861	63342158	7298	-	13	1.78	AT5G47650	NUDT2	nudix hydrolase homolog 2
Solyc05g054380.1	SL2.40ch05	-20.1238	6.94821	1.73331e-71	0.21	0.67	9.22	20.92	6.01	22.99	63450982	63452851	1870	-	3	1.6	AT5G45860	RCAR5	regulatory components of ABA receptor 5
Solyc05g054390.2	SL2.40ch05	-13.7577	1.36573	3.79172e-178	16.73	15.95	18.82	46.03	30.13	25.4	63460779	63466205	5427	+	16	2.95	AT3G16857	RR1	response regulator 1
Solyc05g054560.2	SL2.40ch05	-17.7595	1.6767	1.74612e-18	2.36	2.76	1.83	7.97	1.51	2.07	63599769	63601868	2100	+	5	2.38	AT3G55390	--	--
Solyc05g054570.2	SL2.40ch05	-15.4563	1.43906	3.12888e-62	7.65	4.77	3.08	22.09	9.08	6.87	63605270	63611096	5827	+	12	2.06	AT3G46450	--	--
Solyc05g054590.2	SL2.40ch05	-15.1584	1.1444	8.92332e-49	14.75	11.51	12.13	34.78	36.32	28.92	63617829	63620771	2943	+	14	4.76	AT2G28760	UXS6	UDP-XYL synthase 6
Solyc05g054650.1	SL2.40ch05	-20.724	1.74778	0.00187823	0.76	0.59	9.23	2.47	0.54	4.08	63667425	63667883	459	+	1	2.18	AT2G28710	--	--
Solyc05g054830.2	SL2.40ch05	-12.3212	1.00951	3.14861e-262	63.77	95.85	233.9	137.05	127.75	320.23	63788805	63793279	4475	+	13	2.91	AT3G12360	ITN1	INCREASED TOLERANCE TO NACL
Solyc05g054890.2	SL2.40ch05	-16.2428	7.79126	0	0.32	0.91	0.73	76.8	1.45	0.53	63838739	63841441	2703	+	3	1.11	AT2G39350	ABCG1	ATP-binding cassette G1
Solyc05g055420.2	SL2.40ch05	-15.687	1.19594	2.17987e-37	4.48	3.34	3.49	10.94	5.67	3.26	64216268	64222017	5750	-	1	0.17	AT5G04500	--	--
Solyc05g055760.2	SL2.40ch05	-16.0997	1.73766	3.48639e-58	6.73	6.02	3.47	23.94	19.38	48.01	64415817	64419127	3311	-	4	1.21	AT5G16440	IPP1	isopentenyl diphosphate isomerase 1
Solyc05g055910.2	SL2.40ch05	-15.9207	1.66333	6.80731e-60	4.78	3.6	6.18	16.14	7.08	11.36	64508467	64511290	2824	-	2	0.71	AT3G04350	--	--
Solyc05g056200.1	SL2.40ch05	-18.2128	1.36927	1.82945e-09	1.53	1.18	30.61	4.23	1.39	8.27	64713968	64715290	1323	+	2	1.51	AT3G57120	--	--
Solyc05g056550.2	SL2.40ch05	-19.7433	3.36927	3.32205e-18	0.26	0.59	0.2	2.71	3.75	2.73	64959381	64961447	2067	+	8	3.87	AT5G63650	SRK2H	SNF1-RELATED PROTEIN KINASE 2H
Solyc06g005000.2	SL2.40ch06	-20.8283	5.53919	8.82918e-25	0.04	0.1	0	2.15	2.24	1.01	3688	7998	4311	+	2	0.46	AT5G60250	--	--
Solyc06g005100.2	SL2.40ch06	-32.7135	34.6051	2.58763e-172	0	0	0.04	25.29	30.16	141.28	119977	124995	5019	+	13	2.59	--	--	--
Solyc06g005250.2	SL2.40ch06	-16.3558	2.1442	6.48991e-74	6.09	5.2	9.53	28.71	8.67	16.36	268706	271800	3095	+	6	1.94	AT5G62960	--	--
Solyc06g005340.2	SL2.40ch06	-18.4673	1.7652	9.48527e-13	2.62	1.1	4.07	9.52	6.07	13.85	361379	362457	1079	-	4	3.71	--	--	--
Solyc06g005350.2	SL2.40ch06	-19.2085	1.49095	2.20276e-06	1.63	0.42	1.51	4.75	5.41	8.98	362156	370204	8049	-	5	0.62	AT3G46060	RABE1c
Solyc06g005940.2	SL2.40ch06	-13.0389	1.56664	0	38.77	31.24	25.87	122.58	83.58	52.23	921114	925482	4369	-	23	5.26	AT1G77510	PDIL1-2	PDI-like 1-2
Solyc06g007120.2	SL2.40ch06	-15.0007	2.08521	7.91914e-176	6.69	4.8	5.76	30.22	9.52	8.1	1174772	1180699	5928	+	11	1.86	AT5G58700	PLC4	phosphatidylinositol-speciwc phospholipase C4
Solyc06g007180.2	SL2.40ch06	-15.4137	7.94935	0	0.62	0.23	1.2	163.27	5.4	4.1	1237837	1242525	4689	-	21	4.48	AT3G47340	DIN6	DARK INDUCIBLE 6
Solyc06g007190.2	SL2.40ch06	-17.0452	2.57172	5.99855e-66	1.89	29.55	129.6	11.86	34.37	40.59	1265654	1267702	2049	+	9	4.39	AT1G07160	--	--
Solyc06g007320.2	SL2.40ch06	-13.7534	1.23614	1.8142e-146	12.53	8.56	8.76	31.49	25.02	20.59	1338607	1348621	10015	-	12	1.2	AT2G30110	UBA1	ubiquitin-activating enzyme 1
Solyc06g007330.2	SL2.40ch06	-19.9968	1.38838	0.00149626	0.65	0.63	0.93	1.74	1.88	1.75	1353672	1356856	3185	-	2	0.63	AT1G07080	--	--
Solyc06g007580.1	SL2.40ch06	-16.6555	2.53982	4.33676e-84	4.43	4.73	6.66	27.3	14.63	18.44	1578789	1579688	900	+	1	1.11	AT3G07350	--	--
Solyc06g007860.1	SL2.40ch06	-21.1641	6.86752	2.81667e-33	0.08	0	0	9.98	7.28	3.78	1757744	1758229	486	+	2	4.12	--	--	--
Solyc06g007890.2	SL2.40ch06	-16.6031	1.36382	7.37151e-26	14.98	11.72	5.8	41.06	77.57	43.56	1784223	1785855	1633	+	2	1.22	AT5G15230	GASA4	GAST1 protein homolog 4
Solyc06g008270.2	SL2.40ch06	-18.7471	4.78267	1.40245e-74	0.16	0.08	0.06	4.58	0.84	0.46	2139308	2142190	2883	-	2	0.69	AT1G35710	--	--
Solyc06g008300.2	SL2.40ch06	-16.5906	1.0957	1.14424e-17	2.19	1.42	4.04	5	4.2	14.35	2161344	2164746	3403	-	3	0.88	AT2G15080	RLP19	receptor like protein 19
Solyc06g008360.2	SL2.40ch06	-17.1189	1.34327	4.79179e-18	4.08	6.17	7.6	11.03	10.15	16.52	2253973	2260316	6344	+	2	0.32	AT4G28530	NAC074	NAC domain containing protein 74
Solyc06g008400.1	SL2.40ch06	-21.8954	5.40489	1.00044e-11	0.02	0.01	0	0.47	0.66	1.15	2327468	2331298	3831	-	1	0.26	AT3G46710	--	--
Solyc06g008480.1	SL2.40ch06	-21.3954	4.40489	1.12664e-10	0.02	0.01	0	0.55	0.48	0.79	2374198	2377556	3359	-	3	0.89	AT3G46530	RPP13	RECOGNITION OF PERONOSPORA PARASITICA 13
Solyc06g008490.2	SL2.40ch06	-16.4988	1.91902	3.362e-54	2.07	1.71	1.06	8.35	5.72	6.05	2382957	2390838	7882	+	7	0.89	AT1G08620	PKDM7D
Solyc06g008560.1	SL2.40ch06	-17.0823	1.52127	3.02612e-23	2.71	3.97	2.63	8.29	7.12	4.87	2457956	2463621	5666	+	10	1.76	AT2G39690	--	--
Solyc06g008720.2	SL2.40ch06	-14.697	1.03432	2.27522e-54	6.11	5.32	4.33	13.36	6.81	5.74	2628999	2637520	8522	-	17	1.99	AT1G02990	--	--
Solyc06g008780.1	SL2.40ch06	-20.891	2.76981	2.42991e-06	0.13	0.12	0.03	0.95	0.78	0.22	2707524	2710489	2966	-	2	0.67	AT3G62980	TIR1	TRANSPORT INHIBITOR RESPONSE 1
Solyc06g008870.2	SL2.40ch06	-14.256	1.77317	2.43677e-212	16.35	17.77	5.62	59.61	18.44	10.86	2812790	2815929	3140	+	5	1.59	AT3G63010	GID1B	GA INSENSITIVE DWARF1B
Solyc06g008920.2	SL2.40ch06	-14.8	3.09045	0	5.96	7.56	8.38	54.03	23.88	18.75	2849007	2853412	4406	-	12	2.72	AT1G20560	AAE1	acyl activating enzyme 1
Solyc06g008930.2	SL2.40ch06	-19.378	1.26973	0.000126611	1.69	0.76	0.14	4.27	5.22	3.78	2859051	2860335	1285	-	1	0.78	--	--	--
Solyc06g009040.2	SL2.40ch06	-19.5154	3.24612	1.25183e-19	0.51	0.11	0.23	5.11	6.81	1.88	2975638	2977590	1953	+	2	1.02	AT4G02520	GSTF2	glutathione S-transferase PHI 2
Solyc06g009070.2	SL2.40ch06	-17.7705	3.65467	1.26132e-82	0.37	0.31	0.44	4.81	3.04	4	3005956	3022364	16409	+	4	0.24	AT2G47680	--	--
Solyc06g009110.2	SL2.40ch06	-16.4712	2.23087	6.32974e-74	3.47	2.61	9.88	17.25	5.56	13.07	3053791	3057937	4147	-	11	2.65	AT4G33490	--	--
Solyc06g009150.1	SL2.40ch06	-17.2691	1.70603	1.08577e-25	7.19	5.94	3.56	25.1	19.8	17.63	3095005	3095484	480	-	2	4.17	AT4G02370	--	--
Solyc06g009270.2	SL2.40ch06	-13.585	1.47585	6.4981e-234	26.89	19.6	29.9	79.82	47.25	79.8	3226578	3236590	10013	-	17	1.7	AT4G30340	DGK7	diacylglycerol kinase 7
Solyc06g009280.1	SL2.40ch06	-18.888	4.5008	9.64613e-60	0.12	0.04	0.13	2.66	1.22	30.49	3242454	3247733	5280	-	3	0.57	AT3G62150	PGP21	P-glycoprotein 21
Solyc06g009290.2	SL2.40ch06	-14.4127	2.27071	1.45498772748773e-312	4.65	3.66	60.25	23.93	10.95	194.95	3249411	3257702	8292	-	27	3.26	AT3G62150	PGP21	P-glycoprotein 21
Solyc06g009390.2	SL2.40ch06	-16.1126	2.43698	2.05547e-112	4.04	4.5	3.98	23.22	11.73	10.34	3312201	3315959	3759	-	12	3.19	AT3G62260	--	--
Solyc06g009640.1	SL2.40ch06	-16.8452	1.20593	8.56322e-18	12.67	11.45	17.08	31.21	24.31	45.62	3585368	3585802	435	-	2	4.6	AT3G62420	BZIP53	basic region/leucine zipper motif 53
Solyc06g009670.2	SL2.40ch06	-16.7797	1.01058	1.98025e-13	2.91	2.09	1	6.26	1.84	3.8	3613117	3615972	2856	-	1	0.35	AT2G47440	--	--
Solyc06g009830.2	SL2.40ch06	-19.2627	2.17445	1.36341e-11	0.96	0.62	1.23	4.59	3.13	0.11	3870749	3874945	4197	+	3	0.71	AT2G47510	FUM1	fumarase 1
Solyc06g009840.2	SL2.40ch06	-19.4622	2.87046	4.54276e-16	0.86	0.41	0.78	6.31	3.18	0.24	3878275	3880961	2687	+	4	1.49	AT5G50950	FUM2	FUMARASE 2
Solyc06g009960.1	SL2.40ch06	-16.8396	7.51647	0	0.5	0.35	0.46	98.33	96.5	114.71	4358595	4360016	1422	-	4	2.81	AT5G60390	--	--
Solyc06g011350.2	SL2.40ch06	-15.4203	4.18026	0	4.32	4.31	2.17	83.65	106.76	46.92	6572048	6573930	1883	+	4	2.12	AT2G37170	PIP2B	plasma membrane intrinsic protein 2
Solyc06g011370.2	SL2.40ch06	-16.8496	1.80548	5.28891e-38	4.15	8.65	6.53	15.41	25.79	15.64	6755481	6758068	2588	+	6	2.32	AT2G25140	HSP98.7	HEAT SHOCK PROTEIN 98.7
Solyc06g011380.2	SL2.40ch06	-17.6764	2.02919	1.14099e-27	3.25	6.14	4.37	13.99	19.52	14.36	6771026	6773535	2510	+	2	0.8	AT2G25140	HSP98.7	HEAT SHOCK PROTEIN 98.7
Solyc06g011400.2	SL2.40ch06	-15.2443	1.55983	6.01124e-84	8.62	11.82	10.5	27.11	36.44	26.54	6794068	6801172	7105	+	2	0.28	AT2G25140	HSP98.7	HEAT SHOCK PROTEIN 98.7
Solyc06g016800.1	SL2.40ch06	-21.378	4.43966	5.88898e-11	0.08	0.03	0.09	1.93	0.47	0.32	10055771	10056928	1158	+	1	0.86	AT1G30820	--	--
Solyc06g017860.1	SL2.40ch06	-20.8008	7.59424	2.43424e-55	0.04	0.02	0	5.3	3.72	2.36	10756897	10760347	3451	-	10	2.9	AT3G45010	scpl48	serine carboxypeptidase-like 48
Solyc06g030540.2	SL2.40ch06	-19.8653	1.12534	0.00750818	2.1	5.01	4.27	4.82	6.84	6.47	16068615	16069177	563	-	3	5.33	AT2G40020	--	--
Solyc06g033860.1	SL2.40ch06	-19.6096	5.33274	2.13778e-53	0.19	0.47	0.23	6.76	1.92	1.96	20001107	20005104	3998	+	8	2	AT5G07440	GDH2	glutamate dehydrogenase 2
Solyc06g033920.1	SL2.40ch06	-34.3543	31.3235	3.46945e-18	0	0	0	0.87	0.49	0.04	20107581	20110481	2901	+	2	0.69	AT3G11010	RLP34	receptor like protein 34
Solyc06g034060.1	SL2.40ch06	-34.7833	30.4655	2.32831e-10	0	0	0	4.9	3.22	3.72	20258134	20259270	1137	-	1	0.88	--	--	--
Solyc06g034250.1	SL2.40ch06	-35.1593	29.7135	1.90735e-06	0	0.16	0.21	4.21	3.38	3.46	20677382	20679023	1642	+	1	0.61	AT1G34320	--	--
Solyc06g034340.1	SL2.40ch06	-17.9632	1.22465	5.46532e-09	2.46	3.6	4.96	6.15	7.79	10.25	20774519	20776461	1943	-	4	2.06	AT1G12260	VND4	VASCULAR RELATED NAC-DOMAIN PROTEIN 4
Solyc06g034360.1	SL2.40ch06	-19.2705	2.84089	1.15681e-18	0.39	1.13	0.72	2.79	1.93	0.99	20862003	20865669	3667	-	1	0.27	AT3G47400	--	--
Solyc06g034370.1	SL2.40ch06	-17.5296	3.35199	2.81167e-81	2.81	1.33	6.7	30.71	7.39	12.02	20869116	20869694	579	-	1	1.73	AT5G62350	--	--
Solyc06g034390.1	SL2.40ch06	-19.2469	3.3011	3.85533e-25	0.49	0.21	0.24	5.12	6.55	4.23	20906143	20907183	1041	-	3	2.88	AT5G51550	EXL3	EXORDIUM like 3
Solyc06g035520.2	SL2.40ch06	-18.3084	2.67057	1.3901e-30	1.02	0.67	1.57	6.74	2.21	8.71	21129022	21130601	1580	+	5	3.16	AT5G62180	CXE20	carboxyesterase 20
Solyc06g035720.2	SL2.40ch06	-14.7611	1.40477	1.01154e-94	14.62	13.03	6.33	41.29	24.6	6.03	21506013	21509381	3369	-	4	1.19	AT5G52060	BAG1	BCL-2-associated athanogene 1
Solyc06g035960.2	SL2.40ch06	-16.5546	2.22513	4.91244e-69	2.59	2.4	129.62	12.88	8.99	234.95	22012028	22016323	4296	+	13	3.03	AT3G48990	AAE3	ACYL-ACTIVATING ENZYME 3
Solyc06g036130.2	SL2.40ch06	-15.6897	1.1013	8.58154e-32	6.24	5.15	5.73	14.26	9.78	12.24	22265219	22269222	4004	-	8	2	AT4G25640	FFT	FLOWER FLAVONOID TRANSPORTER
Solyc06g036250.1	SL2.40ch06	-17.7487	9.69839	0	0.29	0.39	0.26	218.28	135.03	73.08	22420269	22420898	630	-	1	1.59	AT4G25670	--	--
Solyc06g036290.2	SL2.40ch06	-13.883	3.35189	0	8.55	20.92	5.87	93.19	119.22	28.38	22492761	22495996	3236	+	11	3.4	AT5G52640	HSP90.1	heat shock protein 90.1
Solyc06g036410.1	SL2.40ch06	-35.1593	29.7135	1.90735e-06	0.01	0.31	0	4.18	1.81	0.43	22663662	22663862	201	+	1	4.98	AT4G11260	SGT1B
Solyc06g036420.1	SL2.40ch06	-17.5151	6.99571	0	0.57	0.41	0.46	71.16	12.05	12.85	22664041	22667266	3226	+	10	3.1	AT4G23570	SGT1A
Solyc06g036470.1	SL2.40ch06	-17.5671	6.24767	2.34079094937076e-312	0.25	0.06	0.08	19.01	12.01	14	22789505	22793021	3517	+	13	3.7	AT5G24080	--	--
Solyc06g036480.1	SL2.40ch06	-34.0137	32.0047	5.04871e-29	0	0	0	9.88	3.89	3.74	22794074	22794582	509	-	3	5.89	AT3G59140	MRP14	multidrug resistance-associated protein 14
Solyc06g036490.1	SL2.40ch06	-19.4968	5.5583	2.32155e-63	0.05	0.03	0.02	2.73	1.23	0.54	22794728	22799187	4460	-	5	1.12	AT3G59140	MRP14	multidrug resistance-associated protein 14
Solyc06g036620.1	SL2.40ch06	-34.1884	31.6554	1.05879e-22	0	0.02	0	1.68	1.3	2.36	23653600	23659189	5590	+	3	0.54	AT3G04470	--	--
Solyc06g036630.1	SL2.40ch06	-34.9058	30.2204	7.45058e-09	0	0	0	2.54	3.06	2.63	23661744	23662783	1040	+	2	1.92	AT3G04470	--	--
Solyc06g048530.2	SL2.40ch06	-18.9692	11.2574	0	0.07	0.32	0.21	102.74	71.03	71.21	27690862	27701677	10816	-	7	0.65	AT3G10850	GLY2
Solyc06g048570.2	SL2.40ch06	-16.1064	1.9516	8.0538e-73	5.72	9.2	3	23.55	10.41	3.41	27750020	27752571	2552	-	12	4.7	AT3G10870	MES17	methyl esterase 17
Solyc06g049020.1	SL2.40ch06	-12.5621	2.82381	0	92.73	972.82	809.06	700.5	1777.18	418.68	28759229	28759888	660	-	2	3.03	AT3G56360	--	--
Solyc06g050250.1	SL2.40ch06	-15.4272	2.433	2.91591e-179	5.56	10.59	8.47	31.96	7.33	13	29290915	29292648	1734	-	4	2.31	AT3G10960	AZG1	AZA-guanine resistant1
Solyc06g050430.2	SL2.40ch06	-18.4195	2.01697	1.07587e-16	1.44	2	0.95	6.11	6.37	3.22	29519658	29520883	1226	-	4	3.26	AT2G40470	LBD15	LOB domain-containing protein 15
Solyc06g050800.2	SL2.40ch06	-17.9457	1.74172	3.25546e-17	1.5	1.46	0.25	5.29	2.55	0.83	30080684	30082578	1895	+	5	2.64	AT3G56200	--	--
Solyc06g050810.2	SL2.40ch06	-16.0138	1.46472	3.61315e-44	9.35	7.42	65.69	27.43	10.75	40.84	30083146	30084651	1506	-	6	3.98	AT3G56180	--	--
Solyc06g050920.2	SL2.40ch06	-17.8363	1.52308	3.12327e-14	1.57	1.32	1	4.77	5.59	2.14	30288370	30291010	2641	-	5	1.89	AT2G40320	TBL33	TRICHOME BIREFRINGENCE-LIKE 33
Solyc06g051010.1	SL2.40ch06	-13.9838	1.31098	7.07945e-141	21.77	31.93	37.09	57.63	54.59	50.26	30593637	30595409	1773	-	8	4.51	AT5G05480	--	--
Solyc06g051170.2	SL2.40ch06	-18.1452	4.90532	2.45561e-118	0.35	0.19	0.27	11.07	2.7	2.36	30850904	30862817	11914	-	7	0.59	AT2G19930	--	--
Solyc06g051190.1	SL2.40ch06	-34.3543	31.3235	3.46945e-18	0	0	0.09	2.59	1.14	0.55	30875301	30879542	4242	-	1	0.24	AT2G19910	--	--
Solyc06g051360.2	SL2.40ch06	-17.3283	1.36927	1.6676e-16	2.44	2.7	1.71	6.68	3.07	23.11	31166305	31171405	5101	-	3	0.59	AT3G11150	--	--
Solyc06g051380.1	SL2.40ch06	-18.9344	2.40809	6.84581e-17	0.83	1.11	0.7	4.54	2.39	1.93	31210017	31217104	7088	+	2	0.28	AT5G05570	--	--
Solyc06g051540.2	SL2.40ch06	-16.2951	1.26061	1.83081e-27	4.04	6.69	3.21	10.34	9.11	4.81	31531949	31534505	2557	-	5	1.96	AT3G55950	CCR3	CRINKLY4 related 3
Solyc06g051620.2	SL2.40ch06	-14.5696	3.13769	0	6.59	2.53	7.06	61.81	6.97	11.12	31659606	31666640	7035	-	10	1.42	AT2G40116	--	--
Solyc06g051750.2	SL2.40ch06	-13.8542	1.02255	3.78788e-94	26.79	24.41	17.33	58.07	42.1	33.76	31793440	31800469	7030	-	14	1.99	AT5G05690	DWF3	DWARF 3
Solyc06g051800.2	SL2.40ch06	-17.1817	1.29597	2.78783e-16	2.89	1.47	0.44	7.52	1.93	0.56	31967807	31969622	1816	-	3	1.65	AT2G39700	EXPA4	expansin A4
Solyc06g051830.1	SL2.40ch06	-17.3338	1.70941	8.88543e-25	1.6	0.52	0.45	5.57	6.46	2.38	31997988	32001566	3579	-	4	1.12	AT2G30070	KUP1	POTASSIUM UPTAKE TRANSPORTER 1
Solyc06g051940.2	SL2.40ch06	-14.064	1.62888	6.43858e-205	20.69	15.78	119.88	68.25	33.17	36.14	32093281	32095282	2002	-	9	4.5	AT3G11410	PP2CA	protein phosphatase 2CA
Solyc06g053150.1	SL2.40ch06	-17.4678	1.15096	4.75998e-11	2.37	0.73	1.48	5.62	0.68	3.18	32367721	32369259	1539	-	3	1.95	AT2G46620	--	--
Solyc06g053210.2	SL2.40ch06	-17.6645	1.25926	1.40745e-11	6.33	3.69	16.09	16.14	7.02	16.74	32437213	32440088	2876	+	1	0.35	AT3G52590	UBQ1	ubiquitin extension protein 1
Solyc06g053220.2	SL2.40ch06	-17.0081	3.04734	7.9867e-96	2.25	1.55	5.82	19.89	6.48	18.51	32439567	32440801	1235	-	3	2.43	AT2G46680	HB-7	homeobox 7
Solyc06g053420.2	SL2.40ch06	-19.2197	1.24665	7.65707e-05	0.57	0.36	0.3	1.43	1.12	1.11	32678901	32692471	13571	+	3	0.22	AT3G59660	--	--
Solyc06g053570.2	SL2.40ch06	-15.5637	1.16599	2.11825e-38	4.94	6.37	6.73	11.81	9.77	10.08	32887882	32891127	3246	+	4	1.23	AT1G79280	NUA	nuclear pore anchor
Solyc06g053710.2	SL2.40ch06	-14.5306	2.17989	1.2091e-265	7.03	5.03	4.49	33.98	12.35	7.13	33043757	33047094	3338	-	8	2.4	AT3G04580	EIN4	ETHYLENE INSENSITIVE 4
Solyc06g054090.1	SL2.40ch06	-16.9842	1.01028	5.58829e-12	9.21	6.94	1.4	19.76	3.9	7.65	33417119	33417700	582	-	1	1.72	AT2G32030	--	--
Solyc06g054120.1	SL2.40ch06	-18.9598	1.27616	1.11531e-05	0.85	0.67	0.29	2.17	1.9	0.68	33431058	33439707	8650	+	2	0.23	AT2G32040	--	--
Solyc06g054240.2	SL2.40ch06	-19.2433	2.36927	1.22655e-13	0.61	0.48	0.64	3.35	1.93	3.77	33550024	33554299	4276	+	3	0.7	AT4G14930	--	--
Solyc06g054340.1	SL2.40ch06	-18.1916	1.04734	3.89941e-06	3.99	2.74	2.63	8.84	7.7	7.15	33633622	33634588	967	-	6	6.2	AT5G19200	TSC10B	TSC10B
Solyc06g054390.2	SL2.40ch06	-35.1593	29.7135	1.90735e-06	0	0	0	0.51	0.38	0.32	33661681	33665942	4262	+	1	0.23	AT4G14240	--	--
Solyc06g054450.1	SL2.40ch06	-18.7255	1.02964	0.00013196	1.97	2.75	0.46	4.24	3.13	1.89	33708201	33709022	822	+	1	1.22	AT3G59390	--	--
Solyc06g059700.2	SL2.40ch06	-21.1578	1.71031	0.00935531	0.34	0.04	0.12	1.18	2.08	4.89	33944246	33946701	2456	+	2	0.81	AT1G43800	FTM1	FLORAL TRANSITION AT THE MERISTEM1
Solyc06g059980.2	SL2.40ch06	-17.0473	1.46078	1.85786e-22	1.98	2.03	1.71	5.79	3.98	2.26	34298758	34313602	14845	+	6	0.4	AT3G03810	EDA30	embryo sac development arrest 30
Solyc06g060110.2	SL2.40ch06	-13.6391	1.40748	5.45486e-205	23.41	28.32	38.19	66.25	47.15	170.33	34421106	34423721	2616	-	16	6.12	AT1G77380	ATAAP3
Solyc06g060290.2	SL2.40ch06	-13.9689	1.15275	2.53823e-110	28.06	17.88	35.4	66.56	34.43	52.91	34649921	34655100	5180	-	9	1.74	AT1G21750	PDIL1-1	PDI-like 1-1
Solyc06g060590.2	SL2.40ch06	-17.1007	1.82432	2.07277e-32	3.59	3.25	0	13.6	9.07	7.84	34970975	34975215	4241	-	7	1.65	AT1G21460	SWEET1
Solyc06g060710.2	SL2.40ch06	-20.0956	3.38973	1.05907e-14	0.19	0.11	0.28	2.1	1.13	109.65	35118699	35123403	4705	+	10	2.13	AT2G35710	PGSIP7	plant glycogenin-like starch initiation protein 7
Solyc06g060760.2	SL2.40ch06	-14.9906	1.47389	2.16826e-89	18.12	7.58	4.88	53.63	12.02	5.48	35181267	35182590	1324	+	5	3.78	AT5G47450	TIP2;3	tonoplast intrinsic protein 2;3
Solyc06g060800.2	SL2.40ch06	-16.9724	2.05106	6.56093e-45	3.21	3.46	1.84	14.12	14.68	11.69	35217666	35228843	11178	-	10	0.89	AT4G16770	--	--
Solyc06g060910.1	SL2.40ch06	-20.1578	3.71031	8.44581e-17	0.17	0.85	0.52	2.04	0.58	1.19	35296101	35300540	4440	-	1	0.23	AT4G17550	G3Pp4	glycerol-3-phosphate permease 4
Solyc06g061210.2	SL2.40ch06	-33.6314	32.7693	1.36846e-48	0	0.05	0.04	3.64	0	0.62	35598485	35601822	3338	-	3	0.9	AT2G03220	MUR2	MURUS 2
Solyc06g061280.2	SL2.40ch06	-14.9753	2.90532	0	8.66	5.78	13.03	69.13	24.26	52.93	35665755	35668469	2715	-	11	4.05	AT2G23910	--	--
Solyc06g062290.1	SL2.40ch06	-19.6968	1.80223	3.75324e-06	0.46	0.57	0.76	1.66	1.5	2.26	35685365	35686768	1404	-	1	0.71	AT2G15490	UGT73B4	UDP-glycosyltransferase 73B4
Solyc06g062370.2	SL2.40ch06	-17.519	2.02565	2.05495e-30	2.43	0.58	2.58	10.59	1.55	0.12	35725860	35727096	1237	-	6	4.85	AT4G25150	--	--
Solyc06g062380.2	SL2.40ch06	-18.7418	3.53731	5.03572e-40	0.56	1.53	0.9	6.97	5.04	4.93	35733418	35734889	1472	-	3	2.04	AT4G25150	--	--
Solyc06g062390.2	SL2.40ch06	-22.6705	3.8547	0.000518799	0.04	0.17	0.14	0.67	1.01	0.26	35748252	35749569	1318	-	2	1.52	AT5G51260	--	--
Solyc06g062460.2	SL2.40ch06	-13.8253	1.50311	7.11048e-206	24.52	7.22	0.91	74.19	36.52	3.23	35797457	35799604	2148	-	7	3.26	AT3G21330	--	--
Solyc06g062560.1	SL2.40ch06	-35.3298	29.3724	3.05176e-05	0	0	7.73	0.82	0.06	2.91	35864123	35865177	1055	+	2	1.9	AT1G17710	PEPC1	phosphoethanolamine/phosphocholine phosphatase 1
Solyc06g062780.2	SL2.40ch06	-14.5803	1.05535	1.67161e-61	6.98	5.51	10.27	15.46	9.68	21.94	35995146	36001096	5951	+	16	2.69	AT1G54280	--	--
Solyc06g062790.2	SL2.40ch06	-14.4095	1.09978	1.68305e-74	17.42	17.67	13.84	39.86	36.72	31.13	36002715	36009438	6724	+	6	0.89	AT1G72710	CKL2	casein kinase 1-like protein 2
Solyc06g062920.2	SL2.40ch06	-19.5986	1.07976	0.00490338	0.47	4.09	30.4	1.07	8.27	40.68	36106783	36108977	2195	+	9	4.1	AT2G05940	RIPK	RPM1-induced protein kinase
Solyc06g062950.1	SL2.40ch06	-11.4928	1.19993	0	96.69	58.71	59.74	237.07	122.3	65.68	36119748	36122078	2331	-	8	3.43	AT3G14067	--	--
Solyc06g062960.1	SL2.40ch06	-16.0349	1.86713	6.239e-70	15.61	22.02	99.75	60.77	39.09	39.8	36127141	36127632	492	-	1	2.03	AT1G72510	--	--
Solyc06g063090.2	SL2.40ch06	-15.7964	2.16071	1.32409e-109	4.05	2.06	4.05	19.31	16.06	13.25	36234795	36239218	4424	-	11	2.49	AT1G72330	ALAAT2	alanine aminotransferase 2
Solyc06g063260.2	SL2.40ch06	-17.4127	2.50892	2.48253e-49	1.36	1.1	1.6	8.16	8.12	9.74	36344391	36356737	12347	-	13	1.05	AT1G51590	MNS1	alpha-mannosidase 1
Solyc06g065010.2	SL2.40ch06	-20.1314	2.01417	8.69937e-06	0.34	0.05	0.28	1.51	0.91	1.25	36927810	36930134	2325	+	1	0.43	AT5G40990	GLIP1	GDSL lipase 1
Solyc06g065150.1	SL2.40ch06	-33.6045	32.8231	2.13821e-50	0	0.16	0	7.45	5.77	0.49	37019237	37020178	942	+	2	2.12	AT3G51570	--	--
Solyc06g065540.2	SL2.40ch06	-14.3963	1.21457	2.45666e-91	5.95	4.52	8.89	14.75	9.59	27.1	37308987	37316738	7752	-	18	2.32	AT1G34260	FAB1D	FORMS APLOID AND BINUCLEATE CELLS 1A
Solyc06g065790.1	SL2.40ch06	-21.177	3.67183	1.04792e-08	0.14	0.2	0.5	1.5	1.45	0.16	37624839	37625912	1074	+	1	0.93	AT3G50310	MKKK20	MAPKK kinase 20
Solyc06g065910.2	SL2.40ch06	-20.6088	3.97808	2.08354e-14	0.07	0.17	0.17	1.23	1.61	0.67	37697428	37699660	2233	+	1	0.45	AT2G25290	Phox1	Phox1
Solyc06g066240.2	SL2.40ch06	-18.8384	4.87516	3.55389e-73	0.22	0.14	0.21	6.95	3.81	7.67	37945395	37948992	3598	-	4	1.11	AT3G26330	CYP71B37	cytochrome P450, family 71, subfamily B, polypeptide 37
Solyc06g066270.1	SL2.40ch06	-19.8653	2.29527	2.24892e-08	0.34	0.04	0.27	1.66	0.29	0.09	37969956	37971532	1577	-	1	0.63	AT2G45550	CYP76C4	cytochrome P450, family 76, subfamily C, polypeptide 4
Solyc06g066290.2	SL2.40ch06	-18.7305	1.55979	7.49744e-09	2.1	1.25	1.05	6.53	0.49	0.41	37976760	37977729	970	+	2	2.06	AT1G31940	--	--
Solyc06g066310.2	SL2.40ch06	-17.0326	1.75745	4.90305e-32	2.07	1.49	1.59	7.4	6.4	7.28	37981147	37988810	7664	-	9	1.17	AT1G31910	--	--
Solyc06g066370.2	SL2.40ch06	-13.1416	1.8169	0	29.41	199.09	390.88	110.57	328.75	467.01	38062111	38065102	2992	+	15	5.01	AT2G38470	WRKY33	WRKY DNA-binding protein 33
Solyc06g066420.2	SL2.40ch06	-16.6269	1.19194	8.1551e-20	8.99	11.11	0.57	21.88	47.69	0.48	38083409	38084214	806	+	4	4.96	AT5G56550	OXS3	OXIDATIVE STRESS 3
Solyc06g066560.1	SL2.40ch06	-20.2433	2.36927	4.33638e-07	0.45	0.06	0.32	2.34	2.24	1.53	38200176	38203675	3500	-	2	0.57	AT3G16240	TIP2;1
Solyc06g066590.2	SL2.40ch06	-21.4502	4.29527	7.83984e-10	0.09	0.53	0.1	2.02	0.06	1.96	38223679	38230628	6950	-	1	0.14	AT1G52200	--	--
Solyc06g066600.2	SL2.40ch06	-16.7792	1.87206	1.40459e-42	2.29	2.26	2.84	8.96	6.32	4.48	38231924	38238976	7053	-	14	1.98	AT1G79820	SGB1	SUPPRESSOR OF G PROTEIN BETA1
Solyc06g066610.2	SL2.40ch06	-13.6371	1.13266	1.13122e-133	15.31	15.26	19.16	35.84	24.04	26.15	38239615	38254781	15167	-	20	1.32	AT1G79830	GC5	golgin candidate 5
Solyc06g066680.2	SL2.40ch06	-18.4408	4.31413	2.21631e-73	0.63	0.56	0.25	13.2	1.46	14.38	38284835	38287950	3116	-	3	0.96	AT1G79900	BAC2
Solyc06g067910.2	SL2.40ch06	-17.4155	1.44589	2.62516e-17	2.47	1.5	1.23	7.16	3.12	3.2	38479523	38482938	3416	-	4	1.17	AT5G11420	--	--
Solyc06g068050.2	SL2.40ch06	-15.6095	1.35101	1.57403e-49	16.37	19.2	7.7	44.5	28	16.72	38559930	38563271	3342	+	8	2.39	AT2G34160	--	--
Solyc06g068360.2	SL2.40ch06	-17.7523	3.6912	2.52712e-85	1.58	1.7	1.42	21.21	1.54	0.43	38738369	38739279	911	-	1	1.1	AT5G25190	ESE3	ethylene and salt inducible 3
Solyc06g068400.2	SL2.40ch06	-14.9593	1.8901	2.72622e-149	14.39	11.47	10.17	56.86	49.08	38.33	38764144	38767352	3209	+	8	2.49	AT2G01250	--	--
Solyc06g068500.2	SL2.40ch06	-15.1476	1.1659	6.88284e-51	18.05	31.08	18.99	43.19	33.61	58.34	38844893	38846879	1987	-	7	3.52	AT1G80920	Toc12	translocon at the outer envelope membrane of chloroplasts 12
Solyc06g068540.2	SL2.40ch06	-15.2843	2.49498	2.92043e-207	5.42	3.39	9.46	32.51	9.85	16.18	38864343	38869183	4841	-	9	1.86	AT2G24100	ASG1	ALTERED SEED GERMINATION 1
Solyc06g068570.2	SL2.40ch06	-16.4046	1.53397	2.98085e-37	5.71	6.39	4.64	17.59	2.92	2.1	38890176	38895396	5221	+	11	2.11	AT1G16060	WRI3	WRINKLED 3
Solyc06g068620.2	SL2.40ch06	-14.3233	1.17622	3.83363e-90	56.84	12.98	896.34	137.12	26.49	335.45	38927892	38929148	1257	-	7	5.57	AT5G43150	--	--
Solyc06g068680.2	SL2.40ch06	-16.061	1.70069	3.39924e-57	2.94	4.55	1.5	10.16	8.99	13.84	38967784	38973268	5485	+	17	3.1	AT5G47910	RBOHD	respiratory burst oxidase homologue D
Solyc06g068690.2	SL2.40ch06	-18.7902	1.52651	2.91019e-08	0.65	0.38	0.17	2.02	2.13	0.76	38974327	38979215	4889	+	2	0.41	AT5G07360	--	--
Solyc06g068860.2	SL2.40ch06	-13.9033	1.1024	1.26973e-105	12.52	11.32	9.66	28.71	23.56	17.03	39073381	39083550	10170	+	28	2.75	AT5G13980	--	--
Solyc06g068890.1	SL2.40ch06	-20.8445	3.50677	8.22546e-10	0.63	0.75	0.33	7.74	1.73	0	39102551	39102796	246	-	1	4.07	--	--	--
Solyc06g068920.2	SL2.40ch06	-14.4303	1.04734	9.30902e-67	7.22	6.54	7.23	15.93	11.17	8.98	39115798	39135153	19356	-	15	0.77	AT3G17850	--	--
Solyc06g068990.2	SL2.40ch06	-17.3121	1.3128	1.94216e-15	2.05	1.96	5.74	5.4	7.92	14.54	39197548	39203557	6010	+	9	1.5	AT3G18040	MPK9	MAP kinase 9
Solyc06g069180.2	SL2.40ch06	-14.9432	1.09752	1.10542e-51	10.73	10.82	9.09	24.51	19.41	14.27	39339819	39347237	7419	+	11	1.48	AT3G25800	PR 65
Solyc06g069190.2	SL2.40ch06	-14.7521	1.31182	1.46978e-83	11.28	9.14	10.16	29.88	11.74	7.77	39347730	39352677	4948	-	9	1.82	AT1G49050	--	--
Solyc06g069240.1	SL2.40ch06	-16.0276	2.5882	3.76479e-134	4.94	3.89	6.79	31.61	18.53	7.87	39396681	39398027	1347	+	4	2.97	AT3G18550	TCP18
Solyc06g069470.2	SL2.40ch06	-15.1962	1.54469	4.25598e-85	11.11	10.49	8.97	34.58	34.34	25.76	39611057	39616462	5406	+	9	1.66	AT1G74210	GDPD5	glycerophosphodiester phosphodiesterase 5
Solyc06g069480.2	SL2.40ch06	-15.5121	1.28564	8.02404e-48	2.07	1.92	1.89	5.37	3.9	4.33	39617598	39646906	29309	+	24	0.82	AT5G61140	--	--
Solyc06g069710.2	SL2.40ch06	-18.2144	4.27109	8.78585e-84	0.72	0.5	3.28	14.31	1.39	28.22	39809375	39810628	1254	-	4	3.19	AT5G61430	NAC100	NAC domain containing protein 100
Solyc06g069900.2	SL2.40ch06	-18.2837	5.70944	5.75217e-154	0.35	0.13	0.1	19.77	10.69	14.6	39908807	39910622	1816	+	4	2.2	AT5G05600	--	--
Solyc06g071090.1	SL2.40ch06	-20.8527	5.49029	6.61744e-24	0.11	0.68	0.39	4.09	1.99	0.72	40057564	40059002	1439	+	2	1.39	AT3G47960	GTR1	GLUCOSINOLATE TRANSPORTER-1
Solyc06g071300.1	SL2.40ch06	-20.1705	2.8547	3.16324e-10	0.82	0.81	0	6.16	3.24	0.44	40268226	40268618	393	+	1	2.54	AT5G39810	AGL98	AGAMOUS-like 98
Solyc06g071390.2	SL2.40ch06	-17.9827	1.94264	1.39201e-20	5.67	6.83	5.71	22.95	15.38	11.97	40316646	40318381	1736	+	2	1.15	--	--	--
Solyc06g071770.2	SL2.40ch06	-15.8789	1.13839	7.03821e-30	4.5	4.87	3.93	10.58	6.69	6.39	40590948	40595053	4106	+	12	2.92	AT4G24690	NBR1	next to BRCA1 gene 1
Solyc06g071820.2	SL2.40ch06	-15.9844	1.57394	1.11382e-51	5.92	3.93	148.47	18.85	5.66	63.6	40629302	40632825	3524	-	7	1.99	AT3G48360	BT2	BTB and TAZ domain protein 2
Solyc06g071830.2	SL2.40ch06	-17.5686	1.20604	2.49007e-11	2.55	4.86	51.02	6.25	11.57	35.49	40635147	40639478	4332	-	8	1.85	AT5G63160	BT1	BTB and TAZ domain protein 1
Solyc06g071890.2	SL2.40ch06	-18.4762	2.0684	6.86654e-17	1.71	1.74	0.64	7.47	1.43	1.09	40678578	40680916	2339	-	3	1.28	AT5G20090	--	--
Solyc06g072030.1	SL2.40ch06	-18.3791	1.51865	2.67144e-10	9.52	8.86	12.86	29.12	23.05	17.95	40784201	40784380	180	+	2	11.11	--	--	--
Solyc06g072220.1	SL2.40ch06	-15.6816	1.28961	2.55727e-43	18.89	20.59	34.27	49.18	55.05	65.93	40896228	40896863	636	+	2	3.14	AT1G17860	--	--
Solyc06g072230.1	SL2.40ch06	-14.9815	2.50877	4.77266e-258	21.18	17.01	16.54	128.55	52.61	83.27	40898988	40899590	603	+	2	3.32	AT1G17860	--	--
Solyc06g072520.1	SL2.40ch06	-18.9704	4.3361	4.15949e-52	0.5	1	0.13	10.61	0.97	8.86	41119447	41122161	2715	+	6	2.21	AT5G50915	--	--
Solyc06g072760.2	SL2.40ch06	-20.2469	1.3011	0.00660882	0.54	0.5	0.61	1.43	1.6	0.74	41260813	41262392	1580	-	3	1.9	AT5G16830	SYP21	syntaxin of plants 21
Solyc06g073080.2	SL2.40ch06	-21.9502	5.29527	7.45786e-11	0.03	0.12	0.22	1.27	2.14	0.27	41407861	41410818	2958	-	2	0.68	AT5G24530	DMR6	DOWNY MILDEW RESISTANT 6
Solyc06g073170.1	SL2.40ch06	-16.2407	1.15168	2.65189e-24	16.87	14.09	2.68	39.97	32.26	8.27	41474235	41474741	507	+	1	1.97	AT2G43540	--	--
Solyc06g073490.1	SL2.40ch06	-16.3895	1.01579	2.78285e-17	4.19	3.3	4.19	9.06	4.95	5.58	41684992	41686917	1926	-	2	1.04	AT2G43250	--	--
Solyc06g073530.1	SL2.40ch06	-33.9614	32.1094	3.9443e-31	0	0.01	0.03	1.59	1.5	1.64	41717052	41722026	4975	+	1	0.2	AT2G27040	OCP11	OVEREXPRESSOR OF CATIONIC PEROXIDASE 11
Solyc06g073640.2	SL2.40ch06	-19.3674	1.54211	3.27647e-06	0.46	0.59	1.63	1.41	1.36	1.89	41820787	41825280	4494	-	1	0.22	AT3G11440	MYB65	myb domain protein 65
Solyc06g073730.1	SL2.40ch06	-13.3146	1.07355	8.0691e-150	36.64	30.38	36.72	82.3	31.14	61.39	41879453	41881270	1818	-	9	4.95	AT3G20770	EIN3	ETHYLENE-INSENSITIVE3
Solyc06g073760.2	SL2.40ch06	-18.8924	3.236	1.53762e-30	0.32	0.37	0.59	3.18	2.24	1.72	41905608	41910016	4409	+	5	1.13	AT5G20950	--	--
Solyc06g073830.1	SL2.40ch06	-16.6442	1.84047	6.89798e-45	9.21	65.1	2461.25	35	107.52	939.33	41978680	41979234	555	-	2	3.6	AT1G76650	CML38	calmodulin-like 38
Solyc06g073840.2	SL2.40ch06	-14.4943	1.11332	6.1566e-72	12.34	8.67	28.92	28.48	14.78	39.32	41984106	41992683	8578	+	16	1.87	AT5G21990	TPR7	tetratricopeptide repeat 7
Solyc06g073910.2	SL2.40ch06	-18.7742	1.64725	1.78034e-09	1.23	1.48	0.17	4.09	6.42	5.34	42017256	42019960	2705	+	7	2.59	AT1G08470	SSL3	strictosidine synthase-like 3
Solyc06g073990.1	SL2.40ch06	-15.4812	1.34755	5.7722e-54	37.52	17.81	51.04	101.86	40.18	60.46	42126421	42126780	360	+	2	5.56	AT3G11600	--	--
Solyc06g074040.1	SL2.40ch06	-18.2551	1.3407	6.48086e-09	3.17	3.74	7.11	8.54	8.19	16.01	42162942	42163568	627	-	1	1.59	AT3G44220	--	--
Solyc06g074090.2	SL2.40ch06	-14.379	1.06823	4.67969e-72	19.28	18.15	10.99	43.16	45.98	24.51	42185371	42191298	5928	+	10	1.69	AT1G50430	ST7R	STEROL DELTA7 REDUCTASE
Solyc06g074240.1	SL2.40ch06	-18.7102	1.77526	3.51869e-11	0.83	0.7	3.05	3.05	2.01	4.38	42288127	42289623	1497	-	1	0.67	AT3G10230	LYC	lycopene cyclase
Solyc06g074280.2	SL2.40ch06	-19.7817	2.46238	5.91771e-10	0.33	0.1	0.48	1.83	1.12	0.4	42308972	42310630	1659	+	1	0.6	AT4G10720	--	--
Solyc06g074390.2	SL2.40ch06	-15.4157	2.13695	2.67737e-139	6.01	6.45	5.68	28.12	31.51	29.35	42405732	42410059	4328	+	16	3.7	AT4G33790	G7
Solyc06g074620.2	SL2.40ch06	-18.7455	1.20881	8.27416e-06	1.5	3.96	5.76	3.66	3.53	6.98	42542857	42544018	1162	+	7	6.02	AT2G27830	--	--
Solyc06g074630.2	SL2.40ch06	-15.2446	2.00026	2.99895e-137	7.24	6.09	3.86	30.87	13.79	5.28	42557856	42561392	3537	-	11	3.11	AT5G22740	CSLA2	CELLULOSE SYNTHASE-LIKE A 2
Solyc06g074680.2	SL2.40ch06	-32.7543	34.5235	5.5569e-163	0	0	0.08	10.67	6.33	3.01	42605207	42608333	3127	+	14	4.48	AT3G44830	--	--
Solyc06g074850.2	SL2.40ch06	-16.8631	1.68	7.30454e-33	2.63	2.85	3.58	9	15.03	11.74	42773493	42776873	3381	+	11	3.25	AT3G45010	scpl48	serine carboxypeptidase-like 48
Solyc06g074940.2	SL2.40ch06	-15.7856	1.25478	3.33665e-38	4.68	4.61	3.56	11.9	4.99	5.45	42833203	42837088	3886	+	5	1.29	AT5G60790	GCN1	GENERAL CONTROL NON-REPRESSIBLE 1
Solyc06g075170.1	SL2.40ch06	-14.5136	1.32014	1.76923e-99	54.2	58.59	51.81	144.36	158.59	118.68	43044324	43044815	492	-	2	4.07	AT5G60680	--	--
Solyc06g075330.1	SL2.40ch06	-20.0358	3.95423	1.33316e-20	0.33	0.83	2.45	5.31	6.67	12.96	43148409	43152138	3730	-	3	0.8	AT2G28500	LBD11	LOB domain-containing protein 11
Solyc06g075480.2	SL2.40ch06	-35.2833	29.4655	1.52588e-05	0	0.17	0.04	0.36	1.07	0.21	43228038	43231236	3199	-	1	0.31	AT3G45650	NAXT1	nitrate excretion transporter1
Solyc06g075510.2	SL2.40ch06	-14.8311	2.01704	2.38975e-185	9.38	7.48	48.14	40.44	18.73	57.59	43255163	43258759	3597	-	9	2.5	AT2G28550	TOE1	TARGET OF EARLY ACTIVATION TAGGED (EAT) 1
Solyc06g075520.2	SL2.40ch06	-19.6893	3.47733	4.85567e-20	0.74	5.06	4.94	8.02	5.55	6.06	43288378	43290098	1721	+	1	0.58	AT1G75270	DHAR2	dehydroascorbate reductase 2
Solyc06g075600.2	SL2.40ch06	-17.2615	2.21513	1.0428e-42	1.67	1.23	6.8	8.27	15.09	12.09	43379496	43381493	1998	-	5	2.5	AT1G07710	--	--
Solyc06g075610.1	SL2.40ch06	-15.5248	1.17053	1.282e-39	7.44	30.47	41.69	17.87	55.52	58.02	43387130	43389001	1872	-	10	5.34	AT5G59730	EXO70H7	exocyst subunit exo70 family protein H7
Solyc06g075650.2	SL2.40ch06	-15.9331	2.02747	6.10713e-88	8.3	5.02	4.3	36.15	17.04	9.85	43405284	43406388	1105	+	4	3.62	AT4G01470	TIP1;3	tonoplast intrinsic protein 1;3
Solyc06g075690.2	SL2.40ch06	-16.6897	1.1725	1.6141e-18	3.68	16.39	202.83	8.81	8.81	93.97	43427533	43430452	2920	+	9	3.08	AT5G59790	--	--
Solyc06g076020.2	SL2.40ch06	-13.0113	4.22176	0	11.98	22.93	46.82	238.39	119.61	32.7	43582389	43585486	3098	-	7	2.26	AT5G02500	HSP70-1	HEAT SHOCK PROTEIN 70-1
Solyc06g076100.2	SL2.40ch06	-15.026	1.21213	1.16827e-59	7.91	16.09	41.56	19.55	19.37	42.89	43634420	43637639	3220	-	5	1.55	AT5G02400	PLL2	pol-like 2
Solyc06g076160.2	SL2.40ch06	-17.846	4.85984	1.72816e-143	0.45	0.39	22.86	13.89	1.45	7.86	43679051	43681872	2822	-	7	2.48	AT3G26300	CYP71B34	cytochrome P450, family 71, subfamily B, polypeptide 34
Solyc06g076540.1	SL2.40ch06	-19.3987	8.39828	6.92925e-197	0.17	0.09	0.02	60.05	112.6	33.06	43940957	43941421	465	-	2	4.3	AT1G07400	--	--
Solyc06g076560.1	SL2.40ch06	-17.5095	2.46082	1.16549e-44	4.85	6.22	5.65	28.46	37.05	71.61	43949614	43950078	465	+	4	8.6	AT1G07400	--	--
Solyc06g076570.1	SL2.40ch06	-16.9779	2.86033	6.09777e-86	6.13	11.77	102.81	47.19	37.7	56.61	43954001	43954465	465	+	2	4.3	AT1G07400	--	--
Solyc06g076780.2	SL2.40ch06	-14.0107	1.47717	4.25394e-175	15.85	12.92	8.21	47.08	28.07	24.34	44079224	44083374	4151	-	11	2.65	AT3G47000	--	--
Solyc06g076950.2	SL2.40ch06	-16.3177	1.244	2.00419e-26	4.67	4.39	1.22	11.82	6.95	3.02	44215180	44219042	3863	+	4	1.04	AT5G58730	Mik	myo-inositol kinase
Solyc06g076960.1	SL2.40ch06	-18.0237	2.10121	3.12989e-23	4.47	4.6	1.31	20.23	18.7	10.01	44219386	44219790	405	+	1	2.47	AT2G40080	ELF4	EARLY FLOWERING 4
Solyc06g082030.2	SL2.40ch06	-18.5283	1.1554	4.88716e-06	1.31	0.95	1.41	3.15	1.14	3.31	44269516	44275025	5510	+	2	0.36	AT5G58660	--	--
Solyc06g082420.2	SL2.40ch06	-33.0215	33.9891	1.03954e-112	0	0.06	0	15.55	0.28	0	44532060	44534274	2215	+	9	4.06	AT5G05340	PRX52	peroxidase 52
Solyc06g082440.1	SL2.40ch06	-15.0666	1.84039	1.89559e-131	12.03	14.21	76.97	46	17.92	77.29	44541823	44543082	1260	-	5	3.97	AT2G30360	SNRK3.22	SNF1-RELATED PROTEIN KINASE 3.22
Solyc06g082470.2	SL2.40ch06	-14.7051	2.89143	0	5.79	5.75	2.46	45.78	15.62	10.09	44554015	44559461	5447	-	13	2.39	AT5G58350	ZIK2
Solyc06g082920.2	SL2.40ch06	-13.4983	1.64234	4.6784e-307	20.96	9.86	25.68	69.85	25.54	52.78	44836567	44839100	2534	-	11	4.34	AT5G48380	BIR1	BAK1-interacting receptor-like kinase 1
Solyc06g082960.2	SL2.40ch06	-19.795	2.20488	3.8086e-08	0.79	0.98	0.75	3.83	5.47	2.97	44855343	44856383	1041	+	2	1.92	AT3G07510	--	--
Solyc06g083030.2	SL2.40ch06	-16.1292	1.82814	5.18024e-63	4.27	4.67	3.27	16.15	13.26	5.47	44876797	44881413	4617	-	8	1.73	AT4G12910	scpl20	serine carboxypeptidase-like 20
Solyc06g083040.2	SL2.40ch06	-11.7687	1.08867	0	108.02	114.74	82.47	245.19	167.37	114.44	44883429	44887221	3793	-	19	5.01	AT4G12910	scpl20	serine carboxypeptidase-like 20
Solyc06g083050.2	SL2.40ch06	-18.7054	7.14116	6.80755e-202	0.11	0.58	0.16	16.75	11.91	8.67	44891965	44895663	3699	-	7	1.89	AT4G12910	scpl20	serine carboxypeptidase-like 20
Solyc06g083100.1	SL2.40ch06	-20.6835	3.18485	4.20985e-09	0.13	0.13	0.14	1.07	0.89	1	44937954	44949498	11545	-	3	0.26	AT5G48520	2014-08-03	augmin 3
Solyc06g083130.2	SL2.40ch06	-19.2604	3.06017	1.39952e-21	0.91	0.57	1.91	7.58	0.66	24.75	44962541	44964031	1491	-	2	1.34	AT3G25400	--	--
Solyc06g083210.2	SL2.40ch06	-15.4106	1.27303	1.60101e-50	8.1	5.74	4.37	20.88	9.7	5.96	45017429	45023473	6045	+	12	1.99	AT4G13020	MHK
Solyc06g083270.2	SL2.40ch06	-17.6548	1.46724	1.9024e-15	2.63	3.57	1.77	7.74	7.04	4.32	45045594	45049094	3501	+	7	2	AT3G25160	--	--
Solyc06g083330.2	SL2.40ch06	-17.8358	1.02823	1.7107e-07	4.5	9.77	50.07	9.73	9.82	15.41	45066449	45067576	1128	-	1	0.89	AT3G25130	--	--
Solyc06g083450.2	SL2.40ch06	-20.7632	7.66939	2.50165e-58	0.05	0.19	0	10.49	11.29	15.36	45142392	45143689	1298	-	8	6.16	AT5G54160	OMT1	O-methyltransferase 1
Solyc06g083470.2	SL2.40ch06	-19.3738	4.44822	2.82129e-42	0.31	0.33	4.16	6.88	0.6	50.07	45158037	45159823	1787	-	7	3.92	AT5G06060	--	--
Solyc06g083720.1	SL2.40ch06	-16.3913	1.39753	1.8249e-31	3.05	1.39	2.32	8.57	6.97	3.93	45360229	45363159	2931	+	3	1.02	AT1G04110	SDD1	STOMATAL DENSITY AND DISTRIBUTION 1
Solyc06g083900.2	SL2.40ch06	-14.441	1.75687	1.40665e-183	28.78	12.34	82.05	103.76	35.87	37.01	45486135	45487260	1126	-	9	7.99	AT1G06180	MYB13	myb domain protein 13
Solyc06g083910.2	SL2.40ch06	-20.0252	9.14537	1.69583e-167	0.03	0.13	0.1	19.71	11.84	7.16	45501936	45503664	1729	-	6	3.47	AT4G10500	--	--
Solyc06g083980.1	SL2.40ch06	-13.993	1.26953	4.17198e-131	27.14	26.8	50.38	69.78	36.89	82.6	45552408	45553841	1434	-	1	0.7	AT4G16430	--	--
Solyc06g084130.2	SL2.40ch06	-20.4178	3.1903	9.72296e-11	0.24	0.37	0.11	2.08	3.49	1.13	45643108	45644440	1333	+	3	2.25	AT1G03070	--	--
Solyc06g084190.2	SL2.40ch06	-19.5791	3.6976	2.68292e-24	0.61	0.11	0.61	8.53	2.02	0.23	45673273	45674021	749	+	3	4.01	AT3G22600	--	--
Solyc06g084240.1	SL2.40ch06	-20.8283	2.89534	4.4337e-07	0.08	0.14	0.2	0.64	1.3	1.33	45708352	45713252	4901	-	5	1.02	AT4G02780	GA1	GA REQUIRING 1
Solyc06g084370.1	SL2.40ch06	-19.9246	1.73184	4.2237e-05	1.4	1.06	1.97	4.94	1.19	1.6	45798612	45799007	396	+	1	2.53	--	--	--
Solyc06g084380.2	SL2.40ch06	-19.3061	1.07381	0.000877552	0.56	0.41	0.23	1.29	0.78	0.6	45809712	45812769	3058	+	1	0.33	AT4G02940	--	--
Solyc06g084570.2	SL2.40ch06	-15.8339	1.11889	1.02755e-29	9.41	6.95	8.11	21.81	19.6	15.57	45932130	45940454	8325	+	11	1.32	AT4G02405	--	--
Solyc06g084820.1	SL2.40ch06	-17.0786	5.3225	1.55012e-297	0.69	0.49	2.48	28.35	22.47	1.43	37961026	37963705	2680	+	4	1.49	AT2G45570	CYP76C2	cytochrome P450, family 76, subfamily C, polypeptide 2
Solyc07g005090.2	SL2.40ch07	-15.7493	2.08234	4.48843e-105	7.74	7.45	35.77	34.85	20.24	28.97	113980	115328	1349	-	1	0.74	AT4G19810	ChiC	class V chitinase
Solyc07g005110.2	SL2.40ch07	-19.738	3.71977	3.68153e-22	0.14	0.22	0.33	1.87	1.11	4.48	128660	133395	4736	+	2	0.42	AT3G16030	CES101	CALLUS EXPRESSION OF RBCS 101
Solyc07g005480.2	SL2.40ch07	-14.7784	1.70164	6.22652e-137	7.33	4.42	5.83	25.41	11.7	11.02	383451	394960	11510	-	19	1.65	AT5G58160	--	--
Solyc07g005600.2	SL2.40ch07	-13.446	1.13574	3.37888e-153	25	21.27	25.05	58.63	43.2	35.28	487667	492520	4854	-	11	2.27	AT5G10840	EMP1	endomembrane protein 1
Solyc07g005740.1	SL2.40ch07	-19.0278	1.97017	3.59715e-11	0.67	1.31	2.43	2.72	3.98	1.99	600267	601697	1431	+	5	3.49	AT4G21065	--	--
Solyc07g005840.2	SL2.40ch07	-16.0728	1.17679	5.77189e-28	2.84	2.17	1.84	6.85	10.44	4.77	667374	673097	5724	+	7	1.22	AT5G17420	MUR10	MURUS 10
Solyc07g005960.2	SL2.40ch07	-16.1529	1.48901	1.23498e-41	4.72	4.54	3.35	14.16	16.54	10.2	793300	799520	6221	-	16	2.57	AT4G30810	scpl29	serine carboxypeptidase-like 29
Solyc07g006100.2	SL2.40ch07	-20.3404	3.34502	2.7258e-12	0.1	0.19	0.24	1.06	0.68	0.27	946720	955495	8776	-	1	0.11	AT4G08180	ORP1C	OSBP(oxysterol binding protein)-related protein 1C
Solyc07g006130.1	SL2.40ch07	-16.9349	2.83008	1.5252e-86	2.45	2.49	8.32	18.37	4.28	26.7	982252	983469	1218	+	4	3.28	AT3G26618	ERF1-3	eukaryotic release factor 1-3
Solyc07g006370.1	SL2.40ch07	-14.8904	1.70521	2.95442e-127	10.55	3.16	6.62	36.68	2.55	12.14	1194436	1196139	1704	-	2	1.17	AT5G17860	CAX7	calcium exchanger 7
Solyc07g006380.2	SL2.40ch07	-17.5736	7.70872	0	0.65	0	1.3	132.09	0.32	0.15	1207489	1208297	809	+	4	4.94	AT2G31957	LCR79	LOW-MOLECULAR-WEIGHT CYSTEINE-RICH 79
Solyc07g006500.2	SL2.40ch07	-14.5196	3.67969	0	3.84	3.74	8.81	52.48	4.78	9.45	1301353	1304574	3222	+	6	1.86	AT2G18700	TPS11	TREHALOSE-6-PHOSPHATE SYNTHASE 11
Solyc07g006560.2	SL2.40ch07	-15.7327	5.05068	0	4.46	2.37	2.16	156.94	81.11	133.95	1372891	1375000	2110	-	6	2.84	AT1G26820	RNS3	ribonuclease 3
Solyc07g006570.2	SL2.40ch07	-14.1448	3.27864	0	17.64	18.03	13.42	182.55	80.74	94.92	1383208	1384976	1769	+	10	5.65	AT1G26820	RNS3	ribonuclease 3
Solyc07g006780.2	SL2.40ch07	-14.2596	1.39972	8.35413e-133	13.84	17.9	9.28	38.94	15.17	17.91	1624309	1635750	11442	-	11	0.96	AT4G30310	--	--
Solyc07g007060.1	SL2.40ch07	-14.5482	1.06789	3.55854e-64	25.12	23.72	26.36	56.16	36.07	38.56	1836680	1837810	1131	-	5	4.42	AT3G58810	MTPA2	metal tolerance protein A2
Solyc07g007130.1	SL2.40ch07	-16.3238	1.2749	1.43522e-27	16.19	39.86	87.53	41.82	37.23	128.34	1887074	1887550	477	-	1	2.1	AT5G14890	--	--
Solyc07g007240.2	SL2.40ch07	-18.8046	1.67811	1.29059e-09	2.7	0.82	0.84	9	2.92	2.63	1983917	1984868	952	+	4	4.2	--	--	--
Solyc07g007250.2	SL2.40ch07	-15.0368	4.02841	0	14.89	13.74	16.72	258.75	54.63	50.15	1989153	1990888	1736	+	10	5.76	--	--	--
Solyc07g007340.2	SL2.40ch07	-18.2284	1.50945	4.11166e-11	0.96	1.43	1.33	2.9	1.42	0.97	2085682	2089699	4018	+	1	0.25	AT1G80530	--	--
Solyc07g007450.2	SL2.40ch07	-19.8695	2.81288	5.5447e-12	0.53	0.21	0.22	3.9	4.77	4.66	2161684	2165157	3474	+	3	0.86	AT4G22220	ISU1
Solyc07g007660.1	SL2.40ch07	-14.2681	1.72439	2.29946e-199	22.5	30.24	39.47	79.32	37.01	33.49	2309984	2311204	1221	-	1	0.82	--	--	--
Solyc07g007670.2	SL2.40ch07	-15.4324	1.32324	1.05522e-53	8	5.17	4.32	21.38	24.55	17.22	2316679	2323829	7151	+	17	2.38	AT5G34850	PAP26	purple acid phosphatase 26
Solyc07g007750.2	SL2.40ch07	-19.7171	1.94781	6.53997e-07	0.92	0.59	0.19	3.79	0.82	0.95	2390188	2391454	1267	-	4	3.16	AT2G02130	PDF2.3
Solyc07g007870.2	SL2.40ch07	-12.9926	2.21083	0	34.21	26.31	23.38	169.05	50.88	42.25	2549365	2554937	5573	+	15	2.69	AT2G06050	OPR3	oxophytodienoate-reductase 3
Solyc07g007930.2	SL2.40ch07	-14.5349	2.39134	4.66160818164133e-319	6.06	4.45	5.44	33.92	11.36	29.9	2591006	2595679	4674	+	10	2.14	AT5G20250	RS6	raffinose synthase 6
Solyc07g008000.2	SL2.40ch07	-15.3062	1.09367	1.9723e-40	7.34	5.65	4.34	16.73	10.25	8.48	2697439	2709902	12464	+	15	1.2	AT5G52580	--	--
Solyc07g008060.1	SL2.40ch07	-15.0296	1.64011	3.65213e-107	9.05	11.23	9.22	30.06	23.93	38.87	2772065	2773909	1845	+	6	3.25	AT2G25430	--	--
Solyc07g008110.2	SL2.40ch07	-20.0278	1.52539	0.000535436	0.94	1.55	3.24	2.7	1.15	3.99	2831138	2832794	1657	-	3	1.81	AT5G20230	SAG14	SENESCENCE ASSOCIATED GENE 14
Solyc07g008140.2	SL2.40ch07	-18.6314	1.01417	0.000104694	1.84	1.69	10.34	3.96	3.99	16.02	2848064	2849548	1485	-	8	5.39	AT5G20230	SAG14	SENESCENCE ASSOCIATED GENE 14
Solyc07g008280.2	SL2.40ch07	-15.5353	1.91847	1.59609e-103	14.39	6.62	76.54	57.9	10.09	32.26	3049990	3051076	1087	-	4	3.68	AT1G52565	--	--
Solyc07g008320.2	SL2.40ch07	-13.1701	1.39621	9.25153e-279	17.65	13.96	43.54	49.59	27.32	58.2	3079524	3097721	18198	-	35	1.92	AT4G29900	CIF1	COMPACT INFLORESCENCE 1
Solyc07g008440.2	SL2.40ch07	-17.7081	1.43966	2.59264e-14	2.35	1.58	22.79	6.76	4.52	6.85	3314726	3318115	3390	-	3	0.88	AT1G28220	PUP3	purine permease 3
Solyc07g008550.2	SL2.40ch07	-17.8138	4.52096	3.52687e-125	0.47	0.45	0.73	11.01	5.45	6.07	3488895	3497719	8825	+	8	0.91	AT5G50400	PAP27	purple acid phosphatase 27
Solyc07g008560.2	SL2.40ch07	-17.1264	2.29906	4.71039e-50	1.43	2.44	4.87	7.45	6.42	5.89	3500707	3507834	7128	+	9	1.26	AT5G50400	PAP27	purple acid phosphatase 27
Solyc07g008570.2	SL2.40ch07	-15.2036	6.53001	0	1.26	0.61	7.46	123.7	82.22	75.24	3522999	3529845	6847	+	20	2.92	AT5G50400	PAP27	purple acid phosphatase 27
Solyc07g008840.2	SL2.40ch07	-12.7498	1.74436	0	26.29	34.13	37.45	94.02	70.03	53.5	3803764	3808890	5127	-	12	2.34	AT4G29950	--	--
Solyc07g008930.1	SL2.40ch07	-18.577	1.86677	3.32618e-13	2.21	20.53	41.17	8.57	17.84	72.68	3935838	3936437	600	-	2	3.33	AT1G06980	--	--
Solyc07g009130.2	SL2.40ch07	-13.6162	1.38097	9.51897e-201	11.68	14.54	4.59	32.46	21.22	6.95	4107448	4119376	11929	+	26	2.18	AT4G30110	HMA2	heavy metal atpase 2
Solyc07g009410.2	SL2.40ch07	-18.8122	1.663	1.98455e-09	0.77	0.5	0.16	2.62	2.13	0.91	4479008	4481086	2079	+	1	0.48	AT3G27150	--	--
Solyc07g009440.1	SL2.40ch07	-19.4127	1.58576	7.50533e-06	1	1.82	1.55	3.16	2.43	1.49	4495662	4496498	837	-	2	2.39	AT2G19130	--	--
Solyc07g014590.2	SL2.40ch07	-16.2356	1.29599	2.12086e-30	3.05	6.02	3.6	7.97	12.07	9.96	4925611	4940909	15299	-	14	0.92	AT2G39930	ISA1	isoamylase 1
Solyc07g014670.2	SL2.40ch07	-14.4119	2.26682	1.17324295059626e-311	10.87	11.26	5.1	55.8	26.17	22.58	5054129	5056662	2534	+	10	3.95	AT5G10600	CYP81K2	cytochrome P450, family 81, subfamily K, polypeptide 2
Solyc07g014680.2	SL2.40ch07	-15.7533	1.75751	5.47504e-75	6.43	6.19	11.4	23.19	18.55	30.35	5091851	5097815	5965	+	7	1.17	AT4G10310	HKT1;1
Solyc07g015900.1	SL2.40ch07	-34.0294	31.9733	2.01948e-28	0	0.07	0	8.29	10.64	13.73	5678915	5681141	2227	+	1	0.45	AT4G27190	--	--
Solyc07g016020.1	SL2.40ch07	-21.552	4.09174	1.94123e-08	0.15	0.1	0.14	2.55	1.27	2.11	6173926	6174489	564	+	3	5.32	--	--	--
Solyc07g016030.1	SL2.40ch07	-34.0536	31.925	1.61559e-27	0	0	0	4.08	0.82	2.18	6183332	6184379	1048	+	2	1.91	--	--	--
Solyc07g016210.1	SL2.40ch07	-32.1971	35.638	0	0	0.06	0.09	57.14	1.69	0	6483974	6485166	1193	+	3	2.51	--	--	--
Solyc07g017250.2	SL2.40ch07	-17.3033	1.1332	8.48884e-12	6.36	6.47	7.1	14.9	18.04	21.67	6574501	6581341	6841	-	1	0.15	AT5G35400	--	--
Solyc07g017510.2	SL2.40ch07	-13.475	1.34535	3.62513e-210	9.38	9.06	8.72	25.45	18.25	19.64	7403047	7425731	22685	+	20	0.88	AT3G14270	FAB1B	FORMS APLOID AND BINUCLEATE CELLS 1B
Solyc07g017610.2	SL2.40ch07	-13.8122	3.96946	0	5.03	3.81	3.47	84.02	15.3	13.62	7668445	7680370	11926	+	38	3.19	AT4G33150	SDH	SACCHAROPINE DEHYDROGENASE
Solyc07g017680.1	SL2.40ch07	-17.9587	2.23114	4.2549e-27	1.59	3.06	0.61	7.97	1.02	0.14	7730448	7734448	4001	+	2	0.5	AT4G33150	SDH	SACCHAROPINE DEHYDROGENASE
Solyc07g017700.1	SL2.40ch07	-21.4315	6.33274	1.34003e-22	0.08	0	0	6.81	8.88	7.44	7742456	7743612	1157	-	4	3.46	AT4G33140	--	--
Solyc07g017880.2	SL2.40ch07	-18.0063	6.8432	7.94863e-290	0.29	0.39	0.27	35.76	2.06	0.61	8260969	8263025	2057	-	6	2.92	AT2G18980	--	--
Solyc07g018010.2	SL2.40ch07	-13.5145	2.10817	0	38.27	29.12	52.8	176.05	74.9	190	8851235	8854777	3543	-	8	2.26	AT5G57150	--	--
Solyc07g018200.1	SL2.40ch07	-19.6185	3.61888	1.08258e-22	0.36	0.35	0.47	4.79	1.12	4.19	9698942	9699901	960	+	2	2.08	AT5G57500	--	--
Solyc07g021330.1	SL2.40ch07	-34.3668	31.2984	6.93889e-18	0	0.09	0	7.23	5.55	0.23	16895426	16895826	401	+	2	4.99	AT3G47490	--	--
Solyc07g021630.2	SL2.40ch07	-16.2518	2.53848	1.61948e-110	4.31	1.32	0.98	26.75	1.09	1.42	20382871	20389446	6576	-	7	1.06	AT1G10070	BCAT-2	branched-chain amino acid transaminase 2
Solyc07g022780.2	SL2.40ch07	-18.0089	1.41263	3.13955e-11	1.78	2.44	2.66	4.99	4.28	6.38	21560309	21580902	20594	+	6	0.29	AT1G10130	ECA3	endoplasmic reticulum-type calcium-transporting ATPase 3
Solyc07g022880.2	SL2.40ch07	-21.063	7.06971	2.46119e-38	0.08	0	0	11.14	11.25	7.1	23195258	23198091	2834	+	6	2.12	AT3G24360	--	--
Solyc07g022910.2	SL2.40ch07	-13.6896	1.09267	4.28099e-120	17.64	19.47	45.74	40.14	29.3	58.37	23226837	23229990	3154	-	6	1.9	AT2G26570	WEB1	WEAK CHLOROPLAST MOVEMENT UNDER BLUE LIGHT 1
Solyc07g023990.1	SL2.40ch07	-18.6226	5.30661	3.90792e-102	0.34	0.07	0.06	13.11	10.91	34.17	23736737	23738668	1932	-	12	6.21	AT3G24530	--	--
Solyc07g024000.2	SL2.40ch07	-14.5168	1.50024	9.15543e-128	12.51	16.23	109.75	37.75	5.54	71.72	23795954	23800624	4671	+	13	2.78	AT4G13250	NYC1	NON-YELLOW COLORING 1
Solyc07g026860.2	SL2.40ch07	-34.3543	31.3235	3.46945e-18	0	0	0	5.79	1.64	2.73	32081630	32083162	1533	-	1	0.65	--	--	--
Solyc07g032080.2	SL2.40ch07	-19.1918	7.64229	1.71515e-172	0.05	0.08	0.06	9.8	6.27	5.12	34607239	34620262	13024	+	20	1.54	AT2G21410	VHA-A2	vacuolar proton ATPase A2
Solyc07g032100.2	SL2.40ch07	-13.4559	1.29027	1.00992e-195	13.26	11.4	11.71	34.6	31.16	25.5	34994261	35003424	9164	+	13	1.42	AT1G62020	--	--
Solyc07g032170.2	SL2.40ch07	-15.2958	1.12126	1.12372e-42	19.71	7.22	2.16	45.76	43.09	59.68	35651053	35654304	3252	+	4	1.23	AT4G24160	--	--
Solyc07g032180.2	SL2.40ch07	-14.1908	1.48707	1.64511e-156	34.18	14.6	4.65	102.26	93.45	185.05	35654272	35659176	4905	+	9	1.83	AT4G24160	--	--
Solyc07g032740.2	SL2.40ch07	-15.945	1.01643	3.05487e-23	7.04	4.83	3.29	15.15	10.15	10.64	40596737	40601885	5149	-	8	1.55	AT5G19550	ASP2	aspartate aminotransferase 2
Solyc07g038100.2	SL2.40ch07	-17.6256	1.56488	1.19416e-17	1.21	0.6	0.77	3.79	3.08	2.06	42654270	42658210	3941	+	4	1.01	AT3G60310	--	--
Solyc07g039530.1	SL2.40ch07	-22.224	4.74778	2.16067e-07	0.05	0	0	1.52	1.64	0.97	44979831	44983878	4048	-	1	0.25	AT3G47560	--	--
Solyc07g040720.2	SL2.40ch07	-14.0847	1.29185	1.63307e-127	19.11	15.4	30.52	49.91	26.81	73.24	46775853	46782305	6453	+	1	0.15	AT1G72710	CKL2	casein kinase 1-like protein 2
Solyc07g040960.1	SL2.40ch07	-17.7411	1.66883	1.57884e-18	1.7	269.05	54.36	5.71	317.24	30.6	48550320	48551819	1500	+	4	2.67	AT5G12010	--	--
Solyc07g040990.2	SL2.40ch07	-13.8937	2.26865	0	15.22	14.4	33.86	78.29	23.54	60.53	48808707	48811933	3227	+	12	3.72	AT5G57050	AtABI2
Solyc07g041000.2	SL2.40ch07	-20.3283	3.89534	1.49665e-16	0.26	0.04	1.33	4.19	0.51	1.05	48812782	48815986	3205	-	4	1.25	AT4G29820	CFIM-25	homolog of CFIM-25
Solyc07g041280.2	SL2.40ch07	-16.0357	1.19269	2.48357e-29	7.03	8	2.97	17.11	22.55	17.57	49509217	49521517	12301	+	13	1.06	AT5G12040	--	--
Solyc07g041750.2	SL2.40ch07	-14.9824	1.55891	1.88282e-100	7.43	9.42	17.33	23.35	18.41	34.13	51404606	51417208	12603	-	10	0.79	AT5G35570	--	--
Solyc07g041890.1	SL2.40ch07	-35.2396	29.553	7.62939e-06	0	0	0	0.96	0.5	0.13	51781288	51785289	4002	-	1	0.25	AT2G06005	FIP1	FRIGIDA interacting protein 1
Solyc07g041900.2	SL2.40ch07	-14.2089	3.34264	0	11.4	7.67	37.36	123.34	22.86	117.04	51828739	51831068	2330	-	15	6.44	AT3G45310	--	--
Solyc07g041910.2	SL2.40ch07	-15.0698	1.41575	4.96507e-78	39	48.49	18.65	110.92	29.99	0.1	51866506	51867160	655	-	4	6.11	AT5G60360	SAG2	SENESCENCE ASSOCIATED GENE2
Solyc07g041920.2	SL2.40ch07	-14.6073	1.81694	1.20036e-175	25.65	32.45	13.24	96.37	18.71	0.21	51867004	51869368	2365	-	7	2.96	AT5G60360	SAG2	SENESCENCE ASSOCIATED GENE2
Solyc07g041970.2	SL2.40ch07	-14.9558	1.25612	9.00094e-67	7.68	4.93	6.5	19.55	6.28	4.44	52037727	52040636	2910	+	5	1.72	AT2G05920	--	--
Solyc07g042170.2	SL2.40ch07	-12.8911	1.35359	1.55147679864618e-317	77.14	66.08	469.51	210.4	72.95	288.32	52508186	52509386	1201	+	11	9.16	AT1G19180	TIFY10A
Solyc07g042490.1	SL2.40ch07	-16.2797	2.72796	3.33444e-125	12.25	26.39	47.54	86.53	11.86	13.8	53019216	53019608	393	-	1	2.54	AT5G20820	--	--
Solyc07g042550.2	SL2.40ch07	-13.0723	2.51982	0	16.91	16.37	78.39	103.52	33.54	58.65	53300389	53305994	5606	-	15	2.68	AT3G43190	SUS4	sucrose synthase 4
Solyc07g042690.2	SL2.40ch07	-17.4996	1.58905	1.45381e-19	1.95	2.06	1.13	6.25	5.92	4.69	53549412	53552209	2798	-	10	3.57	AT3G13050	NiaP	nicotinate transporter
Solyc07g042720.1	SL2.40ch07	-18.7523	1.6912	4.90718e-10	0.91	0.48	0.99	3.06	2.59	3.17	53574806	53576434	1629	+	2	1.23	AT3G49142	--	--
Solyc07g042920.1	SL2.40ch07	-33.9126	32.207	3.08149e-33	0	0.04	0	5.33	10.19	10.18	53804558	53807028	2471	+	1	0.4	AT1G01090	PDH-E1 ALPHA	pyruvate dehydrogenase E1 alpha
Solyc07g043060.1	SL2.40ch07	-20.9502	7.29527	6.83133e-45	0.03	0	1.64	4.64	2.67	2.65	53925129	53926529	1401	+	2	1.43	AT1G07260	UGT71C3	UDP-glucosyl transferase 71C3
Solyc07g043110.1	SL2.40ch07	-34.3668	31.2984	6.93889e-18	0	0	0	1.72	1.21	3.27	54022806	54024245	1440	+	1	0.69	AT4G15280	UGT71B5	UDP-glucosyl transferase 71B5
Solyc07g043150.1	SL2.40ch07	-16.0149	1.57711	6.84892e-51	5.96	3.26	11.88	18.94	13.44	22.7	54092928	54094376	1449	+	8	5.52	AT3G21760	HYR1	HYPOSTATIN RESISTANCE 1
Solyc07g043200.1	SL2.40ch07	-35.7833	28.4655	0.00390625	0	0.03	0	0.35	0.25	3.06	54130351	54132150	1800	-	5	2.78	AT1G05300	ZIP5	zinc transporter 5 precursor
Solyc07g043240.2	SL2.40ch07	-17.2141	1.15288	6.05024e-13	3.39	4.85	4.24	8.01	12.8	8.59	54205379	54208245	2867	-	12	4.19	AT1G05310	--	--
Solyc07g043310.2	SL2.40ch07	-14.0439	1.04113	9.60357e-86	22.2	23.94	66.04	48.79	10.35	86.28	54313638	54320300	6663	+	27	4.05	AT3G22200	POP2	POLLEN-PISTIL INCOMPATIBILITY 2
Solyc07g043320.2	SL2.40ch07	-11.5124	1.15195	0	46.6	50.28	125.07	110.53	59.09	156.78	54338081	54344479	6399	+	17	2.66	AT2G32240	--	--
Solyc07g043410.1	SL2.40ch07	-33.465	33.1022	3.11151e-61	0	0.02	0	5.89	4.39	7.75	54453341	54454789	1449	-	3	2.07	AT2G15480	UGT73B5	UDP-glucosyl transferase 73B5
Solyc07g043550.2	SL2.40ch07	-16.311	3.03738	2.3839e-152	3.14	5.62	3.35	27.52	6.13	14.96	54777932	54780376	2445	+	10	4.09	AT1G30620	UXE1	UDP-D-XYLOSE 4-EPIMERASE 1
Solyc07g043560.2	SL2.40ch07	-14.1638	1.42927	1.1011e-147	10.74	10.46	8.31	30.87	24.28	13.33	54781149	54789496	8348	-	18	2.16	AT4G16660	--	--
Solyc07g043630.1	SL2.40ch07	-20.5305	4.1348	2.44227e-16	0.09	0.14	0.07	1.62	1.55	0.9	54905515	54907393	1879	+	1	0.53	AT2G17650	--	--
Solyc07g043660.2	SL2.40ch07	-19.2541	3.07288	7.77364e-22	0.28	0.39	0.31	2.47	2.75	2.18	54952713	54954765	2053	+	6	2.92	AT2G17650	--	--
Solyc07g043680.2	SL2.40ch07	-33.8668	32.2984	2.40741e-35	0	0.06	0.05	3.18	3.76	2.59	54969284	54971794	2511	+	10	3.98	AT1G06550	--	--
Solyc07g044750.2	SL2.40ch07	-18.724	1.74778	8.53974e-11	0.82	1.65	0.64	2.91	3.68	2.81	55121747	55127054	5308	-	5	0.94	AT1G30540	--	--
Solyc07g044990.2	SL2.40ch07	-17.3096	1.5294	1.93215e-20	3.66	2.45	1.82	11.21	3.15	3.68	55376713	55380562	3850	+	3	0.78	AT4G19645	--	--
Solyc07g045000.2	SL2.40ch07	-19.4303	3.6912	4.41786e-28	0.58	0.67	0.8	7.57	1.33	0.49	55381574	55386469	4896	-	5	1.02	--	--	--
Solyc07g045090.2	SL2.40ch07	-20.6835	3.8287	9.0845e-13	0.12	0.07	0	1.75	3.94	4.12	55529949	55531720	1772	+	6	3.39	AT5G16970	AT-AER	alkenal reductase
Solyc07g045140.2	SL2.40ch07	-15.8112	1.84493	1.91583e-79	4.47	5.94	4.74	17.13	6.54	3.3	55569354	55573399	4046	+	8	1.98	AT4G12680	--	--
Solyc07g045290.2	SL2.40ch07	-14.496	1.36378	3.29052e-107	10.56	11.01	7.28	29.02	17.77	24.02	55717054	55724687	7634	+	3	0.39	AT2G04350	LACS8	long-chain acyl-CoA synthetase 8
Solyc07g045350.2	SL2.40ch07	-16.8715	3.19418	3.60667e-115	1.9	1.82	4.09	18.51	12.87	23.12	55772647	55779165	6519	-	10	1.53	AT5G48230	EMB1276	EMBRYO DEFECTIVE 1276
Solyc07g047800.2	SL2.40ch07	-11.8365	1.0097	0	136.16	88.24	193.06	292.68	98.66	240.38	56334686	56340215	5530	-	12	2.17	AT3G01980	--	--
Solyc07g047890.2	SL2.40ch07	-19.8695	1.28181	0.00223255	1.77	3.36	2.78	4.68	3	5.07	56425060	56427980	2921	-	1	0.34	AT3G07760	--	--
Solyc07g047990.1	SL2.40ch07	-20.3527	3.32036	4.96465e-12	0.27	0.04	0.41	2.89	1.08	6.27	56521372	56522845	1474	+	1	0.68	AT5G55560	--	--
Solyc07g048030.2	SL2.40ch07	-14.8567	1.12246	2.048e-57	15.7	21.21	42.01	36.49	45.67	71.68	56541879	56545444	3566	+	1	0.28	AT5G47620	--	--
Solyc07g048070.2	SL2.40ch07	-18.6949	1.71719	1.20693e-10	0.85	1.03	7.6	3	1.4	11.42	56576167	56578449	2283	+	3	1.31	AT5G47530	--	--
Solyc07g049450.2	SL2.40ch07	-14.1032	1.00063	4.24622e-76	23.33	20.91	18.71	49.83	41.99	28.9	57040844	57048137	7294	-	6	0.82	AT1G04980	PDIL2-2	PDI-like 2-2
Solyc07g049460.2	SL2.40ch07	-20.467	1.3428	0.0094753	0.24	0.29	0.23	0.61	0.38	0.39	57063539	57067729	4191	+	1	0.24	AT3G09220	LAC7	laccase 7
Solyc07g049530.2	SL2.40ch07	-12.312	1.67249	0	71.39	36.93	522.84	242.89	52.29	543.87	57154220	57156391	2172	+	9	4.14	AT1G05010	EFE	ethylene-forming enzyme
Solyc07g049560.2	SL2.40ch07	-16.5988	1.21344	3.37034e-21	6.66	12.35	29.44	16.43	19.57	48.57	57175525	57179154	3630	-	5	1.38	AT1G05000	PFA-DSP1	plant and fungi atypical dual-speci&#64257;city phosphatase 1
Solyc07g051840.2	SL2.40ch07	-17.2376	1.58077	1.04688e-22	1.68	4.19	7.32	5.32	3.53	17.63	57685533	57688827	3295	+	6	1.82	AT1G62300	WRKY6
Solyc07g051850.2	SL2.40ch07	-11.6186	1.03257	0	119.41	87.16	110.75	260.75	127.76	167.32	57713505	57718748	5244	+	12	2.29	AT1G11910	ATAPA1
Solyc07g052070.1	SL2.40ch07	-21.0913	7.01313	7.58194e-37	0.02	0.4	0.26	3.46	2.37	0.31	57946996	57950630	3635	+	2	0.55	AT3G14690	CYP72A15	cytochrome P450, family 72, subfamily A, polypeptide 15
Solyc07g052230.2	SL2.40ch07	-16.7361	1.46495	2.84397e-27	2.59	1.2	3.93	7.6	7.48	6.45	58046650	58049670	3021	-	9	2.98	AT4G22010	sks4	SKU5 similar 4
Solyc07g052270.2	SL2.40ch07	-34.6593	30.7135	3.63798e-12	0	0.08	0.03	1.33	0.38	1.59	58091484	58095846	4363	-	3	0.69	AT5G50700	HSD1	hydroxysteroid dehydrogenase 1
Solyc07g052510.2	SL2.40ch07	-18.9805	4.31583	2.90882e-51	0.31	0.66	1.79	6.64	7.96	4.45	58343610	58345412	1803	+	4	2.22	AT1G05260	RCI3A
Solyc07g052770.2	SL2.40ch07	-19.2803	4.29527	8.73099e-42	0.13	0.3	0.07	2.42	2.26	2.37	58542010	58545879	3870	+	4	1.03	AT5G17680	--	--
Solyc07g052790.1	SL2.40ch07	-17.8015	1.73131	1.37946e-18	0.89	2.08	2.95	3.15	4.15	2.87	58560010	58563287	3278	+	2	0.61	AT5G17680	--	--
Solyc07g052940.2	SL2.40ch07	-13.4091	1.02913	2.71765e-129	8.22	7.02	9.72	17.91	13.36	12.44	58649958	58663425	13468	-	27	2	AT4G15180	SDG2	SET domain protein 2
Solyc07g052980.2	SL2.40ch07	-11.767	1.09445	0	171.83	113.14	43.05	391.6	213.53	92.71	58724756	58726704	1949	+	12	6.16	AT4G03210	XTH9	xyloglucan endotransglucosylase/hydrolase 9
Solyc07g053010.1	SL2.40ch07	-14.7665	1.13384	3.05231e-62	9.03	8.65	9.17	21.17	19.4	10.88	58750255	58752894	2640	-	4	1.52	AT3G50950	ZAR1	HOPZ-ACTIVATED RESISTANCE 1
Solyc07g053230.2	SL2.40ch07	-19.6483	2.98023	2.54734e-15	0.51	12.58	78.25	4	3.97	18.36	59022880	59023988	1109	+	6	5.41	AT3G23250	MYB15	myb domain protein 15
Solyc07g053240.2	SL2.40ch07	-18.4643	1.28341	2.15876e-07	1.97	1.26	13.4	5.1	0.64	4.38	59033588	59034689	1102	+	5	4.54	AT3G23250	MYB15	myb domain protein 15
Solyc07g053360.2	SL2.40ch07	-18.2439	2.44944	5.08593e-27	0.84	0.67	1.93	4.8	3.34	3.77	59144379	59146118	1740	+	2	1.15	AT2G42560	--	--
Solyc07g053420.2	SL2.40ch07	-18.9874	1.40724	1.59695e-06	1.56	0.99	3.49	4.3	1.21	2.91	59188295	59189129	835	+	1	1.2	AT2G42360	--	--
Solyc07g053550.1	SL2.40ch07	-14.635	1.60091	1.21109e-133	49.69	207.02	345.78	160.95	147.58	92.55	59297758	59298204	447	+	1	2.24	AT1G28480	roxy19
Solyc07g053600.2	SL2.40ch07	-16.0284	1.49863	9.80682e-46	2.64	1.37	3.95	7.94	4.45	6.22	59345101	59348898	3798	-	5	1.32	AT1G28440	HSL1	HAESA-like 1
Solyc07g053760.2	SL2.40ch07	-13.3347	1.06886	1.09547e-146	52.44	62.33	111.67	117.39	67.03	98.51	59516057	59518480	2424	-	9	3.71	AT4G28400	--	--
Solyc07g053830.2	SL2.40ch07	-15.2938	1.15231	3.62316e-45	10.04	7.99	7.53	23.83	15.56	16.74	59571961	59574722	2762	+	6	2.17	AT4G28390	ATAAC3
Solyc07g054100.1	SL2.40ch07	-17.3235	1.1478	6.2575e-12	4.18	3.09	1.78	9.84	7.02	3.59	59823651	59824622	972	-	1	1.03	AT2G20710	--	--
Solyc07g054140.2	SL2.40ch07	-16.3422	1.97777	1.68174e-63	4.72	5.76	3.84	19.78	15.55	7.23	59835012	59838461	3450	+	2	0.58	AT5G05760	SYP31	syntaxin of plants 31
Solyc07g054270.2	SL2.40ch07	-13.5285	1.58424	5.12672e-280	33.52	20.43	21.72	107.26	35.32	45.64	59932385	59934770	2386	-	8	3.35	AT4G03420	--	--
Solyc07g054430.2	SL2.40ch07	-16.4387	1.1634	1.47911e-21	6.66	2.49	12.87	15.9	6.76	8.19	60069440	60072054	2615	+	4	1.53	AT2G20830	--	--
Solyc07g054720.1	SL2.40ch07	-19.9818	4.06229	1.59165e-22	1.04	0.79	0.66	17.78	0.56	0.69	60269248	60269891	644	+	1	1.55	--	--	--
Solyc07g054930.2	SL2.40ch07	-20.577	4.87177	3.79889e-22	0.09	0.08	0.07	3	6.18	4.71	60402209	60404401	2193	-	6	2.74	AT2G44800	--	--
Solyc07g054980.1	SL2.40ch07	-21.5305	4.1348	1.02445e-08	0.06	0.02	0.45	1.06	0.62	4.28	60456645	60460520	3876	-	2	0.52	AT3G23250	MYB15	myb domain protein 15
Solyc07g055130.2	SL2.40ch07	-15.0104	1.20901	6.13868e-60	7.49	7.15	10.92	18.48	10.5	14.44	60575268	60584663	9396	-	13	1.38	AT3G58640	--	--
Solyc07g055140.2	SL2.40ch07	-17.922	1.21966	3.90435e-09	1.66	1.51	0.51	4.12	2.77	2.42	60598618	60600299	1682	+	3	1.78	AT2G30990	--	--
Solyc07g055260.2	SL2.40ch07	-10.7814	1.31421	0	254.44	333.42	153.83	675.34	993.06	425.26	60670623	60676071	5449	+	10	1.84	AT2G42750	--	--
Solyc07g055440.1	SL2.40ch07	-20.7523	3.6912	2.04742e-11	0.1	0.08	0	1.38	0.16	0.44	60796170	60798486	2317	-	1	0.43	AT3G14690	CYP72A15	cytochrome P450, family 72, subfamily A, polypeptide 15
Solyc07g055460.2	SL2.40ch07	-33.1314	33.7693	9.36335e-97	0	0.17	0	9.46	0.09	0.45	60806007	60808148	2142	-	3	1.4	AT3G14690	CYP72A15	cytochrome P450, family 72, subfamily A, polypeptide 15
Solyc07g055490.2	SL2.40ch07	-18.0433	4.6132	1.3496e-110	0.48	0.61	0.1	12.15	1.86	0.31	60827819	60830145	2327	-	6	2.58	AT3G14690	CYP72A15	cytochrome P450, family 72, subfamily A, polypeptide 15
Solyc07g055560.2	SL2.40ch07	-11.9828	2.43795	0	44.15	51.55	20.01	255.3	146.92	42.05	60870558	60878275	7718	+	12	1.55	AT3G14690	CYP72A15	cytochrome P450, family 72, subfamily A, polypeptide 15
Solyc07g055780.2	SL2.40ch07	-19.7275	1.40098	0.00042213	0.63	1.46	0.07	1.7	1.26	0.71	61037567	61042512	4946	+	2	0.4	AT2G30900	TBL43	TRICHOME BIREFRINGENCE-LIKE 43
Solyc07g055990.2	SL2.40ch07	-19.0121	5.17146	3.27943e-74	0.28	0.35	1.17	10.77	0.3	0.27	61215070	61217037	1968	+	2	1.02	AT3G23730	XTH16	xyloglucan endotransglucosylase/hydrolase 16
Solyc07g056000.2	SL2.40ch07	-18.1365	3.52183	3.64166e-59	0.94	22.43	44.96	11.26	7.25	33.71	61225049	61226324	1276	+	9	7.05	AT4G14130	XTR7	xyloglucan endotransglycosylase 7
Solyc07g056170.2	SL2.40ch07	-16.4217	1.30514	3.74662e-27	2.91	2.36	1.18	7.68	5.97	1.7	61346509	61351826	5318	-	11	2.07	AT2G04160	AIR3	AUXIN-INDUCED IN ROOT CULTURES 3
Solyc07g056190.2	SL2.40ch07	-17.6594	2.1609	1.73239e-31	3.83	66.47	206.54	18.25	62.99	572.6	61367048	61367815	768	-	11	14.32	AT3G07600	--	--
Solyc07g056280.2	SL2.40ch07	-15.6733	2.59041	4.79677e-171	6.16	11.08	14.5	39.44	10.18	17.92	61460392	61463054	2663	+	2	0.75	AT1G29860	WRKY71	WRKY DNA-binding protein 71
Solyc07g056410.2	SL2.40ch07	-17.3089	2.36088	7.32234e-47	0.79	0.54	0.41	4.33	1.81	0.89	61592602	61596698	4097	-	2	0.49	AT1G17230	--	--
Solyc07g056430.2	SL2.40ch07	-15.5462	2.42488	8.69507e-164	13.01	11.49	18.78	74.53	15.62	13.26	61607387	61611515	4129	+	1	0.24	AT1G78380	GSTU19	glutathione S-transferase TAU 19
Solyc07g056450.2	SL2.40ch07	-19.9526	7.29052	1.18509e-90	0.1	0.02	0.34	17.15	10.51	34.13	61614731	61616440	1710	+	1	0.58	AT1G17180	GSTU25	glutathione S-transferase TAU 25
Solyc07g056470.2	SL2.40ch07	-15.2666	1.55345	4.14013e-82	17.73	12.05	60.36	55.53	48.94	92.9	61620028	61623442	3415	+	7	2.05	AT1G78380	GSTU19	glutathione S-transferase TAU 19
Solyc07g056480.2	SL2.40ch07	-13.5739	1.77132	0	45.95	37.53	107.93	167.43	133.35	190.35	61623166	61624189	1024	+	4	3.91	AT1G78380	GSTU19	glutathione S-transferase TAU 19
Solyc07g061800.2	SL2.40ch07	-14.1678	1.26811	3.74817e-116	37.45	20.59	11.67	96.24	54.61	27.77	61967425	61968441	1017	-	2	1.97	AT1G17100	HBP1	haem-binding protein 1
Solyc07g062040.2	SL2.40ch07	-17.9405	1.59875	1.34097e-14	2.02	1.17	0.76	6.48	2.73	1.34	62101108	62102746	1639	-	5	3.05	AT1G78530	--	--
Solyc07g062070.2	SL2.40ch07	-16.5987	1.67863	1.05506e-38	4.19	4.62	3.63	14.26	8.44	10.82	62119223	62123240	4018	+	2	0.5	AT1G17160	--	--
Solyc07g062080.2	SL2.40ch07	-13.1054	1.50539	0	32.35	29.38	77.38	98.01	75.93	56.9	62129987	62135063	5077	+	11	2.17	AT3G14720	MPK19	MAP kinase 19
Solyc07g062130.2	SL2.40ch07	-12.0125	1.02119	0	72.71	44.71	76.51	157.52	102.66	121.21	62160950	62163332	2383	+	8	3.36	AT1G78570	ROL1	REPRESSOR OF LRX1 1
Solyc07g062490.1	SL2.40ch07	-15.1586	1.31583	5.13578e-64	19.11	81.58	259.58	50.72	90.44	272.25	62431982	62432875	894	+	5	5.59	AT1G78830	--	--
Solyc07g062500.2	SL2.40ch07	-13.3142	1.08436	7.69694e-153	39.63	45.46	31.64	89.7	90.81	93.46	62434832	62439287	4456	+	7	1.57	AT3G14690	CYP72A15	cytochrome P450, family 72, subfamily A, polypeptide 15
Solyc07g062640.2	SL2.40ch07	-15.7438	1.26005	1.6418e-39	5.24	4.61	2.47	13.35	6.78	6.56	62556707	62560342	3636	+	10	2.75	AT2G31130	--	--
Solyc07g062740.2	SL2.40ch07	-14.5275	1.26319	2.54724e-90	18.11	18.03	9.73	46.37	30.71	23.9	62659720	62662289	2570	-	4	1.56	AT3G15115	--	--
Solyc07g062850.2	SL2.40ch07	-18.6993	1.08211	5.10327e-05	1.32	0.86	0.62	2.97	2.29	2.34	62714809	62722725	7917	+	4	0.51	AT3G15180	--	--
Solyc07g062990.1	SL2.40ch07	-35.2833	29.4655	1.52588e-05	0	0	0	1.47	1.22	1.02	62827498	62829378	1881	-	1	0.53	AT3G15280	--	--
Solyc07g063040.2	SL2.40ch07	-13.6325	1.38319	6.84068e-199	26.38	26.35	16.18	73.43	43.23	30.46	62856775	62862494	5720	+	10	1.75	AT5G53850	--	--
Solyc07g063240.2	SL2.40ch07	-14.1667	1.00979	1.64601e-74	18.44	11.1	36.35	39.64	44.22	92.5	62979495	62988936	9442	-	15	1.59	AT3G15390	SDE5	silencing defective 5
Solyc07g063270.2	SL2.40ch07	-12.6517	1.35293	0	50.59	46.88	35.49	137.93	95.79	70.16	63008778	63014711	5934	-	10	1.69	AT1G52980	Nug2	nuclear/nucleolar GTPase 2
Solyc07g063410.2	SL2.40ch07	-14.3366	3.76369	0	9.18	6.22	82.46	133.13	24.62	164.51	63107439	63109016	1578	+	13	8.24	AT4G27410	RD26	RESPONSIVE TO DESICCATION 26
Solyc07g063520.2	SL2.40ch07	-14.4979	1.1371	8.55792e-75	19.02	9.21	24.73	44.68	10.92	22.39	63209581	63212096	2516	+	8	3.18	AT4G21570	--	--
Solyc07g063550.2	SL2.40ch07	-14.3138	1.24099	1.04499e-100	16.82	14.77	25.86	42.43	18.84	52.43	63221555	63228516	6962	+	10	1.44	AT5G54310	NEV	NEVERSHED
Solyc07g063560.2	SL2.40ch07	-17.5827	4.03034	1.36064e-114	0.86	1.35	18.94	15.03	2.92	1.71	63231728	63233789	2062	+	3	1.45	AT1G61260	--	--
Solyc07g063620.2	SL2.40ch07	-16.3497	1.04052	1.7485e-18	5.82	6.02	18.69	12.73	7.27	9.04	63268542	63271127	2586	+	4	1.55	AT4G27350	--	--
Solyc07g063820.2	SL2.40ch07	-15.046	1.40016	1.61559e-77	6.39	7.92	7.83	18	11.95	19.08	63374423	63378124	3702	-	10	2.7	AT4G27290	--	--
Solyc07g063880.2	SL2.40ch07	-18.9526	4.12059	1.85212e-47	0.23	0.31	0.45	4.32	2.03	2.84	63455926	63459903	3978	-	6	1.51	AT5G54570	BGLU41	beta glucosidase 41
Solyc07g063940.1	SL2.40ch07	-15.2536	1.63361	1.58605e-91	8.18	20.02	67.37	27.05	57.24	48.44	63488513	63490264	1752	-	9	5.14	AT5G48150	PAT1	phytochrome a signal transduction 1
Solyc07g064440.2	SL2.40ch07	-15.9031	1.07988	1.14251e-26	5.5	4.91	4.46	12.41	6.71	6.45	63821907	63828376	6470	+	3	0.46	AT4G27020	--	--
Solyc07g064550.2	SL2.40ch07	-16.9116	1.68163	5.96748e-32	2.24	2.54	4.78	7.67	5.65	11.27	63859917	63867058	7142	+	8	1.12	AT5G54920	--	--
Solyc07g064600.2	SL2.40ch07	-11.1063	4.65466	0	110.27	43.02	235.43	2964	588.86	628.94	63895656	63897681	2026	-	10	4.94	AT3G20390	--	--
Solyc07g064650.1	SL2.40ch07	-15.5699	2.58643	2.42798e-183	15.41	6.4	124.42	98.64	8.22	34.14	63932607	63933143	537	+	6	11.17	AT4G04630	--	--
Solyc07g064800.2	SL2.40ch07	-15.1597	1.20423	9.21295e-54	9.76	7.64	5.28	24	22.39	19.39	64009800	64015982	6183	+	10	1.62	AT5G55070	--	--
Solyc07g065010.2	SL2.40ch07	-15.8807	1.21727	6.97139e-34	5.12	4.05	1.53	12.7	5.39	3.87	64173852	64179193	5342	-	11	2.06	AT1G04970	--	--
Solyc07g065090.1	SL2.40ch07	-15.5113	1.57468	4.06358e-71	12.43	7.64	24.54	39.48	23.13	35.14	64222356	64223339	984	-	3	3.05	AT5G06860	PGIP1	polygalacturonase inhibiting protein 1
Solyc07g065120.2	SL2.40ch07	-14.2151	1.08074	3.18856e-82	12.82	8.53	10.29	28.93	27.42	39.06	64242568	64249740	7173	+	16	2.23	AT5G55480	SVL1	SHV3-like 1
Solyc07g065540.1	SL2.40ch07	-21.1329	6.92998	9.17826e-35	0.03	0	0	4.1	0.61	0	64480321	64481556	1236	+	2	1.62	AT5G55730	FLA1	FASCICLIN-like arabinogalactan 1
Solyc07g065590.2	SL2.40ch07	-16.877	1.06209	6.85741e-14	4.81	4.52	2.04	10.71	6.48	6.8	64511859	64515895	4037	-	13	3.22	AT5G55810	NMNAT	nicotinate/nicotinamide mononucleotide adenyltransferase
Solyc07g065790.2	SL2.40ch07	-14.4025	1.32023	3.96987e-107	11.32	12.77	18.75	30.19	20.14	15.01	64638598	64641853	3256	+	6	1.84	AT5G55960	--	--
Solyc07g065950.2	SL2.40ch07	-14.5719	1.34125	2.34076e-98	5.35	5.9	6.16	14.47	11.45	10.76	64749640	64759288	9649	+	15	1.55	AT3G13300	VCS	VARICOSE
Solyc07g065980.2	SL2.40ch07	-14.579	1.09432	4.95211e-66	9.72	10.12	6.77	22.16	7.03	10.98	64766853	64771778	4926	+	19	3.86	AT1G55740	SIP1	seed imbibition 1
Solyc07g066030.2	SL2.40ch07	-14.8999	1.05109	3.86361e-49	3.85	1.96	1.92	8.5	5.15	6.6	64790060	64810056	19997	-	11	0.55	AT3G13330	PA200	proteasome activating protein 200
Solyc07g066180.2	SL2.40ch07	-16.9822	2.12211	1.17782e-47	1.54	1.68	0.28	7.1	3.95	2.88	64884958	64887425	2468	+	4	1.62	AT5G56220	--	--
Solyc07g066330.2	SL2.40ch07	-16.1527	1.76587	4.81744e-58	5.64	3.1	0.9	20.45	3.24	5.69	65019493	65024400	4908	-	1	0.2	AT1G56010	NAC1	NAC domain containing protein 1
Solyc07g066480.2	SL2.40ch07	-15.603	1.75177	8.83424e-83	3.97	3.6	2.58	14.3	7.02	3.53	65118760	65130514	11755	-	13	1.11	AT1G16540	SIR3	SIRTINOL RESISTANT 3
Solyc07g066550.2	SL2.40ch07	-18.942	6.14186	7.94984e-116	0.07	0.12	1.96	5.62	4.46	5.75	65159549	65166622	7074	-	9	1.27	AT1G56130	--	--
Solyc08g005120.2	SL2.40ch08	-18.2781	5.23869	3.01575e-125	0.64	1.38	2.17	24.03	2.19	6.02	75245	78275	3031	-	9	2.97	AT4G30470	--	--
Solyc08g005130.1	SL2.40ch08	-15.5473	1.18223	7.93662e-40	13.01	7.23	1.66	31.51	12.03	4.52	83625	84674	1050	-	1	0.95	AT5G16760	ITPK1	inositol (1,3,4) P3 5/6-kinase 1
Solyc08g005610.2	SL2.40ch08	-19.345	1.72111	1.77696e-07	0.49	24.82	30.22	1.71	9.64	25.16	477231	479683	2453	+	6	2.45	AT4G19230	CYP707A1	cytochrome P450, family 707, subfamily A, polypeptide 1
Solyc08g005720.2	SL2.40ch08	-20.8046	2.41658	2.43426e-05	0.09	0.05	0.19	0.53	0.39	0.74	578243	586720	8478	+	3	0.35	AT1G79460	KS1	ENT-KAURENE SYNTHASE 1
Solyc08g005760.1	SL2.40ch08	-33.8179	32.3963	9.40395e-38	0	0	0.03	3.91	11.41	33.8	598414	600430	2017	+	6	2.97	AT3G03480	CHAT	acetyl CoA:(Z)-3-hexen-1-ol acetyltransferase
Solyc08g006380.2	SL2.40ch08	-18.0305	2.95988	1.15262e-44	1.22	0.2	1.13	10.11	12.58	21.75	1003371	1004726	1356	-	3	2.21	AT2G31750	UGT74D1	UDP-glucosyl transferase 74D1
Solyc08g006410.2	SL2.40ch08	-18.5044	1.01697	5.10351e-05	1.12	1.67	0.94	2.41	3.22	1.89	1011690	1013594	1905	+	2	1.05	AT2G43820	UGT74F2	UDP-glucosyltransferase 74F2
Solyc08g006510.2	SL2.40ch08	-15.0236	1.19963	1.46031e-58	15.25	11.88	8.58	37.37	45.26	39.49	1108336	1124190	15855	-	9	0.57	AT5G10730	--	--
Solyc08g006560.2	SL2.40ch08	-35.0871	29.8578	4.76837e-07	0	0.15	0.37	0.63	0.1	3.51	1170545	1174964	4420	+	1	0.23	AT1G62640	KAS III	3-ketoacyl-acyl carrier protein synthase III
Solyc08g006740.2	SL2.40ch08	-18.0268	2.80223	3.22367e-40	0.84	0.83	22.53	6.15	4.65	73.4	1295712	1298340	2629	-	10	3.8	AT1G43710	SDC1	serine decarboxylase 1
Solyc08g006750.2	SL2.40ch08	-18.2994	1.03417	1.07756e-05	1.49	1.24	28.38	3.21	1.8	24.24	1322952	1326746	3795	+	5	1.32	AT1G43710	SDC1	serine decarboxylase 1
Solyc08g006770.2	SL2.40ch08	-15.5557	2.25857	3.51426e-141	6.84	0.96	12.06	34.81	11.58	31.82	1336526	1338769	2244	-	6	2.67	AT2G36690	--	--
Solyc08g007160.2	SL2.40ch08	-16.5687	1.10688	3.1614e-18	6.71	6.48	38.67	15.37	6.04	68.22	1710704	1715488	4785	-	9	1.88	AT4G17615	SCABP5	SOS3-LIKE CALCIUM BINDING PROTEIN 5
Solyc08g007210.2	SL2.40ch08	-14.7559	1.23591	3.19168e-74	18.93	24.75	30	47.55	18.38	73.18	1775628	1777610	1983	-	1	0.5	AT5G02890	--	--
Solyc08g007240.2	SL2.40ch08	-16.0288	4.15447	0	2.18	0.31	8.92	41.09	2.4	69.73	1824235	1828359	4125	+	14	3.39	AT5G47240	NUDT8	nudix hydrolase homolog 8
Solyc08g007310.2	SL2.40ch08	-18.5348	1.34152	1.17304e-07	0.82	0.91	1.68	2.2	2.18	5.32	1858666	1861740	3075	-	5	1.63	AT4G16745	--	--
Solyc08g007360.2	SL2.40ch08	-14.4803	1.17239	2.07085e-80	6.01	4.95	5.92	14.45	8.31	8.32	1919118	1928036	8919	-	14	1.57	AT5G47490	--	--
Solyc08g007420.2	SL2.40ch08	-18.5686	1.20604	2.49154e-06	1.1	1.28	0.45	2.68	2.94	2.6	1979675	1983199	3525	+	2	0.57	AT4G17260	--	--
Solyc08g007630.1	SL2.40ch08	-17.4315	1.16282	1.75829e-11	1.26	1.47	0.27	3	2.57	1.17	2161135	2164101	2967	+	3	1.01	AT3G14470	--	--
Solyc08g007820.1	SL2.40ch08	-19.396	1.90794	4.95749e-08	1.02	36.66	363.64	4.05	12.84	20.86	2326801	2327535	735	-	1	1.36	AT5G51990	DREB1D	DEHYDRATION-RESPONSIVE ELEMENT-BINDING PROTEIN 1D
Solyc08g007860.2	SL2.40ch08	-14.3995	1.51919	8.32446e-142	15.57	8.93	6.35	47.61	32.54	23.93	2375701	2384003	8303	-	10	1.2	AT1G12640	LPLAT1	lysophospholipid acyltransferase 1
Solyc08g008100.2	SL2.40ch08	-14.7198	1.11235	9.97887e-62	16.9	97.03	49.16	38.98	53.63	222.05	2580112	2582839	2728	-	7	2.57	AT3G61510	AT-ACS1	ARABIDOPSIS THALIANA 1-AMINOCYCLOPROPANE-1-CARBOXYLATE SYNTHASE 1
Solyc08g008290.2	SL2.40ch08	-13.7509	1.05016	1.58933e-106	45.46	36.85	24.12	100.47	49.74	39.83	2717877	2720127	2251	+	3	1.33	--	--	--
Solyc08g008600.2	SL2.40ch08	-20.0742	7.04734	1.41417e-76	0.05	0.08	0.05	6.91	0.15	0.03	2998162	3001351	3190	+	1	0.31	AT4G17880	MYC4
Solyc08g014000.2	SL2.40ch08	-18.3105	4.23497	5.87808e-77	0.25	0.58	0.54	4.78	2.49	1.13	3416213	3422793	6581	-	7	1.06	AT1G55020	LOX1	lipoxygenase 1
Solyc08g014130.2	SL2.40ch08	-15.4476	1.02727	1.13651e-32	6.77	8.09	5.67	14.71	22.56	17.22	3734998	3744536	9539	+	18	1.89	AT1G74040	MAML-3
Solyc08g014570.2	SL2.40ch08	-17.0353	1.05831	1.23716e-12	2.58	5.1	73.06	5.71	20.09	109.3	4696885	4699796	2912	+	13	4.46	AT2G31820	--	--
Solyc08g015680.1	SL2.40ch08	-20.2068	6.78205	1.03976e-63	0.03	0.01	0.03	3.77	3.92	2.08	5120979	5126521	5543	-	1	0.18	AT3G02050	KUP3	K+ uptake transporter 3
Solyc08g016270.1	SL2.40ch08	-18.8208	6.91029	3.16808e-169	0.06	0.01	0.1	7.4	2.92	0.45	7042139	7046369	4231	-	9	2.13	AT1G74170	RLP13	receptor like protein 13
Solyc08g016620.2	SL2.40ch08	-20.052	2.17287	7.56128e-07	0.32	0.15	0.14	1.4	1.1	1.03	7981559	7984912	3354	-	1	0.3	AT5G46220	--	--
Solyc08g023440.2	SL2.40ch08	-14.6888	1.51873	3.01258e-116	8.34	4.68	8.96	25.5	16.58	10.86	16571646	16577518	5873	-	13	2.21	AT1G30360	ERD4	early-responsive to dehydration 4
Solyc08g028780.1	SL2.40ch08	-17.377	1.24184	1.84645e-13	3.72	5.33	16.5	9.33	17.56	22.02	20863210	20864229	1020	+	1	0.98	AT5G11000	--	--
Solyc08g029120.1	SL2.40ch08	-17.0804	1.12657	9.34009e-14	2.28	2.32	3.04	5.3	4.57	5.51	22727475	22749048	21574	+	8	0.37	AT2G25170	SSL2	SUPPRESSOR OF SLR 2
Solyc08g036640.2	SL2.40ch08	-19.4367	4.70759	1.11783e-45	0.66	2.11	29.38	16.38	4.35	25.93	26189720	26190400	681	-	3	4.41	AT1G30135	TIFY5A
Solyc08g036660.2	SL2.40ch08	-18.7418	3.53731	5.03572e-40	1.14	0.6	20.26	13.44	1.47	17	26241790	26243434	1645	-	4	2.43	AT1G30135	TIFY5A
Solyc08g041770.2	SL2.40ch08	-15.061	1.80774	3.62284e-127	10.03	11.84	8.57	37.47	29.98	23.49	27032718	27037281	4564	-	11	2.41	AT5G25265	--	--
Solyc08g042000.2	SL2.40ch08	-17.3361	1.06761	1.97554e-10	1.17	1.22	0.96	2.61	2.32	1.16	28598289	28605520	7232	-	6	0.83	AT5G11110	SPSA2	sucrose-phosphate synthase A2
Solyc08g042030.1	SL2.40ch08	-19.4257	2.16933	7.2929e-10	0.31	0.5	0.32	1.52	2.52	2.04	28817061	28822907	5847	+	4	0.68	AT1G20060	--	--
Solyc08g042130.2	SL2.40ch08	-16.3485	1.12571	2.15267e-21	3.35	4.46	4.94	7.76	5.82	7.81	29154836	29172044	17209	-	5	0.29	AT4G32160	--	--
Solyc08g048250.2	SL2.40ch08	-15.139	1.05029	7.29552e-42	12.45	11.76	8.75	27.51	28.04	25.48	38457698	38464744	7047	-	8	1.14	AT4G18360	GOX3	glycolate oxidase 3
Solyc08g059700.1	SL2.40ch08	-18.2371	1.869	3.18371e-16	1.65	0.63	1.55	6.41	17.06	11.65	41957744	41959043	1300	+	7	5.38	AT4G32295	--	--
Solyc08g060830.2	SL2.40ch08	-17.2735	1.24777	2.08051e-14	17.39	10.01	24.12	43.78	27.58	35.75	42813140	42815367	2228	-	5	2.24	AT3G57650	LPAT2	lysophosphatidyl acyltransferase 2
Solyc08g060920.2	SL2.40ch08	-14.8601	1.1457	1.29646e-59	18.67	19.22	388.48	44.09	31.71	359.64	42987091	42988595	1505	+	5	3.32	AT5G20150	SPX1	SPX domain gene 1
Solyc08g061060.1	SL2.40ch08	-34.4759	31.0802	1.77636e-15	0	0	0	5.48	2.3	0	43685752	43687014	1263	-	1	0.79	AT2G18660	PNP-A	plant natriuretic peptide A
Solyc08g061230.2	SL2.40ch08	-16.895	1.61605	9.16583e-30	9.72	5.97	5.66	31.8	22.23	13.54	45450226	45451237	1012	-	1	0.99	AT4G33180	--	--
Solyc08g061240.1	SL2.40ch08	-17.0981	1.71182	9.29286e-29	5.83	4.84	5.05	20.27	17.37	10.14	45463667	45464335	669	-	2	2.99	AT4G33180	--	--
Solyc08g061250.2	SL2.40ch08	-17.8882	1.75361	4.75334e-18	1.37	0.63	3.06	4.93	1.66	3.33	45514851	45516921	2071	+	5	2.41	AT2G05940	RIPK	RPM1-induced protein kinase
Solyc08g061480.2	SL2.40ch08	-15.8687	2.39554	2.00342e-128	4.35	4.48	7.87	24.34	6.07	7.52	45975801	45982039	6239	+	8	1.28	AT2G26310	FAP2	fatty-acid-binding protein 2
Solyc08g061520.2	SL2.40ch08	-18.4704	1.40244	1.53615e-08	1.03	1.88	1.56	2.86	2.32	1.95	46068815	46075587	6773	-	1	0.15	AT4G33200	XI-I
Solyc08g061610.2	SL2.40ch08	-12.837	1.24769	3.01006e-280	28.94	27.92	34.89	73.32	59.63	57.54	46389278	46410833	21556	-	20	0.93	AT5G21930	PAA2	P-type ATPase of Arabidopsis 2
Solyc08g061650.2	SL2.40ch08	-16.427	2.16689	7.38674e-72	1.6	1.75	0.96	7.65	3.59	5.08	46484175	46497071	12897	-	2	0.16	AT2G06040	--	--
Solyc08g061970.2	SL2.40ch08	-15.5131	2.49123	1.25823e-176	7.03	7.7	4.01	42.07	7.47	10.68	47399954	47404859	4906	+	8	1.63	AT5G19530	ACL5	ACAULIS 5
Solyc08g061980.2	SL2.40ch08	-15.7019	1.28653	1.38204e-42	6.06	8.09	4.76	15.73	12.04	24.49	47406404	47411399	4996	-	7	1.4	AT5G12080	MSL10	mechanosensitive channel of small conductance-like 10
Solyc08g062340.2	SL2.40ch08	-17.1483	2.89909	4.07879e-78	3.21	2.95	2.27	25.56	89.8	25.92	48122173	48122945	773	-	1	1.29	AT5G12020	HSP17.6II	17.6 kDa class II heat shock protein
Solyc08g062370.2	SL2.40ch08	-18.9908	4.29527	2.03047e-50	0.82	0.76	0.22	15.83	9.29	4.42	48171243	48172133	891	-	4	4.49	AT1G17020	SRG1	senescence-related gene 1
Solyc08g062380.1	SL2.40ch08	-34.6406	30.7509	1.81899e-12	0	0	0.05	10.35	6.81	4.78	48191157	48191321	165	-	1	6.06	AT1G17010	--	--
Solyc08g062500.2	SL2.40ch08	-14.5729	1.18067	1.8283e-76	7.94	7.73	5.96	19.21	13.71	13.34	48366574	48370063	3490	-	6	1.72	AT5G20610	--	--
Solyc08g062680.1	SL2.40ch08	-16.3746	1.83896	5.23059e-54	12.94	94.17	358.13	49.42	74.15	157.06	48986887	48987360	474	-	3	6.33	AT5G12010	--	--
Solyc08g062690.2	SL2.40ch08	-15.8791	2.09259	1.53153e-97	8.44	96.62	414.73	38.42	60.66	143.06	48987339	48988477	1139	+	6	5.27	--	--	--
Solyc08g062700.2	SL2.40ch08	-15.2808	1.09124	6.93665e-41	9.32	9.85	9.62	21.21	19.03	14.52	48997752	49017259	19508	-	10	0.51	AT4G33060	--	--
Solyc08g062820.2	SL2.40ch08	-16.1728	1.53379	1.06174e-43	7.68	7.7	5.46	23.72	8.28	6.59	49347014	49349711	2698	-	4	1.48	AT5G11950	LOG8	LONELY GUY 8
Solyc08g063090.2	SL2.40ch08	-18.1909	5.41299	1.18393e-144	0.31	0.13	0.78	13.9	11.27	34.24	49879906	49881913	2008	+	3	1.49	AT2G46210	SLD2	sphingoid LCB desaturase 2
Solyc08g065330.2	SL2.40ch08	-15.6065	1.5059	2.17202e-61	10.69	10.34	7.74	32.36	19.89	16.36	50446717	50455805	9089	+	8	0.88	AT4G33000	SCABP8	SOS3-LIKE CALCIUM BINDING PROTEIN 8
Solyc08g065410.1	SL2.40ch08	-17.8486	3.23999	1.73426e-60	3.16	3.47	1.02	31.12	7.7	4.6	50580951	50581621	671	-	5	7.45	AT2G26040	RCAR14	regulatory components of ABA receptor 14
Solyc08g065610.2	SL2.40ch08	-12.2382	1.31236	0	66.3	52.79	14.9	175.76	77.56	79.07	50956613	50962513	5901	-	18	3.05	AT4G32940	GAMMAVPE
Solyc08g066010.2	SL2.40ch08	-16.7542	1.26834	1.32801e-20	1.15	0.97	1.28	2.94	2.8	1.87	51662840	51674313	11474	-	9	0.78	AT4G32820	--	--
Solyc08g066020.1	SL2.40ch08	-19.577	2.22791	1.93819e-09	0.38	0.24	7.25	1.9	1.47	20.66	51676622	51687612	10991	-	10	0.91	AT4G36480	LCB1	long-chain base1
Solyc08g066210.2	SL2.40ch08	-15.5042	1.30137	9.54461e-50	3.92	6.51	12.02	10.3	8.87	21.2	51851957	51855494	3538	-	3	0.85	AT5G25930	--	--
Solyc08g066450.1	SL2.40ch08	-17.5744	1.06328	4.33034e-09	6.23	3.52	1.09	13.87	6.38	22.42	52303231	52303794	564	+	1	1.77	AT5G25840	--	--
Solyc08g066530.2	SL2.40ch08	-15.0506	2.89841	0	8.91	9.83	6.25	70.81	80.38	76.11	52464757	52475814	11058	-	4	0.36	AT4G29260	--	--
Solyc08g066620.2	SL2.40ch08	-17.8389	1.42921	1.14392e-12	3.64	2.54	1.26	10.36	5.08	2.56	52583926	52586588	2663	+	5	1.88	AT3G57050	CBL	cystathionine beta-lyase
Solyc08g066680.2	SL2.40ch08	-15.8771	1.28794	5.79168e-38	4.52	3.96	3.11	11.77	5.27	7.6	52713239	52717107	3869	-	6	1.55	AT5G25820	--	--
Solyc08g066790.2	SL2.40ch08	-15.9819	1.6172	1.50977e-54	3.14	1.49	0.86	10.29	2.94	1.45	52849020	52852689	3670	+	4	1.09	AT3G15730	PLDALPHA1	phospholipase D alpha 1
Solyc08g066810.2	SL2.40ch08	-18.1451	1.3428	1.65618e-09	1.18	1.41	1.56	3.17	4.66	4.26	52872134	52875657	3524	-	4	1.14	AT1G13130	--	--
Solyc08g066970.2	SL2.40ch08	-18.9043	1.38719	1.18034e-06	1.45	2.25	1.83	4.05	2.13	1.58	53067358	53074378	7021	+	1	0.14	AT4G32272	--	--
Solyc08g067100.2	SL2.40ch08	-12.2499	1.59154	0	58.09	57.71	27.71	186.88	76.82	73.34	53220701	53224702	4002	-	8	2	AT5G10770	--	--
Solyc08g067160.2	SL2.40ch08	-18.3532	1.08837	5.26904e-06	1.88	1.37	1.37	4.29	6.39	8.3	53325912	53329825	3914	+	6	1.53	AT5G20060	--	--
Solyc08g067320.1	SL2.40ch08	-12.6156	1.67897	0	317.61	188.4	202.23	1085.5	1296.2	923.04	53596965	53597240	276	-	4	14.49	AT2G34430	LHCB1.4	LIGHT-HARVESTING CHLOROPHYLL-PROTEIN COMPLEX II SUBUNIT B1
Solyc08g067340.2	SL2.40ch08	-16.4013	1.28392	1.1731e-26	6.1	7.85	60.99	15.8	66.24	279.6	53602606	53604908	2303	+	16	6.95	AT1G80840	WRKY40	WRKY DNA-binding protein 40
Solyc08g067410.1	SL2.40ch08	-14.2702	2.97069	0	11.73	8.05	3.9	98.1	9.14	8.78	53662353	53663870	1518	-	2	1.32	AT2G26640	KCS11	3-ketoacyl-CoA synthase 11
Solyc08g067440.1	SL2.40ch08	-20.3124	2.5709	8.06761e-08	0.71	0.94	0.86	4.04	4.14	1.06	53691203	53694585	3383	-	1	0.3	AT5G11340	--	--
Solyc08g067520.1	SL2.40ch08	-21.2451	6.70555	2.05104e-29	0.12	0	0.22	11.79	2.29	1.32	53754709	53755077	369	+	2	5.42	AT5G59310	LTP4	lipid transfer protein 4
Solyc08g067530.1	SL2.40ch08	-17.8595	1.86204	1.58646e-20	6.16	2.33	4.48	23.9	14.46	71.61	53757675	53758028	354	+	2	5.65	AT2G38540	LTP1	LIPID TRANSFER PROTEIN 1
Solyc08g067630.2	SL2.40ch08	-15.0865	7.40803	0	3.37	1.22	22.52	602.71	8.47	96.65	53851854	53852776	923	+	5	5.42	AT2G25625	--	--
Solyc08g067640.1	SL2.40ch08	-35.7833	28.4655	0.00390625	0	0	0.3	1.72	0.22	2.41	53855404	53855622	219	-	1	4.57	--	--	--
Solyc08g067810.2	SL2.40ch08	-16.4672	1.26174	1.18704e-24	7.5	6.83	11.97	19.16	11.47	14.87	54056525	54058909	2385	-	8	3.35	AT5G25540	CID6	CTC-interacting domain 6
Solyc08g067860.1	SL2.40ch08	-17.5249	1.2935	3.8244e-13	3.01	3.01	4.41	7.9	8.5	6.37	54117346	54125266	7921	-	4	0.5	AT2G25660	emb2410	embryo defective 2410
Solyc08g067870.1	SL2.40ch08	-16.9871	1.111	3.82825e-14	1.73	1.73	2.96	3.97	4.06	4.1	54128245	54135104	6860	-	5	0.73	AT2G25660	emb2410	embryo defective 2410
Solyc08g067960.2	SL2.40ch08	-13.2147	1.41788	1.83604e-278	40.18	23.22	9.6	114.57	48.02	20.8	54228758	54232365	3608	+	13	3.6	AT5G25560	--	--
Solyc08g068090.2	SL2.40ch08	-17.4931	1.25811	9.65973e-13	4.43	2.91	2.36	11.32	5.8	9.04	54379422	54381787	2366	+	5	2.11	AT4G32690	GLB3	hemoglobin 3
Solyc08g068130.1	SL2.40ch08	-34.5374	30.9574	2.84217e-14	0	0.33	0.09	4.15	11.77	5.23	54425119	54425589	471	-	1	2.12	AT5G25610	RD22	RESPONSIVE TO DESSICATION 22
Solyc08g068140.2	SL2.40ch08	-34.4471	31.138	4.44089e-16	0	0.19	0.07	1.2	3.86	1.07	54425368	54429582	4215	-	6	1.42	--	--	--
Solyc08g068190.2	SL2.40ch08	-19.36	1.07482	0.00105273	0.58	0.54	0.73	1.27	0.3	0.3	54512198	54515152	2955	+	1	0.34	AT1G23800	ALDH2B7	aldehyde dehydrogenase 2B7
Solyc08g068290.2	SL2.40ch08	-12.3398	1.00796	4.05923e-258	62.19	66.99	47.93	133.51	116.49	102.4	54597447	54603198	5752	+	22	3.82	AT2G25737	--	--
Solyc08g068330.2	SL2.40ch08	-15.7004	3.39553	6.05286e-291	3.51	3.22	3.75	39.31	10.14	11.18	54637277	54645402	8126	-	8	0.98	AT5G11520	YLS4	YELLOW-LEAF-SPECIFIC GENE 4
Solyc08g068570.2	SL2.40ch08	-15.3072	1.54984	3.45555e-79	7.57	8.94	8.39	23.62	23.88	24.62	54916147	54923788	7642	+	17	2.22	AT4G32770	VTE1	VITAMIN E DEFICIENT 1
Solyc08g068720.1	SL2.40ch08	-19.7761	7.64353	3.90605e-116	0.16	0.17	0.37	23.18	4.78	29.33	55073751	55074464	714	-	2	2.8	AT2G39030	NATA1	N-acetyltransferase activity 1
Solyc08g068730.1	SL2.40ch08	-16.1091	2.76059	1.37827e-144	7.73	12.07	182.77	55.61	14.46	295.74	55078743	55079438	696	-	4	5.75	AT2G39030	NATA1	N-acetyltransferase activity 1
Solyc08g068770.1	SL2.40ch08	-16.9766	1.6022	7.49208e-28	6.02	221.85	307.58	19.5	13.29	264.16	55108078	55108806	729	-	5	6.86	AT2G39030	NATA1	N-acetyltransferase activity 1
Solyc08g069040.2	SL2.40ch08	-16.9316	2.28533	8.17798e-57	2.5	1.37	0.87	12.97	3.95	0.72	55334671	55336365	1695	+	7	4.13	AT4G37530	--	--
Solyc08g069060.2	SL2.40ch08	-15.2911	1.9073	1.07927e-120	8.21	8.44	67.8	32.83	11.34	145.9	55354098	55359018	4921	+	17	3.45	AT1G77810	--	--
Solyc08g074230.1	SL2.40ch08	-34.0618	31.9085	3.23117e-27	0	0.04	0	4.6	2.85	2.91	55517263	55520435	3173	+	3	0.95	AT4G31860	--	--
Solyc08g074620.1	SL2.40ch08	-12.2028	3.70021	0	32.84	21.78	32.91	455.53	508.96	494.5	55911248	55913011	1764	+	14	7.94	--	--	--
Solyc08g074630.1	SL2.40ch08	-14.8522	2.38226	2.1135e-254	8.27	1.98	20.91	46	50.83	56.11	55921673	55923436	1764	+	10	5.67	--	--	--
Solyc08g074640.1	SL2.40ch08	-16.4112	10.7586	0	0.17	0.31	0.27	278.79	25.33	128.65	55936853	55940676	3824	+	12	3.14	--	--	--
Solyc08g074650.2	SL2.40ch08	-18.4532	10.2893	0	0.07	0.13	0.1	62.03	23.64	24.42	55950288	55952114	1827	-	6	3.28	--	--	--
Solyc08g074680.2	SL2.40ch08	-17.0458	2.53343	5.19143e-64	0.55	0.38	3.96	3.38	2.13	1.87	55995940	56008590	12651	-	7	0.55	--	--	--
Solyc08g074970.1	SL2.40ch08	-17.401	3.97488	1.30927e-125	1.01	1.12	6	16.67	3.38	7.15	56269563	56271008	1446	-	3	2.07	AT4G19460	--	--
Solyc08g075150.2	SL2.40ch08	-19.0686	3.88864	3.71429e-39	0.4	0.25	0.33	5.93	2.48	3.09	56464526	56467946	3421	-	3	0.88	AT5G45310	--	--
Solyc08g075280.2	SL2.40ch08	-15.6363	1.66457	3.45479e-73	10.14	4.87	6.07	34.33	11.83	14.39	56546932	56549850	2919	+	5	1.71	AT4G19390	--	--
Solyc08g075320.2	SL2.40ch08	-20.7171	7.76159	1.63324e-62	0.03	0.07	0.96	6.16	0.17	21.68	56595351	56597724	2374	-	12	5.05	AT4G19230	CYP707A1	cytochrome P450, family 707, subfamily A, polypeptide 1
Solyc08g075360.1	SL2.40ch08	-19.9246	3.73184	9.44027e-20	0.15	0.37	20.74	2.12	0.78	6.75	56666411	56671614	5204	-	9	1.73	AT4G19210	RLI2	RNAse l inhibitor protein 2
Solyc08g075630.2	SL2.40ch08	-19.1321	2.59166	3.84438e-17	0.25	0.17	0.1	1.62	2.06	0.78	56932274	56935571	3298	+	2	0.61	AT3G14470	--	--
Solyc08g075640.2	SL2.40ch08	-18.7171	3.11773	9.17915e-32	0.27	0.19	0.11	2.51	3.53	1.35	56943109	56946421	3313	+	4	1.21	AT3G14470	--	--
Solyc08g075710.2	SL2.40ch08	-15.5582	1.55508	2.29191e-67	6.38	2.74	18.09	19.95	8.31	49.71	57004882	57011338	6457	+	4	0.62	AT1G31830	PUT2	POLYAMINE UPTAKE TRANSPORTER 2
Solyc08g075870.2	SL2.40ch08	-14.0123	2.591	0	10.42	5.84	12.38	66.91	13.74	22.14	57127248	57130726	3479	+	6	1.72	AT4G19120	ERD3	early-responsive to dehydration 3
Solyc08g075960.2	SL2.40ch08	-14.6326	1.10751	4.599e-65	26.47	25.28	14.36	60.88	58.91	65.68	57203421	57213282	9862	+	11	1.12	AT5G45550	MOB1-like	MOB1-like
Solyc08g076080.2	SL2.40ch08	-17.4347	2.06781	2.40331e-33	2	2.21	1.53	8.88	5.65	3.4	57293904	57298098	4195	-	3	0.72	AT1G32170	XTR4	xyloglucan endotransglycosylase 4
Solyc08g076230.1	SL2.40ch08	-19.552	1.17287	0.0018204	1.29	1.16	0	3.17	1.26	0.44	57411107	57411766	660	-	1	1.52	AT2G35550	BPC7	basic pentacysteine 7
Solyc08g076250.1	SL2.40ch08	-20.563	3.42585	3.49648e-11	0.13	0.43	0.46	1.49	0.88	0.57	57418381	57420194	1814	+	1	0.55	AT3G26320	CYP71B36	cytochrome P450, family 71, subfamily B, polypeptide 36
Solyc08g076320.2	SL2.40ch08	-15.2852	1.12235	4.93888e-43	4.58	4.82	2.54	10.64	12.79	11.64	57452825	57457247	4423	-	11	2.49	AT3G03050	RHD7	ROOT HAIR DEFECTIVE 7
Solyc08g076850.2	SL2.40ch08	-20.7668	2.04734	0.000312551	0.26	0.18	0.48	1.21	1.65	1.51	57913123	57915117	1995	+	1	0.5	AT5G46700	TRN2	TORNADO 2
Solyc08g076950.2	SL2.40ch08	-17.5546	1.07093	2.66871e-09	18.96	31.91	24.58	42.41	39.65	48.98	58053608	58055638	2031	+	3	1.48	--	--	--
Solyc08g076960.1	SL2.40ch08	-16.5846	1.53073	9.74028e-33	8.5	9.45	1.08	26.16	17.15	4.5	58068066	58068761	696	-	1	1.44	AT4G17870	RCAR11	regulatory component of ABA receptor 11
Solyc08g076970.2	SL2.40ch08	-11.5848	2.13231	0	119.95	106.12	133.64	561.3	82.31	97.99	58078222	58080829	2608	-	10	3.83	AT4G17830	--	--
Solyc08g076980.2	SL2.40ch08	-16.5218	8.98226	0	0.36	0.31	0.52	191.58	9.7	23.5	58087512	58090632	3121	-	20	6.41	AT4G17830	--	--
Solyc08g077020.1	SL2.40ch08	-17.4136	1.4171	1.05124e-16	9.35	308.64	475.12	26.54	56.22	197.15	58133486	58133857	372	-	1	2.69	AT2G35290	--	--
Solyc08g077270.2	SL2.40ch08	-16.623	1.04734	5.53777e-16	3.6	4.04	3.8	7.93	7.71	6.21	58353284	58359554	6271	+	8	1.28	AT5G18070	DRT101	DNA-DAMAGE-REPAIR/TOLERATION 101
Solyc08g077330.2	SL2.40ch08	-15.0927	3.07874	0	9.88	13.99	4.15	88.95	14.9	12.64	58389533	58391046	1514	-	5	3.3	AT4G17030	EXPR
Solyc08g077500.2	SL2.40ch08	-16.3111	1.01082	6.34147e-18	0.75	0.64	1.02	1.61	1.31	1.36	58623458	58663986	40529	+	13	0.32	AT4G17140	--	--
Solyc08g077780.2	SL2.40ch08	-11.7738	1.06693	0	129.05	124.42	134.15	288.6	117.71	109.53	58856672	58862420	5749	+	5	0.87	AT4G33950	SRK2E
Solyc08g077900.2	SL2.40ch08	-16.0737	5.3825	0	2.05	5.11	1.04	90.11	39.7	11.55	58971319	58974521	3203	+	7	2.19	AT4G17030	EXPR
Solyc08g078040.2	SL2.40ch08	-17.0613	1.25939	5.61635e-17	3.49	3.14	13.75	8.89	4.99	5.15	59074800	59077939	3140	+	7	2.23	AT2G35660	CTF2A
Solyc08g078050.1	SL2.40ch08	-18.077	1.22791	1.78288e-08	7.78	5.74	24.4	19.43	8.12	10.02	59077855	59078154	300	+	1	3.33	AT2G35660	CTF2A
Solyc08g078060.2	SL2.40ch08	-16.6842	1.27504	1.06756e-21	7.13	35.91	97.56	18.38	24.38	51.22	59078277	59080286	2010	-	10	4.98	AT5G61630	--	--
Solyc08g078070.2	SL2.40ch08	-13.7203	1.5909	2.42428e-247	40.26	41.84	139.35	129.45	69.45	191.79	59084544	59087746	3203	+	13	4.06	AT1G02130	RABD2A	RAB D2A
Solyc08g078180.1	SL2.40ch08	-34.6406	30.7509	1.81899e-12	0	0.13	11.17	2.38	3.54	103.82	59176654	59177358	705	-	2	2.84	AT5G47220	ERF2	ethylene responsive element binding factor 2
Solyc08g078190.1	SL2.40ch08	-17.7565	1.72827	1.43469e-19	2.52	35.96	68.97	8.92	24.32	94.21	59192455	59193423	969	+	5	5.16	AT5G47230	ERF5	ethylene responsive element binding factor 5
Solyc08g078290.1	SL2.40ch08	-15.9445	1.20695	4.47282e-32	7	6.31	3.58	17.21	7.72	11.61	59263206	59264678	1473	+	3	2.04	AT4G16790	--	--
Solyc08g078370.2	SL2.40ch08	-16.263	1.39656	5.2266e-34	5.01	5.43	2.99	14.1	7.74	4.3	59360722	59365482	4761	-	11	2.31	AT4G28706	--	--
Solyc08g078390.2	SL2.40ch08	-12.6332	2.9677	0	22.22	14.13	18.01	185.41	32.64	45.87	59370516	59379975	9460	+	21	2.22	AT4G16760	ATACX1
Solyc08g078460.2	SL2.40ch08	-15.6465	3.084	1.14904e-248	4.63	6.39	7.09	41.75	17.55	93.46	59427782	59430565	2784	+	14	5.03	AT4G17370	--	--
Solyc08g078510.2	SL2.40ch08	-14.879	1.09287	8.65381e-54	14.95	19.42	63.3	34.04	33.35	76.72	59454948	59456978	2031	-	3	1.48	AT5G13200	--	--
Solyc08g078550.1	SL2.40ch08	-20.1118	2.6323	3.54222e-09	0.33	0.31	0.63	2.19	0.77	0.81	59511837	59512907	1071	+	1	0.93	AT4G16640	--	--
Solyc08g078700.2	SL2.40ch08	-17.1577	2.66333	1.17494e-65	2.73	4.3	1.64	18.22	37.16	10.4	59635844	59637072	1229	+	4	3.25	AT4G25200	HSP23.6-MITO	mitochondrion-localized small heat shock protein 23.6
Solyc08g078760.1	SL2.40ch08	-16.8819	1.5236	7.47908e-27	2.19	2.1	1.88	6.68	5.23	6.75	59659056	59661266	2211	+	6	2.71	AT5G47580	ASG7	ALTERED SEED GERMINATION 7
Solyc08g078920.1	SL2.40ch08	-20.7595	4.50677	9.69446e-17	0.34	0.45	0.59	6.68	3.78	2.74	59749698	59750120	423	+	2	4.73	AT5G46900	--	--
Solyc08g079060.2	SL2.40ch08	-16.8333	2.12826	1.07244e-52	2.43	2.46	2.15	11.25	3.06	2.43	59876550	59879243	2694	+	13	4.83	AT4G22590	TPPG	trehalose-6-phosphate phosphatase G
Solyc08g079300.2	SL2.40ch08	-21.0913	7.01313	7.58194e-37	0.04	0	0.09	2.93	2.59	3.21	60059507	60061451	1945	+	5	2.57	AT4G12320	CYP706A6	cytochrome P450, family 706, subfamily A, polypeptide 6
Solyc08g079480.2	SL2.40ch08	-18.9977	1.11147	0.000153234	1.36	1.07	22.27	3.14	0.9	11.22	60164440	60165467	1028	+	1	0.97	AT2G45360	--	--
Solyc08g079710.2	SL2.40ch08	-13.9167	1.27636	7.83781e-140	13.69	12.41	9.89	35.36	17.87	11.92	60352611	60364478	11868	+	14	1.18	AT1G12430	PAK	phosphatidic acid kinase
Solyc08g079890.1	SL2.40ch08	-15.8034	2.58915	1.23669e-156	3.13	4.53	2.17	20.12	25.48	17.46	60485867	60488107	2241	+	9	4.02	AT1G04110	SDD1	STOMATAL DENSITY AND DISTRIBUTION 1
Solyc08g080040.2	SL2.40ch08	-15.4739	1.42911	1.00166e-60	9.06	4.08	6.8	26.02	58.29	45.61	60549457	60551317	1861	-	3	1.61	AT4G22880	TT18
Solyc08g080090.2	SL2.40ch08	-14.1096	2.49981	0	18.83	18.42	19.04	113.66	28.3	46.92	60579438	60582066	2629	-	10	3.8	AT4G22920	SGR	STAY-GREEN
Solyc08g080130.2	SL2.40ch08	-15.4163	1.16339	3.28685e-42	4.9	3.89	8.51	11.71	6.76	16.25	60635932	60641390	5459	+	12	2.2	AT2G42010	PLDBETA1	phospholipase D beta 1
Solyc08g080290.2	SL2.40ch08	-19.9021	1.99076	1.88096e-06	0.52	0.61	2.9	2.1	1.6	3.12	60773586	60774903	1318	-	3	2.28	AT5G52020	--	--
Solyc08g080470.2	SL2.40ch08	-15.967	1.06565	4.71678e-25	5.6	4.03	3.27	12.47	8.38	3.91	60928845	60932810	3966	+	11	2.77	AT4G23060	IQD22	IQ-domain 22
Solyc08g080540.2	SL2.40ch08	-15.982	1.60425	1.055e-53	6.58	9.5	1.72	21.33	12.72	0.13	60985869	60987278	1410	-	5	3.55	AT4G11660	HSFB2B	HEAT SHOCK TRANSCRIPTION FACTOR B2B
Solyc08g080570.2	SL2.40ch08	-13.746	2.96235	0	17.22	16.91	20.56	143.19	20.93	14.39	60995122	60998260	3139	-	11	3.5	AT1G12780	UGE1	UDP-D-glucose/UDP-D-galactose 4-epimerase 1
Solyc08g080610.1	SL2.40ch08	-34.6406	30.7509	1.81899e-12	0	0	0	3.38	3.5	1.91	61018805	61019299	495	+	1	2.02	AT4G11650	OSM34	osmotin 34
Solyc08g080630.2	SL2.40ch08	-16.8589	2.13314	4.51929e-52	6.53	4.56	3.6	30.49	3.39	8.5	61046194	61048176	1983	-	4	2.02	AT2G38870	--	--
Solyc08g080640.1	SL2.40ch08	-15.3793	2.18884	8.81612e-150	14.55	14.54	7.74	70.79	44.03	55.57	61048109	61048852	744	+	4	5.38	AT4G11650	OSM34	osmotin 34
Solyc08g080650.1	SL2.40ch08	-12.8823	1.45517	0	106.3	115.92	27.27	311	305.49	294.05	61050423	61051163	741	+	5	6.75	AT4G11650	OSM34	osmotin 34
Solyc08g080660.1	SL2.40ch08	-19.6344	6.757	4.80911e-92	0.16	0.08	2.13	17.88	8.86	63.18	61053978	61054730	753	-	2	2.66	AT4G11650	OSM34	osmotin 34
Solyc08g081420.2	SL2.40ch08	-15.4221	1.21938	4.95659e-46	7.59	7.03	7.65	18.85	12.75	8.76	61656175	61659800	3626	-	4	1.1	AT4G23490	--	--
Solyc08g081480.2	SL2.40ch08	-14.0082	1.02312	5.07002e-85	25.05	23.57	33.09	54.31	73.28	52.44	61693642	61697010	3369	+	12	3.56	AT4G23500	--	--
Solyc08g081490.2	SL2.40ch08	-16.7247	1.42663	3.98231e-26	3.68	1.41	4.54	10.55	5.99	8.17	61696989	61700296	3308	-	6	1.81	AT4G01370	MPK4	MAP kinase 4
Solyc08g081530.2	SL2.40ch08	-14.2626	1.44106	2.34306e-140	15.34	16.33	14.34	44.42	53.13	57.05	61722769	61729291	6523	+	17	2.61	AT1G63940	MDAR6	monodehydroascorbate reductase 6
Solyc08g081620.2	SL2.40ch08	-13.5891	1.40776	2.49677e-212	27.34	28.02	14.57	77.42	61.47	41.73	61777928	61781480	3553	-	14	3.94	AT4G09740	GH9B14	glycosyl hydrolase 9B14
Solyc08g081680.1	SL2.40ch08	-18.4586	6.27856	1.08934e-171	0.47	0.27	9.72	36.93	3.49	33.51	61814047	61815302	1256	-	2	1.59	AT5G41590	--	--
Solyc08g081740.2	SL2.40ch08	-18.5969	2.49213	2.16241e-22	0.39	0.28	0.46	2.3	1.04	1.96	61875719	61881459	5741	-	5	0.87	AT1G64110	DAA1	DUO1-activated ATPase 1
Solyc08g081810.2	SL2.40ch08	-15.9508	1.14045	1.02065e-28	4.08	5.55	9.16	9.6	8.94	13.88	61916642	61920862	4221	-	7	1.66	AT5G41610	CHX18	cation/H+ exchanger 18
Solyc08g081850.1	SL2.40ch08	-19.2085	2.60373	1.65544e-16	0.75	1.34	0.98	4.62	0.61	0.55	61962303	61963229	927	+	1	1.08	AT4G23720	--	--
Solyc08g082130.2	SL2.40ch08	-14.7538	2.41494	6.72788e-280	19.74	17.72	5.69	112.32	74.15	99.36	62175884	62176902	1019	+	5	4.91	--	--	--
Solyc08g082210.2	SL2.40ch08	-15.8309	1.95814	2.4069e-88	6.84	26.75	171.6	28.39	23.76	91.42	62221339	62222646	1308	-	5	3.82	AT1G64380	--	--
Solyc08g082610.2	SL2.40ch08	-11.4188	1.73462	0	127.07	176.36	546.11	451.4	171.15	394.06	62494812	62498149	3338	-	10	3	AT5G42050	--	--
Solyc08g082790.2	SL2.40ch08	-15.4858	1.49159	1.7333e-65	26.03	22.99	2.18	78.09	37.57	23.31	62642718	62643745	1028	-	8	7.78	--	--	--
Solyc08g082820.2	SL2.40ch08	-12.5123	2.15158	0	33.49	30.65	56.5	158.83	143.83	113.86	62655311	62659585	4275	+	14	3.27	AT5G28540	BIP1
Solyc08g082860.2	SL2.40ch08	-18.2798	1.07334	4.25352e-06	0.94	0.81	1.05	2.12	2.64	2.67	62687027	62692382	5356	+	8	1.49	AT4G24040	TRE1	trehalase 1
Solyc08g082890.2	SL2.40ch08	-17.4581	2.10454	5.59448e-34	2.89	0.89	12.25	13.19	9.33	46.09	62711830	62712999	1170	-	4	3.42	AT2G16720	MYB7	myb domain protein 7
Solyc08g082960.2	SL2.40ch08	-19.1868	1.6522	1.31722e-07	0.65	0.63	0.6	2.12	2.15	1.65	62762872	62766598	3727	+	3	0.8	AT5G63830	--	--
Solyc08g083110.2	SL2.40ch08	-15.71	4.69739	0	2.2	1.63	2.74	60.34	11.97	6.28	62836223	62839810	3588	+	10	2.79	AT1G64660	MGL	methionine gamma-lyase
Solyc08g083130.2	SL2.40ch08	-16.2176	2.67183	3.86733e-125	6.8	3.42	2.81	46.12	5.24	3.32	62843229	62844188	960	-	4	4.17	AT2G46680	HB-7	homeobox 7
Solyc08g083210.2	SL2.40ch08	-15.6577	3.66333	0	3.1	1.98	1.82	41.87	6.85	5.93	62911732	62913828	2097	+	9	4.29	AT4G02290	GH9B13	glycosyl hydrolase 9B13
Solyc08g083400.2	SL2.40ch08	-19.2085	2.1348	1.39919e-11	0.65	1.26	1.8	3.03	2.79	4.07	63026330	63027661	1332	+	1	0.75	AT2G46870	NGA1	NGATHA1
Solyc08g083500.1	SL2.40ch08	-34.3796	31.2729	1.38778e-17	0	0.2	0.07	1.42	1.7	0	60107555	60109960	2406	+	1	0.42	AT4G12300	CYP706A4	cytochrome P450, family 706, subfamily A, polypeptide 4
Solyc09g005000.1	SL2.40ch09	-15.4829	1.41109	6.40444e-59	6.52	10.1	44.65	18.48	13.69	62.54	6033	8057	2025	+	1	0.49	AT5G01550	LECRKA4.2	lectin receptor kinase a4.1
Solyc09g005120.2	SL2.40ch09	-16.8556	2.59875	5.23755e-77	1.58	3.41	0.38	10.13	9.68	0.36	70252	75607	5356	-	7	1.31	AT3G08970	TMS1	THERMOSENSITIVE MALE STERILE 1
Solyc09g005140.1	SL2.40ch09	-18.5151	1.59483	2.24128e-10	0.62	0.61	0.64	1.98	1.14	1.2	130530	142052	11523	-	2	0.17	AT2G30480	--	--
Solyc09g005200.2	SL2.40ch09	-17.357	1.76661	5.56379e-26	6.18	5.3	0.63	22.39	13.36	9.26	168903	169638	736	+	3	4.08	AT5G01015	--	--
Solyc09g005520.2	SL2.40ch09	-19.8748	6.27616	1.55306e-65	0.1	0.1	0.1	8.04	6.63	5.68	345607	348243	2637	-	1	0.38	AT3G16210	--	--
Solyc09g005540.1	SL2.40ch09	-34.342	31.3482	1.73472e-18	0	0.02	0.06	1.36	0.81	0.29	351134	355994	4861	+	4	0.82	AT5G03280	PIR2
Solyc09g005560.2	SL2.40ch09	-19.0006	3.57984	1.04498e-34	0.55	1.52	80.12	6.62	1.28	33.23	386228	387708	1481	-	3	2.03	AT5G01380	--	--
Solyc09g005630.2	SL2.40ch09	-18.1691	1.34774	1.93842e-09	1.44	1.41	0.83	3.83	6.17	4.26	435347	437282	1936	+	11	5.68	AT5G01360	TBL3	TRICHOME BIREFRINGENCE-LIKE 3
Solyc09g005910.2	SL2.40ch09	-14.1531	1.02502	2.3703e-77	12.25	10.59	9.54	26.59	17.41	17.1	629824	638022	8199	-	9	1.1	AT3G09560	PAH1	PHOSPHATIDIC ACID PHOSPHOHYDROLASE 1
Solyc09g007150.2	SL2.40ch09	-14.4594	1.29727	7.24714e-100	29.25	19.94	17.41	76.74	46.09	40.15	775043	778675	3633	+	13	3.58	AT5G02790	GSTL3	Glutathione transferase L3
Solyc09g007260.2	SL2.40ch09	-15.894	1.52268	8.85655e-52	4.92	3.24	5.35	15.03	7.31	4.31	856629	859952	3324	+	9	2.71	AT2G28550	TOE1	TARGET OF EARLY ACTIVATION TAGGED (EAT) 1
Solyc09g007270.2	SL2.40ch09	-17.1711	3.56588	5.00265e-117	1.72	1.61	1.19	21.78	40.95	23.69	865197	869322	4126	+	11	2.67	AT3G09640	APX2	ascorbate peroxidase 2
Solyc09g007300.1	SL2.40ch09	-16.8754	1.14552	6.32667e-16	1.74	1.68	1.4	4.11	2.98	2.27	890897	901864	10968	-	6	0.55	AT5G19660	S1P	SITE-1 protease
Solyc09g007380.2	SL2.40ch09	-19.0827	1.98321	5.97421e-11	0.48	0.98	0.58	1.98	1.79	1.33	972929	976824	3896	+	2	0.51	AT5G02970	--	--
Solyc09g007530.2	SL2.40ch09	-14.8901	1.01138	6.61981e-46	11.68	11.55	6.72	25.1	12.81	7.6	1106574	1110425	3852	-	10	2.6	AT2G37150	--	--
Solyc09g007790.1	SL2.40ch09	-16.1156	4.21437	0	6.79	4.78	6.68	133.71	20.83	4.56	1315444	1315920	477	+	2	4.19	AT5G03230	--	--
Solyc09g007880.1	SL2.40ch09	-19.7931	1.26973	0.0018681	4.05	2.9	0	10.18	6.38	1.21	1413116	1413295	180	+	1	5.56	--	--	--
Solyc09g007890.1	SL2.40ch09	-18.887	5.08199	1.40659e-77	0.18	0.07	0.15	5.85	7.19	11.11	1413536	1415858	2323	-	2	0.86	AT2G37040	PAL1	PHE ammonia lyase 1
Solyc09g007900.2	SL2.40ch09	-14.5389	4.42706	0	3.68	15.14	54.72	84.54	87.83	126.67	1419041	1422226	3186	-	10	3.14	AT2G37040	PAL1	PHE ammonia lyase 1
Solyc09g007910.2	SL2.40ch09	-13.8852	2.24425	0	13.09	37.02	179.16	66.18	101.43	262.79	1429132	1437334	8203	+	15	1.83	AT2G37040	PAL1	PHE ammonia lyase 1
Solyc09g007940.2	SL2.40ch09	-18.614	6.79777	6.55065e-189	0.21	5.51	5.22	20.93	30.15	32.35	1440058	1444221	4164	+	10	2.4	AT5G03300	ADK2	adenosine kinase 2
Solyc09g008010.2	SL2.40ch09	-15.2048	1.1522	1.09459e-47	11.32	7.49	17.47	26.84	17.7	36.95	1486900	1491959	5060	+	6	1.19	AT3G09830	--	--
Solyc09g008020.2	SL2.40ch09	-15.5673	1.25933	2.07866e-44	9.84	11.23	7.91	25.16	13.35	15.2	1499865	1504313	4449	+	8	1.8	AT5G04250	--	--
Solyc09g008050.2	SL2.40ch09	-15.7173	1.98356	1.70085e-97	5.77	5.84	2.52	24.36	16.96	11.35	1515896	1518368	2473	+	3	1.21	AT2G36970	--	--
Solyc09g008060.2	SL2.40ch09	-15.6993	1.00388	1.49665e-26	8.09	7.17	39.37	17.3	12.01	29.9	1520626	1524613	3988	+	2	0.5	AT2G36970	--	--
Solyc09g008370.1	SL2.40ch09	-16.1141	2.54869	9.99564e-123	3.12	2.01	1.18	19.4	15.49	16.18	1835385	1837232	1848	+	5	2.71	AT2G39210	--	--
Solyc09g008430.2	SL2.40ch09	-17.942	4.66793	3.89852e-123	0.57	1.67	1.99	15.38	10.74	4.78	1876963	1881169	4207	-	5	1.19	AT5G22920	--	--
Solyc09g008510.1	SL2.40ch09	-21.224	4.74778	8.55427e-14	0.05	0.02	0	1.52	1.73	3.38	1996000	1997493	1494	-	2	1.34	AT2G36780	--	--
Solyc09g008670.2	SL2.40ch09	-11.5927	6.2727	0	17.37	23.95	32.24	1432.63	497.91	440.75	2123840	2127943	4104	+	38	9.26	AT3G10050	OMR1	L-O-methylthreonine resistant 1
Solyc09g008700.1	SL2.40ch09	-16.0452	1.10533	2.81666e-25	2.89	2.44	2.43	6.64	4.48	3.82	2135770	2147539	11770	-	7	0.59	AT3G53090	UPL7	ubiquitin-protein ligase 7
Solyc09g008710.1	SL2.40ch09	-35.1223	29.7875	9.53674e-07	0	0.04	0.06	1.2	0.23	0.71	2154887	2156818	1932	+	1	0.52	AT5G03795	--	--
Solyc09g008770.2	SL2.40ch09	-18.4383	3.27197	9.60157e-42	0.63	0.42	1.34	6.48	2.92	3.4	2194030	2196459	2430	+	3	1.23	AT2G36640	ECP63	embryonic cell protein 63
Solyc09g008840.2	SL2.40ch09	-17.1951	1.98668	3.80128e-36	1.79	2.87	1.28	7.56	14.59	8.96	2258920	2266051	7132	-	13	1.82	AT3G52990	--	--
Solyc09g008970.1	SL2.40ch09	-19.5728	1.71031	4.71324e-06	1.7	4.56	2.12	5.93	20.47	11.78	2346372	2346782	411	+	1	2.43	AT3G10020	--	--
Solyc09g009040.2	SL2.40ch09	-15.6199	1.02883	3.8113e-29	8.6	6.79	6.39	18.71	13.86	15.63	2385547	2393745	8199	+	13	1.59	AT3G52940	HYD2
Solyc09g009080.2	SL2.40ch09	-13.1973	1.0343	7.83698e-151	13.26	9.77	8.71	28.99	16.97	12.16	2409822	2419196	9375	+	27	2.88	AT5G04560	DME	DEMETER
Solyc09g009600.1	SL2.40ch09	-21.3611	4.47361	3.07523e-11	0.06	0.17	0.28	1.4	1.08	0.8	3016831	3020600	3770	-	1	0.27	AT3G52820	PAP22	purple acid phosphatase 22
Solyc09g009990.2	SL2.40ch09	-14.6994	1.27745	5.23395e-82	15.12	15.97	7.39	39.14	33.83	12.44	3438477	3443240	4764	-	12	2.52	AT3G52610	--	--
Solyc09g010130.2	SL2.40ch09	-13.4264	1.52623	7.54535e-279	34.91	27.15	33.48	107.28	36.61	51.63	3503323	3510006	6684	-	10	1.5	AT5G06140	SNX1	sorting nexin 1
Solyc09g010320.2	SL2.40ch09	-17.9301	1.47416	1.09222e-12	2.41	1.45	0.54	7.12	4.06	1.75	3697435	3706429	8995	-	3	0.33	AT5G22350	ELM1	ELONGATED MITOCHONDRIA 1
Solyc09g010360.2	SL2.40ch09	-16.3046	1.10354	3.67638e-21	4.79	5.41	1.24	10.98	7.39	5.07	3740101	3743295	3195	-	7	2.19	AT2G37460	UMAMIT12	Usually multiple acids move in and out Transporters 12
Solyc09g010550.2	SL2.40ch09	-20.5856	2.8547	5.72777e-08	0.41	2.07	3.76	3	2.93	2.31	3916736	3919570	2835	-	1	0.35	AT5G02520	--	--
Solyc09g010660.2	SL2.40ch09	-16.3482	1.19719	3.80253e-24	5.34	3.88	1.53	13.04	7.15	4.46	3982851	3987785	4935	+	4	0.81	AT5G39990	--	--
Solyc09g010740.2	SL2.40ch09	-17.1168	1.45233	7.12981e-21	5.74	4.92	4.15	16.76	10.68	7.75	4050579	4051699	1121	-	1	0.89	--	--	--
Solyc09g010980.1	SL2.40ch09	-19.1885	1.77171	1.59053e-08	3.94	56.44	78.43	14.29	9.9	24.14	4333240	4333467	228	+	2	8.77	AT5G02220	--	--
Solyc09g011000.2	SL2.40ch09	-20.8527	2.32036	6.96017e-05	0.19	0.17	0.07	1	0.87	0.86	4348605	4350188	1584	-	2	1.26	AT5G60020	LAC17	laccase 17
Solyc09g011160.2	SL2.40ch09	-15.9486	1.81565	5.47706e-70	5.13	9.62	4.16	19.2	20.36	5.26	4509244	4514595	5352	+	10	1.87	AT3G53830	--	--
Solyc09g011190.1	SL2.40ch09	-21.878	2.26973	0.00753784	0.45	0.72	0	2.05	1.04	0.28	4543217	4543528	312	+	1	3.21	AT5G02090	--	--
Solyc09g011370.1	SL2.40ch09	-16.046	1.40016	1.5086e-39	6.4	5.49	6.01	17.98	6.8	7.07	4706115	4707518	1404	+	3	2.14	AT1G80570	--	--
Solyc09g011390.2	SL2.40ch09	-18.1051	1.87646	6.49546e-18	1.07	0.79	1.26	4.22	2.27	1.96	4731867	4734434	2568	-	3	1.17	AT3G53960	--	--
Solyc09g011650.2	SL2.40ch09	-15.4175	2.42918	7.69426e-180	11.96	18.78	26.36	68.58	80.09	467.22	4903272	4905768	2497	+	2	0.8	AT3G09270	GSTU8	glutathione S-transferase TAU 8
Solyc09g011660.2	SL2.40ch09	-14.7327	2.22727	2.34485e-241	20.61	18.65	25.3	102.85	37.18	71.65	4909289	4910765	1477	-	5	3.39	AT3G53990	--	--
Solyc09g011670.2	SL2.40ch09	-15.5115	1.51084	1.33897e-65	17.53	18.37	69.37	53.26	12.54	123.04	4913443	4917118	3676	-	3	0.82	AT3G53990	--	--
Solyc09g011860.2	SL2.40ch09	-16.7705	1.60994	4.2104e-32	2.37	13.94	80.11	7.68	11.7	33.26	5131897	5135504	3608	-	13	3.6	AT2G37980	--	--
Solyc09g011870.1	SL2.40ch09	-18.3629	1.48623	5.16078e-10	1.52	2.5	118.18	4.47	3.5	135.76	5152436	5153608	1173	-	3	2.56	AT1G15710	--	--
Solyc09g014280.1	SL2.40ch09	-13.418	1.37607	1.77166e-228	40.37	32.59	202.1	111.85	40.29	171.88	5772957	5774339	1383	+	9	6.51	AT5G01210	--	--
Solyc09g014440.2	SL2.40ch09	-15.0795	1.52034	2.56358e-89	5.69	7.67	11.64	17.41	10.56	11.31	6049484	6059985	10502	-	11	1.05	AT5G01270	CPL2	carboxyl-terminal domain (ctd) phosphatase-like 2
Solyc09g014450.2	SL2.40ch09	-15.4458	1.52815	1.44551e-70	12.51	17.29	8.2	38.41	23.74	26.33	6067468	6071263	3796	+	4	1.05	AT2G40060	CLC2	clathrin light chain 2
[truncated: 657 more rows]

## Sheet: Tsh0 vs C0_Up_DEG_overlap_SNP c
Annotation Cluster 1	Enrichment Score: 7.8122281832181875
Category	Term	Count	%	PValue	Genes	List Total	Pop Hits	Pop Total	Fold Enrichment	Bonferroni	Benjamini	FDR
GOTERM_CC_FAT	GO:0005618~cell wall	99	4.82691	3.35388e-09	AT1G76160, AT4G29010, AT5G11420, AT2G38540, AT1G10550, AT5G20950, AT3G02090, AT5G66920, AT1G50010, AT5G51680, AT5G52640, AT2G05920, AT1G02810, AT2G28790, AT1G12040, AT3G13790, AT3G51550, AT5G13980, AT4G14940, AT1G29670, AT1G78830, AT3G23730, AT2G34930, AT5G54650, AT3G09790, AT4G19810, AT1G71695, AT5G22460, AT3G07320, AT2G16250, AT5G34850, AT1G74000, AT5G54570, AT4G23500, AT3G45970, AT3G02230, AT2…	1220	611	13779	1.83	9.42439e-07	3.14146e-07	4.43705e-06
GOTERM_CC_FAT	GO:0030312~external encapsulating structure	99	4.82691	7.3644e-09	AT1G76160, AT4G29010, AT5G11420, AT2G38540, AT1G10550, AT5G20950, AT3G02090, AT5G66920, AT1G50010, AT5G51680, AT5G52640, AT2G05920, AT1G02810, AT2G28790, AT1G12040, AT3G13790, AT3G51550, AT5G13980, AT4G14940, AT1G29670, AT1G78830, AT3G23730, AT2G34930, AT5G54650, AT3G09790, AT4G19810, AT1G71695, AT5G22460, AT3G07320, AT2G16250, AT5G34850, AT1G74000, AT5G54570, AT4G23500, AT3G45970, AT3G02230, AT2…	1220	620	13779	1.80344	2.06939e-06	5.17349e-07	9.74282e-06
GOTERM_CC_FAT	GO:0009505~plant-type cell wall	52	2.53535	1.48126e-07	AT1G76160, AT5G11420, AT2G38540, AT5G06870, AT5G20950, AT5G66920, AT4G00230, AT2G05920, AT1G02810, AT3G13750, AT1G12040, AT2G28790, AT2G45220, AT5G13980, AT1G78830, AT5G19730, AT1G05310, AT3G57030, AT5G10840, AT5G51550, AT1G04980, AT5G49360, AT5G22460, AT1G71695, AT3G07320, AT2G16250, AT5G42180, AT1G74000, AT5G34850, AT5G54570, AT4G22010, AT3G45970, AT3G02230, AT1G03230, AT5G67360, AT1G21750, AT5…	1220	270	13779	2.17519	4.16226e-05	8.32465e-06	0.000195965
Annotation Cluster 2	Enrichment Score: 7.453591519502405
Category	Term	Count	%	PValue	Genes	List Total	Pop Hits	Pop Total	Fold Enrichment	Bonferroni	Benjamini	FDR
GOTERM_BP_FAT	GO:0009628~response to abiotic stimulus	167	8.14237	1.11451e-08	AT2G37170, AT1G75780, AT4G27670, AT3G23920, AT5G47910, AT4G25200, AT1G48030, AT1G16060, AT3G12360, AT1G77510, AT5G65940, AT2G40950, AT5G49910, AT1G50010, AT1G45249, AT5G22500, AT4G17260, AT1G68050, AT4G35090, AT5G52640, AT3G53990, AT1G77120, AT1G05260, AT1G27730, AT5G19660, AT1G73500, AT1G02400, AT2G45660, AT1G04120, AT3G03050, AT4G38840, AT1G09530, AT4G37530, AT4G17615, AT4G39090, AT4G34150, AT4…	1277	1197	13998	1.52932	1.85787e-05	2.65413e-06	1.87544e-05
GOTERM_BP_FAT	GO:0006970~response to osmotic stress	72	3.51048	2.60917e-08	AT1G11910, AT1G16060, AT3G12360, AT4G18780, AT1G77510, AT2G40950, AT1G45249, AT1G50010, AT4G17260, AT3G02360, AT1G28380, AT2G38750, AT1G77120, AT1G27730, AT1G05260, AT1G73500, AT5G19660, AT2G47510, AT5G01270, AT5G43060, AT2G16720, AT1G16540, AT1G54100, AT1G04120, AT2G31180, AT4G37530, AT5G07440, AT5G56030, AT4G17615, AT4G39090, AT5G57050, AT3G23250, AT1G06180, AT5G18170, AT1G58200, AT1G65930, AT5…	1277	399	13998	1.97804	4.34939e-05	4.83274e-06	4.39057e-05
GOTERM_BP_FAT	GO:0009651~response to salt stress	66	3.21794	1.49844e-07	AT1G11910, AT1G16060, AT3G12360, AT1G77510, AT2G40950, AT1G45249, AT1G50010, AT4G17260, AT3G02360, AT1G28380, AT1G77120, AT1G27730, AT1G05260, AT1G73500, AT5G19660, AT2G47510, AT5G43060, AT2G16720, AT1G16540, AT1G54100, AT1G04120, AT2G31180, AT4G37530, AT5G07440, AT5G56030, AT4G17615, AT4G39090, AT3G23250, AT1G06180, AT5G18170, AT1G65930, AT5G27600, AT2G36460, AT4G10310, AT1G27320, AT3G02230, AT5…	1277	369	13998	1.96062	0.000249759	1.92144e-05	0.000252149
Annotation Cluster 3	Enrichment Score: 6.406516620853163
Category	Term	Count	%	PValue	Genes	List Total	Pop Hits	Pop Total	Fold Enrichment	Bonferroni	Benjamini	FDR
GOTERM_BP_FAT	GO:0010035~response to inorganic substance	89	4.33935	4.21253e-08	AT1G60420, AT2G41380, AT4G27670, AT1G75950, AT3G58810, AT1G59900, AT2G41690, AT5G05340, AT4G25200, AT1G48030, AT1G77510, AT5G49910, AT1G50010, AT1G22770, AT3G09270, AT4G35090, AT2G42010, AT2G24200, AT3G15730, AT5G52640, AT3G60190, AT1G77120, AT3G09640, AT1G05260, AT2G16720, AT3G48360, AT5G17330, AT5G40150, AT2G37130, AT2G41680, AT4G35450, AT1G17870, AT5G51890, AT5G07440, AT4G37530, AT1G70490, AT3…	1277	540	13998	1.80664	7.02204e-05	7.02226e-06	7.08861e-05
GOTERM_BP_FAT	GO:0046686~response to cadmium ion	60	2.9254	2.43287e-07	AT1G60420, AT2G41380, AT1G75950, AT1G59900, AT2G41690, AT4G25200, AT1G48030, AT1G77510, AT5G49910, AT1G50010, AT3G09270, AT2G42010, AT2G24200, AT3G15730, AT3G60190, AT1G77120, AT2G16720, AT5G17330, AT4G35450, AT5G07440, AT1G70490, AT3G23250, AT1G06180, AT5G18170, AT5G53460, AT5G65140, AT5G02790, AT5G14780, AT1G65930, AT5G51830, AT3G12500, AT3G48990, AT2G36460, AT1G02130, AT3G22200, AT5G56550, AT3…	1277	327	13998	2.01131	0.000405477	2.70369e-05	0.000409389
GOTERM_BP_FAT	GO:0010038~response to metal ion	63	3.07167	5.88557e-06	AT1G60420, AT2G41380, AT1G75950, AT3G58810, AT1G59900, AT2G41690, AT4G25200, AT1G48030, AT1G77510, AT5G49910, AT1G50010, AT3G09270, AT2G42010, AT2G24200, AT3G15730, AT3G60190, AT1G77120, AT2G16720, AT5G17330, AT4G35450, AT5G07440, AT1G70490, AT3G23250, AT1G06180, AT5G18170, AT5G53460, AT5G65140, AT5G02790, AT5G14780, AT1G65930, AT5G51830, AT3G12500, AT3G48990, AT2G37330, AT2G36460, AT1G02130, AT5…	1277	384	13998	1.79839	0.00976331	0.000377286	0.00990347
Annotation Cluster 4	Enrichment Score: 6.081388546629223
Category	Term	Count	%	PValue	Genes	List Total	Pop Hits	Pop Total	Fold Enrichment	Bonferroni	Benjamini	FDR
GOTERM_BP_FAT	GO:0006631~fatty acid metabolic process	49	2.38908	3.08349e-09	AT1G24360, AT4G29010, AT1G13280, AT5G65940, AT4G32770, AT2G33150, AT1G01120, AT1G76690, AT1G20510, AT4G33790, AT3G15730, AT1G74960, AT5G02310, AT3G03480, AT1G79750, AT1G62640, AT2G43710, AT1G43800, AT1G55020, AT3G22400, AT5G21170, AT2G46210, AT1G67560, AT2G26640, AT2G04350, AT3G58750, AT3G45770, AT4G24510, AT3G01420, AT5G27600, AT4G25700, AT1G68530, AT3G45140, AT3G24360, AT1G04220, AT3G05290, AT5…	1277	214	13998	2.50991	5.14017e-06	1.02804e-06	5.18874e-06
GOTERM_BP_FAT	GO:0008610~lipid biosynthetic process	75	3.65675	1.19986e-08	AT5G16440, AT2G38110, AT1G24360, AT1G58440, AT1G75020, AT1G13280, AT4G02780, AT1G01120, AT5G05690, AT2G33150, AT1G20510, AT1G76690, AT5G22500, AT4G33790, AT1G74960, AT5G02310, AT1G79750, AT4G34350, AT1G76490, AT1G62640, AT5G13710, AT2G43710, AT2G07050, AT3G52940, AT1G43800, AT1G16540, AT1G50430, AT5G48230, AT1G55020, AT4G39800, AT4G36480, AT3G22400, AT3G10230, AT5G21170, AT2G46210, AT2G34980, AT1…	1277	415	13998	1.98102	2.00015e-05	2.50021e-06	2.01906e-05
GOTERM_BP_FAT	GO:0006633~fatty acid biosynthetic process	35	1.70648	1.93009e-06	AT4G24510, AT1G24360, AT4G25700, AT1G68530, AT1G13280, AT2G33150, AT1G01120, AT1G20510, AT1G76690, AT3G45140, AT4G33790, AT1G74960, AT1G04220, AT5G02310, AT5G52920, AT5G63380, AT2G06050, AT1G79750, AT4G16760, AT1G62640, AT1G43800, AT2G43710, AT3G48530, AT1G17420, AT1G02205, AT4G36220, AT1G55020, AT3G22400, AT5G21170, AT2G46210, AT1G67560, AT2G26640, AT5G42650, AT2G04350, AT3G45770	1277	159	13998	2.41294	0.00321229	0.000169326	0.0032478
GOTERM_BP_FAT	GO:0046394~carboxylic acid biosynthetic process	62	3.02292	7.40718e-05	AT1G24360, AT5G10870, AT1G13280, AT4G02780, AT2G33150, AT1G01120, AT1G20510, AT1G76690, AT4G33790, AT5G65780, AT1G74960, AT1G15710, AT5G02310, AT1G10070, AT1G79750, AT3G22740, AT1G62640, AT2G43710, AT1G43800, AT1G16540, AT5G11880, AT1G55020, AT5G38710, AT3G22400, AT5G21170, AT2G46210, AT1G08250, AT1G67560, AT2G26640, AT5G53460, AT2G04350, AT5G53850, AT3G45770, AT1G75330, AT4G24510, AT4G25700, AT1…	1277	408	13998	1.66574	0.116163	0.00293573	0.124571
GOTERM_BP_FAT	GO:0016053~organic acid biosynthetic process	62	3.02292	7.40718e-05	AT1G24360, AT5G10870, AT1G13280, AT4G02780, AT2G33150, AT1G01120, AT1G20510, AT1G76690, AT4G33790, AT5G65780, AT1G74960, AT1G15710, AT5G02310, AT1G10070, AT1G79750, AT3G22740, AT1G62640, AT2G43710, AT1G43800, AT1G16540, AT5G11880, AT1G55020, AT5G38710, AT3G22400, AT5G21170, AT2G46210, AT1G08250, AT1G67560, AT2G26640, AT5G53460, AT2G04350, AT5G53850, AT3G45770, AT1G75330, AT4G24510, AT4G25700, AT1…	1277	408	13998	1.66574	0.116163	0.00293573	0.124571
Annotation Cluster 5	Enrichment Score: 5.616934734485518
Category	Term	Count	%	PValue	Genes	List Total	Pop Hits	Pop Total	Fold Enrichment	Bonferroni	Benjamini	FDR
GOTERM_BP_FAT	GO:0010033~response to organic substance	168	8.19113	1.72724e-09	AT5G45890, AT1G16060, AT5G65940, AT5G63160, AT1G28480, AT2G14580, AT1G45249, AT4G17260, AT3G63010, AT3G15730, AT3G16857, AT4G00880, AT1G27730, AT2G29420, AT1G73500, AT2G26690, AT5G52020, AT1G80840, AT4G38840, AT3G56400, AT1G56010, AT1G09530, AT4G17615, AT2G44940, AT3G49690, AT1G64380, AT3G04580, AT4G25000, AT2G14960, AT3G15390, AT1G06180, AT1G68320, AT3G28860, AT4G36740, AT3G01420, AT3G02850, AT5…	1277	1176	13998	1.56595	2.8793e-06	1.43965e-06	2.9065e-06
GOTERM_BP_FAT	GO:0009719~response to endogenous stimulus	143	6.97221	6.66496e-09	AT5G45890, AT1G16060, AT5G65940, AT5G63160, AT1G28480, AT2G14580, AT1G45249, AT3G63010, AT4G17260, AT3G15730, AT3G16857, AT4G00880, AT1G27730, AT1G73500, AT2G26690, AT5G52020, AT4G38840, AT3G56400, AT1G56010, AT1G09530, AT4G17615, AT2G44940, AT3G04580, AT1G64380, AT4G25000, AT2G14960, AT1G06180, AT3G28860, AT4G36740, AT3G02850, AT5G50915, AT3G46060, AT5G03280, AT3G11820, AT2G04160, AT4G32690, AT3…	1277	975	13998	1.60771	1.11104e-05	1.85175e-06	1.12154e-05
GOTERM_BP_FAT	GO:0009725~response to hormone stimulus	130	6.33837	1.62849e-07	AT5G45890, AT1G16060, AT5G65940, AT5G63160, AT2G14580, AT1G45249, AT3G63010, AT4G17260, AT3G15730, AT3G16857, AT4G00880, AT1G27730, AT1G73500, AT5G52020, AT4G38840, AT1G56010, AT1G09530, AT4G17615, AT2G44940, AT3G04580, AT1G64380, AT4G25000, AT2G14960, AT1G06180, AT3G28860, AT4G36740, AT3G02850, AT3G46060, AT5G50915, AT5G03280, AT3G11820, AT2G04160, AT4G32690, AT1G17840, AT5G44790, AT4G02520, AT3…	1277	909	13998	1.56767	0.000271432	1.93905e-05	0.000274033
GOTERM_BP_FAT	GO:0009737~response to abscisic acid stimulus	52	2.53535	2.0321e-06	AT1G47510, AT2G17290, AT1G72770, AT1G16060, AT1G45249, AT4G17260, AT3G15730, AT2G38750, AT5G02310, AT1G27730, AT2G16720, AT1G54100, AT5G27420, AT1G55020, AT4G17615, AT1G31930, AT5G57050, AT4G25000, AT1G06180, AT5G50700, AT4G21540, AT1G69260, AT3G26090, AT3G02850, AT3G11820, AT1G17840, AT4G21410, AT4G04020, AT3G11410, AT4G27410, AT5G51760, AT2G23460, AT5G01550, AT5G49620, AT3G06490, AT4G34000, AT2…	1277	285	13998	2.00002	0.00338179	0.000161297	0.00341946
GOTERM_BP_FAT	GO:0009755~hormone-mediated signaling	63	3.07167	0.000210489	AT4G11260, AT3G21510, AT4G02570, AT1G75950, AT2G17290, AT1G72770, AT1G16060, AT1G74670, AT4G18780, AT5G25190, AT4G02780, AT1G45249, AT3G63010, AT3G15730, AT3G16857, AT1G73500, AT3G20770, AT5G01270, AT1G16540, AT5G52020, AT1G78570, AT1G56010, AT1G09530, AT4G17615, AT2G44940, AT1G64380, AT2G28550, AT3G04580, AT5G57050, AT1G62300, AT3G28860, AT3G11440, AT5G15230, AT5G44030, AT1G69260, AT3G12500, AT5…	1277	432	13998	1.59857	0.295961	0.00743861	0.35361
GOTERM_BP_FAT	GO:0032870~cellular response to hormone stimulus	63	3.07167	0.000210489	AT4G11260, AT3G21510, AT4G02570, AT1G75950, AT2G17290, AT1G72770, AT1G16060, AT1G74670, AT4G18780, AT5G25190, AT4G02780, AT1G45249, AT3G63010, AT3G15730, AT3G16857, AT1G73500, AT3G20770, AT5G01270, AT1G16540, AT5G52020, AT1G78570, AT1G56010, AT1G09530, AT4G17615, AT2G44940, AT1G64380, AT2G28550, AT3G04580, AT5G57050, AT1G62300, AT3G28860, AT3G11440, AT5G15230, AT5G44030, AT1G69260, AT3G12500, AT5…	1277	432	13998	1.59857	0.295961	0.00743861	0.35361
GOTERM_BP_FAT	GO:0007242~intracellular signaling cascade	96	4.68064	0.00284524	AT3G62290, AT3G21510, AT4G11260, AT4G02570, AT1G75950, AT1G72770, AT2G17290, AT1G16060, AT1G74670, AT4G18780, AT5G25190, AT4G02780, AT1G45249, AT1G28480, AT1G22770, AT5G22500, AT3G63010, AT3G15730, AT2G40116, AT3G16857, AT3G20770, AT1G73500, AT5G01270, AT5G58700, AT1G16540, AT5G52020, AT1G78570, AT3G56400, AT4G35860, AT1G56010, AT4G36945, AT1G09530, AT4G17615, AT2G44940, AT3G04580, AT2G28550, AT3…	1277	790	13998	1.33205	0.991346	0.0749109	4.68152
Annotation Cluster 6	Enrichment Score: 4.9932563616947965
Category	Term	Count	%	PValue	Genes	List Total	Pop Hits	Pop Total	Fold Enrichment	Bonferroni	Benjamini	FDR
SP_PIR_KEYWORDS	transmembrane	221	10.7752	1.76306e-09	AT2G37170, AT2G42360, AT2G38110, AT4G23990, AT1G70530, AT3G47780, AT5G47910, AT1G75020, AT3G48310, AT4G35090, AT1G75220, AT2G30070, AT1G21230, AT3G44370, AT4G15780, AT5G17420, AT3G51550, AT3G03050, AT1G68710, AT5G53130, AT5G65660, AT1G77380, AT3G10960, AT5G54650, AT5G04930, AT3G56200, AT1G68910, AT3G26330, AT1G17120, AT2G17480, AT1G68530, AT4G13250, AT3G02850, AT3G45970, AT4G10310, AT1G03070, AT5…	2006	1973	26538	1.48184	6.59382e-07	7.32647e-08	2.43506e-06
SP_PIR_KEYWORDS	membrane	249	12.1404	1.51517e-08	AT2G37170, AT2G42360, AT5G22060, AT2G38110, AT4G23990, AT1G70530, AT3G47780, AT5G47910, AT1G75020, AT3G48310, AT1G75220, AT2G40116, AT4G35350, AT2G30070, AT1G21230, AT4G15780, AT5G17420, AT5G58700, AT3G51550, AT3G03050, AT1G68710, AT1G62020, AT5G53130, AT5G65660, AT4G17615, AT1G77380, AT4G19210, AT5G54650, AT3G10960, AT5G04930, AT3G56200, AT1G68910, AT3G26330, AT2G17480, AT1G50700, AT1G68530, AT4…	2006	2340	26538	1.40773	5.66671e-06	5.15157e-07	2.09269e-05
UP_SEQ_FEATURE	topological domain:Cytoplasmic	88	4.29059	2.68879e-05	AT2G37170, AT1G70530, AT3G58810, AT5G47910, AT4G38830, AT1G05300, AT4G18780, AT5G02070, AT4G29900, AT4G20140, AT1G28440, AT4G00430, AT5G61520, AT3G47570, AT5G26340, AT2G35060, AT1G05570, AT1G21270, AT1G53430, AT2G30070, AT1G21230, AT5G47450, AT4G30110, AT1G77210, AT1G79610, AT5G17420, AT4G15780, AT1G05200, AT3G51550, AT1G68710, AT5G53130, AT3G05030, AT3G62720, AT1G77380, AT1G54280, AT5G04930, AT2…	808	626	8885	1.5458	0.0380567	0.00965304	0.0444565
GOTERM_CC_FAT	GO:0016021~integral to membrane	239	11.6529	0.000252699	AT2G37170, AT2G42360, AT5G42570, AT2G38110, AT4G23990, AT1G70530, AT3G47780, AT5G47910, AT1G75020, AT1G10550, AT3G48310, AT1G75220, AT4G35090, AT1G69480, AT2G30070, AT1G21230, AT3G44370, AT2G46890, AT4G15780, AT5G17420, AT3G25160, AT3G03050, AT1G68710, AT5G53130, AT5G65660, AT1G14040, AT1G77380, AT5G54650, AT3G10960, AT5G65000, AT5G04930, AT3G56200, AT1G68910, AT3G26330, AT1G20925, AT1G17120, AT2…	1220	2193	13779	1.23088	0.0685542	0.010094	0.333795
UP_SEQ_FEATURE	transmembrane region	188	9.16626	0.00120974	AT2G37170, AT2G42360, AT2G38110, AT1G70530, AT4G23990, AT3G47780, AT1G75020, AT5G47910, AT4G38830, AT3G12360, AT5G02070, AT2G39350, AT4G29900, AT3G48310, AT5G61520, AT2G41700, AT1G75220, AT5G26340, AT1G77810, AT2G45560, AT2G30070, AT1G21230, AT3G62150, AT1G77210, AT4G15780, AT5G17420, AT3G51550, AT1G04120, AT3G03050, AT1G50430, AT1G68710, AT5G57260, AT5G53130, AT5G65660, AT3G05030, AT2G26140, AT1…	808	1690	8885	1.22326	0.825654	0.176407	1.98192
GOTERM_CC_FAT	GO:0031224~intrinsic to membrane	271	13.2131	0.004999	AT2G37170, AT2G42360, AT5G22060, AT5G42570, AT2G38110, AT4G23990, AT1G70530, AT3G47780, AT5G47910, AT1G75020, AT1G10550, AT3G48310, AT1G75220, AT4G35090, AT1G69480, AT4G16640, AT2G30070, AT2G17760, AT1G21230, AT3G44370, AT2G46890, AT4G15780, AT5G17420, AT3G25160, AT3G03050, AT1G68710, AT5G53130, AT5G65660, AT1G14040, AT4G17615, AT1G77380, AT5G54650, AT3G10960, AT5G65000, AT5G04930, AT3G56200, AT3…	1220	2658	13779	1.15152	0.755427	0.120166	6.41507
Annotation Cluster 7	Enrichment Score: 4.929918418551962
Category	Term	Count	%	PValue	Genes	List Total	Pop Hits	Pop Total	Fold Enrichment	Bonferroni	Benjamini	FDR
GOTERM_BP_FAT	GO:0006575~cellular amino acid derivative metabolic process	55	2.68162	8.43001e-08	AT5G24530, AT4G08900, AT5G53120, AT1G17020, AT5G03260, AT1G20510, AT2G42010, AT4G27430, AT3G15730, AT1G73500, AT1G17010, AT5G63910, AT4G09820, AT5G66060, AT1G20270, AT1G78570, AT3G24170, AT1G70310, AT3G25570, AT3G09220, AT2G21100, AT1G05010, AT3G53260, AT4G16770, AT1G08450, AT4G39330, AT5G54160, AT2G02990, AT4G16330, AT2G02400, AT2G23910, AT3G61510, AT5G28237, AT3G22200, AT5G48930, AT1G01480, AT4…	1277	280	13998	2.15318	0.000140518	1.27752e-05	0.000141856
GOTERM_BP_FAT	GO:0019748~secondary metabolic process	73	3.55924	1.31743e-07	AT5G24530, AT1G17020, AT5G03260, AT4G32770, AT4G02780, AT1G20510, AT3G09270, AT3G02360, AT4G27430, AT2G29420, AT1G73500, AT1G17010, AT1G02400, AT2G07050, AT1G16540, AT4G09820, AT5G41210, AT1G78570, AT3G57030, AT5G55810, AT3G10230, AT3G09220, AT2G21100, AT3G53260, AT4G16770, AT1G08450, AT5G54160, AT4G39330, AT2G02990, AT4G16330, AT1G74000, AT4G25700, AT2G02400, AT2G36460, AT2G23910, AT4G10500, AT5…	1277	423	13998	1.89172	0.000219592	1.83012e-05	0.00022169
GOTERM_BP_FAT	GO:0009698~phenylpropanoid metabolic process	36	1.75524	1.9312e-06	AT5G24530, AT4G39330, AT5G54160, AT2G02990, AT4G16330, AT1G17020, AT2G02400, AT5G03260, AT2G23910, AT5G48930, AT1G20510, AT4G26220, AT4G27430, AT2G26310, AT1G04220, AT2G37040, AT1G49390, AT1G17010, AT5G60020, AT4G37980, AT1G29690, AT4G09820, AT1G78570, AT2G40890, AT4G36220, AT4G14090, AT5G46330, AT5G07990, AT4G30470, AT3G09220, AT2G21100, AT3G53260, AT1G71220, AT4G16770, AT1G08450, AT4G22880	1277	166	13998	2.37722	0.00321414	0.000160953	0.00324967
GOTERM_BP_FAT	GO:0019438~aromatic compound biosynthetic process	42	2.04778	4.01332e-06	AT5G54160, AT5G24530, AT4G39330, AT2G02990, AT5G10870, AT4G16330, AT1G17020, AT2G02400, AT2G23910, AT5G28237, AT5G48930, AT4G26220, AT4G27430, AT2G26310, AT1G15710, AT1G04220, AT2G37040, AT1G73500, AT2G38470, AT1G49390, AT1G17010, AT4G37980, AT3G29200, AT1G29690, AT1G16540, AT4G09820, AT1G78570, AT2G40890, AT2G31955, AT4G36220, AT5G46330, AT4G15560, AT5G07990, AT1G02880, AT1G48850, AT4G30470, AT4…	1277	215	13998	2.14134	0.00666788	0.000290836	0.00675318
GOTERM_BP_FAT	GO:0042398~cellular amino acid derivative biosynthetic process	39	1.90151	4.65054e-06	AT5G54160, AT5G24530, AT4G39330, AT2G02990, AT5G53120, AT4G16330, AT1G17020, AT2G02400, AT2G23910, AT3G61510, AT5G28237, AT5G48930, AT1G01480, AT4G26220, AT4G27430, AT2G26310, AT1G04220, AT2G37040, AT1G73500, AT1G49390, AT1G17010, AT4G37980, AT1G29690, AT4G09820, AT1G78570, AT2G40890, AT4G36220, AT5G46330, AT4G34710, AT5G07990, AT1G70310, AT3G25570, AT4G30470, AT4G31500, AT2G21100, AT1G05010, AT3…	1277	194	13998	2.20363	0.0077225	0.000310051	0.00782539
GOTERM_BP_FAT	GO:0009812~flavonoid metabolic process	18	0.877621	7.64078e-06	AT5G54160, AT5G24530, AT2G02990, AT4G16330, AT1G17020, AT4G09820, AT1G78570, AT2G40890, AT5G46330, AT5G07990, AT4G27430, AT2G26310, AT1G49390, AT1G17010, AT1G71220, AT4G16770, AT1G08450, AT4G22880	1277	57	13998	3.46157	0.0126565	0.000454798	0.0128567
GOTERM_BP_FAT	GO:0009699~phenylpropanoid biosynthetic process	29	1.41394	9.66693e-06	AT5G24530, AT4G39330, AT5G54160, AT2G02990, AT4G16330, AT1G17020, AT2G02400, AT2G23910, AT5G48930, AT4G26220, AT4G27430, AT2G26310, AT1G04220, AT2G37040, AT1G49390, AT1G17010, AT4G37980, AT1G29690, AT4G09820, AT1G78570, AT2G40890, AT4G36220, AT5G46330, AT5G07990, AT4G30470, AT2G21100, AT3G53260, AT4G16770, AT4G22880	1277	128	13998	2.48349	0.0159857	0.000537017	0.0162658
GOTERM_BP_FAT	GO:0009813~flavonoid biosynthetic process	16	0.780107	5.15172e-05	AT5G54160, AT5G24530, AT2G02990, AT4G16330, AT1G17020, AT4G09820, AT1G78570, AT2G40890, AT5G46330, AT5G07990, AT4G27430, AT2G26310, AT1G49390, AT1G17010, AT4G16770, AT4G22880	1277	53	13998	3.30917	0.082297	0.00225749	0.0866551
GOTERM_BP_FAT	GO:0009808~lignin metabolic process	14	0.682594	0.00521135	AT5G54160, AT4G39330, AT2G40890, AT2G02400, AT4G36220, AT5G03260, AT2G23910, AT5G48930, AT4G26220, AT4G30470, AT3G09220, AT4G37980, AT5G60020, AT1G29690	1277	65	13998	2.36097	0.999835	0.116999	8.41687
GOTERM_BP_FAT	GO:0009809~lignin biosynthetic process	11	0.536324	0.00632552	AT4G39330, AT5G54160, AT4G26220, AT4G30470, AT2G40890, AT2G02400, AT4G36220, AT2G23910, AT4G37980, AT1G29690, AT5G48930	1277	45	13998	2.67951	0.999975	0.134896	10.1277
Annotation Cluster 8	Enrichment Score: 4.896820828279469
Category	Term	Count	%	PValue	Genes	List Total	Pop Hits	Pop Total	Fold Enrichment	Bonferroni	Benjamini	FDR
SP_PIR_KEYWORDS	glycosyltransferase	46	2.24281	2.04196e-08	AT5G44030, AT4G23990, AT2G15480, AT3G07160, AT1G55740, AT5G26310, AT2G43820, AT4G18780, AT2G29730, AT4G27570, AT1G77810, AT1G05570, AT5G03760, AT5G54010, AT3G21800, AT3G28180, AT2G36970, AT4G15280, AT5G22470, AT2G18700, AT1G22340, AT2G15490, AT5G12890, AT3G11340, AT5G17420, AT2G36780, AT5G20250, AT3G03050, AT3G53160, AT3G21760, AT4G14090, AT3G62720, AT1G23870, AT4G24010, AT3G11670, AT1G60140, AT1…	2006	244	26538	2.49405	7.63689e-06	6.3641e-07	2.82027e-05
GOTERM_MF_FAT	GO:0035251~UDP-glucosyltransferase activity	28	1.36519	9.60567e-06	AT5G44030, AT4G23990, AT2G15480, AT3G07160, AT5G26310, AT5G11110, AT2G43820, AT3G02230, AT4G18780, AT2G29730, AT1G05570, AT3G21800, AT4G15280, AT2G18700, AT2G15490, AT5G17420, AT3G03050, AT4G14090, AT4G24010, AT1G23870, AT1G60140, AT1G06410, AT3G43190, AT4G34131, AT1G68020, AT1G07260, AT1G71220, AT4G34138	1376	119	14806	2.53181	0.00950264	0.00317763	0.015164
GOTERM_MF_FAT	GO:0046527~glucosyltransferase activity	30	1.4627	1.89035e-05	AT5G44030, AT4G23990, AT2G15480, AT3G07160, AT5G26310, AT5G11110, AT2G43820, AT3G02230, AT4G18780, AT2G29730, AT1G05570, AT3G21800, AT3G28180, AT4G15280, AT2G18700, AT2G15490, AT5G17420, AT3G03050, AT4G14090, AT4G24010, AT1G23870, AT1G60140, AT1G06410, AT3G43190, AT4G34131, AT1G68020, AT1G07260, AT1G71220, AT3G01180, AT4G34138	1376	137	14806	2.35624	0.0186148	0.003751	0.0298399
GOTERM_BP_FAT	GO:0034637~cellular carbohydrate biosynthetic process	29	1.41394	0.00697591	AT5G44030, AT4G23990, AT2G39930, AT3G07160, AT3G02230, AT4G18780, AT1G30620, AT1G05570, AT3G61130, AT2G18700, AT5G17420, AT3G03050, AT1G65880, AT1G78570, AT4G22590, AT3G62720, AT4G24010, AT1G23870, AT1G60140, AT1G06410, AT4G39800, AT3G43190, AT4G31500, AT1G12780, AT1G68020, AT5G65140, AT3G04120, AT3G01180, AT2G03220	1277	189	13998	1.68194	0.999991	0.14234	11.1125
Annotation Cluster 9	Enrichment Score: 4.8874475138989455
Category	Term	Count	%	PValue	Genes	List Total	Pop Hits	Pop Total	Fold Enrichment	Bonferroni	Benjamini	FDR
GOTERM_BP_FAT	GO:0046395~carboxylic acid catabolic process	28	1.36519	2.10749e-09	AT5G43430, AT4G08900, AT4G29010, AT3G01420, AT1G03090, AT3G22200, AT5G65940, AT1G64660, AT2G33150, AT3G24360, AT2G37040, AT1G06570, AT3G05290, AT1G02400, AT4G16760, AT1G06550, AT5G65110, AT4G34710, AT3G51840, AT5G38710, AT5G54080, AT3G06860, AT1G78440, AT3G53260, AT4G34030, AT3G58750, AT3G47340, AT4G33150	1277	83	13998	3.6979	3.51318e-06	1.17106e-06	3.54637e-06
GOTERM_BP_FAT	GO:0016054~organic acid catabolic process	28	1.36519	2.10749e-09	AT5G43430, AT4G08900, AT4G29010, AT3G01420, AT1G03090, AT3G22200, AT5G65940, AT1G64660, AT2G33150, AT3G24360, AT2G37040, AT1G06570, AT3G05290, AT1G02400, AT4G16760, AT1G06550, AT5G65110, AT4G34710, AT3G51840, AT5G38710, AT5G54080, AT3G06860, AT1G78440, AT3G53260, AT4G34030, AT3G58750, AT3G47340, AT4G33150	1277	83	13998	3.6979	3.51318e-06	1.17106e-06	3.54637e-06
GOTERM_BP_FAT	GO:0030258~lipid modification	17	0.828864	5.09962e-07	AT3G07020, AT3G01420, AT4G29010, AT1G06550, AT1G47510, AT5G65110, AT1G04010, AT3G51840, AT1G49340, AT5G65940, AT2G33150, AT5G64070, AT3G24360, AT3G06860, AT3G05290, AT3G58750, AT4G16760	1277	43	13998	4.33367	0.000849746	5.31303e-05	0.000858134
GOTERM_BP_FAT	GO:0009310~amine catabolic process	16	0.780107	1.04519e-05	AT5G43430, AT4G08900, AT1G03090, AT5G38710, AT3G22200, AT4G34710, AT5G65940, AT1G64660, AT5G54080, AT2G37040, AT1G06570, AT4G34030, AT3G53260, AT3G47340, AT1G65840, AT4G33150	1277	47	13998	3.73162	0.0172725	0.000561888	0.0175865
GOTERM_BP_FAT	GO:0009063~cellular amino acid catabolic process	15	0.731351	2.13593e-05	AT5G43430, AT4G08900, AT1G03090, AT5G38710, AT3G22200, AT4G34710, AT5G65940, AT1G64660, AT5G54080, AT2G37040, AT1G06570, AT4G34030, AT3G53260, AT3G47340, AT4G33150	1277	44	13998	3.73692	0.0349798	0.00104669	0.0359361
GOTERM_BP_FAT	GO:0034440~lipid oxidation	12	0.58508	5.26245e-05	AT3G24360, AT3G01420, AT4G29010, AT1G06550, AT3G06860, AT3G05290, AT3G58750, AT5G65110, AT3G51840, AT5G65940, AT4G16760, AT2G33150	1277	31	13998	4.24321	0.0839894	0.00224689	0.0885168
GOTERM_BP_FAT	GO:0019395~fatty acid oxidation	12	0.58508	5.26245e-05	AT3G24360, AT3G01420, AT4G29010, AT1G06550, AT3G06860, AT3G05290, AT3G58750, AT5G65110, AT3G51840, AT5G65940, AT4G16760, AT2G33150	1277	31	13998	4.24321	0.0839894	0.00224689	0.0885168
GOTERM_BP_FAT	GO:0009062~fatty acid catabolic process	12	0.58508	0.00010141	AT3G24360, AT3G01420, AT4G29010, AT1G06550, AT3G06860, AT3G05290, AT3G58750, AT5G65110, AT3G51840, AT5G65940, AT4G16760, AT2G33150	1277	33	13998	3.98605	0.155541	0.00392389	0.170511
GOTERM_BP_FAT	GO:0006635~fatty acid beta-oxidation	11	0.536324	0.000108419	AT3G24360, AT4G29010, AT1G06550, AT3G06860, AT3G05290, AT3G58750, AT5G65110, AT3G51840, AT5G65940, AT4G16760, AT2G33150	1277	28	13998	4.30635	0.165351	0.00409938	0.182285
GOTERM_BP_FAT	GO:0044242~cellular lipid catabolic process	16	0.780107	0.000128395	AT1G27980, AT4G29010, AT3G01420, AT1G06550, AT5G65110, AT5G49900, AT3G51840, AT5G65940, AT2G33150, AT3G24360, AT3G06860, AT1G78440, AT3G05290, AT3G58750, AT1G02400, AT4G16760	1277	57	13998	3.07695	0.19269	0.00474533	0.215837
GOTERM_BP_FAT	GO:0016042~lipid catabolic process	34	1.65773	0.00090104	AT3G01420, AT4G29010, AT5G65940, AT2G33150, AT5G37710, AT2G42010, AT3G24360, AT3G15730, AT2G40116, AT5G45960, AT3G05290, AT1G02400, AT5G58700, AT4G16760, AT1G28590, AT4G01130, AT5G03980, AT1G27980, AT1G06550, AT1G29670, AT5G65110, AT3G51840, AT5G49900, AT3G43570, AT1G53920, AT4G37050, AT3G16785, AT2G23540, AT1G75900, AT5G14180, AT3G06860, AT1G78440, AT3G58750, AT5G40990	1277	205	13998	1.81803	0.777474	0.0279548	1.50546
INTERPRO	IPR001753:Crotonase, core	6	0.29254	0.0125871	AT3G24360, AT4G29010, AT1G06550, AT3G06860, AT2G30650, AT5G65940	1817	17	20885	4.05678	1	0.415624	19.1807
Annotation Cluster 10	Enrichment Score: 4.548028167194912
Category	Term	Count	%	PValue	Genes	List Total	Pop Hits	Pop Total	Fold Enrichment	Bonferroni	Benjamini	FDR
SP_PIR_KEYWORDS	dioxygenase	17	0.828864	2.4125e-06	AT1G17420, AT4G16330, AT3G01420, AT1G14130, AT1G55020, AT1G55290, AT5G54080, AT3G22400, AT3G45140, AT5G05600, AT1G67560, AT5G64250, AT3G55970, AT1G06570, AT1G49390, AT1G78440, AT4G22880	2006	56	26538	4.01604	0.000901868	3.92286e-05	0.00333199
GOTERM_MF_FAT	GO:0016701~oxidoreductase activity, acting on single donors with incorporation of molecular oxygen	20	0.975134	2.11576e-05	AT1G17420, AT4G15093, AT4G16330, AT3G01420, AT5G39890, AT1G14130, AT1G55020, AT5G54080, AT1G55290, AT3G22400, AT3G45140, AT3G44880, AT5G05600, AT1G67560, AT5G64250, AT3G55970, AT1G06570, AT1G49390, AT1G78440, AT4G22880	1376	72	14806	2.98894	0.0208113	0.00349901	0.0333976
GOTERM_MF_FAT	GO:0016702~oxidoreductase activity, acting on single donors with incorporation of molecular oxygen, incorporation of two atoms of oxygen	18	0.877621	4.16523e-05	AT1G17420, AT4G16330, AT3G01420, AT5G39890, AT1G14130, AT1G55020, AT1G55290, AT5G54080, AT3G22400, AT3G45140, AT5G05600, AT1G67560, AT5G64250, AT3G55970, AT1G06570, AT1G49390, AT1G78440, AT4G22880	1376	63	14806	3.07434	0.0405578	0.00458979	0.0657387
GOTERM_MF_FAT	GO:0016165~lipoxygenase activity	6	0.29254	0.000302214	AT3G22400, AT1G17420, AT3G45140, AT3G01420, AT1G67560, AT1G55020	1376	8	14806	8.07013	0.259512	0.0247264	0.476059
Annotation Cluster 11	Enrichment Score: 4.340476107905217
Category	Term	Count	%	PValue	Genes	List Total	Pop Hits	Pop Total	Fold Enrichment	Bonferroni	Benjamini	FDR
KEGG_PATHWAY	ath00592:alpha-Linolenic acid metabolism	17	0.828864	4.34036e-09	AT1G17420, AT3G01420, AT4G29010, AT5G65110, AT1G55020, AT3G51840, AT1G13280, AT2G33150, AT1G76690, AT1G20510, AT3G22400, AT3G45140, AT1G67560, AT3G06860, AT5G42650, AT2G06050, AT4G16760	280	28	2458	5.32985	4.60078e-07	4.60078e-07	4.87033e-06
SP_PIR_KEYWORDS	lipid synthesis	25	1.21892	1.63037e-07	AT1G24360, AT1G20330, AT2G33150, AT1G76690, AT5G22500, AT3G45140, AT4G33790, AT5G47770, AT5G63380, AT2G06050, AT4G17190, AT5G13710, AT1G62640, AT1G43800, AT2G43710, AT3G52940, AT1G17420, AT3G48530, AT1G50430, AT1G55020, AT3G22400, AT5G21170, AT1G67560, AT5G42650, AT3G45770	2006	97	26538	3.40962	6.09738e-05	4.69042e-06	0.000225179
GOTERM_BP_FAT	GO:0031408~oxylipin biosynthetic process	14	0.682594	7.70852e-07	AT2G43710, AT1G17420, AT1G55020, AT1G13280, AT2G33150, AT1G20510, AT3G22400, AT1G76690, AT3G45140, AT1G67560, AT5G42650, AT5G63380, AT2G06050, AT4G16760	1277	30	13998	5.11543	0.00128418	7.5586e-05	0.00129714
SP_PIR_KEYWORDS	Oxylipin biosynthesis	10	0.487567	1.09598e-06	AT1G76690, AT3G22400, AT1G17420, AT3G45140, AT1G67560, AT5G42650, AT5G63380, AT2G06050, AT1G55020, AT2G33150	2006	17	26538	7.78195	0.000409814	2.27719e-05	0.00151372
GOTERM_BP_FAT	GO:0009695~jasmonic acid biosynthetic process	12	0.58508	1.66756e-06	AT2G43710, AT1G76690, AT1G20510, AT1G17420, AT3G45140, AT5G42650, AT5G63380, AT2G06050, AT1G55020, AT1G13280, AT4G16760, AT2G33150	1277	23	13998	5.71911	0.00277596	0.000154422	0.00280604
SP_PIR_KEYWORDS	Fatty acid biosynthesis	17	0.828864	1.85259e-06	AT1G43800, AT2G43710, AT3G48530, AT1G17420, AT1G24360, AT1G55020, AT2G33150, AT3G22400, AT1G76690, AT3G45140, AT5G21170, AT1G67560, AT5G42650, AT2G06050, AT5G63380, AT3G45770, AT1G62640	2006	55	26538	4.08906	0.000692628	3.14935e-05	0.00255869
GOTERM_BP_FAT	GO:0006633~fatty acid biosynthetic process	35	1.70648	1.93009e-06	AT4G24510, AT1G24360, AT4G25700, AT1G68530, AT1G13280, AT2G33150, AT1G01120, AT1G20510, AT1G76690, AT3G45140, AT4G33790, AT1G74960, AT1G04220, AT5G02310, AT5G52920, AT5G63380, AT2G06050, AT1G79750, AT4G16760, AT1G62640, AT1G43800, AT2G43710, AT3G48530, AT1G17420, AT1G02205, AT4G36220, AT1G55020, AT3G22400, AT5G21170, AT2G46210, AT1G67560, AT2G26640, AT5G42650, AT2G04350, AT3G45770	1277	159	13998	2.41294	0.00321229	0.000169326	0.0032478
GOTERM_BP_FAT	GO:0031407~oxylipin metabolic process	14	0.682594	4.2206e-06	AT2G43710, AT1G17420, AT1G55020, AT1G13280, AT2G33150, AT1G20510, AT3G22400, AT1G76690, AT3G45140, AT1G67560, AT5G42650, AT5G63380, AT2G06050, AT4G16760	1277	34	13998	4.51361	0.00701106	0.000293114	0.00710197
GOTERM_BP_FAT	GO:0009694~jasmonic acid metabolic process	12	0.58508	7.36593e-06	AT2G43710, AT1G76690, AT1G20510, AT1G17420, AT3G45140, AT5G42650, AT5G63380, AT2G06050, AT1G55020, AT1G13280, AT4G16760, AT2G33150	1277	26	13998	5.05921	0.012204	0.000454676	0.0123943
GOTERM_MF_FAT	GO:0016165~lipoxygenase activity	6	0.29254	0.000302214	AT3G22400, AT1G17420, AT3G45140, AT3G01420, AT1G67560, AT1G55020	1376	8	14806	8.07013	0.259512	0.0247264	0.476059
UP_SEQ_FEATURE	domain:PLAT	5	0.243784	0.000872781	AT3G22400, AT1G17420, AT3G45140, AT1G67560, AT1G55020	808	6	8885	9.16357	0.716338	0.164727	1.43362
UP_SEQ_FEATURE	domain:Lipoxygenase	5	0.243784	0.000872781	AT3G22400, AT1G17420, AT3G45140, AT1G67560, AT1G55020	808	6	8885	9.16357	0.716338	0.164727	1.43362
UP_SEQ_FEATURE	metal ion-binding site:Iron; via carboxylate; catalytic	5	0.243784	0.000872781	AT3G22400, AT1G17420, AT3G45140, AT1G67560, AT1G55020	808	6	8885	9.16357	0.716338	0.164727	1.43362
UP_SEQ_FEATURE	metal ion-binding site:Iron; catalytic	5	0.243784	0.000872781	AT3G22400, AT1G17420, AT3G45140, AT1G67560, AT1G55020	808	6	8885	9.16357	0.716338	0.164727	1.43362
SMART	SM00308:LH2	5	0.243784	0.000969219	AT3G22400, AT3G45140, AT1G67560, AT1G55020, AT4G39730	587	7	7691	9.35872	0.178684	0.0937349	1.21098
INTERPRO	IPR001024:Lipoxygenase, LH2	5	0.243784	0.00160857	AT3G22400, AT3G45140, AT1G67560, AT1G55020, AT4G39730	1817	7	20885	8.21016	0.930242	0.137508	2.67017
INTERPRO	IPR000907:Lipoxygenase	4	0.195027	0.00245475	AT3G22400, AT3G45140, AT1G67560, AT1G55020	1817	4	20885	11.4942	0.982839	0.175995	4.04773
INTERPRO	IPR013819:Lipoxygenase, C-terminal	4	0.195027	0.00245475	AT3G22400, AT3G45140, AT1G67560, AT1G55020	1817	4	20885	11.4942	0.982839	0.175995	4.04773
INTERPRO	IPR001246:Lipoxygenase, plant	4	0.195027	0.00245475	AT3G22400, AT3G45140, AT1G67560, AT1G55020	1817	4	20885	11.4942	0.982839	0.175995	4.04773
PIR_SUPERFAMILY	PIRSF000315:lipoxygenase	4	0.195027	0.00345968	AT3G22400, AT3G45140, AT1G67560, AT1G55020	838	4	8556	10.21	0.877992	0.650703	4.99747
Annotation Cluster 12	Enrichment Score: 4.161338920408928
Category	Term	Count	%	PValue	Genes	List Total	Pop Hits	Pop Total	Fold Enrichment	Bonferroni	Benjamini	FDR
SP_PIR_KEYWORDS	glycoprotein	147	7.16724	3.89677e-13	AT1G75450, AT1G70530, AT4G38830, AT4G27290, AT5G03260, AT5G36890, AT5G02070, AT1G77510, AT1G10550, AT1G18390, AT4G35350, AT3G07130, AT4G24780, AT1G02810, AT1G05260, AT1G21230, AT3G62150, AT4G13710, AT5G63910, AT5G17420, AT3G13790, AT5G03980, AT3G51550, AT5G19250, AT3G23730, AT5G51890, AT3G05030, AT4G37530, AT1G53920, AT4G39090, AT2G23000, AT3G09220, AT3G28860, AT2G03220, AT1G71695, AT2G16250, AT1…	2006	1051	26538	1.85034	1.45743e-10	3.64359e-11	5.38225e-10
UP_SEQ_FEATURE	glycosylation site:N-linked (GlcNAc...)	140	6.82594	7.53609e-08	AT1G75450, AT1G70530, AT4G38830, AT5G03260, AT5G36890, AT5G02070, AT1G10550, AT1G77510, AT1G18390, AT4G35350, AT3G07130, AT4G24780, AT1G02810, AT1G05260, AT1G21230, AT3G62150, AT4G13710, AT5G63910, AT5G17420, AT3G13790, AT3G51550, AT5G03980, AT5G19250, AT3G23730, AT5G51890, AT3G05030, AT4G37530, AT1G53920, AT4G39090, AT2G23000, AT3G09220, AT3G28860, AT2G03220, AT1G71695, AT2G16250, AT1G35710, AT1…	808	1001	8885	1.53794	0.00010874	3.62479e-05	0.000124628
SP_PIR_KEYWORDS	signal	160	7.80107	1.41274e-05	AT1G75450, AT1G70530, AT2G38540, AT4G38830, AT5G03260, AT5G02070, AT1G77510, AT1G10550, AT1G18390, AT3G07130, AT4G35350, AT4G24780, AT1G02810, AT1G05260, AT1G21230, AT1G51760, AT4G13710, AT5G63910, AT3G13790, AT5G03980, AT3G51550, AT5G19250, AT4G37720, AT2G38530, AT1G29670, AT3G23730, AT5G51890, AT4G37530, AT1G53920, AT4G39090, AT1G75900, AT2G23000, AT3G09220, AT1G26820, AT1G71695, AT2G16250, AT1…	2006	1518	26538	1.39439	0.00526974	0.000188685	0.0195104
UP_SEQ_FEATURE	signal peptide	160	7.80107	0.0216491	AT1G75450, AT1G70530, AT2G38540, AT4G38830, AT5G03260, AT5G02070, AT1G77510, AT1G10550, AT1G18390, AT3G07130, AT4G35350, AT4G24780, AT1G02810, AT1G05260, AT1G21230, AT1G51760, AT4G13710, AT5G63910, AT3G13790, AT5G03980, AT3G51550, AT5G19250, AT4G37720, AT2G38530, AT1G29670, AT3G23730, AT5G51890, AT4G37530, AT1G53920, AT4G39090, AT1G75900, AT2G23000, AT3G09220, AT1G26820, AT1G71695, AT2G16250, AT1…	808	1515	8885	1.16132	1	0.663467	30.3685
SP_PIR_KEYWORDS	disulfide bond	74	3.608	0.0396364	AT4G18930, AT5G06870, AT2G38540, AT2G02130, AT5G05340, AT1G48030, AT4G12910, AT1G10550, AT1G77510, AT1G28480, AT4G35350, AT2G39780, AT1G21270, AT1G02810, AT1G05260, AT1G21230, AT3G14310, AT4G21760, AT5G39950, AT3G13790, AT2G45220, AT5G40150, AT2G37130, AT2G38530, AT3G24170, AT3G23730, AT4G03210, AT5G51890, AT4G37530, AT3G04580, AT5G11930, AT4G39090, AT3G51030, AT2G23000, AT1G09420, AT1G32170, AT2…	2006	787	26538	1.24393	1	0.164787	42.7983
SP_PIR_KEYWORDS	Secreted	84	4.09556	0.070707	AT1G75450, AT5G06870, AT2G38540, AT2G02130, AT5G05340, AT3G49780, AT5G03260, AT4G12910, AT1G10550, AT3G07130, AT1G02810, AT4G09740, AT5G45960, AT1G05260, AT3G13750, AT3G07970, AT3G14310, AT3G63440, AT1G28590, AT1G47710, AT3G13790, AT2G45220, AT5G03980, AT5G40150, AT4G17030, AT4G37720, AT1G29670, AT4G24230, AT3G23730, AT5G19730, AT4G03210, AT5G51890, AT1G05310, AT4G37530, AT3G43570, AT1G53920, AT1…	2006	936	26538	1.18725	1	0.253056	63.6806
GOTERM_CC_FAT	GO:0005576~extracellular region	115	5.60702	0.294931	AT1G75450, AT1G76160, AT2G38540, AT1G48030, AT5G03260, AT1G10550, AT5G49910, AT2G14580, AT3G07130, AT1G02810, AT4G16640, AT1G05260, AT3G13790, AT5G13980, AT5G03980, AT4G37720, AT1G29670, AT1G78830, AT3G23730, AT5G51890, AT4G37530, AT1G53920, AT1G75900, AT4G25000, AT2G23000, AT1G08200, AT3G09220, AT2G15620, AT5G42870, AT1G71695, AT1G65930, AT4G39330, AT3G48990, AT5G63140, AT3G45970, AT5G64120, AT5…	1220	1225	13779	1.06028	1	0.944322	99.0179
Annotation Cluster 13	Enrichment Score: 4.145906343684818
Category	Term	Count	%	PValue	Genes	List Total	Pop Hits	Pop Total	Fold Enrichment	Bonferroni	Benjamini	FDR
SP_PIR_KEYWORDS	oxidoreductase	154	7.50853	1.77351e-20	AT5G24530, AT1G75450, AT4G15093, AT5G50160, AT1G59900, AT5G47910, AT3G48520, AT1G48030, AT5G03260, AT3G14690, AT3G61220, AT3G02090, AT3G48310, AT5G22500, AT4G17260, AT4G35090, AT4G33790, AT3G52970, AT2G45560, AT1G77120, AT1G05260, AT1G02400, AT5G63910, AT2G43710, AT1G50430, AT3G19000, AT5G13700, AT4G14940, AT5G57260, AT1G52820, AT5G10600, AT5G16990, AT5G51890, AT4G37530, AT5G58660, AT3G22400, AT3…	2006	932	26538	2.18596	6.63293e-18	6.63293e-18	2.4495e-17
GOTERM_BP_FAT	GO:0055114~oxidation reduction	173	8.43491	1.82519e-10	AT5G24530, AT1G75450, AT4G15093, AT5G50160, AT1G59900, AT5G47910, AT3G48520, AT1G48030, AT5G03260, AT3G14690, AT3G61220, AT3G02090, AT3G48310, AT1G28480, AT5G22500, AT4G17260, AT4G35090, AT4G33790, AT2G27510, AT3G52970, AT2G45560, AT1G77120, AT1G05260, AT1G02400, AT5G63910, AT2G43710, AT1G50430, AT3G19000, AT5G13700, AT4G14940, AT1G20270, AT5G57260, AT1G52820, AT5G10600, AT5G16990, AT5G51890, AT4…	1277	1186	13998	1.59896	3.04259e-07	3.04259e-07	3.07133e-07
SP_PIR_KEYWORDS	iron	94	4.58313	3.77919e-10	AT5G24530, AT1G17020, AT5G05340, AT3G48520, AT1G14130, AT3G14690, AT3G10850, AT5G05690, AT3G48310, AT5G24910, AT4G35090, AT2G34500, AT2G27510, AT5G05600, AT3G07130, AT3G52970, AT2G45560, AT3G09640, AT1G05260, AT4G12320, AT3G26300, AT1G02400, AT1G17010, AT5G04560, AT5G40150, AT3G19000, AT2G37130, AT1G52820, AT5G57260, AT2G44800, AT5G10600, AT5G51890, AT4G37530, AT1G55020, AT1G55290, AT5G58660, AT3…	2006	631	26538	1.97077	1.41342e-07	2.35569e-08	5.21965e-07
GOTERM_MF_FAT	GO:0005506~iron ion binding	108	5.26572	7.48356e-07	AT5G24530, AT4G15093, AT5G47910, AT5G50160, AT3G48520, AT3G14690, AT3G48310, AT4G35090, AT2G27510, AT3G07130, AT3G52970, AT2G45560, AT1G05260, AT1G02400, AT3G19000, AT1G52820, AT5G57260, AT1G20270, AT5G10600, AT5G51890, AT4G37530, AT5G58660, AT3G22400, AT4G19210, AT2G46210, AT2G45570, AT2G15620, AT3G55970, AT4G16770, AT3G26330, AT1G71695, AT5G34850, AT3G01420, AT4G25700, AT5G63140, AT4G10500, AT4…	1376	725	14806	1.60289	0.000743589	0.000743589	0.00118147
GOTERM_MF_FAT	GO:0009055~electron carrier activity	93	4.53437	3.57526e-05	AT1G75450, AT4G15093, AT5G47910, AT5G50160, AT5G05340, AT1G48030, AT3G48520, AT3G14690, AT4G36400, AT5G05690, AT3G48310, AT1G28480, AT5G24910, AT2G34500, AT2G27510, AT3G52970, AT2G45560, AT1G05260, AT4G12320, AT3G26300, AT1G08500, AT5G40150, AT5G13700, AT4G20840, AT2G37130, AT2G41680, AT5G57260, AT5G10600, AT3G24170, AT5G51890, AT4G18360, AT4G37530, AT1G55020, AT5G11930, AT3G22400, AT4G19210, AT1…	1376	656	14806	1.52545	0.0349147	0.0050641	0.0564299
SP_PIR_KEYWORDS	heme	45	2.19405	0.000356311	AT5G42180, AT5G05340, AT3G48520, AT3G14690, AT4G37370, AT5G64120, AT3G48310, AT5G05690, AT3G26320, AT5G24910, AT2G34500, AT4G35090, AT4G12300, AT3G52970, AT5G36110, AT2G45560, AT1G05260, AT3G09640, AT4G12320, AT3G26300, AT4G31940, AT5G40150, AT5G63450, AT5G25120, AT2G37130, AT5G57260, AT5G10600, AT2G40890, AT4G21960, AT5G51890, AT4G36220, AT2G18980, AT4G37530, AT5G07990, AT2G45550, AT3G26310, AT4…	2006	341	26538	1.7458	0.124783	0.00380087	0.491
UP_SEQ_FEATURE	metal ion-binding site:Iron (heme axial ligand)	30	1.4627	0.000847983	AT5G42180, AT5G05340, AT5G64120, AT3G48310, AT5G05690, AT3G26320, AT4G35090, AT2G45560, AT3G09640, AT1G05260, AT3G26300, AT5G40150, AT5G25120, AT2G37130, AT5G57260, AT2G40890, AT4G21960, AT5G51890, AT4G36220, AT2G18980, AT4G37530, AT2G45550, AT5G07990, AT3G26310, AT4G31500, AT2G45570, AT5G42650, AT3G26330, AT1G71695, AT4G19230	808	173	8885	1.90687	0.705995	0.184559	1.39315
SP_PIR_KEYWORDS	Monooxygenase	33	1.60897	0.00289406	AT2G35660, AT1G58440, AT3G48520, AT3G14690, AT4G37370, AT3G48310, AT5G05690, AT5G24910, AT3G26320, AT4G15760, AT2G34500, AT4G12300, AT3G52970, AT5G36110, AT2G45560, AT4G12320, AT3G26300, AT4G31940, AT5G63450, AT5G25120, AT5G57260, AT2G40890, AT5G10600, AT4G36220, AT2G45550, AT5G07990, AT3G26310, AT4G31500, AT2G45510, AT2G45570, AT3G26330, AT4G19230, AT2G23180	2006	253	26538	1.72556	0.661742	0.0227988	3.92389
GOTERM_MF_FAT	GO:0020037~heme binding	49	2.38908	0.0119593	AT5G05340, AT3G48520, AT3G14690, AT3G48310, AT5G05690, AT5G24910, AT2G34500, AT4G35090, AT3G52970, AT2G45560, AT1G05260, AT3G09640, AT4G12320, AT3G26300, AT3G13750, AT5G40150, AT2G37130, AT5G57260, AT5G10600, AT5G51890, AT4G37530, AT2G46210, AT2G45570, AT2G15620, AT3G26330, AT1G71695, AT3G01420, AT5G42180, AT4G37370, AT5G64120, AT4G32690, AT3G26320, AT4G12300, AT5G36110, AT4G31940, AT5G63450, AT5…	1376	372	14806	1.41733	0.999994	0.242795	17.2997
INTERPRO	IPR017973:Cytochrome P450, C-terminal region	30	1.4627	0.0159113	AT3G48520, AT3G14690, AT4G37370, AT3G48310, AT5G05690, AT5G24910, AT3G26320, AT2G34500, AT4G12300, AT3G52970, AT5G36110, AT2G45560, AT4G12320, AT3G26300, AT4G31940, AT5G63450, AT5G25120, AT5G57260, AT2G40890, AT5G10600, AT4G36220, AT2G45550, AT5G07990, AT3G26310, AT4G31500, AT2G45510, AT2G45570, AT3G26330, AT4G19230, AT2G23180	1817	220	20885	1.56739	1	0.468282	23.6352
GOTERM_MF_FAT	GO:0046906~tetrapyrrole binding	51	2.48659	0.0199646	AT5G05340, AT3G48520, AT3G22840, AT3G14690, AT3G48310, AT5G05690, AT5G24910, AT2G34500, AT4G35090, AT3G52970, AT2G45560, AT1G05260, AT3G09640, AT4G12320, AT3G26300, AT3G13750, AT5G40150, AT2G37130, AT5G57260, AT5G10600, AT5G51890, AT4G37530, AT2G34430, AT2G46210, AT2G45570, AT2G15620, AT3G26330, AT1G71695, AT3G01420, AT5G42180, AT4G37370, AT5G64120, AT4G32690, AT3G26320, AT4G12300, AT5G36110, AT4…	1376	402	14806	1.3651	1	0.292214	27.2675
INTERPRO	IPR002401:Cytochrome P450, E-class, group I	30	1.4627	0.0210075	AT3G48520, AT3G14690, AT4G37370, AT3G48310, AT5G05690, AT5G24910, AT3G26320, AT2G34500, AT4G12300, AT3G52970, AT5G36110, AT2G45560, AT4G12320, AT3G26300, AT4G31940, AT5G63450, AT5G25120, AT5G57260, AT2G40890, AT5G10600, AT4G36220, AT2G45550, AT5G07990, AT3G26310, AT4G31500, AT2G45510, AT2G45570, AT3G26330, AT4G19230, AT2G23180	1817	225	20885	1.53256	1	0.526291	30.0182
INTERPRO	IPR001128:Cytochrome P450	31	1.51146	0.033848	AT3G48520, AT3G14690, AT4G37370, AT3G48310, AT5G05690, AT5G24910, AT3G26320, AT2G34500, AT4G12300, AT3G52970, AT5G36110, AT2G45560, AT4G12320, AT3G26300, AT4G31940, AT5G63450, AT5G25120, AT5G57260, AT2G40890, AT5G10600, AT4G36220, AT2G45550, AT5G07990, AT3G26310, AT4G31500, AT2G45510, AT2G45570, AT5G42650, AT3G26330, AT4G19230, AT2G23180	1817	244	20885	1.46033	1	0.631824	43.9484
INTERPRO	IPR017972:Cytochrome P450, conserved site	28	1.36519	0.0496436	AT4G37370, AT5G05690, AT3G48310, AT5G24910, AT3G26320, AT2G34500, AT4G12300, AT3G52970, AT5G36110, AT2G45560, AT4G12320, AT3G26300, AT4G31940, AT5G25120, AT5G57260, AT2G40890, AT5G10600, AT4G36220, AT2G45550, AT5G07990, AT3G26310, AT4G31500, AT2G45510, AT2G45570, AT5G42650, AT3G26330, AT4G19230, AT2G23180	1817	223	20885	1.44322	1	0.715492	57.5152
GOTERM_MF_FAT	GO:0019825~oxygen binding	29	1.41394	0.0906707	AT3G48520, AT3G14690, AT4G37370, AT3G48310, AT5G05690, AT4G32690, AT5G24910, AT3G26320, AT2G34500, AT4G12300, AT3G52970, AT5G36110, AT4G12320, AT3G26300, AT4G31940, AT5G63450, AT5G25120, AT5G57260, AT5G10600, AT2G45550, AT5G07990, AT3G26310, AT4G31500, AT2G45510, AT2G45570, AT5G42650, AT3G26330, AT4G19230, AT2G23180	1376	232	14806	1.34502	1	0.645915	77.6999
PIR_SUPERFAMILY	PIRSF000045:cytochrome P450 CYP2D6	17	0.828864	0.117775	AT5G25120, AT5G57260, AT5G10600, AT2G40890, AT4G36220, AT4G37370, AT3G48310, AT3G26320, AT2G45550, AT4G12300, AT3G26310, AT4G31500, AT2G45570, AT2G45560, AT3G26300, AT3G26330, AT4G31940	838	119	8556	1.45857	1	0.985385	84.3336
COG_ONTOLOGY	Secondary metabolites biosynthesis, transport, and catabolism	31	1.51146	0.807137	AT3G48520, AT3G14690, AT4G37370, AT3G48310, AT5G05690, AT5G24910, AT3G26320, AT2G34500, AT4G12300, AT3G52970, AT5G36110, AT2G45560, AT4G12320, AT3G26300, AT4G31940, AT5G63450, AT5G25120, AT5G57260, AT2G40890, AT5G10600, AT4G36220, AT2G45550, AT5G07990, AT3G26310, AT4G31500, AT2G45510, AT2G45570, AT5G42650, AT3G26330, AT4G19230, AT2G23180	319	274	2563	0.909011	1	0.989793	100
Annotation Cluster 14	Enrichment Score: 3.5277442753921675
Category	Term	Count	%	PValue	Genes	List Total	Pop Hits	Pop Total	Fold Enrichment	Bonferroni	Benjamini	FDR
KEGG_PATHWAY	ath01070:Biosynthesis of plant hormones	68	3.31546	6.55196e-09	AT5G16440, AT4G29010, AT1G58440, AT1G59900, AT1G48030, AT2G22480, AT5G11520, AT1G13280, AT4G02780, AT5G05690, AT2G33150, AT1G20510, AT1G76690, AT3G02360, AT4G34350, AT1G76490, AT5G13710, AT2G07050, AT3G52940, AT3G06650, AT1G50430, AT1G55020, AT3G22400, AT3G10230, AT1G09420, AT1G67560, AT1G05010, AT1G16300, AT3G53260, AT3G58750, AT1G01090, AT1G65930, AT4G25700, AT2G36460, AT3G61510, AT5G28237, AT3…	280	304	2458	1.96363	6.94508e-07	3.47254e-07	7.35197e-06
KEGG_PATHWAY	ath01062:Biosynthesis of terpenoids and steroids	43	2.09654	1.05806e-05	AT5G16440, AT1G58440, AT4G25700, AT1G59900, AT1G48030, AT2G36460, AT1G20330, AT2G22480, AT5G43330, AT3G55410, AT4G02780, AT5G05690, AT2G34500, AT3G52990, AT5G25880, AT5G47770, AT5G52920, AT1G79750, AT4G17190, AT4G34350, AT1G76490, AT4G36810, AT5G13710, AT3G52940, AT2G07050, AT3G06650, AT1G50430, AT1G60810, AT3G54250, AT2G34590, AT2G05710, AT4G15560, AT2G27150, AT1G79460, AT1G31910, AT3G10230, AT5…	280	193	2458	1.95585	0.00112092	0.00037378	0.0118719
KEGG_PATHWAY	ath01066:Biosynthesis of alkaloids derived from terpenoid and polyketide	35	1.70648	6.81522e-05	AT5G16440, AT1G58440, AT1G59900, AT1G48030, AT2G36460, AT2G22480, AT5G43330, AT3G55410, AT3G52990, AT5G25880, AT5G47770, AT5G50950, AT5G52920, AT2G47510, AT1G79750, AT4G17190, AT4G34350, AT1G76490, AT4G36810, AT3G52940, AT3G06650, AT1G50430, AT1G60810, AT3G54250, AT2G34590, AT2G05710, AT4G15560, AT1G31910, AT5G61580, AT1G16300, AT3G58750, AT3G04120, AT5G55070, AT1G01090, AT1G65930	280	155	2458	1.98226	0.00719834	0.00180446	0.0764471
KEGG_PATHWAY	ath01061:Biosynthesis of phenylpropanoids	44	2.14529	0.00179596	AT5G10870, AT5G42180, AT5G05340, AT1G59900, AT1G48030, AT2G36460, AT2G22480, AT5G28237, AT5G11520, AT5G43330, AT3G55410, AT5G64120, AT3G52990, AT2G37040, AT1G05260, AT5G50950, AT5G52920, AT2G47510, AT3G29200, AT3G06650, AT5G40150, AT5G19550, AT2G37130, AT2G40890, AT1G60810, AT4G21960, AT5G51890, AT4G36220, AT2G34590, AT2G18980, AT4G37530, AT2G05710, AT5G07990, AT1G48850, AT5G61580, AT1G16300, AT3…	280	247	2458	1.56379	0.17349	0.0373916	1.99686
KEGG_PATHWAY	ath01064:Biosynthesis of alkaloids derived from ornithine, lysine and nicotinic acid	32	1.56021	0.00268887	AT4G08900, AT1G59900, AT1G48030, AT2G22480, AT2G36460, AT5G43330, AT3G55410, AT5G11520, AT3G52990, AT5G25880, AT2G37040, AT5G52920, AT5G06060, AT1G79750, AT5G11880, AT3G06650, AT5G19550, AT1G60810, AT5G07440, AT2G05710, AT2G34590, AT5G61580, AT5G18170, AT4G17830, AT1G16300, AT3G53260, AT3G58750, AT3G04120, AT5G55070, AT1G01090, AT4G33150, AT1G65930	280	166	2458	1.69225	0.248289	0.0464537	2.97606
KEGG_PATHWAY	ath01063:Biosynthesis of alkaloids derived from shikimate pathway	31	1.51146	0.0104545	AT1G74000, AT5G10870, AT1G59900, AT1G48030, AT2G36460, AT2G22480, AT5G28237, AT5G43330, AT3G55410, AT3G52990, AT5G25880, AT5G65780, AT2G37040, AT5G52920, AT1G10070, AT1G79750, AT3G29200, AT3G06650, AT2G40890, AT1G60810, AT2G05710, AT2G34590, AT1G48850, AT5G61580, AT1G16300, AT3G53260, AT3G58750, AT3G04120, AT5G55070, AT1G01090, AT1G65930	280	174	2458	1.564	0.671759	0.116425	11.1239
KEGG_PATHWAY	ath01065:Biosynthesis of alkaloids derived from histidine and purine	29	1.41394	0.0150561	AT1G59900, AT4G14930, AT1G74040, AT1G48030, AT2G36460, AT2G22480, AT5G43330, AT3G55410, AT3G02360, AT3G52990, AT5G25880, AT5G65780, AT5G52920, AT1G10070, AT1G79750, AT3G06650, AT1G60810, AT2G05710, AT2G34590, AT1G43710, AT5G40760, AT5G61580, AT1G09420, AT1G16300, AT3G58750, AT3G04120, AT5G55070, AT1G01090, AT1G65930	280	164	2458	1.55231	0.799728	0.125416	15.6528
KEGG_PATHWAY	ath00020:Citrate cycle (TCA cycle)	14	0.682594	0.0167034	AT3G06650, AT1G59900, AT1G60810, AT1G48030, AT2G05710, AT2G34590, AT5G43330, AT3G55410, AT5G50950, AT2G47510, AT3G58750, AT1G01090, AT5G55070, AT1G65930	280	61	2458	2.01475	0.832289	0.119739	17.2223
Annotation Cluster 15	Enrichment Score: 3.3877427171718733
Category	Term	Count	%	PValue	Genes	List Total	Pop Hits	Pop Total	Fold Enrichment	Bonferroni	Benjamini	FDR
SP_PIR_KEYWORDS	atp-binding	199	9.70258	8.36342e-10	AT1G70530, AT3G47780, AT1G03090, AT1G20510, AT1G18390, AT4G33200, AT3G25560, AT5G52640, AT1G21230, AT1G73500, AT3G51550, AT1G68710, AT5G01820, AT2G46620, AT1G78530, AT4G19210, AT2G47330, AT5G04930, AT1G16670, AT1G50700, AT4G23180, AT5G66900, AT5G08110, AT4G33080, AT4G16660, AT1G17500, AT5G15080, AT3G18040, AT3G50950, AT5G01550, AT3G48530, AT3G58640, AT5G50920, AT1G70520, AT5G46330, AT4G24710, AT1…	2006	1716	26538	1.53417	3.12792e-07	3.9099e-08	1.15512e-06
SP_PIR_KEYWORDS	nucleotide-binding	214	10.4339	9.90125e-09	AT1G75780, AT1G70530, AT3G47780, AT1G03090, AT1G50010, AT1G20510, AT1G18390, AT4G33200, AT3G25560, AT5G52640, AT1G21230, AT1G73500, AT3G51550, AT1G68710, AT5G01820, AT5G53130, AT4G35860, AT2G46620, AT1G78530, AT4G19210, AT2G47330, AT5G04930, AT1G16670, AT1G50700, AT4G23180, AT5G66900, AT4G33080, AT4G16660, AT1G17500, AT5G15080, AT3G18040, AT3G50950, AT5G01550, AT3G48530, AT3G58640, AT5G50920, AT1…	2006	1935	26538	1.46309	3.70306e-06	3.70307e-07	1.36752e-05
UP_SEQ_FEATURE	active site:Proton acceptor	90	4.3881	1.89414e-08	AT5G13160, AT1G24360, AT1G70530, AT5G05340, AT4G38830, AT2G17290, AT1G48030, AT2G22480, AT1G07870, AT5G02070, AT4G20140, AT3G61220, AT3G02090, AT1G28440, AT2G33150, AT3G47570, AT1G18390, AT4G13020, AT1G21270, AT1G53430, AT3G23820, AT3G09640, AT1G05260, AT1G21230, AT2G07050, AT3G51550, AT1G54100, AT5G40150, AT2G37130, AT1G78570, AT5G01820, AT3G24170, AT5G51890, AT4G37530, AT5G48230, AT2G02800, AT1…	808	546	8885	1.81257	2.7332e-05	2.7332e-05	3.13243e-05
SP_PIR_KEYWORDS	kinase	115	5.60702	1.54238e-06	AT5G13160, AT3G23920, AT1G70530, AT4G38830, AT4G27290, AT5G02070, AT1G18390, AT3G13690, AT3G25560, AT1G72710, AT1G76550, AT1G21230, AT1G73500, AT3G50310, AT3G51550, AT5G01820, AT4G36945, AT3G04580, AT5G66850, AT5G55560, AT2G31880, AT5G01850, AT1G11330, AT2G16250, AT5G51830, AT4G28706, AT3G09010, AT1G35710, AT1G50700, AT4G21390, AT3G14720, AT4G23180, AT1G09970, AT4G33080, AT3G01820, AT5G64070, AT3…	2006	970	26538	1.56842	0.000576686	2.88422e-05	0.00213025
SP_PIR_KEYWORDS	serine/threonine-protein kinase	89	4.33935	1.77793e-06	AT5G13160, AT1G70530, AT5G09890, AT2G17290, AT4G38830, AT1G07870, AT5G02070, AT4G20140, AT2G32800, AT1G28440, AT3G47570, AT1G18390, AT3G13690, AT3G25560, AT1G25390, AT1G72710, AT4G13020, AT1G21270, AT1G53430, AT4G24480, AT1G21230, AT1G73500, AT4G35500, AT3G50310, AT2G20470, AT5G67080, AT1G49730, AT3G51550, AT3G50530, AT5G01820, AT5G25930, AT1G66920, AT1G76360, AT2G02800, AT1G78530, AT1G07570, AT1…	2006	701	26538	1.67961	0.000664726	3.16637e-05	0.00245558
GOTERM_MF_FAT	GO:0001883~purine nucleoside binding	281	13.7006	0.000469829	AT1G70530, AT1G11410, AT3G47780, AT4G09140, AT5G47910, AT1G48030, AT1G03090, AT1G20510, AT1G18390, AT3G13690, AT4G33200, AT3G25560, AT5G52640, AT1G74230, AT1G71010, AT1G21230, AT1G73500, AT3G51550, AT1G68710, AT5G53130, AT5G01820, AT2G46620, AT4G19210, AT1G78530, AT2G47330, AT5G04930, AT1G16670, AT1G50700, AT1G09970, AT4G23180, AT5G08110, AT5G66900, AT4G33080, AT4G16660, AT1G17500, AT2G24360, AT5…	1376	2528	14806	1.19605	0.373195	0.0352944	0.739176
GOTERM_MF_FAT	GO:0030554~adenyl nucleotide binding	281	13.7006	0.000469829	AT1G70530, AT1G11410, AT3G47780, AT4G09140, AT5G47910, AT1G48030, AT1G03090, AT1G20510, AT1G18390, AT3G13690, AT4G33200, AT3G25560, AT5G52640, AT1G74230, AT1G71010, AT1G21230, AT1G73500, AT3G51550, AT1G68710, AT5G53130, AT5G01820, AT2G46620, AT4G19210, AT1G78530, AT2G47330, AT5G04930, AT1G16670, AT1G50700, AT1G09970, AT4G23180, AT5G08110, AT5G66900, AT4G33080, AT4G16660, AT1G17500, AT2G24360, AT5…	1376	2528	14806	1.19605	0.373195	0.0352944	0.739176
INTERPRO	IPR017441:Protein kinase, ATP binding site	89	4.33935	0.000543026	AT5G13160, AT1G70530, AT5G09890, AT2G17290, AT4G38830, AT1G07870, AT5G02070, AT4G20140, AT2G32800, AT1G28440, AT3G47570, AT1G18390, AT3G25560, AT1G25390, AT1G72710, AT4G13020, AT1G21270, AT1G53570, AT4G24480, AT5G58300, AT1G21230, AT1G73500, AT4G35500, AT3G50310, AT2G20470, AT5G67080, AT1G49730, AT3G51550, AT3G50530, AT5G01820, AT5G25930, AT1G66920, AT1G64380, AT1G76360, AT5G66850, AT2G02800, AT1…	1817	715	20885	1.43075	0.592783	0.106225	0.909012
GOTERM_MF_FAT	GO:0001882~nucleoside binding	281	13.7006	0.000587135	AT1G70530, AT1G11410, AT3G47780, AT4G09140, AT5G47910, AT1G48030, AT1G03090, AT1G20510, AT1G18390, AT3G13690, AT4G33200, AT3G25560, AT5G52640, AT1G74230, AT1G71010, AT1G21230, AT1G73500, AT3G51550, AT1G68710, AT5G53130, AT5G01820, AT2G46620, AT4G19210, AT1G78530, AT2G47330, AT5G04930, AT1G16670, AT1G50700, AT1G09970, AT4G23180, AT5G08110, AT5G66900, AT4G33080, AT4G16660, AT1G17500, AT2G24360, AT5…	1376	2536	14806	1.19227	0.442216	0.0408414	0.922932
INTERPRO	IPR008271:Serine/threonine protein kinase, active site	94	4.58313	0.0007023	AT5G13160, AT3G23920, AT1G70530, AT5G09890, AT2G17290, AT4G38830, AT4G27290, AT1G07870, AT5G02070, AT4G20140, AT2G32800, AT1G28440, AT3G47570, AT1G18390, AT3G25560, AT1G25390, AT1G72710, AT4G13020, AT1G21270, AT1G53430, AT4G24480, AT1G21230, AT1G73500, AT4G35500, AT3G50310, AT2G20470, AT5G67080, AT1G49730, AT3G51550, AT3G50530, AT5G01820, AT5G25930, AT1G66920, AT5G58950, AT1G76360, AT1G78530, AT2…	1817	770	20885	1.40319	0.687144	0.100249	1.17416
UP_SEQ_FEATURE	binding site:ATP	61	2.97416	0.00157001	AT5G13160, AT1G70530, AT2G17290, AT4G38830, AT1G03090, AT1G07870, AT5G02070, AT4G20140, AT1G28440, AT1G20510, AT3G47570, AT1G18390, AT4G13020, AT1G53430, AT5G16760, AT1G21270, AT5G58300, AT1G21230, AT3G51550, AT5G01820, AT2G02800, AT1G07570, AT4G23740, AT5G55560, AT2G23450, AT5G65710, AT2G16250, AT1G35710, AT1G50700, AT3G14720, AT4G23180, AT1G71810, AT4G21410, AT4G25160, AT5G63650, AT2G18170, AT5…	808	452	8885	1.48401	0.896409	0.202864	2.56497
GOTERM_MF_FAT	GO:0017076~purine nucleotide binding	301	14.6758	0.00180213	AT1G75780, AT1G70530, AT1G11410, AT3G47780, AT4G09140, AT5G47910, AT1G48030, AT1G03090, AT1G50010, AT1G20510, AT1G18390, AT3G13690, AT4G33200, AT3G25560, AT5G52640, AT1G74230, AT1G71010, AT1G21230, AT1G73500, AT3G51550, AT1G68710, AT5G53130, AT5G01820, AT4G35860, AT2G46620, AT4G19210, AT1G78530, AT2G47330, AT5G04930, AT1G16670, AT1G50700, AT4G23180, AT1G09970, AT5G08110, AT5G66900, AT4G33080, AT4…	1376	2785	14806	1.16295	0.833528	0.0900492	2.80753
GOTERM_MF_FAT	GO:0032559~adenyl ribonucleotide binding	259	12.628	0.00215404	AT1G70530, AT1G11410, AT3G47780, AT4G09140, AT1G48030, AT1G03090, AT1G20510, AT1G18390, AT3G13690, AT4G33200, AT3G25560, AT5G52640, AT1G74230, AT1G71010, AT1G21230, AT1G73500, AT3G51550, AT1G68710, AT5G53130, AT5G01820, AT2G46620, AT4G19210, AT1G78530, AT2G47330, AT5G04930, AT1G16670, AT1G50700, AT1G09970, AT4G23180, AT5G08110, AT5G66900, AT4G33080, AT4G16660, AT1G17500, AT2G24360, AT5G15080, AT3…	1376	2368	14806	1.17689	0.882747	0.101628	3.34708
INTERPRO	IPR017442:Serine/threonine protein kinase-related	95	4.63189	0.00334563	AT5G13160, AT3G23920, AT1G70530, AT5G09890, AT4G38830, AT2G17290, AT4G27290, AT1G07870, AT5G02070, AT4G20140, AT2G32800, AT1G28440, AT3G47570, AT1G18390, AT3G13690, AT3G25560, AT1G25390, AT1G72710, AT4G13020, AT1G21270, AT1G53430, AT1G53570, AT5G58300, AT1G21230, AT1G73500, AT4G35500, AT3G50310, AT2G20470, AT5G67080, AT1G49730, AT3G51550, AT3G50530, AT5G01820, AT5G25930, AT1G66920, AT1G76360, AT5…	1817	820	20885	1.33165	0.996085	0.214157	5.47825
GOTERM_MF_FAT	GO:0005524~ATP binding	254	12.3842	0.00363128	AT1G70530, AT1G11410, AT3G47780, AT4G09140, AT1G48030, AT1G03090, AT1G20510, AT1G18390, AT3G13690, AT4G33200, AT3G25560, AT5G52640, AT1G74230, AT1G71010, AT1G21230, AT1G73500, AT3G51550, AT1G68710, AT5G01820, AT2G46620, AT1G78530, AT4G19210, AT2G47330, AT5G04930, AT1G16670, AT1G50700, AT1G09970, AT4G23180, AT5G08110, AT5G66900, AT4G33080, AT4G16660, AT1G17500, AT2G24360, AT5G15080, AT3G03770, AT3…	1376	2340	14806	1.16798	0.973112	0.125347	5.58154
GOTERM_MF_FAT	GO:0004674~protein serine/threonine kinase activity	116	5.65578	0.00384053	AT5G13160, AT3G23920, AT1G70530, AT1G11410, AT4G38830, AT4G27290, AT5G02070, AT2G32800, AT1G18390, AT3G13690, AT3G25560, AT1G72710, AT4G24480, AT1G21230, AT1G73500, AT3G50310, AT3G51550, AT5G01820, AT1G79640, AT3G04580, AT1G76360, AT5G66850, AT1G78530, AT5G55560, AT5G57670, AT2G31880, AT5G01850, AT1G11330, AT1G16670, AT2G16250, AT3G09010, AT1G35710, AT1G50700, AT4G21390, AT3G14720, AT4G23180, AT2…	1376	975	14806	1.28018	0.978178	0.123563	5.8941
GOTERM_BP_FAT	GO:0006796~phosphate metabolic process	144	7.02097	0.00410825	AT5G13160, AT2G28520, AT3G23920, AT4G31860, AT1G70530, AT1G11410, AT4G38830, AT4G27290, AT5G02070, AT2G32800, AT1G18390, AT3G13690, AT3G25560, AT4G33920, AT1G72710, AT4G24480, AT3G57120, AT1G21230, AT1G73500, AT3G50310, AT3G51550, AT5G01820, AT1G79640, AT1G07160, AT1G76360, AT3G16560, AT5G66850, AT1G78530, AT5G55560, AT3G62260, AT5G57670, AT2G31880, AT5G01850, AT1G11330, AT1G16670, AT2G16250, AT3…	1277	1273	13998	1.23996	0.998954	0.100196	6.69289
GOTERM_BP_FAT	GO:0006793~phosphorus metabolic process	144	7.02097	0.00417084	AT5G13160, AT2G28520, AT3G23920, AT4G31860, AT1G70530, AT1G11410, AT4G38830, AT4G27290, AT5G02070, AT2G32800, AT1G18390, AT3G13690, AT3G25560, AT4G33920, AT1G72710, AT4G24480, AT3G57120, AT1G21230, AT1G73500, AT3G50310, AT3G51550, AT5G01820, AT1G79640, AT1G07160, AT1G76360, AT3G16560, AT5G66850, AT1G78530, AT5G55560, AT3G62260, AT5G57670, AT2G31880, AT5G01850, AT1G11330, AT1G16670, AT2G16250, AT3…	1277	1274	13998	1.23899	0.999058	0.100184	6.79151
GOTERM_BP_FAT	GO:0006468~protein amino acid phosphorylation	123	5.99707	0.00427661	AT5G13160, AT3G23920, AT1G70530, AT1G11410, AT4G38830, AT4G27290, AT5G02070, AT2G32800, AT1G18390, AT3G13690, AT3G25560, AT1G72710, AT4G24480, AT3G57120, AT1G21230, AT1G73500, AT3G50310, AT3G51550, AT5G01820, AT1G79640, AT1G76360, AT5G66850, AT1G78530, AT5G55560, AT5G57670, AT2G31880, AT5G01850, AT1G11330, AT1G16670, AT2G16250, AT3G09010, AT1G35710, AT1G50700, AT4G21390, AT3G14720, AT4G23180, AT2…	1277	1065	13998	1.26599	0.999211	0.101144	6.95796
UP_SEQ_FEATURE	domain:Protein kinase	56	2.73038	0.00457151	AT5G13160, AT1G70530, AT2G17290, AT4G38830, AT1G07870, AT5G02070, AT4G20140, AT1G28440, AT3G47570, AT1G18390, AT4G13020, AT1G53430, AT1G21270, AT5G58300, AT1G21230, AT3G51550, AT5G01820, AT2G02800, AT1G07570, AT4G23740, AT5G55560, AT2G23450, AT5G65710, AT2G16250, AT1G35710, AT1G50700, AT3G14720, AT4G23180, AT1G71810, AT4G21410, AT4G25160, AT5G63650, AT2G18170, AT3G18040, AT5G01550, AT2G17890, AT1…	808	427	8885	1.44214	0.998656	0.376416	7.29749
UP_SEQ_FEATURE	nucleotide phosphate-binding region:ATP	92	4.48562	0.00489542	AT5G13160, AT1G70530, AT3G47780, AT3G46710, AT4G38830, AT2G17290, AT2G22480, AT1G07870, AT5G02070, AT2G39350, AT4G20140, AT1G28440, AT2G41700, AT1G20510, AT3G47570, AT1G18390, AT4G13020, AT1G21270, AT5G16760, AT1G53430, AT5G58300, AT1G21230, AT3G51550, AT1G61180, AT1G50180, AT5G01820, AT2G42520, AT2G47680, AT2G26140, AT4G19210, AT2G02800, AT5G51070, AT2G47330, AT1G07570, AT4G23740, AT2G25170, AT5…	808	773	8885	1.30874	0.999159	0.376306	7.79509
INTERPRO	IPR000719:Protein kinase, core	108	5.26572	0.00621779	AT5G13160, AT3G23920, AT1G70530, AT4G38830, AT4G27290, AT5G02070, AT2G32800, AT1G18390, AT3G13690, AT3G25560, AT1G72710, AT4G24480, AT3G57120, AT1G21230, AT1G73500, AT3G50310, AT3G51550, AT5G01820, AT1G76360, AT5G66850, AT1G78530, AT5G55560, AT5G57670, AT2G31880, AT5G01850, AT1G11330, AT1G16670, AT2G16250, AT3G09010, AT1G35710, AT1G50700, AT4G21390, AT3G14720, AT2G07180, AT4G23180, AT1G09970, AT4…	1817	970	20885	1.27977	0.999967	0.283076	9.95478
GOTERM_MF_FAT	GO:0032553~ribonucleotide binding	277	13.5056	0.0095223	AT1G75780, AT1G70530, AT1G11410, AT3G47780, AT4G09140, AT1G48030, AT1G03090, AT1G50010, AT1G20510, AT1G18390, AT3G13690, AT4G33200, AT3G25560, AT5G52640, AT1G74230, AT1G71010, AT1G21230, AT1G73500, AT3G51550, AT1G68710, AT5G53130, AT5G01820, AT4G35860, AT2G46620, AT4G19210, AT1G78530, AT2G47330, AT5G04930, AT1G16670, AT1G50700, AT1G09970, AT4G23180, AT5G08110, AT5G66900, AT4G33080, AT4G16660, AT1…	1376	2621	14806	1.13719	0.999926	0.226664	14.0199
GOTERM_MF_FAT	GO:0032555~purine ribonucleotide binding	277	13.5056	0.0095223	AT1G75780, AT1G70530, AT1G11410, AT3G47780, AT4G09140, AT1G48030, AT1G03090, AT1G50010, AT1G20510, AT1G18390, AT3G13690, AT4G33200, AT3G25560, AT5G52640, AT1G74230, AT1G71010, AT1G21230, AT1G73500, AT3G51550, AT1G68710, AT5G53130, AT5G01820, AT4G35860, AT2G46620, AT4G19210, AT1G78530, AT2G47330, AT5G04930, AT1G16670, AT1G50700, AT1G09970, AT4G23180, AT5G08110, AT5G66900, AT4G33080, AT4G16660, AT1…	1376	2621	14806	1.13719	0.999926	0.226664	14.0199
GOTERM_MF_FAT	GO:0004672~protein kinase activity	126	6.14334	0.0119468	AT5G13160, AT3G23920, AT1G70530, AT1G11410, AT4G38830, AT4G27290, AT5G02070, AT2G32800, AT1G68050, AT1G18390, AT3G13690, AT3G25560, AT1G72710, AT4G24480, AT3G57120, AT1G21230, AT1G73500, AT3G50310, AT3G51550, AT5G01820, AT1G79640, AT3G04580, AT1G76360, AT5G66850, AT1G78530, AT5G55560, AT5G57670, AT2G31880, AT5G01850, AT1G11330, AT1G16670, AT2G16250, AT3G09010, AT1G35710, AT1G50700, AT4G21390, AT3…	1376	1110	14806	1.22143	0.999994	0.247568	17.2832
GOTERM_BP_FAT	GO:0016310~phosphorylation	130	6.33837	0.0144948	AT5G13160, AT2G28520, AT3G23920, AT1G70530, AT1G11410, AT4G38830, AT4G27290, AT5G02070, AT2G32800, AT1G18390, AT3G13690, AT3G25560, AT1G72710, AT4G24480, AT3G57120, AT1G21230, AT1G73500, AT3G50310, AT3G51550, AT5G01820, AT1G79640, AT1G76360, AT5G66850, AT1G78530, AT5G55560, AT5G57670, AT2G31880, AT5G01850, AT1G11330, AT1G16670, AT2G16250, AT3G09010, AT1G35710, AT1G50700, AT4G21390, AT3G14720, AT4…	1277	1178	13998	1.20969	1	0.221919	21.784
GOTERM_MF_FAT	GO:0000166~nucleotide binding	338	16.4798	0.035084	AT1G75780, AT1G70530, AT1G11410, AT3G47780, AT4G09140, AT5G47910, AT1G48030, AT1G03090, AT1G50010, AT1G20510, AT1G18390, AT3G13690, AT3G25560, AT4G33200, AT5G52640, AT1G74230, AT1G71010, AT1G73500, AT1G21230, AT3G51550, AT1G68710, AT5G53130, AT5G01820, AT4G35860, AT2G46620, AT4G19210, AT1G78530, AT2G47330, AT3G04500, AT5G04930, AT1G16670, AT1G65930, AT1G50700, AT3G02850, AT4G23180, AT1G09970, AT5…	1376	3333	14806	1.09119	1	0.416013	43.0981
Annotation Cluster 16	Enrichment Score: 2.957122973826188
Category	Term	Count	%	PValue	Genes	List Total	Pop Hits	Pop Total	Fold Enrichment	Bonferroni	Benjamini	FDR
SP_PIR_KEYWORDS	stress-induced protein	7	0.341297	4.52568e-06	AT5G42020, AT4G10250, AT4G27670, AT5G52300, AT4G25200, AT5G12020, AT3G12580	2006	8	26538	11.5756	0.00169118	7.05229e-05	0.00625051
SP_PIR_KEYWORDS	heat shock	5	0.243784	0.000944058	AT4G10250, AT4G27670, AT4G25200, AT5G12020, AT3G12580	2006	7	26538	9.44951	0.297595	0.00879223	1.29604
PIR_SUPERFAMILY	PIRSF036514:alpha-crystallin-related small heat shock protein	6	0.29254	0.00835649	AT4G10250, AT4G27670, AT1G54050, AT4G25200, AT1G07400, AT5G12020	838	14	8556	4.37572	0.993865	0.816933	11.6739
INTERPRO	IPR002068:Heat shock protein Hsp20	7	0.341297	0.041572	AT4G10250, AT4G27670, AT1G54050, AT2G27140, AT4G25200, AT1G07400, AT5G12020	1817	30	20885	2.68198	1	0.683779	51.024
Annotation Cluster 17	Enrichment Score: 2.8210129520309026
Category	Term	Count	%	PValue	Genes	List Total	Pop Hits	Pop Total	Fold Enrichment	Bonferroni	Benjamini	FDR
GOTERM_BP_FAT	GO:0006720~isoprenoid metabolic process	28	1.36519	6.44747e-05	AT5G16440, AT4G25700, AT4G32770, AT4G02780, AT1G61120, AT5G58770, AT5G47770, AT1G67080, AT1G06570, AT5G23960, AT1G02400, AT4G17190, AT4G34350, AT5G63910, AT1G76490, AT4G36810, AT2G07050, AT1G16540, AT3G54250, AT5G03730, AT5G48230, AT4G15560, AT2G27150, AT1G79460, AT3G10230, AT1G78440, AT3G25810, AT4G19230	1277	134	13998	2.29049	0.101908	0.00268346	0.108439
GOTERM_BP_FAT	GO:0008299~isoprenoid biosynthetic process	23	1.1214	0.000490418	AT2G07050, AT5G16440, AT1G16540, AT4G25700, AT3G54250, AT5G03730, AT5G48230, AT4G15560, AT2G27150, AT4G02780, AT1G79460, AT3G10230, AT1G61120, AT5G58770, AT5G47770, AT1G67080, AT1G06570, AT5G23960, AT4G17190, AT3G25810, AT4G34350, AT1G76490, AT4G36810	1277	113	13998	2.23113	0.558566	0.0165498	0.822054
GOTERM_BP_FAT	GO:0006721~terpenoid metabolic process	18	0.877621	0.00704312	AT2G07050, AT1G16540, AT4G25700, AT5G03730, AT2G27150, AT4G15560, AT4G32770, AT4G02780, AT1G79460, AT3G10230, AT1G61120, AT1G67080, AT1G06570, AT5G23960, AT1G78440, AT1G02400, AT4G19230, AT4G36810	1277	98	13998	2.01336	0.999992	0.140201	11.2136
GOTERM_BP_FAT	GO:0016114~terpenoid biosynthetic process	14	0.682594	0.0233468	AT2G07050, AT1G16540, AT4G25700, AT5G03730, AT2G27150, AT4G15560, AT4G02780, AT1G79460, AT3G10230, AT1G61120, AT1G67080, AT5G23960, AT1G06570, AT4G36810	1277	78	13998	1.96747	1	0.287866	32.802
Annotation Cluster 18	Enrichment Score: 2.7547699523090823
Category	Term	Count	%	PValue	Genes	List Total	Pop Hits	Pop Total	Fold Enrichment	Bonferroni	Benjamini	FDR
GOTERM_CC_FAT	GO:0042579~microbody	30	1.4627	0.000849863	AT4G29010, AT5G27600, AT4G16330, AT5G11520, AT2G33150, AT1G20510, AT4G02340, AT4G35090, AT3G02360, AT3G01980, AT3G05290, AT5G63380, AT2G06050, AT1G76490, AT1G65840, AT4G16760, AT3G56460, AT1G65880, AT5G41210, AT3G24170, AT5G48230, AT4G18360, AT5G65110, AT2G42520, AT3G51840, AT3G06860, AT3G16910, AT3G58750, AT4G16770, AT1G20560	1220	177	13779	1.91428	0.212517	0.0261967	1.11851
GOTERM_CC_FAT	GO:0005777~peroxisome	30	1.4627	0.000849863	AT4G29010, AT5G27600, AT4G16330, AT5G11520, AT2G33150, AT1G20510, AT4G02340, AT4G35090, AT3G02360, AT3G01980, AT3G05290, AT5G63380, AT2G06050, AT1G76490, AT1G65840, AT4G16760, AT3G56460, AT1G65880, AT5G41210, AT3G24170, AT5G48230, AT4G18360, AT5G65110, AT2G42520, AT3G51840, AT3G06860, AT3G16910, AT3G58750, AT4G16770, AT1G20560	1220	177	13779	1.91428	0.212517	0.0261967	1.11851
SP_PIR_KEYWORDS	peroxisome	11	0.536324	0.00753342	AT1G20510, AT4G35090, AT5G63380, AT3G58750, AT2G06050, AT5G65110, AT4G18360, AT3G51840, AT1G65840, AT4G16760, AT2G33150	2006	55	26538	2.64586	0.940879	0.0510256	9.91732
Annotation Cluster 19	Enrichment Score: 2.7489922740759996
Category	Term	Count	%	PValue	Genes	List Total	Pop Hits	Pop Total	Fold Enrichment	Bonferroni	Benjamini	FDR
SP_PIR_KEYWORDS	Flavoprotein	21	1.02389	0.000257911	AT5G43430, AT1G75450, AT1G63940, AT3G10370, AT5G13700, AT2G41680, AT3G24170, AT1G48030, AT5G65110, AT4G18360, AT2G27150, AT3G51840, AT1G76690, AT1G68050, AT1G50940, AT1G20020, AT3G45300, AT2G06050, AT3G63440, AT4G16760, AT1G65840	2006	112	26538	2.4805	0.0919639	0.0029191	0.355628
SP_PIR_KEYWORDS	FAD	19	0.926377	0.000276539	AT5G43430, AT1G75450, AT1G63940, AT3G10370, AT5G13700, AT2G41680, AT5G47910, AT3G24170, AT1G48030, AT5G65110, AT2G27150, AT3G51840, AT1G50940, AT1G20020, AT3G45300, AT3G63440, AT5G63910, AT4G16760, AT1G65840	2006	96	26538	2.6183	0.0982698	0.00303773	0.381268
UP_SEQ_FEATURE	nucleotide phosphate-binding region:FAD	10	0.487567	0.00838369	AT1G75450, AT3G10370, AT1G50940, AT3G24170, AT1G48030, AT3G45300, AT5G65110, AT3G51840, AT3G63440, AT4G16760	808	40	8885	2.74907	0.999995	0.455252	12.9972
GOTERM_MF_FAT	GO:0050660~FAD binding	25	1.21892	0.0168799	AT1G75450, AT1G58440, AT5G50160, AT5G47910, AT2G29990, AT1G48030, AT4G36400, AT1G50940, AT3G44190, AT1G20020, AT3G63440, AT1G30760, AT4G16760, AT1G63940, AT5G13700, AT4G20840, AT4G05020, AT2G41680, AT3G24170, AT5G65110, AT2G27150, AT3G51840, AT4G20860, AT5G53460, AT3G45300	1376	164	14806	1.64027	1	0.277776	23.5679
Annotation Cluster 20	Enrichment Score: 2.6169963218344803
Category	Term	Count	%	PValue	Genes	List Total	Pop Hits	Pop Total	Fold Enrichment	Bonferroni	Benjamini	FDR
SMART	SM00645:Pept_C1	11	0.536324	0.000195234	AT5G60360, AT4G39090, AT5G45890, AT4G35350, AT1G02305, AT3G49340, AT5G50260, AT1G09850, AT3G45310, AT5G43060, AT1G47128	587	35	7691	4.11784	0.0388611	0.0388611	0.245025
INTERPRO	IPR000169:Peptidase, cysteine peptidase active site	12	0.58508	0.000353924	AT5G60360, AT4G39090, AT5G45890, AT4G35350, AT1G02305, AT3G49340, AT5G50260, AT1G09850, AT3G45310, AT2G41790, AT5G43060, AT1G47128	1817	39	20885	3.53668	0.443169	0.110503	0.593346
INTERPRO	IPR013201:Proteinase inhibitor I29, cathepsin propeptide	10	0.487567	0.000559715	AT5G60360, AT4G39090, AT5G45890, AT4G35350, AT3G49340, AT5G50260, AT1G09850, AT3G45310, AT5G43060, AT1G47128	1817	29	20885	3.96352	0.603876	0.0977756	0.936827
INTERPRO	IPR000668:Peptidase C1A, papain C-terminal	11	0.536324	0.00058293	AT5G60360, AT4G39090, AT5G45890, AT4G35350, AT1G02305, AT3G49340, AT5G50260, AT1G09850, AT3G45310, AT5G43060, AT1G47128	1817	35	20885	3.61247	0.618806	0.0919399	0.975503
GOTERM_MF_FAT	GO:0004197~cysteine-type endopeptidase activity	14	0.682594	0.000886943	AT5G60360, AT5G45890, AT1G02305, AT3G49340, AT5G50260, AT1G47128, AT1G02170, AT4G39090, AT4G35350, AT1G09850, AT3G45310, AT4G32940, AT5G43060, AT5G04200	1376	53	14806	2.84231	0.586051	0.0536339	1.39112
SP_PIR_KEYWORDS	thiol protease	15	0.731351	0.00100987	AT5G60360, AT5G45890, AT5G06600, AT1G02305, AT3G49340, AT5G50260, AT1G47128, AT1G02170, AT4G39090, AT4G35350, AT1G09850, AT3G45310, AT4G32940, AT5G43060, AT5G04200	2006	73	26538	2.71835	0.31469	0.00917432	1.38581
INTERPRO	IPR013128:Peptidase C1A, papain	11	0.536324	0.0011802	AT5G60360, AT4G39090, AT5G45890, AT4G35350, AT1G02305, AT3G49340, AT5G50260, AT1G09850, AT3G45310, AT5G43060, AT1G47128	1817	38	20885	3.32727	0.858182	0.114918	1.96572
UP_SEQ_FEATURE	propeptide:Activation peptide	6	0.29254	0.0042285	AT5G60360, AT4G39090, AT4G00230, AT4G35350, AT3G45310, AT1G47128	808	13	8885	5.07521	0.99779	0.375222	6.7678
PIR_SUPERFAMILY	PIRSF001182:papain	6	0.29254	0.00835649	AT4G39090, AT5G45890, AT1G02305, AT3G49340, AT5G50260, AT1G47128	838	14	8556	4.37572	0.993865	0.816933	11.6739
SP_PIR_KEYWORDS	zymogen	7	0.341297	0.00936654	AT5G60360, AT4G39090, AT5G67360, AT4G00230, AT4G35350, AT3G45310, AT1G47128	2006	25	26538	3.70421	0.970389	0.0598796	12.1884
SP_PIR_KEYWORDS	cysteine proteinase	5	0.243784	0.0225874	AT4G39090, AT3G49340, AT3G45310, AT4G32940, AT1G47128	2006	15	26538	4.40977	0.999805	0.116473	27.0608
GOTERM_MF_FAT	GO:0008234~cysteine-type peptidase activity	19	0.926377	0.221422	AT5G60360, AT5G45890, AT5G06600, AT1G02305, AT3G49340, AT5G50260, AT1G47128, AT3G57810, AT3G22260, AT4G39090, AT1G02170, AT4G35350, AT4G15880, AT1G09850, AT3G45310, AT4G32940, AT5G43060, AT5G04200, AT5G04250	1376	159	14806	1.28581	1	0.845962	98.0772
Annotation Cluster 21	Enrichment Score: 2.490618467232258
Category	Term	Count	%	PValue	Genes	List Total	Pop Hits	Pop Total	Fold Enrichment	Bonferroni	Benjamini	FDR
SP_PIR_KEYWORDS	Protease	50	2.43784	5.53291e-06	AT5G45890, AT1G04110, AT1G11910, AT5G06600, AT4G12910, AT1G49050, AT3G02090, AT4G30920, AT4G10520, AT2G24200, AT5G21930, AT4G00230, AT4G35350, AT2G05920, AT4G16640, AT2G17760, AT5G43060, AT4G33490, AT5G50260, AT2G26140, AT5G65620, AT4G39090, AT1G02170, AT2G23000, AT2G41790, AT5G67090, AT5G60360, AT3G14240, AT2G38870, AT2G04160, AT5G67360, AT5G53350, AT3G12203, AT5G61540, AT3G45310, AT4G30810, AT4…	2006	333	26538	1.98638	0.00206718	8.27692e-05	0.00764156
GOTERM_MF_FAT	GO:0004175~endopeptidase activity	45	2.19405	0.003133	AT1G76140, AT5G60360, AT5G45890, AT1G04110, AT1G11910, AT3G14240, AT1G49050, AT2G04160, AT3G02090, AT1G03230, AT4G10520, AT4G20850, AT5G67360, AT5G21930, AT4G35350, AT4G00230, AT2G05920, AT4G16640, AT2G17760, AT5G19660, AT3G45310, AT4G32940, AT5G43060, AT5G10770, AT4G10540, AT4G33490, AT1G02305, AT3G49340, AT1G73170, AT5G50260, AT3G59080, AT2G26140, AT1G47128, AT5G65620, AT4G39090, AT1G02170, AT3…	1376	311	14806	1.55694	0.955803	0.121871	4.8333
GOTERM_MF_FAT	GO:0070011~peptidase activity, acting on L-amino acid peptides	68	3.31546	0.0121307	AT1G11910, AT1G04110, AT5G45890, AT5G06600, AT4G12910, AT1G49050, AT3G02090, AT4G30920, AT3G57810, AT4G10520, AT2G24200, AT5G21930, AT4G00230, AT4G35350, AT2G05920, AT4G16640, AT2G17760, AT4G15880, AT1G51760, AT5G19660, AT5G43060, AT5G10770, AT5G04250, AT4G33490, AT5G50260, AT5G22860, AT2G26140, AT5G65620, AT1G02170, AT4G39090, AT3G22260, AT2G23000, AT2G41790, AT5G67090, AT5G42390, AT1G76140, AT5…	1376	549	14806	1.33277	0.999995	0.240974	17.5259
GOTERM_MF_FAT	GO:0008233~peptidase activity	72	3.51048	0.0152167	AT1G11910, AT1G04110, AT5G45890, AT5G06600, AT4G12910, AT1G49050, AT3G02090, AT4G30920, AT3G57810, AT4G10520, AT2G24200, AT5G21930, AT4G00230, AT4G35350, AT2G05920, AT4G16640, AT2G17760, AT4G15880, AT1G51760, AT5G19660, AT5G43060, AT5G10770, AT5G04250, AT4G33490, AT5G50260, AT5G22860, AT2G26140, AT5G65620, AT1G02170, AT4G39090, AT3G22260, AT2G23000, AT1G67420, AT2G41790, AT5G67090, AT5G42390, AT1…	1376	593	14806	1.30646	1	0.262753	21.5008
GOTERM_BP_FAT	GO:0006508~proteolysis	107	5.21697	0.1101	AT2G42360, AT5G45890, AT1G04110, AT2G04660, AT1G49050, AT3G02090, AT1G68050, AT4G10520, AT5G21930, AT4G35350, AT2G05920, AT4G16640, AT2G17760, AT5G19660, AT1G51760, AT4G33490, AT1G65430, AT5G22860, AT5G50260, AT2G26140, AT1G02170, AT4G39090, AT2G23000, AT3G09790, AT4G23570, AT2G41790, AT1G76140, AT3G61590, AT5G37490, AT2G44950, AT2G04160, AT5G67360, AT4G20850, AT3G12203, AT4G25160, AT4G32940, AT5…	1277	1036	13998	1.13214	1	0.619934	85.9544
Annotation Cluster 22	Enrichment Score: 2.4417645501266643
Category	Term	Count	%	PValue	Genes	List Total	Pop Hits	Pop Total	Fold Enrichment	Bonferroni	Benjamini	FDR
SP_PIR_KEYWORDS	metal-binding	210	10.2389	6.27108e-07	AT2G42360, AT5G16440, AT5G22060, AT4G08900, AT4G15093, AT3G48520, AT1G03090, AT5G03260, AT2G28840, AT4G27470, AT3G02090, AT3G48310, AT4G35090, AT3G10950, AT3G07130, AT4G16640, AT4G13710, AT3G22740, AT5G17420, AT1G65430, AT1G68710, AT4G14940, AT5G51890, AT3G16560, AT4G19210, AT3G09220, AT2G15620, AT1G30110, AT5G04930, AT3G26330, AT1G71695, AT5G01520, AT4G37370, AT3G45140, AT4G26220, AT4G12300, AT1…	2006	1998	26538	1.39047	0.000234511	1.46585e-05	0.000866131
GOTERM_MF_FAT	GO:0046872~metal ion binding	350	17.0648	0.0121596	AT2G42360, AT5G22060, AT5G16440, AT4G08900, AT4G15093, AT2G01275, AT5G47910, AT1G02610, AT3G48520, AT5G03260, AT1G03090, AT2G28840, AT4G27470, AT3G02090, AT3G48310, AT5G66920, AT1G11800, AT4G35090, AT3G10950, AT3G07130, AT4G16640, AT2G30070, AT1G27730, AT1G51760, AT1G21230, AT4G13710, AT3G22740, AT5G17420, AT5G54130, AT1G65430, AT3G19000, AT1G68710, AT4G14940, AT1G52820, AT5G01820, AT5G16990, AT1…	1376	3390	14806	1.11093	0.999995	0.236802	17.5639
GOTERM_MF_FAT	GO:0043167~ion binding	365	17.7962	0.0178082	AT2G42360, AT5G22060, AT5G16440, AT4G08900, AT4G15093, AT2G39930, AT2G01275, AT5G47910, AT1G02610, AT3G48520, AT5G03260, AT1G03090, AT5G36890, AT2G28840, AT4G27470, AT3G02090, AT3G48310, AT5G66920, AT1G11800, AT4G35090, AT3G10950, AT3G07130, AT4G16640, AT2G30070, AT1G27730, AT1G21230, AT1G51760, AT4G13710, AT3G22740, AT5G17420, AT5G54130, AT1G65430, AT3G19000, AT1G68710, AT4G14940, AT1G52820, AT5…	1376	3572	14806	1.09951	1	0.286089	24.6993
GOTERM_MF_FAT	GO:0043169~cation binding	364	17.7474	0.0190763	AT2G42360, AT5G22060, AT5G16440, AT4G08900, AT4G15093, AT2G39930, AT2G01275, AT5G47910, AT1G02610, AT3G48520, AT5G03260, AT1G03090, AT5G36890, AT2G28840, AT4G27470, AT3G02090, AT3G48310, AT5G66920, AT1G11800, AT4G35090, AT3G10950, AT3G07130, AT4G16640, AT2G30070, AT1G27730, AT1G51760, AT1G21230, AT4G13710, AT3G22740, AT5G17420, AT5G54130, AT1G65430, AT3G19000, AT1G68710, AT4G14940, AT1G52820, AT5…	1376	3564	14806	1.09896	1	0.293966	26.2197
GOTERM_MF_FAT	GO:0046914~transition metal ion binding	267	13.018	0.238673	AT2G42360, AT5G22060, AT4G08900, AT4G15093, AT2G01275, AT5G47910, AT3G48520, AT1G02610, AT1G03090, AT5G03260, AT2G28840, AT4G27470, AT3G02090, AT5G66920, AT3G48310, AT1G11800, AT4G35090, AT3G10950, AT3G07130, AT4G16640, AT1G27730, AT1G51760, AT3G22740, AT5G17420, AT3G19000, AT1G65430, AT4G14940, AT1G52820, AT5G01820, AT5G16990, AT1G70150, AT5G51890, AT3G16560, AT4G19210, AT2G46210, AT3G09220, AT2…	1376	2756	14806	1.04244	1	0.857732	98.6501
Annotation Cluster 23	Enrichment Score: 2.417793820499758
Category	Term	Count	%	PValue	Genes	List Total	Pop Hits	Pop Total	Fold Enrichment	Bonferroni	Benjamini	FDR
INTERPRO	IPR001270:Chaperonin clpA/B	6	0.29254	0.000221251	AT5G50920, AT5G51070, AT5G15450, AT1G74310, AT4G24710, AT2G25140	1817	8	20885	8.62067	0.30649	0.0874364	0.371312
INTERPRO	IPR019489:Clp ATPase, C-terminal	6	0.29254	0.000462074	AT5G50920, AT5G51070, AT5G53350, AT5G15450, AT1G74310, AT2G25140	1817	9	20885	7.66281	0.534409	0.119625	0.773995
INTERPRO	IPR018368:Chaperonin ClpA/B, conserved site	5	0.243784	0.000740476	AT5G50920, AT5G51070, AT5G15450, AT1G74310, AT2G25140	1817	6	20885	9.57852	0.706301	0.0970608	1.23761
INTERPRO	IPR013093:ATPase associated with various cellular activities, AAA-2	6	0.29254	0.00085795	AT5G50920, AT5G51070, AT5G53350, AT5G15450, AT1G74310, AT2G25140	1817	10	20885	6.89653	0.758203	0.0964322	1.43262
INTERPRO	IPR004176:Clp, N-terminal	5	0.243784	0.0280828	AT5G50920, AT5G51070, AT5G15450, AT1G74310, AT2G25140	1817	14	20885	4.10508	1	0.588907	38.0521
PIR_SUPERFAMILY	PIRSF001170:endopeptidase Clp ATP-binding chain	3	0.14627	0.0501654	AT5G50920, AT5G15450, AT1G74310	838	4	8556	7.65752	1	0.96892	53.2961
INTERPRO	IPR003959:ATPase, AAA-type, core	14	0.682594	0.130026	AT5G50920, AT1G73170, AT2G46620, AT4G24710, AT2G26140, AT2G25140, AT5G51070, AT2G18193, AT3G50930, AT1G74310, AT5G15450, AT1G64110, AT5G57480, AT3G24530	1817	106	20885	1.5181	1	0.902427	90.3839
Annotation Cluster 24	Enrichment Score: 2.3204461696288528
Category	Term	Count	%	PValue	Genes	List Total	Pop Hits	Pop Total	Fold Enrichment	Bonferroni	Benjamini	FDR
SMART	SM00457:MACPF	4	0.195027	0.0016608	AT1G28380, AT4G24290, AT1G29690, AT1G14780	587	4	7691	13.1022	0.286393	0.10638	2.06679
INTERPRO	IPR001862:Membrane attack complex component/perforin/complement C9	4	0.195027	0.00245475	AT1G28380, AT4G24290, AT1G29690, AT1G14780	1817	4	20885	11.4942	0.982839	0.175995	4.04773
PIR_SUPERFAMILY	PIRSF007713:Arabidopsis thaliana hypothetical protein T22A6.120	3	0.14627	0.0268126	AT1G28380, AT4G24290, AT1G29690	838	3	8556	10.21	1	0.936044	33.1049
Annotation Cluster 25	Enrichment Score: 2.2850899728104213
Category	Term	Count	%	PValue	Genes	List Total	Pop Hits	Pop Total	Fold Enrichment	Bonferroni	Benjamini	FDR
GOTERM_CC_FAT	GO:0005788~endoplasmic reticulum lumen	9	0.43881	0.000536451	AT5G42020, AT3G62600, AT1G21750, AT1G51760, AT3G08970, AT4G24190, AT5G28540, AT1G08450, AT1G77510	1220	23	13779	4.41949	0.139966	0.0186714	0.707381
INTERPRO	IPR000886:Endoplasmic reticulum, targeting sequence	7	0.341297	0.00159688	AT5G42020, AT1G21750, AT1G51760, AT4G24190, AT5G28540, AT1G08450, AT1G77510	1817	16	20885	5.02872	0.928878	0.144006	2.65101
UP_SEQ_FEATURE	short sequence motif:Prevents secretion from ER	7	0.341297	0.0115695	AT5G42020, AT1G21750, AT1G51760, AT4G24190, AT5G28540, AT1G08450, AT1G77510	808	22	8885	3.49882	1	0.533864	17.5061
GOTERM_CC_FAT	GO:0044432~endoplasmic reticulum part	16	0.780107	0.0146784	AT3G62600, AT1G08820, AT1G50430, AT5G04500, AT5G03730, AT4G30600, AT1G77510, AT3G04580, AT5G42020, AT2G34980, AT1G21750, AT1G51760, AT3G08970, AT4G24190, AT5G28540, AT1G08450	1220	92	13779	1.96422	0.984317	0.256807	17.7683
SP_PIR_KEYWORDS	endoplasmic reticulum	21	1.02389	0.025808	AT1G27980, AT1G50430, AT4G14600, AT1G77510, AT3G04580, AT5G07990, AT5G42020, AT4G10250, AT4G33790, AT1G21750, AT4G02520, AT3G04090, AT2G34250, AT1G51760, AT4G24190, AT1G29330, AT5G28540, AT5G61790, AT3G57650, AT1G08450, AT1G76490	2006	166	26538	1.67359	0.999943	0.123789	30.3112
Annotation Cluster 26	Enrichment Score: 2.2152238668921673
Category	Term	Count	%	PValue	Genes	List Total	Pop Hits	Pop Total	Fold Enrichment	Bonferroni	Benjamini	FDR
GOTERM_MF_FAT	GO:0005275~amine transmembrane transporter activity	18	0.877621	0.000249745	AT1G17120, AT5G49630, AT3G16240, AT3G55740, AT5G15240, AT1G77380, AT2G41700, AT2G42005, AT4G35090, AT5G14940, AT1G79900, AT5G02180, AT3G19553, AT3G56200, AT5G47450, AT2G39890, AT3G30390, AT1G31830	1376	72	14806	2.69004	0.219857	0.0223179	0.39356
GOTERM_MF_FAT	GO:0015171~amino acid transmembrane transporter activity	15	0.731351	0.00220529	AT1G17120, AT5G49630, AT3G55740, AT5G15240, AT1G77380, AT2G41700, AT4G35090, AT5G14940, AT1G79900, AT5G02180, AT3G19553, AT3G56200, AT2G39890, AT3G30390, AT1G31830	1376	65	14806	2.48312	0.888583	0.0992241	3.42542
GOTERM_BP_FAT	GO:0046942~carboxylic acid transport	15	0.731351	0.00913396	AT1G17120, AT5G49630, AT4G24230, AT3G55740, AT5G15240, AT1G77380, AT2G42005, AT4G35090, AT1G17840, AT5G02180, AT3G19553, AT3G56200, AT2G39890, AT3G30390, AT1G31830	1277	77	13998	2.13538	1	0.172083	14.3077
GOTERM_BP_FAT	GO:0015849~organic acid transport	15	0.731351	0.00913396	AT1G17120, AT5G49630, AT4G24230, AT3G55740, AT5G15240, AT1G77380, AT2G42005, AT4G35090, AT1G17840, AT5G02180, AT3G19553, AT3G56200, AT2G39890, AT3G30390, AT1G31830	1277	77	13998	2.13538	1	0.172083	14.3077
GOTERM_BP_FAT	GO:0006865~amino acid transport	13	0.633837	0.0151504	AT1G17120, AT5G49630, AT3G55740, AT5G15240, AT1G77380, AT2G42005, AT4G35090, AT5G02180, AT3G19553, AT3G56200, AT2G39890, AT3G30390, AT1G31830	1277	66	13998	2.15911	1	0.228705	22.655
GOTERM_BP_FAT	GO:0015837~amine transport	13	0.633837	0.0169734	AT1G17120, AT5G49630, AT3G55740, AT5G15240, AT1G77380, AT2G42005, AT4G35090, AT5G02180, AT3G19553, AT3G56200, AT2G39890, AT3G30390, AT1G31830	1277	67	13998	2.12688	1	0.236026	25.0291
INTERPRO	IPR013057:Amino acid transporter, transmembrane	9	0.43881	0.0263609	AT2G42005, AT5G49630, AT5G02180, AT3G55740, AT1G08230, AT3G56200, AT2G39890, AT5G15240, AT3G30390	1817	42	20885	2.46305	1	0.572469	36.1809
Annotation Cluster 27	Enrichment Score: 2.2051661905639635
Category	Term	Count	%	PValue	Genes	List Total	Pop Hits	Pop Total	Fold Enrichment	Bonferroni	Benjamini	FDR
SP_PIR_KEYWORDS	ATP	19	0.926377	0.000847309	AT3G47780, AT4G21390, AT5G03730, AT4G27290, AT4G21380, AT4G33950, AT2G39350, AT5G42020, AT2G02800, AT4G01370, AT4G13020, AT1G07570, AT1G12430, AT4G27300, AT2G18170, AT2G19130, AT3G47730, AT1G18890, AT5G02500, AT3G12580	2006	105	26538	2.39388	0.27169	0.00809597	1.16394
SP_PIR_KEYWORDS	serine/threonine-specific protein kinase	9	0.43881	0.00389457	AT4G01370, AT4G13020, AT1G12430, AT4G27300, AT4G21390, AT2G18170, AT2G19130, AT4G27290, AT4G21380, AT1G18890	2006	35	26538	3.40182	0.767627	0.0299468	5.24685
SP_PIR_KEYWORDS	phosphotransferase	16	0.780107	0.0734515	AT4G21390, AT4G21380, AT4G27290, AT4G33950, AT4G23180, AT1G49340, AT2G02800, AT4G01370, AT4G13020, AT1G07570, AT1G21270, AT1G12430, AT4G27300, AT4G24480, AT2G18170, AT2G19130, AT1G18890	2006	132	26538	1.60355	1	0.259432	65.1344
Annotation Cluster 28	Enrichment Score: 2.070592287529347
Category	Term	Count	%	PValue	Genes	List Total	Pop Hits	Pop Total	Fold Enrichment	Bonferroni	Benjamini	FDR
SP_PIR_KEYWORDS	pyridoxal phosphate	20	0.975134	1.26148e-05	AT1G16540, AT5G11880, AT3G10050, AT5G17330, AT1G27980, AT5G19550, AT3G61510, AT5G28237, AT1G43710, AT4G34710, AT3G22200, AT5G11520, AT3G57050, AT4G13930, AT1G01480, AT3G08860, AT5G65780, AT4G32520, AT1G10070, AT5G23670	2006	84	26538	3.14984	0.00470685	0.000174724	0.0174216
GOTERM_MF_FAT	GO:0019842~vitamin binding	29	1.41394	0.00150894	AT1G30910, AT1G03090, AT3G61510, AT5G28237, AT3G22200, AT3G55410, AT5G11520, AT1G64660, AT1G01480, AT5G17380, AT4G32520, AT2G20830, AT1G16540, AT3G10050, AT5G17330, AT1G27980, AT5G19550, AT5G66060, AT1G20270, AT1G43710, AT3G57050, AT4G13930, AT4G36480, AT3G08860, AT1G05010, AT1G72330, AT4G22880, AT4G33070, AT5G23670	1376	167	14806	1.86853	0.777097	0.0845094	2.35586
INTERPRO	IPR015421:Pyridoxal phosphate-dependent transferase, major region, subdomain 1	17	0.828864	0.00497743	AT1G16540, AT5G17330, AT1G27980, AT5G19550, AT3G61510, AT1G43710, AT3G22200, AT5G11520, AT3G57050, AT4G13930, AT1G64660, AT4G36480, AT1G01480, AT3G08860, AT4G32520, AT1G72330, AT5G23670	1817	91	20885	2.14727	0.99974	0.255288	8.0466
GOTERM_MF_FAT	GO:0030170~pyridoxal phosphate binding	20	0.975134	0.0134037	AT1G16540, AT3G10050, AT5G17330, AT1G27980, AT5G19550, AT1G30910, AT3G61510, AT5G28237, AT1G43710, AT3G22200, AT5G11520, AT3G57050, AT4G13930, AT1G64660, AT4G36480, AT1G01480, AT3G08860, AT4G32520, AT1G72330, AT5G23670	1376	119	14806	1.80843	0.999999	0.243797	19.1879
GOTERM_MF_FAT	GO:0070279~vitamin B6 binding	20	0.975134	0.0134037	AT1G16540, AT3G10050, AT5G17330, AT1G27980, AT5G19550, AT1G30910, AT3G61510, AT5G28237, AT1G43710, AT3G22200, AT5G11520, AT3G57050, AT4G13930, AT1G64660, AT4G36480, AT1G01480, AT3G08860, AT4G32520, AT1G72330, AT5G23670	1376	119	14806	1.80843	0.999999	0.243797	19.1879
GOTERM_MF_FAT	GO:0016769~transferase activity, transferring nitrogenous groups	11	0.536324	0.103791	AT1G01480, AT4G36480, AT5G19550, AT3G08860, AT5G65780, AT3G61510, AT1G10070, AT5G11520, AT3G22200, AT1G72330, AT5G23670	1376	69	14806	1.71539	1	0.678457	82.272
INTERPRO	IPR004838:Aminotransferases, class-I, pyridoxal-phosphate-binding site	5	0.243784	0.118603	AT1G01480, AT3G23920, AT5G19550, AT3G61510, AT5G11520	1817	22	20885	2.61232	1	0.894104	88.026
INTERPRO	IPR004839:Aminotransferase, class I and II	7	0.341297	0.130017	AT1G01480, AT4G36480, AT5G19550, AT3G61510, AT5G11520, AT1G72330, AT5G23670	1817	40	20885	2.01149	1	0.904701	90.3823
Annotation Cluster 29	Enrichment Score: 2.0104301761167283
Category	Term	Count	%	PValue	Genes	List Total	Pop Hits	Pop Total	Fold Enrichment	Bonferroni	Benjamini	FDR
GOTERM_MF_FAT	GO:0016791~phosphatase activity	51	2.48659	6.49776e-05	AT4G31860, AT1G47510, AT4G14930, AT1G72770, AT4G29260, AT4G33920, AT3G07130, AT1G05000, AT5G44730, AT5G01270, AT1G73010, AT3G50530, AT4G22590, AT1G47380, AT1G23870, AT1G07160, AT1G60140, AT4G28400, AT3G16560, AT5G57050, AT4G25150, AT4G06599, AT5G66020, AT4G24730, AT3G62260, AT1G68020, AT1G14700, AT5G65140, AT5G53850, AT2G37440, AT5G34850, AT5G63140, AT3G17790, AT4G11800, AT2G40180, AT1G71710, AT3…	1376	308	14806	1.78172	0.0625481	0.00643817	0.102535
SP_PIR_KEYWORDS	protein phosphatase	20	0.975134	0.000559997	AT5G02400, AT4G31860, AT5G58160, AT1G72770, AT1G47380, AT1G48120, AT1G07160, AT3G16560, AT4G28400, AT5G57050, AT4G06599, AT2G40180, AT4G33920, AT1G05000, AT3G62260, AT3G11410, AT4G03080, AT3G05580, AT5G51760, AT1G34750	2006	110	26538	2.40533	0.189008	0.0056461	0.770676
GOTERM_MF_FAT	GO:0004722~protein serine/threonine phosphatase activity	28	1.36519	0.0008271	AT5G34850, AT4G31860, AT1G72770, AT5G63140, AT3G17790, AT4G11800, AT2G40180, AT4G33920, AT3G07130, AT3G11410, AT5G51760, AT5G50400, AT1G34750, AT1G53710, AT5G02400, AT3G50530, AT1G48120, AT1G47380, AT1G07160, AT3G52820, AT4G28400, AT3G16560, AT5G57050, AT4G24730, AT3G62260, AT1G14700, AT4G03080, AT3G05580	1376	153	14806	1.96918	0.560658	0.0533557	1.29784
GOTERM_MF_FAT	GO:0004721~phosphoprotein phosphatase activity	32	1.56021	0.0048943	AT4G31860, AT5G34850, AT1G72770, AT5G63140, AT3G17790, AT4G11800, AT2G40180, AT4G33920, AT3G07130, AT1G05000, AT3G11410, AT5G01270, AT5G51760, AT5G50400, AT1G34750, AT1G53710, AT3G50530, AT5G02400, AT5G58160, AT1G48120, AT1G47380, AT1G07160, AT3G52820, AT4G28400, AT3G16560, AT5G57050, AT4G06599, AT4G24730, AT3G62260, AT1G14700, AT4G03080, AT3G05580	1376	206	14806	1.67148	0.992379	0.137383	7.4535
SMART	SM00331:PP2C_SIG	14	0.682594	0.00628639	AT5G02400, AT4G31860, AT1G72770, AT1G47380, AT1G07160, AT3G16560, AT4G28400, AT5G57050, AT4G33920, AT2G40180, AT3G62260, AT3G11410, AT5G51760, AT1G34750	587	79	7691	2.32191	0.722008	0.225884	7.6177
SMART	SM00332:PP2Cc	14	0.682594	0.00628639	AT5G02400, AT4G31860, AT1G72770, AT1G47380, AT1G07160, AT3G16560, AT4G28400, AT5G57050, AT4G33920, AT2G40180, AT3G62260, AT3G11410, AT5G51760, AT1G34750	587	79	7691	2.32191	0.722008	0.225884	7.6177
UP_SEQ_FEATURE	metal ion-binding site:Manganese 1	16	0.780107	0.00803922	AT5G02400, AT4G08900, AT4G31860, AT1G72770, AT1G03090, AT1G47380, AT1G07160, AT3G16560, AT4G28400, AT5G57050, AT2G40180, AT4G33920, AT3G62260, AT3G11410, AT5G51760, AT1G34750	808	84	8885	2.09453	0.999991	0.45829	12.496
SP_PIR_KEYWORDS	manganese	31	1.51146	0.00854093	AT5G47240, AT4G08900, AT4G31860, AT1G72770, AT1G03090, AT3G10850, AT2G40180, AT4G33920, AT1G77810, AT3G11410, AT1G51760, AT5G23960, AT5G51760, AT1G34750, AT5G47650, AT5G02400, AT5G01820, AT1G48120, AT1G47380, AT1G07160, AT3G16560, AT4G28400, AT5G57050, AT5G39150, AT2G30360, AT3G62260, AT1G30110, AT4G03080, AT3G05580, AT3G25810, AT4G21060	2006	251	26538	1.6339	0.959564	0.0556763	11.1722
UP_SEQ_FEATURE	metal ion-binding site:Manganese 2	16	0.780107	0.00896831	AT5G02400, AT4G08900, AT4G31860, AT1G72770, AT1G03090, AT1G47380, AT1G07160, AT3G16560, AT4G28400, AT5G57050, AT2G40180, AT4G33920, AT3G62260, AT3G11410, AT5G51760, AT1G34750	808	85	8885	2.06989	0.999998	0.461534	13.8416
INTERPRO	IPR015655:Protein phosphatase 2C	14	0.682594	0.00965682	AT5G02400, AT4G31860, AT1G72770, AT1G47380, AT1G07160, AT3G16560, AT4G28400, AT5G57050, AT4G33920, AT2G40180, AT3G62260, AT3G11410, AT5G51760, AT1G34750	1817	73	20885	2.20437	1	0.376283	15.0525
INTERPRO	IPR014045:Protein phosphatase 2C, N-terminal	14	0.682594	0.0134267	AT5G02400, AT4G31860, AT1G72770, AT1G47380, AT1G07160, AT3G16560, AT4G28400, AT5G57050, AT4G33920, AT2G40180, AT3G62260, AT3G11410, AT5G51760, AT1G34750	1817	76	20885	2.11736	1	0.428193	20.3282
INTERPRO	IPR001932:Protein phosphatase 2C-related	14	0.682594	0.0182354	AT5G02400, AT4G31860, AT1G72770, AT1G47380, AT1G07160, AT3G16560, AT4G28400, AT5G57050, AT4G33920, AT2G40180, AT3G62260, AT3G11410, AT5G51760, AT1G34750	1817	79	20885	2.03695	1	0.491576	26.6112
INTERPRO	IPR000222:Protein phosphatase 2C, manganese/magnesium aspartate binding site	14	0.682594	0.0200964	AT5G02400, AT4G31860, AT1G72770, AT1G47380, AT1G07160, AT3G16560, AT4G28400, AT5G57050, AT4G33920, AT2G40180, AT3G62260, AT3G11410, AT5G51760, AT1G34750	1817	80	20885	2.01149	1	0.518071	28.9152
UP_SEQ_FEATURE	metal ion-binding site:Manganese 1; via carbonyl oxygen	14	0.682594	0.0204232	AT5G02400, AT4G31860, AT1G72770, AT1G47380, AT1G07160, AT3G16560, AT4G28400, AT5G57050, AT4G33920, AT2G40180, AT3G62260, AT3G11410, AT5G51760, AT1G34750	808	77	8885	1.99932	1	0.654726	28.9115
UP_SEQ_FEATURE	domain:PP2C-like	14	0.682594	0.0248291	AT5G02400, AT4G31860, AT1G72770, AT1G47380, AT1G07160, AT3G16560, AT4G28400, AT5G57050, AT4G33920, AT2G40180, AT3G62260, AT3G11410, AT5G51760, AT1G34750	808	79	8885	1.94871	1	0.678183	34.0185
GOTERM_MF_FAT	GO:0030145~manganese ion binding	34	1.65773	0.0350089	AT5G47240, AT4G08900, AT4G31860, AT1G72770, AT1G03090, AT3G10850, AT4G30920, AT2G40180, AT2G24200, AT4G33920, AT1G77810, AT3G11410, AT1G51760, AT5G23960, AT5G51760, AT1G34750, AT5G47650, AT5G02400, AT5G01820, AT1G48120, AT1G47380, AT1G07160, AT3G16560, AT4G28400, AT5G57050, AT5G39150, AT2G30360, AT3G62260, AT1G30110, AT4G03080, AT3G05580, AT3G25810, AT1G09300, AT4G21060	1376	257	14806	1.42353	1	0.420137	43.0282
PIR_SUPERFAMILY	PIRSF016975:Arabidopsis thaliana hypothetical protein F7A7.220	5	0.243784	0.0410248	AT2G40180, AT3G62260, AT3G11410, AT1G07160, AT5G51760	838	14	8556	3.64644	1	0.973549	46.1876
GOTERM_CC_FAT	GO:0008287~protein serine/threonine phosphatase complex	11	0.536324	0.0583841	AT5G02400, AT5G57050, AT2G40180, AT4G33920, AT4G31860, AT1G72770, AT3G62260, AT3G11410, AT1G07160, AT5G51760, AT3G16560	1220	65	13779	1.91134	1	0.552898	54.881
GOTERM_BP_FAT	GO:0016311~dephosphorylation	13	0.633837	0.0781393	AT5G02400, AT4G31860, AT1G47510, AT1G72770, AT1G07160, AT3G16560, AT5G57050, AT4G33920, AT2G40180, AT1G05000, AT3G62260, AT3G11410, AT5G51760	1277	84	13998	1.69644	1	0.535255	74.5665
GOTERM_BP_FAT	GO:0006470~protein amino acid dephosphorylation	11	0.536324	0.109309	AT5G02400, AT5G57050, AT2G40180, AT4G33920, AT4G31860, AT1G72770, AT3G62260, AT3G11410, AT1G07160, AT5G51760, AT3G16560	1277	71	13998	1.69828	1	0.618956	85.7428
Annotation Cluster 30	Enrichment Score: 1.8449400308771693
Category	Term	Count	%	PValue	Genes	List Total	Pop Hits	Pop Total	Fold Enrichment	Bonferroni	Benjamini	FDR
SP_PIR_KEYWORDS	transmembrane protein	13	0.633837	0.000579496	AT2G37170, AT4G21390, AT4G21380, AT4G27290, AT4G00430, AT5G26340, AT2G02040, AT1G12430, AT4G27300, AT2G36830, AT2G34250, AT2G19130, AT5G46240, AT1G77210	2006	54	26538	3.18483	0.194904	0.00568887	0.797411
GOTERM_BP_FAT	GO:0009875~pollen-pistil interaction	12	0.58508	0.000838737	AT4G03230, AT1G11410, AT4G21390, AT4G21380, AT4G27290, AT3G22200, AT1G12430, AT4G27300, AT5G24080, AT1G11300, AT2G19130, AT4G24580, AT1G11330	1277	41	13998	3.20828	0.753098	0.027054	1.40205
GOTERM_BP_FAT	GO:0008037~cell recognition	10	0.487567	0.0033679	AT4G03230, AT1G11410, AT1G12430, AT5G24080, AT4G27300, AT4G21390, AT2G19130, AT1G11300, AT4G27290, AT4G21380, AT1G11330	1277	35	13998	3.13189	0.996389	0.0867138	5.51877
GOTERM_BP_FAT	GO:0048544~recognition of pollen	10	0.487567	0.0033679	AT4G03230, AT1G11410, AT1G12430, AT5G24080, AT4G27300, AT4G21390, AT2G19130, AT1G11300, AT4G27290, AT4G21380, AT1G11330	1277	35	13998	3.13189	0.996389	0.0867138	5.51877
SP_PIR_KEYWORDS	serine/threonine-specific protein kinase	9	0.43881	0.00389457	AT4G01370, AT4G13020, AT1G12430, AT4G27300, AT4G21390, AT2G18170, AT2G19130, AT4G27290, AT4G21380, AT1G18890	2006	35	26538	3.40182	0.767627	0.0299468	5.24685
GOTERM_BP_FAT	GO:0009856~pollination	23	1.1214	0.00394564	AT3G51550, AT4G03230, AT1G11410, AT4G21390, AT4G27290, AT4G21380, AT2G34590, AT5G18280, AT3G22200, AT5G64070, AT5G55810, AT3G07130, AT2G34980, AT1G12430, AT4G27300, AT5G24080, AT1G11300, AT3G08970, AT2G19130, AT4G24580, AT2G47510, AT1G11330, AT3G03810, AT4G02350	1277	132	13998	1.90998	0.998626	0.0978503	6.43618
GOTERM_BP_FAT	GO:0048610~reproductive cellular process	21	1.02389	0.00434845	AT3G11440, AT3G23920, AT4G03230, AT1G11410, AT4G21390, AT4G27290, AT4G21380, AT3G22200, AT5G64070, AT5G55810, AT5G67360, AT2G34980, AT1G12430, AT4G27300, AT5G24080, AT1G11300, AT3G08970, AT2G19130, AT4G24580, AT1G11330, AT3G07970, AT4G02350	1277	117	13998	1.96747	0.9993	0.101325	7.07086
SP_PIR_KEYWORDS	signal transduction	5	0.243784	0.00470955	AT1G12430, AT4G27300, AT4G21390, AT2G19130, AT4G27290, AT4G21380	2006	10	26538	6.61466	0.828904	0.0340259	6.31199
GOTERM_MF_FAT	GO:0005529~sugar binding	21	1.02389	0.0102131	AT4G12570, AT4G03230, AT1G11410, AT1G78830, AT4G21390, AT4G27290, AT4G21380, AT2G32810, AT4G36360, AT5G60900, AT1G12430, AT4G27300, AT5G24080, AT1G11300, AT2G19130, AT3G13750, AT1G11330, AT5G61790, AT3G16030, AT1G08450, AT5G01550, AT4G21060	1376	124	14806	1.82229	0.999963	0.230213	14.9617
INTERPRO	IPR000858:S-locus glycoprotein	7	0.341297	0.0478977	AT1G12430, AT5G24080, AT4G27300, AT4G21390, AT2G19130, AT4G27290, AT4G21380, AT1G11330	1817	31	20885	2.59547	1	0.713199	56.1838
SMART	SM00108:B_lectin	7	0.341297	0.0801541	AT1G12430, AT1G78830, AT5G24080, AT4G27300, AT4G21390, AT2G19130, AT4G27290, AT4G21380	587	40	7691	2.29289	1	0.677192	64.9976
SMART	SM00473:PAN_AP	6	0.29254	0.0921939	AT1G12430, AT4G27300, AT4G21390, AT2G19130, AT4G27290, AT4G21380, AT1G11330	587	32	7691	2.45667	1	0.706885	70.3378
INTERPRO	IPR001480:Curculin-like (mannose-binding) lectin	7	0.341297	0.130017	AT1G12430, AT1G78830, AT5G24080, AT4G27300, AT4G21390, AT2G19130, AT4G27290, AT4G21380	1817	40	20885	2.01149	1	0.904701	90.3823
INTERPRO	IPR003609:Apple-like	6	0.29254	0.14062	AT1G12430, AT4G27300, AT4G21390, AT2G19130, AT4G27290, AT4G21380, AT1G11330	1817	32	20885	2.15517	1	0.912274	92.1741
GOTERM_MF_FAT	GO:0030246~carbohydrate binding	26	1.26767	0.142256	AT3G12500, AT1G11410, AT4G21390, AT4G27290, AT5G60900, AT1G11300, AT2G19130, AT3G13750, AT5G61790, AT3G16030, AT5G01550, AT5G13980, AT4G12570, AT4G03230, AT1G78830, AT4G21380, AT2G32810, AT4G36360, AT5G15140, AT3G61060, AT1G12430, AT5G24080, AT4G27300, AT1G11330, AT5G14500, AT1G08450, AT4G21060	1376	215	14806	1.30123	1	0.750083	91.1309
INTERPRO	IPR013227:PAN-2 domain	5	0.243784	0.185548	AT1G12430, AT4G27300, AT4G21390, AT4G27290, AT4G21380, AT1G11330	1817	26	20885	2.21043	1	0.936701	96.8268
Annotation Cluster 31	Enrichment Score: 1.786985945359191
Category	Term	Count	%	PValue	Genes	List Total	Pop Hits	Pop Total	Fold Enrichment	Bonferroni	Benjamini	FDR
SP_PIR_KEYWORDS	cell wall biogenesis/degradation	36	1.75524	0.00124436	AT5G44030, AT4G23990, AT3G07160, AT2G38540, AT4G18780, AT1G10550, AT3G59850, AT1G05570, AT5G03760, AT1G23460, AT3G28180, AT1G02810, AT4G14130, AT4G09740, AT3G07970, AT3G14310, AT5G17420, AT2G45220, AT3G03050, AT2G39700, AT5G19730, AT3G23730, AT4G03210, AT1G05310, AT4G24010, AT3G19280, AT4G02290, AT4G25810, AT1G64760, AT2G43870, AT1G32170, AT2G40610, AT5G22740, AT3G47400, AT5G09760, AT2G03220	2006	270	26538	1.76391	0.372292	0.0110264	1.70502
SP_PIR_KEYWORDS	cell wall	23	1.1214	0.00425161	AT2G45220, AT2G39700, AT5G06860, AT5G06870, AT2G38540, AT1G70370, AT3G23730, AT5G19730, AT4G03210, AT1G05310, AT1G10550, AT4G25810, AT5G67360, AT1G64760, AT1G02810, AT4G14130, AT1G32170, AT2G40610, AT3G07970, AT3G14310, AT3G47400, AT5G09760, AT3G13790	2006	159	26538	1.91367	0.796785	0.0319971	5.71486
GOTERM_BP_FAT	GO:0016051~carbohydrate biosynthetic process	37	1.804	0.00512092	AT5G44030, AT4G23990, AT2G39930, AT3G07160, AT3G50760, AT3G02230, AT4G18780, AT1G30620, AT3G63010, AT1G70090, AT1G05570, AT3G61130, AT5G39990, AT2G18700, AT5G17420, AT3G03050, AT2G35710, AT1G65880, AT1G78570, AT4G22590, AT3G62720, AT1G23870, AT4G24010, AT1G60140, AT1G06410, AT4G39800, AT3G08840, AT3G43190, AT4G31500, AT3G01040, AT1G12780, AT1G68020, AT5G65140, AT1G71220, AT3G04120, AT3G01180, AT2…	1277	254	13998	1.59677	0.999808	0.116652	8.27667
GOTERM_BP_FAT	GO:0034637~cellular carbohydrate biosynthetic process	29	1.41394	0.00697591	AT5G44030, AT4G23990, AT2G39930, AT3G07160, AT3G02230, AT4G18780, AT1G30620, AT1G05570, AT3G61130, AT2G18700, AT5G17420, AT3G03050, AT1G65880, AT1G78570, AT4G22590, AT3G62720, AT4G24010, AT1G23870, AT1G60140, AT1G06410, AT4G39800, AT3G43190, AT4G31500, AT1G12780, AT1G68020, AT5G65140, AT3G04120, AT3G01180, AT2G03220	1277	189	13998	1.68194	0.999991	0.14234	11.1125
GOTERM_BP_FAT	GO:0044042~glucan metabolic process	24	1.17016	0.00986618	AT5G44030, AT3G23920, AT3G03050, AT4G23990, AT2G39930, AT3G07160, AT3G23730, AT4G03210, AT3G62720, AT4G24010, AT5G36890, AT3G02230, AT4G18780, AT1G10550, AT4G02290, AT4G25810, AT1G05570, AT4G14130, AT4G09740, AT1G32170, AT5G55480, AT3G01180, AT2G03220, AT5G17420	1277	151	13998	1.74225	1	0.176716	15.3671
GOTERM_BP_FAT	GO:0007047~cell wall organization	38	1.85275	0.0117165	AT5G44030, AT4G23990, AT3G07160, AT2G38540, AT4G18780, AT3G02230, AT1G10550, AT3G59850, AT1G05570, AT5G03760, AT1G23460, AT3G28180, AT1G02810, AT4G14130, AT4G09740, AT3G07970, AT3G14310, AT5G17420, AT2G45220, AT3G03050, AT2G39700, AT5G19730, AT3G23730, AT4G03210, AT1G05310, AT4G24010, AT1G13980, AT3G19280, AT4G02290, AT4G25810, AT1G64760, AT2G43870, AT1G32170, AT2G40610, AT5G22740, AT3G47400, AT5…	1277	277	13998	1.50376	1	0.196114	17.9896
GOTERM_BP_FAT	GO:0006073~cellular glucan metabolic process	20	0.975134	0.0168569	AT5G44030, AT3G23920, AT3G03050, AT4G23990, AT2G39930, AT3G07160, AT3G23730, AT4G03210, AT3G62720, AT4G24010, AT3G02230, AT4G18780, AT1G10550, AT4G25810, AT1G05570, AT4G14130, AT1G32170, AT3G01180, AT2G03220, AT5G17420	1277	124	13998	1.768	1	0.236548	24.8795
GOTERM_BP_FAT	GO:0005976~polysaccharide metabolic process	30	1.4627	0.0261484	AT5G44030, AT3G12500, AT3G23920, AT4G23990, AT2G39930, AT3G07160, AT5G36890, AT3G02230, AT4G18780, AT1G10550, AT1G05570, AT3G61130, AT4G14130, AT4G09740, AT3G07970, AT5G17420, AT3G03050, AT3G10740, AT3G23730, AT4G03210, AT3G62720, AT4G24010, AT4G02290, AT4G25810, AT3G08840, AT1G32170, AT4G19810, AT5G55480, AT3G01180, AT2G03220	1277	219	13998	1.50159	1	0.301697	35.9731
GOTERM_BP_FAT	GO:0045229~external encapsulating structure organization	38	1.85275	0.0262039	AT5G44030, AT4G23990, AT3G07160, AT2G38540, AT4G18780, AT3G02230, AT1G10550, AT3G59850, AT1G05570, AT5G03760, AT1G23460, AT3G28180, AT1G02810, AT4G14130, AT4G09740, AT3G07970, AT3G14310, AT5G17420, AT2G45220, AT3G03050, AT2G39700, AT5G19730, AT3G23730, AT4G03210, AT1G05310, AT4G24010, AT1G13980, AT3G19280, AT4G02290, AT4G25810, AT1G64760, AT2G43870, AT1G32170, AT2G40610, AT5G22740, AT3G47400, AT5…	1277	293	13998	1.42164	1	0.300207	36.0344
GOTERM_BP_FAT	GO:0009250~glucan biosynthetic process	13	0.633837	0.0379613	AT5G44030, AT3G03050, AT4G23990, AT2G39930, AT3G07160, AT4G24010, AT3G62720, AT3G02230, AT4G18780, AT1G05570, AT3G01180, AT5G17420, AT2G03220	1277	75	13998	1.90002	1	0.373428	47.8597
GOTERM_BP_FAT	GO:0044264~cellular polysaccharide metabolic process	22	1.07265	0.0401077	AT5G44030, AT3G23920, AT3G03050, AT4G23990, AT2G39930, AT3G07160, AT3G23730, AT4G03210, AT3G62720, AT4G24010, AT3G02230, AT4G18780, AT1G10550, AT4G25810, AT1G05570, AT3G61130, AT4G14130, AT1G32170, AT3G07970, AT3G01180, AT2G03220, AT5G17420	1277	154	13998	1.56595	1	0.383657	49.7831
GOTERM_BP_FAT	GO:0000271~polysaccharide biosynthetic process	15	0.731351	0.106875	AT5G44030, AT3G03050, AT4G23990, AT2G39930, AT3G07160, AT4G24010, AT3G62720, AT3G02230, AT4G18780, AT3G08840, AT1G05570, AT3G61130, AT3G01180, AT5G17420, AT2G03220	1277	107	13998	1.53668	1	0.619495	85.073
GOTERM_BP_FAT	GO:0033692~cellular polysaccharide biosynthetic process	14	0.682594	0.143137	AT5G44030, AT3G03050, AT4G23990, AT2G39930, AT3G07160, AT4G24010, AT3G62720, AT3G02230, AT4G18780, AT1G05570, AT3G61130, AT3G01180, AT5G17420, AT2G03220	1277	103	13998	1.48993	1	0.688145	92.5686
Annotation Cluster 32	Enrichment Score: 1.7814647089793307
Category	Term	Count	%	PValue	Genes	List Total	Pop Hits	Pop Total	Fold Enrichment	Bonferroni	Benjamini	FDR
GOTERM_BP_FAT	GO:0005991~trehalose metabolic process	8	0.390054	0.00341311	AT4G22590, AT1G68020, AT2G18700, AT1G23870, AT5G65140, AT1G60140, AT1G06410, AT4G24040	1277	23	13998	3.81274	0.996652	0.086495	5.59085
[truncated: 2,237 more rows]

## Sheet: Tsh0 vs C0_Down_DEG_overlap_SNP
Gene	Chromosome	logConc	logFC	p.value	C0	C1	C12	Tsh0	Tsh1	Tsh12	Start	End	Length	Strand	SNP_Num	Num_Per_Killo	TAIR_ID	Symbol	Description
[truncated: 2,182 more rows]

## Sheet: T0 vs C0_Down_DEG_overlap_SNP c
Annotation Cluster 1	Enrichment Score: 17.746468107299126
[truncated: 2,060 more rows]

[truncated: 32 more sheets: Tsh1 vs C1_Up_DEG_overlap_SNP, Tsh1 vs C1_Up_DEG_overlap_SNP c, Tsh1 vs C1_Down_DEG_overlap_SNP, T1 vs C1_Down_DEG_overlap_SNP c, Tsh12 vs C12_Up_DEG_overlap_SNP, T12 vs C12_Up_DEG_overlap_SNP c, T12 vs C12_Down_DEG_overlap_SNP, T12 vs C12_Down_DEG_overlapSNP, C1 vs C0_Up_DEG_overlap_SNP, C1 vs C0_Up_DEG_overlap_SNP clu, C1 vs C0_Down_DEG_overlap_SNP, C1 vs C0_Down_DEG_overlap_SNP c, C12 vs C0_Up_DEG_overlap_SNP, C12 vs C0_Up_DEG_overlap_SNP cl, C12 vs C0_Down_DEG_overlap_SNP, C12 vs C0_Down_DEG_overlap_SNPc, C12 vs C1_Up_DEG_overlap_SNP, C12 vs C1_Up_DEG_overlap_SNP cl, C12 vs C1_Down_DEG_overlap_SNP, C12 vs C1_Down_DEG_overlap_SNPc …]
