# Supplementary material for: A comparison of the low temperature transcriptomes of two tomato genotypes that differ in freezing tolerance: Solanum lycopersicum and Solanum habrochaites
Source: BMC Plant Biol. 2015 Jun 6;15:132. doi: 10.1186/s12870-015-0521-6 (PMC4458020; doi:10.1186/s12870-015-0521-6)
Supplement: Additional file 11: — SNP overlap with co-differentially expressed genes (co-DEG). [file 12870_2015_521_MOESM11_ESM.xls]

## Sheet: Tsh_vs_C_co_Up
Chr	Gene	C0	C1	C12	Tsh0	Tsh1	Tsh12	Start	End	Length	Strand	SNP_Num	Num_Per_Killo	TAIR_ID	Symbol	Description
SL2.40ch06	Solyc06g007580.1	4.43	4.73	6.66	27.3	14.63	18.44	1578789	1579688	900	+	1	1.11	AT3G07350	--	--
SL2.40ch02	Solyc02g087800.2	0.57	0.5	0.36	11.37	3.16	3.86	44662024	44664509	2486	+	5	2.01	AT5G15140	--	--
SL2.40ch12	Solyc12g056480.1	0	0.08	0	78.91	1.78	9.18	47784400	47786480	2081	+	3	1.44	AT4G22920	SGR	STAY-GREEN
SL2.40ch06	Solyc06g084130.2	0.24	0.37	0.11	2.08	3.49	1.13	45643108	45644440	1333	+	3	2.25	AT1G03070	--	--
SL2.40ch04	Solyc04g064710.2	0.06	0.07	0.07	4.86	3.16	3.4	54976858	54979891	3034	+	7	2.31	AT1G77120	ATADH1
SL2.40ch06	Solyc06g048530.2	0.07	0.32	0.21	102.74	71.03	71.21	27690862	27701677	10816	-	7	0.65	AT3G10850	GLY2
SL2.40ch03	Solyc03g112250.1	0.04	0.06	0.03	2.64	2.74	1.56	56768280	56770473	2194	-	6	2.73	AT5G52450	--	--
SL2.40ch03	Solyc03g036470.1	0	0.04	0.18	0.99	4.41	55.95	10734792	10735481	690	+	3	4.35	AT2G37040	PAL1	PHE ammonia lyase 1
SL2.40ch01	Solyc01g090180.2	6.02	2.84	1.77	15.51	11.21	8.95	75570063	75571164	1102	-	7	6.35	AT4G15093	LigB
SL2.40ch01	Solyc01g095960.2	0.15	0.04	0.21	18.76	1.14	1.01	78836094	78838707	2614	+	11	4.21	AT5G53390	FOP1	FOLDED PETAL 1
SL2.40ch04	Solyc04g080610.2	10.71	8.77	5.48	25.09	24.41	14.67	62314021	62318683	4663	-	7	1.5	AT1G75330	OTC	ornithine carbamoyltransferase
SL2.40ch03	Solyc03g112380.1	1.79	0.44	1.51	8.43	8.23	4.86	56844298	56844531	234	+	1	4.27	AT3G26600	ARO4	armadillo repeat only 4
SL2.40ch08	Solyc08g048250.2	12.45	11.76	8.75	27.51	28.04	25.48	38457698	38464744	7047	-	8	1.14	AT4G18360	GOX3	glycolate oxidase 3
SL2.40ch08	Solyc08g016620.2	0.32	0.15	0.14	1.4	1.1	1.03	7981559	7984912	3354	-	1	0.3	AT5G46220	--	--
SL2.40ch03	Solyc03g118710.2	19.71	23.29	7.86	73.15	80.49	56.47	61609529	61612357	2829	+	11	3.89	AT3G17980	C2	C2 domain
SL2.40ch11	Solyc11g070020.1	3.54	2.96	1.71	10.55	7.89	4.63	51669815	51673400	3586	-	4	1.12	AT5G11810	--	--
SL2.40ch01	Solyc01g106360.2	5.52	3.93	2.81	16.17	12.13	11.9	86051299	86059178	7880	+	23	2.92	AT5G64440	FAAH	fatty acid amide hydrolase
SL2.40ch08	Solyc08g080640.1	14.55	14.54	7.74	70.79	44.03	55.57	61048109	61048852	744	+	4	5.38	AT4G11650	OSM34	osmotin 34
SL2.40ch10	Solyc10g080380.1	0.64	1.91	0.69	3.54	5.22	3.85	60982103	60982318	216	-	1	4.63	--	--	--
SL2.40ch10	Solyc10g081300.1	7.62	12.18	5.77	30.48	36.88	19.08	61728461	61730388	1928	-	4	2.07	AT5G04200	MCP2f	metacaspase 2f
SL2.40ch09	Solyc09g008050.2	5.77	5.84	2.52	24.36	16.96	11.35	1515896	1518368	2473	+	3	1.21	AT2G36970	--	--
SL2.40ch10	Solyc10g051120.1	13.23	2.38	8.79	70.16	6.29	57.09	47008442	47010695	2254	-	6	2.66	AT5G20090	--	--
SL2.40ch04	Solyc04g005300.2	4.18	3.49	2.24	10.39	8.09	5.98	219372	222961	3590	-	3	0.84	AT2G03800	GEK1	GEKO1
SL2.40ch02	Solyc02g030480.2	27.75	27.77	21.61	75.53	95.37	102.48	16916157	16920165	4009	+	3	0.75	AT4G39330	CAD9	cinnamyl alcohol dehydrogenase 9
SL2.40ch03	Solyc03g079850.2	15.89	11.05	7.29	43.73	24.45	18.73	45200903	45215683	14781	-	11	0.74	AT5G05930	GC1	guanylyl cyclase 1
SL2.40ch02	Solyc02g093990.2	2.74	0.37	3.61	6.98	1.89	11.12	49240169	49241778	1610	-	7	4.35	AT3G01820	--	--
SL2.40ch02	Solyc02g076740.1	19.23	9.97	22.24	46.68	36.1	75.49	36433699	36434725	1027	+	4	3.89	--	--	--
SL2.40ch03	Solyc03g111800.2	23.89	10.25	5.78	55.36	23.37	44.05	56476473	56478792	2320	-	3	1.29	AT2G31880	SOBIR1	SUPPRESSOR OF BIR1 1
SL2.40ch06	Solyc06g005100.2	0	0	0.04	25.29	30.16	141.28	119977	124995	5019	+	13	2.59	--	--	--
SL2.40ch04	Solyc04g005790.2	0.44	0.33	0.72	2.63	1.27	2.46	500464	507053	6590	-	1	0.15	AT1G69850	NTL1
SL2.40ch12	Solyc12g009310.1	3.15	3.64	1.95	8.19	10.85	9.28	2586788	2590404	3617	-	9	2.49	AT2G07180	--	--
SL2.40ch06	Solyc06g009150.1	7.19	5.94	3.56	25.1	19.8	17.63	3095005	3095484	480	-	2	4.17	AT4G02370	--	--
SL2.40ch02	Solyc02g065230.2	2.29	1.95	0.66	8.46	7.6	3.19	30980986	30982721	1736	+	1	0.58	AT2G45550	CYP76C4	cytochrome P450, family 76, subfamily C, polypeptide 4
SL2.40ch07	Solyc07g015900.1	0	0.07	0	8.29	10.64	13.73	5678915	5681141	2227	+	1	0.45	AT4G27190	--	--
SL2.40ch04	Solyc04g080080.2	6.12	5.66	5.29	19.03	14.82	13.65	61956665	61959216	2552	-	7	2.74	AT1G19360	RRA3	reduced residual arabinose 3
SL2.40ch07	Solyc07g008570.2	1.26	0.61	7.46	123.7	82.22	75.24	3522999	3529845	6847	+	20	2.92	AT5G50400	PAP27	purple acid phosphatase 27
SL2.40ch08	Solyc08g074640.1	0.17	0.31	0.27	278.79	25.33	128.65	55936853	55940676	3824	+	12	3.14	--	--	--
SL2.40ch01	Solyc01g044370.1	0.06	0.7	0.25	18.02	12.25	9.65	38355048	38357065	2018	-	10	4.96	AT1G30910	--	--
SL2.40ch10	Solyc10g075110.1	51.02	24.33	31.67	1360.05	164.75	128.84	58157020	58157628	609	-	3	4.93	AT2G38540	LTP1	LIPID TRANSFER PROTEIN 1
SL2.40ch02	Solyc02g038740.2	2.01	1.2	12.86	12.76	3.6	92.63	22198819	22201699	2881	-	4	1.39	AT1G76490	MAD3	miRNA action deficient 3
SL2.40ch03	Solyc03g098250.2	0.7	0.54	0.84	1.61	1.23	2.07	54048982	54054503	5522	+	1	0.18	AT5G22110	DPB2	DNA polymerase epsilon subunit B2
SL2.40ch09	Solyc09g089680.2	1.15	2.13	3.06	27.52	9.23	8.94	64787887	64790706	2820	+	7	2.48	AT1G06620	--	--
SL2.40ch03	Solyc03g005450.2	8.1	5.94	3.79	223.75	43.15	18.86	338588	346614	8027	+	19	2.37	AT4G24010	CSLG1	cellulose synthase like G1
SL2.40ch12	Solyc12g099260.1	14.76	9.83	26.29	83.47	51.7	67.36	64799719	64804216	4498	-	20	4.45	AT3G06650	ACLB-1	ATP-citrate lyase B-1
SL2.40ch04	Solyc04g078540.2	10.2	8.38	9.74	23.9	20.24	40.71	60836302	60840029	3728	-	8	2.15	AT5G43060	RD21B	esponsive to dehydration 21B
SL2.40ch05	Solyc05g017830.1	0	0	0	7.45	11.04	5.07	18456838	18457085	248	-	1	4.03	AT2G26770	SCAB1	stomatal closure-related actin binding protein 1
SL2.40ch01	Solyc01g099500.1	0.78	0.54	0.71	2.91	2.13	4.4	81489394	81494186	4793	+	3	0.63	AT5G27680	RECQSIM	RECQ helicase SIM
SL2.40ch05	Solyc05g014380.2	3.7	5.67	3.15	11	18.58	10.11	8239463	8243866	4404	+	11	2.5	AT1G04120	MRP5	multidrug resistance-associated protein 5
SL2.40ch10	Solyc10g007570.2	1.49	0.42	2.06	4.03	4.66	27.99	1874161	1875884	1724	+	1	0.58	AT1G78440	GA2OX1	gibberellin 2-oxidase 1
SL2.40ch09	Solyc09g014580.2	2.63	1.56	3.5	34.93	23.16	34.04	6221354	6222253	900	-	4	4.44	AT5G28010	--	--
SL2.40ch11	Solyc11g011240.1	0.58	0.8	0.33	5.47	2.64	2.03	4289344	4290441	1098	+	4	3.64	AT4G36810	LSU	Large subunit of Heterodimeric geranyl(geranyl)diphosphate synthase
SL2.40ch06	Solyc06g062290.1	0.46	0.57	0.76	1.66	1.5	2.26	35685365	35686768	1404	-	1	0.71	AT2G15490	UGT73B4	UDP-glycosyltransferase 73B4
SL2.40ch01	Solyc01g107400.2	0.71	1.61	9.54	5.87	5.21	30.55	86730679	86731267	589	-	1	1.7	AT2G14960	GH3.1
SL2.40ch10	Solyc10g084560.1	0.09	0	0	18.57	7.97	3.8	63356509	63358302	1794	-	3	1.67	AT5G67090	--	--
SL2.40ch01	Solyc01g110330.1	0.18	0	0.08	1.06	1.27	1.67	88818923	88821426	2504	+	2	0.8	AT4G31400	CTF7
SL2.40ch03	Solyc03g046200.1	0.86	0.78	0.7	2.84	3.08	4.66	15883134	15885335	2202	-	2	0.91	AT5G15870	--	--
SL2.40ch04	Solyc04g005050.1	3.67	7.7	30.82	12.94	18.39	119.54	47516	48619	1104	+	4	3.62	AT1G24140	--	--
SL2.40ch09	Solyc09g092290.1	0.12	0.05	0.02	2.15	2.09	1.34	66771956	66774502	2547	-	1	0.39	AT3G46530	RPP13	RECOGNITION OF PERONOSPORA PARASITICA 13
SL2.40ch03	Solyc03g082690.2	8.85	3.17	3.05	21.29	7.09	6.85	46158633	46163437	4805	+	7	1.46	AT1G76390	PUB43	plant U-box 43
SL2.40ch06	Solyc06g009290.2	4.65	3.66	60.25	23.93	10.95	194.95	3249411	3257702	8292	-	27	3.26	AT3G62150	PGP21	P-glycoprotein 21
SL2.40ch01	Solyc01g109150.2	0.26	0.14	0.11	5.38	2.26	0.79	87965068	87967143	2076	+	2	0.96	AT5G42650	DDE2	DELAYED DEHISCENCE 2
SL2.40ch05	Solyc05g054590.2	14.75	11.51	12.13	34.78	36.32	28.92	63617829	63620771	2943	+	14	4.76	AT2G28760	UXS6	UDP-XYL synthase 6
SL2.40ch08	Solyc08g078390.2	22.22	14.13	18.01	185.41	32.64	45.87	59370516	59379975	9460	+	21	2.22	AT4G16760	ATACX1
SL2.40ch09	Solyc09g020110.2	39.26	39.06	27.03	95.95	86.54	84.97	18416997	18428931	11935	+	5	0.42	AT2G39780	RNS2	ribonuclease 2
SL2.40ch01	Solyc01g096720.2	0.08	0.16	0.74	0.73	0.64	3.25	79495747	79499387	3641	-	1	0.27	AT5G13750	ZIFL1	zinc induced facilitator-like 1
SL2.40ch01	Solyc01g094130.2	0.03	0.05	0.05	2.24	2.5	2.89	77451518	77454083	2566	-	2	0.78	AT2G45510	CYP704A2	cytochrome P450, family 704, subfamily A, polypeptide 2
SL2.40ch05	Solyc05g009900.1	1.39	0.9	4.24	5.16	5.1	14.61	4125179	4126240	1062	+	1	0.94	AT1G68800	TCP12	TCP domain protein 12
SL2.40ch09	Solyc09g025230.2	0.23	0.29	1.09	2.46	4.98	2.6	19259914	19261921	2008	-	2	1	AT1G30690	--	--
SL2.40ch04	Solyc04g007760.2	0.24	0.03	0	3.68	6.64	2.4	1435905	1437368	1464	+	2	1.37	AT1G70890	MLP43	MLP-like protein 43
SL2.40ch10	Solyc10g085280.1	2.27	1.76	3.04	9.68	11.4	23.49	63836072	63837576	1505	+	4	2.66	AT3G11340	UGT76B1	UDP-dependent glycosyltransferase 76B1
SL2.40ch06	Solyc06g036630.1	0	0	0	2.54	3.06	2.63	23661744	23662783	1040	+	2	1.92	AT3G04470	--	--
SL2.40ch03	Solyc03g059050.2	0	0	0	0.45	1.75	0.74	24851507	24852640	1134	+	1	0.88	--	--	--
SL2.40ch04	Solyc04g007940.2	0.07	0.04	0	3.48	1.13	0.57	1587191	1589705	2515	-	3	1.19	AT4G31940	CYP82C4	cytochrome P450, family 82, subfamily C, polypeptide 4
SL2.40ch12	Solyc12g099580.1	0.58	0.67	1.32	3.97	2.19	5.85	65025300	65027399	2100	+	2	0.95	AT3G30340	UMAMIT32	Usually multiple acids move in and out Transporters 32
SL2.40ch02	Solyc02g088200.2	1.69	1.64	1.19	20.28	21.39	29.42	44944625	44947657	3033	-	7	2.31	AT3G16230	--	--
SL2.40ch03	Solyc03g112370.1	10.99	10.64	21.37	66.07	42.63	65.87	56843353	56843586	234	-	2	8.55	--	--	--
SL2.40ch03	Solyc03g121420.2	11.55	14.19	15.93	30.05	34.8	80.63	63588511	63589972	1462	+	10	6.84	AT1G73010	PS2	phosphate starvation-induced gene 2
SL2.40ch06	Solyc06g076560.1	4.85	6.22	5.65	28.46	37.05	71.61	43949614	43950078	465	+	4	8.6	AT1G07400	--	--
SL2.40ch11	Solyc11g071610.1	0	0	0	1.28	0.44	1.58	52111512	52119003	7492	+	1	0.13	AT2G27150	AtAAO3
SL2.40ch11	Solyc11g010550.1	0.57	0.4	0.2	1.34	1.26	1.1	3598062	3606823	8762	-	2	0.23	AT2G22530	--	--
SL2.40ch07	Solyc07g005110.2	0.14	0.22	0.33	1.87	1.11	4.48	128660	133395	4736	+	2	0.42	AT3G16030	CES101	CALLUS EXPRESSION OF RBCS 101
SL2.40ch01	Solyc01g073720.2	1.05	1.88	2.57	5.34	4.6	6.02	70326935	70327485	551	+	2	3.63	AT2G31945	--	--
SL2.40ch07	Solyc07g008550.2	0.47	0.45	0.73	11.01	5.45	6.07	3488895	3497719	8825	+	8	0.91	AT5G50400	PAP27	purple acid phosphatase 27
SL2.40ch10	Solyc10g076810.1	3.75	2.34	0.5	9.09	5.3	2.64	59100046	59100699	654	+	2	3.06	AT2G36110	--	--
SL2.40ch06	Solyc06g073530.1	0	0.01	0.03	1.59	1.5	1.64	41717052	41722026	4975	+	1	0.2	AT2G27040	OCP11	OVEREXPRESSOR OF CATIONIC PEROXIDASE 11
SL2.40ch02	Solyc02g081690.1	4.56	5.89	2.46	20.24	21.47	8.86	40129546	40130991	1446	+	4	2.77	AT3G21800	UGT71B8	UDP-glucosyl transferase 71B8
SL2.40ch10	Solyc10g007640.2	0	0	0	1.78	5.72	1.93	1923371	1924974	1604	-	2	1.25	AT1G17180	GSTU25	glutathione S-transferase TAU 25
SL2.40ch01	Solyc01g009940.1	0	0	0.09	2.02	2.86	1.37	4541527	4544665	3139	+	3	0.96	--	--	--
SL2.40ch07	Solyc07g016020.1	0.15	0.1	0.14	2.55	1.27	2.11	6173926	6174489	564	+	3	5.32	--	--	--
SL2.40ch05	Solyc05g015300.2	0	0	0	4.31	2.67	2.59	10294826	10297466	2641	-	3	1.14	AT5G25610	RD22	RESPONSIVE TO DESSICATION 22
SL2.40ch06	Solyc06g008930.2	1.69	0.76	0.14	4.27	5.22	3.78	2859051	2860335	1285	-	1	0.78	--	--	--
SL2.40ch10	Solyc10g008640.2	10.1	9.14	4.32	41.18	27.37	30.71	2712740	2720597	7858	-	12	1.53	AT2G20900	DGK5	diacylglycerol kinase 5
SL2.40ch10	Solyc10g007420.2	0.31	0.18	0.09	3.32	1.36	1.21	1785948	1788700	2753	-	8	2.91	AT3G58620	TTL4	tetratricopetide-repeat thioredoxin-like 4
SL2.40ch02	Solyc02g031790.1	0.69	0.16	0.37	3.59	1.84	2.44	17701100	17704661	3562	+	3	0.84	AT3G47570	--	--
SL2.40ch10	Solyc10g008400.1	1.45	65.71	1.44	26.87	150.86	5.18	2534304	2534969	666	+	4	6.01	AT4G03510	RMA1	RING membrane-anchor 1
SL2.40ch10	Solyc10g076600.1	6.07	4.01	3.46	22.35	10.06	15.49	58885360	58889823	4464	-	8	1.79	AT3G51840	ATSCX
SL2.40ch04	Solyc04g008960.2	4.41	1.66	0	13.16	6.28	3.29	2559465	2560652	1188	+	2	1.68	AT5G23370	--	--
SL2.40ch01	Solyc01g098240.1	0.13	0.04	0.28	15.55	9.66	5.95	80581581	80588427	6847	+	9	1.31	AT5G48385	--	--
SL2.40ch07	Solyc07g062850.2	1.32	0.86	0.62	2.97	2.29	2.34	62714809	62722725	7917	+	4	0.51	AT3G15180	--	--
SL2.40ch03	Solyc03g044430.2	4.7	5.11	2.68	11.34	16.39	11.29	13182851	13192978	10128	+	9	0.89	AT4G36940	NAPRT1	nicotinate phosphoribosyltransferase 1
SL2.40ch01	Solyc01g065490.2	20.57	15.99	7.74	94.86	67.99	52.44	64128442	64131779	3338	+	9	2.7	AT1G60690	--	--
SL2.40ch03	Solyc03g025330.2	0.33	0.22	0.32	2.92	1.44	2.71	7148910	7151371	2462	-	2	0.81	AT3G49070	--	--
SL2.40ch03	Solyc03g026130.2	1.03	0.81	2.06	2.98	2.21	5.64	7920692	7922487	1796	-	5	2.78	AT2G45560	CYP76C1	cytochrome P450, family 76, subfamily C, polypeptide 1
SL2.40ch10	Solyc10g024340.1	0	0.1	0	2.48	4.94	3.38	13411254	13412259	1006	+	1	0.99	AT4G35450	AKR2A
SL2.40ch08	Solyc08g075710.2	6.38	2.74	18.09	19.95	8.31	49.71	57004882	57011338	6457	+	4	0.62	AT1G31830	PUT2	POLYAMINE UPTAKE TRANSPORTER 2
SL2.40ch11	Solyc11g005770.1	2.69	3.08	3.34	10.35	8.34	10.06	605006	607249	2244	-	4	1.78	AT5G09760	--	--
SL2.40ch06	Solyc06g076960.1	4.47	4.6	1.31	20.23	18.7	10.01	44219386	44219790	405	+	1	2.47	AT2G40080	ELF4	EARLY FLOWERING 4
SL2.40ch04	Solyc04g010200.1	0.41	0.22	0.47	2.78	1.78	1.24	3520574	3522730	2157	+	2	0.93	AT5G13580	ABCG6	ATP-binding cassette G6
SL2.40ch01	Solyc01g107390.2	0.25	0.28	12.25	16.38	6.67	27.72	86709599	86711996	2398	-	8	3.34	AT2G14960	GH3.1
SL2.40ch12	Solyc12g089310.1	0.31	0.29	0.27	3.03	3.38	9.42	62884778	62887198	2421	-	2	0.83	AT1G75780	TUB1	tubulin beta-1 chain
SL2.40ch04	Solyc04g082460.2	1.55	1.39	0.75	7.91	3.91	2.59	63696861	63701335	4475	+	8	1.79	AT4G35090	CAT2	catalase 2
SL2.40ch02	Solyc02g088990.1	1.98	0.83	0.14	9.59	3.02	5.06	45479497	45480704	1208	+	2	1.66	AT4G35520	MLH3	MUTL protein homolog 3
SL2.40ch04	Solyc04g007770.2	0.08	0.06	0.04	4.07	6.25	1.16	1456588	1458908	2321	-	3	1.29	AT5G28010	--	--
SL2.40ch05	Solyc05g045950.1	0	0.06	0	1.34	1.14	1.34	56930070	56931394	1325	+	2	1.51	AT3G25800	PR 65
SL2.40ch03	Solyc03g031940.2	31.59	14.4	32.53	99.63	70.32	95.71	8685384	8688719	3336	-	8	2.4	AT1G21540	--	--
SL2.40ch09	Solyc09g072660.2	2.62	4.32	4.16	10.44	17.16	10.03	60769532	60771866	2335	-	1	0.43	AT1G30760	--	--
SL2.40ch12	Solyc12g019210.1	3.85	3.03	2.95	33.95	36.61	21.46	9572120	9572285	166	-	1	6.02	--	--	--
SL2.40ch03	Solyc03g111780.1	0.06	0.05	0	0.85	0.35	1.11	56466780	56467985	1206	+	1	0.83	AT1G24530	--	--
SL2.40ch01	Solyc01g014530.2	0	0	0.17	2.04	0.82	3.13	14029326	14030618	1293	-	1	0.77	AT5G60900	RLK1	receptor-like protein kinase 1
SL2.40ch11	Solyc11g030710.1	13.18	9.13	7.85	33.69	21.57	28.01	19640087	19648210	8124	+	8	0.98	AT1G33780	--	--
SL2.40ch09	Solyc09g010320.2	2.41	1.45	0.54	7.12	4.06	1.75	3697435	3706429	8995	-	3	0.33	AT5G22350	ELM1	ELONGATED MITOCHONDRIA 1
SL2.40ch08	Solyc08g079890.1	3.13	4.53	2.17	20.12	25.48	17.46	60485867	60488107	2241	+	9	4.02	AT1G04110	SDD1	STOMATAL DENSITY AND DISTRIBUTION 1
SL2.40ch04	Solyc04g074120.2	0.33	0.11	0.2	1.45	0.35	1.15	57716347	57724315	7969	-	2	0.25	AT1G22260	ZYP1a
SL2.40ch02	Solyc02g062580.2	7.55	6.76	4.14	30.65	21.84	13.15	28879805	28883422	3618	+	8	2.21	AT5G66450	LPPepsilon2	lipid phosphate phosphatase epsilon 2
SL2.40ch04	Solyc04g014990.1	5.39	6.27	7.02	142.57	94.78	120.48	5191810	5192142	333	+	1	3	AT2G29730	UGT71D1	UDP-glucosyl transferase 71D1
SL2.40ch07	Solyc07g006560.2	4.46	2.37	2.16	156.94	81.11	133.95	1372891	1375000	2110	-	6	2.84	AT1G26820	RNS3	ribonuclease 3
SL2.40ch06	Solyc06g063260.2	1.36	1.1	1.6	8.16	8.12	9.74	36344391	36356737	12347	-	13	1.05	AT1G51590	MNS1	alpha-mannosidase 1
SL2.40ch01	Solyc01g011470.1	0	0.22	0	1.57	1.77	7.4	9342757	9343038	282	-	1	3.55	AT1G70850	MLP34	MLP-like protein 34
SL2.40ch09	Solyc09g059040.2	31.18	29.97	40.58	158.08	108.06	179.19	48648503	48652059	3557	-	12	3.37	AT4G13010	--	--
SL2.40ch04	Solyc04g016010.2	1.02	1.54	0.56	5.19	3.93	5.31	6613543	6624763	11221	+	13	1.16	AT2G41680	NTRC	NADPH-dependent thioredoxin reductase C
SL2.40ch10	Solyc10g052710.1	0	0	0	3.6	3.35	2.17	48735402	48736550	1149	-	3	2.61	AT3G23880	--	--
SL2.40ch06	Solyc06g074390.2	6.01	6.45	5.68	28.12	31.51	29.35	42405732	42410059	4328	+	16	3.7	AT4G33790	G7
SL2.40ch11	Solyc11g071560.1	4.77	5.42	5.44	16.12	13.54	13.68	52067705	52069143	1439	-	3	2.08	AT2G27140	--	--
SL2.40ch12	Solyc12g088180.1	0.28	0.45	0.48	294.9	203.52	262.44	62067338	62068021	684	+	3	4.39	AT1G50010	TUA2	tubulin alpha-2 chain
SL2.40ch06	Solyc06g007890.2	14.98	11.72	5.8	41.06	77.57	43.56	1784223	1785855	1633	+	2	1.22	AT5G15230	GASA4	GAST1 protein homolog 4
SL2.40ch07	Solyc07g016030.1	0	0	0	4.08	0.82	2.18	6183332	6184379	1048	+	2	1.91	--	--	--
SL2.40ch02	Solyc02g081610.1	1.25	0.78	0.94	4.03	2.56	2.13	40073643	40074554	912	-	1	1.1	AT2G34980	SETH1
SL2.40ch08	Solyc08g082860.2	0.94	0.81	1.05	2.12	2.64	2.67	62687027	62692382	5356	+	8	1.49	AT4G24040	TRE1	trehalase 1
SL2.40ch05	Solyc05g018780.1	0.03	0	0	1.31	1.58	2.43	23638518	23641489	2972	-	1	0.34	AT2G19540	--	--
SL2.40ch07	Solyc07g047990.1	0.27	0.04	0.41	2.89	1.08	6.27	56521372	56522845	1474	+	1	0.68	AT5G55560	--	--
SL2.40ch12	Solyc12g088830.1	1.47	2.08	0.91	6.24	5.76	4.44	62489990	62493033	3044	-	7	2.3	AT2G26570	WEB1	WEAK CHLOROPLAST MOVEMENT UNDER BLUE LIGHT 1
SL2.40ch08	Solyc08g080610.1	0	0	0	3.38	3.5	1.91	61018805	61019299	495	+	1	2.02	AT4G11650	OSM34	osmotin 34
SL2.40ch05	Solyc05g051450.1	0.51	0.2	0	24.08	11.39	8.19	60925650	60926977	1328	+	2	1.51	--	--	--
SL2.40ch01	Solyc01g099160.2	2.9	2.51	5.27	52.78	24.31	116.21	81236488	81243938	7451	+	20	2.68	AT1G55020	LOX1	lipoxygenase 1
SL2.40ch11	Solyc11g013160.1	0	0	0	13.78	6.35	10.68	6020897	6021126	230	-	1	4.35	AT5G02960	--	--
SL2.40ch06	Solyc06g068400.2	14.39	11.47	10.17	56.86	49.08	38.33	38764144	38767352	3209	+	8	2.49	AT2G01250	--	--
SL2.40ch08	Solyc08g074630.1	8.27	1.98	20.91	46	50.83	56.11	55921673	55923436	1764	+	10	5.67	--	--	--
SL2.40ch06	Solyc06g050430.2	1.44	2	0.95	6.11	6.37	3.22	29519658	29520883	1226	-	4	3.26	AT2G40470	LBD15	LOB domain-containing protein 15
SL2.40ch09	Solyc09g084460.2	1.27	0.78	0.89	74.77	96.48	83.89	64525422	64527159	1738	+	5	2.88	AT2G38870	--	--
SL2.40ch07	Solyc07g017610.2	5.03	3.81	3.47	84.02	15.3	13.62	7668445	7680370	11926	+	38	3.19	AT4G33150	SDH	SACCHAROPINE DEHYDROGENASE
SL2.40ch02	Solyc02g031770.2	4.9	5.32	5.22	13.3	16.96	16.64	17618833	17623195	4363	+	1	0.23	AT2G34050	--	--
SL2.40ch12	Solyc12g089010.1	0.21	0.25	3.44	1.13	0.74	17.41	62618614	62621225	2612	+	2	0.77	AT5G13010	EMB3011	embryo defective 3011
SL2.40ch02	Solyc02g089630.2	0.26	1.53	2.75	12.92	5.36	8.84	45957682	45960380	2699	-	7	2.59	AT5G38710	--	--
SL2.40ch09	Solyc09g082250.2	0.08	0.02	1.08	0.62	0.95	23.43	63449278	63452257	2980	+	1	0.34	AT2G32030	--	--
SL2.40ch01	Solyc01g102850.1	1.41	1.84	0.44	5.18	5.56	2.89	83299072	83303254	4183	+	10	2.39	AT5G36930	--	--
SL2.40ch01	Solyc01g008830.1	8.1	5.87	3.4	19.55	14.45	8.9	2854277	2862504	8228	+	8	0.97	AT5G21105	--	--
SL2.40ch07	Solyc07g056450.2	0.1	0.02	0.34	17.15	10.51	34.13	61614731	61616440	1710	+	1	0.58	AT1G17180	GSTU25	glutathione S-transferase TAU 25
SL2.40ch02	Solyc02g079030.2	5.78	3.05	4.15	23.67	12.17	17.56	38231100	38238119	7020	-	12	1.71	AT4G21540	SPHK1	sphingosine kinase 1
SL2.40ch07	Solyc07g042720.1	0.91	0.48	0.99	3.06	2.59	3.17	53574806	53576434	1629	+	2	1.23	AT3G49142	--	--
SL2.40ch12	Solyc12g005040.1	17.9	7.9	26.18	92.39	29.21	95.69	20469	21013	545	+	5	9.17	AT1G50700	CPK33	calcium-dependent protein kinase 33
SL2.40ch10	Solyc10g074880.1	6.36	5.64	10.59	20.6	14.94	37.31	57912990	57914069	1080	+	3	2.78	AT3G08640	--	--
SL2.40ch07	Solyc07g064600.2	110.27	43.02	235.43	2964	588.86	628.94	63895656	63897681	2026	-	10	4.94	AT3G20390	--	--
SL2.40ch05	Solyc05g018750.2	2.87	2.34	1.38	6.2	5.31	6	23528108	23541786	13679	+	10	0.73	AT3G07660	--	--
SL2.40ch04	Solyc04g008320.1	0	0	0.22	22.72	13.1	30.37	1988454	1988642	189	+	3	15.87	AT5G26310	UGT72E3
SL2.40ch04	Solyc04g080550.2	5.36	4.86	4.15	41.22	41.22	30.2	62277983	62280069	2087	+	14	6.71	AT1G75290	--	--
SL2.40ch11	Solyc11g005400.1	6.84	4.43	3.02	22.73	15.48	11.86	310557	316867	6311	-	9	1.43	AT2G18465	--	--
SL2.40ch01	Solyc01g111970.2	2.24	1.48	1.71	22.95	11.97	9.71	89869360	89872814	3455	-	14	4.05	AT1G76160	sks5	SKU5 similar 5
SL2.40ch08	Solyc08g081530.2	15.34	16.33	14.34	44.42	53.13	57.05	61722769	61729291	6523	+	17	2.61	AT1G63940	MDAR6	monodehydroascorbate reductase 6
SL2.40ch02	Solyc02g032870.2	4.15	3.93	3.15	9.64	11.5	8.91	20146619	20149536	2918	+	6	2.06	AT1G11800	--	--
SL2.40ch06	Solyc06g051830.1	1.6	0.52	0.45	5.57	6.46	2.38	31997988	32001566	3579	-	4	1.12	AT2G30070	KUP1	POTASSIUM UPTAKE TRANSPORTER 1
SL2.40ch08	Solyc08g061230.2	9.72	5.97	5.66	31.8	22.23	13.54	45450226	45451237	1012	-	1	0.99	AT4G33180	--	--
SL2.40ch06	Solyc06g083050.2	0.11	0.58	0.16	16.75	11.91	8.67	44891965	44895663	3699	-	7	1.89	AT4G12910	scpl20	serine carboxypeptidase-like 20
SL2.40ch06	Solyc06g060710.2	0.19	0.11	0.28	2.1	1.13	109.65	35118699	35123403	4705	+	10	2.13	AT2G35710	PGSIP7	plant glycogenin-like starch initiation protein 7
SL2.40ch01	Solyc01g068630.2	0.26	0.44	0.16	6.72	5.92	9.84	70226606	70230041	3436	+	7	2.04	AT3G62040	--	--
SL2.40ch06	Solyc06g007320.2	12.53	8.56	8.76	31.49	25.02	20.59	1338607	1348621	10015	-	12	1.2	AT2G30110	UBA1	ubiquitin-activating enzyme 1
SL2.40ch06	Solyc06g008270.2	0.16	0.08	0.06	4.58	0.84	0.46	2139308	2142190	2883	-	2	0.69	AT1G35710	--	--
SL2.40ch04	Solyc04g011650.2	3.82	2.72	2.26	13.05	6.54	8.65	4115805	4119204	3400	-	13	3.82	AT5G13820	TBP1	telomeric DNA binding protein 1
SL2.40ch04	Solyc04g080520.1	2.52	1.87	2.09	7.06	6.11	4.98	62260297	62262138	1842	+	3	1.63	AT1G75260	--	--
SL2.40ch01	Solyc01g013890.1	0	0	0	0.59	0.95	0.42	10337246	10342369	5124	+	1	0.2	AT4G36250	ALDH3F1	aldehyde dehydrogenase 3F1
SL2.40ch11	Solyc11g066290.1	7.95	9.09	8.65	48.63	35.33	34.36	49099350	49102726	3377	-	5	1.48	AT5G63140	PAP29	purple acid phosphatase 29
SL2.40ch08	Solyc08g068720.1	0.16	0.17	0.37	23.18	4.78	29.33	55073751	55074464	714	-	2	2.8	AT2G39030	NATA1	N-acetyltransferase activity 1
SL2.40ch12	Solyc12g014130.1	6.72	9.72	9.5	18.46	28.04	21.6	4940650	4946027	5378	+	8	1.49	AT3G15050	IQD10	IQ-domain 10
SL2.40ch09	Solyc09g065620.2	3.84	3.26	2.9	29.5	25.83	20.6	59381900	59383833	1934	+	6	3.1	AT5G43860	CLH2	chlorophyllase 2
SL2.40ch11	Solyc11g066860.1	7.64	7.51	2	34.45	17.05	4.85	49742461	49743136	676	-	4	5.92	AT2G27830	--	--
SL2.40ch02	Solyc02g079990.2	0.19	0.4	1.33	1.94	1.72	6.35	38931282	38934348	3067	-	7	2.28	AT4G21410	CRK29	cysteine-rich RLK (RECEPTOR-like protein kinase) 29
SL2.40ch09	Solyc09g008430.2	0.57	1.67	1.99	15.38	10.74	4.78	1876963	1881169	4207	-	5	1.19	AT5G22920	--	--
SL2.40ch10	Solyc10g076840.1	3.8	2.74	2.62	24.02	13.82	16.11	59131795	59139979	8185	-	7	0.86	AT1G49390	--	--
SL2.40ch01	Solyc01g067040.1	0	0.02	0.02	2.11	0.69	2.71	67764866	67768420	3555	-	1	0.28	AT3G05430	--	--
SL2.40ch05	Solyc05g005940.2	2.15	0.79	5.7	17	8.63	13.16	714135	717511	3377	-	8	2.37	AT1G52190	--	--
SL2.40ch07	Solyc07g017250.2	6.36	6.47	7.1	14.9	18.04	21.67	6574501	6581341	6841	-	1	0.15	AT5G35400	--	--
SL2.40ch01	Solyc01g058000.2	0	0.07	0.65	8.86	14.4	60.27	57575807	57576351	545	-	4	7.34	--	--	--
SL2.40ch01	Solyc01g067360.2	5.34	4.74	3.72	12.61	20.88	13.16	68204221	68208658	4438	-	15	3.38	AT5G18650	--	--
SL2.40ch05	Solyc05g005970.2	0.11	0.14	0.3	1.33	0.53	1.45	726161	728235	2075	-	1	0.48	AT1G52190	--	--
SL2.40ch04	Solyc04g016350.1	2.73	2.8	2.31	13.35	14.67	15.99	7142894	7143686	793	-	1	1.26	AT5G58420	--	--
SL2.40ch09	Solyc09g089720.1	1.7	1.8	1.48	12.5	8.17	10.45	64798546	64799956	1411	+	6	4.25	AT1G06620	--	--
SL2.40ch01	Solyc01g014840.2	0.53	0.35	0.6	2.2	1.92	4.43	15577916	15583605	5690	-	5	0.88	AT5G17680	--	--
SL2.40ch04	Solyc04g016210.2	3.3	2.57	4.15	18.58	13.77	12.82	6974301	6975814	1514	-	4	2.64	AT2G15480	UGT73B5	UDP-glucosyl transferase 73B5
SL2.40ch06	Solyc06g074680.2	0	0	0.08	10.67	6.33	3.01	42605207	42608333	3127	+	14	4.48	AT3G44830	--	--
SL2.40ch08	Solyc08g007860.2	15.57	8.93	6.35	47.61	32.54	23.93	2375701	2384003	8303	-	10	1.2	AT1G12640	LPLAT1	lysophospholipid acyltransferase 1
SL2.40ch03	Solyc03g007200.1	0.16	0.25	0.43	122.46	129.55	131.64	1775153	1776974	1822	+	10	5.49	AT5G16990	--	--
SL2.40ch08	Solyc08g059700.1	1.65	0.63	1.55	6.41	17.06	11.65	41957744	41959043	1300	+	7	5.38	AT4G32295	--	--
SL2.40ch07	Solyc07g007250.2	14.89	13.74	16.72	258.75	54.63	50.15	1989153	1990888	1736	+	10	5.76	--	--	--
SL2.40ch10	Solyc10g076480.1	0.67	0.56	22.43	4.13	2.08	73.32	58796692	58799491	2800	+	8	2.86	AT2G38290	ATAMT2	ammonium transporter 2
SL2.40ch09	Solyc09g084470.2	7.09	1.64	8.46	182.82	223.13	209.52	64530297	64531705	1409	+	10	7.1	AT2G38870	--	--
SL2.40ch09	Solyc09g011000.2	0.19	0.17	0.07	1	0.87	0.86	4348605	4350188	1584	-	2	1.26	AT5G60020	LAC17	laccase 17
SL2.40ch04	Solyc04g010040.2	0.77	0.76	0.64	2.99	4.21	2.21	3347068	3350505	3438	+	3	0.87	AT3G04500	--	--
SL2.40ch03	Solyc03g006910.2	0.04	0	0	0.93	1.98	0.74	1472793	1474660	1868	-	2	1.07	AT4G25410	--	--
SL2.40ch01	Solyc01g091460.2	4.5	2.84	4.91	11.08	7.56	11.55	76828686	76841837	13152	+	19	1.44	AT3G60860	--	--
SL2.40ch11	Solyc11g011120.1	4.16	6.59	4.09	39.65	18.62	10.67	4202087	4208795	6709	+	9	1.34	AT5G37710	--	--
SL2.40ch09	Solyc09g008970.1	1.7	4.56	2.12	5.93	20.47	11.78	2346372	2346782	411	+	1	2.43	AT3G10020	--	--
SL2.40ch06	Solyc06g036470.1	0.25	0.06	0.08	19.01	12.01	14	22789505	22793021	3517	+	13	3.7	AT5G24080	--	--
SL2.40ch05	Solyc05g050590.2	0.1	0.32	0.07	5.47	6.12	6.07	59890165	59893304	3140	-	5	1.59	AT2G46500	UBDK GAMMA 4	UBIQUITIN-LIKE DOMAIN KINASE GAMMA 4
SL2.40ch05	Solyc05g052450.2	0.8	1	0.75	2.2	2.59	1.75	61810426	61814671	4246	-	2	0.47	AT2G40320	TBL33	TRICHOME BIREFRINGENCE-LIKE 33
SL2.40ch08	Solyc08g075280.2	10.14	4.87	6.07	34.33	11.83	14.39	56546932	56549850	2919	+	5	1.71	AT4G19390	--	--
SL2.40ch11	Solyc11g007020.1	13.41	11.94	10.13	61.11	58.39	64.49	1510020	1515652	5633	+	8	1.42	AT3G54250	--	--
SL2.40ch12	Solyc12g014270.1	2.86	2.8	3.41	6.19	7.28	9.93	5091696	5093344	1649	-	2	1.21	AT3G14920	--	--
SL2.40ch01	Solyc01g108520.1	0.42	0.29	0.13	34.92	11.16	44.54	87586592	87587539	948	+	2	2.11	AT3G48700	CXE13	carboxyesterase 13
SL2.40ch01	Solyc01g098950.1	0.29	0.47	0.49	41.63	55.14	42.05	81073421	81075107	1687	+	2	1.19	AT3G04120	GAPC1	glyceraldehyde-3-phosphate dehydrogenase C subunit 1
SL2.40ch10	Solyc10g079360.1	5.04	4.74	3.86	17	10.61	9.02	60231370	60236467	5098	-	4	0.78	AT3G10330	--	--
SL2.40ch05	Solyc05g015710.2	23.86	20.94	6.44	56.67	52.96	15.74	11755997	11758617	2621	-	7	2.67	AT1G27290	--	--
SL2.40ch06	Solyc06g066560.1	0.45	0.06	0.32	2.34	2.24	1.53	38200176	38203675	3500	-	2	0.57	AT3G16240	TIP2;1
SL2.40ch11	Solyc11g006860.1	6.19	5.82	5.56	24.4	35.07	33.7	1409759	1414468	4710	+	6	1.27	AT2G25100	--	--
SL2.40ch04	Solyc04g045310.2	0.06	0.02	0	3.44	1.28	1.87	31475062	31477796	2735	-	4	1.46	AT1G67570	--	--
SL2.40ch04	Solyc04g055160.2	10.02	8.39	6.44	23.64	20.71	16.71	52930068	52933201	3134	+	6	1.91	AT4G39860	--	--
SL2.40ch10	Solyc10g048140.1	0	0.07	0	0.52	2.45	25.61	39854881	39855989	1109	+	5	4.51	AT2G24030	--	--
SL2.40ch02	Solyc02g070990.1	441.01	210.59	191.66	1708.4	1615.07	1323.5	35095230	35096027	798	+	4	5.01	AT2G34430	LHCB1.4	LIGHT-HARVESTING CHLOROPHYLL-PROTEIN COMPLEX II SUBUNIT B1
SL2.40ch08	Solyc08g007240.2	2.18	0.31	8.92	41.09	2.4	69.73	1824235	1828359	4125	+	14	3.39	AT5G47240	NUDT8	nudix hydrolase homolog 8
SL2.40ch12	Solyc12g010020.1	5.33	1.22	46.36	340.82	161.16	190.23	3152019	3154797	2779	-	7	2.52	AT4G30920	LAP2	leucyl aminopeptidase 2
SL2.40ch03	Solyc03g123540.2	2.82	4.84	1.38	10.1	34.44	17.59	64419768	64420397	630	-	1	1.59	AT1G54050	--	--
SL2.40ch04	Solyc04g077370.1	0.43	0.34	0.41	1.08	1.43	2.4	59885297	59888499	3203	-	1	0.31	AT4G27290	--	--
SL2.40ch12	Solyc12g044180.1	0.12	0.08	0.03	0.85	0.55	0.78	44397592	44401454	3863	-	1	0.26	AT1G61180	--	--
SL2.40ch01	Solyc01g090920.2	4.54	4.66	2.75	13.99	13.85	8.63	76382960	76386709	3750	-	8	2.13	AT1G73440	--	--
SL2.40ch09	Solyc09g057790.2	0.38	0.23	0.79	1.78	1.51	2.86	46614613	46615341	729	-	1	1.37	AT5G47870	RAD52-2B
SL2.40ch04	Solyc04g054250.2	0.15	0.04	0	1.08	0.69	1.29	51284802	51286455	1654	+	2	1.21	AT4G36220	FAH1	ferulic acid 5-hydroxylase 1
SL2.40ch03	Solyc03g096550.2	1.09	1.24	1.99	8.42	6.39	5.94	52149761	52150922	1162	+	2	1.72	AT4G39730	PLAT1	PLAT domain protein 1
SL2.40ch04	Solyc04g007650.2	0.11	0.15	0.09	0.55	0.49	0.55	1324630	1333026	8397	-	2	0.24	AT1G71010	FAB1C	FORMS APLOID AND BINUCLEATE CELLS 1C
SL2.40ch03	Solyc03g005870.2	41.36	37.9	28.26	95.46	87.01	77.88	590058	593520	3463	+	8	2.31	AT4G18040	eIF4E1	eukaryotic translation Initiation Factor 4E1
SL2.40ch02	Solyc02g067750.2	0.22	0.32	0.47	275.87	3.99	4.06	32439990	32442359	2370	-	13	5.49	AT3G01500	SABP3	SALICYLIC ACID-BINDING PROTEIN 3
SL2.40ch03	Solyc03g112080.1	3.69	2.88	3.81	10.23	8.61	11.04	56665004	56665963	960	+	4	4.17	AT4G24730	--	--
SL2.40ch01	Solyc01g111250.2	0.16	0.05	5.32	15.35	8.72	11.95	89325238	89326603	1366	+	1	0.73	AT4G38690	--	--
SL2.40ch07	Solyc07g007450.2	0.53	0.21	0.22	3.9	4.77	4.66	2161684	2165157	3474	+	3	0.86	AT4G22220	ISU1
SL2.40ch07	Solyc07g017700.1	0.08	0	0	6.81	8.88	7.44	7742456	7743612	1157	-	4	3.46	AT4G33140	--	--
SL2.40ch02	Solyc02g071810.2	1.61	1.07	2.14	8.63	2.42	5.7	35737283	35746207	8925	-	16	1.79	AT1G07650	--	--
SL2.40ch06	Solyc06g036480.1	0	0	0	9.88	3.89	3.74	22794074	22794582	509	-	3	5.89	AT3G59140	MRP14	multidrug resistance-associated protein 14
SL2.40ch06	Solyc06g054340.1	3.99	2.74	2.63	8.84	7.7	7.15	33633622	33634588	967	-	6	6.2	AT5G19200	TSC10B	TSC10B
SL2.40ch04	Solyc04g079880.2	0.84	0.45	1.29	3.18	1.49	8.88	61792016	61794085	2070	+	3	1.45	AT1G75020	LPAT4	lysophosphatidyl acyltransferase 4
SL2.40ch07	Solyc07g007240.2	2.7	0.82	0.84	9	2.92	2.63	1983917	1984868	952	+	4	4.2	--	--	--
SL2.40ch08	Solyc08g076850.2	0.26	0.18	0.48	1.21	1.65	1.51	57913123	57915117	1995	+	1	0.5	AT5G46700	TRN2	TORNADO 2
SL2.40ch01	Solyc01g016540.1	0	0	0	9.48	2.98	3.33	20445747	20446650	904	+	1	1.11	AT4G03420	--	--
SL2.40ch03	Solyc03g031870.1	0.37	0.53	0.34	8.37	3.51	0.9	8615543	8617843	2301	+	1	0.43	AT1G65880	BZO1	benzoyloxyglucosinolate 1
SL2.40ch04	Solyc04g051650.2	0.83	0.45	0.12	2.94	1.19	0.67	50093632	50095498	1867	+	1	0.54	AT3G07130	PAP15	purple acid phosphatase 15
SL2.40ch02	Solyc02g092860.2	2.95	1.37	14.33	756.49	760.3	1123.16	48403960	48405736	1777	+	14	7.88	AT4G37370	CYP81D8	cytochrome P450, family 81, subfamily D, polypeptide 8
SL2.40ch08	Solyc08g067320.1	317.61	188.4	202.23	1085.5	1296.2	923.04	53596965	53597240	276	-	4	14.49	AT2G34430	LHCB1.4	LIGHT-HARVESTING CHLOROPHYLL-PROTEIN COMPLEX II SUBUNIT B1
SL2.40ch06	Solyc06g005350.2	1.63	0.42	1.51	4.75	5.41	8.98	362156	370204	8049	-	5	0.62	AT3G46060	RABE1c
SL2.40ch01	Solyc01g105410.2	41.95	35.22	78.45	551.55	116	309.43	85348461	85349698	1238	+	4	3.23	AT5G64260	EXL2	EXORDIUM like 2
SL2.40ch10	Solyc10g085390.1	1.41	1.14	0.62	5.32	6.13	5.82	63913446	63922066	8621	-	5	0.58	AT3G08840	--	--
SL2.40ch04	Solyc04g040230.1	0.11	0.33	0	2.16	2.04	2.34	31151434	31153454	2021	-	3	1.48	AT3G10200	--	--
SL2.40ch01	Solyc01g007610.2	238.02	197.54	146.17	512.65	444.37	381.91	1879619	1881527	1909	-	1	0.52	ATCG00800	--	--
SL2.40ch07	Solyc07g006570.2	17.64	18.03	13.42	182.55	80.74	94.92	1383208	1384976	1769	+	10	5.65	AT1G26820	RNS3	ribonuclease 3
SL2.40ch12	Solyc12g095920.1	8.03	8.08	2.3	18.82	28.67	14.04	63360272	63364478	4207	-	4	0.95	AT4G32960	--	--
SL2.40ch08	Solyc08g062340.2	3.21	2.95	2.27	25.56	89.8	25.92	48122173	48122945	773	-	1	1.29	AT5G12020	HSP17.6II	17.6 kDa class II heat shock protein
SL2.40ch04	Solyc04g081710.1	0	0	0.21	66.63	48.36	25.67	63237489	63238024	536	+	4	7.46	--	--	--
SL2.40ch06	Solyc06g073910.2	1.23	1.48	0.17	4.09	6.42	5.34	42017256	42019960	2705	+	7	2.59	AT1G08470	SSL3	strictosidine synthase-like 3
SL2.40ch11	Solyc11g069730.1	8.08	3.97	7.32	18.69	19.34	27.85	51419924	51420250	327	-	1	3.06	--	--	--
SL2.40ch09	Solyc09g011650.2	11.96	18.78	26.36	68.58	80.09	467.22	4903272	4905768	2497	+	2	0.8	AT3G09270	GSTU8	glutathione S-transferase TAU 8
SL2.40ch02	Solyc02g086270.2	0.73	0.48	0.99	2.81	1.86	6.67	43557735	43566755	9021	-	6	0.67	AT1G66880	--	--
SL2.40ch08	Solyc08g066020.1	0.38	0.24	7.25	1.9	1.47	20.66	51676622	51687612	10991	-	10	0.91	AT4G36480	LCB1	long-chain base1
SL2.40ch02	Solyc02g079540.1	0.03	0.03	0.21	2.29	0.17	0.6	38647401	38650439	3039	+	2	0.66	AT1G11330	--	--
SL2.40ch01	Solyc01g057980.2	0.9	1.43	3.31	19.95	12.77	36.88	57559343	57559846	504	-	2	3.97	--	--	--
SL2.40ch08	Solyc08g075630.2	0.25	0.17	0.1	1.62	2.06	0.78	56932274	56935571	3298	+	2	0.61	AT3G14470	--	--
SL2.40ch01	Solyc01g080260.2	1.73	2.77	2.29	8.98	10.85	12.34	72003994	72006816	2823	+	8	2.83	AT5G18980	--	--
SL2.40ch11	Solyc11g062100.1	2.61	1.77	0.75	7.11	7.76	3.99	46055523	46059432	3910	+	6	1.53	AT1G63440	HMA5	heavy metal atpase 5
SL2.40ch08	Solyc08g006740.2	0.84	0.83	22.53	6.15	4.65	73.4	1295712	1298340	2629	-	10	3.8	AT1G43710	SDC1	serine decarboxylase 1
SL2.40ch02	Solyc02g093950.2	1.11	0.83	2.22	17.66	2.98	5.31	49206284	49210872	4589	-	4	0.87	AT5G14230	--	--
SL2.40ch02	Solyc02g021340.2	8.31	6.84	4.07	21.13	15.56	19.56	13199689	13206298	6610	+	5	0.76	AT4G38260	--	--
SL2.40ch08	Solyc08g078460.2	4.63	6.39	7.09	41.75	17.55	93.46	59427782	59430565	2784	+	14	5.03	AT4G17370	--	--
SL2.40ch09	Solyc09g090600.2	1.21	0.45	0.64	17.03	9.37	6.21	65417313	65419033	1721	-	4	2.32	AT1G04040	--	--
SL2.40ch06	Solyc06g036620.1	0	0.02	0	1.68	1.3	2.36	23653600	23659189	5590	+	3	0.54	AT3G04470	--	--
SL2.40ch06	Solyc06g068990.2	2.05	1.96	5.74	5.4	7.92	14.54	39197548	39203557	6010	+	9	1.5	AT3G18040	MPK9	MAP kinase 9
SL2.40ch10	Solyc10g081210.1	1.19	0.8	0.3	3.72	5.84	3.58	61658457	61659290	834	+	2	2.4	AT4G18590	--	--
SL2.40ch04	Solyc04g082880.2	0.83	0.7	0.95	3.59	4.6	7.11	63978067	63983995	5929	-	11	1.86	AT1G76550	--	--
SL2.40ch09	Solyc09g065100.1	0.56	0.3	0.62	3.43	3.8	6.35	58546874	58554328	7455	+	4	0.54	AT4G09820	TT8	TRANSPARENT TESTA 8
SL2.40ch07	Solyc07g042690.2	1.95	2.06	1.13	6.25	5.92	4.69	53549412	53552209	2798	-	10	3.57	AT3G13050	NiaP	nicotinate transporter
SL2.40ch02	Solyc02g087070.2	0.17	0.19	1.78	14.86	1.72	22.68	44177797	44181526	3730	+	20	5.36	AT3G01420	PADOX-1	plant alpha dioxygenase 1
SL2.40ch10	Solyc10g062160.1	1.25	0.93	2.09	13.37	4.61	6.37	55548053	55555105	7053	-	12	1.7	AT3G60190	EDR3	ENHANCED DISEASE RESISTANCE 3
SL2.40ch04	Solyc04g008400.1	0.84	0.56	0.54	2.29	1.63	1.37	2022021	2028400	6380	-	6	0.94	AT1G11300	--	--
SL2.40ch06	Solyc06g008920.2	5.96	7.56	8.38	54.03	23.88	18.75	2849007	2853412	4406	-	12	2.72	AT1G20560	AAE1	acyl activating enzyme 1
SL2.40ch06	Solyc06g062380.2	0.56	1.53	0.9	6.97	5.04	4.93	35733418	35734889	1472	-	3	2.04	AT4G25150	--	--
SL2.40ch04	Solyc04g079810.1	1.1	0.55	0.38	5.64	3.88	3.75	61715006	61716433	1428	-	1	0.7	AT1G13570	--	--
SL2.40ch11	Solyc11g066760.1	3.12	2.13	1.84	8.99	5.53	5.87	49636482	49642247	5766	+	11	1.91	AT5G22770	alpha-ADR	alpha-adaptin
SL2.40ch02	Solyc02g084410.2	71.62	63.21	46.77	162.84	151.58	150.96	42103207	42104607	1401	+	6	4.28	AT1G15380	GLYI4	glyoxylase I 4
SL2.40ch01	Solyc01g099560.2	4.92	6.49	2.18	12.96	24.92	32.23	81523993	81525045	1053	-	4	3.8	AT3G61220	SDR1	short-chain dehydrogenase/reductase 1
SL2.40ch04	Solyc04g079690.2	1.76	1.06	0.59	5.54	3.71	8.15	61649472	61653656	4185	+	10	2.39	AT3G13690	--	--
SL2.40ch04	Solyc04g015970.2	2.64	2.24	3.52	13.16	7.33	12.36	6513493	6539312	25820	+	16	0.62	AT2G41700	AtABCA1	Arabidopsis thaliana ATP-binding cassette A1
SL2.40ch03	Solyc03g083190.1	1.77	1.52	0.25	4.71	3.85	3.05	46577234	46584432	7199	+	2	0.28	AT5G24280	GMI1	GAMMA-IRRADIATION AND MITOMYCIN C INDUCED 1
SL2.40ch08	Solyc08g074650.2	0.07	0.13	0.1	62.03	23.64	24.42	55950288	55952114	1827	-	6	3.28	--	--	--
SL2.40ch01	Solyc01g066460.2	3.47	3.07	0.85	11.7	9.74	7.63	66815377	66816300	924	+	4	4.33	AT4G02340	--	--
SL2.40ch03	Solyc03g071520.1	0	0.09	0	0.97	0.58	0.54	40621719	40622965	1247	+	1	0.8	AT4G21060	--	--
SL2.40ch11	Solyc11g008380.1	0.74	0.72	0.52	4.26	3.33	2.47	2582420	2589330	6911	-	5	0.72	AT3G10370	SDP6	SUGAR-DEPENDENT 6
SL2.40ch08	Solyc08g076980.2	0.36	0.31	0.52	191.58	9.7	23.5	58087512	58090632	3121	-	20	6.41	AT4G17830	--	--
SL2.40ch09	Solyc09g074750.2	2.22	1.63	1.85	9.46	7.62	6.59	62055701	62059712	4012	+	7	1.74	AT2G47830	--	--
SL2.40ch12	Solyc12g013960.1	2.55	0.84	1.36	9.33	2.36	4.2	4785891	4788385	2495	-	6	2.4	AT2G30990	--	--
SL2.40ch02	Solyc02g062800.2	8.24	3.31	5.25	21.82	9.62	23	29157365	29159581	2217	-	7	3.16	AT5G49610	--	--
SL2.40ch04	Solyc04g006980.1	1.82	1.87	3.07	4.1	7.74	19.94	687298	688425	1128	-	3	2.66	AT1G68800	TCP12	TCP domain protein 12
SL2.40ch07	Solyc07g066180.2	1.54	1.68	0.28	7.1	3.95	2.88	64884958	64887425	2468	+	4	1.62	AT5G56220	--	--
SL2.40ch09	Solyc09g091270.1	8.21	4.52	5.49	21.62	17.52	27.36	65914537	65915031	495	-	1	2.02	AT5G47920	--	--
SL2.40ch05	Solyc05g005550.2	0.14	0.08	0	20.24	0.4	0.15	384722	387432	2711	-	10	3.69	AT1G70370	PG2	polygalacturonase 2
SL2.40ch07	Solyc07g052510.2	0.31	0.66	1.79	6.64	7.96	4.45	58343610	58345412	1803	+	4	2.22	AT1G05260	RCI3A
SL2.40ch08	Solyc08g078700.2	2.73	4.3	1.64	18.22	37.16	10.4	59635844	59637072	1229	+	4	3.25	AT4G25200	HSP23.6-MITO	mitochondrion-localized small heat shock protein 23.6
SL2.40ch11	Solyc11g067270.1	0.09	0.4	0.6	1.49	2.23	4.25	50096678	50097970	1293	+	1	0.77	AT3G26040	--	--
SL2.40ch10	Solyc10g087040.1	0.06	0.13	0.02	0.52	1.19	0.4	61337352	61339238	1887	+	1	0.53	AT2G23180	CYP96A1	cytochrome P450, family 96, subfamily A, polypeptide 1
SL2.40ch10	Solyc10g076240.1	0.08	0.03	1.56	7.43	7.37	24.41	58407522	58408651	1130	-	5	4.42	AT5G05340	PRX52	peroxidase 52
SL2.40ch04	Solyc04g077540.2	0.77	1.23	1.06	1.94	2.85	3.03	60091311	60098741	7431	-	4	0.54	AT1G59540	ZCF125
SL2.40ch03	Solyc03g123710.2	4.11	2.64	1.36	8.75	16.18	9.37	64516714	64517267	554	-	6	10.83	--	--	--
SL2.40ch11	Solyc11g067170.1	0.46	0.57	0.83	3.69	3.26	7.75	49997393	50003008	5616	-	7	1.25	AT5G22500	FAR1	fatty acid reductase 1
SL2.40ch01	Solyc01g105900.2	0	0.02	0	2.85	0.59	2.36	85679830	85682286	2457	+	1	0.41	AT3G25810	--	--
SL2.40ch00	Solyc00g033460.2	0	0.16	0.11	3.78	0.95	4.52	12782789	12784536	1748	-	5	2.86	AT4G36470	--	--
SL2.40ch12	Solyc12g011170.1	0.36	0.47	0.4	2.64	2.44	1.57	4013435	4018305	4871	+	3	0.62	AT3G15730	PLDALPHA1	phospholipase D alpha 1
SL2.40ch08	Solyc08g005760.1	0	0	0.03	3.91	11.41	33.8	598414	600430	2017	+	6	2.97	AT3G03480	CHAT	acetyl CoA:(Z)-3-hexen-1-ol acetyltransferase
SL2.40ch02	Solyc02g079930.2	0.93	1.02	0.68	2.35	6.51	2.22	38895029	38898734	3706	-	3	0.81	AT4G21320	HSA32	HEAT-STRESS-ASSOCIATED 32
SL2.40ch09	Solyc09g007900.2	3.68	15.14	54.72	84.54	87.83	126.67	1419041	1422226	3186	-	10	3.14	AT2G37040	PAL1	PHE ammonia lyase 1
SL2.40ch12	Solyc12g088010.1	0.09	0.05	0.07	0.54	0.32	0.49	61941723	61966003	24281	-	2	0.08	AT1G58250	SAB	SABRE
SL2.40ch08	Solyc08g068330.2	3.51	3.22	3.75	39.31	10.14	11.18	54637277	54645402	8126	-	8	0.98	AT5G11520	YLS4	YELLOW-LEAF-SPECIFIC GENE 4
SL2.40ch12	Solyc12g010030.1	7.58	1.21	36.03	107.99	61.7	80.78	3165469	3165750	282	-	6	21.28	AT2G24200	LAP1	leucyl aminopeptidase 1
SL2.40ch08	Solyc08g067340.2	6.1	7.85	60.99	15.8	66.24	279.6	53602606	53604908	2303	+	16	6.95	AT1G80840	WRKY40	WRKY DNA-binding protein 40
SL2.40ch12	Solyc12g009260.1	0.85	0.38	0.58	4.33	3.85	7.23	2537941	2544921	6981	+	3	0.43	AT1G74960	KAS2	BETA-KETOACYL-ACP SYNTHETASE 2
SL2.40ch10	Solyc10g075090.1	50.46	38.33	29.55	468.84	113.59	99.57	58125039	58125556	518	-	9	17.37	AT2G38540	LTP1	LIPID TRANSFER PROTEIN 1
SL2.40ch07	Solyc07g007670.2	8	5.17	4.32	21.38	24.55	17.22	2316679	2323829	7151	+	17	2.38	AT5G34850	PAP26	purple acid phosphatase 26
SL2.40ch01	Solyc01g058360.1	0	0	0	0.86	0.76	0.58	59232114	59236773	4660	+	1	0.21	AT5G13750	ZIFL1	zinc induced facilitator-like 1
SL2.40ch10	Solyc10g008830.2	2.57	2.69	0.37	9.11	8.55	6.93	2891629	2896154	4526	-	6	1.33	AT5G45960	--	--
SL2.40ch04	Solyc04g079480.2	0.28	0.67	0.45	5.71	2.44	2.76	61543950	61545698	1749	-	4	2.29	AT1G47710	SERPIN1
SL2.40ch03	Solyc03g007960.2	8.75	8	22.23	33.14	34.09	92.46	2447872	2450289	2418	+	6	2.48	AT4G25700	chy1
SL2.40ch03	Solyc03g043880.2	0.21	0.17	0.25	45.8	13.65	9.78	11506663	11513215	6553	-	9	1.37	AT5G65780	ATBCAT-5
SL2.40ch07	Solyc07g043680.2	0	0.06	0.05	3.18	3.76	2.59	54969284	54971794	2511	+	10	3.98	AT1G06550	--	--
SL2.40ch09	Solyc09g005200.2	6.18	5.3	0.63	22.39	13.36	9.26	168903	169638	736	+	3	4.08	AT5G01015	--	--
SL2.40ch07	Solyc07g063240.2	18.44	11.1	36.35	39.64	44.22	92.5	62979495	62988936	9442	-	15	1.59	AT3G15390	SDE5	silencing defective 5
SL2.40ch00	Solyc00g318130.1	0	0	0	5.48	5.12	9.53	21643710	21645220	1511	+	6	3.97	AT1G24190	SNL3	SIN3-like 3
SL2.40ch08	Solyc08g067630.2	3.37	1.22	22.52	602.71	8.47	96.65	53851854	53852776	923	+	5	5.42	AT2G25625	--	--
SL2.40ch02	Solyc02g068240.2	8.72	8.06	4.4	40.93	23.6	13.79	32811139	32816106	4968	-	16	3.22	AT3G51520	DGAT2	diacylglycerol acyltransferase 2
SL2.40ch10	Solyc10g018640.1	1.61	2.92	0.54	14.56	20.59	15.56	8878025	8878684	660	-	4	6.06	AT3G60520	--	--
SL2.40ch00	Solyc00g187050.2	3.03	0.84	25.99	79.26	50.44	63.58	18478269	18481034	2766	-	1	0.36	AT4G30920	LAP2	leucyl aminopeptidase 2
SL2.40ch08	Solyc08g075150.2	0.4	0.25	0.33	5.93	2.48	3.09	56464526	56467946	3421	-	3	0.88	AT5G45310	--	--
SL2.40ch12	Solyc12g014350.1	1.62	1.03	4.39	4.4	2.9	27.33	5158297	5167281	8985	-	14	1.56	AT1G53430	--	--
SL2.40ch08	Solyc08g006770.2	6.84	0.96	12.06	34.81	11.58	31.82	1336526	1338769	2244	-	6	2.67	AT2G36690	--	--
SL2.40ch09	Solyc09g089740.2	2.33	2.96	2.92	131.35	12.37	25.51	64803288	64805015	1728	+	5	2.89	AT1G06620	--	--
SL2.40ch05	Solyc05g010800.2	0.64	0.73	0.38	3.75	4.23	2.63	4981493	4984370	2878	+	2	0.69	AT1G13635	--	--
SL2.40ch05	Solyc05g014090.1	0	0.08	0	14.48	7.66	13.89	7760966	7763568	2603	+	6	2.31	AT2G19540	--	--
SL2.40ch01	Solyc01g102930.1	0	0	0	1.33	1.5	1.17	83341917	83343353	1437	+	1	0.7	AT5G36930	--	--
SL2.40ch07	Solyc07g062990.1	0	0	0	1.47	1.22	1.02	62827498	62829378	1881	-	1	0.53	AT3G15280	--	--
SL2.40ch10	Solyc10g084830.1	1.74	1.32	1.99	6.51	4.88	9.25	63549984	63554014	4031	-	13	3.23	AT5G02180	--	--
SL2.40ch04	Solyc04g082030.1	10.98	7.79	18.47	51.92	75.07	188.46	63427822	63429117	1296	-	2	1.54	AT5G11880	--	--
SL2.40ch01	Solyc01g098110.2	4.36	3.6	3.5	10.58	14.21	15.38	80465152	80480438	15287	+	6	0.39	AT1G54570	PES1	phytyl ester synthase 1
SL2.40ch07	Solyc07g043110.1	0	0	0	1.72	1.21	3.27	54022806	54024245	1440	+	1	0.69	AT4G15280	UGT71B5	UDP-glucosyl transferase 71B5
SL2.40ch03	Solyc03g042560.1	0.11	0.04	0.64	2.2	13.4	162.27	10929199	10930667	1469	+	6	4.08	AT3G53260	PAL2	phenylalanine ammonia-lyase 2
SL2.40ch12	Solyc12g014360.1	2.19	0.96	1.56	5.99	3.74	6.76	5213918	5218951	5034	+	9	1.79	AT3G14850	TBL41	TRICHOME BIREFRINGENCE-LIKE 41
SL2.40ch09	Solyc09g008770.2	0.63	0.42	1.34	6.48	2.92	3.4	2194030	2196459	2430	+	3	1.23	AT2G36640	ECP63	embryonic cell protein 63
SL2.40ch06	Solyc06g084240.1	0.08	0.14	0.2	0.64	1.3	1.33	45708352	45713252	4901	-	5	1.02	AT4G02780	GA1	GA REQUIRING 1
SL2.40ch01	Solyc01g066470.2	3.59	4.7	1.28	25.9	20.56	17.82	66872513	66873442	930	+	5	5.38	AT4G02340	--	--
SL2.40ch03	Solyc03g115780.1	0.08	0.5	0.54	0.45	3.64	1.41	59441014	59444756	3743	-	3	0.8	AT5G07710	--	--
SL2.40ch01	Solyc01g104320.2	5.35	2.58	7.25	28.5	33.91	32.28	84492007	84495850	3844	-	9	2.34	AT3G26070	--	--
SL2.40ch12	Solyc12g019330.1	0	0	0	4.44	2.97	3.13	9984151	9984468	318	+	1	3.14	AT1G23300	--	--
SL2.40ch10	Solyc10g083890.1	0.85	0.61	6.23	4.48	8.16	21.89	62933483	62936555	3073	-	6	1.95	AT1G08080	ATACA7	A. THALIANA ALPHA CARBONIC ANHYDRASE 7
SL2.40ch10	Solyc10g084900.1	0.03	0	0.08	2.93	1.33	2.14	63590731	63592191	1461	-	2	1.37	AT2G38110	GPAT6	GLYCEROL-3-PHOSPHATE sn-2-ACYLTRANSFERASE 6
SL2.40ch03	Solyc03g096070.2	0.53	0.36	0.38	1.97	1.11	1.12	51366833	51373415	6583	-	3	0.46	AT2G40116	--	--
SL2.40ch02	Solyc02g085110.2	0.97	0.9	1.37	4.66	4.12	3.42	42674495	42676816	2322	-	6	2.58	AT5G03260	LAC11	laccase 11
SL2.40ch09	Solyc09g092580.2	2.56	1.14	9.71	17.56	8.17	42.05	66959764	66961700	1937	+	7	3.61	AT4G31500	SUR2	SUPERROOT 2
SL2.40ch08	Solyc08g062380.1	0	0	0.05	10.35	6.81	4.78	48191157	48191321	165	-	1	6.06	AT1G17010	--	--
SL2.40ch01	Solyc01g095370.2	4.57	3.59	3.38	12.76	13.5	11.08	78411389	78412809	1421	+	4	2.81	AT3G61590	HWS	HAWAIIAN SKIRT
SL2.40ch12	Solyc12g088760.1	13.38	6	4.72	43.67	23.55	16.15	62455467	62457716	2250	+	9	4	AT5G67090	--	--
SL2.40ch09	Solyc09g007940.2	0.21	5.51	5.22	20.93	30.15	32.35	1440058	1444221	4164	+	10	2.4	AT5G03300	ADK2	adenosine kinase 2
SL2.40ch03	Solyc03g020050.2	0.1	0.04	0.21	2.95	1.22	11.28	6917987	6918924	938	-	3	3.2	--	--	--
SL2.40ch01	Solyc01g110630.2	0.22	0.28	0	2.51	1.7	0.82	89028143	89028586	444	-	1	2.25	AT4G38840	--	--
SL2.40ch01	Solyc01g110640.1	0.26	0.39	0	4.42	3.36	0.94	89038260	89039507	1248	-	2	1.6	AT4G35520	MLH3	MUTL protein homolog 3
SL2.40ch07	Solyc07g038100.2	1.21	0.6	0.77	3.79	3.08	2.06	42654270	42658210	3941	+	4	1.01	AT3G60310	--	--
SL2.40ch02	Solyc02g082880.2	0.06	0	0.06	2.65	4.02	2.3	41105344	41107604	2261	+	2	0.88	AT2G17650	--	--
SL2.40ch09	Solyc09g005630.2	1.44	1.41	0.83	3.83	6.17	4.26	435347	437282	1936	+	11	5.68	AT5G01360	TBL3	TRICHOME BIREFRINGENCE-LIKE 3
SL2.40ch07	Solyc07g041900.2	11.4	7.67	37.36	123.34	22.86	117.04	51828739	51831068	2330	-	15	6.44	AT3G45310	--	--
SL2.40ch02	Solyc02g079560.1	0.04	0.71	3.61	6.34	5.77	10.11	38660040	38660577	538	+	2	3.72	AT1G11330	--	--
SL2.40ch09	Solyc09g075870.1	0.2	0.05	0.16	0.53	0.26	4.55	63013410	63017852	4443	+	9	2.03	AT3G22400	LOX5
SL2.40ch02	Solyc02g089260.2	3.52	2.89	3.2	8.91	7.08	8.36	45704210	45726943	22734	+	21	0.92	AT3G02260	UMB1	UMBRELLA 1
SL2.40ch12	Solyc12g062200.1	0.25	0	0.29	1.95	1.88	3.33	49125519	49125830	312	+	1	3.21	--	--	--
SL2.40ch08	Solyc08g080660.1	0.16	0.08	2.13	17.88	8.86	63.18	61053978	61054730	753	-	2	2.66	AT4G11650	OSM34	osmotin 34
SL2.40ch05	Solyc05g007940.2	2.37	2.17	6.72	24.8	11.77	19.39	2366284	2369405	3122	-	6	1.92	AT2G02990	RNS1	ribonuclease 1
SL2.40ch01	Solyc01g099780.2	37.18	44.42	57.79	590.09	593.79	627.23	81681050	81683267	2218	+	3	1.35	AT3G05540	--	--
SL2.40ch06	Solyc06g051170.2	0.35	0.19	0.27	11.07	2.7	2.36	30850904	30862817	11914	-	7	0.59	AT2G19930	--	--
SL2.40ch12	Solyc12g010960.1	9.2	5.97	18.88	253.4	45.6	82.14	3832263	3833603	1341	-	1	0.75	AT5G16990	--	--
SL2.40ch06	Solyc06g083100.1	0.13	0.13	0.14	1.07	0.89	1	44937954	44949498	11545	-	3	0.26	AT5G48520	2014-08-03	augmin 3
SL2.40ch04	Solyc04g058100.2	6.63	8.88	5.94	55.71	35.3	80.23	54362100	54362884	785	+	3	3.82	AT5G02380	MT2B	metallothionein 2B
SL2.40ch01	Solyc01g094260.2	0.03	0.23	0.2	1.76	1.09	0.86	77565592	77569466	3875	+	6	1.55	AT3G61220	SDR1	short-chain dehydrogenase/reductase 1
SL2.40ch12	Solyc12g100190.1	0.04	0.06	0.22	0.86	0.98	1.19	65347434	65353936	6503	+	2	0.31	AT1G15520	PDR12	pleiotropic drug resistance 12
SL2.40ch04	Solyc04g039670.2	0.21	0.04	0.11	44.6	42.43	38.07	30037256	30041781	4526	-	20	4.42	AT1G60810	ACLA-2	ATP-citrate lyase A-2
SL2.40ch02	Solyc02g084260.1	0.23	0.18	0	2.85	1.58	1.62	41996587	42002325	5739	+	1	0.17	--	--	--
SL2.40ch06	Solyc06g066680.2	0.63	0.56	0.25	13.2	1.46	14.38	38284835	38287950	3116	-	3	0.96	AT1G79900	BAC2
SL2.40ch06	Solyc06g034390.1	0.49	0.21	0.24	5.12	6.55	4.23	20906143	20907183	1041	-	3	2.88	AT5G51550	EXL3	EXORDIUM like 3
SL2.40ch07	Solyc07g045090.2	0.12	0.07	0	1.75	3.94	4.12	55529949	55531720	1772	+	6	3.39	AT5G16970	AT-AER	alkenal reductase
SL2.40ch10	Solyc10g005820.1	3.38	1.92	0.68	9.93	13.65	7.11	642462	644673	2212	+	4	1.81	AT5G47770	FPS1	farnesyl diphosphate synthase 1
SL2.40ch11	Solyc11g069240.1	0.74	0.41	0.33	4.02	5.72	3.29	50956654	50961903	5250	+	1	0.19	AT5G03150	JKD	JACKDAW
SL2.40ch11	Solyc11g066020.1	16.46	6.95	29.89	38.51	20.72	73.56	48740653	48743035	2383	-	8	3.36	AT2G28840	XBAT31	XB3 ortholog 1 in Arabidopsis thaliana
SL2.40ch07	Solyc07g055260.2	254.44	333.42	153.83	675.34	993.06	425.26	60670623	60676071	5449	+	10	1.84	AT2G42750	--	--
SL2.40ch08	Solyc08g016270.1	0.06	0.01	0.1	7.4	2.92	0.45	7042139	7046369	4231	-	9	2.13	AT1G74170	RLP13	receptor like protein 13
SL2.40ch10	Solyc10g005120.1	0	0	0.04	5.78	5.3	3.12	104397	108110	3714	+	4	1.08	AT4G16330	--	--
SL2.40ch03	Solyc03g117540.2	1.7	0.93	0.5	4.76	2.39	2.41	60717946	60738473	20528	+	13	0.63	AT2G07680	MRP11	multidrug resistance-associated protein 11
SL2.40ch09	Solyc09g082700.2	1.02	0.54	1.08	11.4	24.32	19.58	63810388	63811862	1475	-	4	2.71	AT3G22840	ELIP1	EARLY LIGHT-INDUCABLE PROTEIN
SL2.40ch06	Solyc06g054240.2	0.61	0.48	0.64	3.35	1.93	3.77	33550024	33554299	4276	+	3	0.7	AT4G14930	--	--
SL2.40ch07	Solyc07g061800.2	37.45	20.59	11.67	96.24	54.61	27.77	61967425	61968441	1017	-	2	1.97	AT1G17100	HBP1	haem-binding protein 1
SL2.40ch12	Solyc12g040800.1	8.02	8.56	15.77	47.96	58.72	36.66	40771023	40772733	1711	-	5	2.92	AT1G48590	--	--
SL2.40ch09	Solyc09g065890.2	5.75	4.62	2.78	95.36	25.71	25.37	59781066	59784409	3344	+	11	3.29	AT2G30550	--	--
SL2.40ch03	Solyc03g114580.2	8.05	3.11	7.03	22.58	6.94	20.77	58573165	58583411	10247	-	11	1.07	AT1G73980	--	--
SL2.40ch05	Solyc05g005810.2	7.7	5.13	1.17	49.72	20.83	7.26	626359	628719	2361	-	6	2.54	AT1G60060	--	--
SL2.40ch08	Solyc08g075960.2	26.47	25.28	14.36	60.88	58.91	65.68	57203421	57213282	9862	+	11	1.12	AT5G45550	MOB1-like	MOB1-like
SL2.40ch06	Solyc06g073760.2	0.32	0.37	0.59	3.18	2.24	1.72	41905608	41910016	4409	+	5	1.13	AT5G20950	--	--
SL2.40ch08	Solyc08g083210.2	3.1	1.98	1.82	41.87	6.85	5.93	62911732	62913828	2097	+	9	4.29	AT4G02290	GH9B13	glycosyl hydrolase 9B13
SL2.40ch07	Solyc07g044750.2	0.82	1.65	0.64	2.91	3.68	2.81	55121747	55127054	5308	-	5	0.94	AT1G30540	--	--
SL2.40ch01	Solyc01g097980.2	5.81	3.94	4.41	15.02	8.83	12.03	80387053	80397552	10500	+	14	1.33	AT1G08720	EDR1	ENHANCED DISEASE RESISTANCE 1
SL2.40ch01	Solyc01g094140.2	0.23	0.14	0.11	8.91	8.8	7.53	77454896	77457532	2637	-	17	6.45	AT2G45510	CYP704A2	cytochrome P450, family 704, subfamily A, polypeptide 2
SL2.40ch06	Solyc06g065150.1	0	0.16	0	7.45	5.77	0.49	37019237	37020178	942	+	2	2.12	AT3G51570	--	--
SL2.40ch05	Solyc05g006910.2	1.09	0.74	1.28	3.06	2.57	3.15	1501303	1512471	11169	-	12	1.07	AT2G38280	FAC1	EMBRYONIC FACTOR1
SL2.40ch01	Solyc01g095410.2	131.19	126.98	148.99	520.41	369.12	489.11	78435197	78437089	1893	+	7	3.7	AT2G04520	--	--
SL2.40ch07	Solyc07g054930.2	0.09	0.08	0.07	3	6.18	4.71	60402209	60404401	2193	-	6	2.74	AT2G44800	--	--
SL2.40ch10	Solyc10g008860.1	0	0	0.06	2.4	5.86	8.92	2907643	2909013	1371	-	2	1.46	AT4G27570	--	--
SL2.40ch02	Solyc02g086300.2	0.32	0.82	4.01	5.47	2.89	12.86	43573059	43575024	1966	-	6	3.05	AT5G38200	--	--
SL2.40ch11	Solyc11g066890.1	9.68	7.84	62.23	29.84	32.7	243.64	49772513	49773796	1284	-	3	2.34	AT1G08250	AtADT6	Arabidopsis thaliana arogenate dehydratase 6
SL2.40ch04	Solyc04g040090.2	0.16	0.32	0.31	1.43	1.09	3.42	30930532	30935583	5052	+	3	0.59	AT3G57030	--	--
SL2.40ch11	Solyc11g071830.1	4.22	5.7	1.61	35.88	37.61	10.73	52265280	52268287	3008	-	10	3.32	AT3G44110	J3
SL2.40ch01	Solyc01g008650.2	0.02	0.05	0	1.34	4.01	1.13	2712022	2714463	2442	-	1	0.41	AT5G25120	CYP71B11	ytochrome p450, family 71, subfamily B, polypeptide 11
SL2.40ch06	Solyc06g061280.2	8.66	5.78	13.03	69.13	24.26	52.93	35665755	35668469	2715	-	11	4.05	AT2G23910	--	--
SL2.40ch04	Solyc04g005470.2	4.67	3.78	3.18	10.93	11.74	7.17	321164	322741	1578	+	8	5.07	AT1G13920	--	--
SL2.40ch12	Solyc12g017460.1	14.77	6.41	21.07	65.78	14.17	52.18	6720509	6721618	1110	-	3	2.7	AT1G28590	--	--
SL2.40ch04	Solyc04g078340.2	2.6	2.04	3.95	32.75	15.45	40.9	60696429	60698416	1988	+	8	4.02	AT5G10600	CYP81K2	cytochrome P450, family 81, subfamily K, polypeptide 2
SL2.40ch01	Solyc01g087450.2	0.61	0.68	1.18	1.87	2.25	3.63	74178496	74185824	7329	+	5	0.68	AT5G21080	--	--
SL2.40ch01	Solyc01g100740.2	1.06	0.78	1.28	2.55	2.02	2.82	82456990	82467668	10679	+	5	0.47	AT1G09300	--	--
SL2.40ch08	Solyc08g007420.2	1.1	1.28	0.45	2.68	2.94	2.6	1979675	1983199	3525	+	2	0.57	AT4G17260	--	--
SL2.40ch06	Solyc06g009280.1	0.12	0.04	0.13	2.66	1.22	30.49	3242454	3247733	5280	-	3	0.57	AT3G62150	PGP21	P-glycoprotein 21
SL2.40ch03	Solyc03g079970.1	0.18	0.14	0.12	100.09	43.66	23.14	45421851	45422288	438	-	2	4.57	AT3G49550	--	--
SL2.40ch08	Solyc08g078920.1	0.34	0.45	0.59	6.68	3.78	2.74	59749698	59750120	423	+	2	4.73	AT5G46900	--	--
SL2.40ch03	Solyc03g123750.2	0.95	1.84	0.5	10.5	10.06	3.74	64550025	64553196	3172	+	7	2.21	AT3G14360	--	--
SL2.40ch06	Solyc06g007860.1	0.08	0	0	9.98	7.28	3.78	1757744	1758229	486	+	2	4.12	--	--	--
SL2.40ch02	Solyc02g037500.1	0.61	0.34	2.22	32.62	6.02	73.33	21673045	21673227	183	-	3	16.39	--	--	--
SL2.40ch06	Solyc06g009040.2	0.51	0.11	0.23	5.11	6.81	1.88	2975638	2977590	1953	+	2	1.02	AT4G02520	GSTF2	glutathione S-transferase PHI 2
SL2.40ch02	Solyc02g077640.1	1.2	1.58	1.19	7.85	10.76	11.01	37115630	37116259	630	+	2	3.17	AT5G46090	--	--
SL2.40ch09	Solyc09g007890.1	0.18	0.07	0.15	5.85	7.19	11.11	1413536	1415858	2323	-	2	0.86	AT2G37040	PAL1	PHE ammonia lyase 1
SL2.40ch01	Solyc01g088300.2	0.98	1.16	0.86	10.43	15.54	12.8	74841682	74842784	1103	-	2	1.81	AT5G39150	--	--
SL2.40ch03	Solyc03g083440.2	3.68	3.54	4.41	21.6	22.94	15.37	46882015	46893435	11421	+	19	1.66	AT5G53460	GLT1	NADH-dependent glutamate synthase 1
SL2.40ch01	Solyc01g079060.2	1.63	2.19	2.65	6.83	5.32	5.82	70642329	70647075	4747	+	2	0.42	AT3G62080	--	--
SL2.40ch08	Solyc08g067160.2	1.88	1.37	1.37	4.29	6.39	8.3	53325912	53329825	3914	+	6	1.53	AT5G20060	--	--
SL2.40ch02	Solyc02g087390.1	0	0	0	7.58	6.13	12.01	44423668	44427056	3389	-	15	4.43	AT3G01320	SNL1	SIN3-like 1
SL2.40ch03	Solyc03g117790.1	1.87	1.84	1.57	6.07	4.2	4.96	60866655	60873589	6935	-	9	1.3	AT1G79640	--	--
SL2.40ch06	Solyc06g069900.2	0.35	0.13	0.1	19.77	10.69	14.6	39908807	39910622	1816	+	4	2.2	AT5G05600	--	--
SL2.40ch04	Solyc04g051150.2	0.87	0.58	1.62	6.19	4.61	3.67	48879825	48894993	15169	+	13	0.86	AT3G07020	UGT80A2	UDP-glucosyl transferase 80A2
SL2.40ch10	Solyc10g052600.1	1.04	0.15	1.02	13.2	7.74	7	48429755	48430948	1194	-	2	1.68	AT3G05390	--	--
SL2.40ch12	Solyc12g015860.1	74.6	63.63	61.38	251.55	201.27	251.46	5832999	5836983	3985	-	17	4.27	AT4G17190	FPS2	farnesyl diphosphate synthase 2
SL2.40ch11	Solyc11g011870.1	0.03	0	0.12	3.6	3.89	19.23	4812501	4815269	2769	-	7	2.53	AT1G70530	CRK3	cysteine-rich RLK (RECEPTOR-like protein kinase) 3
SL2.40ch12	Solyc12g013980.1	3.04	1.82	2.01	7.48	7.63	10.69	4817640	4824070	6431	+	7	1.09	AT3G58640	--	--
SL2.40ch03	Solyc03g097980.2	4.61	4.24	7.68	21.13	10.53	21.91	53790071	53796491	6421	-	13	2.02	AT1G31930	XLG3	extra-large GTP-binding protein 3
SL2.40ch11	Solyc11g006270.1	1.32	1.26	0.72	5.04	2.94	3.51	1009775	1012021	2247	-	5	2.23	AT5G16010	--	--
SL2.40ch07	Solyc07g054980.1	0.06	0.02	0.45	1.06	0.62	4.28	60456645	60460520	3876	-	2	0.52	AT3G23250	MYB15	myb domain protein 15
SL2.40ch03	Solyc03g097840.2	4.17	5.22	30.17	27.93	11.49	66.29	53614811	53617119	2309	-	8	3.46	AT5G14040	PHT3;1	phosphate transporter 3;1
SL2.40ch08	Solyc08g078760.1	2.19	2.1	1.88	6.68	5.23	6.75	59659056	59661266	2211	+	6	2.71	AT5G47580	ASG7	ALTERED SEED GERMINATION 7
SL2.40ch03	Solyc03g043910.2	0.34	0.19	0.24	2.04	2.09	0.85	11593358	11599364	6007	-	3	0.5	AT3G49800	--	--
SL2.40ch02	Solyc02g087110.2	7.51	4.7	15.67	40.07	38.4	60.4	44197070	44202789	5720	+	22	3.85	AT3G01420	PADOX-1	plant alpha dioxygenase 1
SL2.40ch10	Solyc10g055820.1	2.75	2.86	1.37	8.42	6.96	13.11	52910599	52911755	1157	-	7	6.05	AT3G12500	PR3	PATHOGENESIS-RELATED 3
SL2.40ch03	Solyc03g116530.2	0.17	0.17	0.23	3.83	0.78	1.29	59966079	59967384	1306	-	2	1.53	AT1G80160	GLYI7	glyoxylase I 7
SL2.40ch02	Solyc02g082450.2	1.02	0.69	0.81	17.91	3.2	5.87	40726154	40728736	2583	+	11	4.26	AT2G17500	--	--
SL2.40ch10	Solyc10g076530.1	0.09	0.01	0	3.76	2.71	8.76	58839604	58841684	2081	-	6	2.88	AT1G21270	WAK2	wall-associated kinase 2
SL2.40ch02	Solyc02g021230.2	0.75	0.78	0.22	2.64	1.88	4.18	12939464	12943912	4449	+	2	0.45	AT1G14590	--	--
SL2.40ch05	Solyc05g012810.1	0.35	1.59	13.97	6.45	4.2	35.58	5972679	5973389	711	+	1	1.41	AT3G11810	--	--
SL2.40ch01	Solyc01g014560.2	0	0.19	1.92	4.74	0.74	9.49	14336604	14337940	1337	-	2	1.5	AT5G60900	RLK1	receptor-like protein kinase 1
SL2.40ch06	Solyc06g060800.2	3.21	3.46	1.84	14.12	14.68	11.69	35217666	35228843	11178	-	10	0.89	AT4G16770	--	--
SL2.40ch07	Solyc07g045350.2	1.9	1.82	4.09	18.51	12.87	23.12	55772647	55779165	6519	-	10	1.53	AT5G48230	EMB1276	EMBRYO DEFECTIVE 1276
SL2.40ch09	Solyc09g059020.2	3.22	11.58	2.07	31.94	35.37	23.19	48601304	48604290	2987	-	5	1.67	AT4G13010	--	--
SL2.40ch12	Solyc12g042750.1	0.05	0	0.06	3.84	2.45	6.35	43631486	43635621	4136	-	5	1.21	AT5G32440	--	--
SL2.40ch03	Solyc03g117600.2	29.02	17.61	26.99	96.84	76.15	110.73	60768804	60774201	5398	+	12	2.22	AT5G48930	HCT	hydroxycinnamoyl-CoA shikimate/quinate hydroxycinnamoyl transferase
SL2.40ch08	Solyc08g079300.2	0.04	0	0.09	2.93	2.59	3.21	60059507	60061451	1945	+	5	2.57	AT4G12320	CYP706A6	cytochrome P450, family 706, subfamily A, polypeptide 6
SL2.40ch12	Solyc12g056250.1	61.61	39.49	112.06	576.38	135.6	832.36	47565850	47567987	2138	-	10	4.68	AT5G41210	GSTT1	glutathione S-transferase THETA 1
SL2.40ch04	Solyc04g025560.2	0.1	0.08	0.09	31.13	35.11	50.47	21626846	21631497	4652	-	9	1.93	AT3G62290	ATARFA1E	ADP-ribosylation factor A1E
SL2.40ch03	Solyc03g112320.2	4.41	3.64	1.4	15.18	16.48	6.13	56809755	56812064	2310	-	12	5.19	AT5G50160	FRO8	ferric reduction oxidase 8
SL2.40ch12	Solyc12g027850.1	6.5	4.54	3.66	16.76	13.22	12.03	21200867	21201186	320	-	1	3.12	AT5G63610	HEN3	HUA ENHANCER 3
SL2.40ch08	Solyc08g080040.2	9.06	4.08	6.8	26.02	58.29	45.61	60549457	60551317	1861	-	3	1.61	AT4G22880	TT18
SL2.40ch03	Solyc03g113160.1	0	0	0	3.73	4.12	6.14	57466321	57467190	870	-	2	2.3	AT5G03390	--	--
SL2.40ch03	Solyc03g095330.2	4.95	5.31	3.97	15.51	16.68	16.19	49824902	49825413	512	+	3	5.86	--	--	--
SL2.40ch11	Solyc11g062120.1	7.86	5.83	4.54	21.27	17.74	11.44	46069698	46072048	2351	+	3	1.28	AT1G63440	HMA5	heavy metal atpase 5
SL2.40ch06	Solyc06g074850.2	2.63	2.85	3.58	9	15.03	11.74	42773493	42776873	3381	+	11	3.25	AT3G45010	scpl48	serine carboxypeptidase-like 48
SL2.40ch06	Solyc06g063090.2	4.05	2.06	4.05	19.31	16.06	13.25	36234795	36239218	4424	-	11	2.49	AT1G72330	ALAAT2	alanine aminotransferase 2
SL2.40ch11	Solyc11g071530.1	4.56	4.07	2.35	14.01	12.28	9.11	52053173	52053790	618	-	1	1.62	AT1G70190	--	--
SL2.40ch06	Solyc06g011370.2	4.15	8.65	6.53	15.41	25.79	15.64	6755481	6758068	2588	+	6	2.32	AT2G25140	HSP98.7	HEAT SHOCK PROTEIN 98.7
SL2.40ch06	Solyc06g034250.1	0	0.16	0.21	4.21	3.38	3.46	20677382	20679023	1642	+	1	0.61	AT1G34320	--	--
SL2.40ch09	Solyc09g008370.1	3.12	2.01	1.18	19.4	15.49	16.18	1835385	1837232	1848	+	5	2.71	AT2G39210	--	--
SL2.40ch01	Solyc01g110110.2	13.84	12.35	10.2	34.77	27.58	24.94	88650256	88653173	2918	+	5	1.71	AT4G39090	RD19A	RESPONSIVE TO DEHYDRATION 19A
SL2.40ch05	Solyc05g012770.2	7.18	5.32	10.63	30.51	14.72	42.66	5928753	5934454	5702	+	9	1.58	AT1G13960	WRKY4	WRKY DNA-binding protein 4
SL2.40ch03	Solyc03g083420.2	26.71	26.02	12.11	109.42	260.42	69.93	46836502	46843514	7013	+	24	3.42	AT5G53450	ORG1	OBP3-responsive gene 1
SL2.40ch01	Solyc01g087360.1	0.26	0.23	0	7.5	5.3	8.76	74071758	74073031	1274	-	3	2.35	AT3G52100	--	--
SL2.40ch02	Solyc02g085400.2	15.98	14.05	10.27	42.95	37.29	28.38	42897475	42900557	3083	-	16	5.19	AT2G25737	--	--
SL2.40ch02	Solyc02g071090.2	1.55	1.96	0.11	5.02	4.88	1.15	35154902	35157324	2423	-	1	0.41	AT4G18210	PUP10	purine permease 10
SL2.40ch06	Solyc06g066240.2	0.22	0.14	0.21	6.95	3.81	7.67	37945395	37948992	3598	-	4	1.11	AT3G26330	CYP71B37	cytochrome P450, family 71, subfamily B, polypeptide 37
SL2.40ch12	Solyc12g016080.1	0	0	0	8.61	3.16	2.3	6110905	6111126	222	-	1	4.5	AT2G24360	--	--
SL2.40ch03	Solyc03g006780.2	1	0.98	2.86	7.07	8.35	9.12	1308096	1310585	2490	+	7	2.81	AT1G11410	--	--
SL2.40ch10	Solyc10g084590.2	0.25	0.44	1.59	21.72	60.15	58.91	63374924	63376677	1754	+	7	3.99	AT3G26300	CYP71B34	cytochrome P450, family 71, subfamily B, polypeptide 34
SL2.40ch10	Solyc10g085200.1	18.71	19.73	17.12	118.61	65.28	46.13	63795843	63799142	3300	+	17	5.15	AT3G51840	ATSCX
SL2.40ch06	Solyc06g053220.2	2.25	1.55	5.82	19.89	6.48	18.51	32439567	32440801	1235	-	3	2.43	AT2G46680	HB-7	homeobox 7
SL2.40ch05	Solyc05g054020.1	0.06	0.04	0.01	0.7	0.71	0.23	63138387	63142845	4459	+	2	0.45	AT1G59780	--	--
SL2.40ch03	Solyc03g034120.2	1.95	1.64	0.11	7.7	4.59	1.16	10099901	10102014	2114	-	5	2.37	AT4G36740	HB40	homeobox protein 40
SL2.40ch01	Solyc01g108780.2	0.04	0.15	0.32	16.91	5.73	6.38	87731249	87732418	1170	-	5	4.27	AT2G23610	MES3	methyl esterase 3
SL2.40ch07	Solyc07g043660.2	0.28	0.39	0.31	2.47	2.75	2.18	54952713	54954765	2053	+	6	2.92	AT2G17650	--	--
SL2.40ch09	Solyc09g092760.2	11.92	9.01	11.43	164.05	53.87	161.97	67030133	67031350	1218	+	3	2.46	--	--	--
SL2.40ch08	Solyc08g080650.1	106.3	115.92	27.27	311	305.49	294.05	61050423	61051163	741	+	5	6.75	AT4G11650	OSM34	osmotin 34
SL2.40ch04	Solyc04g054150.1	0.95	0.66	1.59	11.69	4.48	10.01	50976969	50977535	567	+	1	1.76	AT4G14540	NF-YB3	nuclear factor Y, subunit B3
SL2.40ch06	Solyc06g017860.1	0.04	0.02	0	5.3	3.72	2.36	10756897	10760347	3451	-	10	2.9	AT3G45010	scpl48	serine carboxypeptidase-like 48
SL2.40ch03	Solyc03g083770.1	7.24	6.73	23.91	65.22	43.47	249.83	47251746	47252348	603	+	1	1.66	AT5G62360	--	--
SL2.40ch00	Solyc00g005040.2	0.2	0.24	0.26	4.15	1.48	3.75	550920	551576	657	+	1	1.52	AT5G46240	KAT1	potassium channel in Arabidopsis thaliana 1
SL2.40ch01	Solyc01g081140.1	0	0	0.02	1.26	1.43	1.49	72970392	72972339	1948	+	1	0.51	AT5G17580	--	--
SL2.40ch03	Solyc03g121680.1	0.72	0.2	0.26	8.47	12.91	5.39	63829454	63831980	2527	+	9	3.56	AT3G13790	ATCWINV1	ARABIDOPSIS THALIANA CELL WALL INVERTASE 1
SL2.40ch03	Solyc03g119370.1	0.09	0.15	8.5	6.33	1.22	19.64	62052377	62053490	1114	-	5	4.49	AT1G68320	MYB62	myb domain protein 62
SL2.40ch11	Solyc11g073310.1	0	0	0	18.57	11.93	23.16	53384016	53385025	1010	+	1	0.99	AT5G57670	--	--
SL2.40ch12	Solyc12g042300.1	0.5	0.52	0.48	3.49	2.71	5.33	42880294	42890129	9836	+	3	0.31	AT2G02040	PTR2-B
SL2.40ch09	Solyc09g098090.2	5.05	5.3	3.1	20.09	15.42	7.01	67260446	67263935	3490	+	10	2.87	AT1G60690	--	--
SL2.40ch06	Solyc06g060590.2	3.59	3.25	0	13.6	9.07	7.84	34970975	34975215	4241	-	7	1.65	AT1G21460	SWEET1
SL2.40ch01	Solyc01g009960.2	0.04	0.1	0.34	1.75	1.1	2.42	4552174	4553668	1495	-	1	0.67	AT1G43800	FTM1	FLORAL TRANSITION AT THE MERISTEM1
SL2.40ch10	Solyc10g083570.1	12.28	7.39	8.17	38.99	44.31	42.18	62685138	62687861	2724	-	7	2.57	AT2G36460	FBA6	fructose-bisphosphate aldolase 6
SL2.40ch04	Solyc04g055260.2	0.27	0.3	1.38	23.68	5.1	49.43	53045857	53049019	3163	-	7	2.21	AT5G66430	--	--
SL2.40ch12	Solyc12g099540.1	2.29	2.52	1.73	6.65	8.12	5.51	64994416	65000932	6517	-	5	0.77	AT3G16630	KINESIN-13A
SL2.40ch03	Solyc03g019690.1	1.66	0.33	0.56	3.8	1.87	12.93	6639686	6640339	654	-	1	1.53	AT1G73260	KTI1	kunitz trypsin inhibitor 1
SL2.40ch04	Solyc04g005230.2	0.24	0.44	0.22	15.04	22.54	30.85	179694	181614	1921	-	5	2.6	AT3G48700	CXE13	carboxyesterase 13
SL2.40ch02	Solyc02g076910.2	0.22	0.04	0.03	71.09	7.38	2.85	36596299	36598291	1993	+	8	4.01	AT5G45890	SAG12	senescence-associated gene 12
SL2.40ch11	Solyc11g005640.1	2.74	1.73	1.82	23.84	32.29	33.9	486068	487283	1216	-	2	1.64	AT5G20620	UBQ4	ubiquitin 4
SL2.40ch01	Solyc01g108000.2	1.51	0.74	2.19	3.79	4.51	8.18	87146335	87150786	4452	+	5	1.12	AT1G49730	--	--
SL2.40ch03	Solyc03g113820.1	0.03	0	0	2.05	1.06	1.22	57912126	57917034	4909	-	2	0.41	AT5G13690	NAGLU	N-ACETYL-GLUCOSAMINIDASE
SL2.40ch04	Solyc04g015070.2	3.85	4.85	6.29	10.3	17.65	14.24	5263062	5264993	1932	+	2	1.04	AT5G47710	--	--
SL2.40ch11	Solyc11g032090.1	0.56	0.22	0	6.52	7.71	2.91	21384533	21389037	4505	-	9	2	AT2G47010	--	--
SL2.40ch11	Solyc11g066100.1	3.79	10.63	4.03	69.79	180.25	64.37	48856641	48858939	2299	-	12	5.22	AT3G12580	HSP70	heat shock protein 70
SL2.40ch05	Solyc05g009390.2	3.55	2.37	0.59	10.4	6.49	3.84	3544526	3548741	4216	-	6	1.42	AT1G77420	--	--
SL2.40ch05	Solyc05g006520.2	68.54	70.82	73.27	176.97	164.13	182.24	1134244	1140938	6695	-	5	0.75	AT1G59900	E1 ALPHA	pyruvate dehydrogenase complex E1 alpha subunit
SL2.40ch05	Solyc05g012480.2	15.52	14.83	12.76	48.62	42.35	33.21	5715224	5720976	5753	-	12	2.09	AT3G02090	MPPBETA
SL2.40ch03	Solyc03g044350.1	0.09	0	0	3.67	2.48	2.6	12829756	12832365	2610	+	1	0.38	AT5G05140	--	--
SL2.40ch07	Solyc07g023990.1	0.34	0.07	0.06	13.11	10.91	34.17	23736737	23738668	1932	-	12	6.21	AT3G24530	--	--
SL2.40ch01	Solyc01g109680.2	3.94	3.49	4.77	10.86	8.88	28.31	88334992	88335716	725	-	5	6.9	AT4G39235	--	--
SL2.40ch04	Solyc04g078110.1	0.4	0.68	0.62	1.28	3.45	2.22	60540247	60542547	2301	+	1	0.43	AT5G67360	ARA12
SL2.40ch02	Solyc02g090750.2	1.32	2.42	7.35	12.46	11.35	27.17	46838035	46842708	4674	-	5	1.07	AT4G37020	--	--
SL2.40ch00	Solyc00g136560.2	13.41	10.93	3.58	199.09	65.06	121.54	16976231	16976970	740	-	4	5.41	AT5G58770	cPT4	cis-prenyltransferase 4
SL2.40ch01	Solyc01g093960.2	1.53	1.5	0.54	11.18	9.77	8.39	77295932	77301086	5155	-	6	1.16	AT2G45650	RSB1	REDUCED SHOOT BRANCHING 1
SL2.40ch01	Solyc01g111690.2	7.56	5.8	4.95	17.47	18.23	13.26	89642932	89646885	3954	+	8	2.02	AT2G20930	--	--
SL2.40ch10	Solyc10g085400.1	1.12	0.37	0.45	3.74	4.02	3.71	63923230	63928215	4986	-	2	0.4	AT3G08840	--	--
SL2.40ch06	Solyc06g069470.2	11.11	10.49	8.97	34.58	34.34	25.76	39611057	39616462	5406	+	9	1.66	AT1G74210	GDPD5	glycerophosphodiester phosphodiesterase 5
SL2.40ch06	Solyc06g011400.2	8.62	11.82	10.5	27.11	36.44	26.54	6794068	6801172	7105	+	2	0.28	AT2G25140	HSP98.7	HEAT SHOCK PROTEIN 98.7
SL2.40ch01	Solyc01g080490.2	0.92	1.21	1.11	3.25	7.63	7.72	72232617	72233453	837	-	2	2.39	AT3G21550	DMP2	DUF679 domain membrane protein 2
SL2.40ch08	Solyc08g082130.2	19.74	17.72	5.69	112.32	74.15	99.36	62175884	62176902	1019	+	5	4.91	--	--	--
SL2.40ch10	Solyc10g076260.1	1.33	1.12	0.49	3.76	2.56	3.2	58485229	58500734	15506	+	3	0.19	AT3G08850	RAPTOR1B
SL2.40ch02	Solyc02g089400.2	5.24	5.71	5.68	35.91	17.35	19.43	45808288	45812363	4076	-	7	1.72	AT3G30390	--	--
SL2.40ch03	Solyc03g032220.2	0.18	0.09	0	4	2.34	2.52	9015738	9018668	2931	-	4	1.36	AT4G26220	--	--
SL2.40ch05	Solyc05g056550.2	0.26	0.59	0.2	2.71	3.75	2.73	64959381	64961447	2067	+	8	3.87	AT5G63650	SRK2H	SNF1-RELATED PROTEIN KINASE 2H
SL2.40ch12	Solyc12g014430.1	2.6	1.73	0.78	5.56	5.55	8.32	5399797	5407595	7799	-	7	0.9	AT4G23990	CSLG3	cellulose synthase like G3
SL2.40ch10	Solyc10g074950.1	3.05	2.09	0.51	14.8	10.59	5.36	57995830	57997223	1394	-	3	2.15	AT5G43180	--	--
SL2.40ch01	Solyc01g098200.2	6.76	7.53	4.94	22.96	19.99	25.02	80548656	80555399	6744	-	17	2.52	AT1G08820	VAP27-2	vamp/synaptobrevin-associated protein 27-2
SL2.40ch02	Solyc02g081170.2	103.91	99.49	82.21	363.53	395.35	259.11	39810752	39812645	1894	-	8	4.22	AT4G04020	PGL35	plastoglobulin 35
SL2.40ch07	Solyc07g032170.2	19.71	7.22	2.16	45.76	43.09	59.68	35651053	35654304	3252	+	4	1.23	AT4G24160	--	--
SL2.40ch06	Solyc06g082470.2	5.79	5.75	2.46	45.78	15.62	10.09	44554015	44559461	5447	-	13	2.39	AT5G58350	ZIK2
SL2.40ch07	Solyc07g009410.2	0.77	0.5	0.16	2.62	2.13	0.91	4479008	4481086	2079	+	1	0.48	AT3G27150	--	--
SL2.40ch07	Solyc07g042920.1	0	0.04	0	5.33	10.19	10.18	53804558	53807028	2471	+	1	0.4	AT1G01090	PDH-E1 ALPHA	pyruvate dehydrogenase E1 alpha
SL2.40ch01	Solyc01g097470.2	0.17	0.2	0.58	0.96	1.44	1.57	80076944	80078611	1668	-	1	0.6	AT4G14746	--	--
SL2.40ch09	Solyc09g057630.2	2.62	2.06	3.11	12.33	8.71	9.34	45559736	45561598	1863	-	4	2.15	AT3G07320	--	--
SL2.40ch02	Solyc02g078380.2	5.6	12.62	4.39	66.36	42.87	52.29	37662239	37663693	1455	-	5	3.44	AT4G27450	--	--
SL2.40ch01	Solyc01g102960.2	0.95	0.99	1.02	10.65	41.48	21.2	83371681	83372560	880	+	2	2.27	AT4G10250	ATHSP22.0
SL2.40ch07	Solyc07g026860.2	0	0	0	5.79	1.64	2.73	32081630	32083162	1533	-	1	0.65	--	--	--
SL2.40ch12	Solyc12g095970.1	4.53	3.69	3.23	14.44	14.53	17.67	63409947	63411151	1205	-	2	1.66	AT2G26040	RCAR14	regulatory components of ABA receptor 14
SL2.40ch10	Solyc10g078720.1	1.08	1.37	1.36	7.09	4.32	5.34	59772765	59775551	2787	-	3	1.08	AT5G06800	--	--
SL2.40ch10	Solyc10g005510.2	6.58	4.18	4.15	35.89	28.52	34.91	417823	423467	5645	-	12	2.13	AT1G16300	GAPCP-2	glyceraldehyde-3-phosphate dehydrogenase of plastid 2
SL2.40ch03	Solyc03g006790.1	0.07	0.17	0	5.19	6.21	6.5	1311139	1312507	1369	+	4	2.92	AT1G11410	--	--
SL2.40ch03	Solyc03g116820.2	1.71	3.77	2.75	16.39	11.1	11.37	60134878	60137848	2971	-	8	2.69	AT3G15920	--	--
SL2.40ch03	Solyc03g046580.1	0.7	0.86	0.53	4.1	5.47	2.83	17153145	17155045	1901	-	3	1.58	AT5G15780	--	--
SL2.40ch02	Solyc02g070810.2	1.1	0.79	0.88	2.87	3.14	2.45	34985924	34993977	8054	-	3	0.37	AT5G40480	EMB3012	embryo defective 3012
SL2.40ch02	Solyc02g067010.2	0.19	0.16	0.08	2.04	1.26	0.39	31828637	31834655	6019	-	1	0.17	AT1G13980	VAN7	VASCULAR NETWORK 7
SL2.40ch02	Solyc02g080290.2	3.8	1.34	1.41	19.32	5.54	5.18	39132007	39135756	3750	+	9	2.4	AT4G21760	BGLU47	beta-glucosidase 47
SL2.40ch08	Solyc08g041770.2	10.03	11.84	8.57	37.47	29.98	23.49	27032718	27037281	4564	-	11	2.41	AT5G25265	--	--
SL2.40ch09	Solyc09g072710.2	6.57	6.33	5.12	37.72	15.54	11.67	60818267	60830346	12080	-	11	0.91	AT1G04010	PSAT1	phospholipid sterol acyl transferase 1
SL2.40ch09	Solyc09g015840.2	2.86	5.24	4.07	8.85	12.48	11.3	11276662	11277446	785	-	2	2.55	AT3G51550	FER	FERONIA
SL2.40ch04	Solyc04g072230.2	14.84	13.85	13.68	55.52	32.65	45.34	56815122	56829406	14285	-	26	1.82	AT1G71810	--	--
SL2.40ch03	Solyc03g063110.2	9.04	9.62	8.42	24.28	27.23	20.17	30614823	30618961	4139	-	1	0.24	AT2G43710	SSI2	suppressor of SA insensitive 2
SL2.40ch03	Solyc03g114530.2	3.26	2.92	1.94	13.49	17.78	19.65	58555722	58557161	1440	-	2	1.39	AT1G74000	SS3	strictosidine synthase 3
SL2.40ch08	Solyc08g083400.2	0.65	1.26	1.8	3.03	2.79	4.07	63026330	63027661	1332	+	1	0.75	AT2G46870	NGA1	NGATHA1
SL2.40ch06	Solyc06g036250.1	0.29	0.39	0.26	218.28	135.03	73.08	22420269	22420898	630	-	1	1.59	AT4G25670	--	--
SL2.40ch11	Solyc11g064840.1	1.55	1.05	1.54	9.07	6.95	18.25	47142946	47144115	1170	-	2	1.71	AT5G12300	--	--
SL2.40ch03	Solyc03g113420.2	6.72	1.77	15.82	33.68	12.96	38.64	57617802	57621780	3979	-	9	2.26	AT5G62680	GTR2	GLUCOSINOLATE TRANSPORTER-2
SL2.40ch11	Solyc11g010910.1	1.31	1.47	1.01	3.18	3.6	3.6	3963140	3969591	6452	-	10	1.55	AT4G29860	TAN	TANMEI
SL2.40ch02	Solyc02g092290.2	2.16	1.5	4.67	7.97	5.52	17.34	47989385	47994458	5074	+	9	1.77	AT5G02910	--	--
SL2.40ch05	Solyc05g052680.1	1.26	0.25	0.22	20.21	1.88	5.35	62040079	62041452	1374	-	6	4.37	AT2G39980	--	--
SL2.40ch08	Solyc08g076320.2	4.58	4.82	2.54	10.64	12.79	11.64	57452825	57457247	4423	-	11	2.49	AT3G03050	RHD7	ROOT HAIR DEFECTIVE 7
SL2.40ch11	Solyc11g021020.1	1.18	0.73	2.28	298.91	122.85	370.39	13195204	13195581	378	+	4	10.58	--	--	--
SL2.40ch10	Solyc10g076560.1	0.05	0.58	0.11	42.38	5.16	24.27	58851513	58852333	821	-	5	6.09	AT1G21230	WAK5	wall associated kinase 5
SL2.40ch01	Solyc01g009240.2	0.25	0.17	0.08	0.96	2.06	0.67	3269096	3273535	4440	+	1	0.23	AT5G20950	--	--
SL2.40ch01	Solyc01g012700.2	0	0	0	0.98	1.31	0.47	9873456	9877910	4455	+	2	0.45	AT4G36250	ALDH3F1	aldehyde dehydrogenase 3F1
SL2.40ch07	Solyc07g043630.1	0.09	0.14	0.07	1.62	1.55	0.9	54905515	54907393	1879	+	1	0.53	AT2G17650	--	--
SL2.40ch04	Solyc04g077240.2	0	0.06	0	4.28	1.84	4.2	59781849	59784469	2621	+	9	3.43	AT1G10070	BCAT-2	branched-chain amino acid transaminase 2
SL2.40ch04	Solyc04g079800.2	6.42	3.2	2.33	23.18	14.14	13.61	61713631	61714235	605	-	2	3.31	AT1G13570	--	--
SL2.40ch08	Solyc08g014130.2	6.77	8.09	5.67	14.71	22.56	17.22	3734998	3744536	9539	+	18	1.89	AT1G74040	MAML-3
SL2.40ch09	Solyc09g091390.2	13.55	8.94	12.27	31.88	24.16	31.25	66023489	66024501	1013	-	3	2.96	--	--	--
SL2.40ch06	Solyc06g009390.2	4.04	4.5	3.98	23.22	11.73	10.34	3312201	3315959	3759	-	12	3.19	AT3G62260	--	--
SL2.40ch06	Solyc06g075170.1	54.2	58.59	51.81	144.36	158.59	118.68	43044324	43044815	492	-	2	4.07	AT5G60680	--	--
SL2.40ch02	Solyc02g082650.2	6.35	0.74	1.36	24.51	4.98	6.53	40876327	40877918	1592	+	4	2.51	--	--	--
SL2.40ch06	Solyc06g075650.2	8.3	5.02	4.3	36.15	17.04	9.85	43405284	43406388	1105	+	4	3.62	AT4G01470	TIP1;3	tonoplast intrinsic protein 1;3
SL2.40ch04	Solyc04g074050.2	0.6	0.16	0.23	1.68	0.72	1.75	57664050	57667533	3484	+	3	0.86	AT4G08850	--	--
SL2.40ch01	Solyc01g090710.2	0.95	0.89	0.36	5.64	6.22	2.33	76110717	76113403	2687	+	5	1.86	AT5G43330	c-NAD-MDH2	cytosolic-NAD-dependent malate dehydrogenase 2
SL2.40ch09	Solyc09g072770.1	4.24	0.9	1.24	42.26	52.3	44.55	60943399	60944010	612	+	3	4.9	AT2G41390	--	--
SL2.40ch12	Solyc12g056460.1	31.17	19.77	42.77	167.12	76.84	168	47762844	47771707	8864	+	10	1.13	AT2G45660	SOC1	SUPPRESSOR OF OVEREXPRESSION OF CO 1
SL2.40ch07	Solyc07g064550.2	2.24	2.54	4.78	7.67	5.65	11.27	63859917	63867058	7142	+	8	1.12	AT5G54920	--	--
SL2.40ch03	Solyc03g031990.2	6.87	6.09	20.95	17.43	16.08	95.43	8759273	8764184	4912	-	13	2.65	AT1G20925	--	--
SL2.40ch03	Solyc03g113080.2	1.51	1.24	11.78	9.67	5.38	28.75	57425112	57427110	1999	+	6	3	AT3G47730	ATH1	ABC2 homolog 1
SL2.40ch02	Solyc02g092880.2	2.11	1.61	1.93	9.9	3.72	6.36	48412380	48413638	1259	-	9	7.15	AT4G37300	MEE59	maternal effect embryo arrest 59
SL2.40ch03	Solyc03g032080.2	0.05	0.07	0	7.53	9.74	6.95	8880430	8883641	3212	+	6	1.87	AT2G17500	--	--
SL2.40ch08	Solyc08g083110.2	2.2	1.63	2.74	60.34	11.97	6.28	62836223	62839810	3588	+	10	2.79	AT1G64660	MGL	methionine gamma-lyase
SL2.40ch03	Solyc03g033510.2	1.27	0.94	0.21	3.57	5.52	1.65	9327054	9329516	2463	-	6	2.44	AT5G66200	ARO2	armadillo repeat only 2
SL2.40ch02	Solyc02g087830.2	0.12	0	0.4	10.63	10.32	3.25	44669550	44672408	2859	-	5	1.75	AT5G15080	--	--
SL2.40ch02	Solyc02g093090.1	3.02	2.27	2.84	10.93	14.54	8.44	48596619	48597545	927	-	4	4.31	AT5G67210	IRX15-L	IRX15-LIKE
SL2.40ch02	Solyc02g079550.1	0.06	0.08	1.5	2.4	2.63	4.56	38652515	38655082	2568	+	4	1.56	AT1G11330	--	--
SL2.40ch08	Solyc08g068130.1	0	0.33	0.09	4.15	11.77	5.23	54425119	54425589	471	-	1	2.12	AT5G25610	RD22	RESPONSIVE TO DESSICATION 22
SL2.40ch02	Solyc02g062130.2	18.79	25.39	4.05	42.91	79.6	32.51	28283170	28286369	3200	-	16	5	AT1G20020	FNR2	ferredoxin-NADP(+)-oxidoreductase 2
SL2.40ch01	Solyc01g106350.2	1.16	1.41	0.9	7.35	3.35	3.23	86040020	86047935	7916	+	13	1.64	AT5G64440	FAAH	fatty acid amide hydrolase
SL2.40ch01	Solyc01g096880.2	16.3	14.29	2.77	36.78	33.44	8.03	79634561	79638218	3658	-	11	3.01	AT2G26690	--	--
SL2.40ch05	Solyc05g053060.1	1.43	0	0.14	18.28	3.34	2.18	62353095	62353391	297	+	1	3.37	--	--	--
SL2.40ch01	Solyc01g080790.2	2.99	0.81	0.33	31.44	50.87	60.91	72576549	72577557	1009	-	1	0.99	AT2G15220	--	--
SL2.40ch09	Solyc09g084440.2	0.51	0.34	1.14	507.29	101.53	148.57	64510237	64511499	1263	+	16	12.67	AT2G38870	--	--
SL2.40ch07	Solyc07g022880.2	0.08	0	0	11.14	11.25	7.1	23195258	23198091	2834	+	6	2.12	AT3G24360	--	--
SL2.40ch01	Solyc01g091050.2	10.06	9.33	3.02	38.3	46.2	49.79	76528228	76531144	2917	-	11	3.77	AT2G45220	--	--
SL2.40ch12	Solyc12g098490.1	4.45	4.45	3.33	13.27	13.34	8.66	64323994	64326887	2894	-	2	0.69	AT4G13930	SHM4	serine hydroxymethyltransferase 4
SL2.40ch09	Solyc09g074210.2	2.08	1.52	0.97	9.62	6.07	4.72	61493939	61496946	3008	+	8	2.66	AT2G48030	--	--
SL2.40ch12	Solyc12g019890.1	2.69	3.82	3.02	21.27	10.33	14.71	12107524	12110521	2998	-	5	1.67	AT2G19440	--	--
SL2.40ch07	Solyc07g005840.2	2.84	2.17	1.84	6.85	10.44	4.77	667374	673097	5724	+	7	1.22	AT5G17420	MUR10	MURUS 10
SL2.40ch01	Solyc01g098130.2	21.28	12.09	12.04	100.37	46.19	62.24	80482908	80483557	650	-	3	4.62	--	--	--
SL2.40ch06	Solyc06g053420.2	0.57	0.36	0.3	1.43	1.12	1.11	32678901	32692471	13571	+	3	0.22	AT3G59660	--	--
SL2.40ch02	Solyc02g087810.2	0.43	0.25	0.03	4.96	2.38	4.05	44664838	44667209	2372	+	2	0.84	AT5G15140	--	--
SL2.40ch04	Solyc04g081760.2	3.67	2.91	0.51	11.98	15.57	9	63277345	63281272	3928	+	6	1.53	AT3G43570	--	--
SL2.40ch03	Solyc03g120580.2	16.05	9.02	8.53	220.94	74.98	31.11	63000742	63003795	3054	-	2	0.65	--	--	--
SL2.40ch06	Solyc06g074090.2	19.28	18.15	10.99	43.16	45.98	24.51	42185371	42191298	5928	+	10	1.69	AT1G50430	ST7R	STEROL DELTA7 REDUCTASE
SL2.40ch06	Solyc06g083910.2	0.03	0.13	0.1	19.71	11.84	7.16	45501936	45503664	1729	-	6	3.47	AT4G10500	--	--
SL2.40ch08	Solyc08g082890.2	2.89	0.89	12.25	13.19	9.33	46.09	62711830	62712999	1170	-	4	3.42	AT2G16720	MYB7	myb domain protein 7
SL2.40ch06	Solyc06g083450.2	0.05	0.19	0	10.49	11.29	15.36	45142392	45143689	1298	-	8	6.16	AT5G54160	OMT1	O-methyltransferase 1
SL2.40ch07	Solyc07g052770.2	0.13	0.3	0.07	2.42	2.26	2.37	58542010	58545879	3870	+	4	1.03	AT5G17680	--	--
SL2.40ch03	Solyc03g097080.2	4.13	3.89	1.27	16.76	15.42	11.88	52874752	52878842	4091	+	4	0.98	AT1G63205	--	--
SL2.40ch11	Solyc11g008720.1	1.33	1.97	1.13	11.46	7.58	5.16	2894342	2901035	6694	+	16	2.39	AT5G36890	BGLU42	beta glucosidase 42
SL2.40ch03	Solyc03g013630.2	1.67	1.4	1.33	3.96	3.36	3.95	6576713	6582582	5870	+	1	0.17	AT3G01040	GAUT13	galacturonosyltransferase 13
SL2.40ch11	Solyc11g072530.1	3.15	3.03	3.36	10.37	6.74	7.77	52801154	52811218	10065	+	12	1.19	AT2G28520	VHA-A1	vacuolar proton ATPase A1
SL2.40ch07	Solyc07g032080.2	0.05	0.08	0.06	9.8	6.27	5.12	34607239	34620262	13024	+	20	1.54	AT2G21410	VHA-A2	vacuolar proton ATPase A2
SL2.40ch01	Solyc01g014520.1	0	0	0	0.89	2.26	5.29	14027537	14028823	1287	+	2	1.55	AT5G60900	RLK1	receptor-like protein kinase 1
SL2.40ch06	Solyc06g068690.2	0.65	0.38	0.17	2.02	2.13	0.76	38974327	38979215	4889	+	2	0.41	AT5G07360	--	--
SL2.40ch00	Solyc00g249900.2	0.19	0.25	0.2	1.7	1.58	1.17	20100896	20102918	2023	+	1	0.49	AT5G22770	alpha-ADR	alpha-adaptin
SL2.40ch08	Solyc08g066810.2	1.18	1.41	1.56	3.17	4.66	4.26	52872134	52875657	3524	-	4	1.14	AT1G13130	--	--
SL2.40ch01	Solyc01g112280.2	13.04	10.97	4.68	39.35	36.84	30.46	90105382	90109100	3719	-	6	1.61	AT4G38220	AQI	aquaporin interactor
SL2.40ch12	Solyc12g009520.1	0.52	0.56	1.92	1.67	1.44	15.44	2776577	2779468	2892	-	3	1.04	AT1G45616	RLP6	receptor like protein 6
SL2.40ch10	Solyc10g005810.2	0.8	0.69	0.29	1.88	2.15	1.23	639074	642231	3158	+	4	1.27	AT4G17190	FPS2	farnesyl diphosphate synthase 2
SL2.40ch01	Solyc01g105070.2	3.7	2.57	4.49	29.06	6.66	22.97	85115112	85116901	1790	+	6	3.35	AT5G64120	--	--
SL2.40ch12	Solyc12g088220.1	7.6	6.94	8.8	27.08	28.88	27.74	62104278	62110185	5908	+	11	1.86	AT1G10070	BCAT-2	branched-chain amino acid transaminase 2
SL2.40ch09	Solyc09g015010.2	6.98	15.24	2.4	31.3	95.16	24.87	7431177	7440767	9591	-	1	0.1	--	--	--
SL2.40ch08	Solyc08g007310.2	0.82	0.91	1.68	2.2	2.18	5.32	1858666	1861740	3075	-	5	1.63	AT4G16745	--	--
SL2.40ch07	Solyc07g066030.2	3.85	1.96	1.92	8.5	5.15	6.6	64790060	64810056	19997	-	11	0.55	AT3G13330	PA200	proteasome activating protein 200
SL2.40ch01	Solyc01g008640.2	0.07	0.06	0.05	0.46	0.42	1.87	2707156	2708925	1770	+	3	1.69	AT3G26310	CYP71B35	cytochrome P450, family 71, subfamily B, polypeptide 35
SL2.40ch08	Solyc08g078180.1	0	0.13	11.17	2.38	3.54	103.82	59176654	59177358	705	-	2	2.84	AT5G47220	ERF2	ethylene responsive element binding factor 2
SL2.40ch02	Solyc02g091580.2	32.04	24.62	23.1	87.73	79.42	63.17	47413078	47421457	8380	-	17	2.03	AT5G65620	--	--
SL2.40ch10	Solyc10g080640.1	0.18	0.32	1.56	0.56	2.87	4.15	61200494	61203396	2903	+	4	1.38	AT3G13600	--	--
SL2.40ch06	Solyc06g005000.2	0.04	0.1	0	2.15	2.24	1.01	3688	7998	4311	+	2	0.46	AT5G60250	--	--
SL2.40ch10	Solyc10g054810.1	0	0.17	0.04	1.54	3.32	6.47	51430478	51432032	1555	-	2	1.29	AT4G00430	TMP-C	TRANSMEMBRANE PROTEIN C
SL2.40ch02	Solyc02g079280.2	0.39	0.44	4.17	6.55	2.48	9.21	38467652	38469093	1442	+	6	4.16	AT4G21440	MYB102	MYB-like 102
SL2.40ch08	Solyc08g068570.2	7.57	8.94	8.39	23.62	23.88	24.62	54916147	54923788	7642	+	17	2.22	AT4G32770	VTE1	VITAMIN E DEFICIENT 1
SL2.40ch05	Solyc05g054380.1	0.21	0.67	9.22	20.92	6.01	22.99	63450982	63452851	1870	-	3	1.6	AT5G45860	RCAR5	regulatory components of ABA receptor 5
SL2.40ch10	Solyc10g079090.1	13.67	10.89	9.93	34.54	31.87	26.92	60035807	60039291	3485	+	7	2.01	AT3G12170	--	--
SL2.40ch02	Solyc02g094190.2	1.31	0.94	1.39	9.02	2.88	5.26	49368076	49371114	3039	-	2	0.66	AT3G01930	--	--
SL2.40ch09	Solyc09g089540.2	15.36	6.44	48.05	1928.07	302.72	352.88	64585944	64587634	1691	+	6	3.55	AT2G38870	--	--
SL2.40ch02	Solyc02g067490.2	0.28	0.07	0.09	4.8	1.86	2.61	32258718	32260274	1557	-	4	2.57	AT1G59710	--	--
SL2.40ch01	Solyc01g009420.2	58.13	38.05	31.7	151.82	127.47	108.18	3621816	3626739	4924	+	13	2.64	AT1G08200	AXS2	UDP-D-apiose/UDP-D-xylose synthase 2
SL2.40ch09	Solyc09g031920.1	3.44	3.48	2.23	13.67	7.79	15.73	24061911	24062513	603	-	2	3.32	AT3G54200	--	--
SL2.40ch05	Solyc05g008410.1	0	0.13	0.66	20.59	18.04	29.59	2774532	2774777	246	+	2	8.13	AT5G61412	--	--
SL2.40ch05	Solyc05g010080.2	9.39	8.69	7.86	24.8	32.88	21.8	4278057	4279291	1235	-	9	7.29	--	--	--
SL2.40ch06	Solyc06g008300.2	2.19	1.42	4.04	5	4.2	14.35	2161344	2164746	3403	-	3	0.88	AT2G15080	RLP19	receptor like protein 19
SL2.40ch10	Solyc10g080370.1	15.38	37.1	57.86	187.2	116.88	246.36	60979395	60979592	198	-	2	10.1	--	--	--
SL2.40ch10	Solyc10g061970.1	13.53	16.17	15.9	129.38	172.91	177.45	54560015	54561512	1498	-	4	2.67	AT3G10950	--	--
SL2.40ch07	Solyc07g056410.2	0.79	0.54	0.41	4.33	1.81	0.89	61592602	61596698	4097	-	2	0.49	AT1G17230	--	--
SL2.40ch04	Solyc04g082050.2	12.4	8.36	2.64	55.47	33.38	26.22	63447153	63449044	1892	+	4	2.11	AT4G35750	--	--
SL2.40ch06	Solyc06g009960.1	0.5	0.35	0.46	98.33	96.5	114.71	4358595	4360016	1422	-	4	2.81	AT5G60390	--	--
SL2.40ch01	Solyc01g106600.2	0	0.12	0.11	83.15	11.44	6.77	86179328	86180087	760	+	5	6.58	AT4G33720	--	--
SL2.40ch05	Solyc05g010750.2	0.23	0.1	0.29	48.28	31.53	47.21	4944800	4946387	1588	-	3	1.89	AT4G31340	--	--
SL2.40ch12	Solyc12g008540.1	4.78	4.3	5.12	29.77	50.46	22.86	1947557	1949532	1976	+	3	1.52	AT5G19740	--	--
SL2.40ch05	Solyc05g014560.2	0.7	1.06	1.27	1.5	2.63	2.97	8402493	8406263	3771	-	6	1.59	AT1G24360	--	--
SL2.40ch05	Solyc05g054050.2	0.21	0.09	0.1	3.66	2.53	7.06	63173933	63177785	3853	-	4	1.04	AT5G17330	GAD1	GLUTAMATE DECARBOXYLASE 1
SL2.40ch04	Solyc04g028470.1	0	0.19	0.04	0.75	1.27	1.16	27964234	27967268	3035	-	1	0.33	AT1G53920	GLIP5	GDSL-motif lipase 5
SL2.40ch11	Solyc11g011640.1	0.5	0.48	0	2.2	3.95	0.92	4691662	4692108	447	+	1	2.24	AT1G29500	--	--
SL2.40ch05	Solyc05g007770.2	12.03	6.95	26.21	124	27.59	68.43	2229720	2231644	1925	+	6	3.12	AT1G69490	NAP	NAC-like, activated by AP3/PI
SL2.40ch03	Solyc03g025190.2	2.48	1.31	2.83	8.01	16.53	28.32	7043560	7046813	3254	+	7	2.15	AT4G25640	FFT	FLOWER FLAVONOID TRANSPORTER
SL2.40ch11	Solyc11g020040.1	2.38	3.34	2.53	15.27	14.75	7.81	10015582	10019521	3940	+	9	2.28	AT5G49910	HSC70-7	HEAT SHOCK PROTEIN 70-7
SL2.40ch07	Solyc07g039530.1	0.05	0	0	1.52	1.64	0.97	44979831	44983878	4048	-	1	0.25	AT3G47560	--	--
SL2.40ch12	Solyc12g042240.1	2.17	2.1	1.48	6.71	15.07	10.64	42834247	42839254	5008	+	1	0.2	AT2G02040	PTR2-B
SL2.40ch09	Solyc09g091840.2	41.71	47.61	47.7	122.23	108.09	124.76	66389831	66399718	9888	-	18	1.82	AT3G24170	GR1	glutathione-disulfide reductase
SL2.40ch12	Solyc12g094700.1	12.41	15.43	21.19	38.59	59.88	64.93	63186285	63189004	2720	+	6	2.21	AT4G35350	XCP1	xylem cysteine peptidase 1
SL2.40ch08	Solyc08g082960.2	0.65	0.63	0.6	2.12	2.15	1.65	62762872	62766598	3727	+	3	0.8	AT5G63830	--	--
SL2.40ch02	Solyc02g088240.2	0.47	0.35	0.41	2.99	2.03	1.67	44977491	44979673	2183	-	4	1.83	AT3G29060	--	--
SL2.40ch06	Solyc06g008490.2	2.07	1.71	1.06	8.35	5.72	6.05	2382957	2390838	7882	+	7	0.89	AT1G08620	PKDM7D
SL2.40ch03	Solyc03g114740.2	3.75	2.67	1.69	14.88	10.65	6.67	58701852	58705567	3716	-	6	1.61	AT1G69030	--	--
SL2.40ch09	Solyc09g008510.1	0.05	0.02	0	1.52	1.73	3.38	1996000	1997493	1494	-	2	1.34	AT2G36780	--	--
SL2.40ch12	Solyc12g011420.1	1.86	2.06	1.36	15.3	14.01	10.44	4244827	4251000	6174	-	12	1.94	AT3G14590	NTMC2TYPE6.2
SL2.40ch01	Solyc01g104100.2	0.75	0.86	0.55	4.48	5.82	1.55	84321998	84323929	1932	-	7	3.62	AT2G28680	--	--
SL2.40ch04	Solyc04g074960.2	5.69	5.77	5.07	16.3	16.12	20.57	58436539	58438178	1640	+	9	5.49	AT4G24380	--	--
SL2.40ch11	Solyc11g071550.1	1.45	1.44	0.99	20.05	8.15	5.45	52063772	52067017	3246	+	5	1.54	AT4G34880	--	--
SL2.40ch11	Solyc11g051060.1	1.36	0.32	0.62	12.71	3.98	5.77	42315429	42317499	2071	-	7	3.38	AT1G53920	GLIP5	GDSL-motif lipase 5
SL2.40ch12	Solyc12g005940.1	2.36	3.87	5.17	360.74	45.78	29.25	563621	566130	2510	-	11	4.38	AT1G05010	EFE	ethylene-forming enzyme
SL2.40ch06	Solyc06g036490.1	0.05	0.03	0.02	2.73	1.23	0.54	22794728	22799187	4460	-	5	1.12	AT3G59140	MRP14	multidrug resistance-associated protein 14
SL2.40ch08	Solyc08g063090.2	0.31	0.13	0.78	13.9	11.27	34.24	49879906	49881913	2008	+	3	1.49	AT2G46210	SLD2	sphingoid LCB desaturase 2
SL2.40ch02	Solyc02g071800.2	5.76	3.35	3.61	15.83	11.22	12.12	35727779	35734877	7099	+	18	2.54	AT1G07650	--	--
SL2.40ch02	Solyc02g050210.1	0.57	0.69	0.36	2.49	2.06	2.03	24785522	24787420	1899	+	2	1.05	AT5G01630	BRCA2B	BRCA2-like B
SL2.40ch10	Solyc10g054280.1	7.51	4.78	8.42	25.33	19.87	21.14	50660995	50672538	11544	-	3	0.26	AT4G25840	GPP1	glycerol-3-phosphatase 1
SL2.40ch05	Solyc05g052830.2	0.47	0.1	0.06	2.7	0.77	1.14	62143139	62149192	6054	-	2	0.33	AT3G55740	PROT2	proline transporter 2
SL2.40ch09	Solyc09g018020.2	4.12	1.41	3.45	15.09	4.07	11.63	12631916	12633843	1928	+	2	1.04	AT2G40610	EXPA8	expansin A8
SL2.40ch07	Solyc07g063880.2	0.23	0.31	0.45	4.32	2.03	2.84	63455926	63459903	3978	-	6	1.51	AT5G54570	BGLU41	beta glucosidase 41
SL2.40ch03	Solyc03g114780.2	1.17	0.92	0.75	3.7	3.31	4.1	58720409	58734492	14084	+	14	0.99	AT5G08110	--	--
SL2.40ch09	Solyc09g042290.1	0	0.03	0	7.31	18.73	16.26	27306274	27307500	1227	-	2	1.63	AT4G16390	SVR7	suppressor of variegation 7
SL2.40ch05	Solyc05g007640.2	0.03	0.03	0.03	1.83	0.68	2.35	2149733	2153957	4225	+	4	0.95	AT1G50180	--	--
SL2.40ch10	Solyc10g086320.1	0.03	0.01	0.07	1.89	0.42	0.48	64504422	64513541	9120	-	1	0.11	AT3G09920	PIP5K9	phosphatidyl inositol monophosphate 5 kinase
SL2.40ch12	Solyc12g044700.1	3.81	2.82	4.97	21	18.34	16.1	45400172	45401544	1373	+	4	2.91	--	--	--
SL2.40ch08	Solyc08g067530.1	6.16	2.33	4.48	23.9	14.46	71.61	53757675	53758028	354	+	2	5.65	AT2G38540	LTP1	LIPID TRANSFER PROTEIN 1
SL2.40ch01	Solyc01g106610.2	0.91	1.35	0.35	4.72	7.57	17.83	86183565	86184540	976	+	2	2.05	AT3G19690	--	--
SL2.40ch01	Solyc01g058380.1	0	0	0	1.05	0.72	1.12	59244046	59245658	1613	+	1	0.62	AT4G34450	--	--
SL2.40ch03	Solyc03g025590.2	1.36	1.34	1.16	4.15	3.64	3.68	7368094	7370974	2881	+	2	0.69	AT4G20850	TPP2	tripeptidyl peptidase ii
SL2.40ch06	Solyc06g072230.1	21.18	17.01	16.54	128.55	52.61	83.27	40898988	40899590	603	+	2	3.32	AT1G17860	--	--
SL2.40ch04	Solyc04g050820.1	1.42	0.38	0.23	104.46	329.88	262.83	47644936	47646658	1723	+	2	1.16	AT4G39800	MIPS1	myo-inositol-1-phosphate synthase 1
SL2.40ch08	Solyc08g081740.2	0.39	0.28	0.46	2.3	1.04	1.96	61875719	61881459	5741	-	5	0.87	AT1G64110	DAA1	DUO1-activated ATPase 1
SL2.40ch06	Solyc06g062460.2	24.52	7.22	0.91	74.19	36.52	3.23	35797457	35799604	2148	-	7	3.26	AT3G21330	--	--
SL2.40ch04	Solyc04g051610.2	7.85	8.33	3.78	19.03	23.91	13.16	50055286	50057216	1931	-	5	2.59	AT2G21860	--	--
SL2.40ch06	Solyc06g082960.2	0.79	0.98	0.75	3.83	5.47	2.97	44855343	44856383	1041	+	2	1.92	AT3G07510	--	--
SL2.40ch05	Solyc05g046290.2	0.74	0.65	0.53	4.69	1.8	2.21	57632274	57634988	2715	+	2	0.74	AT4G25810	XTR6	xyloglucan endotransglycosylase 6
SL2.40ch08	Solyc08g062370.2	0.82	0.76	0.22	15.83	9.29	4.42	48171243	48172133	891	-	4	4.49	AT1G17020	SRG1	senescence-related gene 1
SL2.40ch02	Solyc02g087090.2	0	0.03	0	3.4	2.19	8.52	44190237	44193102	2866	+	5	1.74	AT3G01420	PADOX-1	plant alpha dioxygenase 1
SL2.40ch12	Solyc12g044920.1	0.71	0.33	0.63	1.74	1.86	4.1	45725468	45730501	5034	+	4	0.79	AT1G17500	--	--
SL2.40ch09	Solyc09g091670.2	0.25	0.28	1.43	2.84	0.7	64.95	66270226	66277538	7313	+	32	4.38	AT1G15520	PDR12	pleiotropic drug resistance 12
SL2.40ch06	Solyc06g005340.2	2.62	1.1	4.07	9.52	6.07	13.85	361379	362457	1079	-	4	3.71	--	--	--
SL2.40ch07	Solyc07g007930.2	6.06	4.45	5.44	33.92	11.36	29.9	2591006	2595679	4674	+	10	2.14	AT5G20250	RS6	raffinose synthase 6
SL2.40ch12	Solyc12g005850.1	4.88	6.57	14.92	30.49	29.06	56.68	481937	488981	7045	-	11	1.56	AT3G21690	--	--
SL2.40ch08	Solyc08g077900.2	2.05	5.11	1.04	90.11	39.7	11.55	58971319	58974521	3203	+	7	2.19	AT4G17030	EXPR
SL2.40ch03	Solyc03g005860.2	0.05	0.01	0.06	2.69	2.49	2.63	581458	589104	7647	+	4	0.52	AT4G18050	PGP9	P-glycoprotein 9
SL2.40ch02	Solyc02g066930.2	5.88	4.82	4.2	14.08	20.66	12.75	31762776	31764561	1786	+	8	4.48	AT1G74230	GR-RBP5	glycine-rich RNA-binding protein 5
SL2.40ch11	Solyc11g071410.1	3.63	4.37	1.53	28.74	18.91	13.23	51979611	51983582	3972	+	2	0.5	AT3G14470	--	--
SL2.40ch08	Solyc08g068140.2	0	0.19	0.07	1.2	3.86	1.07	54425368	54429582	4215	-	6	1.42	--	--	--
SL2.40ch05	Solyc05g054230.2	6.06	6.88	2.84	19.31	20.43	14.14	63334861	63342158	7298	-	13	1.78	AT5G47650	NUDT2	nudix hydrolase homolog 2
SL2.40ch10	Solyc10g007900.2	0.63	0.5	0.4	2.04	1.86	6.43	2091468	2095251	3784	-	5	1.32	AT3G14690	CYP72A15	cytochrome P450, family 72, subfamily A, polypeptide 15
SL2.40ch02	Solyc02g082900.2	11.41	11.69	8.15	80.01	31.56	35.4	41109528	41112540	3013	-	12	3.98	AT3G51440	--	--
SL2.40ch01	Solyc01g099290.2	1.38	0.57	1.29	4.58	2.84	4.08	81330375	81336214	5840	-	3	0.51	AT4G02570	CUL1	cullin 1
SL2.40ch04	Solyc04g008590.2	16.76	14.33	12.65	49.14	40.27	39.54	2195990	2201197	5208	+	9	1.73	AT2G34590	--	--
SL2.40ch06	Solyc06g011380.2	3.25	6.14	4.37	13.99	19.52	14.36	6771026	6773535	2510	+	2	0.8	AT2G25140	HSP98.7	HEAT SHOCK PROTEIN 98.7
SL2.40ch03	Solyc03g120570.2	0.99	0.9	0.45	13.9	4.08	1.88	62997551	63000785	3235	+	1	0.31	AT1G52190	--	--
SL2.40ch09	Solyc09g098510.2	34.31	40.41	30.93	199.61	140.37	71.71	67576134	67581158	5025	-	7	1.39	--	--	--
SL2.40ch09	Solyc09g047850.1	1.26	0.17	0.86	4.33	3.6	6.84	30469641	30469829	189	-	1	5.29	--	--	--
SL2.40ch01	Solyc01g020130.2	0.4	0.36	0.48	3.95	2.45	7.32	27816762	27817840	1079	+	2	1.85	AT5G67230	IRX14-L	IRREGULAR XYLEM 14-LIKE
SL2.40ch02	Solyc02g050200.1	0.47	0.17	0.24	1.07	1.22	1.12	24769173	24773290	4118	+	2	0.49	AT5G01630	BRCA2B	BRCA2-like B
SL2.40ch03	Solyc03g111280.1	0.07	0	0.77	5.14	0.41	3.41	55953580	55955058	1479	-	2	1.35	AT3G48520	CYP94B3	cytochrome P450, family 94, subfamily B, polypeptide 3
SL2.40ch01	Solyc01g005560.2	129.07	79.11	107.46	413.78	193.04	276.07	394402	399248	4847	+	14	2.89	AT1G65930	cICDH	cytosolic NADP+-dependent isocitrate dehydrogenase
SL2.40ch01	Solyc01g103230.2	4.67	4.62	3.85	11.12	11.09	9.05	83638757	83653587	14831	+	11	0.74	AT5G49900	--	--
SL2.40ch12	Solyc12g010970.1	8.55	6.97	18.35	187.81	37.31	56.67	3833703	3835990	2288	-	6	2.62	AT5G16970	AT-AER	alkenal reductase
SL2.40ch10	Solyc10g037990.1	0.23	0	0	4.8	2.31	5.31	18317181	18317348	168	+	1	5.95	--	--	--
SL2.40ch07	Solyc07g064800.2	9.76	7.64	5.28	24	22.39	19.39	64009800	64015982	6183	+	10	1.62	AT5G55070	--	--
SL2.40ch07	Solyc07g018010.2	38.27	29.12	52.8	176.05	74.9	190	8851235	8854777	3543	-	8	2.26	AT5G57150	--	--
SL2.40ch05	Solyc05g055760.2	6.73	6.02	3.47	23.94	19.38	48.01	64415817	64419127	3311	-	4	1.21	AT5G16440	IPP1	isopentenyl diphosphate isomerase 1
SL2.40ch01	Solyc01g057000.2	0.3	0.16	0	7.36	5.98	1.69	50798585	50800986	2402	+	3	1.25	AT3G11930	--	--
SL2.40ch02	Solyc02g080530.2	146.24	131.68	76.92	380.36	367.62	307.37	39317455	39319147	1693	-	7	4.13	AT4G21960	PRXR1
SL2.40ch01	Solyc01g111640.2	1.47	1.4	1.43	4.94	4.02	6.33	89615227	89616975	1749	+	3	1.72	AT1G75950	UIP1	UFO INTERACTING PROTEIN 1
SL2.40ch10	Solyc10g009520.2	2.08	1.62	1.16	5.07	7.25	6.73	3657017	3661605	4589	+	2	0.44	AT4G27250	--	--
SL2.40ch01	Solyc01g016370.1	0.04	0	0.3	0.77	0.31	1.2	19078060	19080220	2161	-	1	0.46	AT1G71400	RLP12	receptor like protein 12
SL2.40ch02	Solyc02g076930.1	1.6	2.58	7.97	13.41	12.74	19.59	36615979	36619162	3184	+	3	0.94	AT2G27430	--	--
SL2.40ch02	Solyc02g077110.2	15.35	7.25	8.47	59.45	18.22	39.79	36747681	36749243	1563	+	7	4.48	AT4G18550	DSEL	DAD1-like seeding establishment-related lipase
SL2.40ch03	Solyc03g097920.1	52.18	39.09	27.44	123.06	86.92	89.98	53756873	53757880	1008	+	3	2.98	AT1G73500	MKK9	MAP kinase kinase 9
SL2.40ch03	Solyc03g083170.2	0.61	0.29	0.13	7.33	5.12	5.35	46548883	46556816	7934	+	13	1.64	AT3G49250	IDN1	INVOLVED IN DE NOVO 1
SL2.40ch01	Solyc01g108930.2	0.31	0.47	0.16	1.4	2.3	1.69	87823680	87825210	1531	+	3	1.96	AT4G33280	--	--
SL2.40ch02	Solyc02g080520.2	1.36	2.18	1.63	7.28	10.31	7.59	39308828	39311483	2656	-	5	1.88	AT1G50660	--	--
SL2.40ch07	Solyc07g066550.2	0.07	0.12	1.96	5.62	4.46	5.75	65159549	65166622	7074	-	9	1.27	AT1G56130	--	--
SL2.40ch11	Solyc11g011620.1	0.87	1.81	0.25	8.96	8.61	7.37	4682646	4688264	5619	-	4	0.71	AT1G79260	--	--
SL2.40ch04	Solyc04g071900.2	9.1	8.05	12.37	28.96	31.46	88.02	56513280	56516291	3012	+	11	3.65	AT1G71695	--	--
SL2.40ch03	Solyc03g113100.2	44.66	38.56	20.53	98.26	95.25	77.27	57431345	57437051	5707	-	9	1.58	AT2G02760	UBC2	ubiquiting-conjugating enzyme 2
SL2.40ch01	Solyc01g008500.2	2.78	2.59	3.63	21.3	14.06	27.01	2608681	2614375	5695	+	7	1.23	AT5G38280	PR5K	PR5-like receptor kinase
SL2.40ch09	Solyc09g007270.2	1.72	1.61	1.19	21.78	40.95	23.69	865197	869322	4126	+	11	2.67	AT3G09640	APX2	ascorbate peroxidase 2
SL2.40ch12	Solyc12g099360.1	0.32	0.33	0.23	2.85	0.97	6.07	64880055	64882904	2850	+	1	0.35	AT3G16910	ACN1	ACETATE NON-UTILIZING 1
SL2.40ch08	Solyc08g006380.2	1.22	0.2	1.13	10.11	12.58	21.75	1003371	1004726	1356	-	3	2.21	AT2G31750	UGT74D1	UDP-glucosyl transferase 74D1
SL2.40ch06	Solyc06g009070.2	0.37	0.31	0.44	4.81	3.04	4	3005956	3022364	16409	+	4	0.24	AT2G47680	--	--
SL2.40ch02	Solyc02g081390.2	4.57	2.07	33.05	25.19	6.6	173	39952097	39957169	5073	-	19	3.75	AT1G65840	PAO4	polyamine oxidase 4
SL2.40ch06	Solyc06g035520.2	1.02	0.67	1.57	6.74	2.21	8.71	21129022	21130601	1580	+	5	3.16	AT5G62180	CXE20	carboxyesterase 20
SL2.40ch01	Solyc01g094250.2	0.19	0.26	8.82	11.59	2.68	64.25	77556340	77558144	1805	+	3	1.66	AT3G61220	SDR1	short-chain dehydrogenase/reductase 1
SL2.40ch04	Solyc04g045660.2	1.16	1.38	1.72	4.26	3.25	4.87	34457125	34496027	38903	-	7	0.18	AT4G09140	MLH1	MUTL-homologue 1
SL2.40ch09	Solyc09g090250.2	14.25	12.08	8.75	36.85	26.49	22.88	65131585	65137092	5508	+	14	2.54	AT4G14340	CKL11	CASEIN KINASE I-LIKE 11
SL2.40ch03	Solyc03g083160.1	0.17	0.14	0.05	1.66	0.96	0.86	46543714	46546981	3268	+	1	0.31	AT5G24280	GMI1	GAMMA-IRRADIATION AND MITOMYCIN C INDUCED 1
SL2.40ch01	Solyc01g105580.1	0.03	0	0	3.93	6.17	5.3	85473632	85474954	1323	-	5	3.78	AT3G26040	--	--
SL2.40ch09	Solyc09g005520.2	0.1	0.1	0.1	8.04	6.63	5.68	345607	348243	2637	-	1	0.38	AT3G16210	--	--
SL2.40ch02	Solyc02g089090.2	29.62	17.29	41.85	73.16	60.81	138.72	45568082	45571263	3182	+	10	3.14	AT3G51550	FER	FERONIA
SL2.40ch03	Solyc03g034320.2	1.76	2.12	0.85	4.81	9.53	2.62	10344778	10348543	3766	-	1	0.27	AT5G38200	--	--
SL2.40ch05	Solyc05g024460.1	0	0	0	10.2	6.75	1.31	31741200	31742254	1055	-	1	0.95	--	--	--
SL2.40ch02	Solyc02g071340.1	0.04	0.01	0.07	0.24	0.2	0.36	35398125	35403756	5632	+	2	0.36	AT4G18050	PGP9	P-glycoprotein 9
SL2.40ch02	Solyc02g081480.2	1.77	0.84	4.03	5.1	3.9	16.79	40008799	40010960	2162	+	3	1.39	AT1G66920	--	--
SL2.40ch01	Solyc01g104040.2	8.01	4.78	4.61	18.69	11.7	11.77	84263681	84287075	23395	-	30	1.28	AT1G71220	UGGT	UDP-GLUCOSE:GLYCOPROTEIN GLUCOSYLTRANSFERASE
SL2.40ch08	Solyc08g074620.1	32.84	21.78	32.91	455.53	508.96	494.5	55911248	55913011	1764	+	14	7.94	--	--	--
SL2.40ch10	Solyc10g009540.1	1.45	1.23	0.15	5.12	6.05	7.36	3669516	3671834	2319	+	2	0.86	AT4G27250	--	--
SL2.40ch06	Solyc06g036420.1	0.57	0.41	0.46	71.16	12.05	12.85	22664041	22667266	3226	+	10	3.1	AT4G23570	SGT1A
SL2.40ch01	Solyc01g079180.2	3.88	2.41	0.51	9.25	19.4	5.78	70787714	70790317	2604	+	13	4.99	AT5G19730	--	--
SL2.40ch10	Solyc10g079810.1	5.15	6.03	21.65	23.17	27.21	123.67	60631689	60631931	243	+	1	4.12	--	--	--
SL2.40ch12	Solyc12g099870.1	0.07	0.01	0.14	2.45	0.47	24.04	65174259	65176361	2103	-	3	1.43	AT3G28890	RLP43	receptor like protein 43
SL2.40ch02	Solyc02g094380.1	0	0.05	0	1.32	2.27	1.64	49499332	49501925	2594	+	2	0.77	AT5G13160	PBS1	avrPphB susceptible 1
SL2.40ch02	Solyc02g080040.2	0.52	0.57	3.03	1.99	2	12.89	38951834	38954463	2630	-	7	2.66	AT4G23180	RLK4
SL2.40ch02	Solyc02g083050.1	0	0	0	1.83	32.76	22.6	41193246	41194061	816	+	1	1.23	AT4G35690	--	--
SL2.40ch11	Solyc11g030700.1	1.31	0.77	0.34	9.63	7.75	4.32	19639600	19639836	237	+	1	4.22	--	--	--
SL2.40ch03	Solyc03g096250.2	0	0.1	0	2.72	1.21	1.37	51678716	51681604	2889	+	1	0.35	AT2G40110	--	--
SL2.40ch12	Solyc12g096810.1	0.11	0.24	0.25	1.52	0.64	0.83	63912808	63922603	9796	+	2	0.2	AT3G59820	LETM1	leucine zipper-EF-hand-containing transmembrane protein 1
SL2.40ch12	Solyc12g095760.1	14.18	8.87	10.16	31.52	38.06	35.61	63231944	63238575	6632	-	15	2.26	AT1G76550	--	--
SL2.40ch09	Solyc09g089520.2	1.33	0.75	2.22	171.22	37.56	47.49	64573417	64574140	724	+	3	4.14	AT2G38870	--	--
SL2.40ch08	Solyc08g066530.2	8.91	9.83	6.25	70.81	80.38	76.11	52464757	52475814	11058	-	4	0.36	AT4G29260	--	--
SL2.40ch12	Solyc12g013500.1	8.64	9.71	3.99	18.49	21.48	16.43	4377188	4378488	1301	-	2	1.54	AT3G13677	--	--
SL2.40ch04	Solyc04g078930.2	1.5	0.98	0.91	31.05	23.04	34.89	61180605	61182663	2059	+	3	1.46	AT4G25000	ATAMY1
SL2.40ch10	Solyc10g049420.1	2.9	1.08	0.3	33.39	16.68	9.44	41251842	41252376	535	+	6	11.21	--	--	--
SL2.40ch07	Solyc07g014680.2	6.43	6.19	11.4	23.19	18.55	30.35	5091851	5097815	5965	+	7	1.17	AT4G10310	HKT1;1
SL2.40ch12	Solyc12g044450.1	2.11	1.94	0.71	5.3	19.18	5.39	44875217	44878764	3548	+	8	2.25	AT1G78710	TBL42	TRICHOME BIREFRINGENCE-LIKE 42
SL2.40ch03	Solyc03g094010.2	0.75	0.71	0.22	2.67	2.72	3.12	49163343	49166873	3531	-	5	1.42	AT5G07440	GDH2	glutamate dehydrogenase 2
SL2.40ch02	Solyc02g076750.1	5.01	4.12	6.6	24.73	15.77	37.5	36434825	36437024	2200	-	5	2.27	AT1G09850	XBCP3	xylem bark cysteine peptidase 3
SL2.40ch08	Solyc08g075640.2	0.27	0.19	0.11	2.51	3.53	1.35	56943109	56946421	3313	+	4	1.21	AT3G14470	--	--
SL2.40ch01	Solyc01g107340.2	6.68	4.4	3.65	16.33	19.32	12.2	86662749	86664903	2155	+	4	1.86	--	--	--
SL2.40ch03	Solyc03g116260.2	1.92	2.02	0.98	4.37	8.89	5.13	59816914	59818332	1419	+	6	4.23	AT3G19000	--	--
SL2.40ch06	Solyc06g069710.2	0.72	0.5	3.28	14.31	1.39	28.22	39809375	39810628	1254	-	4	3.19	AT5G61430	NAC100	NAC domain containing protein 100
SL2.40ch12	Solyc12g044810.1	0.47	0.06	0.08	3.63	2.94	2.95	45601384	45602235	852	-	1	1.17	AT3G21250	MRP6	multidrug resistance-associated protein 6
SL2.40ch12	Solyc12g096790.1	0.17	0.11	0.1	39.9	8.26	1.12	63908247	63909593	1347	-	2	1.48	AT3G26040	--	--
SL2.40ch04	Solyc04g009620.2	2.81	2.55	1.89	8.4	5.91	4.75	2998013	3006166	8154	-	3	0.37	AT1G48850	EMB1144	embryo defective 1144
SL2.40ch12	Solyc12g005640.1	0.44	0.44	33.4	96.23	5.17	77.08	338253	339740	1488	-	5	3.36	AT2G31180	MYB14AT
SL2.40ch07	Solyc07g018200.1	0.36	0.35	0.47	4.79	1.12	4.19	9698942	9699901	960	+	2	2.08	AT5G57500	--	--
SL2.40ch09	Solyc09g008840.2	1.79	2.87	1.28	7.56	14.59	8.96	2258920	2266051	7132	-	13	1.82	AT3G52990	--	--
SL2.40ch09	Solyc09g030450.2	1.27	1.35	0.58	6.92	7.26	5.83	20327369	20330437	3069	-	6	1.96	AT5G58300	--	--
SL2.40ch01	Solyc01g006400.2	167.34	86.05	153.38	575.69	276.09	360.54	1021151	1023144	1994	-	8	4.01	--	--	--
SL2.40ch03	Solyc03g044670.1	0.3	0.09	0.06	43.15	4.25	2.45	14304016	14304738	723	-	4	5.53	AT1G72190	--	--
SL2.40ch06	Solyc06g059700.2	0.34	0.04	0.12	1.18	2.08	4.89	33944246	33946701	2456	+	2	0.81	AT1G43800	FTM1	FLORAL TRANSITION AT THE MERISTEM1
SL2.40ch12	Solyc12g010210.1	0	0	0	5.22	4.56	2.9	3323271	3325146	1876	-	3	1.6	AT3G55620	emb1624	embryo defective 1624
SL2.40ch04	Solyc04g077990.2	0.39	1.63	2.93	2.65	4.03	9.86	60452312	60453322	1011	+	1	0.99	AT3G49940	LBD38	LOB domain-containing protein 38
SL2.40ch08	Solyc08g081680.1	0.47	0.27	9.72	36.93	3.49	33.51	61814047	61815302	1256	-	2	1.59	AT5G41590	--	--
SL2.40ch11	Solyc11g011820.1	0.53	0.29	0	1.72	2.84	1.53	4793888	4795091	1204	+	1	0.83	AT4G09670	--	--
SL2.40ch06	Solyc06g075330.1	0.33	0.83	2.45	5.31	6.67	12.96	43148409	43152138	3730	-	3	0.8	AT2G28500	LBD11	LOB domain-containing protein 11
SL2.40ch05	Solyc05g015970.1	0	0.01	0	0.46	0.65	0.72	13134015	13139144	5130	-	2	0.39	AT2G07190	--	--
SL2.40ch09	Solyc09g018340.2	0.54	0.35	0.66	1.3	1.88	1.49	14484996	14489495	4500	+	1	0.22	AT5G27970	--	--
SL2.40ch11	Solyc11g018820.1	0.57	0.47	0.57	1.65	1.86	1.73	9638154	9648745	10592	-	1	0.09	AT1G22660	--	--
SL2.40ch01	Solyc01g094970.2	0.41	0.8	0.85	32.88	8.34	5.2	78123879	78127519	3641	-	9	2.47	AT3G61490	--	--
SL2.40ch09	Solyc09g075670.1	30.93	28.93	16.55	92.87	82.51	230.49	62813813	62814763	951	-	4	4.21	AT3G48700	CXE13	carboxyesterase 13
SL2.40ch09	Solyc09g091020.2	7.7	5.49	4.86	18.06	16.28	11.74	65716313	65723844	7532	-	10	1.33	AT1G04140	--	--
SL2.40ch08	Solyc08g067520.1	0.12	0	0.22	11.79	2.29	1.32	53754709	53755077	369	+	2	5.42	AT5G59310	LTP4	lipid transfer protein 4
SL2.40ch00	Solyc00g147770.1	2.1	2.15	1.77	18.65	10.97	12.11	17332934	17334484	1551	-	1	0.64	AT5G33406	--	--
SL2.40ch07	Solyc07g005960.2	4.72	4.54	3.35	14.16	16.54	10.2	793300	799520	6221	-	16	2.57	AT4G30810	scpl29	serine carboxypeptidase-like 29
SL2.40ch03	Solyc03g006400.2	1.72	0.7	1.13	4.34	2.12	7.87	996867	999265	2399	-	2	0.83	AT5G58950	--	--
SL2.40ch02	Solyc02g072130.2	39.41	26.63	85.19	104.56	68.93	260.39	35987256	35990574	3319	+	16	4.82	AT2G34250	--	--
SL2.40ch01	Solyc01g057270.2	0.13	0.34	0.26	1.24	1.67	3.27	53184636	53195279	10644	+	1	0.09	AT5G09410	EICBP.B	ethylene induced calmodulin binding protein
SL2.40ch05	Solyc05g016250.2	0.07	0.06	0.08	11.99	11.48	8.42	15405287	15418394	13108	-	4	0.31	AT3G22260	--	--
SL2.40ch07	Solyc07g014670.2	10.87	11.26	5.1	55.8	26.17	22.58	5054129	5056662	2534	+	10	3.95	AT5G10600	CYP81K2	cytochrome P450, family 81, subfamily K, polypeptide 2
SL2.40ch09	Solyc09g089490.2	0.16	0.13	0.09	251.4	39.92	27.91	64555216	64556073	858	+	6	6.99	AT2G38870	--	--
SL2.40ch09	Solyc09g089780.2	0.67	0.29	0.32	4.24	1.07	1.6	64810527	64811840	1314	-	1	0.76	AT1G06620	--	--
SL2.40ch02	Solyc02g084960.1	3.72	1.27	5.81	9.85	4.86	20.5	42572352	42573101	750	-	2	2.67	AT5G66440	--	--
SL2.40ch08	Solyc08g065410.1	3.16	3.47	1.02	31.12	7.7	4.6	50580951	50581621	671	-	5	7.45	AT2G26040	RCAR14	regulatory components of ABA receptor 14
SL2.40ch12	Solyc12g009530.1	0.05	0.08	0.08	4.1	0.72	0.88	2780186	2781652	1467	-	4	2.73	AT1G47890	RLP7	receptor like protein 7
SL2.40ch03	Solyc03g118490.2	0.29	0.38	0.67	3.28	2.4	4.19	61391452	61394403	2952	+	1	0.34	AT2G23530	--	--
SL2.40ch02	Solyc02g022850.1	7.23	7.99	12	48.14	23.12	36.57	14916195	14917820	1626	-	4	2.46	AT4G20840	--	--
SL2.40ch03	Solyc03g093350.2	3	3.52	1.58	9.15	8.34	11.75	48068163	48070598	2436	-	8	3.28	AT5G51300	--	--
SL2.40ch06	Solyc06g033860.1	0.19	0.47	0.23	6.76	1.92	1.96	20001107	20005104	3998	+	8	2	AT5G07440	GDH2	glutamate dehydrogenase 2
SL2.40ch03	Solyc03g034160.2	4.4	2.56	1.64	12.76	12.08	4.17	10134539	10144738	10200	-	2	0.2	--	--	--
SL2.40ch11	Solyc11g071990.1	0.14	0.3	1.48	1.48	1.45	6.76	52375127	52377545	2419	+	1	0.41	AT3G44190	--	--
SL2.40ch02	Solyc02g093960.2	0.26	0	0.13	37.31	1.34	2.23	49218739	49221091	2353	-	12	5.1	AT5G14020	--	--
SL2.40ch08	Solyc08g081620.2	27.34	28.02	14.57	77.42	61.47	41.73	61777928	61781480	3553	-	14	3.94	AT4G09740	GH9B14	glycosyl hydrolase 9B14
SL2.40ch06	Solyc06g034060.1	0	0	0	4.9	3.22	3.72	20258134	20259270	1137	-	1	0.88	--	--	--
SL2.40ch12	Solyc12g015650.1	1.71	1.55	1.38	4.73	4.73	3.65	5649944	5651353	1410	+	3	2.13	AT3G20170	--	--
SL2.40ch09	Solyc09g007150.2	29.25	19.94	17.41	76.74	46.09	40.15	775043	778675	3633	+	13	3.58	AT5G02790	GSTL3	Glutathione transferase L3
SL2.40ch02	Solyc02g071350.2	0.45	0.63	0.56	1.84	1.76	4.55	35409422	35415788	6367	+	9	1.41	AT4G18050	PGP9	P-glycoprotein 9
SL2.40ch08	Solyc08g076080.2	2	2.21	1.53	8.88	5.65	3.4	57293904	57298098	4195	-	3	0.72	AT1G32170	XTR4	xyloglucan endotransglycosylase 4
SL2.40ch06	Solyc06g036290.2	8.55	20.92	5.87	93.19	119.22	28.38	22492761	22495996	3236	+	11	3.4	AT5G52640	HSP90.1	heat shock protein 90.1
SL2.40ch02	Solyc02g091070.2	0.05	0	0.03	2.25	0.37	0.83	47068548	47070572	2025	-	2	0.99	AT1G71140	--	--
SL2.40ch10	Solyc10g084320.1	3.57	2.21	2.2	30.68	17.55	9.33	63240593	63242908	2316	+	5	2.16	AT5G67090	--	--
SL2.40ch06	Solyc06g065910.2	0.07	0.17	0.17	1.23	1.61	0.67	37697428	37699660	2233	+	1	0.45	AT2G25290	Phox1	Phox1
SL2.40ch05	Solyc05g054060.2	0.53	0.56	0.27	1.4	1.48	1.31	63182024	63189388	7365	-	2	0.27	AT5G17310	UGP2	UDP-glucose pyrophosphorylase 2
SL2.40ch09	Solyc09g008670.2	17.37	23.95	32.24	1432.63	497.91	440.75	2123840	2127943	4104	+	38	9.26	AT3G10050	OMR1	L-O-methylthreonine resistant 1
SL2.40ch05	Solyc05g012740.1	0.04	0.03	0.1	1.08	0.41	3.37	5910570	5914278	3709	-	5	1.35	AT1G50180	--	--
SL2.40ch10	Solyc10g024330.1	0	0	0.05	7.49	11.67	12.81	13404077	13408242	4166	+	11	2.64	AT2G17390	AKR2B	ankyrin repeat-containing 2B
SL2.40ch02	Solyc02g092300.1	8.95	5.42	7.79	19.61	16.77	18.14	47996516	47997016	501	-	2	3.99	AT4G37660	--	--
SL2.40ch01	Solyc01g105320.2	0.71	0.7	0.32	3.74	3.89	1.54	85287657	85289770	2114	-	1	0.47	AT1G02170	MCP1b	metacaspase 1b
SL2.40ch11	Solyc11g066580.1	5.89	3.36	6.99	12.94	25.51	22.86	49421353	49424483	3131	+	9	2.87	AT5G07990	TT7	TRANSPARENT TESTA 7
SL2.40ch03	Solyc03g019960.2	1.09	0.81	0.36	2.48	2.69	1.15	6838306	6842587	4282	+	4	0.93	AT2G31270	CDT1A	homolog of yeast CDT1 A
SL2.40ch07	Solyc07g041280.2	7.03	8	2.97	17.11	22.55	17.57	49509217	49521517	12301	+	13	1.06	AT5G12040	--	--
SL2.40ch06	Solyc06g011350.2	4.32	4.31	2.17	83.65	106.76	46.92	6572048	6573930	1883	+	4	2.12	AT2G37170	PIP2B	plasma membrane intrinsic protein 2
SL2.40ch08	Solyc08g015680.1	0.03	0.01	0.03	3.77	3.92	2.08	5120979	5126521	5543	-	1	0.18	AT3G02050	KUP3	K+ uptake transporter 3
SL2.40ch02	Solyc02g069710.2	4.22	3.19	6.12	9.26	9.01	14.17	34109771	34111828	2058	-	7	3.4	AT1G54115	CCX4	cation calcium exchanger 4
SL2.40ch09	Solyc09g089620.1	1.07	2.3	1.21	6.76	8.81	6.21	64728667	64729527	861	-	2	2.32	AT4G14465	AHL20	AT-hook motif nuclear-localized protein 20
SL2.40ch06	Solyc06g076540.1	0.17	0.09	0.02	60.05	112.6	33.06	43940957	43941421	465	-	2	4.3	AT1G07400	--	--
SL2.40ch01	Solyc01g010760.2	18.47	16.73	10.48	44.74	43.83	36.24	5821504	5825600	4097	+	6	1.46	AT3G01280	VDAC1	voltage dependent anion channel 1
SL2.40ch01	Solyc01g066820.2	0.49	0.41	0.36	6.16	4.72	4.95	67387973	67396165	8193	+	14	1.71	AT3G16630	KINESIN-13A
SL2.40ch07	Solyc07g043410.1	0	0.02	0	5.89	4.39	7.75	54453341	54454789	1449	-	3	2.07	AT2G15480	UGT73B5	UDP-glucosyl transferase 73B5
SL2.40ch12	Solyc12g013700.1	2.38	1.83	3.63	7.7	8.52	8.64	4542236	4544315	2080	+	6	2.88	AT4G27450	--	--
SL2.40ch06	Solyc06g007180.2	0.62	0.23	1.2	163.27	5.4	4.1	1237837	1242525	4689	-	21	4.48	AT3G47340	DIN6	DARK INDUCIBLE 6
SL2.40ch06	Solyc06g009270.2	26.89	19.6	29.9	79.82	47.25	79.8	3226578	3236590	10013	-	17	1.7	AT4G30340	DGK7	diacylglycerol kinase 7
SL2.40ch04	Solyc04g011350.2	5.84	6.02	6.49	19.39	18.78	14.86	3828961	3837844	8884	-	16	1.8	AT3G55410	--	--
SL2.40ch02	Solyc02g084240.2	49.7	38.71	13.15	187.31	86.08	56	41975280	41976442	1163	+	8	6.88	AT2G18050	HIS1-3	histone H1-3
SL2.40ch04	Solyc04g079030.2	0.17	0.12	0.33	7.04	6.6	6.73	61220807	61226659	5853	+	5	0.85	AT5G54010	--	--
SL2.40ch01	Solyc01g107810.2	0.12	0.08	0.1	0.6	0.39	0.69	86988911	86990536	1626	-	1	0.62	AT4G34131	UGT73B3	UDP-glucosyl transferase 73B3
SL2.40ch04	Solyc04g012020.1	0.06	0.07	0.06	1.81	2.57	3.63	4352964	4354304	1341	-	1	0.75	AT3G26040	--	--
SL2.40ch06	Solyc06g008400.1	0.02	0.01	0	0.47	0.66	1.15	2327468	2331298	3831	-	1	0.26	AT3G46710	--	--
SL2.40ch06	Solyc06g008480.1	0.02	0.01	0	0.55	0.48	0.79	2374198	2377556	3359	-	3	0.89	AT3G46530	RPP13	RECOGNITION OF PERONOSPORA PARASITICA 13
SL2.40ch11	Solyc11g066770.1	5.29	2.75	2.84	13.31	7.98	7.15	49642678	49646055	3378	+	8	2.37	AT5G22770	alpha-ADR	alpha-adaptin
SL2.40ch12	Solyc12g009840.1	1.23	0.63	0.81	3.15	2.84	2.23	3032882	3037112	4231	+	3	0.71	AT1G15690	FUGU5	FUGU 5
SL2.40ch05	Solyc05g014280.2	6.44	11.27	5.32	28.96	55.56	19.02	8089580	8092146	2567	-	6	2.34	AT4G27670	HSP21	heat shock protein 21
SL2.40ch04	Solyc04g051600.2	8.31	7.36	4.81	18.62	18.97	16.94	50039582	50055249	15668	+	9	0.57	AT2G32320	--	--
SL2.40ch11	Solyc11g044950.1	4.16	3.02	1.47	10.4	8.39	8.62	36470098	36472551	2454	-	4	1.63	AT3G59410	GCN2	GENERAL CONTROL NON-REPRESSIBLE 2
SL2.40ch07	Solyc07g032180.2	34.18	14.6	4.65	102.26	93.45	185.05	35654272	35659176	4905	+	9	1.83	AT4G24160	--	--
SL2.40ch11	Solyc11g011880.1	1.28	2.88	2.19	13.52	11.19	29	4818939	4822147	3209	-	16	4.99	AT1G70530	CRK3	cysteine-rich RLK (RECEPTOR-like protein kinase) 3
SL2.40ch12	Solyc12g005140.1	2.8	1.86	2.47	9	5.73	6.59	105280	111748	6469	-	1	0.15	AT5G54860	--	--
SL2.40ch09	Solyc09g075930.1	0.51	0.54	0.59	2.91	1.65	3.42	63048970	63051271	2302	-	5	2.17	AT4G14940	ATAO1	amine oxidase 1
SL2.40ch01	Solyc01g105310.2	1.99	1.77	1.2	7.16	8.99	11.86	85282545	85284363	1819	-	5	2.75	AT1G02170	MCP1b	metacaspase 1b
SL2.40ch01	Solyc01g103630.2	0	0	5.25	3.09	0.95	19.57	83948409	83949261	853	-	3	3.52	AT1G80160	GLYI7	glyoxylase I 7
SL2.40ch12	Solyc12g040320.1	0.75	1.33	0.43	2.89	2.99	2.11	38767584	38778283	10700	-	4	0.37	AT5G07910	--	--
SL2.40ch05	Solyc05g005700.2	1.89	1.67	1.29	13.69	9.33	5.41	514498	518886	4389	-	13	2.96	AT1G23800	ALDH2B7	aldehyde dehydrogenase 2B7
SL2.40ch08	Solyc08g042030.1	0.31	0.5	0.32	1.52	2.52	2.04	28817061	28822907	5847	+	4	0.68	AT1G20060	--	--
SL2.40ch10	Solyc10g007070.2	6.17	3.48	0.98	32.21	10.11	3.5	1455085	1456837	1753	-	4	2.28	AT5G53870	ENODL1	early nodulin-like protein 1
SL2.40ch01	Solyc01g106820.2	15.69	21.19	15.34	82.9	63.37	59.44	86331805	86335838	4034	+	10	2.48	AT1G17870	EGY3	ETHYLENE-DEPENDENT GRAVITROPISM-DEFICIENT AND YELLOW-GREEN-LIKE 3
SL2.40ch06	Solyc06g065010.2	0.34	0.05	0.28	1.51	0.91	1.25	36927810	36930134	2325	+	1	0.43	AT5G40990	GLIP1	GDSL lipase 1
SL2.40ch06	Solyc06g073170.1	16.87	14.09	2.68	39.97	32.26	8.27	41474235	41474741	507	+	1	1.97	AT2G43540	--	--
SL2.40ch02	Solyc02g055390.1	0	0	0	0.73	0.81	1.26	26457068	26457812	745	-	1	1.34	--	--	--
SL2.40ch01	Solyc01g009120.2	3.38	2.99	1.68	9.59	8.83	5.12	3135993	3143714	7722	-	3	0.39	AT4G33470	HDA14	histone deacetylase 14
SL2.40ch03	Solyc03g117260.1	0.21	0	1.52	2.31	0.23	4.49	60495433	60497189	1757	+	3	1.71	AT3G02645	--	--
SL2.40ch01	Solyc01g099060.1	0.07	0.03	0.11	73.33	1.97	0.64	81157697	81159173	1477	-	5	3.39	AT1G28590	--	--
SL2.40ch08	Solyc08g005720.2	0.09	0.05	0.19	0.53	0.39	0.74	578243	586720	8478	+	3	0.35	AT1G79460	KS1	ENT-KAURENE SYNTHASE 1
SL2.40ch01	Solyc01g095930.2	0.52	0.06	0.38	10.58	1.62	1.39	78828460	78831002	2543	+	3	1.18	AT5G53390	FOP1	FOLDED PETAL 1
SL2.40ch07	Solyc07g065120.2	12.82	8.53	10.29	28.93	27.42	39.06	64242568	64249740	7173	+	16	2.23	AT5G55480	SVL1	SHV3-like 1
SL2.40ch06	Solyc06g066310.2	2.07	1.49	1.59	7.4	6.4	7.28	37981147	37988810	7664	-	9	1.17	AT1G31910	--	--
SL2.40ch08	Solyc08g006510.2	15.25	11.88	8.58	37.37	45.26	39.49	1108336	1124190	15855	-	9	0.57	AT5G10730	--	--
SL2.40ch08	Solyc08g074230.1	0	0.04	0	4.6	2.85	2.91	55517263	55520435	3173	+	3	0.95	AT4G31860	--	--
SL2.40ch04	Solyc04g007190.2	0	0	0.17	1.27	1.21	1.63	881399	882612	1214	+	1	0.82	AT1G68260	--	--
SL2.40ch06	Solyc06g054390.2	0	0	0	0.51	0.38	0.32	33661681	33665942	4262	+	1	0.23	AT4G14240	--	--
SL2.40ch04	Solyc04g050620.2	1.46	0.09	9.12	26.85	4.53	34.26	46838625	46840442	1818	-	6	3.3	AT5G57260	CYP71B10	cytochrome P450, family 71, subfamily B, polypeptide 10
SL2.40ch01	Solyc01g006420.2	0	0	0	1.93	0.98	12.34	1030375	1030860	486	+	4	8.23	--	--	--

## Sheet: Tsh_vs_C_co_Up cluster
Annotation Cluster 1	Enrichment Score: 6.872591584701768
Category	Term	Count	%	PValue	Genes	List Total	Pop Hits	Pop Total	Fold Enrichment	Bonferroni	Benjamini	FDR
GOTERM_BP_FAT	GO:0010035~response to inorganic substance	47	6.16798	1.46134e-08	AT3G12500, AT4G27670, AT5G34850, AT1G75950, AT5G05340, AT1G59900, AT4G25200, AT2G36460, AT5G64120, AT5G49910, AT1G50010, AT3G09270, AT4G35090, AT2G24200, AT3G15730, AT3G52990, AT5G52640, AT3G60190, AT1G77120, AT4G02520, AT1G05260, AT3G09640, AT1G63440, AT3G20390, AT3G25800, AT4G16760, AT2G16720, AT1G63940, AT5G17330, AT1G54050, AT5G17310, AT2G41680, AT2G30110, AT4G35450, AT4G21960, AT1G17870, AT5…	485	540	13998	2.51205	1.549e-05	7.74505e-06	2.32601e-05
GOTERM_BP_FAT	GO:0046686~response to cadmium ion	33	4.33071	1.14912e-07	AT3G12500, AT1G75950, AT1G59900, AT4G25200, AT2G36460, AT1G50010, AT5G49910, AT3G09270, AT2G24200, AT3G52990, AT3G15730, AT3G60190, AT1G77120, AT4G02520, AT3G20390, AT3G25800, AT4G16760, AT2G16720, AT5G17330, AT1G63940, AT5G17310, AT2G30110, AT4G35450, AT5G07440, AT5G16970, AT4G13930, AT5G60390, AT3G23250, AT5G53460, AT3G04120, AT5G02790, AT1G65930, AT3G12580	485	327	13998	2.91266	0.000121799	3.04511e-05	0.000182905
GOTERM_BP_FAT	GO:0010038~response to metal ion	34	4.46194	1.43586e-06	AT3G12500, AT1G75950, AT1G59900, AT4G25200, AT2G36460, AT1G50010, AT5G49910, AT3G09270, AT2G24200, AT3G52990, AT3G15730, AT3G60190, AT1G77120, AT4G02520, AT1G63440, AT3G20390, AT3G25800, AT4G16760, AT2G16720, AT5G17330, AT1G63940, AT5G17310, AT2G30110, AT4G35450, AT5G07440, AT5G16970, AT4G13930, AT5G60390, AT3G23250, AT5G53460, AT3G04120, AT5G02790, AT1G65930, AT3G12580	485	384	13998	2.55548	0.00152085	0.000304355	0.00228543
Annotation Cluster 2	Enrichment Score: 4.893809191356985
Category	Term	Count	%	PValue	Genes	List Total	Pop Hits	Pop Total	Fold Enrichment	Bonferroni	Benjamini	FDR
GOTERM_BP_FAT	GO:0019748~secondary metabolic process	40	5.24934	2.36081e-08	AT4G39330, AT5G54160, AT2G02990, AT1G74000, AT4G16330, AT1G17020, AT4G25700, AT2G36460, AT5G03260, AT2G23910, AT4G10500, AT4G32770, AT4G02780, AT5G48930, AT3G09270, AT4G26220, AT4G02520, AT2G37040, AT1G73500, AT1G49390, AT1G17010, AT5G60020, AT4G36810, AT4G09820, AT1G65880, AT5G41210, AT4G36220, AT2G27150, AT3G57030, AT1G79460, AT5G07990, AT1G17180, AT4G31500, AT3G51440, AT1G78440, AT1G08470, AT3…	485	423	13998	2.72925	2.50243e-05	8.34149e-06	3.75771e-05
GOTERM_BP_FAT	GO:0009698~phenylpropanoid metabolic process	20	2.62467	4.70886e-06	AT4G39330, AT5G54160, AT2G02990, AT4G16330, AT1G17020, AT4G09820, AT5G03260, AT4G36220, AT2G23910, AT5G48930, AT5G07990, AT4G26220, AT2G37040, AT1G49390, AT1G17010, AT3G53260, AT4G16770, AT1G71220, AT4G22880, AT5G60020	485	166	13998	3.47733	0.00497897	0.000831555	0.00749485
GOTERM_BP_FAT	GO:0009699~phenylpropanoid biosynthetic process	17	2.23097	8.5883e-06	AT5G54160, AT4G39330, AT2G02990, AT4G16330, AT1G17020, AT4G09820, AT4G36220, AT2G23910, AT5G48930, AT5G07990, AT4G26220, AT2G37040, AT1G49390, AT3G53260, AT1G17010, AT4G16770, AT4G22880	485	128	13998	3.83322	0.00906233	0.00129968	0.0136692
GOTERM_BP_FAT	GO:0006575~cellular amino acid derivative metabolic process	26	3.41207	1.4315e-05	AT4G39330, AT5G54160, AT2G02990, AT4G16330, AT1G17020, AT5G03260, AT2G23910, AT5G48930, AT4G26220, AT3G15730, AT2G37040, AT1G49390, AT1G73500, AT1G17010, AT5G60020, AT1G65840, AT4G09820, AT3G24170, AT4G36220, AT5G07990, AT4G31500, AT1G05010, AT3G53260, AT4G16770, AT1G71220, AT4G22880	485	280	13998	2.68003	0.0150594	0.00189495	0.0227827
GOTERM_BP_FAT	GO:0009812~flavonoid metabolic process	11	1.44357	2.23072e-05	AT5G07990, AT5G54160, AT2G02990, AT4G16330, AT1G17020, AT4G09820, AT1G49390, AT1G17010, AT1G71220, AT4G16770, AT4G22880	485	57	13998	5.56983	0.0233685	0.00262387	0.0355005
GOTERM_BP_FAT	GO:0042398~cellular amino acid derivative biosynthetic process	20	2.62467	4.37044e-05	AT4G39330, AT5G54160, AT2G02990, AT4G16330, AT1G17020, AT4G09820, AT4G36220, AT2G23910, AT5G48930, AT5G07990, AT4G26220, AT4G31500, AT2G37040, AT1G05010, AT1G49390, AT1G73500, AT1G17010, AT3G53260, AT4G16770, AT4G22880	485	194	13998	2.97545	0.0452709	0.00462205	0.0695418
GOTERM_BP_FAT	GO:0019438~aromatic compound biosynthetic process	21	2.75591	5.76927e-05	AT4G39330, AT5G54160, AT2G02990, AT4G16330, AT1G17020, AT4G09820, AT4G36220, AT2G23910, AT5G48930, AT5G07990, AT4G26220, AT4G31500, AT1G48850, AT1G08250, AT2G37040, AT1G49390, AT1G73500, AT1G17010, AT3G53260, AT4G16770, AT4G22880	485	215	13998	2.81906	0.0593235	0.00508337	0.0917901
GOTERM_BP_FAT	GO:0009813~flavonoid biosynthetic process	10	1.31234	7.49404e-05	AT5G07990, AT5G54160, AT2G02990, AT4G16330, AT1G17020, AT4G09820, AT1G49390, AT1G17010, AT4G16770, AT4G22880	485	53	13998	5.44563	0.0763664	0.00609212	0.119216
GOTERM_MF_FAT	GO:0016706~oxidoreductase activity, acting on paired donors, with incorporation or reduction of molecular oxygen, 2-oxoglutarate as one donor, and incorporation of one atom each of oxygen into both donors	12	1.5748	0.00015676	AT4G16330, AT3G19000, AT1G17020, AT2G44800, AT1G06620, AT1G78440, AT1G49390, AT4G10500, AT1G17010, AT2G36690, AT4G16770, AT4G22880	538	81	14806	4.0771	0.0920555	0.0316781	0.232105
Annotation Cluster 3	Enrichment Score: 3.9146770443561976
Category	Term	Count	%	PValue	Genes	List Total	Pop Hits	Pop Total	Fold Enrichment	Bonferroni	Benjamini	FDR
SP_PIR_KEYWORDS	heat shock	5	0.656168	1.98382e-05	AT4G10250, AT4G27670, AT4G25200, AT5G12020, AT3G12580	743	7	26538	25.5124	0.0055788	0.000798883	0.0262563
SP_PIR_KEYWORDS	stress-induced protein	5	0.656168	3.87959e-05	AT4G10250, AT4G27670, AT4G25200, AT5G12020, AT3G12580	743	8	26538	22.3234	0.010881	0.00121489	0.0513415
SP_PIR_KEYWORDS	stress response	16	2.09974	0.000134922	AT5G09410, AT4G27670, AT2G02990, AT1G54050, AT4G25200, AT1G07400, AT5G12020, AT5G49910, AT2G46680, AT4G10250, AT5G52640, AT2G39780, AT5G25610, AT4G36740, AT4G01470, AT3G12580	743	176	26538	3.24703	0.0373356	0.00292268	0.178447
PIR_SUPERFAMILY	PIRSF036514:alpha-crystallin-related small heat shock protein	6	0.787402	0.000182617	AT4G10250, AT4G27670, AT1G54050, AT4G25200, AT1G07400, AT5G12020	359	14	8556	10.2141	0.0543531	0.0543531	0.244492
INTERPRO	IPR002068:Heat shock protein Hsp20	7	0.918635	0.000380499	AT4G10250, AT4G27670, AT1G54050, AT2G27140, AT4G25200, AT1G07400, AT5G12020	690	30	20885	7.06256	0.303399	0.113536	0.595579
GOTERM_BP_FAT	GO:0009408~response to heat	14	1.83727	0.000450478	AT4G27670, AT1G54050, AT4G25200, AT1G07400, AT1G17870, AT5G12020, AT2G25140, AT5G49910, AT4G10250, AT5G52640, AT4G21320, AT2G27140, AT3G04120, AT3G12580	485	127	13998	3.18162	0.379738	0.0224868	0.714623
Annotation Cluster 4	Enrichment Score: 3.8447583186224765
Category	Term	Count	%	PValue	Genes	List Total	Pop Hits	Pop Total	Fold Enrichment	Bonferroni	Benjamini	FDR
SP_PIR_KEYWORDS	oxidoreductase	84	11.0236	6.65982e-21	AT4G15093, AT1G24360, AT1G17020, AT1G59900, AT5G50160, AT5G05340, AT3G48520, AT5G03260, AT3G14690, AT3G61220, AT3G02090, AT4G17260, AT5G22500, AT4G35090, AT4G33790, AT5G05600, AT2G45560, AT1G77120, AT3G09640, AT1G05260, AT4G12320, AT3G26300, AT1G17010, AT1G76490, AT1G43800, AT2G43710, AT1G50430, AT3G19000, AT4G14940, AT5G57260, AT2G41680, AT2G44800, AT5G10600, AT5G16990, AT3G24170, AT4G18360, AT5…	743	932	26538	3.21916	1.87807e-18	1.87807e-18	8.81552e-18
GOTERM_BP_FAT	GO:0055114~oxidation reduction	86	11.2861	5.36928e-11	AT4G15093, AT1G24360, AT1G17020, AT1G59900, AT5G50160, AT5G05340, AT3G48520, AT5G03260, AT3G14690, AT3G61220, AT3G02090, AT4G17260, AT5G22500, AT4G35090, AT4G33790, AT5G05600, AT2G45560, AT1G77120, AT3G09640, AT1G05260, AT4G12320, AT3G26300, AT1G17010, AT1G76490, AT1G43800, AT2G43710, AT1G50430, AT3G19000, AT4G14940, AT2G41680, AT5G57260, AT2G44800, AT5G10600, AT5G16990, AT3G24170, AT5G07440, AT1…	485	1186	13998	2.09285	5.69144e-08	5.69144e-08	8.5463e-08
SP_PIR_KEYWORDS	iron	47	6.16798	4.05797e-09	AT5G34850, AT4G16330, AT1G17020, AT5G05340, AT3G48520, AT5G63140, AT4G10500, AT3G14690, AT3G10850, AT4G37370, AT5G64120, AT4G35090, AT5G05600, AT3G07130, AT2G45560, AT1G06620, AT1G05260, AT3G09640, AT4G12320, AT1G49390, AT1G17010, AT3G26300, AT5G50400, AT4G31940, AT5G25120, AT3G19000, AT5G57260, AT2G44800, AT5G10600, AT4G21960, AT4G36220, AT1G55020, AT2G27150, AT5G07990, AT2G45550, AT3G22400, AT3…	743	631	26538	2.66041	1.14435e-06	5.72174e-07	5.37149e-06
GOTERM_MF_FAT	GO:0005506~iron ion binding	55	7.21785	3.84606e-07	AT4G15093, AT1G17020, AT5G05340, AT5G50160, AT3G48520, AT3G14690, AT3G10850, AT4G35090, AT3G07130, AT5G05600, AT2G45560, AT1G05260, AT3G09640, AT4G12320, AT1G17010, AT3G26300, AT3G19000, AT5G57260, AT5G10600, AT2G44800, AT1G55020, AT3G22400, AT2G46210, AT1G05010, AT5G53460, AT4G16770, AT3G26330, AT1G71695, AT3G01420, AT5G34850, AT4G16330, AT4G25700, AT5G63140, AT4G10500, AT4G37370, AT5G64120, AT1…	538	725	14806	2.08776	0.000236889	0.000236889	0.000570078
SP_PIR_KEYWORDS	heme	26	3.41207	1.31384e-05	AT5G05340, AT3G48520, AT3G14690, AT4G37370, AT5G64120, AT4G35090, AT2G45560, AT3G09640, AT1G05260, AT4G12320, AT3G26300, AT4G31940, AT5G25120, AT5G57260, AT5G10600, AT4G21960, AT4G36220, AT2G45550, AT5G07990, AT3G26310, AT4G31500, AT2G45510, AT5G42650, AT3G26330, AT1G71695, AT2G23180	743	341	26538	2.72332	0.0036982	0.000617319	0.0173898
UP_SEQ_FEATURE	metal ion-binding site:Iron (heme axial ligand)	18	2.3622	3.3375e-05	AT5G25120, AT5G57260, AT5G05340, AT4G21960, AT4G36220, AT5G64120, AT2G45550, AT5G07990, AT4G35090, AT3G26310, AT4G31500, AT2G45560, AT5G42650, AT1G05260, AT3G09640, AT3G26300, AT3G26330, AT1G71695	283	173	8885	3.26661	0.0209051	0.00701751	0.049642
GOTERM_MF_FAT	GO:0009055~electron carrier activity	45	5.90551	6.31669e-05	AT4G15093, AT5G05340, AT5G50160, AT3G48520, AT3G14690, AT4G37370, AT5G64120, AT2G45560, AT3G44190, AT1G05260, AT1G20020, AT4G12320, AT3G26300, AT4G31940, AT1G30760, AT1G65840, AT4G16760, AT1G63940, AT5G25120, AT4G20840, AT2G41680, AT5G57260, AT5G10600, AT4G21960, AT3G24170, AT4G36220, AT4G18360, AT1G55020, AT2G27150, AT3G51840, AT5G53870, AT5G07990, AT2G45550, AT3G22400, AT3G26310, AT4G31500, AT2…	538	656	14806	1.88784	0.0381647	0.019268	0.0935878
SP_PIR_KEYWORDS	metal-binding	84	11.0236	0.000187188	AT5G16440, AT5G47240, AT4G15093, AT4G31860, AT1G17020, AT5G05340, AT3G48520, AT5G03260, AT3G14690, AT3G10850, AT2G28840, AT3G02090, AT4G30920, AT5G22500, AT4G35090, AT2G24200, AT3G10950, AT3G07130, AT2G45560, AT1G77120, AT3G09640, AT1G05260, AT4G12320, AT3G26300, AT5G17420, AT5G47650, AT4G14940, AT5G57260, AT5G10600, AT5G22920, AT5G48230, AT1G55020, AT2G47680, AT3G22400, AT2G03800, AT3G62260, AT1…	743	1998	26538	1.50163	0.0514226	0.00376375	0.247495
GOTERM_MF_FAT	GO:0046906~tetrapyrrole binding	30	3.93701	0.00035225	AT3G01420, AT5G05340, AT3G48520, AT3G22840, AT3G14690, AT4G37370, AT5G64120, AT4G35090, AT2G45560, AT3G09640, AT1G05260, AT4G12320, AT3G26300, AT4G31940, AT5G25120, AT5G57260, AT5G10600, AT4G21960, AT4G36220, AT2G45550, AT5G07990, AT2G34430, AT3G26310, AT2G46210, AT4G31500, AT2G45510, AT5G42650, AT3G26330, AT1G71695, AT2G23180	538	402	14806	2.05376	0.195089	0.0355243	0.520851
GOTERM_MF_FAT	GO:0020037~heme binding	28	3.67454	0.000504546	AT3G01420, AT5G05340, AT3G48520, AT3G14690, AT4G37370, AT5G64120, AT4G35090, AT2G45560, AT3G09640, AT1G05260, AT4G12320, AT3G26300, AT4G31940, AT5G25120, AT5G57260, AT5G10600, AT4G21960, AT4G36220, AT2G45550, AT5G07990, AT3G26310, AT2G46210, AT4G31500, AT2G45510, AT5G42650, AT3G26330, AT1G71695, AT2G23180	538	372	14806	2.07143	0.267197	0.0434395	0.745258
SP_PIR_KEYWORDS	Monooxygenase	18	2.3622	0.000824216	AT5G25120, AT5G57260, AT5G10600, AT3G48520, AT4G36220, AT3G14690, AT4G37370, AT2G45550, AT5G07990, AT3G26310, AT4G31500, AT2G45510, AT2G45560, AT4G12320, AT3G26300, AT3G26330, AT4G31940, AT2G23180	743	253	26538	2.54116	0.20747	0.0121636	1.08552
INTERPRO	IPR017973:Cytochrome P450, C-terminal region	18	2.3622	0.0010537	AT5G25120, AT5G57260, AT5G10600, AT3G48520, AT4G36220, AT3G14690, AT4G37370, AT2G45550, AT5G07990, AT3G26310, AT4G31500, AT2G45510, AT2G45560, AT4G12320, AT3G26300, AT3G26330, AT4G31940, AT2G23180	690	220	20885	2.47648	0.632687	0.221499	1.64118
INTERPRO	IPR001128:Cytochrome P450	19	2.49344	0.00129303	AT5G25120, AT5G57260, AT5G10600, AT3G48520, AT4G36220, AT3G14690, AT4G37370, AT2G45550, AT5G07990, AT3G26310, AT4G31500, AT2G45510, AT2G45560, AT5G42650, AT4G12320, AT3G26300, AT3G26330, AT4G31940, AT2G23180	690	244	20885	2.35694	0.707465	0.217948	2.01042
INTERPRO	IPR002401:Cytochrome P450, E-class, group I	18	2.3622	0.00134656	AT5G25120, AT5G57260, AT5G10600, AT3G48520, AT4G36220, AT3G14690, AT4G37370, AT2G45550, AT5G07990, AT3G26310, AT4G31500, AT2G45510, AT2G45560, AT4G12320, AT3G26300, AT3G26330, AT4G31940, AT2G23180	690	225	20885	2.42145	0.721989	0.192126	2.09283
INTERPRO	IPR017972:Cytochrome P450, conserved site	17	2.23097	0.0030925	AT5G25120, AT5G57260, AT5G10600, AT4G36220, AT4G37370, AT2G45550, AT5G07990, AT3G26310, AT4G31500, AT2G45510, AT2G45560, AT5G42650, AT4G12320, AT3G26300, AT3G26330, AT4G31940, AT2G23180	690	223	20885	2.30743	0.947263	0.278871	4.74535
GOTERM_MF_FAT	GO:0019825~oxygen binding	17	2.23097	0.0106236	AT5G25120, AT5G57260, AT5G10600, AT3G48520, AT3G14690, AT4G37370, AT2G45550, AT5G07990, AT3G26310, AT4G31500, AT2G45510, AT5G42650, AT4G12320, AT3G26300, AT3G26330, AT4G31940, AT2G23180	538	232	14806	2.01658	0.998611	0.248774	14.6415
PIR_SUPERFAMILY	PIRSF000045:cytochrome P450 CYP2D6	12	1.5748	0.0109329	AT2G45550, AT3G26310, AT5G25120, AT4G31500, AT5G57260, AT5G10600, AT2G45560, AT4G36220, AT3G26300, AT3G26330, AT4G31940, AT4G37370	359	119	8556	2.40331	0.9654	0.674144	13.7004
GOTERM_MF_FAT	GO:0046872~metal ion binding	134	17.5853	0.155854	AT5G16440, AT4G15093, AT1G76160, AT4G31860, AT5G50160, AT3G48520, AT5G03260, AT3G14690, AT2G28840, AT3G02090, AT1G11800, AT5G22500, AT4G35090, AT3G15730, AT3G10950, AT3G07130, AT2G45560, AT1G77120, AT2G30070, AT1G05260, AT1G21230, AT5G17420, AT2G43710, AT3G19000, AT4G14940, AT5G57260, AT5G10600, AT5G16990, AT5G22920, AT3G22400, AT4G25000, AT2G46210, AT3G62260, AT4G16770, AT5G51300, AT3G26330, AT1…	538	3390	14806	1.08783	1	0.774848	91.8842
GOTERM_MF_FAT	GO:0043169~cation binding	140	18.3727	0.165868	AT5G16440, AT4G15093, AT1G76160, AT4G31860, AT5G50160, AT3G48520, AT5G03260, AT5G36890, AT3G14690, AT2G28840, AT3G02090, AT1G11800, AT5G22500, AT4G35090, AT3G15730, AT3G10950, AT3G07130, AT2G45560, AT1G77120, AT2G30070, AT1G05260, AT1G21230, AT5G17420, AT2G43710, AT3G19000, AT4G14940, AT5G57260, AT5G10600, AT5G16990, AT5G22920, AT3G22400, AT4G25000, AT2G46210, AT3G62260, AT4G16770, AT5G51300, AT3…	538	3564	14806	1.08105	1	0.783554	93.2
GOTERM_MF_FAT	GO:0043167~ion binding	140	18.3727	0.17585	AT5G16440, AT4G15093, AT1G76160, AT4G31860, AT5G50160, AT3G48520, AT5G03260, AT5G36890, AT3G14690, AT2G28840, AT3G02090, AT1G11800, AT5G22500, AT4G35090, AT3G15730, AT3G10950, AT3G07130, AT2G45560, AT1G77120, AT2G30070, AT1G05260, AT1G21230, AT5G17420, AT2G43710, AT3G19000, AT4G14940, AT5G57260, AT5G10600, AT5G16990, AT5G22920, AT3G22400, AT4G25000, AT2G46210, AT3G62260, AT4G16770, AT5G51300, AT3…	538	3572	14806	1.07863	1	0.787161	94.3114
KEGG_PATHWAY	ath00903:Limonene and pinene degradation	7	0.918635	0.179305	AT3G26310, AT5G25120, AT5G57260, AT1G23800, AT3G26300, AT4G31940, AT4G37370	137	69	2458	1.82016	1	0.550401	88.2938
GOTERM_MF_FAT	GO:0046914~transition metal ion binding	108	14.1732	0.23955	AT4G15093, AT1G76160, AT4G31860, AT5G50160, AT3G48520, AT5G03260, AT3G14690, AT2G28840, AT3G02090, AT5G22500, AT1G11800, AT4G35090, AT3G10950, AT3G07130, AT2G45560, AT1G77120, AT1G05260, AT5G17420, AT2G43710, AT3G19000, AT4G14940, AT5G57260, AT5G10600, AT5G16990, AT5G22920, AT3G22400, AT2G46210, AT3G62260, AT4G16770, AT5G51300, AT3G26330, AT1G71695, AT1G65930, AT4G39330, AT5G34850, AT3G01420, AT4…	538	2756	14806	1.07845	1	0.840158	98.2734
KEGG_PATHWAY	ath00945:Stilbenoid, diarylheptanoid and gingerol biosynthesis	6	0.787402	0.300393	AT3G26310, AT5G25120, AT5G57260, AT3G26300, AT4G31940, AT4G37370	137	66	2458	1.63106	1	0.67874	97.9306
COG_ONTOLOGY	Secondary metabolites biosynthesis, transport, and catabolism	19	2.49344	0.324641	AT5G25120, AT5G57260, AT5G10600, AT3G48520, AT4G36220, AT3G14690, AT4G37370, AT2G45550, AT5G07990, AT3G26310, AT4G31500, AT2G45510, AT2G45560, AT5G42650, AT4G12320, AT3G26300, AT3G26330, AT4G31940, AT2G23180	150	274	2563	1.18484	0.999975	0.92931	96.1299
Annotation Cluster 5	Enrichment Score: 2.767811255424286
Category	Term	Count	%	PValue	Genes	List Total	Pop Hits	Pop Total	Fold Enrichment	Bonferroni	Benjamini	FDR
GOTERM_CC_FAT	GO:0005618~cell wall	39	5.11811	0.000491455	AT2G02990, AT1G76160, AT3G44110, AT1G74000, AT5G34850, AT5G54570, AT2G38540, AT5G05340, AT1G17860, AT2G38870, AT5G20950, AT5G64120, AT3G02090, AT5G14040, AT1G50010, AT5G21105, AT5G67360, AT5G52640, AT5G64260, AT3G13790, AT2G45220, AT3G14920, AT3G51550, AT3G16240, AT4G14940, AT1G70370, AT5G19730, AT1G04040, AT3G57030, AT4G25810, AT3G08840, AT5G51550, AT2G01250, AT2G40610, AT1G32170, AT5G09760, AT1…	487	611	13779	1.80598	0.0958617	0.0330331	0.61672
GOTERM_CC_FAT	GO:0030312~external encapsulating structure	39	5.11811	0.000660758	AT2G02990, AT1G76160, AT3G44110, AT1G74000, AT5G34850, AT5G54570, AT2G38540, AT5G05340, AT1G17860, AT2G38870, AT5G20950, AT5G64120, AT3G02090, AT5G14040, AT1G50010, AT5G21105, AT5G67360, AT5G52640, AT5G64260, AT3G13790, AT2G45220, AT3G14920, AT3G51550, AT3G16240, AT4G14940, AT1G70370, AT5G19730, AT1G04040, AT3G57030, AT4G25810, AT3G08840, AT5G51550, AT2G01250, AT2G40610, AT1G32170, AT5G09760, AT1…	487	620	13779	1.77976	0.126721	0.0333077	0.828365
GOTERM_CC_FAT	GO:0009505~plant-type cell wall	18	2.3622	0.0153123	AT2G45220, AT3G14920, AT1G76160, AT3G16240, AT1G74000, AT5G34850, AT2G38540, AT5G54570, AT5G19730, AT1G04040, AT5G20950, AT3G57030, AT5G67360, AT5G51550, AT5G64260, AT3G07320, AT1G71695, AT5G09760	487	270	13779	1.88624	0.957714	0.326598	17.6499
Annotation Cluster 6	Enrichment Score: 2.757406435106948
Category	Term	Count	%	PValue	Genes	List Total	Pop Hits	Pop Total	Fold Enrichment	Bonferroni	Benjamini	FDR
GOTERM_BP_FAT	GO:0009628~response to abiotic stimulus	67	8.79265	9.36678e-05	AT1G75780, AT2G37170, AT4G27670, AT4G25200, AT3G22840, AT4G32770, AT5G49910, AT1G50010, AT4G00430, AT4G17260, AT5G22500, AT4G35090, AT5G52640, AT1G77120, AT1G05260, AT1G73500, AT2G45660, AT5G43060, AT2G16720, AT5G20250, AT3G02260, AT3G03050, AT1G04120, AT4G38840, AT3G24170, AT1G17870, AT2G31180, AT5G07440, AT4G39090, AT1G31930, AT3G01500, AT4G21320, AT3G23250, AT1G08720, AT1G65930, AT5G17580, AT1…	485	1197	13998	1.61549	0.0945222	0.00706723	0.148987
GOTERM_BP_FAT	GO:0009651~response to salt stress	24	3.14961	0.00477195	AT1G04120, AT5G17310, AT4G11650, AT2G31180, AT2G36460, AT5G07440, AT4G10310, AT1G50010, AT4G39090, AT4G17260, AT1G15690, AT3G23250, AT4G02520, AT1G77120, AT1G05260, AT5G63650, AT5G25610, AT1G73500, AT4G21440, AT1G73260, AT3G04120, AT5G43060, AT2G16720, AT1G65930	485	369	13998	1.87719	0.99372	0.146534	7.33109
GOTERM_BP_FAT	GO:0006970~response to osmotic stress	24	3.14961	0.0119535	AT1G04120, AT5G17310, AT4G11650, AT2G31180, AT2G36460, AT5G07440, AT4G10310, AT1G50010, AT4G39090, AT4G17260, AT1G15690, AT3G23250, AT4G02520, AT1G77120, AT1G05260, AT5G63650, AT5G25610, AT1G73500, AT4G21440, AT1G73260, AT3G04120, AT5G43060, AT2G16720, AT1G65930	485	399	13998	1.73605	0.999997	0.246681	17.4206
Annotation Cluster 7	Enrichment Score: 2.709645408913713
Category	Term	Count	%	PValue	Genes	List Total	Pop Hits	Pop Total	Fold Enrichment	Bonferroni	Benjamini	FDR
SP_PIR_KEYWORDS	glycoprotein	61	8.00525	1.53568e-07	AT1G70530, AT5G05340, AT5G03260, AT4G27290, AT5G36890, AT4G12910, AT3G47570, AT4G18050, AT1G53430, AT3G07130, AT1G21270, AT4G35350, AT4G09740, AT5G45960, AT1G05260, AT1G21230, AT3G62150, AT4G21760, AT1G76490, AT5G17420, AT1G47710, AT1G28590, AT3G13790, AT2G45220, AT3G51550, AT4G17030, AT5G19730, AT3G43570, AT1G53920, AT4G39090, AT1G32170, AT1G71695, AT1G35710, AT1G74000, AT5G34850, AT5G54570, AT5…	743	1051	26538	2.07303	4.33051e-05	1.08265e-05	0.000203275
UP_SEQ_FEATURE	glycosylation site:N-linked (GlcNAc...)	59	7.74278	3.04336e-06	AT1G70530, AT5G05340, AT5G03260, AT5G36890, AT4G12910, AT3G47570, AT4G18050, AT1G53430, AT3G07130, AT1G21270, AT4G35350, AT5G45960, AT1G05260, AT4G09740, AT1G21230, AT3G62150, AT4G21760, AT1G76490, AT5G17420, AT1G47710, AT1G28590, AT3G13790, AT2G45220, AT3G51550, AT4G17030, AT5G19730, AT3G43570, AT1G53920, AT4G39090, AT1G32170, AT1G71695, AT1G35710, AT1G74000, AT5G34850, AT5G54570, AT5G63140, AT4…	283	1001	8885	1.8505	0.00192459	0.00192459	0.00452764
SP_PIR_KEYWORDS	signal	64	8.39895	0.00122694	AT1G70530, AT2G38540, AT5G05340, AT5G03260, AT4G12910, AT3G47570, AT4G35350, AT1G53430, AT3G07130, AT2G39780, AT1G21270, AT5G58300, AT4G09740, AT5G45960, AT3G21250, AT1G05260, AT1G21230, AT4G21760, AT1G28590, AT3G13790, AT2G45220, AT3G51550, AT4G17030, AT5G19730, AT3G43570, AT1G53920, AT4G39090, AT1G32170, AT2G40610, AT1G26820, AT1G71695, AT5G15230, AT2G02990, AT3G12500, AT1G35710, AT5G34850, AT1…	743	1518	26538	1.50587	0.292636	0.0156137	1.61195
UP_SEQ_FEATURE	signal peptide	64	8.39895	0.0120148	AT1G70530, AT2G38540, AT5G05340, AT5G03260, AT4G12910, AT3G47570, AT4G35350, AT1G53430, AT3G07130, AT2G39780, AT1G21270, AT5G58300, AT4G09740, AT5G45960, AT3G21250, AT1G05260, AT1G21230, AT4G21760, AT1G28590, AT3G13790, AT2G45220, AT3G51550, AT4G17030, AT5G19730, AT3G43570, AT1G53920, AT4G39090, AT1G32170, AT2G40610, AT1G26820, AT1G71695, AT5G15230, AT2G02990, AT3G12500, AT1G35710, AT5G34850, AT1…	283	1515	8885	1.32629	0.999525	0.534732	16.4589
SP_PIR_KEYWORDS	disulfide bond	33	4.33071	0.0230495	AT5G15230, AT3G12500, AT2G02990, AT2G38540, AT5G54570, AT5G05340, AT4G12910, AT5G64120, AT4G35350, AT1G21270, AT2G39780, AT1G05260, AT1G21230, AT1G20020, AT3G45310, AT4G30810, AT4G21760, AT4G16760, AT3G13790, AT2G45220, AT4G11650, AT4G21960, AT3G24170, AT5G59310, AT4G39090, AT4G25810, AT5G39150, AT1G32170, AT2G40610, AT1G26820, AT3G45010, AT1G71695, AT5G09760	743	787	26538	1.49768	0.998607	0.135959	26.5581
SP_PIR_KEYWORDS	Secreted	35	4.59318	0.07413	AT5G15230, AT2G38540, AT5G05340, AT5G63140, AT5G03260, AT4G12910, AT5G64120, AT5G67360, AT3G07130, AT1G05260, AT5G45960, AT4G09740, AT4G30810, AT5G50400, AT5G60020, AT1G47710, AT1G28590, AT3G13790, AT2G45220, AT4G17030, AT1G70370, AT4G21960, AT5G19730, AT3G43570, AT1G53920, AT4G02290, AT4G25810, AT5G39150, AT2G40610, AT1G32170, AT3G45010, AT5G04200, AT5G09760, AT1G71695, AT5G40990	743	936	26538	1.33559	1	0.29554	63.9233
GOTERM_CC_FAT	GO:0005576~extracellular region	52	6.82415	0.121046	AT1G76160, AT2G38540, AT5G05340, AT5G03260, AT4G12910, AT1G17860, AT5G49910, AT3G07130, AT5G45960, AT1G05260, AT4G09740, AT1G47710, AT1G28590, AT3G13790, AT2G45220, AT4G17030, AT4G20840, AT5G19730, AT3G43570, AT1G53920, AT4G25000, AT1G08200, AT3G01500, AT1G32170, AT2G40610, AT1G71695, AT1G65930, AT4G39330, AT5G15230, AT2G02990, AT5G63140, AT5G64120, AT5G67360, AT5G21105, AT4G02520, AT1G20020, AT3…	487	1225	13779	1.20104	1	0.788994	80.2834
UP_SEQ_FEATURE	disulfide bond	30	3.93701	0.147583	AT2G02990, AT3G12500, AT2G38540, AT5G54570, AT5G05340, AT4G12910, AT5G64120, AT4G35350, AT1G21270, AT2G39780, AT1G05260, AT1G21230, AT1G20020, AT4G30810, AT3G45310, AT4G21760, AT4G16760, AT3G13790, AT2G45220, AT4G11650, AT4G21960, AT3G24170, AT5G59310, AT4G39090, AT5G39150, AT2G40610, AT1G26820, AT3G45010, AT1G71695, AT5G09760	283	746	8885	1.26256	1	0.920095	90.7043
Annotation Cluster 8	Enrichment Score: 2.499428554320645
Category	Term	Count	%	PValue	Genes	List Total	Pop Hits	Pop Total	Fold Enrichment	Bonferroni	Benjamini	FDR
INTERPRO	IPR002213:UDP-glucuronosyl/UDP-glucosyltransferase	14	1.83727	0.000108873	AT3G07020, AT2G15480, AT5G26310, AT2G31750, AT4G27570, AT2G29730, AT3G21800, AT5G54010, AT2G36970, AT4G15280, AT4G34131, AT2G15490, AT3G11340, AT2G36780	690	115	20885	3.68481	0.0982653	0.0982653	0.170755
SP_PIR_KEYWORDS	glycosyltransferase	18	2.3622	0.000550912	AT5G20250, AT3G03050, AT4G23990, AT2G15480, AT5G26310, AT4G24010, AT2G29730, AT4G27570, AT3G21800, AT5G54010, AT2G36970, AT4G15280, AT4G34131, AT2G15490, AT3G11340, AT5G17420, AT4G21060, AT2G36780	743	244	26538	2.63489	0.143927	0.00909953	0.726783
GOTERM_MF_FAT	GO:0080043~quercetin 3-O-glucosyltransferase activity	6	0.787402	0.00120466	AT2G29730, AT3G21800, AT2G15480, AT4G15280, AT4G34131, AT2G15490	538	23	14806	7.17925	0.524085	0.071562	1.77081
GOTERM_MF_FAT	GO:0035251~UDP-glucosyltransferase activity	12	1.5748	0.0039732	AT2G29730, AT3G03050, AT4G23990, AT3G21800, AT2G15480, AT4G15280, AT5G26310, AT4G34131, AT4G24010, AT1G71220, AT2G15490, AT5G17420	538	119	14806	2.77517	0.91391	0.150826	5.73025
COG_ONTOLOGY	Carbohydrate transport and metabolism / Signal transduction mechanisms	10	1.31234	0.00944711	AT2G31750, AT4G27570, AT3G07020, AT2G15480, AT2G36970, AT5G26310, AT4G34131, AT2G15490, AT3G11340, AT2G36780	150	63	2563	2.71217	0.226078	0.226078	7.56271
GOTERM_MF_FAT	GO:0046527~glucosyltransferase activity	12	1.5748	0.0111873	AT2G29730, AT3G03050, AT4G23990, AT3G21800, AT2G15480, AT4G15280, AT5G26310, AT4G34131, AT4G24010, AT1G71220, AT2G15490, AT5G17420	538	137	14806	2.41055	0.999022	0.242104	15.3596
PIR_SUPERFAMILY	PIRSF000473:UDP-glucosyltransferase	6	0.787402	0.105189	AT2G31750, AT4G27570, AT3G21800, AT2G36970, AT5G26310, AT3G11340	359	60	8556	2.38329	1	0.985753	77.4555
Annotation Cluster 9	Enrichment Score: 2.2523398156166237
Category	Term	Count	%	PValue	Genes	List Total	Pop Hits	Pop Total	Fold Enrichment	Bonferroni	Benjamini	FDR
SP_PIR_KEYWORDS	dioxygenase	8	1.04987	0.000915883	AT3G22400, AT3G01420, AT4G16330, AT5G05600, AT1G78440, AT1G49390, AT1G55020, AT4G22880	743	56	26538	5.10248	0.227712	0.0128368	1.20557
GOTERM_MF_FAT	GO:0016701~oxidoreductase activity, acting on single donors with incorporation of molecular oxygen	9	1.1811	0.00442988	AT3G22400, AT4G15093, AT3G01420, AT4G16330, AT5G05600, AT1G78440, AT1G49390, AT1G55020, AT4G22880	538	72	14806	3.44006	0.935097	0.157119	6.36888
GOTERM_MF_FAT	GO:0016702~oxidoreductase activity, acting on single donors with incorporation of molecular oxygen, incorporation of two atoms of oxygen	8	1.04987	0.00758604	AT3G22400, AT3G01420, AT4G16330, AT5G05600, AT1G78440, AT1G49390, AT1G55020, AT4G22880	538	63	14806	3.49466	0.990821	0.218769	10.6735
GOTERM_MF_FAT	GO:0016165~lipoxygenase activity	3	0.393701	0.0317976	AT3G22400, AT3G01420, AT1G55020	538	8	14806	10.3202	1	0.407751	38.0581
Annotation Cluster 10	Enrichment Score: 2.2230171351438033
Category	Term	Count	%	PValue	Genes	List Total	Pop Hits	Pop Total	Fold Enrichment	Bonferroni	Benjamini	FDR
GOTERM_BP_FAT	GO:0016054~organic acid catabolic process	12	1.5748	0.000128346	AT3G24360, AT3G01420, AT1G06550, AT2G37040, AT1G78440, AT3G53260, AT3G51840, AT3G47340, AT5G38710, AT4G16760, AT1G64660, AT4G33150	485	83	13998	4.1728	0.127206	0.00902937	0.204094
GOTERM_BP_FAT	GO:0046395~carboxylic acid catabolic process	12	1.5748	0.000128346	AT3G24360, AT3G01420, AT1G06550, AT2G37040, AT1G78440, AT3G53260, AT3G51840, AT3G47340, AT5G38710, AT4G16760, AT1G64660, AT4G33150	485	83	13998	4.1728	0.127206	0.00902937	0.204094
GOTERM_BP_FAT	GO:0030258~lipid modification	7	0.918635	0.00340788	AT3G07020, AT3G24360, AT3G01420, AT1G06550, AT3G51840, AT1G04010, AT4G16760	485	43	13998	4.69844	0.973178	0.113627	5.28862
GOTERM_BP_FAT	GO:0009310~amine catabolic process	7	0.918635	0.00534536	AT2G37040, AT3G53260, AT3G47340, AT5G38710, AT1G65840, AT1G64660, AT4G33150	485	47	13998	4.29857	0.996591	0.153882	8.17729
GOTERM_BP_FAT	GO:0044242~cellular lipid catabolic process	7	0.918635	0.0135417	AT3G24360, AT3G01420, AT1G06550, AT1G78440, AT3G51840, AT5G49900, AT4G16760	485	57	13998	3.54444	0.999999	0.259988	19.5083
GOTERM_BP_FAT	GO:0009063~cellular amino acid catabolic process	6	0.787402	0.0173312	AT2G37040, AT3G53260, AT3G47340, AT5G38710, AT1G64660, AT4G33150	485	44	13998	3.93571	1	0.30971	24.2916
GOTERM_BP_FAT	GO:0034440~lipid oxidation	5	0.656168	0.0212102	AT3G24360, AT3G01420, AT1G06550, AT3G51840, AT4G16760	485	31	13998	4.65514	1	0.333555	28.9108
GOTERM_BP_FAT	GO:0019395~fatty acid oxidation	5	0.656168	0.0212102	AT3G24360, AT3G01420, AT1G06550, AT3G51840, AT4G16760	485	31	13998	4.65514	1	0.333555	28.9108
GOTERM_BP_FAT	GO:0009062~fatty acid catabolic process	5	0.656168	0.02614	AT3G24360, AT3G01420, AT1G06550, AT3G51840, AT4G16760	485	33	13998	4.37301	1	0.378662	34.4007
GOTERM_BP_FAT	GO:0006635~fatty acid beta-oxidation	4	0.524934	0.0710728	AT3G24360, AT1G06550, AT3G51840, AT4G16760	485	28	13998	4.12312	1	0.580342	69.0712
Annotation Cluster 11	Enrichment Score: 2.2157948883455036
Category	Term	Count	%	PValue	Genes	List Total	Pop Hits	Pop Total	Fold Enrichment	Bonferroni	Benjamini	FDR
GOTERM_BP_FAT	GO:0006631~fatty acid metabolic process	19	2.49344	0.000463879	AT1G43800, AT2G43710, AT1G24360, AT3G01420, AT1G06550, AT4G25700, AT4G36220, AT1G55020, AT3G51840, AT4G32770, AT3G22400, AT4G33790, AT3G24360, AT3G15730, AT1G74960, AT2G46210, AT3G03480, AT5G42650, AT4G16760	485	214	13998	2.5625	0.388491	0.0221077	0.735809
GOTERM_BP_FAT	GO:0046394~carboxylic acid biosynthetic process	28	3.67454	0.000984966	AT1G24360, AT4G25700, AT1G74040, AT4G02780, AT4G33790, AT5G65780, AT1G74960, AT1G10070, AT4G16760, AT2G43710, AT1G43800, AT5G11880, AT3G10050, AT4G36220, AT1G55020, AT2G27150, AT5G38710, AT3G22400, AT1G79460, AT2G46210, AT4G31500, AT1G48850, AT1G08250, AT5G42650, AT3G59410, AT5G53460, AT3G47340, AT1G75330	485	408	13998	1.98072	0.64816	0.0425905	1.55631
GOTERM_BP_FAT	GO:0016053~organic acid biosynthetic process	28	3.67454	0.000984966	AT1G24360, AT4G25700, AT1G74040, AT4G02780, AT4G33790, AT5G65780, AT1G74960, AT1G10070, AT4G16760, AT2G43710, AT1G43800, AT5G11880, AT3G10050, AT4G36220, AT1G55020, AT2G27150, AT5G38710, AT3G22400, AT1G79460, AT2G46210, AT4G31500, AT1G48850, AT1G08250, AT5G42650, AT3G59410, AT5G53460, AT3G47340, AT1G75330	485	408	13998	1.98072	0.64816	0.0425905	1.55631
SP_PIR_KEYWORDS	amino-acid biosynthesis	10	1.31234	0.00293224	AT5G11880, AT3G10050, AT5G65780, AT1G48850, AT1G08250, AT1G74040, AT3G59410, AT1G10070, AT3G47340, AT1G75330	743	106	26538	3.36956	0.563125	0.0302051	3.8125
GOTERM_BP_FAT	GO:0006633~fatty acid biosynthetic process	12	1.5748	0.0222846	AT2G43710, AT3G22400, AT1G43800, AT4G33790, AT1G24360, AT2G46210, AT1G74960, AT4G25700, AT5G42650, AT4G36220, AT1G55020, AT4G16760	485	159	13998	2.17825	1	0.342364	30.1428
GOTERM_BP_FAT	GO:0008652~cellular amino acid biosynthetic process	13	1.70604	0.026283	AT3G10050, AT5G11880, AT1G74040, AT5G38710, AT4G31500, AT1G48850, AT5G65780, AT1G08250, AT3G59410, AT5G53460, AT1G10070, AT3G47340, AT1G75330	485	184	13998	2.03915	1	0.375337	34.5539
GOTERM_BP_FAT	GO:0044271~nitrogen compound biosynthetic process	26	3.41207	0.0473736	AT2G28520, AT5G16440, AT1G74040, AT2G38280, AT5G65780, AT1G17500, AT1G63440, AT2G21410, AT1G73500, AT1G10070, AT3G10050, AT5G11880, AT1G73980, AT5G38710, AT3G57030, AT4G31500, AT1G48850, AT1G08250, AT4G36940, AT3G51440, AT5G03300, AT3G59410, AT5G53460, AT1G08470, AT3G47340, AT1G75330	485	506	13998	1.48302	1	0.49181	53.814
GOTERM_BP_FAT	GO:0009309~amine biosynthetic process	13	1.70604	0.0512835	AT3G10050, AT5G11880, AT1G74040, AT5G38710, AT4G31500, AT1G48850, AT5G65780, AT1G08250, AT3G59410, AT5G53460, AT1G10070, AT3G47340, AT1G75330	485	204	13998	1.83924	1	0.506572	56.7406
Annotation Cluster 12	Enrichment Score: 2.1950357332506987
Category	Term	Count	%	PValue	Genes	List Total	Pop Hits	Pop Total	Fold Enrichment	Bonferroni	Benjamini	FDR
KEGG_PATHWAY	ath01070:Biosynthesis of plant hormones	36	4.72441	8.74268e-06	AT5G16440, AT4G25700, AT1G59900, AT2G36460, AT5G11520, AT5G43330, AT3G55410, AT2G38280, AT4G02780, AT3G52990, AT5G47770, AT2G37040, AT4G17190, AT1G76490, AT4G36810, AT4G16760, AT3G06650, AT1G50430, AT1G60810, AT3G54250, AT2G34590, AT1G55020, AT2G27150, AT3G51840, AT1G79460, AT1G31910, AT3G22400, AT1G48850, AT5G42650, AT1G16300, AT1G05010, AT3G53260, AT3G04120, AT5G55070, AT1G01090, AT1G65930	137	304	2458	2.12466	0.0007778	0.0007778	0.00949004
KEGG_PATHWAY	ath01062:Biosynthesis of terpenoids and steroids	25	3.28084	8.95215e-05	AT5G16440, AT4G25700, AT1G59900, AT2G36460, AT5G43330, AT3G55410, AT4G02780, AT3G52990, AT5G47770, AT4G17190, AT1G76490, AT4G36810, AT3G06650, AT1G50430, AT1G60810, AT3G54250, AT2G34590, AT2G27150, AT1G31910, AT1G79460, AT1G16300, AT5G55070, AT1G01090, AT3G04120, AT1G65930	137	193	2458	2.32404	0.00793611	0.00397596	0.0971355
KEGG_PATHWAY	ath01066:Biosynthesis of alkaloids derived from terpenoid and polyketide	21	2.75591	0.000224917	AT5G16440, AT3G06650, AT1G50430, AT1G59900, AT1G60810, AT3G54250, AT2G36460, AT2G34590, AT5G43330, AT3G55410, AT1G31910, AT3G52990, AT5G47770, AT1G16300, AT3G04120, AT5G55070, AT1G01090, AT4G17190, AT1G76490, AT4G36810, AT1G65930	137	155	2458	2.4308	0.0198208	0.00665109	0.243884
KEGG_PATHWAY	ath01064:Biosynthesis of alkaloids derived from ornithine, lysine and nicotinic acid	20	2.62467	0.00149809	AT5G11880, AT3G06650, AT1G59900, AT1G60810, AT2G36460, AT5G07440, AT2G34590, AT5G43330, AT3G55410, AT5G11520, AT3G52990, AT4G17830, AT1G16300, AT2G37040, AT3G53260, AT3G04120, AT5G55070, AT1G01090, AT4G33150, AT1G65930	137	166	2458	2.16164	0.124911	0.0263331	1.61427
GOTERM_BP_FAT	GO:0006096~glycolysis	10	1.31234	0.00157499	AT4G17260, AT3G52990, AT1G59900, AT1G16300, AT1G76550, AT2G36460, AT1G01090, AT3G04120, AT5G43330, AT3G55410	485	79	13998	3.6534	0.811904	0.0622403	2.47768
KEGG_PATHWAY	ath01061:Biosynthesis of phenylpropanoids	25	3.28084	0.00354212	AT1G59900, AT5G05340, AT2G36460, AT3G55410, AT5G43330, AT5G11520, AT5G64120, AT3G52990, AT2G37040, AT1G05260, AT3G06650, AT1G60810, AT4G21960, AT4G36220, AT2G34590, AT5G07990, AT1G48850, AT1G16300, AT3G53260, AT5G55070, AT1G01090, AT3G04120, AT4G22880, AT1G71695, AT1G65930	137	247	2458	1.81595	0.270801	0.0512735	3.77866
GOTERM_BP_FAT	GO:0016052~carbohydrate catabolic process	16	2.09974	0.00490417	AT3G12500, AT3G10370, AT1G59900, AT2G36460, AT5G36890, AT5G43330, AT3G55410, AT4G02290, AT4G24040, AT4G17260, AT3G52990, AT1G16300, AT1G76550, AT4G09740, AT3G04120, AT1G01090	485	204	13998	2.26367	0.994545	0.146078	7.52685
KEGG_PATHWAY	ath01063:Biosynthesis of alkaloids derived from shikimate pathway	19	2.49344	0.00612955	AT3G06650, AT1G74000, AT1G59900, AT1G60810, AT2G36460, AT2G34590, AT5G43330, AT3G55410, AT3G52990, AT5G65780, AT1G48850, AT2G37040, AT1G16300, AT1G10070, AT3G53260, AT3G04120, AT5G55070, AT1G01090, AT1G65930	137	174	2458	1.95914	0.421437	0.0589895	6.45643
GOTERM_BP_FAT	GO:0046164~alcohol catabolic process	11	1.44357	0.0068996	AT4G17260, AT3G10370, AT3G52990, AT1G59900, AT1G16300, AT1G76550, AT2G36460, AT1G01090, AT3G04120, AT5G43330, AT3G55410	485	116	13998	2.7369	0.99935	0.184423	10.4347
KEGG_PATHWAY	ath01065:Biosynthesis of alkaloids derived from histidine and purine	18	2.3622	0.00756335	AT3G06650, AT1G59900, AT1G74040, AT4G14930, AT1G60810, AT2G36460, AT2G34590, AT1G43710, AT5G43330, AT3G55410, AT3G52990, AT5G65780, AT1G16300, AT1G10070, AT3G04120, AT5G55070, AT1G01090, AT1G65930	137	164	2458	1.9692	0.491198	0.0653374	7.91098
GOTERM_BP_FAT	GO:0006007~glucose catabolic process	10	1.31234	0.0104929	AT4G17260, AT3G52990, AT1G59900, AT1G16300, AT1G76550, AT2G36460, AT1G01090, AT3G04120, AT5G43330, AT3G55410	485	105	13998	2.74875	0.999986	0.243861	15.456
GOTERM_BP_FAT	GO:0046365~monosaccharide catabolic process	10	1.31234	0.0111276	AT4G17260, AT3G52990, AT1G59900, AT1G16300, AT1G76550, AT2G36460, AT1G01090, AT3G04120, AT5G43330, AT3G55410	485	106	13998	2.72282	0.999993	0.246038	16.3151
GOTERM_BP_FAT	GO:0019320~hexose catabolic process	10	1.31234	0.0111276	AT4G17260, AT3G52990, AT1G59900, AT1G16300, AT1G76550, AT2G36460, AT1G01090, AT3G04120, AT5G43330, AT3G55410	485	106	13998	2.72282	0.999993	0.246038	16.3151
GOTERM_BP_FAT	GO:0044275~cellular carbohydrate catabolic process	12	1.5748	0.0119438	AT4G17260, AT3G10370, AT3G52990, AT1G59900, AT1G16300, AT1G76550, AT2G36460, AT1G01090, AT3G04120, AT5G43330, AT3G55410, AT4G24040	485	145	13998	2.38857	0.999997	0.25134	17.4078
KEGG_PATHWAY	ath00020:Citrate cycle (TCA cycle)	9	1.1811	0.0174709	AT3G06650, AT1G59900, AT1G60810, AT2G34590, AT1G01090, AT5G55070, AT5G43330, AT3G55410, AT1G65930	137	61	2458	2.64712	0.791675	0.11367	17.4139
KEGG_PATHWAY	ath00010:Glycolysis / Gluconeogenesis	11	1.44357	0.018454	AT4G17260, AT5G15140, AT3G52990, AT1G59900, AT1G77120, AT1G23800, AT1G16300, AT2G36460, AT2G34590, AT1G01090, AT3G04120	137	86	2458	2.29486	0.809432	0.111669	18.3064
GOTERM_BP_FAT	GO:0006006~glucose metabolic process	10	1.31234	0.0191537	AT4G17260, AT3G52990, AT1G59900, AT1G16300, AT1G76550, AT2G36460, AT1G01090, AT3G04120, AT5G43330, AT3G55410	485	116	13998	2.48809	1	0.315884	26.4958
KEGG_PATHWAY	ath00620:Pyruvate metabolism	9	1.1811	0.0248701	AT4G17260, AT3G52990, AT1G59900, AT1G74040, AT1G23800, AT5G48230, AT2G34590, AT1G01090, AT5G43330	137	65	2458	2.48422	0.893694	0.1388	23.9201
GOTERM_BP_FAT	GO:0019318~hexose metabolic process	11	1.44357	0.0494764	AT4G17260, AT5G15140, AT3G52990, AT1G59900, AT1G16300, AT1G76550, AT2G36460, AT1G01090, AT3G04120, AT5G43330, AT3G55410	485	159	13998	1.99673	1	0.49821	55.4102
SP_PIR_KEYWORDS	glycolysis	5	0.656168	0.053921	AT4G17260, AT3G52990, AT1G59900, AT2G36460, AT3G04120	743	51	26538	3.5017	1	0.255413	51.9875
GOTERM_BP_FAT	GO:0005996~monosaccharide metabolic process	11	1.44357	0.108702	AT4G17260, AT5G15140, AT3G52990, AT1G59900, AT1G16300, AT1G76550, AT2G36460, AT1G01090, AT3G04120, AT5G43330, AT3G55410	485	185	13998	1.71611	1	0.676789	83.9854
GOTERM_BP_FAT	GO:0006091~generation of precursor metabolites and energy	17	2.23097	0.32095	AT2G28520, AT3G10370, AT1G59900, AT2G36460, AT5G43330, AT3G55410, AT4G17260, AT2G34430, AT3G52990, AT1G77120, AT1G16300, AT1G76550, AT1G20020, AT2G21410, AT3G04120, AT5G55070, AT1G01090	485	404	13998	1.21448	1	0.921789	99.789
Annotation Cluster 13	Enrichment Score: 2.190845670107316
Category	Term	Count	%	PValue	Genes	List Total	Pop Hits	Pop Total	Fold Enrichment	Bonferroni	Benjamini	FDR
INTERPRO	IPR005123:Oxoglutarate and iron-dependent oxygenase	14	1.83727	0.00019833	AT3G19000, AT4G16330, AT1G17020, AT2G44800, AT4G10500, AT5G05600, AT1G06620, AT1G05010, AT1G49390, AT1G78440, AT2G36690, AT1G17010, AT4G16770, AT4G22880	690	122	20885	3.47339	0.171743	0.089914	0.310854
UP_SEQ_FEATURE	domain:Fe2OG dioxygenase	5	0.656168	0.00546051	AT1G17020, AT1G06620, AT1G05010, AT1G78440, AT4G22880	283	23	8885	6.82517	0.968757	0.438791	7.82313
UP_SEQ_FEATURE	metal ion-binding site:Iron	9	1.1811	0.0202492	AT5G34850, AT1G17020, AT3G07130, AT1G06620, AT1G05010, AT5G63140, AT1G78440, AT5G50400, AT4G22880	283	107	8885	2.64076	0.999998	0.603448	26.2396
PIR_SUPERFAMILY	PIRSF000322:1-aminocyclopropane-1-carboxylate oxidase	5	0.656168	0.07863	AT1G17020, AT2G44800, AT1G06620, AT1G05010, AT4G22880	359	39	8556	3.0555	1	0.972122	66.6346
Annotation Cluster 14	Enrichment Score: 1.8951077662045175
Category	Term	Count	%	PValue	Genes	List Total	Pop Hits	Pop Total	Fold Enrichment	Bonferroni	Benjamini	FDR
GOTERM_CC_FAT	GO:0000325~plant-type vacuole	10	1.31234	0.000836605	AT4G21540, AT5G45890, AT4G35090, AT1G04120, AT3G16240, AT4G35350, AT1G15690, AT2G02040, AT3G21250, AT2G21410	487	71	13779	3.98502	0.157664	0.0337331	1.04775
GOTERM_CC_FAT	GO:0005774~vacuolar membrane	8	1.04987	0.0225995	AT4G21540, AT4G35090, AT1G04120, AT3G16240, AT1G15690, AT2G02040, AT3G21250, AT2G21410	487	80	13779	2.82936	0.990777	0.374125	24.9991
GOTERM_CC_FAT	GO:0044437~vacuolar part	8	1.04987	0.0270256	AT4G21540, AT4G35090, AT1G04120, AT3G16240, AT1G15690, AT2G02040, AT3G21250, AT2G21410	487	83	13779	2.7271	0.996363	0.373772	29.1629
GOTERM_CC_FAT	GO:0009705~plant-type vacuole membrane	5	0.656168	0.051425	AT4G21540, AT4G35090, AT3G16240, AT1G15690, AT2G21410	487	40	13779	3.5367	0.99998	0.538402	48.5417
Annotation Cluster 15	Enrichment Score: 1.8925674765773608
Category	Term	Count	%	PValue	Genes	List Total	Pop Hits	Pop Total	Fold Enrichment	Bonferroni	Benjamini	FDR
SP_PIR_KEYWORDS	amino-acid biosynthesis	10	1.31234	0.00293224	AT5G11880, AT3G10050, AT5G65780, AT1G48850, AT1G08250, AT1G74040, AT3G59410, AT1G10070, AT3G47340, AT1G75330	743	106	26538	3.36956	0.563125	0.0302051	3.8125
KEGG_PATHWAY	ath00290:Valine, leucine and isoleucine biosynthesis	7	0.918635	0.00600328	AT3G10050, AT5G65780, AT1G59900, AT1G74040, AT1G10070, AT2G34590, AT1G01090	137	31	2458	4.05133	0.414859	0.0647933	6.32734
SP_PIR_KEYWORDS	branched-chain amino acid biosynthesis	4	0.524934	0.0062933	AT3G10050, AT5G65780, AT1G74040, AT1G10070	743	14	26538	10.205	0.831415	0.0495942	8.01704
SP_PIR_KEYWORDS	pyridoxal phosphate	8	1.04987	0.00916401	AT5G11880, AT5G17330, AT3G10050, AT5G65780, AT1G10070, AT1G43710, AT5G11520, AT4G13930	743	84	26538	3.40165	0.925441	0.0677615	11.473
GOTERM_BP_FAT	GO:0009082~branched chain family amino acid biosynthetic process	4	0.524934	0.0388362	AT3G10050, AT5G65780, AT1G74040, AT1G10070	485	22	13998	5.24761	1	0.451087	46.7664
GOTERM_BP_FAT	GO:0009081~branched chain family amino acid metabolic process	4	0.524934	0.111894	AT3G10050, AT5G65780, AT1G74040, AT1G10070	485	34	13998	3.39551	1	0.681295	84.8743
Annotation Cluster 16	Enrichment Score: 1.83632093422287
Category	Term	Count	%	PValue	Genes	List Total	Pop Hits	Pop Total	Fold Enrichment	Bonferroni	Benjamini	FDR
SP_PIR_KEYWORDS	Flavoprotein	10	1.31234	0.00423635	AT1G63940, AT3G10370, AT2G41680, AT3G24170, AT1G20020, AT4G18360, AT2G27150, AT3G51840, AT1G65840, AT4G16760	743	112	26538	3.18905	0.697958	0.0404418	5.46453
SP_PIR_KEYWORDS	FAD	9	1.1811	0.0055049	AT1G63940, AT3G10370, AT2G41680, AT3G24170, AT1G20020, AT2G27150, AT3G51840, AT1G65840, AT4G16760	743	96	26538	3.3485	0.789163	0.0460765	7.04632
UP_SEQ_FEATURE	nucleotide phosphate-binding region:FAD	4	0.524934	0.13283	AT3G10370, AT3G24170, AT3G51840, AT4G16760	283	40	8885	3.13958	1	0.901057	88.0009
Annotation Cluster 17	Enrichment Score: 1.7812081820402554
Category	Term	Count	%	PValue	Genes	List Total	Pop Hits	Pop Total	Fold Enrichment	Bonferroni	Benjamini	FDR
GOTERM_MF_FAT	GO:0016840~carbon-nitrogen lyase activity	7	0.918635	0.000170473	AT3G10050, AT1G74000, AT2G37040, AT3G51440, AT1G08470, AT3G53260, AT3G57030	538	24	14806	8.0268	0.0996939	0.0259134	0.252385
INTERPRO	IPR004141:Strictosidine synthase	4	0.524934	0.0120931	AT1G74000, AT3G51440, AT1G08470, AT3G57030	690	15	20885	8.0715	0.99999	0.514417	17.3847
INTERPRO	IPR018119:Strictosidine synthase, conserved region	4	0.524934	0.0120931	AT1G74000, AT3G51440, AT1G08470, AT3G57030	690	15	20885	8.0715	0.99999	0.514417	17.3847
GOTERM_MF_FAT	GO:0016844~strictosidine synthase activity	4	0.524934	0.0155884	AT1G74000, AT3G51440, AT1G08470, AT3G57030	538	15	14806	7.33879	0.999937	0.283751	20.775
GOTERM_MF_FAT	GO:0016843~amine-lyase activity	4	0.524934	0.0155884	AT1G74000, AT3G51440, AT1G08470, AT3G57030	538	15	14806	7.33879	0.999937	0.283751	20.775
GOTERM_BP_FAT	GO:0009821~alkaloid biosynthetic process	3	0.393701	0.0723551	AT3G51440, AT1G08470, AT3G57030	485	13	13998	6.66043	1	0.583081	69.7438
INTERPRO	IPR011042:Six-bladed beta-propeller, TolB-like	4	0.524934	0.0875635	AT1G74000, AT3G51440, AT1G08470, AT3G57030	690	32	20885	3.78351	1	0.886548	76.2685
GOTERM_BP_FAT	GO:0009820~alkaloid metabolic process	5	0.656168	0.146625	AT1G74000, AT3G51440, AT2G36460, AT1G08470, AT3G57030	485	59	13998	2.44592	1	0.750675	91.984
Annotation Cluster 18	Enrichment Score: 1.762734328706
Category	Term	Count	%	PValue	Genes	List Total	Pop Hits	Pop Total	Fold Enrichment	Bonferroni	Benjamini	FDR
KEGG_PATHWAY	ath00650:Butanoate metabolism	6	0.787402	0.00591	AT5G17330, AT1G59900, AT1G23800, AT5G48230, AT2G34590, AT1G01090	137	22	2458	4.89317	0.409952	0.0725945	6.23187
KEGG_PATHWAY	ath00290:Valine, leucine and isoleucine biosynthesis	7	0.918635	0.00600328	AT3G10050, AT5G65780, AT1G59900, AT1G74040, AT1G10070, AT2G34590, AT1G01090	137	31	2458	4.05133	0.414859	0.0647933	6.32734
GOTERM_MF_FAT	GO:0016624~oxidoreductase activity, acting on the aldehyde or oxo group of donors, disulfide as acceptor	4	0.524934	0.0103398	AT1G59900, AT2G34590, AT1G01090, AT3G55410	538	13	14806	8.46783	0.998343	0.2525	14.2778
KEGG_PATHWAY	ath00020:Citrate cycle (TCA cycle)	9	1.1811	0.0174709	AT3G06650, AT1G59900, AT1G60810, AT2G34590, AT1G01090, AT5G55070, AT5G43330, AT3G55410, AT1G65930	137	61	2458	2.64712	0.791675	0.11367	17.4139
GOTERM_MF_FAT	GO:0004739~pyruvate dehydrogenase (acetyl-transferring) activity	3	0.393701	0.0178737	AT1G59900, AT2G34590, AT1G01090	538	6	14806	13.7602	0.999985	0.301193	23.4578
GOTERM_MF_FAT	GO:0004738~pyruvate dehydrogenase activity	3	0.393701	0.0178737	AT1G59900, AT2G34590, AT1G01090	538	6	14806	13.7602	0.999985	0.301193	23.4578
KEGG_PATHWAY	ath00620:Pyruvate metabolism	9	1.1811	0.0248701	AT4G17260, AT3G52990, AT1G59900, AT1G74040, AT1G23800, AT5G48230, AT2G34590, AT1G01090, AT5G43330	137	65	2458	2.48422	0.893694	0.1388	23.9201
INTERPRO	IPR001017:Dehydrogenase, E1 component	3	0.393701	0.0266649	AT1G59900, AT1G01090, AT3G55410	690	8	20885	11.3505	1	0.705549	34.5722
SP_PIR_KEYWORDS	pyruvate	4	0.524934	0.100587	AT3G52990, AT1G59900, AT2G34590, AT1G01090	743	40	26538	3.57174	1	0.355734	75.4211
Annotation Cluster 19	Enrichment Score: 1.7235272444691767
Category	Term	Count	%	PValue	Genes	List Total	Pop Hits	Pop Total	Fold Enrichment	Bonferroni	Benjamini	FDR
SP_PIR_KEYWORDS	lipid synthesis	11	1.44357	0.000387144	AT2G43710, AT3G22400, AT1G43800, AT5G22500, AT4G33790, AT1G24360, AT1G50430, AT5G47770, AT5G42650, AT1G55020, AT4G17190	743	97	26538	4.05042	0.103445	0.0068015	0.511246
KEGG_PATHWAY	ath00592:alpha-Linolenic acid metabolism	6	0.787402	0.0168879	AT3G22400, AT3G01420, AT5G42650, AT1G55020, AT3G51840, AT4G16760	137	28	2458	3.84463	0.780382	0.118669	16.8804
SP_PIR_KEYWORDS	Fatty acid biosynthesis	6	0.787402	0.0185644	AT2G43710, AT3G22400, AT1G43800, AT1G24360, AT5G42650, AT1G55020	743	55	26538	3.89644	0.99493	0.113167	21.9674
GOTERM_BP_FAT	GO:0031408~oxylipin biosynthetic process	5	0.656168	0.0189777	AT2G43710, AT3G22400, AT5G42650, AT1G55020, AT4G16760	485	30	13998	4.81031	1	0.318325	26.2856
GOTERM_BP_FAT	GO:0006633~fatty acid biosynthetic process	12	1.5748	0.0222846	AT2G43710, AT3G22400, AT1G43800, AT4G33790, AT1G24360, AT2G46210, AT1G74960, AT4G25700, AT5G42650, AT4G36220, AT1G55020, AT4G16760	485	159	13998	2.17825	1	0.342364	30.1428
GOTERM_BP_FAT	GO:0031407~oxylipin metabolic process	5	0.656168	0.0288412	AT2G43710, AT3G22400, AT5G42650, AT1G55020, AT4G16760	485	34	13998	4.24439	1	0.398629	37.2377
GOTERM_BP_FAT	GO:0009695~jasmonic acid biosynthetic process	4	0.524934	0.0435499	AT2G43710, AT5G42650, AT1G55020, AT4G16760	485	23	13998	5.01945	1	0.480834	50.7732
GOTERM_BP_FAT	GO:0009694~jasmonic acid metabolic process	4	0.524934	0.0592966	AT2G43710, AT5G42650, AT1G55020, AT4G16760	485	26	13998	4.44029	1	0.533405	62.204
SP_PIR_KEYWORDS	Oxylipin biosynthesis	3	0.393701	0.0805091	AT3G22400, AT5G42650, AT1G55020	743	17	26538	6.30306	1	0.297619	67.0783
Annotation Cluster 20	Enrichment Score: 1.717067537222695
Category	Term	Count	%	PValue	Genes	List Total	Pop Hits	Pop Total	Fold Enrichment	Bonferroni	Benjamini	FDR
GOTERM_MF_FAT	GO:0003993~acid phosphatase activity	8	1.04987	0.00108794	AT4G25150, AT5G34850, AT3G07130, AT4G14930, AT5G63140, AT1G04040, AT5G50400, AT4G29260	538	45	14806	4.89252	0.488565	0.0717962	1.60052
INTERPRO	IPR010028:Acid phosphatase, plant	3	0.393701	0.0335441	AT4G25150, AT1G04040, AT4G29260	690	9	20885	10.0894	1	0.755683	41.4656
INTERPRO	IPR014403:Vegetative storage protein/acid phosphatase	3	0.393701	0.0335441	AT4G25150, AT1G04040, AT4G29260	690	9	20885	10.0894	1	0.755683	41.4656
INTERPRO	IPR005519:Acid phosphatase (Class B)	3	0.393701	0.0410286	AT4G25150, AT1G04040, AT4G29260	690	10	20885	9.08043	1	0.796476	48.1899
PIR_SUPERFAMILY	PIRSF002674:VSP	3	0.393701	0.0517295	AT4G25150, AT1G04040, AT4G29260	359	9	8556	7.94429	1	0.933389	50.9302
Annotation Cluster 21	Enrichment Score: 1.6848406275419008
Category	Term	Count	%	PValue	Genes	List Total	Pop Hits	Pop Total	Fold Enrichment	Bonferroni	Benjamini	FDR
SP_PIR_KEYWORDS	Isoprene biosynthesis	6	0.787402	0.000971073	AT5G16440, AT5G47770, AT5G48230, AT4G17190, AT1G76490, AT4G36810	743	28	26538	7.65372	0.239649	0.0129617	1.27779
SP_PIR_KEYWORDS	Cholesterol biosynthesis	3	0.393701	0.00229865	AT1G50430, AT5G47770, AT4G17190	743	3	26538	35.7174	0.477414	0.0278216	3.00027
GOTERM_BP_FAT	GO:0006695~cholesterol biosynthetic process	3	0.393701	0.00349724	AT1G50430, AT5G47770, AT4G17190	485	3	13998	28.8619	0.97561	0.112896	5.4237
GOTERM_BP_FAT	GO:0008203~cholesterol metabolic process	3	0.393701	0.00349724	AT1G50430, AT5G47770, AT4G17190	485	3	13998	28.8619	0.97561	0.112896	5.4237
SP_PIR_KEYWORDS	isoprenoid biosynthesis	3	0.393701	0.00451204	AT5G47770, AT4G17190, AT1G76490	743	4	26538	26.788	0.720645	0.0403032	5.8104
SP_PIR_KEYWORDS	sterol biosynthesis	3	0.393701	0.0723371	AT1G50430, AT5G47770, AT4G17190	743	16	26538	6.69701	1	0.297358	62.9876
SP_PIR_KEYWORDS	Steroid biosynthesis	3	0.393701	0.0723371	AT1G50430, AT5G47770, AT4G17190	743	16	26538	6.69701	1	0.297358	62.9876
GOTERM_BP_FAT	GO:0016126~sterol biosynthetic process	4	0.524934	0.097436	AT1G50430, AT5G47770, AT4G17190, AT1G76490	485	32	13998	3.60773	1	0.648263	80.4412
GOTERM_BP_FAT	GO:0016125~sterol metabolic process	4	0.524934	0.119412	AT1G50430, AT5G47770, AT4G17190, AT1G76490	485	35	13998	3.2985	1	0.693462	86.7886
GOTERM_BP_FAT	GO:0006694~steroid biosynthetic process	4	0.524934	0.194146	AT1G50430, AT5G47770, AT4G17190, AT1G76490	485	44	13998	2.62381	1	0.816373	96.7798
GOTERM_BP_FAT	GO:0008202~steroid metabolic process	5	0.656168	0.20118	AT1G50430, AT5G47770, AT4G17190, AT1G04010, AT1G76490	485	67	13998	2.15387	1	0.824117	97.1993
Annotation Cluster 22	Enrichment Score: 1.6777350672913693
Category	Term	Count	%	PValue	Genes	List Total	Pop Hits	Pop Total	Fold Enrichment	Bonferroni	Benjamini	FDR
UP_SEQ_FEATURE	active site:Proton acceptor	37	4.85564	2.1141e-05	AT5G13160, AT5G54160, AT4G36250, AT1G35710, AT1G70530, AT1G24360, AT5G05340, AT1G50700, AT4G23180, AT5G43330, AT3G02090, AT3G61220, AT5G64120, AT3G47570, AT1G71810, AT4G21410, AT1G53430, AT1G21270, AT1G23800, AT1G05260, AT3G09640, AT5G63650, AT1G21230, AT3G18040, AT4G16760, AT3G51550, AT4G21960, AT3G24170, AT5G48230, AT1G56130, AT5G58350, AT4G08850, AT5G55560, AT3G59410, AT5G63610, AT1G71695, AT1…	283	546	8885	2.12755	0.0132933	0.00666887	0.0314478
SP_PIR_KEYWORDS	atp-binding	73	9.58005	0.000383412	AT5G13160, AT1G15520, AT1G70530, AT3G46710, AT2G07680, AT5G49910, AT2G41700, AT3G47570, AT4G18050, AT5G52640, AT1G21270, AT1G53430, AT5G58300, AT3G21250, AT1G21230, AT3G62150, AT1G73500, AT3G24530, AT1G49730, AT3G51550, AT1G61180, AT1G04120, AT1G50180, AT1G66920, AT2G47680, AT1G08720, AT5G55560, AT5G57670, AT3G46530, AT1G35710, AT1G50700, AT3G16630, AT5G56220, AT2G07180, AT4G23180, AT5G08110, AT2…	743	1716	26538	1.51944	0.102501	0.00718361	0.506329
SP_PIR_KEYWORDS	nucleotide-binding	79	10.3675	0.000714428	AT1G75780, AT5G13160, AT3G62290, AT1G15520, AT1G70530, AT3G46710, AT2G07680, AT5G49910, AT1G50010, AT2G41700, AT3G47570, AT4G18050, AT5G52640, AT1G21270, AT3G60190, AT1G53430, AT5G58300, AT3G21250, AT1G21230, AT3G62150, AT1G73500, AT3G24530, AT1G49730, AT3G51550, AT1G61180, AT1G04120, AT1G50180, AT1G66920, AT2G47680, AT1G31930, AT1G08720, AT5G55560, AT5G57670, AT3G46530, AT1G35710, AT1G50700, AT3…	743	1935	26538	1.45823	0.18253	0.0111343	0.941557
GOTERM_MF_FAT	GO:0030554~adenyl nucleotide binding	117	15.3543	0.00333188	AT5G13160, AT1G70530, AT1G11410, AT4G09140, AT5G50160, AT4G27290, AT5G49910, AT2G41700, AT3G13690, AT5G52640, AT1G74230, AT1G71010, AT1G76550, AT1G21230, AT3G62150, AT1G73500, AT3G24530, AT3G51550, AT1G04120, AT1G79640, AT5G55560, AT5G57670, AT2G31880, AT1G11330, AT1G72330, AT3G46530, AT1G35710, AT1G50700, AT4G23180, AT2G07180, AT5G08110, AT3G01820, AT5G53450, AT1G17500, AT3G14470, AT2G24360, AT1…	538	2528	14806	1.27369	0.872018	0.146273	4.82654
GOTERM_MF_FAT	GO:0001883~purine nucleoside binding	117	15.3543	0.00333188	AT5G13160, AT1G70530, AT1G11410, AT4G09140, AT5G50160, AT4G27290, AT5G49910, AT2G41700, AT3G13690, AT5G52640, AT1G74230, AT1G71010, AT1G76550, AT1G21230, AT3G62150, AT1G73500, AT3G24530, AT3G51550, AT1G04120, AT1G79640, AT5G55560, AT5G57670, AT2G31880, AT1G11330, AT1G72330, AT3G46530, AT1G35710, AT1G50700, AT4G23180, AT2G07180, AT5G08110, AT3G01820, AT5G53450, AT1G17500, AT3G14470, AT2G24360, AT1…	538	2528	14806	1.27369	0.872018	0.146273	4.82654
SP_PIR_KEYWORDS	kinase	43	5.64304	0.00360196	AT5G13160, AT1G35710, AT1G70530, AT1G50700, AT4G27290, AT4G23180, AT3G47570, AT3G01820, AT3G13690, AT1G71810, AT3G52990, AT4G21410, AT1G21270, AT1G53430, AT5G58300, AT1G76550, AT5G63650, AT1G21230, AT1G73500, AT5G15080, AT3G18040, AT5G38280, AT3G51550, AT2G20900, AT3G09920, AT1G66920, AT1G66880, AT5G58950, AT4G30340, AT5G58350, AT1G56130, AT1G17230, AT1G31910, AT4G08850, AT5G24080, AT5G55560, AT3…	743	970	26538	1.58335	0.638534	0.0356899	4.6642
GOTERM_MF_FAT	GO:0001882~nucleoside binding	117	15.3543	0.00374715	AT5G13160, AT1G70530, AT1G11410, AT4G09140, AT5G50160, AT4G27290, AT5G49910, AT2G41700, AT3G13690, AT5G52640, AT1G74230, AT1G71010, AT1G76550, AT1G21230, AT3G62150, AT1G73500, AT3G24530, AT3G51550, AT1G04120, AT1G79640, AT5G55560, AT5G57670, AT2G31880, AT1G11330, AT1G72330, AT3G46530, AT1G35710, AT1G50700, AT4G23180, AT2G07180, AT5G08110, AT3G01820, AT5G53450, AT1G17500, AT3G14470, AT2G24360, AT1…	538	2536	14806	1.26967	0.900994	0.152262	5.41262
SP_PIR_KEYWORDS	serine/threonine-protein kinase	33	4.33071	0.00488309	AT5G13160, AT1G35710, AT1G70530, AT1G50700, AT4G23180, AT2G07180, AT3G47570, AT3G13690, AT4G21410, AT1G53430, AT1G21270, AT5G63650, AT1G21230, AT1G73500, AT5G15080, AT3G18040, AT1G49730, AT5G38280, AT3G51550, AT3G58640, AT1G66920, AT1G66880, AT1G56130, AT5G58350, AT4G08850, AT1G08720, AT5G24080, AT5G55560, AT3G59410, AT5G57670, AT5G63610, AT4G14340, AT1G07650	743	701	26538	1.68142	0.748523	0.0422205	6.27406
GOTERM_MF_FAT	GO:0017076~purine nucleotide binding	124	16.273	0.00907333	AT1G75780, AT5G13160, AT1G70530, AT1G11410, AT4G09140, AT5G50160, AT4G27290, AT5G49910, AT1G50010, AT2G41700, AT3G13690, AT5G52640, AT3G60190, AT1G74230, AT1G71010, AT1G76550, AT1G21230, AT1G73500, AT3G62150, AT3G24530, AT3G51550, AT1G04120, AT1G79640, AT5G55560, AT5G57670, AT2G31880, AT1G11330, AT1G72330, AT3G46530, AT1G35710, AT1G50700, AT3G46060, AT4G23180, AT2G07180, AT5G08110, AT3G01820, AT5…	538	2785	14806	1.22533	0.996356	0.244771	12.6374
GOTERM_MF_FAT	GO:0004713~protein tyrosine kinase activity	21	2.75591	0.0100793	AT3G58640, AT1G35710, AT1G11410, AT1G79640, AT4G27290, AT4G23180, AT5G58950, AT1G66880, AT1G56130, AT1G17230, AT5G60900, AT3G13690, AT4G08850, AT1G08720, AT5G24080, AT2G24360, AT3G59410, AT1G11300, AT1G11330, AT3G16030, AT1G49730	538	312	14806	1.85234	0.998051	0.257074	13.9427
GOTERM_MF_FAT	GO:0032559~adenyl ribonucleotide binding	106	13.9108	0.0145621	AT5G13160, AT1G70530, AT4G09140, AT1G11410, AT4G27290, AT5G49910, AT2G41700, AT3G13690, AT5G52640, AT1G74230, AT1G71010, AT1G76550, AT1G21230, AT3G62150, AT1G73500, AT3G24530, AT3G51550, AT1G04120, AT1G79640, AT5G55560, AT5G57670, AT2G31880, AT1G11330, AT1G72330, AT3G46530, AT1G35710, AT1G50700, AT4G23180, AT2G07180, AT5G08110, AT3G01820, AT5G53450, AT3G14470, AT1G17500, AT2G24360, AT5G15080, AT1…	538	2368	14806	1.23191	0.999881	0.284429	19.5418
GOTERM_MF_FAT	GO:0005524~ATP binding	104	13.6483	0.0185385	AT5G13160, AT1G70530, AT4G09140, AT1G11410, AT4G27290, AT5G49910, AT2G41700, AT3G13690, AT5G52640, AT1G74230, AT1G71010, AT1G76550, AT1G21230, AT3G62150, AT1G73500, AT3G24530, AT3G51550, AT1G04120, AT1G79640, AT5G55560, AT5G57670, AT2G31880, AT1G11330, AT1G72330, AT3G46530, AT1G35710, AT1G50700, AT4G23180, AT2G07180, AT5G08110, AT3G01820, AT5G53450, AT3G14470, AT1G17500, AT2G24360, AT5G15080, AT1…	538	2340	14806	1.22313	0.99999	0.302474	24.2222
GOTERM_MF_FAT	GO:0000166~nucleotide binding	141	18.5039	0.0261218	AT5G13160, AT1G75780, AT1G70530, AT1G11410, AT4G09140, AT5G50160, AT4G27290, AT1G24530, AT5G49910, AT1G50010, AT2G41700, AT3G13690, AT5G52640, AT3G60190, AT1G74230, AT1G71010, AT1G76550, AT1G21230, AT1G73500, AT3G62150, AT3G24530, AT3G51550, AT1G04120, AT1G79640, AT5G55560, AT1G16300, AT3G04500, AT5G57670, AT2G31880, AT5G51300, AT1G11330, AT1G72330, AT1G65930, AT3G46530, AT1G35710, AT1G50700, AT3…	538	3333	14806	1.16423	1	0.364228	32.4523
UP_SEQ_FEATURE	domain:Protein kinase	22	2.88714	0.0303027	AT5G13160, AT3G51550, AT1G35710, AT1G70530, AT1G50700, AT4G23180, AT5G58350, AT1G56130, AT3G47570, AT1G71810, AT4G21410, AT4G08850, AT1G21270, AT1G53430, AT5G55560, AT5G58300, AT3G59410, AT5G63650, AT1G21230, AT5G63610, AT3G18040, AT1G07650	283	427	8885	1.61758	1	0.703998	36.7325
GOTERM_MF_FAT	GO:0032555~purine ribonucleotide binding	112	14.6982	0.0399155	AT1G75780, AT5G13160, AT1G70530, AT1G11410, AT4G09140, AT4G27290, AT5G49910, AT1G50010, AT2G41700, AT3G13690, AT5G52640, AT3G60190, AT1G74230, AT1G71010, AT1G76550, AT1G21230, AT3G62150, AT1G73500, AT3G24530, AT3G51550, AT1G04120, AT1G79640, AT5G55560, AT5G57670, AT2G31880, AT1G11330, AT1G72330, AT3G46530, AT1G35710, AT1G50700, AT3G46060, AT4G23180, AT2G07180, AT5G08110, AT3G01820, AT5G53450, AT3…	538	2621	14806	1.176	1	0.457737	45.3257
GOTERM_MF_FAT	GO:0032553~ribonucleotide binding	112	14.6982	0.0399155	AT1G75780, AT5G13160, AT1G70530, AT1G11410, AT4G09140, AT4G27290, AT5G49910, AT1G50010, AT2G41700, AT3G13690, AT5G52640, AT3G60190, AT1G74230, AT1G71010, AT1G76550, AT1G21230, AT3G62150, AT1G73500, AT3G24530, AT3G51550, AT1G04120, AT1G79640, AT5G55560, AT5G57670, AT2G31880, AT1G11330, AT1G72330, AT3G46530, AT1G35710, AT1G50700, AT3G46060, AT4G23180, AT2G07180, AT5G08110, AT3G01820, AT5G53450, AT3…	538	2621	14806	1.176	1	0.457737	45.3257
UP_SEQ_FEATURE	nucleotide phosphate-binding region:ATP	34	4.46194	0.0481595	AT5G13160, AT3G46530, AT1G35710, AT1G70530, AT1G50700, AT3G46710, AT4G23180, AT2G38280, AT2G41700, AT3G47570, AT1G71810, AT4G21410, AT1G53430, AT1G21270, AT3G14470, AT5G58300, AT5G63650, AT5G13580, AT1G21230, AT3G47730, AT3G18040, AT1G61180, AT3G51550, AT1G50180, AT2G47680, AT1G59780, AT1G56130, AT5G58350, AT4G08850, AT4G27190, AT5G55560, AT3G59410, AT5G63610, AT1G07650	283	773	8885	1.38093	1	0.80687	52.0167
UP_SEQ_FEATURE	binding site:ATP	22	2.88714	0.0509261	AT5G13160, AT3G51550, AT1G35710, AT1G70530, AT1G50700, AT4G23180, AT5G58350, AT1G56130, AT3G47570, AT1G71810, AT4G21410, AT4G08850, AT1G21270, AT1G53430, AT5G55560, AT5G58300, AT3G59410, AT5G63650, AT1G21230, AT5G63610, AT3G18040, AT1G07650	283	452	8885	1.52811	1	0.808775	54.0503
GOTERM_BP_FAT	GO:0006468~protein amino acid phosphorylation	47	6.16798	0.0689112	AT5G13160, AT1G35710, AT1G70530, AT1G11410, AT1G50700, AT4G27290, AT4G23180, AT2G07180, AT3G47570, AT5G60900, AT5G53450, AT3G13690, AT1G71810, AT4G21410, AT1G21270, AT1G53430, AT5G58300, AT5G63650, AT2G24360, AT1G21230, AT1G73500, AT1G11300, AT5G15080, AT3G16030, AT3G18040, AT1G49730, AT5G38280, AT3G58640, AT3G51550, AT1G79640, AT1G66920, AT1G66880, AT5G58950, AT5G58350, AT1G56130, AT1G17230, AT4…	485	1065	13998	1.27372	1	0.572752	67.9055
GOTERM_BP_FAT	GO:0016310~phosphorylation	51	6.69291	0.0750663	AT5G13160, AT2G28520, AT1G70530, AT1G11410, AT4G27290, AT3G47570, AT5G60900, AT3G13690, AT1G53430, AT1G21270, AT5G58300, AT1G73500, AT2G21410, AT1G21230, AT1G49730, AT3G51550, AT1G79640, AT1G66920, AT5G58950, AT5G55560, AT1G08720, AT5G57670, AT2G31880, AT1G11330, AT1G35710, AT1G50700, AT4G23180, AT2G07180, AT5G53450, AT1G71810, AT4G21410, AT2G24360, AT5G63650, AT1G11300, AT5G15080, AT3G16030, AT3…	485	1178	13998	1.24954	1	0.589102	71.1211
SP_PIR_KEYWORDS	cell membrane	18	2.3622	0.0753529	AT2G37170, AT3G51550, AT1G15520, AT3G46060, AT4G10310, AT2G38290, AT1G56130, AT4G00430, AT3G47570, AT2G40116, AT1G53430, AT4G35350, AT4G08850, AT3G02050, AT1G15690, AT2G30070, AT5G55480, AT5G17420	743	414	26538	1.55293	1	0.29579	64.549
SP_PIR_KEYWORDS	receptor	18	2.3622	0.0763509	AT3G51550, AT1G35710, AT1G70530, AT4G27290, AT1G66920, AT4G23180, AT1G56130, AT1G17230, AT3G47570, AT4G21410, AT1G53430, AT4G08850, AT5G58300, AT5G24080, AT2G31880, AT1G11330, AT1G07650, AT5G38280	743	415	26538	1.54919	1	0.295282	65.0521
INTERPRO	IPR008271:Serine/threonine protein kinase, active site	34	4.46194	0.076983	AT5G13160, AT1G70530, AT1G50700, AT4G27290, AT4G23180, AT2G07180, AT3G47570, AT4G21410, AT1G53430, AT1G21270, AT5G63650, AT2G24360, AT1G21230, AT1G73500, AT5G15080, AT3G18040, AT1G49730, AT5G38280, AT3G51550, AT3G58640, AT1G66920, AT5G58950, AT1G66880, AT5G58350, AT1G17230, AT1G08720, AT5G24080, AT5G55560, AT5G57670, AT2G31880, AT5G63610, AT1G11330, AT4G14340, AT1G07650	690	770	20885	1.33651	1	0.87924	71.5608
GOTERM_MF_FAT	GO:0004674~protein serine/threonine kinase activity	45	5.90551	0.07806	AT5G13160, AT1G35710, AT1G70530, AT1G11410, AT1G50700, AT4G27290, AT4G23180, AT2G07180, AT3G47570, AT5G60900, AT3G13690, AT4G21410, AT1G21270, AT1G53430, AT5G58300, AT5G63650, AT2G24360, AT1G21230, AT1G73500, AT1G11300, AT5G15080, AT3G16030, AT3G18040, AT2G31270, AT1G49730, AT5G38280, AT3G58640, AT3G51550, AT1G79640, AT1G66920, AT1G66880, AT5G58950, AT5G58350, AT1G56130, AT1G17230, AT1G08720, AT5…	538	975	14806	1.27017	1	0.604316	70.0217
UP_SEQ_FEATURE	topological domain:Extracellular	20	2.62467	0.0887992	AT2G37170, AT3G51550, AT1G35710, AT1G70530, AT4G10310, AT4G23180, AT1G56130, AT4G00430, AT3G47570, AT4G21410, AT1G21270, AT1G53430, AT4G08850, AT3G02050, AT1G17500, AT2G30070, AT1G63440, AT1G21230, AT5G17420, AT1G07650	283	429	8885	1.46367	1	0.850257	74.9296
GOTERM_BP_FAT	GO:0006793~phosphorus metabolic process	54	7.08661	0.0890762	AT5G13160, AT2G28520, AT1G70530, AT4G31860, AT1G11410, AT4G27290, AT3G47570, AT5G60900, AT3G13690, AT1G53430, AT1G21270, AT5G58300, AT1G21230, AT1G73500, AT2G21410, AT1G49730, AT3G51550, AT1G79640, AT1G66920, AT5G58950, AT1G08720, AT3G62260, AT5G55560, AT5G57670, AT2G31880, AT1G11330, AT1G35710, AT3G10370, AT1G50700, AT2G07180, AT4G23180, AT5G53450, AT1G71810, AT4G21410, AT2G24360, AT5G63650, AT1…	485	1274	13998	1.22334	1	0.628028	77.3497
GOTERM_BP_FAT	GO:0006796~phosphate metabolic process	54	7.08661	0.0898868	AT5G13160, AT2G28520, AT1G70530, AT4G31860, AT1G11410, AT4G27290, AT3G47570, AT5G60900, AT3G13690, AT1G53430, AT1G21270, AT5G58300, AT1G21230, AT1G73500, AT2G21410, AT1G49730, AT3G51550, AT1G79640, AT1G66920, AT5G58950, AT1G08720, AT3G62260, AT5G55560, AT5G57670, AT2G31880, AT1G11330, AT1G35710, AT3G10370, AT1G50700, AT2G07180, AT4G23180, AT5G53450, AT1G71810, AT4G21410, AT2G24360, AT5G63650, AT1…	485	1273	13998	1.2243	1	0.627862	77.6684
INTERPRO	IPR017441:Protein kinase, ATP binding site	31	4.06824	0.108438	AT5G13160, AT1G35710, AT1G70530, AT1G50700, AT4G23180, AT2G07180, AT3G47570, AT1G71810, AT1G21270, AT4G21410, AT5G58300, AT5G63650, AT1G21230, AT1G73500, AT5G15080, AT3G18040, AT1G49730, AT5G38280, AT3G51550, AT3G58640, AT1G66920, AT1G66880, AT5G58350, AT1G08720, AT5G55560, AT5G24080, AT3G59410, AT5G57670, AT5G63610, AT4G14340, AT1G07650	690	715	20885	1.31232	1	0.925446	83.4972
INTERPRO	IPR000719:Protein kinase, core	40	5.24934	0.115245	AT5G13160, AT1G35710, AT1G70530, AT1G50700, AT4G27290, AT4G23180, AT2G07180, AT3G47570, AT5G53450, AT3G13690, AT1G71810, AT4G21410, AT1G53430, AT1G21270, AT5G58300, AT5G63650, AT2G24360, AT1G21230, AT1G73500, AT5G15080, AT3G18040, AT1G49730, AT5G38280, AT3G58640, AT3G51550, AT1G66920, AT1G66880, AT5G58950, AT5G58350, AT1G17230, AT1G08720, AT5G24080, AT5G55560, AT3G59410, AT5G57670, AT2G31880, AT5…	690	970	20885	1.24817	1	0.928901	85.3677
INTERPRO	IPR017442:Serine/threonine protein kinase-related	34	4.46194	0.138076	AT5G13160, AT1G35710, AT1G70530, AT1G50700, AT4G27290, AT4G23180, AT2G07180, AT3G47570, AT3G13690, AT4G21410, AT1G53430, AT1G21270, AT5G58300, AT5G63650, AT1G21230, AT1G73500, AT5G15080, AT3G18040, AT1G49730, AT5G38280, AT3G51550, AT1G66920, AT1G66880, AT5G58350, AT1G17230, AT5G24080, AT5G55560, AT3G59410, AT5G57670, AT2G31880, AT5G63610, AT1G11330, AT4G14340, AT1G07650	690	820	20885	1.25502	1	0.937201	90.2927
GOTERM_MF_FAT	GO:0004672~protein kinase activity	48	6.29921	0.150078	AT5G13160, AT1G35710, AT1G70530, AT1G11410, AT1G50700, AT4G27290, AT4G23180, AT2G07180, AT3G47570, AT5G60900, AT5G53450, AT3G13690, AT1G71810, AT4G21410, AT1G21270, AT1G53430, AT5G58300, AT5G63650, AT2G24360, AT1G21230, AT1G73500, AT1G11300, AT5G15080, AT3G16030, AT3G18040, AT2G31270, AT1G49730, AT5G38280, AT3G58640, AT3G51550, AT1G79640, AT1G66920, AT1G66880, AT5G58950, AT5G58350, AT1G56130, AT1…	538	1110	14806	1.19007	1	0.76583	91.021
UP_SEQ_FEATURE	topological domain:Cytoplasmic	25	3.28084	0.192732	AT2G37170, AT1G35710, AT1G70530, AT2G47830, AT4G10310, AT4G23180, AT4G00430, AT3G47570, AT1G53430, AT1G21270, AT4G21410, AT1G17500, AT2G30070, AT1G63440, AT1G21230, AT5G46240, AT5G17420, AT3G51550, AT3G16240, AT1G56130, AT5G07990, AT4G08850, AT3G02050, AT4G01470, AT1G07650	283	626	8885	1.25382	1	0.944062	95.8632
Annotation Cluster 23	Enrichment Score: 1.620748350015352
Category	Term	Count	%	PValue	Genes	List Total	Pop Hits	Pop Total	Fold Enrichment	Bonferroni	Benjamini	FDR
SMART	SM00645:Pept_C1	6	0.787402	0.00151547	AT4G39090, AT5G45890, AT4G35350, AT1G09850, AT3G45310, AT5G43060	190	35	7691	6.93925	0.158774	0.158774	1.71
INTERPRO	IPR013201:Proteinase inhibitor I29, cathepsin propeptide	6	0.787402	0.00236946	AT4G39090, AT5G45890, AT4G35350, AT1G09850, AT3G45310, AT5G43060	690	29	20885	6.26237	0.894986	0.275267	3.65514
SP_PIR_KEYWORDS	Protease	20	2.62467	0.00282312	AT1G04110, AT5G45890, AT4G12910, AT2G38870, AT4G30920, AT5G65620, AT3G02090, AT4G39090, AT1G02170, AT5G67360, AT2G24200, AT4G35350, AT1G24140, AT1G09850, AT4G30810, AT3G45310, AT5G67090, AT5G43060, AT5G04200, AT3G45010	743	333	26538	2.14519	0.549432	0.030198	3.67306
GOTERM_MF_FAT	GO:0004197~cysteine-type endopeptidase activity	8	1.04987	0.00288054	AT4G39090, AT1G02170, AT5G45890, AT4G35350, AT1G09850, AT3G45310, AT5G04200, AT5G43060	538	53	14806	4.15403	0.83085	0.14917	4.1857
SP_PIR_KEYWORDS	thiol protease	8	1.04987	0.00428232	AT4G39090, AT1G02170, AT5G45890, AT4G35350, AT1G09850, AT3G45310, AT5G04200, AT5G43060	743	73	26538	3.91423	0.701865	0.0395374	5.5223
INTERPRO	IPR000668:Peptidase C1A, papain C-terminal	6	0.787402	0.0055063	AT4G39090, AT5G45890, AT4G35350, AT1G09850, AT3G45310, AT5G43060	690	35	20885	5.18882	0.994728	0.408175	8.30184
INTERPRO	IPR013128:Peptidase C1A, papain	6	0.787402	0.00785245	AT4G39090, AT5G45890, AT4G35350, AT1G09850, AT3G45310, AT5G43060	690	38	20885	4.77918	0.999441	0.49381	11.6392
INTERPRO	IPR000169:Peptidase, cysteine peptidase active site	6	0.787402	0.00876814	AT4G39090, AT5G45890, AT4G35350, AT1G09850, AT3G45310, AT5G43060	690	39	20885	4.65663	0.999767	0.474589	12.9106
SP_PIR_KEYWORDS	zymogen	4	0.524934	0.0316972	AT4G39090, AT5G67360, AT4G35350, AT3G45310	743	25	26538	5.71478	0.999886	0.172409	34.7122
UP_SEQ_FEATURE	propeptide:Activation peptide	3	0.393701	0.0621838	AT4G39090, AT4G35350, AT3G45310	283	13	8885	7.24518	1	0.829143	61.5246
SP_PIR_KEYWORDS	autocatalytic cleavage	3	0.393701	0.064456	AT1G02170, AT4G35350, AT5G04200	743	15	26538	7.14347	1	0.27671	58.6019
GOTERM_MF_FAT	GO:0070011~peptidase activity, acting on L-amino acid peptides	25	3.28084	0.199112	AT1G04110, AT5G45890, AT4G12910, AT3G02090, AT4G30920, AT5G19740, AT2G24200, AT5G67360, AT4G20850, AT4G35350, AT4G30810, AT3G45310, AT5G43060, AT4G38220, AT5G65620, AT1G02170, AT4G39090, AT3G22260, AT1G24140, AT4G17830, AT1G09850, AT5G67090, AT1G09300, AT3G45010, AT5G04200	538	549	14806	1.25321	1	0.80754	96.2786
GOTERM_MF_FAT	GO:0008234~cysteine-type peptidase activity	9	1.1811	0.220628	AT3G22260, AT4G39090, AT1G02170, AT5G45890, AT4G35350, AT1G09850, AT3G45310, AT5G04200, AT5G43060	538	159	14806	1.55776	1	0.821874	97.5146
GOTERM_MF_FAT	GO:0008233~peptidase activity	26	3.41207	0.237035	AT5G45890, AT1G04110, AT4G12910, AT2G38870, AT3G02090, AT4G30920, AT5G19740, AT4G20850, AT2G24200, AT5G67360, AT4G35350, AT4G30810, AT3G45310, AT5G43060, AT4G38220, AT5G65620, AT1G02170, AT4G39090, AT3G22260, AT1G24140, AT4G17830, AT1G09850, AT5G67090, AT1G09300, AT3G45010, AT5G04200	538	593	14806	1.20663	1	0.839806	98.1869
GOTERM_MF_FAT	GO:0004175~endopeptidase activity	15	1.9685	0.240767	AT5G45890, AT1G04110, AT5G65620, AT3G02090, AT1G02170, AT4G39090, AT4G20850, AT5G67360, AT4G35350, AT1G24140, AT3G45310, AT1G09850, AT5G67090, AT5G43060, AT5G04200	538	311	14806	1.32735	1	0.835534	98.314
GOTERM_BP_FAT	GO:0006508~proteolysis	33	4.33071	0.774545	AT5G45890, AT1G04110, AT3G61590, AT4G02570, AT1G75950, AT4G12910, AT4G30920, AT3G02090, AT5G19740, AT1G76390, AT4G20850, AT2G24200, AT5G67360, AT4G35350, AT4G30810, AT3G45310, AT5G20620, AT5G43060, AT4G38220, AT2G30110, AT5G65620, AT4G39090, AT1G02170, AT2G02760, AT4G03510, AT4G17830, AT1G24140, AT4G23570, AT1G09850, AT5G67090, AT1G09300, AT3G45010, AT5G04200	485	1036	13998	0.919345	1	0.9981	100
Annotation Cluster 24	Enrichment Score: 1.5868185692624652
Category	Term	Count	%	PValue	Genes	List Total	Pop Hits	Pop Total	Fold Enrichment	Bonferroni	Benjamini	FDR
GOTERM_MF_FAT	GO:0004040~amidase activity	3	0.393701	0.0122072	AT4G34880, AT5G64440, AT5G07360	538	5	14806	16.5123	0.999482	0.252482	16.6444
INTERPRO	IPR000120:Amidase signature enzyme	3	0.393701	0.0204407	AT4G34880, AT5G64440, AT5G07360	690	7	20885	12.972	1	0.643929	27.6872
GOTERM_MF_FAT	GO:0016884~carbon-nitrogen ligase activity, with glutamine as amido-N-donor	4	0.524934	0.0258004	AT4G34880, AT3G47340, AT5G64440, AT5G07360	538	18	14806	6.11565	1	0.368747	32.1211
GOTERM_MF_FAT	GO:0016811~hydrolase activity, acting on carbon-nitrogen (but not peptide) bonds, in linear amides	6	0.787402	0.0698211	AT4G38220, AT4G34880, AT5G49900, AT5G64440, AT5G07360, AT4G33470	538	61	14806	2.70693	1	0.597435	65.7959
Annotation Cluster 25	Enrichment Score: 1.5549528919561193
Category	Term	Count	%	PValue	Genes	List Total	Pop Hits	Pop Total	Fold Enrichment	Bonferroni	Benjamini	FDR
GOTERM_BP_FAT	GO:0006720~isoprenoid metabolic process	15	1.9685	0.000222	AT5G16440, AT4G25700, AT3G54250, AT5G48230, AT2G27150, AT4G32770, AT4G02780, AT1G79460, AT5G58770, AT5G47770, AT1G78440, AT4G17190, AT3G25810, AT1G76490, AT4G36810	485	134	13998	3.2308	0.209702	0.0123102	0.352773
GOTERM_BP_FAT	GO:0008299~isoprenoid biosynthetic process	13	1.70604	0.000530133	AT5G16440, AT4G25700, AT3G54250, AT5G48230, AT2G27150, AT4G02780, AT1G79460, AT5G58770, AT5G47770, AT3G25810, AT4G17190, AT1G76490, AT4G36810	485	113	13998	3.32039	0.429983	0.0241425	0.840486
SP_PIR_KEYWORDS	Isoprene biosynthesis	6	0.787402	0.000971073	AT5G16440, AT5G47770, AT5G48230, AT4G17190, AT1G76490, AT4G36810	743	28	26538	7.65372	0.239649	0.0129617	1.27779
KEGG_PATHWAY	ath00900:Terpenoid backbone biosynthesis	9	1.1811	0.00144424	AT1G31910, AT5G16440, AT5G58770, AT5G47770, AT3G54250, AT5G48230, AT4G17190, AT1G76490, AT4G36810	137	41	2458	3.9384	0.120701	0.0316461	1.55666
UP_SEQ_FEATURE	binding site:Isopentenyl diphosphate	3	0.393701	0.0247669	AT5G47770, AT4G17190, AT4G36810	283	8	8885	11.7734	1	0.652963	31.1409
UP_SEQ_FEATURE	binding site:Dimethylallyl diphosphate	3	0.393701	0.0247669	AT5G47770, AT4G17190, AT4G36810	283	8	8885	11.7734	1	0.652963	31.1409
INTERPRO	IPR008949:Terpenoid synthase	6	0.787402	0.0259573	AT1G79460, AT5G47770, AT4G17190, AT3G25810, AT4G36810, AT4G02780	690	51	20885	3.56095	1	0.713283	33.8217
GOTERM_MF_FAT	GO:0004337~geranyltranstransferase activity	3	0.393701	0.0317976	AT5G47770, AT4G17190, AT4G36810	538	8	14806	10.3202	1	0.407751	38.0581
GOTERM_MF_FAT	GO:0004161~dimethylallyltranstransferase activity	3	0.393701	0.0399158	AT5G47770, AT4G17190, AT4G36810	538	9	14806	9.17348	1	0.44978	45.326
UP_SEQ_FEATURE	metal ion-binding site:Magnesium 3	3	0.393701	0.0457007	AT5G47770, AT4G17190, AT4G36810	283	11	8885	8.56248	1	0.806992	50.1392
SP_PIR_KEYWORDS	multifunctional enzyme	4	0.524934	0.0736483	AT5G47770, AT4G17190, AT4G36810, AT4G33150	743	35	26538	4.08198	1	0.297888	63.674
INTERPRO	IPR000092:Polyprenyl synthetase	3	0.393701	0.106689	AT5G47770, AT4G17190, AT4G36810	690	17	20885	5.34143	1	0.926769	82.9816
GOTERM_MF_FAT	GO:0004659~prenyltransferase activity	4	0.524934	0.124375	AT5G58770, AT5G47770, AT4G17190, AT4G36810	538	34	14806	3.2377	1	0.715978	86.0359
PIR_SUPERFAMILY	PIRSF000496:trans-prenyltransferase	3	0.393701	0.157377	AT5G47770, AT4G17190, AT4G36810	359	17	8556	4.2058	1	0.991464	89.9253
GOTERM_MF_FAT	GO:0016765~transferase activity, transferring alkyl or aryl (other than methyl) groups	8	1.04987	0.178513	AT1G17180, AT3G09270, AT5G41210, AT5G58770, AT5G47770, AT4G02520, AT4G17190, AT4G36810	538	127	14806	1.73357	1	0.784175	94.5778
GOTERM_BP_FAT	GO:0016114~terpenoid biosynthetic process	5	0.656168	0.283814	AT1G79460, AT4G25700, AT2G27150, AT4G36810, AT4G02780	485	78	13998	1.85012	1	0.89951	99.5075
UP_SEQ_FEATURE	metal ion-binding site:Magnesium 1	3	0.393701	0.293795	AT5G47770, AT4G17190, AT4G36810	283	34	8885	2.77021	1	0.981747	99.4344
UP_SEQ_FEATURE	metal ion-binding site:Magnesium 2	3	0.393701	0.293795	AT5G47770, AT4G17190, AT4G36810	283	34	8885	2.77021	1	0.981747	99.4344
Annotation Cluster 26	Enrichment Score: 1.5239550281721994
Category	Term	Count	%	PValue	Genes	List Total	Pop Hits	Pop Total	Fold Enrichment	Bonferroni	Benjamini	FDR
UP_SEQ_FEATURE	domain:ABC transporter 2	8	1.04987	0.00303114	AT2G41700, AT1G04120, AT1G15520, AT4G18050, AT3G21250, AT3G62150, AT2G07680, AT3G59140	283	61	8885	4.11748	0.853631	0.381468	4.41594
UP_SEQ_FEATURE	domain:ABC transporter 1	8	1.04987	0.00303114	AT2G41700, AT1G04120, AT1G15520, AT4G18050, AT3G21250, AT3G62150, AT2G07680, AT3G59140	283	61	8885	4.11748	0.853631	0.381468	4.41594
GOTERM_MF_FAT	GO:0015238~drug transporter activity	10	1.31234	0.00307506	AT1G04120, AT5G13750, AT1G23300, AT3G21690, AT4G25640, AT3G21250, AT5G52450, AT2G07680, AT3G59140, AT1G71140	538	83	14806	3.31572	0.850006	0.146233	4.46239
UP_SEQ_FEATURE	nucleotide phosphate-binding region:ATP 2	7	0.918635	0.00635973	AT1G04120, AT1G15520, AT4G18050, AT3G21250, AT3G62150, AT2G07680, AT3G59140	283	53	8885	4.14661	0.982377	0.438384	9.0553
UP_SEQ_FEATURE	nucleotide phosphate-binding region:ATP 1	7	0.918635	0.00635973	AT1G04120, AT1G15520, AT4G18050, AT3G21250, AT3G62150, AT2G07680, AT3G59140	283	53	8885	4.14661	0.982377	0.438384	9.0553
UP_SEQ_FEATURE	domain:ABC transmembrane type-1 2	6	0.787402	0.00661466	AT1G04120, AT4G18050, AT3G21250, AT3G62150, AT2G07680, AT3G59140	283	38	8885	4.95723	0.985019	0.408518	9.40183
UP_SEQ_FEATURE	domain:ABC transmembrane type-1 1	6	0.787402	0.00661466	AT1G04120, AT4G18050, AT3G21250, AT3G62150, AT2G07680, AT3G59140	283	38	8885	4.95723	0.985019	0.408518	9.40183
INTERPRO	IPR001140:ABC transporter, transmembrane region	6	0.787402	0.0119522	AT1G04120, AT4G18050, AT3G21250, AT3G62150, AT2G07680, AT3G59140	690	42	20885	4.32402	0.999989	0.533049	17.1995
INTERPRO	IPR017940:ABC transporter integral membrane type 1	6	0.787402	0.0158414	AT1G04120, AT4G18050, AT3G21250, AT3G62150, AT2G07680, AT3G59140	690	45	20885	4.03575	1	0.590304	22.17
GOTERM_MF_FAT	GO:0008559~xenobiotic-transporting ATPase activity	4	0.524934	0.0186783	AT1G04120, AT3G21250, AT2G07680, AT3G59140	538	16	14806	6.88011	0.999991	0.296691	24.382
GOTERM_MF_FAT	GO:0042910~xenobiotic transporter activity	4	0.524934	0.0186783	AT1G04120, AT3G21250, AT2G07680, AT3G59140	538	16	14806	6.88011	0.999991	0.296691	24.382
GOTERM_MF_FAT	GO:0015239~multidrug transporter activity	4	0.524934	0.0258004	AT1G04120, AT3G21250, AT2G07680, AT3G59140	538	18	14806	6.11565	1	0.368747	32.1211
INTERPRO	IPR003439:ABC transporter-like	9	1.1811	0.0366732	AT1G04120, AT1G15520, AT4G18050, AT3G21250, AT5G13580, AT3G62150, AT3G47730, AT2G07680, AT3G59140	690	115	20885	2.36881	1	0.77212	44.3706
INTERPRO	IPR017871:ABC transporter, conserved site	9	1.1811	0.0530916	AT1G04120, AT1G15520, AT4G18050, AT3G21250, AT5G13580, AT3G62150, AT3G47730, AT2G07680, AT3G59140	690	124	20885	2.19688	1	0.822274	57.5263
SMART	SM00382:AAA	14	1.83727	0.0578484	AT1G15520, AT1G04120, AT5G56220, AT2G07680, AT2G25140, AT3G59140, AT4G18050, AT4G27190, AT1G64110, AT5G13580, AT3G21250, AT3G62150, AT3G24530, AT3G47730	190	326	7691	1.73836	0.998879	0.621088	49.2209
GOTERM_MF_FAT	GO:0042626~ATPase activity, coupled to transmembrane movement of substances	12	1.5748	0.0741639	AT2G41700, AT1G04120, AT1G15520, AT4G18050, AT1G17500, AT3G21250, AT1G63440, AT5G13580, AT3G62150, AT3G47730, AT2G07680, AT3G59140	538	185	14806	1.78511	1	0.605739	68.088
GOTERM_MF_FAT	GO:0043492~ATPase activity, coupled to movement of substances	12	1.5748	0.0741639	AT2G41700, AT1G04120, AT1G15520, AT4G18050, AT1G17500, AT3G21250, AT1G63440, AT5G13580, AT3G62150, AT3G47730, AT2G07680, AT3G59140	538	185	14806	1.78511	1	0.605739	68.088
GOTERM_MF_FAT	GO:0016820~hydrolase activity, acting on acid anhydrides, catalyzing transmembrane movement of substances	12	1.5748	0.0881752	AT2G41700, AT1G04120, AT1G15520, AT4G18050, AT1G17500, AT3G21250, AT1G63440, AT5G13580, AT3G62150, AT3G47730, AT2G07680, AT3G59140	538	191	14806	1.72903	1	0.631225	74.544
GOTERM_MF_FAT	GO:0015405~P-P-bond-hydrolysis-driven transmembrane transporter activity	14	1.83727	0.090481	AT1G15520, AT1G04120, AT2G07680, AT3G59140, AT2G41700, AT4G18050, AT1G15690, AT1G17500, AT5G13580, AT2G34250, AT3G21250, AT1G63440, AT3G62150, AT3G47730	538	237	14806	1.62568	1	0.622311	75.4817
GOTERM_MF_FAT	GO:0015399~primary active transmembrane transporter activity	14	1.83727	0.0935612	AT1G15520, AT1G04120, AT2G07680, AT3G59140, AT2G41700, AT4G18050, AT1G15690, AT1G17500, AT5G13580, AT2G34250, AT3G21250, AT1G63440, AT3G62150, AT3G47730	538	238	14806	1.61885	1	0.629158	76.6841
COG_ONTOLOGY	Defense mechanisms	6	0.787402	0.191888	AT1G04120, AT4G18050, AT3G21250, AT3G62150, AT2G07680, AT3G59140	150	53	2563	1.93434	0.996825	0.853025	82.8834
GOTERM_MF_FAT	GO:0016887~ATPase activity	21	2.75591	0.251793	AT2G28520, AT1G04120, AT1G15520, AT1G30540, AT2G07680, AT5G08110, AT2G25140, AT3G59140, AT2G41700, AT4G18050, AT1G15690, AT1G17500, AT1G64110, AT1G63440, AT5G13580, AT3G21250, AT3G62150, AT2G21410, AT3G24530, AT3G47730, AT5G27680	538	467	14806	1.23754	1	0.847549	98.6426
INTERPRO	IPR003593:ATPase, AAA+ type, core	14	1.83727	0.280838	AT1G15520, AT1G04120, AT5G56220, AT2G07680, AT2G25140, AT3G59140, AT4G18050, AT4G27190, AT1G64110, AT5G13580, AT3G21250, AT3G62150, AT3G24530, AT3G47730	690	326	20885	1.29986	1	0.98709	99.4342
GOTERM_MF_FAT	GO:0042623~ATPase activity, coupled	14	1.83727	0.497714	AT1G15520, AT1G04120, AT5G08110, AT2G07680, AT3G59140, AT2G41700, AT4G18050, AT1G17500, AT5G13580, AT3G21250, AT1G63440, AT3G62150, AT3G47730, AT5G27680	538	348	14806	1.10714	1	0.975785	99.9963
Annotation Cluster 27	Enrichment Score: 1.436779491050868
Category	Term	Count	%	PValue	Genes	List Total	Pop Hits	Pop Total	Fold Enrichment	Bonferroni	Benjamini	FDR
SMART	SM00239:C2	8	1.04987	0.0102102	AT3G59660, AT3G15730, AT2G40116, AT5G12300, AT1G48590, AT5G47710, AT3G17980, AT3G14590	190	98	7691	3.3044	0.689615	0.442878	11.016
INTERPRO	IPR000008:C2 calcium-dependent membrane targeting	8	1.04987	0.043374	AT3G59660, AT3G15730, AT2G40116, AT5G12300, AT1G48590, AT5G47710, AT3G17980, AT3G14590	690	98	20885	2.47087	1	0.802144	50.1435
INTERPRO	IPR018029:C2 membrane targeting protein	6	0.787402	0.110509	AT3G59660, AT2G40116, AT1G48590, AT5G47710, AT3G17980, AT3G14590	690	77	20885	2.35855	1	0.924772	84.0888
Annotation Cluster 28	Enrichment Score: 1.3994776106920308
Category	Term	Count	%	PValue	Genes	List Total	Pop Hits	Pop Total	Fold Enrichment	Bonferroni	Benjamini	FDR
KEGG_PATHWAY	ath00900:Terpenoid backbone biosynthesis	9	1.1811	0.00144424	AT1G31910, AT5G16440, AT5G58770, AT5G47770, AT3G54250, AT5G48230, AT4G17190, AT1G76490, AT4G36810	137	41	2458	3.9384	0.120701	0.0316461	1.55666
GOTERM_BP_FAT	GO:0016094~polyprenol biosynthetic process	3	0.393701	0.0365601	AT5G58770, AT5G47770, AT4G17190	485	9	13998	9.62062	1	0.440429	44.724
GOTERM_BP_FAT	GO:0016091~prenol biosynthetic process	3	0.393701	0.0365601	AT5G58770, AT5G47770, AT4G17190	485	9	13998	9.62062	1	0.440429	44.724
GOTERM_BP_FAT	GO:0046165~alcohol biosynthetic process	5	0.656168	0.0379062	AT5G58770, AT5G47770, AT3G04120, AT4G17190, AT4G39800	485	37	13998	3.90025	1	0.447693	45.9407
GOTERM_BP_FAT	GO:0016093~polyprenol metabolic process	3	0.393701	0.0626188	AT5G58770, AT5G47770, AT4G17190	485	12	13998	7.21546	1	0.54519	64.2736
GOTERM_BP_FAT	GO:0016090~prenol metabolic process	3	0.393701	0.0626188	AT5G58770, AT5G47770, AT4G17190	485	12	13998	7.21546	1	0.54519	64.2736
GOTERM_MF_FAT	GO:0004659~prenyltransferase activity	4	0.524934	0.124375	AT5G58770, AT5G47770, AT4G17190, AT4G36810	538	34	14806	3.2377	1	0.715978	86.0359
GOTERM_MF_FAT	GO:0016765~transferase activity, transferring alkyl or aryl (other than methyl) groups	8	1.04987	0.178513	AT1G17180, AT3G09270, AT5G41210, AT5G58770, AT5G47770, AT4G02520, AT4G17190, AT4G36810	538	127	14806	1.73357	1	0.784175	94.5778
Annotation Cluster 29	Enrichment Score: 1.369574508535647
Category	Term	Count	%	PValue	Genes	List Total	Pop Hits	Pop Total	Fold Enrichment	Bonferroni	Benjamini	FDR
GOTERM_BP_FAT	GO:0006979~response to oxidative stress	24	3.14961	0.000163777	AT4G27670, AT1G54050, AT5G34850, AT3G01420, AT3G10020, AT2G41680, AT5G05340, AT5G16990, AT1G07400, AT4G21960, AT1G17870, AT4G32770, AT5G16970, AT5G64120, AT4G35090, AT2G37040, AT3G09640, AT1G05260, AT3G53260, AT3G04120, AT5G55070, AT1G71695, AT5G47650, AT3G12580	485	287	13998	2.41353	0.159382	0.0107925	0.260367
GOTERM_BP_FAT	GO:0042542~response to hydrogen peroxide	14	1.83727	0.000200435	AT4G27670, AT1G54050, AT5G34850, AT2G41680, AT5G05340, AT1G17870, AT4G21960, AT5G64120, AT4G35090, AT1G05260, AT3G09640, AT3G04120, AT1G71695, AT3G12580	485	117	13998	3.45356	0.191426	0.0117352	0.318557
GOTERM_BP_FAT	GO:0000302~response to reactive oxygen species	14	1.83727	0.00113287	AT4G27670, AT1G54050, AT5G34850, AT2G41680, AT5G05340, AT1G17870, AT4G21960, AT5G64120, AT4G35090, AT1G05260, AT3G09640, AT3G04120, AT1G71695, AT3G12580	485	140	13998	2.88619	0.699264	0.0469243	1.78804
SP_PIR_KEYWORDS	hydrogen peroxide	8	1.04987	0.00806568	AT4G35090, AT5G34850, AT5G05340, AT3G09640, AT4G21960, AT1G05260, AT1G71695, AT5G64120	743	82	26538	3.48462	0.898098	0.0614671	10.1652
GOTERM_BP_FAT	GO:0042744~hydrogen peroxide catabolic process	9	1.1811	0.00904493	AT4G35090, AT5G34850, AT2G41680, AT5G05340, AT3G09640, AT4G21960, AT1G05260, AT1G71695, AT5G64120	485	85	13998	3.05596	0.999934	0.223885	13.4652
GOTERM_BP_FAT	GO:0070301~cellular response to hydrogen peroxide	9	1.1811	0.00904493	AT4G35090, AT5G34850, AT2G41680, AT5G05340, AT3G09640, AT4G21960, AT1G05260, AT1G71695, AT5G64120	485	85	13998	3.05596	0.999934	0.223885	13.4652
GOTERM_BP_FAT	GO:0042743~hydrogen peroxide metabolic process	9	1.1811	0.0110511	AT4G35090, AT5G34850, AT2G41680, AT5G05340, AT3G09640, AT4G21960, AT1G05260, AT1G71695, AT5G64120	485	88	13998	2.95178	0.999992	0.249714	16.2119
GOTERM_BP_FAT	GO:0034614~cellular response to reactive oxygen species	9	1.1811	0.0169857	AT4G35090, AT5G34850, AT2G41680, AT5G05340, AT3G09640, AT4G21960, AT1G05260, AT1G71695, AT5G64120	485	95	13998	2.73428	1	0.309681	23.8667
GOTERM_BP_FAT	GO:0034599~cellular response to oxidative stress	9	1.1811	0.0179904	AT4G35090, AT5G34850, AT2G41680, AT5G05340, AT3G09640, AT4G21960, AT1G05260, AT1G71695, AT5G64120	485	96	13998	2.7058	1	0.314305	25.0958
UP_SEQ_FEATURE	site:Transition state stabilizer	11	1.44357	0.0333962	AT2G45220, AT4G36250, AT5G05340, AT1G23800, AT3G09640, AT4G21960, AT1G05260, AT5G19730, AT5G09760, AT1G71695, AT5G64120	283	162	8885	2.13181	1	0.717692	39.6697
GOTERM_MF_FAT	GO:0016209~antioxidant activity	11	1.44357	0.0340258	AT4G35090, AT3G01420, AT5G34850, AT2G41680, AT5G05340, AT3G24170, AT3G09640, AT4G21960, AT1G05260, AT1G71695, AT5G64120	538	142	14806	2.13187	1	0.421195	40.1378
GOTERM_BP_FAT	GO:0006800~oxygen and reactive oxygen species metabolic process	9	1.1811	0.0351614	AT4G35090, AT5G34850, AT2G41680, AT5G05340, AT3G09640, AT4G21960, AT1G05260, AT1G71695, AT5G64120	485	109	13998	2.38309	1	0.437228	43.4328
SP_PIR_KEYWORDS	peroxidase	8	1.04987	0.04112	AT4G35090, AT5G34850, AT5G05340, AT3G09640, AT4G21960, AT1G05260, AT1G71695, AT5G64120	743	114	26538	2.50648	0.999993	0.207194	42.6391
GOTERM_MF_FAT	GO:0004601~peroxidase activity	9	1.1811	0.0759332	AT4G35090, AT3G01420, AT5G34850, AT5G05340, AT3G09640, AT4G21960, AT1G05260, AT1G71695, AT5G64120	538	122	14806	2.0302	1	0.607611	68.9801
GOTERM_MF_FAT	GO:0016684~oxidoreductase activity, acting on peroxide as acceptor	9	1.1811	0.0759332	AT4G35090, AT3G01420, AT5G34850, AT5G05340, AT3G09640, AT4G21960, AT1G05260, AT1G71695, AT5G64120	538	122	14806	2.0302	1	0.607611	68.9801
GOTERM_BP_FAT	GO:0033554~cellular response to stress	21	2.75591	0.102333	AT3G46530, AT2G02990, AT3G12500, AT5G34850, AT4G09140, AT2G41680, AT5G05340, AT3G24170, AT4G21960, AT5G64120, AT5G01630, AT4G35090, AT4G31500, AT3G09640, AT1G05260, AT4G35520, AT4G31400, AT1G13635, AT1G71220, AT3G47340, AT1G71695	485	426	13998	1.42277	1	0.660255	82.0636
UP_SEQ_FEATURE	binding site:Substrate; via carbonyl oxygen	6	0.787402	0.109942	AT5G05340, AT4G21960, AT1G05260, AT3G51840, AT1G71695, AT5G64120	283	80	8885	2.35468	1	0.878327	82.3203
SP_PIR_KEYWORDS	calcium	14	1.83727	0.13412	AT5G09410, AT1G50700, AT5G05340, AT3G59820, AT4G21960, AT5G64120, AT5G67360, AT3G15730, AT1G73440, AT1G21270, AT1G05260, AT3G09640, AT1G21230, AT1G71695	743	329	26538	1.51989	1	0.440186	85.136
INTERPRO	IPR002016:Haem peroxidase, plant/fungal/bacterial	6	0.787402	0.134202	AT5G05340, AT3G09640, AT4G21960, AT1G05260, AT1G71695, AT5G64120	690	82	20885	2.21474	1	0.942274	89.5848
INTERPRO	IPR019794:Peroxidase, active site	6	0.787402	0.144265	AT5G05340, AT3G09640, AT4G21960, AT1G05260, AT1G71695, AT5G64120	690	84	20885	2.16201	1	0.938734	91.3309
KEGG_PATHWAY	ath00360:Phenylalanine metabolism	8	1.04987	0.150551	AT5G05340, AT2G37040, AT4G21960, AT1G05260, AT3G53260, AT5G11520, AT1G71695, AT5G64120	137	80	2458	1.79416	1	0.516206	82.9877
INTERPRO	IPR019793:Peroxidases heam-ligand binding site	6	0.787402	0.159943	AT5G05340, AT3G09640, AT4G21960, AT1G05260, AT1G71695, AT5G64120	690	87	20885	2.08746	1	0.948006	93.5148
UP_SEQ_FEATURE	metal ion-binding site:Calcium 1; via carbonyl oxygen	5	0.656168	0.201205	AT5G05340, AT4G21960, AT1G05260, AT1G71695, AT5G64120	283	73	8885	2.15039	1	0.948315	96.4642
KEGG_PATHWAY	ath00940:Phenylpropanoid biosynthesis	9	1.1811	0.214385	AT5G05340, AT5G26310, AT2G37040, AT4G21960, AT1G05260, AT4G36220, AT3G53260, AT1G71695, AT5G64120	137	104	2458	1.55264	1	0.576409	92.7143
INTERPRO	IPR000823:Plant peroxidase	5	0.656168	0.227704	AT5G05340, AT4G21960, AT1G05260, AT1G71695, AT5G64120	690	74	20885	2.04514	1	0.977096	98.2678
UP_SEQ_FEATURE	metal ion-binding site:Calcium 2	5	0.656168	0.228021	AT5G05340, AT4G21960, AT1G05260, AT1G71695, AT5G64120	283	77	8885	2.03869	1	0.962235	97.8725
UP_SEQ_FEATURE	metal ion-binding site:Calcium 1	5	0.656168	0.228021	AT5G05340, AT4G21960, AT1G05260, AT1G71695, AT5G64120	283	77	8885	2.03869	1	0.962235	97.8725
PIR_SUPERFAMILY	PIRSF000293:peroxidase	6	0.787402	0.250747	AT5G05340, AT3G09640, AT4G21960, AT1G05260, AT1G71695, AT5G64120	359	81	8556	1.7654	1	0.998181	97.9126
KEGG_PATHWAY	ath00680:Methane metabolism	7	0.918635	0.289638	AT4G35090, AT5G05340, AT4G21960, AT1G05260, AT1G71695, AT4G13930, AT5G64120	137	81	2458	1.55051	1	0.676083	97.5579
GOTERM_MF_FAT	GO:0005509~calcium ion binding	17	2.23097	0.399398	AT5G09410, AT1G69850, AT1G50700, AT5G05340, AT3G59820, AT4G21960, AT1G51590, AT5G64120, AT4G25000, AT5G67360, AT3G15730, AT1G73440, AT1G21270, AT1G05260, AT3G09640, AT1G21230, AT1G71695	538	405	14806	1.15518	1	0.951185	99.9477
Annotation Cluster 30	Enrichment Score: 1.3207568979620632
Category	Term	Count	%	PValue	Genes	List Total	Pop Hits	Pop Total	Fold Enrichment	Bonferroni	Benjamini	FDR
PIR_SUPERFAMILY	PIRSF001016:ribonuclease, T2 type	3	0.393701	0.00509286	AT2G02990, AT2G39780, AT1G26820	359	3	8556	23.8329	0.790367	0.542143	6.61467
INTERPRO	IPR001568:Ribonuclease T2	3	0.393701	0.0101706	AT2G02990, AT2G39780, AT1G26820	690	5	20885	18.1609	0.999939	0.500268	14.8248
INTERPRO	IPR018188:Ribonuclease T2, active site	3	0.393701	0.0101706	AT2G02990, AT2G39780, AT1G26820	690	5	20885	18.1609	0.999939	0.500268	14.8248
GOTERM_MF_FAT	GO:0033897~ribonuclease T2 activity	3	0.393701	0.0122072	AT2G02990, AT2G39780, AT1G26820	538	5	14806	16.5123	0.999482	0.252482	16.6444
GOTERM_BP_FAT	GO:0007568~aging	8	1.04987	0.0129147	AT2G02990, AT5G45890, AT1G17020, AT2G39780, AT5G46700, AT1G69490, AT5G11520, AT1G26820	485	73	13998	3.16294	0.999999	0.254101	18.6902
SP_PIR_KEYWORDS	Endonuclease	4	0.524934	0.0284699	AT2G02990, AT2G25100, AT2G39780, AT1G26820	743	24	26538	5.95289	0.99971	0.159113	31.7724
GOTERM_MF_FAT	GO:0016892~endoribonuclease activity, producing 3'-phosphomonoesters	3	0.393701	0.0399158	AT2G02990, AT2G39780, AT1G26820	538	9	14806	9.17348	1	0.44978	45.326
GOTERM_MF_FAT	GO:0016894~endonuclease activity, active with either ribo- or deoxyribonucleic acids and producing 3'-phosphomonoesters	3	0.393701	0.0399158	AT2G02990, AT2G39780, AT1G26820	538	9	14806	9.17348	1	0.44978	45.326
GOTERM_MF_FAT	GO:0004521~endoribonuclease activity	5	0.656168	0.101127	AT2G02990, AT2G25100, AT2G39780, AT3G20390, AT1G26820	538	49	14806	2.80821	1	0.641619	79.4082
SP_PIR_KEYWORDS	nuclease	4	0.524934	0.184613	AT2G02990, AT2G25100, AT2G39780, AT1G26820	743	53	26538	2.69565	1	0.545433	93.2898
GOTERM_MF_FAT	GO:0004540~ribonuclease activity	5	0.656168	0.363383	AT2G02990, AT2G25100, AT2G39780, AT3G20390, AT1G26820	538	84	14806	1.63812	1	0.938072	99.8761
GOTERM_MF_FAT	GO:0004519~endonuclease activity	5	0.656168	0.388243	AT2G02990, AT2G25100, AT2G39780, AT3G20390, AT1G26820	538	87	14806	1.58163	1	0.94708	99.9314
GOTERM_MF_FAT	GO:0004518~nuclease activity	7	0.918635	0.681594	AT2G02990, AT2G25100, AT2G39780, AT2G36110, AT5G07710, AT3G20390, AT1G26820	538	188	14806	1.0247	1	0.996284	100
Annotation Cluster 31	Enrichment Score: 1.2247110573139206
Category	Term	Count	%	PValue	Genes	List Total	Pop Hits	Pop Total	Fold Enrichment	Bonferroni	Benjamini	FDR
GOTERM_BP_FAT	GO:0007568~aging	8	1.04987	0.0129147	AT2G02990, AT5G45890, AT1G17020, AT2G39780, AT5G46700, AT1G69490, AT5G11520, AT1G26820	485	73	13998	3.16294	0.999999	0.254101	18.6902
GOTERM_BP_FAT	GO:0010260~organ senescence	4	0.524934	0.0537856	AT5G45890, AT1G17020, AT1G69490, AT5G11520	485	25	13998	4.6179	1	0.510648	58.5213
GOTERM_BP_FAT	GO:0010149~senescence	4	0.524934	0.0905136	AT5G45890, AT1G17020, AT1G69490, AT5G11520	485	31	13998	3.72411	1	0.626918	77.9119
GOTERM_BP_FAT	GO:0010150~leaf senescence	3	0.393701	0.200766	AT5G45890, AT1G69490, AT5G11520	485	24	13998	3.60773	1	0.825647	97.1761
Annotation Cluster 32	Enrichment Score: 1.2127240097551644
Category	Term	Count	%	PValue	Genes	List Total	Pop Hits	Pop Total	Fold Enrichment	Bonferroni	Benjamini	FDR
SP_PIR_KEYWORDS	pyridoxal phosphate	8	1.04987	0.00916401	AT5G11880, AT5G17330, AT3G10050, AT5G65780, AT1G10070, AT1G43710, AT5G11520, AT4G13930	743	84	26538	3.40165	0.925441	0.0677615	11.473
GOTERM_MF_FAT	GO:0019842~vitamin binding	12	1.5748	0.041002	AT4G36480, AT5G17330, AT3G10050, AT1G30910, AT1G05010, AT1G43710, AT5G11520, AT3G55410, AT4G22880, AT1G72330, AT4G13930, AT1G64660	538	167	14806	1.97752	1	0.443522	46.2357
GOTERM_MF_FAT	GO:0030170~pyridoxal phosphate binding	9	1.1811	0.0677576	AT4G36480, AT5G17330, AT3G10050, AT1G30910, AT1G43710, AT5G11520, AT1G72330, AT4G13930, AT1G64660	538	119	14806	2.08138	1	0.601312	64.6537
GOTERM_MF_FAT	GO:0070279~vitamin B6 binding	9	1.1811	0.0677576	AT4G36480, AT5G17330, AT3G10050, AT1G30910, AT1G43710, AT5G11520, AT1G72330, AT4G13930, AT1G64660	538	119	14806	2.08138	1	0.601312	64.6537
INTERPRO	IPR015421:Pyridoxal phosphate-dependent transferase, major region, subdomain 1	7	0.918635	0.0802951	AT4G36480, AT5G17330, AT1G43710, AT5G11520, AT1G72330, AT4G13930, AT1G64660	690	91	20885	2.32832	1	0.883413	73.121
INTERPRO	IPR004839:Aminotransferase, class I and II	3	0.393701	0.382085	AT4G36480, AT5G11520, AT1G72330	690	40	20885	2.27011	1	0.996709	99.9477
Annotation Cluster 33	Enrichment Score: 1.203592893407198
Category	Term	Count	%	PValue	Genes	List Total	Pop Hits	Pop Total	Fold Enrichment	Bonferroni	Benjamini	FDR
GOTERM_BP_FAT	GO:0019637~organophosphate metabolic process	12	1.5748	0.00542441	AT5G16440, AT2G38110, AT3G15730, AT3G10370, AT2G34980, AT5G47770, AT1G75020, AT3G09920, AT1G71010, AT2G22530, AT4G17190, AT4G39800	485	130	13998	2.66417	0.996866	0.151877	8.29337
GOTERM_BP_FAT	GO:0006644~phospholipid metabolic process	11	1.44357	0.0097184	AT5G16440, AT2G38110, AT3G15730, AT2G34980, AT5G47770, AT1G75020, AT3G09920, AT1G71010, AT2G22530, AT4G17190, AT4G39800	485	122	13998	2.6023	0.999968	0.233126	14.3966
GOTERM_BP_FAT	GO:0008654~phospholipid biosynthetic process	8	1.04987	0.0192871	AT5G16440, AT2G38110, AT2G34980, AT5G47770, AT1G75020, AT2G22530, AT4G17190, AT4G39800	485	79	13998	2.92272	1	0.312949	26.6548
GOTERM_BP_FAT	GO:0006650~glycerophospholipid metabolic process	4	0.524934	0.334318	AT3G15730, AT2G34980, AT3G09920, AT1G71010	485	59	13998	1.95674	1	0.927939	99.8462
GOTERM_BP_FAT	GO:0046486~glycerolipid metabolic process	4	0.524934	0.400657	AT3G15730, AT2G34980, AT3G09920, AT1G71010	485	66	13998	1.7492	1	0.954986	99.9711
GOTERM_BP_FAT	GO:0030384~phosphoinositide metabolic process	3	0.393701	0.440855	AT2G34980, AT3G09920, AT1G71010	485	43	13998	2.01362	1	0.966151	99.9904
Annotation Cluster 34	Enrichment Score: 1.1926968316886903
Category	Term	Count	%	PValue	Genes	List Total	Pop Hits	Pop Total	Fold Enrichment	Bonferroni	Benjamini	FDR
GOTERM_MF_FAT	GO:0016298~lipase activity	12	1.5748	0.010624	AT4G24160, AT5G37710, AT3G15730, AT2G40116, AT4G38690, AT5G45960, AT3G43570, AT4G18550, AT3G14360, AT1G53920, AT2G30550, AT5G40990	538	136	14806	2.42827	0.998611	0.239776	14.6421
INTERPRO	IPR002921:Lipase, class 3	4	0.524934	0.121936	AT5G37710, AT4G18550, AT3G14360, AT2G30550	690	37	20885	3.27223	1	0.931815	87.0114
GOTERM_MF_FAT	GO:0004806~triacylglycerol lipase activity	4	0.524934	0.203933	AT5G37710, AT4G18550, AT3G14360, AT2G30550	538	43	14806	2.56004	1	0.808496	96.5972
Annotation Cluster 35	Enrichment Score: 1.1372375338760068
Category	Term	Count	%	PValue	Genes	List Total	Pop Hits	Pop Total	Fold Enrichment	Bonferroni	Benjamini	FDR
INTERPRO	IPR001327:Pyridine nucleotide-disulphide oxidoreductase, NAD-binding region	5	0.656168	0.00855434	AT1G63940, AT2G41680, AT3G44190, AT3G24170, AT5G53460	690	25	20885	6.05362	0.999715	0.49345	12.6153
INTERPRO	IPR013027:FAD-dependent pyridine nucleotide-disulphide oxidoreductase	5	0.656168	0.048923	AT1G63940, AT2G41680, AT3G44190, AT3G24170, AT5G53460	690	42	20885	3.60335	1	0.828796	54.4945
GOTERM_MF_FAT	GO:0016651~oxidoreductase activity, acting on NADH or NADPH	7	0.918635	0.0959726	AT1G63940, AT1G75260, AT2G41680, AT3G24170, AT4G36220, AT1G20020, AT1G75290	538	87	14806	2.21429	1	0.63302	77.5868
SP_PIR_KEYWORDS	Redox-active center	3	0.393701	0.7034	AT1G63940, AT2G41680, AT3G24170	743	87	26538	1.23163	1	0.960575	100
Annotation Cluster 36	Enrichment Score: 1.1316337598239214
Category	Term	Count	%	PValue	Genes	List Total	Pop Hits	Pop Total	Fold Enrichment	Bonferroni	Benjamini	FDR
GOTERM_BP_FAT	GO:0009816~defense response to bacterium, incompatible interaction	5	0.656168	0.0115347	AT5G13160, AT2G27040, AT4G11650, AT4G35450, AT1G55020	485	26	13998	5.55036	0.999995	0.248735	16.8618
GOTERM_BP_FAT	GO:0009814~defense response, incompatible interaction	8	1.04987	0.0484936	AT3G46530, AT5G13160, AT2G27040, AT3G12500, AT4G11650, AT4G35450, AT1G55020, AT5G40990	485	96	13998	2.40515	1	0.495559	54.6708
GOTERM_BP_FAT	GO:0006955~immune response	14	1.83727	0.215896	AT5G13160, AT3G46530, AT2G43710, AT3G12500, AT2G27040, AT4G35450, AT4G11650, AT5G36930, AT1G55020, AT5G47220, AT5G17680, AT3G51570, AT1G71220, AT5G40990	485	293	13998	1.37906	1	0.839333	97.9168
GOTERM_BP_FAT	GO:0045087~innate immune response	13	1.70604	0.246336	AT5G13160, AT3G46530, AT3G12500, AT2G27040, AT4G35450, AT4G11650, AT5G36930, AT1G55020, AT5G47220, AT5G17680, AT3G51570, AT1G71220, AT5G40990	485	275	13998	1.36438	1	0.86988	98.8907
Annotation Cluster 37	Enrichment Score: 1.111996817795102
Category	Term	Count	%	PValue	Genes	List Total	Pop Hits	Pop Total	Fold Enrichment	Bonferroni	Benjamini	FDR
GOTERM_MF_FAT	GO:0008237~metallopeptidase activity	8	1.04987	0.0405188	AT2G24200, AT4G38220, AT1G24140, AT4G17830, AT1G09300, AT3G02090, AT4G30920, AT5G65620	538	88	14806	2.50186	1	0.44708	45.8328
GOTERM_MF_FAT	GO:0008238~exopeptidase activity	8	1.04987	0.0495432	AT4G20850, AT2G24200, AT4G30810, AT4G12910, AT1G09300, AT3G45010, AT4G30920, AT5G19740	538	92	14806	2.39308	1	0.501208	52.9126
GOTERM_MF_FAT	GO:0008235~metalloexopeptidase activity	3	0.393701	0.101013	AT2G24200, AT1G09300, AT4G30920	538	15	14806	5.50409	1	0.646972	79.3694
GOTERM_MF_FAT	GO:0004177~aminopeptidase activity	3	0.393701	0.17579	AT2G24200, AT1G09300, AT4G30920	538	21	14806	3.93149	1	0.791327	94.3052
Annotation Cluster 38	Enrichment Score: 1.1105810092392547
Category	Term	Count	%	PValue	Genes	List Total	Pop Hits	Pop Total	Fold Enrichment	Bonferroni	Benjamini	FDR
UP_SEQ_FEATURE	domain:NB-ARC	7	0.918635	0.00904989	AT3G46530, AT1G61180, AT1G50180, AT4G27190, AT3G14470, AT3G46710, AT1G59780	283	57	8885	3.85562	0.996832	0.472395	12.6504
GOTERM_BP_FAT	GO:0016265~death	16	2.09974	0.0309617	AT3G46530, AT3G12500, AT1G61180, AT1G50180, AT3G01420, AT3G46710, AT5G36930, AT1G59780, AT5G17680, AT4G35090, AT3G51570, AT4G35350, AT4G27190, AT3G14470, AT1G08720, AT1G71220	485	254	13998	1.81807	1	0.410911	39.3838
GOTERM_BP_FAT	GO:0008219~cell death	16	2.09974	0.0309617	AT3G46530, AT3G12500, AT1G61180, AT1G50180, AT3G01420, AT3G46710, AT5G36930, AT1G59780, AT5G17680, AT4G35090, AT3G51570, AT4G35350, AT4G27190, AT3G14470, AT1G08720, AT1G71220	485	254	13998	1.81807	1	0.410911	39.3838
INTERPRO	IPR002182:NB-ARC	10	1.31234	0.0629372	AT3G46530, AT1G61180, AT1G50180, AT3G51570, AT4G27190, AT3G14470, AT3G46710, AT5G36930, AT1G59780, AT5G17680	690	151	20885	2.00451	1	0.854828	63.9529
GOTERM_BP_FAT	GO:0012501~programmed cell death	13	1.70604	0.0868687	AT3G46530, AT3G12500, AT1G61180, AT1G50180, AT3G46710, AT5G36930, AT1G59780, AT5G17680, AT4G35350, AT3G51570, AT4G27190, AT3G14470, AT1G71220	485	223	13998	1.68253	1	0.625791	76.46
GOTERM_BP_FAT	GO:0006915~apoptosis	10	1.31234	0.142352	AT3G46530, AT1G61180, AT1G50180, AT3G51570, AT4G27190, AT3G14470, AT3G46710, AT5G36930, AT1G59780, AT5G17680	485	172	13998	1.67801	1	0.745349	91.3208
SP_PIR_KEYWORDS	coiled coil	16	2.09974	0.337984	AT3G46530, AT5G09410, AT1G22260, AT1G61180, AT1G04120, AT1G50180, AT3G26070, AT4G09820, AT3G46710, AT3G24170, AT1G59780, AT1G30690, AT4G27190, AT3G14470, AT2G45650, AT5G17420	743	472	26538	1.21076	1	0.757918	99.5745
SP_PIR_KEYWORDS	Plant defense	17	2.23097	0.571516	AT5G13160, AT3G46530, AT3G12500, AT1G61180, AT1G15520, AT1G50180, AT3G46710, AT5G36930, AT5G47220, AT1G59780, AT3G61220, AT5G17680, AT3G51570, AT4G27190, AT3G14470, AT1G05010, AT5G40990	743	585	26538	1.03794	1	0.910552	99.9987
Annotation Cluster 39	Enrichment Score: 1.1023745505733158
Category	Term	Count	%	PValue	Genes	List Total	Pop Hits	Pop Total	Fold Enrichment	Bonferroni	Benjamini	FDR
GOTERM_MF_FAT	GO:0015238~drug transporter activity	10	1.31234	0.00307506	AT1G04120, AT5G13750, AT1G23300, AT3G21690, AT4G25640, AT3G21250, AT5G52450, AT2G07680, AT3G59140, AT1G71140	538	83	14806	3.31572	0.850006	0.146233	4.46239
GOTERM_BP_FAT	GO:0015893~drug transport	7	0.918635	0.0583227	AT5G13750, AT1G15520, AT1G23300, AT3G21690, AT4G25640, AT5G52450, AT1G71140	485	80	13998	2.52541	1	0.531544	61.5763
GOTERM_BP_FAT	GO:0042493~response to drug	7	0.918635	0.0612423	AT5G13750, AT1G15520, AT1G23300, AT3G21690, AT4G25640, AT5G52450, AT1G71140	485	81	13998	2.49423	1	0.541113	63.4293
GOTERM_BP_FAT	GO:0006855~multidrug transport	6	0.787402	0.117555	AT1G15520, AT1G23300, AT3G21690, AT4G25640, AT5G52450, AT1G71140	485	75	13998	2.30895	1	0.693823	86.3382
INTERPRO	IPR002528:Multi antimicrobial extrusion protein MatE	5	0.656168	0.135811	AT1G23300, AT3G21690, AT4G25640, AT5G52450, AT1G71140	690	60	20885	2.52234	1	0.940982	89.8846
GOTERM_MF_FAT	GO:0015297~antiporter activity	9	1.1811	0.178683	AT5G13750, AT1G79900, AT1G23300, AT3G21690, AT4G25640, AT1G54115, AT1G13980, AT5G52450, AT1G71140	538	150	14806	1.65123	1	0.780349	94.5944
GOTERM_BP_FAT	GO:0055085~transmembrane transport	8	1.04987	0.612879	AT2G28520, AT1G15520, AT1G23300, AT3G21690, AT4G25640, AT2G21410, AT5G52450, AT1G71140	485	214	13998	1.07895	1	0.990711	100
Annotation Cluster 40	Enrichment Score: 1.0785148403247908
Category	Term	Count	%	PValue	Genes	List Total	Pop Hits	Pop Total	Fold Enrichment	Bonferroni	Benjamini	FDR
SP_PIR_KEYWORDS	chloroplast	32	4.19948	0.0324174	AT4G27670, AT3G26070, AT1G24360, AT1G74040, AT5G11520, AT4G32770, AT4G30920, AT4G02780, AT1G71810, AT5G65780, AT4G04020, AT1G20020, AT1G10070, AT4G36810, AT2G43710, AT1G43800, AT3G10050, AT5G11880, AT1G63940, AT1G54570, AT3G22400, AT1G79460, AT2G34430, AT4G16390, AT3G01500, AT1G48850, AT4G13010, AT1G08250, AT5G43860, AT5G42650, AT3G25810, AT1G75330	743	780	26538	1.46533	0.999908	0.172757	35.3521
SP_PIR_KEYWORDS	plastid	29	3.80577	0.0788121	AT4G27670, AT3G26070, AT1G24360, AT1G74040, AT5G11520, AT4G32770, AT4G30920, AT4G02780, AT1G71810, AT5G65780, AT4G04020, AT1G20020, AT1G10070, AT4G36810, AT1G63940, AT3G10050, AT5G11880, AT1G54570, AT3G22400, AT1G79460, AT4G16390, AT3G01500, AT4G13010, AT1G48850, AT1G08250, AT5G43860, AT5G42650, AT3G25810, AT1G75330	743	755	26538	1.37193	1	0.295843	66.2649
UP_SEQ_FEATURE	transit peptide:Chloroplast	27	3.54331	0.093428	AT4G27670, AT3G26070, AT1G24360, AT1G74040, AT5G11520, AT4G32770, AT4G30920, AT4G02780, AT1G71810, AT5G65780, AT4G04020, AT1G20020, AT1G10070, AT4G36810, AT1G63940, AT3G10050, AT5G11880, AT1G54570, AT1G79460, AT4G16390, AT3G01500, AT1G48850, AT1G08250, AT5G43860, AT5G42650, AT3G25810, AT1G75330	283	624	8885	1.35847	1	0.84763	76.759
SP_PIR_KEYWORDS	transit peptide	33	4.33071	0.203279	AT4G27670, AT3G26070, AT1G24360, AT3G10370, AT1G59900, AT1G74040, AT4G25200, AT5G11520, AT4G32770, AT4G30920, AT3G02090, AT4G02780, AT1G71810, AT5G65780, AT5G47770, AT4G04020, AT1G23800, AT1G20020, AT1G10070, AT4G36810, AT3G10050, AT5G11880, AT1G63940, AT1G54570, AT1G79460, AT4G16390, AT3G01500, AT1G48850, AT1G08250, AT5G43860, AT5G42650, AT3G25810, AT1G75330	743	978	26538	1.20519	1	0.579373	95.0614
Annotation Cluster 41	Enrichment Score: 1.0607162035795756
Category	Term	Count	%	PValue	Genes	List Total	Pop Hits	Pop Total	Fold Enrichment	Bonferroni	Benjamini	FDR
GOTERM_MF_FAT	GO:0003993~acid phosphatase activity	8	1.04987	0.00108794	AT4G25150, AT5G34850, AT3G07130, AT4G14930, AT5G63140, AT1G04040, AT5G50400, AT4G29260	538	45	14806	4.89252	0.488565	0.0717962	1.60052
UP_SEQ_FEATURE	metal ion-binding site:Zinc	7	0.918635	0.0134493	AT3G10330, AT4G15093, AT5G34850, AT3G07130, AT5G63140, AT5G50400, AT3G02090	283	62	8885	3.54468	0.999811	0.541227	18.2455
INTERPRO	IPR015914:Purple acid phosphatase, N-terminal	3	0.393701	0.0666526	AT5G34850, AT3G07130, AT5G50400	690	13	20885	6.98495	1	0.846223	66.1321
UP_SEQ_FEATURE	region of interest:Substrate binding	8	1.04987	0.0899497	AT5G34850, AT3G07130, AT5G54570, AT5G63140, AT5G36890, AT5G50400, AT4G21760, AT3G13790	283	121	8885	2.07575	1	0.845025	75.3964
INTERPRO	IPR004843:Metallophosphoesterase	5	0.656168	0.179765	AT5G34850, AT3G07130, AT4G24730, AT5G63140, AT5G50400	690	67	20885	2.25881	1	0.956613	95.542
GOTERM_MF_FAT	GO:0004722~protein serine/threonine phosphatase activity	7	0.918635	0.481681	AT4G31860, AT5G34850, AT3G07130, AT4G24730, AT3G62260, AT5G63140, AT5G50400	538	153	14806	1.25911	1	0.97393	99.9941
GOTERM_MF_FAT	GO:0016791~phosphatase activity	12	1.5748	0.56432	AT4G25150, AT4G31860, AT5G34850, AT3G07130, AT4G24730, AT4G14930, AT3G62260, AT5G63140, AT1G04040, AT5G50400, AT1G73010, AT4G29260	538	308	14806	1.07223	1	0.986928	99.9996
GOTERM_MF_FAT	GO:0004721~phosphoprotein phosphatase activity	7	0.918635	0.76236	AT4G31860, AT5G34850, AT3G07130, AT4G24730, AT3G62260, AT5G63140, AT5G50400	538	206	14806	0.935161	1	0.998648	100
Annotation Cluster 42	Enrichment Score: 1.0457732106198736
Category	Term	Count	%	PValue	Genes	List Total	Pop Hits	Pop Total	Fold Enrichment	Bonferroni	Benjamini	FDR
GOTERM_BP_FAT	GO:0009926~auxin polar transport	5	0.656168	0.0737762	AT3G02260, AT2G17500, AT1G15690, AT1G13980, AT1G20925	485	46	13998	3.13716	1	0.586467	70.4732
GOTERM_BP_FAT	GO:0009914~hormone transport	5	0.656168	0.0834632	AT3G02260, AT2G17500, AT1G15690, AT1G13980, AT1G20925	485	48	13998	3.00644	1	0.614184	75.0231
GOTERM_BP_FAT	GO:0010817~regulation of hormone levels	8	1.04987	0.118377	AT3G02260, AT2G17500, AT1G50430, AT4G31500, AT1G15690, AT1G13980, AT2G27150, AT1G20925	485	119	13998	1.94029	1	0.693294	86.5395
Annotation Cluster 43	Enrichment Score: 1.0280263537940588
Category	Term	Count	%	PValue	Genes	List Total	Pop Hits	Pop Total	Fold Enrichment	Bonferroni	Benjamini	FDR
SP_PIR_KEYWORDS	pyridoxal phosphate	8	1.04987	0.00916401	AT5G11880, AT5G17330, AT3G10050, AT5G65780, AT1G10070, AT1G43710, AT5G11520, AT4G13930	743	84	26538	3.40165	0.925441	0.0677615	11.473
SP_PIR_KEYWORDS	Aminotransferase	4	0.524934	0.112317	AT5G65780, AT1G10070, AT5G11520, AT1G72330	743	42	26538	3.40165	1	0.385486	79.3417
GOTERM_MF_FAT	GO:0016769~transferase activity, transferring nitrogenous groups	5	0.656168	0.24069	AT4G36480, AT5G65780, AT1G10070, AT5G11520, AT1G72330	538	69	14806	1.99424	1	0.838587	98.3114
GOTERM_MF_FAT	GO:0008483~transaminase activity	4	0.524934	0.311821	AT5G65780, AT1G10070, AT5G11520, AT1G72330	538	54	14806	2.03855	1	0.904536	99.607
Annotation Cluster 44	Enrichment Score: 0.9909797166539281
Category	Term	Count	%	PValue	Genes	List Total	Pop Hits	Pop Total	Fold Enrichment	Bonferroni	Benjamini	FDR
SP_PIR_KEYWORDS	transmembrane	74	9.71129	0.00921974	AT2G37170, AT2G38110, AT1G15520, AT4G23990, AT1G70530, AT1G75020, AT5G50160, AT2G07680, AT4G00430, AT2G41700, AT3G47570, AT4G35090, AT4G18050, AT1G53430, AT1G21270, AT2G02040, AT2G45560, AT2G30070, AT5G58300, AT3G21250, AT1G21230, AT3G62150, AT3G26300, AT3G30390, AT1G76490, AT5G17420, AT2G26690, AT3G51550, AT3G03050, AT1G04120, AT1G50430, AT5G57260, AT3G26330, AT1G31830, AT1G12640, AT1G35710, AT3…	743	1973	26538	1.33963	0.926614	0.0664284	11.5388
SP_PIR_KEYWORDS	membrane	84	11.0236	0.0140297	AT2G37170, AT2G38110, AT1G15520, AT4G23990, AT1G70530, AT5G50160, AT1G75020, AT2G07680, AT4G00430, AT2G41700, AT3G47570, AT4G18050, AT3G15730, AT4G35350, AT2G40116, AT1G21270, AT1G53430, AT2G02040, AT2G45560, AT2G30070, AT5G58300, AT3G21250, AT1G21230, AT3G62150, AT3G26300, AT3G30390, AT1G76490, AT5G17420, AT3G51550, AT3G03050, AT1G04120, AT1G50430, AT5G57260, AT5G43860, AT2G40610, AT3G26330, AT3…	743	2340	26538	1.28216	0.981396	0.0948093	17.0576
UP_SEQ_FEATURE	transmembrane region	61	8.00525	0.182281	AT2G37170, AT2G38110, AT1G15520, AT1G70530, AT4G23990, AT1G75020, AT2G07680, AT4G00430, AT2G41700, AT3G47570, AT4G18050, AT1G53430, AT1G21270, AT2G02040, AT2G45560, AT2G30070, AT5G58300, AT3G21250, AT1G21230, AT3G62150, AT3G26300, AT1G76490, AT5G17420, AT3G51550, AT3G03050, AT1G04120, AT1G50430, AT5G57260, AT3G26330, AT1G35710, AT2G47830, AT4G10310, AT4G23180, AT2G38280, AT4G21410, AT1G17500, AT1…	283	1690	8885	1.13322	1	0.94103	94.9908
GOTERM_CC_FAT	GO:0016021~integral to membrane	77	10.105	0.587366	AT2G37170, AT2G38110, AT1G15520, AT4G23990, AT1G70530, AT1G75020, AT5G50160, AT2G07680, AT4G00430, AT2G41700, AT4G35090, AT5G13750, AT4G18050, AT1G21270, AT2G02040, AT2G45560, AT2G30070, AT5G58300, AT3G21250, AT1G21230, AT3G62150, AT3G26300, AT3G30390, AT1G76490, AT5G17420, AT2G26690, AT3G03050, AT2G17500, AT1G04120, AT1G50430, AT5G57260, AT4G35450, AT1G21460, AT5G49900, AT2G34980, AT3G26330, AT1…	487	2193	13779	0.993438	1	0.996555	99.9985
GOTERM_CC_FAT	GO:0031224~intrinsic to membrane	88	11.5486	0.801094	AT2G37170, AT2G38110, AT1G15520, AT4G23990, AT1G70530, AT5G50160, AT1G75020, AT3G54200, AT2G07680, AT4G00430, AT2G41700, AT4G35090, AT5G13750, AT4G18050, AT3G51570, AT1G21270, AT2G02040, AT2G45560, AT2G30070, AT5G58300, AT3G21250, AT1G21230, AT3G62150, AT3G26300, AT3G30390, AT1G76490, AT5G17420, AT2G26690, AT3G03050, AT2G17500, AT1G04120, AT1G50430, AT5G57260, AT4G35450, AT1G21460, AT5G49900, AT2…	487	2658	13779	0.936734	1	0.998989	100
Annotation Cluster 45	Enrichment Score: 0.971190113887321
Category	Term	Count	%	PValue	Genes	List Total	Pop Hits	Pop Total	Fold Enrichment	Bonferroni	Benjamini	FDR
GOTERM_BP_FAT	GO:0008037~cell recognition	5	0.656168	0.031702	AT1G11410, AT5G24080, AT1G11300, AT4G27290, AT1G11330	485	35	13998	4.12312	1	0.413491	40.1167
GOTERM_BP_FAT	GO:0048544~recognition of pollen	5	0.656168	0.031702	AT1G11410, AT5G24080, AT1G11300, AT4G27290, AT1G11330	485	35	13998	4.12312	1	0.413491	40.1167
GOTERM_BP_FAT	GO:0009875~pollen-pistil interaction	5	0.656168	0.0522541	AT1G11410, AT5G24080, AT1G11300, AT4G27290, AT1G11330	485	41	13998	3.51974	1	0.508902	57.4397
GOTERM_BP_FAT	GO:0009856~pollination	9	1.1811	0.0873108	AT3G51550, AT2G34980, AT1G11410, AT3G07130, AT5G24080, AT1G11300, AT4G27290, AT2G34590, AT1G11330	485	132	13998	1.96785	1	0.624012	76.6408
GOTERM_MF_FAT	GO:0005529~sugar binding	8	1.04987	0.164187	AT5G60900, AT1G11410, AT5G24080, AT1G11300, AT4G27290, AT1G11330, AT3G16030, AT4G21060	538	124	14806	1.77551	1	0.784425	92.9941
GOTERM_BP_FAT	GO:0048610~reproductive cellular process	7	0.918635	0.218652	AT5G67360, AT2G34980, AT1G11410, AT5G24080, AT1G11300, AT4G27290, AT1G11330	485	117	13998	1.72678	1	0.841472	98.0303
INTERPRO	IPR000858:S-locus glycoprotein	3	0.393701	0.272694	AT5G24080, AT4G27290, AT1G11330	690	31	20885	2.92917	1	0.985883	99.3248
GOTERM_MF_FAT	GO:0030246~carbohydrate binding	10	1.31234	0.378746	AT5G60900, AT5G15140, AT3G12500, AT1G11410, AT5G24080, AT1G11300, AT4G27290, AT1G11330, AT3G16030, AT4G21060	538	215	14806	1.28002	1	0.94357	99.9138
Annotation Cluster 46	Enrichment Score: 0.9669874726857268
Category	Term	Count	%	PValue	Genes	List Total	Pop Hits	Pop Total	Fold Enrichment	Bonferroni	Benjamini	FDR
SMART	SM00046:DAGKc	3	0.393701	0.0237425	AT4G21540, AT2G20900, AT4G30340	190	10	7691	12.1437	0.935384	0.421813	23.9114
INTERPRO	IPR001206:Diacylglycerol kinase, catalytic region	3	0.393701	0.0410286	AT4G21540, AT2G20900, AT4G30340	690	10	20885	9.08043	1	0.796476	48.1899
GOTERM_BP_FAT	GO:0007205~activation of protein kinase C activity by G-protein coupled receptor protein signaling pathway	3	0.393701	0.0533754	AT4G21540, AT2G20900, AT4G30340	485	11	13998	7.87142	1	0.512188	58.2342
GOTERM_BP_FAT	GO:0032147~activation of protein kinase activity	3	0.393701	0.0533754	AT4G21540, AT2G20900, AT4G30340	485	11	13998	7.87142	1	0.512188	58.2342
GOTERM_BP_FAT	GO:0007186~G-protein coupled receptor protein signaling pathway	4	0.524934	0.0537856	AT4G21540, AT1G31930, AT2G20900, AT4G30340	485	25	13998	4.6179	1	0.510648	58.5213
GOTERM_MF_FAT	GO:0004143~diacylglycerol kinase activity	3	0.393701	0.0581458	AT4G21540, AT2G20900, AT4G30340	538	11	14806	7.50558	1	0.55166	58.8495
GOTERM_BP_FAT	GO:0033674~positive regulation of kinase activity	3	0.393701	0.0825392	AT4G21540, AT2G20900, AT4G30340	485	14	13998	6.18468	1	0.613718	74.6192
GOTERM_BP_FAT	GO:0045860~positive regulation of protein kinase activity	3	0.393701	0.0825392	AT4G21540, AT2G20900, AT4G30340	485	14	13998	6.18468	1	0.613718	74.6192
GOTERM_BP_FAT	GO:0042325~regulation of phosphorylation	4	0.524934	0.104566	AT4G21540, AT2G20900, AT4G30340, AT3G25800	485	33	13998	3.49841	1	0.665173	82.7607
GOTERM_BP_FAT	GO:0051347~positive regulation of transferase activity	3	0.393701	0.115366	AT4G21540, AT2G20900, AT4G30340	485	17	13998	5.09327	1	0.689817	85.7886
GOTERM_BP_FAT	GO:0051174~regulation of phosphorus metabolic process	4	0.524934	0.127111	AT4G21540, AT2G20900, AT4G30340, AT3G25800	485	36	13998	3.20687	1	0.70819	88.512
GOTERM_BP_FAT	GO:0019220~regulation of phosphate metabolic process	4	0.524934	0.127111	AT4G21540, AT2G20900, AT4G30340, AT3G25800	485	36	13998	3.20687	1	0.70819	88.512
GOTERM_BP_FAT	GO:0007166~cell surface receptor linked signal transduction	9	1.1811	0.207939	AT4G21540, AT1G31930, AT3G47570, AT1G35710, AT2G20900, AT5G58300, AT2G31880, AT4G30340, AT1G07650	485	164	13998	1.58388	1	0.830978	97.5535
GOTERM_BP_FAT	GO:0043549~regulation of kinase activity	3	0.393701	0.25225	AT4G21540, AT2G20900, AT4G30340	485	28	13998	3.09234	1	0.875312	99.0215
GOTERM_BP_FAT	GO:0045859~regulation of protein kinase activity	3	0.393701	0.25225	AT4G21540, AT2G20900, AT4G30340	485	28	13998	3.09234	1	0.875312	99.0215
GOTERM_BP_FAT	GO:0043085~positive regulation of catalytic activity	3	0.393701	0.291106	AT4G21540, AT2G20900, AT4G30340	485	31	13998	2.79308	1	0.902009	99.5815
GOTERM_BP_FAT	GO:0051338~regulation of transferase activity	3	0.393701	0.291106	AT4G21540, AT2G20900, AT4G30340	485	31	13998	2.79308	1	0.902009	99.5815
GOTERM_BP_FAT	GO:0044093~positive regulation of molecular function	3	0.393701	0.304017	AT4G21540, AT2G20900, AT4G30340	485	32	13998	2.7058	1	0.91074	99.6877
Annotation Cluster 47	Enrichment Score: 0.8935913444291059
Category	Term	Count	%	PValue	Genes	List Total	Pop Hits	Pop Total	Fold Enrichment	Bonferroni	Benjamini	FDR
GOTERM_MF_FAT	GO:0005275~amine transmembrane transporter activity	8	1.04987	0.0153131	AT2G41700, AT4G35090, AT1G79900, AT3G16240, AT5G02180, AT3G55740, AT3G30390, AT1G31830	538	72	14806	3.05783	0.999926	0.287869	20.4459
GOTERM_MF_FAT	GO:0015171~amino acid transmembrane transporter activity	7	0.918635	0.0300787	AT2G41700, AT4G35090, AT1G79900, AT5G02180, AT3G55740, AT3G30390, AT1G31830	538	65	14806	2.96374	1	0.398576	36.4079
GOTERM_BP_FAT	GO:0006865~amino acid transport	5	0.656168	0.194047	AT4G35090, AT5G02180, AT3G55740, AT3G30390, AT1G31830	485	66	13998	2.1865	1	0.818504	96.7735
GOTERM_BP_FAT	GO:0015837~amine transport	5	0.656168	0.20118	AT4G35090, AT5G02180, AT3G55740, AT3G30390, AT1G31830	485	67	13998	2.15387	1	0.824117	97.1993
GOTERM_BP_FAT	GO:0015849~organic acid transport	5	0.656168	0.276062	AT4G35090, AT5G02180, AT3G55740, AT3G30390, AT1G31830	485	77	13998	1.87415	1	0.8949	99.4154
GOTERM_BP_FAT	GO:0046942~carboxylic acid transport	5	0.656168	0.276062	AT4G35090, AT5G02180, AT3G55740, AT3G30390, AT1G31830	485	77	13998	1.87415	1	0.8949	99.4154
INTERPRO	IPR013057:Amino acid transporter, transmembrane	3	0.393701	0.405541	AT5G02180, AT3G55740, AT3G30390	690	42	20885	2.16201	1	0.997584	99.9715
Annotation Cluster 48	Enrichment Score: 0.8829595741810163
Category	Term	Count	%	PValue	Genes	List Total	Pop Hits	Pop Total	Fold Enrichment	Bonferroni	Benjamini	FDR
GOTERM_BP_FAT	GO:0030243~cellulose metabolic process	8	1.04987	0.00697632	AT3G03050, AT4G23990, AT4G09740, AT4G24010, AT5G36890, AT5G55480, AT5G17420, AT4G02290	485	65	13998	3.55223	0.999401	0.18173	10.5447
GOTERM_BP_FAT	GO:0030245~cellulose catabolic process	3	0.393701	0.226401	AT4G09740, AT5G36890, AT4G02290	485	26	13998	3.33021	1	0.84887	98.3193
GOTERM_BP_FAT	GO:0009251~glucan catabolic process	3	0.393701	0.392545	AT4G09740, AT5G36890, AT4G02290	485	39	13998	2.22014	1	0.952007	99.9642
GOTERM_BP_FAT	GO:0000272~polysaccharide catabolic process	4	0.524934	0.473988	AT3G12500, AT4G09740, AT5G36890, AT4G02290	485	74	13998	1.5601	1	0.97276	99.9964
Annotation Cluster 49	Enrichment Score: 0.866424183720101
Category	Term	Count	%	PValue	Genes	List Total	Pop Hits	Pop Total	Fold Enrichment	Bonferroni	Benjamini	FDR
SP_PIR_KEYWORDS	ank repeat	7	0.918635	0.0547434	AT5G09410, AT2G17390, AT3G04470, AT5G14230, AT4G35450, AT3G24530, AT2G28840	743	97	26538	2.57754	1	0.254727	52.5371
SMART	SM00248:ANK	6	0.787402	0.144945	AT5G09410, AT3G04470, AT5G14230, AT4G35450, AT3G24530, AT2G28840	190	113	7691	2.14932	1	0.862408	83.1502
INTERPRO	IPR002110:Ankyrin	6	0.787402	0.317098	AT5G09410, AT3G04470, AT5G14230, AT4G35450, AT3G24530, AT2G28840	690	113	20885	1.60716	1	0.992527	99.7488
Annotation Cluster 50	Enrichment Score: 0.8587400585971757
Category	Term	Count	%	PValue	Genes	List Total	Pop Hits	Pop Total	Fold Enrichment	Bonferroni	Benjamini	FDR
GOTERM_MF_FAT	GO:0035251~UDP-glucosyltransferase activity	12	1.5748	0.0039732	AT2G29730, AT3G03050, AT4G23990, AT3G21800, AT2G15480, AT4G15280, AT5G26310, AT4G34131, AT4G24010, AT1G71220, AT2G15490, AT5G17420	538	119	14806	2.77517	0.91391	0.150826	5.73025
GOTERM_BP_FAT	GO:0030243~cellulose metabolic process	8	1.04987	0.00697632	AT3G03050, AT4G23990, AT4G09740, AT4G24010, AT5G36890, AT5G55480, AT5G17420, AT4G02290	485	65	13998	3.55223	0.999401	0.18173	10.5447
GOTERM_MF_FAT	GO:0046527~glucosyltransferase activity	12	1.5748	0.0111873	AT2G29730, AT3G03050, AT4G23990, AT3G21800, AT2G15480, AT4G15280, AT5G26310, AT4G34131, AT4G24010, AT1G71220, AT2G15490, AT5G17420	538	137	14806	2.41055	0.999022	0.242104	15.3596
SP_PIR_KEYWORDS	cell wall	10	1.31234	0.0351158	AT4G25810, AT2G45220, AT5G67360, AT2G38540, AT1G70370, AT1G32170, AT2G40610, AT5G19730, AT5G09760, AT3G13790	743	159	26538	2.24637	0.999958	0.18259	37.6982
INTERPRO	IPR005150:Cellulose synthase	4	0.524934	0.0529494	AT3G03050, AT4G23990, AT4G24010, AT5G17420	690	26	20885	4.65663	1	0.831725	57.426
GOTERM_MF_FAT	GO:0016760~cellulose synthase (UDP-forming) activity	4	0.524934	0.0729113	AT3G03050, AT4G23990, AT4G24010, AT5G17420	538	27	14806	4.0771	1	0.606509	67.442
SP_PIR_KEYWORDS	cell wall biogenesis/degradation	13	1.70604	0.0779157	AT2G45220, AT3G03050, AT4G23990, AT2G38540, AT5G19730, AT4G24010, AT4G02290, AT4G25810, AT2G40610, AT1G32170, AT4G09740, AT5G17420, AT5G09760	743	270	26538	1.71972	1	0.296671	65.8278
GOTERM_BP_FAT	GO:0044042~glucan metabolic process	10	1.31234	0.0787565	AT4G25810, AT3G03050, AT4G23990, AT4G09740, AT1G32170, AT4G24010, AT5G36890, AT5G55480, AT5G17420, AT4G02290	485	151	13998	1.91138	1	0.5996	72.9014
GOTERM_BP_FAT	GO:0005976~polysaccharide metabolic process	12	1.5748	0.138595	AT4G25810, AT3G08840, AT3G12500, AT3G03050, AT4G23990, AT4G09740, AT1G32170, AT4G24010, AT5G36890, AT5G55480, AT5G17420, AT4G02290	485	219	13998	1.58147	1	0.738202	90.6954
GOTERM_BP_FAT	GO:0030244~cellulose biosynthetic process	4	0.524934	0.143016	AT3G03050, AT4G23990, AT4G24010, AT5G17420	485	38	13998	3.03809	1	0.744185	91.4271
GOTERM_MF_FAT	GO:0016759~cellulose synthase activity	4	0.524934	0.15825	AT3G03050, AT4G23990, AT4G24010, AT5G17420	538	38	14806	2.89689	1	0.775672	92.2191
GOTERM_BP_FAT	GO:0007047~cell wall organization	14	1.83727	0.164359	AT2G45220, AT3G03050, AT4G23990, AT2G38540, AT5G19730, AT4G24010, AT1G13980, AT4G02290, AT4G25810, AT2G40610, AT1G32170, AT4G09740, AT5G17420, AT5G09760	485	277	13998	1.45872	1	0.779212	94.2616
GOTERM_BP_FAT	GO:0045229~external encapsulating structure organization	14	1.83727	0.215896	AT2G45220, AT3G03050, AT4G23990, AT2G38540, AT5G19730, AT4G24010, AT1G13980, AT4G02290, AT4G25810, AT2G40610, AT1G32170, AT4G09740, AT5G17420, AT5G09760	485	293	13998	1.37906	1	0.839333	97.9168
GOTERM_BP_FAT	GO:0016051~carbohydrate biosynthetic process	12	1.5748	0.264742	AT3G08840, AT3G03050, AT2G35710, AT4G23990, AT4G31500, AT1G65880, AT3G01040, AT4G24010, AT1G71220, AT3G04120, AT4G39800, AT5G17420	485	254	13998	1.36355	1	0.887839	99.2516
GOTERM_BP_FAT	GO:0006073~cellular glucan metabolic process	6	0.787402	0.428328	AT4G25810, AT3G03050, AT4G23990, AT1G32170, AT4G24010, AT5G17420	485	124	13998	1.39654	1	0.962858	99.9864
GOTERM_BP_FAT	GO:0034637~cellular carbohydrate biosynthetic process	8	1.04987	0.480989	AT3G03050, AT4G23990, AT4G31500, AT1G65880, AT4G24010, AT3G04120, AT4G39800, AT5G17420	485	189	13998	1.22167	1	0.973739	99.9971
GOTERM_BP_FAT	GO:0009250~glucan biosynthetic process	4	0.524934	0.482876	AT3G03050, AT4G23990, AT4G24010, AT5G17420	485	75	13998	1.5393	1	0.97377	99.9972
GOTERM_BP_FAT	GO:0000271~polysaccharide biosynthetic process	5	0.656168	0.508891	AT3G08840, AT3G03050, AT4G23990, AT4G24010, AT5G17420	485	107	13998	1.34868	1	0.978628	99.9988
GOTERM_BP_FAT	GO:0044264~cellular polysaccharide metabolic process	6	0.787402	0.619525	AT4G25810, AT3G03050, AT4G23990, AT1G32170, AT4G24010, AT5G17420	485	154	13998	1.12449	1	0.991281	100
GOTERM_BP_FAT	GO:0033692~cellular polysaccharide biosynthetic process	4	0.524934	0.696327	AT3G03050, AT4G23990, AT4G24010, AT5G17420	485	103	13998	1.12085	1	0.995784	100
SP_PIR_KEYWORDS	golgi apparatus	5	0.656168	0.79132	AT3G03050, AT4G23990, AT4G24010, AT4G34450, AT4G21060	743	193	26538	0.92532	1	0.981331	100
GOTERM_CC_FAT	GO:0005794~Golgi apparatus	8	1.04987	0.975489	AT2G28520, AT3G03050, AT4G23990, AT3G16630, AT4G24010, AT4G34450, AT1G51590, AT4G21060	487	365	13779	0.620134	1	0.999823	100
Annotation Cluster 51	Enrichment Score: 0.8579252047362199
Category	Term	Count	%	PValue	Genes	List Total	Pop Hits	Pop Total	Fold Enrichment	Bonferroni	Benjamini	FDR
GOTERM_CC_FAT	GO:0005792~microsome	4	0.524934	0.109338	AT5G13160, AT4G02520, AT1G04010, AT2G38280	487	33	13779	3.42953	1	0.773171	76.7106
GOTERM_CC_FAT	GO:0042598~vesicular fraction	4	0.524934	0.109338	AT5G13160, AT4G02520, AT1G04010, AT2G38280	487	33	13779	3.42953	1	0.773171	76.7106
GOTERM_CC_FAT	GO:0005624~membrane fraction	4	0.524934	0.149196	AT5G13160, AT4G02520, AT1G04010, AT2G38280	487	38	13779	2.97828	1	0.841206	86.9104
GOTERM_CC_FAT	GO:0005626~insoluble fraction	4	0.524934	0.149196	AT5G13160, AT4G02520, AT1G04010, AT2G38280	487	38	13779	2.97828	1	0.841206	86.9104
GOTERM_CC_FAT	GO:0000267~cell fraction	4	0.524934	0.192894	AT5G13160, AT4G02520, AT1G04010, AT2G38280	487	43	13779	2.63197	1	0.900955	93.2585
Annotation Cluster 52	Enrichment Score: 0.8545980893078753
Category	Term	Count	%	PValue	Genes	List Total	Pop Hits	Pop Total	Fold Enrichment	Bonferroni	Benjamini	FDR
SP_PIR_KEYWORDS	copper	5	0.656168	0.053921	AT5G21105, AT4G14940, AT1G63440, AT5G03260, AT5G60020	743	51	26538	3.5017	1	0.255413	51.9875
GOTERM_MF_FAT	GO:0016682~oxidoreductase activity, acting on diphenols and related substances as donors, oxygen as acceptor	4	0.524934	0.0795539	AT5G21105, AT1G17020, AT5G03260, AT5G60020	538	28	14806	3.93149	1	0.598226	70.7337
INTERPRO	IPR002355:Multicopper oxidase, copper-binding site	3	0.393701	0.139887	AT5G21105, AT5G03260, AT5G60020	690	20	20885	4.54022	1	0.936265	90.608
INTERPRO	IPR011707:Multicopper oxidase, type 3	4	0.524934	0.14456	AT5G21105, AT1G76160, AT5G03260, AT5G60020	690	40	20885	3.02681	1	0.935873	91.3777
INTERPRO	IPR011706:Multicopper oxidase, type 2	4	0.524934	0.152388	AT5G21105, AT1G76160, AT5G03260, AT5G60020	690	41	20885	2.95299	1	0.942487	92.5363
INTERPRO	IPR001117:Multicopper oxidase, type 1	4	0.524934	0.152388	AT5G21105, AT1G76160, AT5G03260, AT5G60020	690	41	20885	2.95299	1	0.942487	92.5363
GOTERM_MF_FAT	GO:0005507~copper ion binding	10	1.31234	0.17349	AT5G21105, AT1G76160, AT4G14940, AT1G63440, AT5G03300, AT5G03260, AT5G02380, AT5G60020, AT1G65930, AT5G53870	538	172	14806	1.60003	1	0.790911	94.0651
GOTERM_MF_FAT	GO:0016679~oxidoreductase activity, acting on diphenols and related substances as donors	4	0.524934	0.176139	AT5G21105, AT1G17020, AT5G03260, AT5G60020	538	40	14806	2.75204	1	0.783499	94.3409
INTERPRO	IPR008972:Cupredoxin	5	0.656168	0.330627	AT5G21105, AT1G76160, AT5G03260, AT5G60020, AT5G53870	690	88	20885	1.71978	1	0.99338	99.8165
Annotation Cluster 53	Enrichment Score: 0.8411924706010775
Category	Term	Count	%	PValue	Genes	List Total	Pop Hits	Pop Total	Fold Enrichment	Bonferroni	Benjamini	FDR
INTERPRO	IPR008949:Terpenoid synthase	6	0.787402	0.0259573	AT1G79460, AT5G47770, AT4G17190, AT3G25810, AT4G36810, AT4G02780	690	51	20885	3.56095	1	0.713283	33.8217
PIR_SUPERFAMILY	PIRSF005839:terpene synthase	3	0.393701	0.234286	AT1G79460, AT3G25810, AT4G02780	359	22	8556	3.24994	1	0.998133	97.2068
INTERPRO	IPR001906:Terpene synthase-like	3	0.393701	0.260343	AT1G79460, AT3G25810, AT4G02780	690	30	20885	3.02681	1	0.983306	99.1205
INTERPRO	IPR005630:Terpene synthase, metal-binding domain	3	0.393701	0.272694	AT1G79460, AT3G25810, AT4G02780	690	31	20885	2.92917	1	0.985883	99.3248
Annotation Cluster 54	Enrichment Score: 0.8213841268704317
Category	Term	Count	%	PValue	Genes	List Total	Pop Hits	Pop Total	Fold Enrichment	Bonferroni	Benjamini	FDR
SP_PIR_KEYWORDS	leucine-rich repeat	27	3.54331	0.00556342	AT3G46530, AT1G35710, AT3G46710, AT1G45616, AT5G36930, AT5G02910, AT2G15080, AT5G07910, AT3G47570, AT1G53430, AT3G51570, AT3G14470, AT5G58300, AT3G28890, AT1G71400, AT1G74170, AT1G61180, AT1G50180, AT1G47890, AT1G59780, AT1G56130, AT1G13570, AT1G17230, AT5G17680, AT4G08850, AT4G27190, AT1G07650	743	540	26538	1.78587	0.792633	0.0452183	7.11871
UP_SEQ_FEATURE	repeat:LRR 4	14	1.83727	0.0187089	AT1G61180, AT1G35710, AT1G50180, AT3G46710, AT5G02910, AT1G59780, AT1G56130, AT3G47570, AT1G53430, AT4G08850, AT4G27190, AT3G14470, AT5G58300, AT1G07650	283	214	8885	2.05393	0.999994	0.601326	24.4955
UP_SEQ_FEATURE	repeat:LRR 5	11	1.44357	0.051881	AT3G47570, AT1G61180, AT1G35710, AT4G08850, AT1G53430, AT4G27190, AT3G46710, AT5G58300, AT5G02910, AT1G56130, AT1G07650	283	175	8885	1.97345	1	0.799285	54.7333
UP_SEQ_FEATURE	repeat:LRR 7	8	1.04987	0.0557072	AT3G47570, AT1G35710, AT4G08850, AT1G53430, AT4G27190, AT5G02910, AT1G56130, AT1G07650	283	108	8885	2.32561	1	0.807801	57.3763
UP_SEQ_FEATURE	repeat:LRR 2	16	2.09974	0.0629931	AT3G46530, AT1G61180, AT1G35710, AT1G50180, AT3G46710, AT5G02910, AT1G59780, AT1G56130, AT1G13570, AT3G47570, AT1G53430, AT4G08850, AT4G27190, AT3G14470, AT5G58300, AT1G07650	283	306	8885	1.64161	1	0.82023	62.0156
UP_SEQ_FEATURE	repeat:LRR 1	16	2.09974	0.0629931	AT3G46530, AT1G61180, AT1G35710, AT1G50180, AT3G46710, AT5G02910, AT1G59780, AT1G56130, AT1G13570, AT3G47570, AT1G53430, AT4G08850, AT4G27190, AT3G14470, AT5G58300, AT1G07650	283	306	8885	1.64161	1	0.82023	62.0156
UP_SEQ_FEATURE	repeat:LRR 6	9	1.1811	0.0652625	AT3G47570, AT1G61180, AT1G35710, AT4G08850, AT1G53430, AT4G27190, AT5G02910, AT1G56130, AT1G07650	283	135	8885	2.09305	1	0.818924	63.3615
UP_SEQ_FEATURE	repeat:LRR 8	7	0.918635	0.068884	AT3G47570, AT1G35710, AT4G08850, AT1G53430, AT5G02910, AT1G56130, AT1G07650	283	91	8885	2.41506	1	0.824061	65.4175
UP_SEQ_FEATURE	repeat:LRR 3	14	1.83727	0.0720954	AT1G61180, AT1G35710, AT1G50180, AT3G46710, AT5G02910, AT1G59780, AT1G56130, AT3G47570, AT1G53430, AT4G08850, AT4G27190, AT3G14470, AT5G58300, AT1G07650	283	261	8885	1.68406	1	0.826965	67.1502
UP_SEQ_FEATURE	repeat:LRR 10	6	0.787402	0.0854587	AT3G47570, AT1G35710, AT4G08850, AT1G53430, AT1G56130, AT1G07650	283	74	8885	2.5456	1	0.848159	73.5269
INTERPRO	IPR001611:Leucine-rich repeat	21	2.75591	0.0865704	AT1G61180, AT1G35710, AT1G47890, AT5G36930, AT1G45616, AT2G15080, AT5G07910, AT1G56130, AT5G17680, AT1G17230, AT3G47570, AT3G51570, AT1G53430, AT4G27190, AT3G14470, AT3G28890, AT5G58300, AT2G31880, AT1G71400, AT1G74170, AT1G07650	690	435	20885	1.46122	1	0.889825	75.8598
UP_SEQ_FEATURE	repeat:LRR 9	6	0.787402	0.132658	AT3G47570, AT1G35710, AT4G08850, AT1G53430, AT1G56130, AT1G07650	283	85	8885	2.21617	1	0.906592	87.9654
UP_SEQ_FEATURE	repeat:LRR 11	5	0.656168	0.163003	AT3G47570, AT1G35710, AT4G08850, AT1G53430, AT1G07650	283	67	8885	2.34297	1	0.927151	92.9152
INTERPRO	IPR013210:Leucine-rich repeat, N-terminal	10	1.31234	0.245976	AT3G47570, AT1G35710, AT1G47890, AT3G28890, AT5G58300, AT1G45616, AT1G71400, AT1G74170, AT2G15080, AT1G17230	690	207	20885	1.46223	1	0.981743	98.8104
UP_SEQ_FEATURE	repeat:LRR 21	3	0.393701	0.25816	AT3G47570, AT1G35710, AT4G08850	283	31	8885	3.0383	1	0.969818	98.8236
UP_SEQ_FEATURE	repeat:LRR 12	4	0.524934	0.296885	AT3G47570, AT1G35710, AT4G08850, AT1G07650	283	60	8885	2.09305	1	0.981343	99.4702
UP_SEQ_FEATURE	repeat:LRR 19	3	0.393701	0.32919	AT3G47570, AT1G35710, AT4G08850	283	37	8885	2.5456	1	0.988133	99.7368
UP_SEQ_FEATURE	repeat:LRR 20	3	0.393701	0.32919	AT3G47570, AT1G35710, AT4G08850	283	37	8885	2.5456	1	0.988133	99.7368
UP_SEQ_FEATURE	repeat:LRR 18	3	0.393701	0.375569	AT3G47570, AT1G35710, AT4G08850	283	41	8885	2.29725	1	0.993606	99.9094
UP_SEQ_FEATURE	repeat:LRR 17	3	0.393701	0.375569	AT3G47570, AT1G35710, AT4G08850	283	41	8885	2.29725	1	0.993606	99.9094
UP_SEQ_FEATURE	repeat:LRR 16	3	0.393701	0.409483	AT3G47570, AT1G35710, AT4G08850	283	44	8885	2.14062	1	0.995383	99.9605
UP_SEQ_FEATURE	repeat:LRR 15	3	0.393701	0.463901	AT3G47570, AT1G35710, AT4G08850	283	49	8885	1.92219	1	0.997901	99.9906
UP_SEQ_FEATURE	repeat:LRR 14	3	0.393701	0.534888	AT3G47570, AT1G35710, AT4G08850	283	56	8885	1.68192	1	0.999421	99.9989
UP_SEQ_FEATURE	repeat:LRR 13	3	0.393701	0.553958	AT3G47570, AT1G35710, AT4G08850	283	58	8885	1.62392	1	0.999566	99.9994
GOTERM_BP_FAT	GO:0007169~transmembrane receptor protein tyrosine kinase signaling pathway	5	0.656168	0.662465	AT3G47570, AT1G35710, AT5G58300, AT2G31880, AT1G07650	485	130	13998	1.11007	1	0.994273	100
GOTERM_BP_FAT	GO:0007167~enzyme linked receptor protein signaling pathway	5	0.656168	0.662465	AT3G47570, AT1G35710, AT5G58300, AT2G31880, AT1G07650	485	130	13998	1.11007	1	0.994273	100
Annotation Cluster 55	Enrichment Score: 0.8122201501899673
Category	Term	Count	%	PValue	Genes	List Total	Pop Hits	Pop Total	Fold Enrichment	Bonferroni	Benjamini	FDR
GOTERM_BP_FAT	GO:0006721~terpenoid metabolic process	7	0.918635	0.123688	AT1G79460, AT4G25700, AT1G78440, AT2G27150, AT4G32770, AT4G36810, AT4G02780	485	98	13998	2.06156	1	0.703882	87.7736
KEGG_PATHWAY	ath00904:Diterpenoid biosynthesis	3	0.393701	0.159245	AT1G79460, AT1G78440, AT4G02780	137	13	2458	4.14037	1	0.520551	84.7852
GOTERM_BP_FAT	GO:0009685~gibberellin metabolic process	3	0.393701	0.163087	AT1G79460, AT1G78440, AT4G02780	485	21	13998	4.12312	1	0.779033	94.1211
GOTERM_BP_FAT	GO:0016101~diterpenoid metabolic process	3	0.393701	0.175512	AT1G79460, AT1G78440, AT4G02780	485	22	13998	3.93571	1	0.795223	95.3666
Annotation Cluster 56	Enrichment Score: 0.8093862603965473
Category	Term	Count	%	PValue	Genes	List Total	Pop Hits	Pop Total	Fold Enrichment	Bonferroni	Benjamini	FDR
INTERPRO	IPR011989:Armadillo-like helical	10	1.31234	0.116544	AT1G76390, AT5G66200, AT3G08850, AT3G26600, AT2G27430, AT5G18980, AT5G22770, AT4G34450, AT3G25800, AT3G20170	690	172	20885	1.75977	1	0.926903	85.7014
SMART	SM00185:ARM	5	0.656168	0.124857	AT1G76390, AT5G66200, AT3G26600, AT5G18980, AT3G20170	190	78	7691	2.5948	1	0.850506	78.0576
INTERPRO	IPR000225:Armadillo	5	0.656168	0.256411	AT1G76390, AT5G66200, AT3G26600, AT5G18980, AT3G20170	690	78	20885	1.94026	1	0.983076	99.0441
Annotation Cluster 57	Enrichment Score: 0.7995166681115973
Category	Term	Count	%	PValue	Genes	List Total	Pop Hits	Pop Total	Fold Enrichment	Bonferroni	Benjamini	FDR
SP_PIR_KEYWORDS	transmembrane protein	6	0.787402	0.017262	AT2G37170, AT2G02040, AT2G34250, AT4G27290, AT5G46240, AT4G00430	743	54	26538	3.9686	0.99263	0.107916	20.5856
INTERPRO	IPR012269:Aquaporin	4	0.524934	0.0636014	AT2G37170, AT3G16240, AT4G01470, AT4G00430	690	28	20885	4.32402	1	0.849195	64.3519
UP_SEQ_FEATURE	short sequence motif:NPA 1	4	0.524934	0.0984562	AT2G37170, AT3G16240, AT4G01470, AT4G00430	283	35	8885	3.58809	1	0.854802	78.6047
UP_SEQ_FEATURE	short sequence motif:NPA 2	4	0.524934	0.0984562	AT2G37170, AT3G16240, AT4G01470, AT4G00430	283	35	8885	3.58809	1	0.854802	78.6047
GOTERM_MF_FAT	GO:0005372~water transporter activity	4	0.524934	0.149528	AT2G37170, AT3G16240, AT4G01470, AT4G00430	538	37	14806	2.97518	1	0.774425	90.9346
GOTERM_MF_FAT	GO:0015250~water channel activity	4	0.524934	0.149528	AT2G37170, AT3G16240, AT4G01470, AT4G00430	538	37	14806	2.97518	1	0.774425	90.9346
INTERPRO	IPR000425:Major intrinsic protein	4	0.524934	0.168429	AT2G37170, AT3G16240, AT4G01470, AT4G00430	690	43	20885	2.81564	1	0.951246	94.4702
PIR_SUPERFAMILY	PIRSF002276:aquaporin	3	0.393701	0.359311	AT2G37170, AT3G16240, AT4G01470	359	30	8556	2.38329	1	0.999799	99.7439
GOTERM_MF_FAT	GO:0022838~substrate specific channel activity	6	0.787402	0.476535	AT2G37170, AT3G16240, AT3G01280, AT5G46240, AT4G01470, AT4G00430	538	125	14806	1.32098	1	0.973346	99.9932
GOTERM_MF_FAT	GO:0022803~passive transmembrane transporter activity	6	0.787402	0.483528	AT2G37170, AT3G16240, AT3G01280, AT5G46240, AT4G01470, AT4G00430	538	126	14806	1.3105	1	0.973591	99.9944
GOTERM_MF_FAT	GO:0015267~channel activity	6	0.787402	0.483528	AT2G37170, AT3G16240, AT3G01280, AT5G46240, AT4G01470, AT4G00430	538	126	14806	1.3105	1	0.973591	99.9944
Annotation Cluster 58	Enrichment Score: 0.7879030029185183
Category	Term	Count	%	PValue	Genes	List Total	Pop Hits	Pop Total	Fold Enrichment	Bonferroni	Benjamini	FDR
GOTERM_BP_FAT	GO:0019751~polyol metabolic process	4	0.524934	0.151204	AT3G10370, AT5G55480, AT1G74210, AT4G39800	485	39	13998	2.96019	1	0.759339	92.642
GOTERM_BP_FAT	GO:0006071~glycerol metabolic process	3	0.393701	0.163087	AT3G10370, AT5G55480, AT1G74210	485	21	13998	4.12312	1	0.779033	94.1211
GOTERM_BP_FAT	GO:0019400~alditol metabolic process	3	0.393701	0.175512	AT3G10370, AT5G55480, AT1G74210	485	22	13998	3.93571	1	0.795223	95.3666
Annotation Cluster 59	Enrichment Score: 0.7863072716595741
Category	Term	Count	%	PValue	Genes	List Total	Pop Hits	Pop Total	Fold Enrichment	Bonferroni	Benjamini	FDR
INTERPRO	IPR000109:TGF-beta receptor, type I/II extracellular region	5	0.656168	0.0822649	AT2G26690, AT1G52190, AT1G69850, AT2G02040, AT5G62680	690	50	20885	3.02681	1	0.883068	74.0106
INTERPRO	IPR018456:TGF-beta receptor, type I/II extracellular region, conserved site	3	0.393701	0.174923	AT2G26690, AT1G52190, AT2G02040	690	23	20885	3.94802	1	0.954771	95.1105
GOTERM_BP_FAT	GO:0015833~peptide transport	5	0.656168	0.223026	AT2G26690, AT1G52190, AT1G69850, AT2G02040, AT5G62680	485	70	13998	2.06156	1	0.845961	98.1986
GOTERM_BP_FAT	GO:0006857~oligopeptide transport	5	0.656168	0.223026	AT2G26690, AT1G52190, AT1G69850, AT2G02040, AT5G62680	485	70	13998	2.06156	1	0.845961	98.1986
Annotation Cluster 60	Enrichment Score: 0.7843637485334245
Category	Term	Count	%	PValue	Genes	List Total	Pop Hits	Pop Total	Fold Enrichment	Bonferroni	Benjamini	FDR
INTERPRO	IPR013149:Alcohol dehydrogenase, zinc-binding	4	0.524934	0.121936	AT4G13010, AT1G77120, AT5G16990, AT5G16970	690	37	20885	3.27223	1	0.931815	87.0114
INTERPRO	IPR002085:Alcohol dehydrogenase superfamily, zinc-containing	4	0.524934	0.13687	AT4G13010, AT1G77120, AT5G16990, AT5G16970	690	39	20885	3.10442	1	0.938983	90.0774
PIR_SUPERFAMILY	PIRSF000091:alcohol dehydrogenase	3	0.393701	0.265747	AT1G77120, AT5G16990, AT5G16970	359	24	8556	2.97911	1	0.998167	98.4082
Annotation Cluster 61	Enrichment Score: 0.7611348005729521
Category	Term	Count	%	PValue	Genes	List Total	Pop Hits	Pop Total	Fold Enrichment	Bonferroni	Benjamini	FDR
GOTERM_MF_FAT	GO:0008237~metallopeptidase activity	8	1.04987	0.0405188	AT2G24200, AT4G38220, AT1G24140, AT4G17830, AT1G09300, AT3G02090, AT4G30920, AT5G65620	538	88	14806	2.50186	1	0.44708	45.8328
SP_PIR_KEYWORDS	metalloprotease	3	0.393701	0.235369	AT1G24140, AT3G02090, AT5G65620	743	33	26538	3.24703	1	0.621005	97.1341
GOTERM_MF_FAT	GO:0004222~metalloendopeptidase activity	3	0.393701	0.545996	AT1G24140, AT3G02090, AT5G65620	538	50	14806	1.65123	1	0.984353	99.9992
Annotation Cluster 62	Enrichment Score: 0.7140536419805948
Category	Term	Count	%	PValue	Genes	List Total	Pop Hits	Pop Total	Fold Enrichment	Bonferroni	Benjamini	FDR
GOTERM_BP_FAT	GO:0009642~response to light intensity	7	0.918635	0.0402554	AT4G27670, AT1G54050, AT4G04020, AT1G17870, AT3G47340, AT4G32770, AT3G12580	485	73	13998	2.76758	1	0.458508	48.0038
GOTERM_BP_FAT	GO:0009314~response to radiation	19	2.49344	0.403791	AT1G75780, AT3G02260, AT4G27670, AT1G54050, AT3G24170, AT5G17580, AT1G17870, AT4G36220, AT4G32770, AT5G07990, AT5G22500, AT4G35090, AT2G02760, AT4G31500, AT4G04020, AT5G20620, AT3G47340, AT2G40080, AT3G12580	485	482	13998	1.13771	1	0.95561	99.9734
GOTERM_BP_FAT	GO:0009416~response to light stimulus	18	2.3622	0.443464	AT1G75780, AT3G02260, AT4G27670, AT1G54050, AT5G17580, AT1G17870, AT4G36220, AT4G32770, AT5G07990, AT5G22500, AT4G35090, AT2G02760, AT4G31500, AT4G04020, AT5G20620, AT3G47340, AT2G40080, AT3G12580	485	466	13998	1.11484	1	0.966441	99.9911
Annotation Cluster 63	Enrichment Score: 0.6928189288997265
Category	Term	Count	%	PValue	Genes	List Total	Pop Hits	Pop Total	Fold Enrichment	Bonferroni	Benjamini	FDR
GOTERM_BP_FAT	GO:0016042~lipid catabolic process	15	1.9685	0.0119637	AT3G01420, AT1G06550, AT3G43570, AT5G49900, AT3G51840, AT1G53920, AT5G37710, AT3G24360, AT3G15730, AT2G40116, AT5G45960, AT1G78440, AT4G16760, AT1G28590, AT5G40990	485	205	13998	2.11184	0.999997	0.242209	17.4342
SP_PIR_KEYWORDS	lipid degradation	7	0.918635	0.211915	AT3G15730, AT2G40116, AT5G45960, AT3G43570, AT1G53920, AT1G28590, AT5G40990	743	143	26538	1.7484	1	0.586732	95.7249
INTERPRO	IPR001087:Lipase, GDSL	5	0.656168	0.457495	AT5G45960, AT3G43570, AT1G53920, AT1G28590, AT5G40990	690	105	20885	1.44134	1	0.998925	99.9932
INTERPRO	IPR008265:Lipase, GDSL, active site	5	0.656168	0.507596	AT5G45960, AT3G43570, AT1G53920, AT1G28590, AT5G40990	690	112	20885	1.35126	1	0.999523	99.9985
PIR_SUPERFAMILY	PIRSF009365:lipase	5	0.656168	0.58341	AT5G45960, AT3G43570, AT1G53920, AT1G28590, AT5G40990	359	97	8556	1.2285	1	1	99.9992
Annotation Cluster 64	Enrichment Score: 0.6566602102452057
Category	Term	Count	%	PValue	Genes	List Total	Pop Hits	Pop Total	Fold Enrichment	Bonferroni	Benjamini	FDR
SP_PIR_KEYWORDS	potassium	6	0.787402	0.00981126	AT3G02050, AT2G30070, AT3G09640, AT5G48230, AT4G10310, AT5G46240	743	47	26538	4.55966	0.937989	0.0688113	12.2354
GOTERM_MF_FAT	GO:0031420~alkali metal ion binding	8	1.04987	0.0175946	AT3G52990, AT3G02050, AT2G30070, AT1G54115, AT3G09640, AT5G48230, AT4G10310, AT5G46240	538	74	14806	2.97518	0.999982	0.305451	23.1348
GOTERM_MF_FAT	GO:0030955~potassium ion binding	7	0.918635	0.0211757	AT3G52990, AT3G02050, AT2G30070, AT3G09640, AT5G48230, AT4G10310, AT5G46240	538	60	14806	3.21072	0.999998	0.321434	27.1848
SP_PIR_KEYWORDS	potassium transport	4	0.524934	0.0592916	AT3G02050, AT2G30070, AT4G10310, AT5G46240	743	32	26538	4.46467	1	0.260953	55.4726
GOTERM_MF_FAT	GO:0015079~potassium ion transmembrane transporter activity	3	0.393701	0.215749	AT3G02050, AT2G30070, AT4G10310	538	24	14806	3.44006	1	0.821066	97.2738
GOTERM_BP_FAT	GO:0006813~potassium ion transport	4	0.524934	0.286658	AT3G02050, AT2G30070, AT4G10310, AT5G46240	485	54	13998	2.13792	1	0.900747	99.5377
GOTERM_BP_FAT	GO:0015672~monovalent inorganic cation transport	8	1.04987	0.311683	AT2G28520, AT3G02050, AT1G15690, AT2G30070, AT1G54115, AT2G21410, AT4G10310, AT5G46240	485	159	13998	1.45217	1	0.915793	99.7381
SP_PIR_KEYWORDS	ion transport	8	1.04987	0.435816	AT3G01280, AT3G02050, AT1G15690, AT2G30070, AT1G63440, AT1G54115, AT4G10310, AT5G46240	743	224	26538	1.27562	1	0.840259	99.9488
GOTERM_BP_FAT	GO:0006812~cation transport	12	1.5748	0.776835	AT2G28520, AT1G15520, AT3G02050, AT1G15690, AT2G30070, AT1G63440, AT1G54115, AT2G47830, AT2G21410, AT4G10310, AT5G46240, AT2G38290	485	383	13998	0.904288	1	0.99804	100
GOTERM_MF_FAT	GO:0046873~metal ion transmembrane transporter activity	5	0.656168	0.785125	AT3G02050, AT2G30070, AT1G63440, AT4G10310, AT5G46240	538	147	14806	0.93607	1	0.999103	100
GOTERM_MF_FAT	GO:0015077~monovalent inorganic cation transmembrane transporter activity	5	0.656168	0.843834	AT2G28520, AT3G02050, AT2G30070, AT2G21410, AT4G10310	538	162	14806	0.849396	1	0.999763	100
GOTERM_MF_FAT	GO:0022890~inorganic cation transmembrane transporter activity	7	0.918635	0.847982	AT2G28520, AT3G02050, AT2G30070, AT1G63440, AT2G21410, AT4G10310, AT2G38290	538	231	14806	0.833953	1	0.999749	100
GOTERM_BP_FAT	GO:0030001~metal ion transport	7	0.918635	0.872499	AT1G15520, AT3G02050, AT2G30070, AT1G63440, AT1G54115, AT4G10310, AT5G46240	485	252	13998	0.801718	1	0.999692	100
GOTERM_BP_FAT	GO:0006811~ion transport	13	1.70604	0.924303	AT2G28520, AT1G15520, AT3G01280, AT2G47830, AT4G10310, AT2G38290, AT1G15690, AT3G02050, AT2G30070, AT1G54115, AT1G63440, AT2G21410, AT5G46240	485	493	13998	0.761063	1	0.99993	100
Annotation Cluster 65	Enrichment Score: 0.6472924735202505
Category	Term	Count	%	PValue	Genes	List Total	Pop Hits	Pop Total	Fold Enrichment	Bonferroni	Benjamini	FDR
GOTERM_BP_FAT	GO:0006721~terpenoid metabolic process	7	0.918635	0.123688	AT1G79460, AT4G25700, AT1G78440, AT2G27150, AT4G32770, AT4G36810, AT4G02780	485	98	13998	2.06156	1	0.703882	87.7736
GOTERM_BP_FAT	GO:0016116~carotenoid metabolic process	3	0.393701	0.304017	AT4G25700, AT4G32770, AT4G36810	485	32	13998	2.7058	1	0.91074	99.6877
GOTERM_BP_FAT	GO:0016108~tetraterpenoid metabolic process	3	0.393701	0.304017	AT4G25700, AT4G32770, AT4G36810	485	32	13998	2.7058	1	0.91074	99.6877
Annotation Cluster 66	Enrichment Score: 0.6417196516288617
Category	Term	Count	%	PValue	Genes	List Total	Pop Hits	Pop Total	Fold Enrichment	Bonferroni	Benjamini	FDR
GOTERM_MF_FAT	GO:0016405~CoA-ligase activity	3	0.393701	0.18899	AT3G06650, AT1G65880, AT3G16910	538	22	14806	3.75279	1	0.792706	95.5173
GOTERM_MF_FAT	GO:0016878~acid-thiol ligase activity	3	0.393701	0.202319	AT3G06650, AT1G65880, AT3G16910	538	23	14806	3.58962	1	0.809418	96.4935
GOTERM_MF_FAT	GO:0016877~ligase activity, forming carbon-sulfur bonds	3	0.393701	0.310717	AT3G06650, AT1G65880, AT3G16910	538	31	14806	2.66327	1	0.905867	99.5976
Annotation Cluster 67	Enrichment Score: 0.6145313254341173
Category	Term	Count	%	PValue	Genes	List Total	Pop Hits	Pop Total	Fold Enrichment	Bonferroni	Benjamini	FDR
GOTERM_CC_FAT	GO:0000228~nuclear chromosome	5	0.656168	0.0369508	AT1G22260, AT2G27040, AT5G22110, AT4G02570, AT4G09140	487	36	13779	3.92967	0.999555	0.447733	37.7381
GOTERM_CC_FAT	GO:0044454~nuclear chromosome part	4	0.524934	0.0682252	AT1G22260, AT2G27040, AT5G22110, AT4G09140	487	27	13779	4.19165	0.999999	0.6193	58.9049
GOTERM_CC_FAT	GO:0005694~chromosome	8	1.04987	0.619014	AT1G22260, AT2G18050, AT2G27040, AT5G22110, AT4G02570, AT4G09140, AT5G13820, AT4G35520	487	211	13779	1.07274	1	0.997027	99.9995
GOTERM_CC_FAT	GO:0044427~chromosomal part	6	0.787402	0.648366	AT1G22260, AT2G18050, AT2G27040, AT5G22110, AT4G09140, AT5G13820	487	156	13779	1.08822	1	0.996944	99.9998
GOTERM_CC_FAT	GO:0000785~chromatin	3	0.393701	0.836092	AT2G18050, AT2G27040, AT4G09140	487	91	13779	0.932757	1	0.999199	100
Annotation Cluster 68	Enrichment Score: 0.5814704312847457
Category	Term	Count	%	PValue	Genes	List Total	Pop Hits	Pop Total	Fold Enrichment	Bonferroni	Benjamini	FDR
INTERPRO	IPR004045:Glutathione S-transferase, N-terminal	5	0.656168	0.124155	AT1G17180, AT3G09270, AT5G41210, AT4G02520, AT5G02790	690	58	20885	2.60932	1	0.931404	87.5171
INTERPRO	IPR017933:Glutathione S-transferase/chloride channel, C-terminal	5	0.656168	0.135811	AT1G17180, AT3G09270, AT5G41210, AT4G02520, AT5G02790	690	60	20885	2.52234	1	0.940982	89.8846
GOTERM_MF_FAT	GO:0016765~transferase activity, transferring alkyl or aryl (other than methyl) groups	8	1.04987	0.178513	AT1G17180, AT3G09270, AT5G41210, AT5G58770, AT5G47770, AT4G02520, AT4G17190, AT4G36810	538	127	14806	1.73357	1	0.784175	94.5778
INTERPRO	IPR004046:Glutathione S-transferase, C-terminal	4	0.524934	0.210416	AT1G17180, AT3G09270, AT4G02520, AT5G02790	690	48	20885	2.52234	1	0.970008	97.548
GOTERM_BP_FAT	GO:0009404~toxin metabolic process	4	0.524934	0.212095	AT1G17180, AT3G09270, AT5G41210, AT4G02520	485	46	13998	2.50973	1	0.835502	97.75
GOTERM_BP_FAT	GO:0009407~toxin catabolic process	4	0.524934	0.212095	AT1G17180, AT3G09270, AT5G41210, AT4G02520	485	46	13998	2.50973	1	0.835502	97.75
GOTERM_MF_FAT	GO:0004364~glutathione transferase activity	4	0.524934	0.262017	AT1G17180, AT3G09270, AT5G41210, AT4G02520	538	49	14806	2.24657	1	0.857669	98.8931
INTERPRO	IPR010987:Glutathione S-transferase, C-terminal-like	4	0.524934	0.30852	AT1G17180, AT3G09270, AT5G41210, AT4G02520	690	59	20885	2.05208	1	0.991779	99.6944
INTERPRO	IPR012335:Thioredoxin fold	7	0.918635	0.686696	AT1G17180, AT3G09270, AT2G41680, AT5G41210, AT4G02520, AT3G58620, AT5G02790	690	208	20885	1.01864	1	0.999988	100
COG_ONTOLOGY	Posttranslational modification, protein turnover, chaperones	10	1.31234	0.968747	AT1G17180, AT4G10250, AT4G27670, AT1G75950, AT5G41210, AT5G22920, AT4G02520, AT4G25200, AT3G12170, AT5G02790	150	254	2563	0.672703	1	0.999914	100
Annotation Cluster 69	Enrichment Score: 0.5536504115004385
Category	Term	Count	%	PValue	Genes	List Total	Pop Hits	Pop Total	Fold Enrichment	Bonferroni	Benjamini	FDR
GOTERM_MF_FAT	GO:0004866~endopeptidase inhibitor activity	4	0.524934	0.167124	AT1G73260, AT1G17860, AT2G38870, AT1G47710	538	39	14806	2.82261	1	0.781785	93.3502
GOTERM_MF_FAT	GO:0030414~peptidase inhibitor activity	4	0.524934	0.203933	AT1G73260, AT1G17860, AT2G38870, AT1G47710	538	43	14806	2.56004	1	0.808496	96.5972
GOTERM_MF_FAT	GO:0004857~enzyme inhibitor activity	7	0.918635	0.640505	AT2G45220, AT5G62360, AT1G73260, AT1G17860, AT2G38870, AT1G47710, AT5G09760	538	180	14806	1.07024	1	0.993794	100
Annotation Cluster 70	Enrichment Score: 0.551487681682069
Category	Term	Count	%	PValue	Genes	List Total	Pop Hits	Pop Total	Fold Enrichment	Bonferroni	Benjamini	FDR
GOTERM_BP_FAT	GO:0002218~activation of innate immune response	3	0.393701	0.265207	AT5G47220, AT1G71220, AT5G40990	485	29	13998	2.98571	1	0.886699	99.2591
GOTERM_BP_FAT	GO:0002684~positive regulation of immune system process	3	0.393701	0.265207	AT5G47220, AT1G71220, AT5G40990	485	29	13998	2.98571	1	0.886699	99.2591
GOTERM_BP_FAT	GO:0002253~activation of immune response	3	0.393701	0.265207	AT5G47220, AT1G71220, AT5G40990	485	29	13998	2.98571	1	0.886699	99.2591
GOTERM_BP_FAT	GO:0050778~positive regulation of immune response	3	0.393701	0.265207	AT5G47220, AT1G71220, AT5G40990	485	29	13998	2.98571	1	0.886699	99.2591
GOTERM_BP_FAT	GO:0045089~positive regulation of innate immune response	3	0.393701	0.265207	AT5G47220, AT1G71220, AT5G40990	485	29	13998	2.98571	1	0.886699	99.2591
GOTERM_BP_FAT	GO:0031349~positive regulation of defense response	3	0.393701	0.291106	AT5G47220, AT1G71220, AT5G40990	485	31	13998	2.79308	1	0.902009	99.5815
GOTERM_BP_FAT	GO:0048584~positive regulation of response to stimulus	4	0.524934	0.296166	AT3G15730, AT5G47220, AT1G71220, AT5G40990	485	55	13998	2.09904	1	0.905224	99.6266
GOTERM_BP_FAT	GO:0045088~regulation of innate immune response	3	0.393701	0.342441	AT5G47220, AT1G71220, AT5G40990	485	35	13998	2.47387	1	0.932335	99.8735
Annotation Cluster 71	Enrichment Score: 0.5465956411465972
Category	Term	Count	%	PValue	Genes	List Total	Pop Hits	Pop Total	Fold Enrichment	Bonferroni	Benjamini	FDR
GOTERM_BP_FAT	GO:0009723~response to ethylene stimulus	16	2.09974	0.0328706	AT3G12500, AT5G45890, AT1G15520, AT4G02570, AT1G75950, AT2G31180, AT3G46060, AT5G47220, AT1G31930, AT3G15730, AT3G23250, AT1G08720, AT1G73500, AT1G58250, AT5G40990, AT2G16720	485	256	13998	1.80387	1	0.420188	41.2568
GOTERM_BP_FAT	GO:0010033~response to organic substance	50	6.56168	0.0986719	AT5G45890, AT1G15520, AT4G02570, AT1G75950, AT4G02780, AT4G17260, AT3G15730, AT1G21270, AT1G73500, AT2G16720, AT2G26690, AT3G02260, AT1G80840, AT4G38840, AT2G31180, AT1G55020, AT1G31930, AT4G25000, AT2G14960, AT3G23250, AT3G15390, AT1G08720, AT1G68320, AT4G36740, AT5G15230, AT4G21540, AT2G02990, AT3G12500, AT3G01420, AT3G46060, AT5G47220, AT4G21410, AT4G04020, AT4G02520, AT5G20620, AT1G58250, AT5…	485	1176	13998	1.22712	1	0.649626	80.8632
GOTERM_BP_FAT	GO:0009719~response to endogenous stimulus	42	5.51181	0.111375	AT4G21540, AT5G15230, AT3G12500, AT5G45890, AT2G02990, AT1G15520, AT4G02570, AT1G75950, AT3G46060, AT5G47220, AT4G02780, AT4G17260, AT3G15730, AT4G21410, AT4G04020, AT4G02520, AT1G73500, AT5G20620, AT1G58250, AT2G16720, AT2G26690, AT3G02260, AT4G38840, AT2G31180, AT1G55020, AT5G59310, AT1G31930, AT1G79460, AT2G46680, AT4G25000, AT1G24190, AT2G14960, AT3G23250, AT1G08720, AT5G42650, AT5G25610, AT4…	485	975	13998	1.24328	1	0.682824	84.733
GOTERM_BP_FAT	GO:0009725~response to hormone stimulus	38	4.98688	0.173842	AT4G21540, AT5G15230, AT5G45890, AT3G12500, AT1G15520, AT4G02570, AT1G75950, AT3G46060, AT5G47220, AT4G02780, AT4G17260, AT3G15730, AT4G21410, AT4G04020, AT4G02520, AT1G73500, AT5G20620, AT1G58250, AT2G16720, AT3G02260, AT4G38840, AT2G31180, AT1G55020, AT5G59310, AT1G31930, AT2G46680, AT1G79460, AT4G25000, AT1G24190, AT2G14960, AT3G23250, AT1G08720, AT5G25610, AT4G21440, AT4G36740, AT1G29500, AT4…	485	909	13998	1.20655	1	0.794326	95.2149
GOTERM_BP_FAT	GO:0009873~ethylene mediated signaling pathway	8	1.04987	0.373584	AT3G12500, AT3G15730, AT4G02570, AT1G75950, AT1G73500, AT3G46060, AT5G47220, AT5G40990	485	170	13998	1.3582	1	0.94401	99.9416
GOTERM_BP_FAT	GO:0000160~two-component signal transduction system (phosphorelay)	9	1.1811	0.483702	AT3G12500, AT3G15730, AT4G02570, AT1G75950, AT1G73500, AT3G46060, AT5G47220, AT4G14340, AT5G40990	485	218	13998	1.19154	1	0.973504	99.9973
SP_PIR_KEYWORDS	Ethylene signaling pathway	5	0.656168	0.632948	AT3G15730, AT4G02570, AT1G75950, AT5G47220, AT5G40990	743	155	26538	1.15217	1	0.93909	99.9998
GOTERM_BP_FAT	GO:0009755~hormone-mediated signaling	14	1.83727	0.735341	AT5G15230, AT3G12500, AT4G02570, AT1G75950, AT3G46060, AT5G47220, AT4G02780, AT2G46680, AT1G79460, AT3G15730, AT4G02520, AT1G73500, AT4G14340, AT5G40990	485	432	13998	0.935338	1	0.99718	100
GOTERM_BP_FAT	GO:0032870~cellular response to hormone stimulus	14	1.83727	0.735341	AT5G15230, AT3G12500, AT4G02570, AT1G75950, AT3G46060, AT5G47220, AT4G02780, AT2G46680, AT1G79460, AT3G15730, AT4G02520, AT1G73500, AT4G14340, AT5G40990	485	432	13998	0.935338	1	0.99718	100
GOTERM_BP_FAT	GO:0007242~intracellular signaling cascade	23	3.01837	0.880625	AT5G15230, AT2G02990, AT3G12500, AT3G62290, AT4G02570, AT1G75950, AT4G38690, AT3G46060, AT5G47220, AT3G15920, AT4G02780, AT5G22500, AT1G79460, AT2G46680, AT3G15730, AT2G40116, AT1G08720, AT4G02520, AT1G73500, AT1G71220, AT4G14340, AT5G40990, AT2G40080	485	790	13998	0.840282	1	0.999739	100
Annotation Cluster 72	Enrichment Score: 0.5422509999731716
Category	Term	Count	%	PValue	Genes	List Total	Pop Hits	Pop Total	Fold Enrichment	Bonferroni	Benjamini	FDR
GOTERM_MF_FAT	GO:0043566~structure-specific DNA binding	5	0.656168	0.101127	AT2G18050, AT4G09140, AT5G13820, AT4G35520, AT5G01630	538	49	14806	2.80821	1	0.641619	79.4082
GOTERM_MF_FAT	GO:0003690~double-stranded DNA binding	3	0.393701	0.377292	AT4G09140, AT5G13820, AT4G35520	538	36	14806	2.29337	1	0.944366	99.9107
GOTERM_CC_FAT	GO:0005694~chromosome	8	1.04987	0.619014	AT1G22260, AT2G18050, AT2G27040, AT5G22110, AT4G02570, AT4G09140, AT5G13820, AT4G35520	487	211	13779	1.07274	1	0.997027	99.9995
Annotation Cluster 73	Enrichment Score: 0.5330986291483667
Category	Term	Count	%	PValue	Genes	List Total	Pop Hits	Pop Total	Fold Enrichment	Bonferroni	Benjamini	FDR
GOTERM_BP_FAT	GO:0009072~aromatic amino acid family metabolic process	5	0.656168	0.146625	AT4G31500, AT1G48850, AT1G08250, AT2G37040, AT3G53260	485	59	13998	2.44592	1	0.750675	91.984
GOTERM_BP_FAT	GO:0043648~dicarboxylic acid metabolic process	5	0.656168	0.245451	AT5G11880, AT4G31500, AT1G48850, AT1G08250, AT5G43330	485	73	13998	1.97684	1	0.870587	98.8698
GOTERM_BP_FAT	GO:0009073~aromatic amino acid family biosynthetic process	3	0.393701	0.452603	AT4G31500, AT1G48850, AT1G08250	485	44	13998	1.96785	1	0.968337	99.9932
GOTERM_BP_FAT	GO:0046417~chorismate metabolic process	3	0.393701	0.452603	AT4G31500, AT1G48850, AT1G08250	485	44	13998	1.96785	1	0.968337	99.9932
Annotation Cluster 74	Enrichment Score: 0.5281084009956091
Category	Term	Count	%	PValue	Genes	List Total	Pop Hits	Pop Total	Fold Enrichment	Bonferroni	Benjamini	FDR
GOTERM_BP_FAT	GO:0015994~chlorophyll metabolic process	4	0.524934	0.203074	AT4G22920, AT5G16440, AT5G43860, AT4G32770	485	45	13998	2.5655	1	0.825106	97.3031
GOTERM_BP_FAT	GO:0006778~porphyrin metabolic process	4	0.524934	0.353382	AT4G22920, AT5G16440, AT5G43860, AT4G32770	485	61	13998	1.89258	1	0.937176	99.9032
GOTERM_BP_FAT	GO:0033013~tetrapyrrole metabolic process	4	0.524934	0.362891	AT4G22920, AT5G16440, AT5G43860, AT4G32770	485	62	13998	1.86206	1	0.939853	99.9235
Annotation Cluster 75	Enrichment Score: 0.513191724500816
Category	Term	Count	%	PValue	Genes	List Total	Pop Hits	Pop Total	Fold Enrichment	Bonferroni	Benjamini	FDR
GOTERM_BP_FAT	GO:0010386~lateral root primordium development	3	0.393701	0.0290918	AT3G22400, AT1G55020, AT1G13980	485	8	13998	10.8232	1	0.396346	37.4951
GOTERM_BP_FAT	GO:0048527~lateral root development	3	0.393701	0.530656	AT3G22400, AT1G55020, AT1G13980	485	51	13998	1.69776	1	0.981483	99.9994
GOTERM_BP_FAT	GO:0048528~post-embryonic root development	3	0.393701	0.581587	AT3G22400, AT1G55020, AT1G13980	485	56	13998	1.54617	1	0.988207	99.9999
GOTERM_BP_FAT	GO:0048569~post-embryonic organ development	3	0.393701	0.986359	AT3G22400, AT1G55020, AT1G13980	485	178	13998	0.486436	1	1	100
Annotation Cluster 76	Enrichment Score: 0.5060391002483933
Category	Term	Count	%	PValue	Genes	List Total	Pop Hits	Pop Total	Fold Enrichment	Bonferroni	Benjamini	FDR
GOTERM_BP_FAT	GO:0009066~aspartate family amino acid metabolic process	7	0.918635	0.0358427	AT5G11880, AT3G10050, AT1G05010, AT1G73500, AT3G47340, AT1G64660, AT4G33150	485	71	13998	2.84554	1	0.438687	44.0653
GOTERM_BP_FAT	GO:0006555~methionine metabolic process	3	0.393701	0.509134	AT1G05010, AT1G73500, AT1G64660	485	49	13998	1.76705	1	0.977841	99.9988
GOTERM_BP_FAT	GO:0006790~sulfur metabolic process	6	0.787402	0.709315	AT4G31500, AT1G65880, AT1G05010, AT3G24170, AT1G73500, AT1G64660	485	171	13998	1.0127	1	0.996378	100
GOTERM_BP_FAT	GO:0000096~sulfur amino acid metabolic process	3	0.393701	0.730753	AT1G05010, AT1G73500, AT1G64660	485	74	13998	1.17008	1	0.997173	100
Annotation Cluster 77	Enrichment Score: 0.48804333126618615
Category	Term	Count	%	PValue	Genes	List Total	Pop Hits	Pop Total	Fold Enrichment	Bonferroni	Benjamini	FDR
GOTERM_BP_FAT	GO:0010817~regulation of hormone levels	8	1.04987	0.118377	AT3G02260, AT2G17500, AT1G50430, AT4G31500, AT1G15690, AT1G13980, AT2G27150, AT1G20925	485	119	13998	1.94029	1	0.693294	86.5395
GOTERM_BP_FAT	GO:0042446~hormone biosynthetic process	3	0.393701	0.404808	AT1G50430, AT4G31500, AT2G27150	485	40	13998	2.16464	1	0.955281	99.9741
GOTERM_BP_FAT	GO:0042445~hormone metabolic process	3	0.393701	0.716723	AT1G50430, AT4G31500, AT2G27150	485	72	13998	1.20258	1	0.9967	100
Annotation Cluster 78	Enrichment Score: 0.4652787278383441
Category	Term	Count	%	PValue	Genes	List Total	Pop Hits	Pop Total	Fold Enrichment	Bonferroni	Benjamini	FDR
SP_PIR_KEYWORDS	lipid metabolism	4	0.524934	0.0505379	AT5G22500, AT4G33790, AT3G51840, AT4G16760	743	30	26538	4.76231	1	0.245152	49.6645
GOTERM_BP_FAT	GO:0009555~pollen development	4	0.524934	0.828154	AT5G22500, AT4G33790, AT4G09140, AT4G16760	485	129	13998	0.894941	1	0.999173	100
GOTERM_BP_FAT	GO:0048229~gametophyte development	4	0.524934	0.960364	AT5G22500, AT4G33790, AT4G09140, AT4G16760	485	188	13998	0.614082	1	0.999989	100
Annotation Cluster 79	Enrichment Score: 0.4549631281644256
Category	Term	Count	%	PValue	Genes	List Total	Pop Hits	Pop Total	Fold Enrichment	Bonferroni	Benjamini	FDR
GOTERM_MF_FAT	GO:0043566~structure-specific DNA binding	5	0.656168	0.101127	AT2G18050, AT4G09140, AT5G13820, AT4G35520, AT5G01630	538	49	14806	2.80821	1	0.641619	79.4082
GOTERM_BP_FAT	GO:0006310~DNA recombination	5	0.656168	0.159684	AT1G22260, AT4G09140, AT4G35520, AT5G27680, AT5G01630	485	61	13998	2.36573	1	0.774002	93.7288
GOTERM_BP_FAT	GO:0006259~DNA metabolic process	13	1.70604	0.553752	AT1G22260, AT2G27040, AT5G22110, AT4G09140, AT5G13820, AT3G24170, AT5G01630, AT4G31400, AT4G35520, AT1G13635, AT5G27680, AT3G49250, AT2G31270	485	350	13998	1.07201	1	0.983947	99.9997
GOTERM_BP_FAT	GO:0006281~DNA repair	6	0.787402	0.754678	AT4G09140, AT3G24170, AT4G35520, AT4G31400, AT1G13635, AT5G01630	485	181	13998	0.956747	1	0.997767	100
GOTERM_BP_FAT	GO:0006974~response to DNA damage stimulus	6	0.787402	0.787003	AT4G09140, AT3G24170, AT4G35520, AT4G31400, AT1G13635, AT5G01630	485	189	13998	0.916249	1	0.998344	100
Annotation Cluster 80	Enrichment Score: 0.4203333694210183
Category	Term	Count	%	PValue	Genes	List Total	Pop Hits	Pop Total	Fold Enrichment	Bonferroni	Benjamini	FDR
GOTERM_BP_FAT	GO:0010476~gibberellin-mediated signaling	3	0.393701	0.304017	AT1G79460, AT5G15230, AT4G02780	485	32	13998	2.7058	1	0.91074	99.6877
GOTERM_BP_FAT	GO:0009740~gibberellic acid mediated signaling	3	0.393701	0.304017	AT1G79460, AT5G15230, AT4G02780	485	32	13998	2.7058	1	0.91074	99.6877
GOTERM_BP_FAT	GO:0009739~response to gibberellin stimulus	5	0.656168	0.593204	AT1G79460, AT5G15230, AT4G25000, AT2G16720, AT4G02780	485	119	13998	1.21268	1	0.989095	99.9999
Annotation Cluster 81	Enrichment Score: 0.4038177523857557
Category	Term	Count	%	PValue	Genes	List Total	Pop Hits	Pop Total	Fold Enrichment	Bonferroni	Benjamini	FDR
GOTERM_BP_FAT	GO:0051186~cofactor metabolic process	14	1.83727	0.170628	AT5G16440, AT3G06650, AT1G60810, AT3G24170, AT2G36460, AT5G43330, AT4G32770, AT4G22220, AT4G22920, AT5G43860, AT4G21320, AT4G36940, AT5G55070, AT1G76490	485	279	13998	1.44827	1	0.79018	94.9098
GOTERM_BP_FAT	GO:0006732~coenzyme metabolic process	9	1.1811	0.361957	AT3G06650, AT4G21320, AT4G36940, AT1G60810, AT3G24170, AT2G36460, AT5G55070, AT5G43330, AT1G76490	485	195	13998	1.33209	1	0.940299	99.9217
GOTERM_BP_FAT	GO:0009108~coenzyme biosynthetic process	4	0.524934	0.606384	AT3G06650, AT4G21320, AT4G36940, AT1G60810	485	90	13998	1.28275	1	0.990551	100
GOTERM_BP_FAT	GO:0051188~cofactor biosynthetic process	6	0.787402	0.647553	AT4G22220, AT5G16440, AT3G06650, AT4G21320, AT4G36940, AT1G60810	485	159	13998	1.08913	1	0.993122	100
Annotation Cluster 82	Enrichment Score: 0.3763247994686236
Category	Term	Count	%	PValue	Genes	List Total	Pop Hits	Pop Total	Fold Enrichment	Bonferroni	Benjamini	FDR
GOTERM_BP_FAT	GO:0051321~meiotic cell cycle	6	0.787402	0.0627521	AT5G22500, AT1G22260, AT4G33790, AT1G75950, AT3G24170, AT4G35520	485	62	13998	2.79308	1	0.541885	64.3543
GOTERM_BP_FAT	GO:0051327~M phase of meiotic cell cycle	3	0.393701	0.452603	AT1G22260, AT1G75950, AT4G35520	485	44	13998	1.96785	1	0.968337	99.9932
GOTERM_BP_FAT	GO:0007126~meiosis	3	0.393701	0.452603	AT1G22260, AT1G75950, AT4G35520	485	44	13998	1.96785	1	0.968337	99.9932
GOTERM_BP_FAT	GO:0022402~cell cycle process	5	0.656168	0.679901	AT1G22260, AT1G75950, AT3G24170, AT4G35520, AT1G13980	485	133	13998	1.08503	1	0.994988	100
GOTERM_BP_FAT	GO:0000279~M phase	3	0.393701	0.763264	AT1G22260, AT1G75950, AT4G35520	485	79	13998	1.09602	1	0.997936	100
GOTERM_BP_FAT	GO:0022403~cell cycle phase	3	0.393701	0.827692	AT1G22260, AT1G75950, AT4G35520	485	91	13998	0.95149	1	0.999187	100
Annotation Cluster 83	Enrichment Score: 0.3470710236914285
Category	Term	Count	%	PValue	Genes	List Total	Pop Hits	Pop Total	Fold Enrichment	Bonferroni	Benjamini	FDR
SP_PIR_KEYWORDS	polysaccharide degradation	3	0.393701	0.379825	AT3G12500, AT4G09740, AT4G02290	743	47	26538	2.27983	1	0.795056	99.8207
GOTERM_BP_FAT	GO:0000272~polysaccharide catabolic process	4	0.524934	0.473988	AT3G12500, AT4G09740, AT5G36890, AT4G02290	485	74	13998	1.5601	1	0.97276	99.9964
SP_PIR_KEYWORDS	carbohydrate metabolism	4	0.524934	0.505168	AT5G20250, AT3G12500, AT4G09740, AT4G02290	743	96	26538	1.48822	1	0.88698	99.991
Annotation Cluster 84	Enrichment Score: 0.3418286628565432
Category	Term	Count	%	PValue	Genes	List Total	Pop Hits	Pop Total	Fold Enrichment	Bonferroni	Benjamini	FDR
GOTERM_MF_FAT	GO:0008238~exopeptidase activity	8	1.04987	0.0495432	AT4G20850, AT2G24200, AT4G30810, AT4G12910, AT1G09300, AT3G45010, AT4G30920, AT5G19740	538	92	14806	2.39308	1	0.501208	52.9126
INTERPRO	IPR015500:Peptidase S8, subtilisin-related	5	0.656168	0.124155	AT1G04110, AT4G20850, AT5G67360, AT4G21320, AT5G67090	690	58	20885	2.60932	1	0.931404	87.5171
INTERPRO	IPR000209:Peptidase S8 and S53, subtilisin, kexin, sedolisin	4	0.524934	0.31761	AT1G04110, AT4G20850, AT5G67360, AT5G67090	690	60	20885	2.01787	1	0.992098	99.7517
INTERPRO	IPR003137:Protease-associated PA	4	0.524934	0.363014	AT1G04110, AT5G67360, AT5G67090, AT5G19740	690	65	20885	1.86265	1	0.995588	99.9158
SP_PIR_KEYWORDS	Serine protease	3	0.393701	0.438543	AT1G04110, AT5G67360, AT5G67090	743	53	26538	2.02174	1	0.839417	99.9519
SP_PIR_KEYWORDS	carboxypeptidase	3	0.393701	0.466748	AT4G30810, AT4G12910, AT3G45010	743	56	26538	1.91343	1	0.86056	99.9757
INTERPRO	IPR010259:Proteinase inhibitor I9, subtilisin propeptide	3	0.393701	0.505134	AT1G04110, AT5G67360, AT5G67090	690	51	20885	1.78048	1	0.999539	99.9984
INTERPRO	IPR001563:Peptidase S10, serine carboxypeptidase	3	0.393701	0.535856	AT4G30810, AT4G12910, AT3G45010	690	54	20885	1.68156	1	0.999697	99.9994
INTERPRO	IPR018202:Peptidase S10, serine carboxypeptidase, active site	3	0.393701	0.565242	AT4G30810, AT4G12910, AT3G45010	690	57	20885	1.59306	1	0.999833	99.9998
GOTERM_MF_FAT	GO:0070008~serine-type exopeptidase activity	3	0.393701	0.598064	AT4G30810, AT4G12910, AT3G45010	538	55	14806	1.50112	1	0.990344	99.9999
GOTERM_MF_FAT	GO:0004185~serine-type carboxypeptidase activity	3	0.393701	0.598064	AT4G30810, AT4G12910, AT3G45010	538	55	14806	1.50112	1	0.990344	99.9999
GOTERM_MF_FAT	GO:0008236~serine-type peptidase activity	7	0.918635	0.618823	AT1G04110, AT4G20850, AT5G67360, AT4G30810, AT4G12910, AT5G67090, AT3G45010	538	176	14806	1.09456	1	0.992016	99.9999
GOTERM_MF_FAT	GO:0017171~serine hydrolase activity	7	0.918635	0.618823	AT1G04110, AT4G20850, AT5G67360, AT4G30810, AT4G12910, AT5G67090, AT3G45010	538	176	14806	1.09456	1	0.992016	99.9999
PIR_SUPERFAMILY	PIRSF001127:serine carboxypeptidase	3	0.393701	0.635994	AT4G30810, AT4G12910, AT3G45010	359	51	8556	1.40193	1	1	99.9999
GOTERM_MF_FAT	GO:0004180~carboxypeptidase activity	3	0.393701	0.663221	AT4G30810, AT4G12910, AT3G45010	538	62	14806	1.33163	1	0.995315	100
GOTERM_BP_FAT	GO:0043086~negative regulation of catalytic activity	3	0.393701	0.670928	AT1G04110, AT5G67360, AT5G67090	485	66	13998	1.3119	1	0.99468	100
GOTERM_BP_FAT	GO:0044092~negative regulation of molecular function	3	0.393701	0.702085	AT1G04110, AT5G67360, AT5G67090	485	70	13998	1.23694	1	0.996045	100
GOTERM_MF_FAT	GO:0004252~serine-type endopeptidase activity	4	0.524934	0.708196	AT1G04110, AT4G20850, AT5G67360, AT5G67090	538	100	14806	1.10082	1	0.996947	100
GOTERM_MF_FAT	GO:0042802~identical protein binding	6	0.787402	0.747735	AT1G04110, AT5G67360, AT5G03150, AT2G45660, AT1G13980, AT5G67090	538	171	14806	0.96563	1	0.998303	100
Annotation Cluster 85	Enrichment Score: 0.3229831114971906
Category	Term	Count	%	PValue	Genes	List Total	Pop Hits	Pop Total	Fold Enrichment	Bonferroni	Benjamini	FDR
GOTERM_BP_FAT	GO:0009744~response to sucrose stimulus	3	0.393701	0.355108	AT1G31930, AT3G04120, AT3G47340	485	36	13998	2.40515	1	0.937201	99.9072
GOTERM_BP_FAT	GO:0034285~response to disaccharide stimulus	3	0.393701	0.367687	AT1G31930, AT3G04120, AT3G47340	485	37	13998	2.34015	1	0.941654	99.9322
GOTERM_BP_FAT	GO:0009743~response to carbohydrate stimulus	6	0.787402	0.822645	AT1G31930, AT3G23250, AT1G80840, AT5G47220, AT3G04120, AT3G47340	485	199	13998	0.870207	1	0.999134	100
Annotation Cluster 86	Enrichment Score: 0.31497263700367417
Category	Term	Count	%	PValue	Genes	List Total	Pop Hits	Pop Total	Fold Enrichment	Bonferroni	Benjamini	FDR
GOTERM_BP_FAT	GO:0007049~cell cycle	11	1.44357	0.288852	AT5G22500, AT1G22260, AT4G33790, AT4G02570, AT1G30690, AT3G60190, AT1G75950, AT3G24170, AT4G35520, AT5G63610, AT1G13980	485	234	13998	1.35675	1	0.901352	99.5598
SP_PIR_KEYWORDS	cell cycle	5	0.656168	0.40798	AT1G22260, AT4G02570, AT1G30690, AT3G60190, AT5G63610	743	116	26538	1.53954	1	0.817166	99.9031
SP_PIR_KEYWORDS	cell division	4	0.524934	0.552663	AT1G22260, AT1G30690, AT3G60190, AT5G63610	743	103	26538	1.38708	1	0.90818	99.9976
GOTERM_BP_FAT	GO:0051301~cell division	5	0.656168	0.843987	AT1G22260, AT1G30690, AT3G60190, AT5G63610, AT1G13980	485	170	13998	0.848878	1	0.999374	100
Annotation Cluster 87	Enrichment Score: 0.28519843060323286
Category	Term	Count	%	PValue	Genes	List Total	Pop Hits	Pop Total	Fold Enrichment	Bonferroni	Benjamini	FDR
SP_PIR_KEYWORDS	microtubule	5	0.656168	0.262633	AT1G75780, AT3G60190, AT3G16630, AT1G59540, AT1G50010	743	93	26538	1.92029	1	0.66296	98.2277
GOTERM_BP_FAT	GO:0007018~microtubule-based movement	5	0.656168	0.268345	AT1G75780, AT1G20060, AT3G16630, AT1G59540, AT1G50010	485	76	13998	1.89881	1	0.888456	99.3079
GOTERM_CC_FAT	GO:0015630~microtubule cytoskeleton	8	1.04987	0.335205	AT1G75780, AT4G02570, AT3G60190, AT1G20060, AT1G75950, AT3G16630, AT1G59540, AT1G50010	487	160	13779	1.41468	1	0.973721	99.4131
GOTERM_CC_FAT	GO:0009524~phragmoplast	3	0.393701	0.508821	AT4G02570, AT3G60190, AT1G75950	487	48	13779	1.76835	1	0.994512	99.987
GOTERM_CC_FAT	GO:0044430~cytoskeletal part	8	1.04987	0.513186	AT1G75780, AT4G02570, AT3G60190, AT1G20060, AT1G75950, AT3G16630, AT1G59540, AT1G50010	487	191	13779	1.18507	1	0.993834	99.9884
SP_PIR_KEYWORDS	cytoskeleton	3	0.393701	0.537638	AT4G02570, AT3G60190, AT1G75950	743	64	26538	1.67425	1	0.901157	99.9963
GOTERM_BP_FAT	GO:0007017~microtubule-based process	5	0.656168	0.606403	AT1G75780, AT1G20060, AT3G16630, AT1G59540, AT1G50010	485	121	13998	1.19264	1	0.990345	100
GOTERM_CC_FAT	GO:0005874~microtubule	5	0.656168	0.609028	AT1G75780, AT3G60190, AT3G16630, AT1G59540, AT1G50010	487	119	13779	1.18881	1	0.997073	99.9993
SP_PIR_KEYWORDS	motor protein	3	0.393701	0.638304	AT3G60190, AT3G16630, AT1G59540	743	77	26538	1.39159	1	0.939889	99.9999
GOTERM_MF_FAT	GO:0003774~motor activity	4	0.524934	0.681769	AT3G60190, AT1G20060, AT3G16630, AT1G59540	538	96	14806	1.14669	1	0.996126	100
GOTERM_MF_FAT	GO:0003924~GTPase activity	4	0.524934	0.688538	AT1G75780, AT3G60190, AT5G60390, AT1G50010	538	97	14806	1.13486	1	0.996352	100
GOTERM_MF_FAT	GO:0003777~microtubule motor activity	3	0.393701	0.704364	AT1G20060, AT3G16630, AT1G59540	538	67	14806	1.23226	1	0.996894	100
GOTERM_CC_FAT	GO:0005856~cytoskeleton	8	1.04987	0.758487	AT1G75780, AT4G02570, AT3G60190, AT1G20060, AT1G75950, AT3G16630, AT1G59540, AT1G50010	487	243	13779	0.931478	1	0.998666	100
Annotation Cluster 88	Enrichment Score: 0.2847343398324326
Category	Term	Count	%	PValue	Genes	List Total	Pop Hits	Pop Total	Fold Enrichment	Bonferroni	Benjamini	FDR
GOTERM_BP_FAT	GO:0009791~post-embryonic development	32	4.19948	0.414508	AT4G21540, AT1G04110, AT3G55620, AT4G02570, AT4G09140, AT1G69490, AT2G38280, AT2G36640, AT5G67360, AT3G15730, AT3G07130, AT3G08850, AT5G13010, AT2G46870, AT2G45660, AT2G40080, AT3G02260, AT3G51550, AT5G40480, AT5G48230, AT1G55020, AT1G43710, AT1G13980, AT3G51840, AT4G29860, AT3G22400, AT2G02760, AT4G37300, AT1G48850, AT2G45650, AT3G04120, AT5G55480	485	851	13998	1.08529	1	0.958736	99.9801
GOTERM_BP_FAT	GO:0048316~seed development	17	2.23097	0.425951	AT3G55620, AT5G40480, AT4G02570, AT4G09140, AT5G48230, AT1G43710, AT1G13980, AT3G51840, AT4G29860, AT2G38280, AT2G36640, AT5G67360, AT4G37300, AT1G48850, AT3G08850, AT5G13010, AT3G04120	485	432	13998	1.13577	1	0.962628	99.9854
GOTERM_BP_FAT	GO:0010154~fruit development	17	2.23097	0.499256	AT3G55620, AT5G40480, AT4G02570, AT4G09140, AT5G48230, AT1G43710, AT1G13980, AT3G51840, AT4G29860, AT2G38280, AT2G36640, AT5G67360, AT4G37300, AT1G48850, AT3G08850, AT5G13010, AT3G04120	485	452	13998	1.08551	1	0.977158	99.9983
GOTERM_BP_FAT	GO:0009793~embryonic development ending in seed dormancy	14	1.83727	0.517898	AT3G55620, AT5G40480, AT4G02570, AT5G48230, AT1G43710, AT1G13980, AT3G51840, AT4G29860, AT2G38280, AT2G36640, AT4G37300, AT1G48850, AT3G08850, AT5G13010	485	372	13998	1.0862	1	0.979076	99.9991
GOTERM_BP_FAT	GO:0048608~reproductive structure development	25	3.28084	0.634485	AT3G55620, AT4G02570, AT4G09140, AT1G69490, AT2G38280, AT2G36640, AT5G67360, AT3G08850, AT5G13010, AT2G46870, AT2G45660, AT2G40080, AT3G02260, AT5G40480, AT5G48230, AT1G13980, AT1G43710, AT3G51840, AT4G29860, AT4G37300, AT2G02760, AT1G48850, AT1G05010, AT2G45650, AT3G04120	485	731	13998	0.987068	1	0.992337	100
GOTERM_BP_FAT	GO:0003006~reproductive developmental process	27	3.54331	0.675636	AT3G55620, AT4G02570, AT4G09140, AT1G69490, AT2G38280, AT2G36640, AT5G67360, AT3G08850, AT5G13010, AT2G46870, AT2G45660, AT2G40080, AT3G02260, AT5G40480, AT5G48230, AT2G34590, AT1G13980, AT1G43710, AT3G51840, AT4G29860, AT4G37300, AT2G02760, AT2G34980, AT1G48850, AT1G05010, AT2G45650, AT3G04120	485	807	13998	0.965638	1	0.994911	100
Annotation Cluster 89	Enrichment Score: 0.2829797364858755
Category	Term	Count	%	PValue	Genes	List Total	Pop Hits	Pop Total	Fold Enrichment	Bonferroni	Benjamini	FDR
GOTERM_MF_FAT	GO:0004712~protein serine/threonine/tyrosine kinase activity	4	0.524934	0.351871	AT1G08720, AT2G24360, AT1G73500, AT5G58950	538	58	14806	1.89796	1	0.932684	99.8384
SMART	SM00219:TyrKc	5	0.656168	0.532064	AT3G58640, AT1G08720, AT2G24360, AT5G58950, AT1G49730	190	155	7691	1.30577	1	0.999264	99.9823
INTERPRO	IPR001245:Tyrosine protein kinase	5	0.656168	0.756335	AT3G58640, AT1G08720, AT2G24360, AT5G58950, AT1G49730	690	155	20885	0.976391	1	0.999998	100
Annotation Cluster 90	Enrichment Score: 0.281171450067299
Category	Term	Count	%	PValue	Genes	List Total	Pop Hits	Pop Total	Fold Enrichment	Bonferroni	Benjamini	FDR
GOTERM_BP_FAT	GO:0016049~cell growth	10	1.31234	0.321681	AT4G36480, AT1G75780, AT4G17030, AT1G21270, AT2G34980, AT3G08850, AT2G40610, AT1G13980, AT1G69490, AT1G58250	485	214	13998	1.34868	1	0.921107	99.7925
GOTERM_BP_FAT	GO:0040007~growth	11	1.44357	0.346069	AT4G36480, AT1G75780, AT4G17030, AT1G21270, AT2G34980, AT3G08850, AT2G40610, AT1G55020, AT1G13980, AT1G69490, AT1G58250	485	246	13998	1.29057	1	0.933615	99.8842
GOTERM_BP_FAT	GO:0008361~regulation of cell size	10	1.31234	0.380864	AT4G36480, AT1G75780, AT4G17030, AT1G21270, AT2G34980, AT3G08850, AT2G40610, AT1G13980, AT1G69490, AT1G58250	485	226	13998	1.27707	1	0.947005	99.9515
GOTERM_BP_FAT	GO:0032535~regulation of cellular component size	10	1.31234	0.440246	AT4G36480, AT1G75780, AT4G17030, AT1G21270, AT2G34980, AT3G08850, AT2G40610, AT1G13980, AT1G69490, AT1G58250	485	238	13998	1.21268	1	0.966566	99.9903
GOTERM_BP_FAT	GO:0032989~cellular component morphogenesis	9	1.1811	0.548805	AT1G75780, AT5G22350, AT4G17030, AT1G21270, AT2G34980, AT2G40610, AT3G16630, AT1G13980, AT5G55480	485	231	13998	1.12449	1	0.983677	99.9997
GOTERM_BP_FAT	GO:0000902~cell morphogenesis	8	1.04987	0.582788	AT1G75780, AT4G17030, AT1G21270, AT2G34980, AT2G40610, AT3G16630, AT1G13980, AT5G55480	485	208	13998	1.11007	1	0.988128	99.9999
GOTERM_BP_FAT	GO:0060560~developmental growth involved in morphogenesis	6	0.787402	0.630893	AT1G75780, AT4G17030, AT1G21270, AT2G34980, AT2G40610, AT1G13980	485	156	13998	1.11007	1	0.992142	100
GOTERM_BP_FAT	GO:0009826~unidimensional cell growth	6	0.787402	0.630893	AT1G75780, AT4G17030, AT1G21270, AT2G34980, AT2G40610, AT1G13980	485	156	13998	1.11007	1	0.992142	100
GOTERM_BP_FAT	GO:0048589~developmental growth	6	0.787402	0.750392	AT1G75780, AT4G17030, AT1G21270, AT2G34980, AT2G40610, AT1G13980	485	180	13998	0.962062	1	0.99771	100
GOTERM_BP_FAT	GO:0000904~cell morphogenesis involved in differentiation	3	0.393701	0.865176	AT2G34980, AT3G16630, AT5G55480	485	100	13998	0.865856	1	0.999628	100
Annotation Cluster 91	Enrichment Score: 0.2346811571987119
Category	Term	Count	%	PValue	Genes	List Total	Pop Hits	Pop Total	Fold Enrichment	Bonferroni	Benjamini	FDR
GOTERM_CC_FAT	GO:0009526~plastid envelope	20	2.62467	0.275481	AT3G08640, AT1G63940, AT1G24360, AT3G16240, AT3G01280, AT4G35450, AT1G74040, AT2G34590, AT4G32770, AT5G49910, AT4G35090, AT2G34430, AT3G01500, AT4G13010, AT1G15690, AT4G04020, AT5G16010, AT5G42650, AT1G01090, AT1G60690	487	461	13779	1.22749	1	0.956965	98.2671
GOTERM_CC_FAT	GO:0009941~chloroplast envelope	17	2.23097	0.489008	AT3G08640, AT1G24360, AT3G16240, AT3G01280, AT4G35450, AT1G74040, AT2G34590, AT4G32770, AT5G49910, AT2G34430, AT3G01500, AT4G13010, AT1G15690, AT5G42650, AT5G16010, AT1G01090, AT1G60690	487	440	13779	1.09316	1	0.993889	99.9786
GOTERM_CC_FAT	GO:0044434~chloroplast part	34	4.46194	0.573576	AT3G08640, AT1G24360, AT3G26070, AT1G74040, AT4G32770, AT5G49910, AT1G71810, AT4G04020, AT5G16010, AT4G02520, AT1G20020, AT2G43710, AT1G63940, AT3G01280, AT3G16240, AT2G41680, AT4G35450, AT1G14590, AT2G34590, AT1G33780, AT5G65620, AT1G54570, AT1G79460, AT2G34430, AT3G01500, AT4G13010, AT1G08250, AT1G15690, AT5G42650, AT5G53460, AT1G01090, AT1G60690, AT4G39730, AT1G75330	487	954	13779	1.00837	1	0.997045	99.9978
GOTERM_CC_FAT	GO:0044435~plastid part	35	4.59318	0.576703	AT3G08640, AT1G24360, AT3G26070, AT1G74040, AT4G32770, AT5G49910, AT4G35090, AT1G71810, AT4G04020, AT5G16010, AT4G02520, AT1G20020, AT2G43710, AT1G63940, AT3G01280, AT3G16240, AT2G41680, AT4G35450, AT1G14590, AT2G34590, AT1G33780, AT5G65620, AT1G54570, AT1G79460, AT2G34430, AT3G01500, AT4G13010, AT1G08250, AT1G15690, AT5G42650, AT5G53460, AT1G01090, AT1G60690, AT4G39730, AT1G75330	487	984	13779	1.00638	1	0.996603	99.998
GOTERM_CC_FAT	GO:0031967~organelle envelope	26	3.41207	0.632297	AT3G08640, AT3G10370, AT1G24360, AT1G74040, AT4G32770, AT3G02090, AT5G49910, AT5G14040, AT5G22350, AT4G35090, AT4G04020, AT5G16010, AT1G63940, AT3G16240, AT3G01280, AT4G35450, AT2G34590, AT1G79900, AT2G34430, AT3G01500, AT4G13010, AT1G15690, AT5G42650, AT1G01090, AT3G04120, AT1G60690	487	745	13779	0.987429	1	0.997149	99.9997
GOTERM_CC_FAT	GO:0031975~envelope	26	3.41207	0.648266	AT3G08640, AT3G10370, AT1G24360, AT1G74040, AT4G32770, AT3G02090, AT5G49910, AT5G14040, AT5G22350, AT4G35090, AT4G04020, AT5G16010, AT1G63940, AT3G16240, AT3G01280, AT4G35450, AT2G34590, AT1G79900, AT2G34430, AT3G01500, AT4G13010, AT1G15690, AT5G42650, AT1G01090, AT3G04120, AT1G60690	487	751	13779	0.97954	1	0.997394	99.9998
GOTERM_CC_FAT	GO:0009570~chloroplast stroma	14	1.83727	0.724772	AT2G43710, AT1G63940, AT1G24360, AT2G41680, AT5G65620, AT5G49910, AT1G79460, AT3G01500, AT1G08250, AT4G04020, AT4G02520, AT5G53460, AT1G20020, AT1G75330	487	420	13779	0.943121	1	0.998421	100
GOTERM_CC_FAT	GO:0031090~organelle membrane	28	3.67454	0.741135	AT4G21540, AT2G28520, AT3G26070, AT3G10370, AT4G32770, AT3G02090, AT5G14040, AT5G22350, AT4G35090, AT2G02040, AT4G04020, AT3G21250, AT1G20020, AT2G21410, AT1G04120, AT1G08820, AT3G16240, AT3G01280, AT1G50430, AT4G35450, AT4G34450, AT2G34430, AT1G79900, AT3G01500, AT4G13010, AT1G15690, AT5G42650, AT4G39730	487	849	13779	0.933123	1	0.998408	100
GOTERM_CC_FAT	GO:0009532~plastid stroma	14	1.83727	0.78731	AT2G43710, AT1G63940, AT1G24360, AT2G41680, AT5G65620, AT5G49910, AT1G79460, AT3G01500, AT1G08250, AT4G04020, AT4G02520, AT5G53460, AT1G20020, AT1G75330	487	442	13779	0.896178	1	0.998831	100
Annotation Cluster 92	Enrichment Score: 0.2266903210786331
Category	Term	Count	%	PValue	Genes	List Total	Pop Hits	Pop Total	Fold Enrichment	Bonferroni	Benjamini	FDR
SMART	SM00015:IQ	3	0.393701	0.509039	AT5G09410, AT3G15050, AT3G13600	190	69	7691	1.75995	1	0.999699	99.9694
GOTERM_MF_FAT	GO:0005516~calmodulin binding	7	0.918635	0.613288	AT5G37710, AT5G09410, AT5G17330, AT2G38540, AT3G15050, AT5G60390, AT3G13600	538	175	14806	1.10082	1	0.991746	99.9999
INTERPRO	IPR000048:IQ calmodulin-binding region	3	0.393701	0.669134	AT5G09410, AT3G15050, AT3G13600	690	69	20885	1.31601	1	0.999982	100
Annotation Cluster 93	Enrichment Score: 0.21826232984913543
Category	Term	Count	%	PValue	Genes	List Total	Pop Hits	Pop Total	Fold Enrichment	Bonferroni	Benjamini	FDR
SP_PIR_KEYWORDS	microtubule	5	0.656168	0.262633	AT1G75780, AT3G60190, AT3G16630, AT1G59540, AT1G50010	743	93	26538	1.92029	1	0.66296	98.2277
UP_SEQ_FEATURE	nucleotide phosphate-binding region:GTP	5	0.656168	0.356186	AT1G75780, AT3G60190, AT3G46060, AT5G60390, AT1G50010	283	95	8885	1.65241	1	0.991818	99.8572
SP_PIR_KEYWORDS	gtp-binding	7	0.918635	0.510249	AT1G31930, AT1G75780, AT3G62290, AT3G60190, AT3G46060, AT5G60390, AT1G50010	743	205	26538	1.21962	1	0.887874	99.9921
GOTERM_CC_FAT	GO:0005874~microtubule	5	0.656168	0.609028	AT1G75780, AT3G60190, AT3G16630, AT1G59540, AT1G50010	487	119	13779	1.18881	1	0.997073	99.9993
GOTERM_MF_FAT	GO:0003924~GTPase activity	4	0.524934	0.688538	AT1G75780, AT3G60190, AT5G60390, AT1G50010	538	97	14806	1.13486	1	0.996352	100
GOTERM_MF_FAT	GO:0019001~guanyl nucleotide binding	7	0.918635	0.950395	AT1G31930, AT1G75780, AT3G62290, AT3G60190, AT3G46060, AT5G60390, AT1G50010	538	286	14806	0.673577	1	0.999996	100
GOTERM_MF_FAT	GO:0005525~GTP binding	6	0.787402	0.964369	AT1G75780, AT3G62290, AT3G60190, AT3G46060, AT5G60390, AT1G50010	538	263	14806	0.627843	1	0.999999	100
GOTERM_MF_FAT	GO:0032561~guanyl ribonucleotide binding	6	0.787402	0.978095	AT1G75780, AT3G62290, AT3G60190, AT3G46060, AT5G60390, AT1G50010	538	283	14806	0.583472	1	1	100
Annotation Cluster 94	Enrichment Score: 0.21424228201039092
Category	Term	Count	%	PValue	Genes	List Total	Pop Hits	Pop Total	Fold Enrichment	Bonferroni	Benjamini	FDR
GOTERM_CC_FAT	GO:0010287~plastoglobule	7	0.918635	0.0187176	AT2G34430, AT1G71810, AT3G26070, AT4G04020, AT5G42650, AT4G32770, AT1G54570	487	60	13779	3.30092	0.979214	0.349742	21.1629
GOTERM_CC_FAT	GO:0031976~plastid thylakoid	10	1.31234	0.867805	AT2G34430, AT3G01500, AT3G26070, AT4G13010, AT4G04020, AT5G42650, AT1G14590, AT1G20020, AT1G33780, AT4G39730	487	347	13779	0.815379	1	0.999006	100
GOTERM_CC_FAT	GO:0009534~chloroplast thylakoid	10	1.31234	0.867805	AT2G34430, AT3G01500, AT3G26070, AT4G13010, AT4G04020, AT5G42650, AT1G14590, AT1G20020, AT1G33780, AT4G39730	487	347	13779	0.815379	1	0.999006	100
GOTERM_CC_FAT	GO:0031984~organelle subcompartment	10	1.31234	0.871967	AT2G34430, AT3G01500, AT3G26070, AT4G13010, AT4G04020, AT5G42650, AT1G14590, AT1G20020, AT1G33780, AT4G39730	487	349	13779	0.810706	1	0.999	100
GOTERM_CC_FAT	GO:0044436~thylakoid part	10	1.31234	0.881908	AT2G34430, AT3G01500, AT3G26070, AT4G13010, AT4G04020, AT5G42650, AT1G14590, AT1G20020, AT1G33780, AT4G39730	487	354	13779	0.799255	1	0.998933	100
GOTERM_CC_FAT	GO:0009535~chloroplast thylakoid membrane	8	1.04987	0.890483	AT2G34430, AT3G01500, AT3G26070, AT4G13010, AT4G04020, AT5G42650, AT1G20020, AT4G39730	487	290	13779	0.780514	1	0.999065	100
GOTERM_CC_FAT	GO:0055035~plastid thylakoid membrane	8	1.04987	0.890483	AT2G34430, AT3G01500, AT3G26070, AT4G13010, AT4G04020, AT5G42650, AT1G20020, AT4G39730	487	290	13779	0.780514	1	0.999065	100
GOTERM_CC_FAT	GO:0042651~thylakoid membrane	8	1.04987	0.917103	AT2G34430, AT3G01500, AT3G26070, AT4G13010, AT4G04020, AT5G42650, AT1G20020, AT4G39730	487	305	13779	0.742128	1	0.999388	100
GOTERM_CC_FAT	GO:0034357~photosynthetic membrane	8	1.04987	0.949143	AT2G34430, AT3G01500, AT3G26070, AT4G13010, AT4G04020, AT5G42650, AT1G20020, AT4G39730	487	330	13779	0.685906	1	0.999709	100
GOTERM_CC_FAT	GO:0009579~thylakoid	12	1.5748	0.962847	AT2G34430, AT3G01500, AT3G26070, AT4G13010, AT4G04020, AT5G42650, AT1G14590, AT1G20020, AT3G20390, AT1G33780, AT4G39730, AT5G49910	487	491	13779	0.691494	1	0.999734	100
Annotation Cluster 95	Enrichment Score: 0.20962750159261007
Category	Term	Count	%	PValue	Genes	List Total	Pop Hits	Pop Total	Fold Enrichment	Bonferroni	Benjamini	FDR
GOTERM_BP_FAT	GO:0043413~biopolymer glycosylation	3	0.393701	0.61014	AT1G71220, AT5G57500, AT4G21060	485	59	13998	1.46755	1	0.990589	100
GOTERM_BP_FAT	GO:0006486~protein amino acid glycosylation	3	0.393701	0.61014	AT1G71220, AT5G57500, AT4G21060	485	59	13998	1.46755	1	0.990589	100
GOTERM_BP_FAT	GO:0070085~glycosylation	3	0.393701	0.61014	AT1G71220, AT5G57500, AT4G21060	485	59	13998	1.46755	1	0.990589	100
GOTERM_BP_FAT	GO:0009101~glycoprotein biosynthetic process	3	0.393701	0.61014	AT1G71220, AT5G57500, AT4G21060	485	59	13998	1.46755	1	0.990589	100
GOTERM_BP_FAT	GO:0009100~glycoprotein metabolic process	3	0.393701	0.645868	AT1G71220, AT5G57500, AT4G21060	485	63	13998	1.37437	1	0.993119	100
Annotation Cluster 96	Enrichment Score: 0.202598149136037
Category	Term	Count	%	PValue	Genes	List Total	Pop Hits	Pop Total	Fold Enrichment	Bonferroni	Benjamini	FDR
GOTERM_BP_FAT	GO:0006413~translational initiation	4	0.524934	0.473988	AT2G04520, AT3G10330, AT4G18040, AT3G55620	485	74	13998	1.5601	1	0.97276	99.9964
SP_PIR_KEYWORDS	Initiation factor	3	0.393701	0.570566	AT2G04520, AT4G18040, AT3G55620	743	68	26538	1.57577	1	0.91217	99.9986
GOTERM_MF_FAT	GO:0003743~translation initiation factor activity	4	0.524934	0.720765	AT2G04520, AT3G10330, AT4G18040, AT3G55620	538	102	14806	1.07923	1	0.997403	100
GOTERM_MF_FAT	GO:0008135~translation factor activity, nucleic acid binding	5	0.656168	0.793855	AT2G04520, AT3G10330, AT4G18040, AT3G55620, AT5G60390	538	149	14806	0.923505	1	0.999217	100
Annotation Cluster 97	Enrichment Score: 0.19828528089213576
Category	Term	Count	%	PValue	Genes	List Total	Pop Hits	Pop Total	Fold Enrichment	Bonferroni	Benjamini	FDR
PIR_SUPERFAMILY	PIRSF001687:Myb-related transcription factor	5	0.656168	0.139962	AT3G23250, AT1G68320, AT2G31180, AT4G21440, AT2G16720	359	48	8556	2.48259	1	0.990086	86.7469
INTERPRO	IPR015495:Myb transcription factor	5	0.656168	0.728565	AT3G23250, AT1G68320, AT2G31180, AT4G21440, AT2G16720	690	149	20885	1.01571	1	0.999996	100
SMART	SM00717:SANT	6	0.787402	0.738402	AT5G13820, AT3G23250, AT1G68320, AT2G31180, AT4G21440, AT2G16720	190	249	7691	0.975396	1	0.999929	100
INTERPRO	IPR017930:Myb-type HTH DNA-binding domain	7	0.918635	0.763396	AT5G13820, AT3G23250, AT1G68320, AT2G31180, AT5G06800, AT4G21440, AT2G16720	690	227	20885	0.933378	1	0.999999	100
INTERPRO	IPR012287:Homeodomain-related	9	1.1811	0.827335	AT2G46680, AT5G13820, AT3G23250, AT1G68320, AT2G31180, AT5G06800, AT4G21440, AT4G36740, AT2G16720	690	318	20885	0.856645	1	1	100
INTERPRO	IPR001005:SANT, DNA-binding	6	0.787402	0.916865	AT5G13820, AT3G23250, AT1G68320, AT2G31180, AT4G21440, AT2G16720	690	249	20885	0.729352	1	1	100
INTERPRO	IPR014778:Myb, DNA-binding	6	0.787402	0.938633	AT3G23250, AT1G68320, AT2G31180, AT5G06800, AT4G21440, AT2G16720	690	264	20885	0.687912	1	1	100
Annotation Cluster 98	Enrichment Score: 0.19619505474694082
Category	Term	Count	%	PValue	Genes	List Total	Pop Hits	Pop Total	Fold Enrichment	Bonferroni	Benjamini	FDR
GOTERM_CC_FAT	GO:0005741~mitochondrial outer membrane	3	0.393701	0.259535	AT5G22350, AT3G01280, AT3G02090	487	28	13779	3.03146	1	0.954035	97.7209
GOTERM_CC_FAT	GO:0031968~organelle outer membrane	4	0.524934	0.393977	AT5G22350, AT3G01280, AT4G35450, AT3G02090	487	64	13779	1.76835	1	0.983541	99.8169
GOTERM_CC_FAT	GO:0019867~outer membrane	4	0.524934	0.441352	AT5G22350, AT3G01280, AT4G35450, AT3G02090	487	69	13779	1.64021	1	0.989854	99.9343
GOTERM_CC_FAT	GO:0005740~mitochondrial envelope	7	0.918635	0.857416	AT5G22350, AT1G79900, AT3G10370, AT3G01280, AT3G04120, AT3G02090, AT5G14040	487	241	13779	0.821807	1	0.999093	100
GOTERM_CC_FAT	GO:0044429~mitochondrial part	9	1.1811	0.862356	AT5G22350, AT1G79900, AT3G10370, AT3G01280, AT1G59900, AT1G23800, AT3G04120, AT3G02090, AT5G14040	487	311	13779	0.818787	1	0.999096	100
GOTERM_CC_FAT	GO:0031966~mitochondrial membrane	6	0.787402	0.906654	AT5G22350, AT1G79900, AT3G10370, AT3G01280, AT3G02090, AT5G14040	487	227	13779	0.747849	1	0.999368	100
GOTERM_CC_FAT	GO:0019866~organelle inner membrane	6	0.787402	0.924599	AT1G79900, AT3G10370, AT4G13010, AT4G32770, AT3G02090, AT5G14040	487	237	13779	0.716295	1	0.999484	100
GOTERM_CC_FAT	GO:0005743~mitochondrial inner membrane	4	0.524934	0.963195	AT1G79900, AT3G10370, AT3G02090, AT5G14040	487	187	13779	0.605211	1	0.999713	100
Annotation Cluster 99	Enrichment Score: 0.19367895319145334
Category	Term	Count	%	PValue	Genes	List Total	Pop Hits	Pop Total	Fold Enrichment	Bonferroni	Benjamini	FDR
SP_PIR_KEYWORDS	Chaperone	5	0.656168	0.52396	AT3G44110, AT5G52640, AT3G12170, AT2G25140, AT5G49910	743	135	26538	1.32287	1	0.894675	99.9946
SMART	SM00271:DnaJ	4	0.524934	0.528692	AT3G44110, AT2G18465, AT3G12170, AT2G42750	190	113	7691	1.43288	1	0.999589	99.9807
GOTERM_MF_FAT	GO:0051082~unfolded protein binding	5	0.656168	0.568791	AT3G44110, AT5G52640, AT3G12170, AT2G42750, AT5G49910	538	110	14806	1.25093	1	0.987148	99.9996
INTERPRO	IPR003095:Heat shock protein DnaJ	3	0.393701	0.6023	AT3G44110, AT3G12170, AT2G42750	690	61	20885	1.4886	1	0.999927	99.9999
INTERPRO	IPR015609:Molecular chaperone, heat shock protein, Hsp40, DnaJ	5	0.656168	0.631437	AT3G44110, AT2G18465, AT3G58620, AT3G12170, AT2G42750	690	131	20885	1.15527	1	0.999958	100
INTERPRO	IPR001623:Heat shock protein DnaJ, N-terminal	4	0.524934	0.724868	AT3G44110, AT2G18465, AT3G12170, AT2G42750	690	113	20885	1.07144	1	0.999996	100
GOTERM_BP_FAT	GO:0006457~protein folding	8	1.04987	0.769555	AT3G44110, AT5G52640, AT2G18465, AT4G35450, AT3G12170, AT2G42750, AT3G12580, AT5G49910	485	251	13998	0.9199	1	0.998017	100
GOTERM_MF_FAT	GO:0031072~heat shock protein binding	4	0.524934	0.844254	AT3G44110, AT2G18465, AT3G12170, AT2G42750	538	127	14806	0.866786	1	0.999752	100
Annotation Cluster 100	Enrichment Score: 0.18376985838112314
Category	Term	Count	%	PValue	Genes	List Total	Pop Hits	Pop Total	Fold Enrichment	Bonferroni	Benjamini	FDR
GOTERM_BP_FAT	GO:0015672~monovalent inorganic cation transport	8	1.04987	0.311683	AT2G28520, AT3G02050, AT1G15690, AT2G30070, AT1G54115, AT2G21410, AT4G10310, AT5G46240	485	159	13998	1.45217	1	0.915793	99.7381
GOTERM_BP_FAT	GO:0015992~proton transport	3	0.393701	0.769343	AT2G28520, AT1G15690, AT2G21410	485	80	13998	1.08232	1	0.998059	100
GOTERM_BP_FAT	GO:0006818~hydrogen transport	3	0.393701	0.769343	AT2G28520, AT1G15690, AT2G21410	485	80	13998	1.08232	1	0.998059	100
KEGG_PATHWAY	ath00190:Oxidative phosphorylation	3	0.393701	0.997626	AT2G28520, AT1G15690, AT2G21410	137	142	2458	0.379048	1	0.999997	100
Annotation Cluster 101	Enrichment Score: 0.17242220527477015
Category	Term	Count	%	PValue	Genes	List Total	Pop Hits	Pop Total	Fold Enrichment	Bonferroni	Benjamini	FDR
GOTERM_BP_FAT	GO:0034404~nucleobase, nucleoside and nucleotide biosynthetic process	8	1.04987	0.447366	AT2G28520, AT4G36940, AT1G17500, AT1G73980, AT1G63440, AT5G03300, AT2G21410, AT2G38280	485	183	13998	1.26172	1	0.967174	99.9921
GOTERM_BP_FAT	GO:0034654~nucleobase, nucleoside, nucleotide and nucleic acid biosynthetic process	8	1.04987	0.447366	AT2G28520, AT4G36940, AT1G17500, AT1G73980, AT1G63440, AT5G03300, AT2G21410, AT2G38280	485	183	13998	1.26172	1	0.967174	99.9921
GOTERM_BP_FAT	GO:0006164~purine nucleotide biosynthetic process	6	0.787402	0.51524	AT2G28520, AT1G17500, AT1G73980, AT1G63440, AT2G21410, AT2G38280	485	137	13998	1.26402	1	0.978869	99.999
GOTERM_BP_FAT	GO:0006163~purine nucleotide metabolic process	6	0.787402	0.534546	AT2G28520, AT1G17500, AT1G73980, AT1G63440, AT2G21410, AT2G38280	485	140	13998	1.23694	1	0.981921	99.9995
GOTERM_BP_FAT	GO:0009165~nucleotide biosynthetic process	7	0.918635	0.537921	AT2G28520, AT4G36940, AT1G17500, AT1G73980, AT1G63440, AT2G21410, AT2G38280	485	170	13998	1.18843	1	0.982248	99.9995
GOTERM_BP_FAT	GO:0009150~purine ribonucleotide metabolic process	5	0.656168	0.668347	AT2G28520, AT1G17500, AT1G63440, AT2G21410, AT2G38280	485	131	13998	1.1016	1	0.994607	100
GOTERM_BP_FAT	GO:0009152~purine ribonucleotide biosynthetic process	5	0.656168	0.668347	AT2G28520, AT1G17500, AT1G63440, AT2G21410, AT2G38280	485	131	13998	1.1016	1	0.994607	100
GOTERM_BP_FAT	GO:0009260~ribonucleotide biosynthetic process	5	0.656168	0.718103	AT2G28520, AT1G17500, AT1G63440, AT2G21410, AT2G38280	485	140	13998	1.03078	1	0.996692	100
GOTERM_BP_FAT	GO:0009259~ribonucleotide metabolic process	5	0.656168	0.72838	AT2G28520, AT1G17500, AT1G63440, AT2G21410, AT2G38280	485	142	13998	1.01626	1	0.997132	100
GOTERM_BP_FAT	GO:0046034~ATP metabolic process	4	0.524934	0.732246	AT2G28520, AT1G17500, AT1G63440, AT2G21410	485	109	13998	1.05915	1	0.997173	100
GOTERM_BP_FAT	GO:0006754~ATP biosynthetic process	4	0.524934	0.732246	AT2G28520, AT1G17500, AT1G63440, AT2G21410	485	109	13998	1.05915	1	0.997173	100
GOTERM_BP_FAT	GO:0009145~purine nucleoside triphosphate biosynthetic process	4	0.524934	0.759555	AT2G28520, AT1G17500, AT1G63440, AT2G21410	485	114	13998	1.0127	1	0.997848	100
GOTERM_BP_FAT	GO:0009201~ribonucleoside triphosphate biosynthetic process	4	0.524934	0.759555	AT2G28520, AT1G17500, AT1G63440, AT2G21410	485	114	13998	1.0127	1	0.997848	100
GOTERM_BP_FAT	GO:0009199~ribonucleoside triphosphate metabolic process	4	0.524934	0.759555	AT2G28520, AT1G17500, AT1G63440, AT2G21410	485	114	13998	1.0127	1	0.997848	100
GOTERM_BP_FAT	GO:0009206~purine ribonucleoside triphosphate biosynthetic process	4	0.524934	0.759555	AT2G28520, AT1G17500, AT1G63440, AT2G21410	485	114	13998	1.0127	1	0.997848	100
GOTERM_BP_FAT	GO:0009205~purine ribonucleoside triphosphate metabolic process	4	0.524934	0.759555	AT2G28520, AT1G17500, AT1G63440, AT2G21410	485	114	13998	1.0127	1	0.997848	100
GOTERM_BP_FAT	GO:0009144~purine nucleoside triphosphate metabolic process	4	0.524934	0.759555	AT2G28520, AT1G17500, AT1G63440, AT2G21410	485	114	13998	1.0127	1	0.997848	100
GOTERM_BP_FAT	GO:0009142~nucleoside triphosphate biosynthetic process	4	0.524934	0.764739	AT2G28520, AT1G17500, AT1G63440, AT2G21410	485	115	13998	1.00389	1	0.99794	100
GOTERM_BP_FAT	GO:0009141~nucleoside triphosphate metabolic process	4	0.524934	0.769831	AT2G28520, AT1G17500, AT1G63440, AT2G21410	485	116	13998	0.995236	1	0.997978	100
GOTERM_MF_FAT	GO:0022890~inorganic cation transmembrane transporter activity	7	0.918635	0.847982	AT2G28520, AT3G02050, AT2G30070, AT1G63440, AT2G21410, AT4G10310, AT2G38290	538	231	14806	0.833953	1	0.999749	100
Annotation Cluster 102	Enrichment Score: 0.1687154445904619
Category	Term	Count	%	PValue	Genes	List Total	Pop Hits	Pop Total	Fold Enrichment	Bonferroni	Benjamini	FDR
GOTERM_BP_FAT	GO:0042545~cell wall modification	6	0.787402	0.502188	AT2G45220, AT4G17030, AT4G31500, AT2G40610, AT5G19730, AT5G09760	485	135	13998	1.28275	1	0.977443	99.9985
SP_PIR_KEYWORDS	aspartyl esterase	3	0.393701	0.554317	AT2G45220, AT5G19730, AT5G09760	743	66	26538	1.62352	1	0.906886	99.9977
INTERPRO	IPR000070:Pectinesterase, catalytic	3	0.393701	0.645199	AT2G45220, AT5G19730, AT5G09760	690	66	20885	1.37582	1	0.999968	100
INTERPRO	IPR018040:Pectinesterase, active site	3	0.393701	0.645199	AT2G45220, AT5G19730, AT5G09760	690	66	20885	1.37582	1	0.999968	100
GOTERM_MF_FAT	GO:0045330~aspartyl esterase activity	3	0.393701	0.696484	AT2G45220, AT5G19730, AT5G09760	538	66	14806	1.25093	1	0.996632	100
INTERPRO	IPR012334:Pectin lyase fold	4	0.524934	0.894547	AT2G45220, AT5G19730, AT3G61490, AT5G09760	690	157	20885	0.771162	1	1	100
GOTERM_MF_FAT	GO:0030599~pectinesterase activity	4	0.524934	0.912988	AT2G45220, AT5G19730, AT5G62360, AT5G09760	538	150	14806	0.733879	1	0.999971	100
Annotation Cluster 103	Enrichment Score: 0.1520421437797735
Category	Term	Count	%	PValue	Genes	List Total	Pop Hits	Pop Total	Fold Enrichment	Bonferroni	Benjamini	FDR
GOTERM_BP_FAT	GO:0045934~negative regulation of nucleobase, nucleoside, nucleotide and nucleic acid metabolic process	3	0.393701	0.678956	AT2G27040, AT1G24190, AT1G75950	485	67	13998	1.29232	1	0.995036	100
GOTERM_BP_FAT	GO:0051172~negative regulation of nitrogen compound metabolic process	3	0.393701	0.678956	AT2G27040, AT1G24190, AT1G75950	485	67	13998	1.29232	1	0.995036	100
GOTERM_BP_FAT	GO:0010605~negative regulation of macromolecule metabolic process	6	0.787402	0.758909	AT2G19930, AT2G27040, AT1G24190, AT1G75950, AT3G15390, AT3G49250	485	182	13998	0.95149	1	0.997877	100
Annotation Cluster 104	Enrichment Score: 0.1377918124657449
Category	Term	Count	%	PValue	Genes	List Total	Pop Hits	Pop Total	Fold Enrichment	Bonferroni	Benjamini	FDR
GOTERM_BP_FAT	GO:0009267~cellular response to starvation	3	0.393701	0.628337	AT2G02990, AT4G35090, AT3G47340	485	61	13998	1.41944	1	0.992052	100
GOTERM_BP_FAT	GO:0042594~response to starvation	3	0.393701	0.678956	AT2G02990, AT4G35090, AT3G47340	485	67	13998	1.29232	1	0.995036	100
GOTERM_BP_FAT	GO:0031669~cellular response to nutrient levels	3	0.393701	0.694533	AT2G02990, AT4G35090, AT3G47340	485	69	13998	1.25486	1	0.99577	100
GOTERM_BP_FAT	GO:0031667~response to nutrient levels	3	0.393701	0.775285	AT2G02990, AT4G35090, AT3G47340	485	81	13998	1.06896	1	0.998079	100
GOTERM_BP_FAT	GO:0031668~cellular response to extracellular stimulus	3	0.393701	0.775285	AT2G02990, AT4G35090, AT3G47340	485	81	13998	1.06896	1	0.998079	100
GOTERM_BP_FAT	GO:0009991~response to extracellular stimulus	3	0.393701	0.836755	AT2G02990, AT4G35090, AT3G47340	485	93	13998	0.931028	1	0.99929	100
Annotation Cluster 105	Enrichment Score: 0.12654610605799657
Category	Term	Count	%	PValue	Genes	List Total	Pop Hits	Pop Total	Fold Enrichment	Bonferroni	Benjamini	FDR
PIR_SUPERFAMILY	PIRSF036788:receptor-like protein kinase	3	0.393701	0.503532	AT1G70530, AT4G21410, AT4G23180	359	40	8556	1.78747	1	0.999997	99.9916
UP_SEQ_FEATURE	domain:Gnk2-homologous 2	3	0.393701	0.847608	AT1G70530, AT4G21410, AT4G23180	283	104	8885	0.905647	1	1	100
UP_SEQ_FEATURE	domain:Gnk2-homologous 1	3	0.393701	0.847608	AT1G70530, AT4G21410, AT4G23180	283	104	8885	0.905647	1	1	100
INTERPRO	IPR002902:Protein of unknown function DUF26	3	0.393701	0.861785	AT1G70530, AT4G21410, AT4G23180	690	104	20885	0.873119	1	1	100
Annotation Cluster 106	Enrichment Score: 0.10210001837698651
Category	Term	Count	%	PValue	Genes	List Total	Pop Hits	Pop Total	Fold Enrichment	Bonferroni	Benjamini	FDR
GOTERM_CC_FAT	GO:0030135~coated vesicle	3	0.393701	0.689616	AT2G28520, AT3G15730, AT4G34450	487	67	13779	1.26688	1	0.997866	100
GOTERM_CC_FAT	GO:0016023~cytoplasmic membrane-bounded vesicle	3	0.393701	0.760571	AT2G28520, AT3G15730, AT4G34450	487	77	13779	1.10235	1	0.998515	100
GOTERM_CC_FAT	GO:0031988~membrane-bounded vesicle	3	0.393701	0.766834	AT2G28520, AT3G15730, AT4G34450	487	78	13779	1.08822	1	0.99848	100
GOTERM_CC_FAT	GO:0031410~cytoplasmic vesicle	3	0.393701	0.872542	AT2G28520, AT3G15730, AT4G34450	487	100	13779	0.848809	1	0.998899	100
GOTERM_CC_FAT	GO:0031982~vesicle	3	0.393701	0.879559	AT2G28520, AT3G15730, AT4G34450	487	102	13779	0.832166	1	0.998979	100
Annotation Cluster 107	Enrichment Score: 0.10040683190954884
Category	Term	Count	%	PValue	Genes	List Total	Pop Hits	Pop Total	Fold Enrichment	Bonferroni	Benjamini	FDR
GOTERM_BP_FAT	GO:0016570~histone modification	3	0.393701	0.581587	AT2G27040, AT2G02760, AT4G33470	485	56	13998	1.54617	1	0.988207	99.9999
GOTERM_BP_FAT	GO:0016569~covalent chromatin modification	3	0.393701	0.61014	AT2G27040, AT2G02760, AT4G33470	485	59	13998	1.46755	1	0.990589	100
GOTERM_BP_FAT	GO:0051276~chromosome organization	6	0.787402	0.946855	AT1G22260, AT2G18050, AT2G27040, AT2G02760, AT5G13820, AT4G33470	485	258	13998	0.671206	1	0.999973	100
GOTERM_BP_FAT	GO:0016568~chromatin modification	3	0.393701	0.953127	AT2G27040, AT2G02760, AT4G33470	485	137	13998	0.632011	1	0.999982	100
GOTERM_BP_FAT	GO:0006325~chromatin organization	4	0.524934	0.98285	AT2G18050, AT2G27040, AT2G02760, AT4G33470	485	219	13998	0.527157	1	0.999999	100
Annotation Cluster 108	Enrichment Score: 0.09526193423809373
Category	Term	Count	%	PValue	Genes	List Total	Pop Hits	Pop Total	Fold Enrichment	Bonferroni	Benjamini	FDR
SMART	SM00490:HELICc	4	0.524934	0.673876	AT5G13010, AT2G47680, AT5G27680, AT5G08110	190	140	7691	1.15654	1	0.999946	99.9997
SMART	SM00487:DEXDc	4	0.524934	0.696851	AT5G13010, AT2G47680, AT5G27680, AT5G08110	190	145	7691	1.11666	1	0.99994	99.9999
SP_PIR_KEYWORDS	helicase	4	0.524934	0.69817	AT5G13010, AT2G47680, AT5G27680, AT5G08110	743	128	26538	1.11617	1	0.962359	100
INTERPRO	IPR001650:DNA/RNA helicase, C-terminal	4	0.524934	0.844838	AT5G13010, AT2G47680, AT5G27680, AT5G08110	690	140	20885	0.864803	1	1	100
INTERPRO	IPR014001:DEAD-like helicase, N-terminal	4	0.524934	0.861246	AT5G13010, AT2G47680, AT5G27680, AT5G08110	690	145	20885	0.834983	1	1	100
INTERPRO	IPR014021:Helicase, superfamily 1 and 2, ATP-binding	3	0.393701	0.944837	AT5G13010, AT2G47680, AT5G27680	690	138	20885	0.658003	1	1	100
GOTERM_MF_FAT	GO:0004386~helicase activity	4	0.524934	0.955493	AT5G13010, AT2G47680, AT5G27680, AT5G08110	538	175	14806	0.629039	1	0.999997	100
Annotation Cluster 109	Enrichment Score: 0.09217095938949413
Category	Term	Count	%	PValue	Genes	List Total	Pop Hits	Pop Total	Fold Enrichment	Bonferroni	Benjamini	FDR
GOTERM_MF_FAT	GO:0004857~enzyme inhibitor activity	7	0.918635	0.640505	AT2G45220, AT5G62360, AT1G73260, AT1G17860, AT2G38870, AT1G47710, AT5G09760	538	180	14806	1.07024	1	0.993794	100
INTERPRO	IPR006501:Pectinesterase inhibitor	3	0.393701	0.904689	AT2G45220, AT5G62360, AT5G09760	690	118	20885	0.769528	1	1	100
GOTERM_MF_FAT	GO:0030599~pectinesterase activity	4	0.524934	0.912988	AT2G45220, AT5G19730, AT5G62360, AT5G09760	538	150	14806	0.733879	1	0.999971	100
Annotation Cluster 110	Enrichment Score: 0.09034518636742091
Category	Term	Count	%	PValue	Genes	List Total	Pop Hits	Pop Total	Fold Enrichment	Bonferroni	Benjamini	FDR
GOTERM_BP_FAT	GO:0035315~hair cell differentiation	3	0.393701	0.61014	AT4G09820, AT3G16630, AT5G55480	485	59	13998	1.46755	1	0.990589	100
GOTERM_BP_FAT	GO:0010026~trichome differentiation	3	0.393701	0.61014	AT4G09820, AT3G16630, AT5G55480	485	59	13998	1.46755	1	0.990589	100
GOTERM_BP_FAT	GO:0009913~epidermal cell differentiation	4	0.524934	0.75428	AT4G09820, AT3G16630, AT1G13980, AT5G55480	485	113	13998	1.02166	1	0.997807	100
GOTERM_BP_FAT	GO:0007398~ectoderm development	4	0.524934	0.764739	AT4G09820, AT3G16630, AT1G13980, AT5G55480	485	115	13998	1.00389	1	0.99794	100
GOTERM_BP_FAT	GO:0008544~epidermis development	4	0.524934	0.764739	AT4G09820, AT3G16630, AT1G13980, AT5G55480	485	115	13998	1.00389	1	0.99794	100
GOTERM_BP_FAT	GO:0048366~leaf development	5	0.656168	0.884257	AT4G09820, AT3G16630, AT2G46870, AT5G55480, AT4G30340	485	184	13998	0.78429	1	0.999754	100
GOTERM_BP_FAT	GO:0009965~leaf morphogenesis	3	0.393701	0.895049	AT4G09820, AT3G16630, AT5G55480	485	109	13998	0.794363	1	0.999809	100
GOTERM_BP_FAT	GO:0010016~shoot morphogenesis	4	0.524934	0.895634	AT1G04110, AT4G09820, AT3G16630, AT5G55480	485	150	13998	0.769649	1	0.999807	100
GOTERM_BP_FAT	GO:0048827~phyllome development	5	0.656168	0.926002	AT4G09820, AT3G16630, AT2G46870, AT5G55480, AT4G30340	485	204	13998	0.707398	1	0.999933	100
GOTERM_BP_FAT	GO:0048367~shoot development	6	0.787402	0.969047	AT1G04110, AT4G09820, AT3G16630, AT2G46870, AT5G55480, AT4G30340	485	282	13998	0.614082	1	0.999995	100
GOTERM_BP_FAT	GO:0022621~shoot system development	6	0.787402	0.971119	AT1G04110, AT4G09820, AT3G16630, AT2G46870, AT5G55480, AT4G30340	485	285	13998	0.607618	1	0.999996	100
Annotation Cluster 111	Enrichment Score: 0.08437130870417954
Category	Term	Count	%	PValue	Genes	List Total	Pop Hits	Pop Total	Fold Enrichment	Bonferroni	Benjamini	FDR
SP_PIR_KEYWORDS	protein biosynthesis	5	0.656168	0.703307	AT2G04520, AT4G18040, AT3G59410, AT5G20620, AT5G60390	743	170	26538	1.05051	1	0.961738	100
GOTERM_MF_FAT	GO:0008135~translation factor activity, nucleic acid binding	5	0.656168	0.793855	AT2G04520, AT3G10330, AT4G18040, AT3G55620, AT5G60390	538	149	14806	0.923505	1	0.999217	100
GOTERM_BP_FAT	GO:0006412~translation	13	1.70604	1	AT2G04520, AT3G55620, AT4G37660, AT1G70190, AT5G60390, AT4G18040, AT3G10330, AT3G10950, AT5G02960, AT3G59410, AT2G01250, AT5G20620, AT5G58420	485	1231	13998	0.304796	1	1	100
Annotation Cluster 112	Enrichment Score: 0.07477528710295446
Category	Term	Count	%	PValue	Genes	List Total	Pop Hits	Pop Total	Fold Enrichment	Bonferroni	Benjamini	FDR
GOTERM_BP_FAT	GO:0010605~negative regulation of macromolecule metabolic process	6	0.787402	0.758909	AT2G19930, AT2G27040, AT1G24190, AT1G75950, AT3G15390, AT3G49250	485	182	13998	0.95149	1	0.997877	100
GOTERM_BP_FAT	GO:0016458~gene silencing	4	0.524934	0.798522	AT2G19930, AT2G27040, AT3G15390, AT3G49250	485	122	13998	0.94629	1	0.998615	100
GOTERM_BP_FAT	GO:0010629~negative regulation of gene expression	5	0.656168	0.82699	AT2G19930, AT2G27040, AT1G24190, AT3G15390, AT3G49250	485	165	13998	0.874602	1	0.999195	100
GOTERM_BP_FAT	GO:0031047~gene silencing by RNA	3	0.393701	0.865176	AT2G27040, AT3G15390, AT3G49250	485	100	13998	0.865856	1	0.999628	100
GOTERM_BP_FAT	GO:0016441~posttranscriptional gene silencing	3	0.393701	0.865176	AT2G19930, AT2G27040, AT3G15390	485	100	13998	0.865856	1	0.999628	100
GOTERM_BP_FAT	GO:0010608~posttranscriptional regulation of gene expression	4	0.524934	0.88216	AT2G19930, AT4G18040, AT2G27040, AT3G15390	485	145	13998	0.796189	1	0.999745	100
GOTERM_BP_FAT	GO:0040029~regulation of gene expression, epigenetic	4	0.524934	0.9054	AT2G19930, AT2G27040, AT3G15390, AT3G49250	485	154	13998	0.749659	1	0.999859	100
Annotation Cluster 113	Enrichment Score: 0.07010884992093125
Category	Term	Count	%	PValue	Genes	List Total	Pop Hits	Pop Total	Fold Enrichment	Bonferroni	Benjamini	FDR
GOTERM_CC_FAT	GO:0005759~mitochondrial matrix	3	0.393701	0.734048	AT1G59900, AT1G23800, AT3G02090	487	73	13779	1.16275	1	0.998442	100
GOTERM_CC_FAT	GO:0031980~mitochondrial lumen	3	0.393701	0.734048	AT1G59900, AT1G23800, AT3G02090	487	73	13779	1.16275	1	0.998442	100
GOTERM_CC_FAT	GO:0044429~mitochondrial part	9	1.1811	0.862356	AT5G22350, AT1G79900, AT3G10370, AT3G01280, AT1G59900, AT1G23800, AT3G04120, AT3G02090, AT5G14040	487	311	13779	0.818787	1	0.999096	100
UP_SEQ_FEATURE	transit peptide:Mitochondrion	6	0.787402	0.967597	AT3G10370, AT1G59900, AT5G47770, AT1G23800, AT4G25200, AT3G02090	283	304	8885	0.619653	1	1	100
SP_PIR_KEYWORDS	mitochondrion	8	1.04987	0.99226	AT3G10370, AT3G01280, AT1G59900, AT5G47770, AT1G23800, AT4G25200, AT5G07440, AT3G02090	743	528	26538	0.541172	1	0.999986	100
Annotation Cluster 114	Enrichment Score: 0.06953265995776586
Category	Term	Count	%	PValue	Genes	List Total	Pop Hits	Pop Total	Fold Enrichment	Bonferroni	Benjamini	FDR
SMART	SM00353:HLH	4	0.524934	0.750845	AT3G21330, AT4G09820, AT4G25410, AT5G57150	190	158	7691	1.02478	1	0.99991	100
INTERPRO	IPR011598:Helix-loop-helix DNA-binding	3	0.393701	0.850537	AT4G09820, AT4G25410, AT5G57150	690	101	20885	0.899053	1	1	100
UP_SEQ_FEATURE	domain:Helix-loop-helix motif	4	0.524934	0.85716	AT3G21330, AT4G09820, AT4G25410, AT5G57150	283	149	8885	0.842839	1	1	100
INTERPRO	IPR001092:Basic helix-loop-helix dimerisation region bHLH	4	0.524934	0.89697	AT3G21330, AT4G09820, AT4G25410, AT5G57150	690	158	20885	0.766281	1	1	100
UP_SEQ_FEATURE	DNA-binding region:Basic motif	4	0.524934	0.914648	AT3G21330, AT4G09820, AT4G25410, AT5G57150	283	172	8885	0.730134	1	1	100
Annotation Cluster 115	Enrichment Score: 0.06774665715607828
Category	Term	Count	%	PValue	Genes	List Total	Pop Hits	Pop Total	Fold Enrichment	Bonferroni	Benjamini	FDR
SP_PIR_KEYWORDS	zinc	31	4.06824	0.630308	AT4G39330, AT4G15093, AT3G44110, AT5G34850, AT5G63140, AT2G28840, AT3G10850, AT4G30920, AT2G38280, AT3G02090, AT5G22500, AT2G24200, AT3G10950, AT1G08080, AT3G07130, AT1G77120, AT5G50400, AT5G20620, AT5G17420, AT5G22920, AT2G47680, AT5G60250, AT5G65620, AT3G10330, AT4G03510, AT5G03150, AT3G01500, AT2G03800, AT1G24140, AT3G52100, AT5G18650	743	1124	26538	0.985087	1	0.939562	99.9998
SP_PIR_KEYWORDS	zinc-finger	14	1.83727	0.993839	AT3G44110, AT5G22920, AT2G47680, AT2G28840, AT5G60250, AT5G22500, AT3G10330, AT4G03510, AT5G03150, AT3G10950, AT5G18650, AT3G52100, AT5G20620, AT5G17420	743	837	26538	0.597423	1	0.999991	100
GOTERM_MF_FAT	GO:0008270~zinc ion binding	38	4.98688	0.999748	AT4G39330, AT4G15093, AT3G44110, AT5G34850, AT5G63140, AT2G28840, AT3G10850, AT4G30920, AT2G38280, AT3G02090, AT5G22500, AT1G11800, AT2G24200, AT3G10950, AT1G08080, AT3G07130, AT2G24030, AT1G77120, AT5G50400, AT5G20620, AT5G17420, AT3G02260, AT5G16990, AT5G22920, AT2G47680, AT5G16970, AT5G65620, AT5G60250, AT3G10330, AT4G03510, AT3G01500, AT5G03150, AT4G13010, AT2G03800, AT1G24140, AT5G18650, AT5…	538	1654	14806	0.632271	1	1	100
Annotation Cluster 116	Enrichment Score: 0.06357156967774968
Category	Term	Count	%	PValue	Genes	List Total	Pop Hits	Pop Total	Fold Enrichment	Bonferroni	Benjamini	FDR
INTERPRO	IPR013770:Plant lipid transfer protein and hydrophobic protein, helical	3	0.393701	0.719896	AT2G38540, AT5G46900, AT5G59310	690	76	20885	1.19479	1	0.999996	100
SMART	SM00499:AAI	3	0.393701	0.791448	AT2G38540, AT5G46900, AT5G59310	190	118	7691	1.02913	1	0.999951	100
GOTERM_BP_FAT	GO:0006869~lipid transport	4	0.524934	0.887725	AT2G38540, AT1G17500, AT5G46900, AT5G59310	485	147	13998	0.785357	1	0.999775	100
INTERPRO	IPR003612:Plant lipid transfer protein/seed storage/trypsin-alpha amylase inhibitor	3	0.393701	0.904689	AT2G38540, AT5G46900, AT5G59310	690	118	20885	0.769528	1	1	100
GOTERM_BP_FAT	GO:0010876~lipid localization	4	0.524934	0.92814	AT2G38540, AT1G17500, AT5G46900, AT5G59310	485	165	13998	0.699681	1	0.999938	100
GOTERM_MF_FAT	GO:0008289~lipid binding	5	0.656168	0.978334	AT1G30690, AT2G38540, AT3G15920, AT5G46900, AT5G59310	538	243	14806	0.566264	1	1	100
Annotation Cluster 117	Enrichment Score: 0.06290457011230804
Category	Term	Count	%	PValue	Genes	List Total	Pop Hits	Pop Total	Fold Enrichment	Bonferroni	Benjamini	FDR
GOTERM_BP_FAT	GO:0006461~protein complex assembly	6	0.787402	0.775287	AT3G10330, AT1G75780, AT4G02570, AT5G13820, AT2G34050, AT1G50010	485	186	13998	0.931028	1	0.998031	100
GOTERM_BP_FAT	GO:0070271~protein complex biogenesis	6	0.787402	0.775287	AT3G10330, AT1G75780, AT4G02570, AT5G13820, AT2G34050, AT1G50010	485	186	13998	0.931028	1	0.998031	100
GOTERM_BP_FAT	GO:0065003~macromolecular complex assembly	8	1.04987	0.829455	AT3G10330, AT1G75780, AT3G55620, AT2G18050, AT4G02570, AT5G13820, AT2G34050, AT1G50010	485	270	13998	0.855166	1	0.999176	100
GOTERM_BP_FAT	GO:0043933~macromolecular complex subunit organization	8	1.04987	0.876389	AT3G10330, AT1G75780, AT3G55620, AT2G18050, AT4G02570, AT5G13820, AT2G34050, AT1G50010	485	289	13998	0.798944	1	0.999719	100
GOTERM_BP_FAT	GO:0043623~cellular protein complex assembly	3	0.393701	0.931542	AT1G75780, AT4G02570, AT1G50010	485	124	13998	0.698271	1	0.999946	100
GOTERM_BP_FAT	GO:0034622~cellular macromolecular complex assembly	5	0.656168	0.932515	AT1G75780, AT3G55620, AT2G18050, AT4G02570, AT1G50010	485	208	13998	0.693795	1	0.999947	100
GOTERM_BP_FAT	GO:0034621~cellular macromolecular complex subunit organization	5	0.656168	0.95586	AT1G75780, AT3G55620, AT2G18050, AT4G02570, AT1G50010	485	226	13998	0.638537	1	0.999985	100
Annotation Cluster 118	Enrichment Score: 0.06017544003413545
Category	Term	Count	%	PValue	Genes	List Total	Pop Hits	Pop Total	Fold Enrichment	Bonferroni	Benjamini	FDR
SMART	SM00028:TPR	3	0.393701	0.734724	AT2G25290, AT4G23570, AT3G58620	190	105	7691	1.15654	1	0.999958	100
INTERPRO	IPR019734:Tetratricopeptide repeat	3	0.393701	0.865359	AT2G25290, AT4G23570, AT3G58620	690	105	20885	0.864803	1	1	100
INTERPRO	IPR013026:Tetratricopeptide region	3	0.393701	0.918965	AT2G25290, AT4G23570, AT3G58620	690	124	20885	0.732293	1	1	100
INTERPRO	IPR011990:Tetratricopeptide-like helical	3	0.393701	0.983284	AT2G25290, AT4G23570, AT3G58620	690	180	20885	0.504469	1	1	100
Annotation Cluster 119	Enrichment Score: 0.05703694942792006
Category	Term	Count	%	PValue	Genes	List Total	Pop Hits	Pop Total	Fold Enrichment	Bonferroni	Benjamini	FDR
GOTERM_BP_FAT	GO:0042592~homeostatic process	8	1.04987	0.850707	AT4G35090, AT1G04120, AT1G21270, AT5G13820, AT2G41680, AT3G24170, AT3G58620, AT5G48930	485	278	13998	0.830557	1	0.999459	100
GOTERM_BP_FAT	GO:0045454~cell redox homeostasis	4	0.524934	0.879286	AT4G35090, AT2G41680, AT3G24170, AT3G58620	485	144	13998	0.801718	1	0.999736	100
GOTERM_BP_FAT	GO:0019725~cellular homeostasis	6	0.787402	0.901528	AT4G35090, AT1G04120, AT1G21270, AT2G41680, AT3G24170, AT3G58620	485	229	13998	0.756206	1	0.999841	100
Annotation Cluster 120	Enrichment Score: 0.05314661568356971
Category	Term	Count	%	PValue	Genes	List Total	Pop Hits	Pop Total	Fold Enrichment	Bonferroni	Benjamini	FDR
GOTERM_CC_FAT	GO:0031461~cullin-RING ubiquitin ligase complex	6	0.787402	0.680819	AT4G02570, AT1G75950, AT3G08850, AT4G23570, AT2G19540, AT4G29860	487	162	13779	1.04791	1	0.997889	99.9999
SMART	SM00320:WD40	5	0.656168	0.840046	AT1G04140, AT3G08850, AT2G19540, AT4G29860, AT1G24530	190	237	7691	0.853986	1	0.999971	100
GOTERM_CC_FAT	GO:0000151~ubiquitin ligase complex	7	0.918635	0.854766	AT1G76390, AT4G02570, AT1G75950, AT3G08850, AT4G23570, AT2G19540, AT4G29860	487	240	13779	0.825231	1	0.999144	100
SP_PIR_KEYWORDS	wd repeat	5	0.656168	0.859505	AT1G04140, AT3G08850, AT2G19540, AT4G29860, AT1G24530	743	217	26538	0.822981	1	0.992537	100
INTERPRO	IPR017986:WD40 repeat, region	5	0.656168	0.917221	AT1G04140, AT3G08850, AT2G19540, AT4G29860, AT1G24530	690	209	20885	0.724118	1	1	100
INTERPRO	IPR019781:WD40 repeat, subgroup	5	0.656168	0.927317	AT1G04140, AT3G08850, AT2G19540, AT4G29860, AT1G24530	690	215	20885	0.70391	1	1	100
GOTERM_CC_FAT	GO:0080008~CUL4 RING ubiquitin ligase complex	3	0.393701	0.932491	AT3G08850, AT2G19540, AT4G29860	487	122	13779	0.695745	1	0.999583	100
INTERPRO	IPR001680:WD40 repeat	5	0.656168	0.955516	AT1G04140, AT3G08850, AT2G19540, AT4G29860, AT1G24530	690	237	20885	0.638568	1	1	100
INTERPRO	IPR015943:WD40/YVTN repeat-like	5	0.656168	0.957501	AT1G04140, AT3G08850, AT2G19540, AT4G29860, AT1G24530	690	239	20885	0.633224	1	1	100
INTERPRO	IPR019782:WD40 repeat 2	4	0.524934	0.964674	AT1G04140, AT2G19540, AT4G29860, AT1G24530	690	202	20885	0.599369	1	1	100
Annotation Cluster 121	Enrichment Score: 0.048460645958967694
Category	Term	Count	%	PValue	Genes	List Total	Pop Hits	Pop Total	Fold Enrichment	Bonferroni	Benjamini	FDR
GOTERM_MF_FAT	GO:0016879~ligase activity, forming carbon-nitrogen bonds	14	1.83727	0.501712	AT3G61590, AT3G02260, AT1G75950, AT2G30110, AT5G64440, AT1G76390, AT3G08840, AT2G02760, AT4G03510, AT2G37040, AT4G34880, AT3G53260, AT3G47340, AT5G07360	538	349	14806	1.10397	1	0.975253	99.9967
SP_PIR_KEYWORDS	ligase	7	0.918635	0.772184	AT1G76390, AT2G02760, AT4G03510, AT2G14960, AT2G30110, AT3G59410, AT3G47340	743	271	26538	0.922589	1	0.977454	100
KEGG_PATHWAY	ath04120:Ubiquitin mediated proteolysis	5	0.656168	0.809501	AT2G02760, AT1G75950, AT2G30110, AT5G22920, AT5G18650	137	99	2458	0.906142	1	0.979421	100
GOTERM_BP_FAT	GO:0016567~protein ubiquitination	4	0.524934	0.81171	AT1G76390, AT2G02760, AT2G30110, AT5G20620	485	125	13998	0.923579	1	0.998923	100
GOTERM_BP_FAT	GO:0032446~protein modification by small protein conjugation	4	0.524934	0.843353	AT1G76390, AT2G02760, AT2G30110, AT5G20620	485	133	13998	0.868026	1	0.999381	100
GOTERM_BP_FAT	GO:0070647~protein modification by small protein conjugation or removal	4	0.524934	0.893055	AT1G76390, AT2G02760, AT2G30110, AT5G20620	485	149	13998	0.774815	1	0.999801	100
GOTERM_MF_FAT	GO:0016881~acid-amino acid ligase activity	8	1.04987	0.912681	AT1G76390, AT3G61590, AT3G02260, AT3G08840, AT2G02760, AT4G03510, AT1G75950, AT2G30110	538	294	14806	0.748856	1	0.999973	100
GOTERM_MF_FAT	GO:0004842~ubiquitin-protein ligase activity	7	0.918635	0.922403	AT1G76390, AT3G61590, AT3G02260, AT2G02760, AT4G03510, AT1G75950, AT2G30110	538	265	14806	0.726955	1	0.999981	100
GOTERM_BP_FAT	GO:0006511~ubiquitin-dependent protein catabolic process	7	0.918635	0.923991	AT2G02760, AT4G03510, AT4G02570, AT1G75950, AT2G30110, AT4G23570, AT5G20620	485	279	13998	0.724133	1	0.999931	100
GOTERM_MF_FAT	GO:0019787~small conjugating protein ligase activity	7	0.918635	0.935765	AT1G76390, AT3G61590, AT3G02260, AT2G02760, AT4G03510, AT1G75950, AT2G30110	538	274	14806	0.703077	1	0.999991	100
SP_PIR_KEYWORDS	ubl conjugation pathway	7	0.918635	0.972142	AT1G76390, AT3G61590, AT2G02760, AT4G02570, AT1G75950, AT2G30110, AT5G20620	743	406	26538	0.615817	1	0.999808	100
GOTERM_BP_FAT	GO:0009057~macromolecule catabolic process	14	1.83727	0.994838	AT3G61590, AT3G12500, AT4G02570, AT1G75950, AT2G30110, AT3G24170, AT5G36890, AT4G02290, AT1G76390, AT2G02760, AT4G03510, AT4G23570, AT4G09740, AT5G20620	485	682	13998	0.592472	1	1	100
GOTERM_BP_FAT	GO:0044265~cellular macromolecule catabolic process	10	1.31234	0.99879	AT1G76390, AT3G61590, AT2G02760, AT4G03510, AT4G02570, AT1G75950, AT2G30110, AT4G23570, AT3G24170, AT5G20620	485	589	13998	0.490015	1	1	100
GOTERM_BP_FAT	GO:0019941~modification-dependent protein catabolic process	9	1.1811	0.998897	AT1G76390, AT3G61590, AT2G02760, AT4G03510, AT4G02570, AT1G75950, AT2G30110, AT4G23570, AT5G20620	485	550	13998	0.472285	1	1	100
GOTERM_BP_FAT	GO:0043632~modification-dependent macromolecule catabolic process	9	1.1811	0.998897	AT1G76390, AT3G61590, AT2G02760, AT4G03510, AT4G02570, AT1G75950, AT2G30110, AT4G23570, AT5G20620	485	550	13998	0.472285	1	1	100
GOTERM_BP_FAT	GO:0051603~proteolysis involved in cellular protein catabolic process	9	1.1811	0.999023	AT1G76390, AT3G61590, AT2G02760, AT4G03510, AT4G02570, AT1G75950, AT2G30110, AT4G23570, AT5G20620	485	555	13998	0.46803	1	1	100
GOTERM_BP_FAT	GO:0044257~cellular protein catabolic process	9	1.1811	0.999156	AT1G76390, AT3G61590, AT2G02760, AT4G03510, AT4G02570, AT1G75950, AT2G30110, AT4G23570, AT5G20620	485	561	13998	0.463024	1	1	100
GOTERM_BP_FAT	GO:0030163~protein catabolic process	9	1.1811	0.999416	AT1G76390, AT3G61590, AT2G02760, AT4G03510, AT4G02570, AT1G75950, AT2G30110, AT4G23570, AT5G20620	485	576	13998	0.450966	1	1	100
Annotation Cluster 122	Enrichment Score: 0.03087410391861218
Category	Term	Count	%	PValue	Genes	List Total	Pop Hits	Pop Total	Fold Enrichment	Bonferroni	Benjamini	FDR
GOTERM_CC_FAT	GO:0005730~nucleolus	10	1.31234	0.833041	AT4G18040, AT3G55620, AT2G27040, AT3G44110, AT1G48850, AT1G29500, AT5G20620, AT5G58420, AT5G60390, AT3G02090	487	332	13779	0.852218	1	0.99925	100
GOTERM_CC_FAT	GO:0031981~nuclear lumen	12	1.5748	0.94822	AT3G10330, AT4G18040, AT3G55620, AT2G27040, AT3G44110, AT1G48850, AT5G13820, AT1G29500, AT5G20620, AT5G58420, AT5G60390, AT3G02090	487	472	13779	0.71933	1	0.999726	100
GOTERM_CC_FAT	GO:0043233~organelle lumen	17	2.23097	0.959331	AT3G55620, AT2G27040, AT3G44110, AT5G13820, AT1G59900, AT1G14590, AT1G33780, AT3G02090, AT5G60390, AT3G10330, AT4G18040, AT1G48850, AT4G04020, AT1G23800, AT5G20620, AT1G29500, AT5G58420	487	659	13779	0.729881	1	0.999727	100
GOTERM_CC_FAT	GO:0070013~intracellular organelle lumen	17	2.23097	0.959331	AT3G55620, AT2G27040, AT3G44110, AT5G13820, AT1G59900, AT1G14590, AT1G33780, AT3G02090, AT5G60390, AT3G10330, AT4G18040, AT1G48850, AT4G04020, AT1G23800, AT5G20620, AT1G29500, AT5G58420	487	659	13779	0.729881	1	0.999727	100
GOTERM_CC_FAT	GO:0031974~membrane-enclosed lumen	17	2.23097	0.964087	AT3G55620, AT2G27040, AT3G44110, AT5G13820, AT1G59900, AT1G14590, AT1G33780, AT3G02090, AT5G60390, AT3G10330, AT4G18040, AT1G48850, AT4G04020, AT1G23800, AT5G20620, AT1G29500, AT5G58420	487	667	13779	0.721127	1	0.999702	100
Annotation Cluster 123	Enrichment Score: 0.020870145036370094
Category	Term	Count	%	PValue	Genes	List Total	Pop Hits	Pop Total	Fold Enrichment	Bonferroni	Benjamini	FDR
INTERPRO	IPR018247:EF-HAND 1	5	0.656168	0.928887	AT1G73440, AT1G21540, AT1G50700, AT2G30110, AT3G59820	690	216	20885	0.700651	1	1	100
INTERPRO	IPR011992:EF-Hand type	3	0.393701	0.960561	AT1G73440, AT1G50700, AT3G59820	690	150	20885	0.605362	1	1	100
INTERPRO	IPR018249:EF-HAND 2	3	0.393701	0.97029	AT1G73440, AT1G50700, AT3G59820	690	160	20885	0.567527	1	1	100
Annotation Cluster 124	Enrichment Score: 0.016160825666426383
Category	Term	Count	%	PValue	Genes	List Total	Pop Hits	Pop Total	Fold Enrichment	Bonferroni	Benjamini	FDR
GOTERM_CC_FAT	GO:0015934~large ribosomal subunit	5	0.656168	0.863979	AT3G10950, AT2G01250, AT4G37660, AT1G70190, AT5G20620	487	173	13779	0.817735	1	0.999024	100
GOTERM_CC_FAT	GO:0022627~cytosolic small ribosomal subunit	3	0.393701	0.914681	AT5G02960, AT5G20620, AT5G58420	487	114	13779	0.744569	1	0.999401	100
GOTERM_CC_FAT	GO:0022626~cytosolic ribosome	8	1.04987	0.934192	AT4G35090, AT4G20850, AT3G10950, AT5G02960, AT2G01250, AT5G55070, AT5G20620, AT5G58420	487	317	13779	0.714035	1	0.999568	100
GOTERM_CC_FAT	GO:0033279~ribosomal subunit	7	0.918635	0.95038	AT3G10950, AT5G02960, AT2G01250, AT4G37660, AT1G70190, AT5G20620, AT5G58420	487	294	13779	0.673658	1	0.999697	100
GOTERM_CC_FAT	GO:0015935~small ribosomal subunit	3	0.393701	0.951313	AT5G02960, AT5G20620, AT5G58420	487	133	13779	0.638202	1	0.99968	100
GOTERM_MF_FAT	GO:0005198~structural molecule activity	14	1.83727	0.957236	AT1G75780, AT3G26070, AT1G08820, AT4G37660, AT4G34450, AT1G70190, AT1G50010, AT4G22220, AT3G10950, AT4G04020, AT5G02960, AT2G01250, AT5G20620, AT5G58420	538	538	14806	0.716145	1	0.999997	100
GOTERM_CC_FAT	GO:0022625~cytosolic large ribosomal subunit	3	0.393701	0.958107	AT3G10950, AT2G01250, AT5G20620	487	138	13779	0.615079	1	0.999734	100
GOTERM_CC_FAT	GO:0044445~cytosolic part	6	0.787402	0.964884	AT3G10950, AT5G02960, AT2G01250, AT1G76550, AT5G20620, AT5G58420	487	271	13779	0.626427	1	0.999689	100
GOTERM_CC_FAT	GO:0005840~ribosome	10	1.31234	0.986562	AT4G35090, AT4G20850, AT3G10950, AT5G02960, AT2G01250, AT4G37660, AT5G55070, AT1G70190, AT5G20620, AT5G58420	487	470	13779	0.601992	1	0.999951	100
SP_PIR_KEYWORDS	ribosomal protein	5	0.656168	0.990601	AT3G10950, AT5G02960, AT2G01250, AT5G20620, AT5G58420	743	357	26538	0.500243	1	0.999981	100
SP_PIR_KEYWORDS	ribonucleoprotein	5	0.656168	0.99526	AT3G10950, AT5G02960, AT2G01250, AT5G20620, AT5G58420	743	389	26538	0.459092	1	0.999992	100
GOTERM_MF_FAT	GO:0003735~structural constituent of ribosome	7	0.918635	0.996301	AT3G10950, AT5G02960, AT2G01250, AT4G37660, AT1G70190, AT5G20620, AT5G58420	538	394	14806	0.488942	1	1	100
GOTERM_CC_FAT	GO:0030529~ribonucleoprotein complex	10	1.31234	0.999882	AT4G35090, AT4G20850, AT3G10950, AT5G02960, AT2G01250, AT4G37660, AT5G55070, AT1G70190, AT5G20620, AT5G58420	487	671	13779	0.421664	1	1	100
KEGG_PATHWAY	ath03010:Ribosome	4	0.524934	0.999887	AT3G10950, AT5G02960, AT2G01250, AT5G58420	137	233	2458	0.30801	1	1	100
GOTERM_BP_FAT	GO:0006412~translation	13	1.70604	1	AT2G04520, AT3G55620, AT4G37660, AT1G70190, AT5G60390, AT4G18040, AT3G10330, AT3G10950, AT5G02960, AT3G59410, AT2G01250, AT5G20620, AT5G58420	485	1231	13998	0.304796	1	1	100
Annotation Cluster 125	Enrichment Score: 0.010052054832077238
Category	Term	Count	%	PValue	Genes	List Total	Pop Hits	Pop Total	Fold Enrichment	Bonferroni	Benjamini	FDR
UP_SEQ_FEATURE	repeat:Kelch 2	3	0.393701	0.946338	AT3G61590, AT3G27150, AT3G23880	283	144	8885	0.654078	1	1	100
UP_SEQ_FEATURE	repeat:Kelch 1	3	0.393701	0.946338	AT3G61590, AT3G27150, AT3G23880	283	144	8885	0.654078	1	1	100
SP_PIR_KEYWORDS	kelch repeat	3	0.393701	0.95623	AT3G61590, AT3G27150, AT3G23880	743	173	26538	0.619376	1	0.999469	100
INTERPRO	IPR017451:F-box associated type 1	4	0.524934	0.993607	AT3G61590, AT3G16210, AT5G49610, AT3G23880	690	267	20885	0.453455	1	1	100
SMART	SM00256:FBOX	7	0.918635	0.999473	AT3G61590, AT3G16210, AT5G49610, AT3G27150, AT5G02910, AT1G13570, AT3G23880	190	677	7691	0.418542	1	1	100
INTERPRO	IPR001810:Cyclin-like F-box	7	0.918635	0.999993	AT3G61590, AT3G16210, AT5G49610, AT3G27150, AT5G02910, AT1G13570, AT3G23880	690	677	20885	0.312964	1	1	100
UP_SEQ_FEATURE	domain:F-box	6	0.787402	0.999996	AT3G61590, AT3G16210, AT3G27150, AT5G02910, AT1G13570, AT3G23880	283	652	8885	0.288918	1	1	100
Annotation Cluster 126	Enrichment Score: 0.0025859607811213065
Category	Term	Count	%	PValue	Genes	List Total	Pop Hits	Pop Total	Fold Enrichment	Bonferroni	Benjamini	FDR
SMART	SM00360:RRM	3	0.393701	0.986535	AT1G74230, AT3G04500, AT5G51300	190	250	7691	0.485747	1	1	100
INTERPRO	IPR012677:Nucleotide-binding, alpha-beta plait	3	0.393701	0.997784	AT1G74230, AT3G04500, AT5G51300	690	248	20885	0.366147	1	1	100
INTERPRO	IPR000504:RNA recognition motif, RNP-1	3	0.393701	0.997914	AT1G74230, AT3G04500, AT5G51300	690	250	20885	0.363217	1	1	100
Annotation Cluster 127	Enrichment Score: 0.0023400022221033785
Category	Term	Count	%	PValue	Genes	List Total	Pop Hits	Pop Total	Fold Enrichment	Bonferroni	Benjamini	FDR
GOTERM_BP_FAT	GO:0046907~intracellular transport	8	1.04987	0.98558	AT1G79900, AT4G03510, AT1G08820, AT3G10370, AT4G35450, AT5G22770, AT4G34450, AT2G20930	485	397	13998	0.581599	1	1	100
SP_PIR_KEYWORDS	protein transport	3	0.393701	0.988479	AT2G02040, AT2G34250, AT4G34450	743	228	26538	0.469965	1	0.999972	100
GOTERM_BP_FAT	GO:0070727~cellular macromolecule localization	5	0.656168	0.993812	AT4G03510, AT4G31500, AT4G35450, AT5G22770, AT4G34450	485	303	13998	0.476268	1	1	100
GOTERM_BP_FAT	GO:0006886~intracellular protein transport	4	0.524934	0.99641	AT4G03510, AT4G35450, AT5G22770, AT4G34450	485	274	13998	0.421341	1	1	100
GOTERM_BP_FAT	GO:0034613~cellular protein localization	4	0.524934	0.997399	AT4G03510, AT4G35450, AT5G22770, AT4G34450	485	285	13998	0.405079	1	1	100
GOTERM_BP_FAT	GO:0015031~protein transport	8	1.04987	0.998276	AT4G03510, AT3G62080, AT2G02040, AT4G35450, AT2G34250, AT3G46060, AT5G22770, AT4G34450	485	488	13998	0.473145	1	1	100
GOTERM_BP_FAT	GO:0045184~establishment of protein localization	8	1.04987	0.998276	AT4G03510, AT3G62080, AT2G02040, AT4G35450, AT2G34250, AT3G46060, AT5G22770, AT4G34450	485	488	13998	0.473145	1	1	100
GOTERM_BP_FAT	GO:0008104~protein localization	8	1.04987	0.998868	AT4G03510, AT3G62080, AT2G02040, AT4G35450, AT2G34250, AT3G46060, AT5G22770, AT4G34450	485	505	13998	0.457218	1	1	100
Annotation Cluster 128	Enrichment Score: 0.0019525667939113908
Category	Term	Count	%	PValue	Genes	List Total	Pop Hits	Pop Total	Fold Enrichment	Bonferroni	Benjamini	FDR
SMART	SM00184:RING	7	0.918635	0.988096	AT4G03510, AT5G22920, AT5G18650, AT3G52100, AT2G28840, AT5G60250, AT5G17420	190	508	7691	0.557781	1	1	100
INTERPRO	IPR017907:Zinc finger, RING-type, conserved site	3	0.393701	0.995152	AT4G03510, AT5G60250, AT5G17420	690	222	20885	0.409029	1	1	100
INTERPRO	IPR001841:Zinc finger, RING-type	7	0.918635	0.999376	AT4G03510, AT5G22920, AT5G18650, AT3G52100, AT2G28840, AT5G60250, AT5G17420	690	508	20885	0.41708	1	1	100
INTERPRO	IPR018957:Zinc finger, C3HC4 RING-type	4	0.524934	0.999476	AT4G03510, AT5G22920, AT5G18650, AT5G60250	690	356	20885	0.340091	1	1	100
Annotation Cluster 129	Enrichment Score: 7.503598355706121E-4
Category	Term	Count	%	PValue	Genes	List Total	Pop Hits	Pop Total	Fold Enrichment	Bonferroni	Benjamini	FDR
SP_PIR_KEYWORDS	transcription regulation	22	2.88714	0.99194	AT1G68800, AT5G09410, AT3G21330, AT4G09820, AT1G80840, AT1G13960, AT4G25410, AT5G47220, AT1G69490, AT4G14540, AT4G33280, AT4G33470, AT3G10330, AT2G46680, AT5G03150, AT1G24190, AT2G45650, AT2G46870, AT2G45660, AT4G36740, AT5G57150, AT2G16720	743	1184	26538	0.663667	1	0.999986	100
SP_PIR_KEYWORDS	Transcription	22	2.88714	0.994178	AT1G68800, AT5G09410, AT3G21330, AT4G09820, AT1G80840, AT5G13820, AT1G13960, AT4G25410, AT5G47220, AT1G69490, AT4G14540, AT4G33280, AT4G33470, AT3G10330, AT2G46680, AT5G03150, AT1G24190, AT2G45650, AT2G46870, AT2G45660, AT4G36740, AT5G57150	743	1209	26538	0.649944	1	0.999991	100
SP_PIR_KEYWORDS	dna-binding	26	3.41207	0.994954	AT1G68800, AT4G25410, AT5G47220, AT4G14540, AT1G69490, AT2G46870, AT2G45660, AT2G16720, AT2G18050, AT5G09410, AT3G21330, AT4G09820, AT1G80840, AT5G13820, AT1G13960, AT2G31180, AT2G47680, AT4G33280, AT2G46680, AT5G03150, AT3G23250, AT1G68320, AT2G45650, AT4G21440, AT4G36740, AT5G57150	743	1398	26538	0.664271	1	0.999992	100
GOTERM_MF_FAT	GO:0043565~sequence-specific DNA binding	8	1.04987	0.998905	AT2G46680, AT5G13820, AT1G80840, AT1G13960, AT2G45660, AT2G45650, AT4G36740, AT4G14540	538	483	14806	0.455825	1	1	100
SP_PIR_KEYWORDS	nucleus	36	4.72441	0.999662	AT1G68800, AT4G02570, AT1G75950, AT4G25410, AT5G47220, AT1G69490, AT4G14540, AT5G22500, AT2G45660, AT2G46870, AT5G06800, AT5G20620, AT2G16720, AT2G18050, AT1G22260, AT5G09410, AT3G21330, AT4G09820, AT5G13820, AT1G80840, AT3G24170, AT1G13960, AT2G31180, AT4G33280, AT4G33470, AT2G46680, AT3G10330, AT1G24190, AT5G03150, AT3G23250, AT2G03800, AT1G68320, AT2G45650, AT4G21440, AT4G36740, AT5G57150	743	2052	26538	0.62662	1	1	100
GOTERM_BP_FAT	GO:0006355~regulation of transcription, DNA-dependent	20	2.62467	0.999845	AT2G27040, AT1G80840, AT5G13820, AT1G13960, AT2G31180, AT5G47220, AT4G14540, AT4G33280, AT3G10330, AT2G46680, AT3G01320, AT1G24190, AT3G23250, AT1G68320, AT2G45650, AT2G46870, AT2G45660, AT4G36740, AT4G14340, AT2G16720	485	1089	13998	0.530062	1	1	100
GOTERM_BP_FAT	GO:0051252~regulation of RNA metabolic process	20	2.62467	0.999863	AT2G27040, AT1G80840, AT5G13820, AT1G13960, AT2G31180, AT5G47220, AT4G14540, AT4G33280, AT3G10330, AT2G46680, AT3G01320, AT1G24190, AT3G23250, AT1G68320, AT2G45650, AT2G46870, AT2G45660, AT4G36740, AT4G14340, AT2G16720	485	1095	13998	0.527157	1	1	100
GOTERM_BP_FAT	GO:0006350~transcription	23	3.01837	0.999983	AT1G68800, AT5G09410, AT3G21330, AT5G05140, AT4G09820, AT1G80840, AT5G13820, AT1G13960, AT4G25410, AT5G47220, AT1G69490, AT4G14540, AT4G33280, AT4G33470, AT3G10330, AT2G46680, AT5G03150, AT1G24190, AT2G45650, AT2G46870, AT2G45660, AT4G36740, AT5G57150	485	1311	13998	0.506348	1	1	100
GOTERM_MF_FAT	GO:0030528~transcription regulator activity	35	4.59318	1	AT1G68800, AT4G25410, AT5G47220, AT1G69490, AT4G14540, AT5G22500, AT2G45660, AT2G46870, AT5G06800, AT2G16720, AT5G09410, AT3G21330, AT4G09820, AT5G05140, AT5G13820, AT1G80840, AT1G13960, AT2G31180, AT4G33280, AT5G61430, AT1G75290, AT2G46680, AT3G10330, AT1G24190, AT2G17390, AT5G03150, AT3G23250, AT2G01250, AT1G68320, AT2G45650, AT4G21440, AT4G36740, AT5G57150, AT1G08620, AT4G14340	538	1913	14806	0.503511	1	1	100
GOTERM_BP_FAT	GO:0045449~regulation of transcription	35	4.59318	1	AT3G16230, AT2G27040, AT1G68800, AT4G25410, AT5G47220, AT1G69490, AT4G14540, AT1G73500, AT2G46870, AT5G06800, AT2G45660, AT2G16720, AT5G09410, AT3G21330, AT4G09820, AT5G13820, AT1G80840, AT1G13960, AT2G31180, AT4G33280, AT5G61430, AT4G33470, AT2G46680, AT3G10330, AT3G01320, AT1G24190, AT5G03150, AT3G23250, AT1G68320, AT2G45650, AT4G21440, AT4G36740, AT5G57150, AT1G08620, AT4G14340	485	2024	13998	0.499093	1	1	100
GOTERM_MF_FAT	GO:0003700~transcription factor activity	26	3.41207	1	AT1G68800, AT4G25410, AT5G47220, AT4G14540, AT1G69490, AT5G22500, AT5G06800, AT2G46870, AT2G45660, AT2G16720, AT3G21330, AT4G09820, AT1G80840, AT1G13960, AT2G31180, AT4G33280, AT5G61430, AT2G46680, AT5G03150, AT3G23250, AT1G68320, AT2G45650, AT4G21440, AT4G36740, AT1G08620, AT5G57150	538	1678	14806	0.426419	1	1	100
GOTERM_MF_FAT	GO:0003677~DNA binding	37	4.85564	1	AT1G68800, AT5G22110, AT4G09140, AT4G25410, AT5G47220, AT1G69490, AT4G14540, AT5G22500, AT4G35520, AT2G45660, AT2G46870, AT5G06800, AT2G16720, AT2G18050, AT5G09410, AT3G21330, AT5G05140, AT4G09820, AT5G13820, AT1G80840, AT1G13960, AT2G31180, AT2G47680, AT4G33280, AT5G61430, AT5G01630, AT2G46680, AT5G03150, AT3G23250, AT1G13920, AT1G68320, AT4G31400, AT2G45650, AT4G21440, AT4G36740, AT5G57150, AT1…	538	2436	14806	0.418003	1	1	100

## Sheet: Tsh_vs_C_co_Down
Chr	Gene	C0	C1	C12	Tsh0	Tsh1	Tsh12	Start	End	Length	Strand	SNP_Num	Num_Per_Killo	TAIR_ID	Symbol	Description
SL2.40ch07	Solyc07g005050.2	120.39	117.86	123.05	59.79	64.17	56.07	101157	103579	2423	-	7	2.89	AT4G31985	--	--
SL2.40ch06	Solyc06g072700.2	81.74	83.76	78.52	5.61	9.02	9.39	41222496	41224829	2334	-	3	1.29	AT5G50740	--	--
SL2.40ch03	Solyc03g114310.2	7.99	13.4	10.96	2.41	4.27	4.66	58374824	58379605	4782	+	5	1.05	AT1G62400	HT1	high leaf temperature 1
SL2.40ch11	Solyc11g013020.1	19.46	18.34	9.82	9.96	9.71	4.29	5885626	5887917	2292	-	1	0.44	AT4G08240	--	--
SL2.40ch07	Solyc07g053130.2	20.16	15.29	42.09	3.64	3.28	6.18	58907758	58910953	3196	-	6	1.88	AT1G11340	--	--
SL2.40ch12	Solyc12g056110.1	43.3	35.93	20.91	10.73	12.56	1.48	47434718	47440701	5984	+	3	0.5	AT4G11150	VHA-E1
SL2.40ch12	Solyc12g007120.1	42.13	41.66	43.32	17.09	20.42	19.45	1555500	1559696	4197	+	6	1.43	AT3G24590	PLSP1	plastidic type i signal peptidase 1
SL2.40ch01	Solyc01g008080.2	577.51	569.42	598.86	222.27	223.35	299.37	2219639	2224108	4470	-	5	1.12	AT3G61110	RS27A	ribosomal protein S27
SL2.40ch09	Solyc09g011520.2	2.88	2.42	8.01	0.76	1.13	3.75	4826832	4827949	1118	-	3	2.68	AT3G09270	GSTU8	glutathione S-transferase TAU 8
SL2.40ch01	Solyc01g096510.2	6.31	80.02	161.56	2.84	16.68	59.46	79357168	79357921	754	-	5	6.63	AT3G56710	SIB1	sigma factor binding protein 1
SL2.40ch01	Solyc01g096590.2	44.77	43.78	31.51	6.37	8.59	6.57	79418198	79420477	2280	-	3	1.32	AT3G47370	--	--
SL2.40ch02	Solyc02g067230.2	3.67	16.48	29.74	0.84	6.82	9.87	31991100	31994286	3187	-	3	0.94	AT5G39660	CDF2	cycling DOF factor 2
SL2.40ch12	Solyc12g087840.1	18.85	31.59	41.6	7.53	7.73	5.5	61787827	61788774	948	+	6	6.33	AT1G72220	--	--
SL2.40ch03	Solyc03g123680.1	3.37	2.9	35.14	1.24	0.65	10.66	64506487	64507209	723	-	2	2.77	AT1G53820	--	--
SL2.40ch01	Solyc01g008970.2	219.21	224.85	291.04	116.39	95.53	122.42	2988194	2990000	1807	-	5	2.77	AT3G56860	UBA2A	UBP1-associated protein 2A
SL2.40ch07	Solyc07g055250.2	44.48	40.2	28.97	20.8	18.63	11.28	60667571	60668903	1333	-	2	1.5	--	--	--
SL2.40ch10	Solyc10g005470.2	36.66	35.15	11.86	4.96	9.34	2.81	349301	350998	1698	+	2	1.18	AT4G21445	--	--
SL2.40ch06	Solyc06g009340.2	18.79	26.73	30.28	6.31	8.72	6.23	3289342	3291634	2293	+	3	1.31	AT3G62190	--	--
SL2.40ch05	Solyc05g014490.1	17.59	12.22	4.72	4.32	4.32	2.6	8353096	8354652	1557	+	2	1.28	AT3G04130	--	--
SL2.40ch05	Solyc05g054210.2	54.16	70.03	18.97	15.32	19	5.71	63317491	63319450	1960	-	8	4.08	AT4G16380	--	--
SL2.40ch12	Solyc12g096770.1	255.31	255.43	371.59	58.21	63.15	31.05	63889035	63890360	1326	+	2	1.51	AT3G26040	--	--
SL2.40ch07	Solyc07g043230.2	20.3	23.13	82.02	8.28	3.96	44.43	54150990	54153978	2989	-	9	3.01	AT2G32270	ZIP3	zinc transporter 3 precursor
SL2.40ch02	Solyc02g087050.2	4.54	4.61	2.92	1.56	0.84	0.68	44163113	44166397	3285	+	1	0.3	AT5G40240	UMAMIT40	Usually multiple acids move in and out Transporters 40
SL2.40ch06	Solyc06g060520.1	19.92	13.41	61.81	5.63	1.82	24.41	34932821	34933723	903	-	1	1.11	AT3G08600	--	--
SL2.40ch04	Solyc04g015030.2	303.23	382.53	515.49	17.44	31.24	32.61	5235855	5241900	6046	+	6	0.99	AT5G50740	--	--
SL2.40ch01	Solyc01g105360.2	37.23	44.61	104.99	18.27	6.71	19.1	85313429	85317280	3852	-	6	1.56	AT1G22360	UGT85A2	UDP-glucosyl transferase 85A2
SL2.40ch06	Solyc06g059870.1	345.78	433.03	260.62	32.44	55.48	13.74	34160140	34160340	201	+	1	4.98	--	--	--
SL2.40ch10	Solyc10g009580.2	15.24	17.03	27.74	5.27	5.96	9.44	3702782	3704550	1769	-	5	2.83	AT4G01070	UGT72B1	UDP-GLUCOSE-DEPENDENT GLUCOSYLTRANSFERASE 72 B1
SL2.40ch10	Solyc10g080530.1	52.97	91.62	39.11	24.62	27.81	5.58	61096979	61099234	2256	-	3	1.33	AT2G42040	--	--
SL2.40ch12	Solyc12g089110.1	185.93	86.06	44.74	10.48	5.01	1.95	62675273	62675425	153	+	1	6.54	--	--	--
SL2.40ch12	Solyc12g088820.1	9.93	7.69	5.38	4.61	3.55	1.66	62485341	62489176	3836	+	7	1.82	AT5G09890	--	--
SL2.40ch10	Solyc10g086780.1	17.37	11.74	8.5	4.6	3.27	1.53	64826324	64828745	2422	+	2	0.83	AT5G20400	--	--
SL2.40ch09	Solyc09g014400.2	72.44	132.58	72.7	13.53	26.85	18.42	6028037	6031223	3187	+	9	2.82	AT5G01260	--	--
SL2.40ch03	Solyc03g114110.2	13.95	11.65	10.65	2.09	1.81	3.59	58189455	58195300	5846	-	4	0.68	AT3G48010	CNGC16	cyclic nucleotide-gated channel 16
SL2.40ch01	Solyc01g005010.2	78.5	108.19	49.11	28.67	43.35	18.98	23087	26021	2935	+	7	2.39	AT2G01990	--	--
SL2.40ch05	Solyc05g006050.2	55.98	81.44	35.22	10.15	12.51	8.18	786643	789497	2855	-	7	2.45	AT1G70210	CYCD1;1	CYCLIN D1;1
SL2.40ch05	Solyc05g048810.2	14.63	10.67	10.49	4.14	2.88	2.17	58644576	58650793	6218	-	7	1.13	AT1G01760	--	--
SL2.40ch01	Solyc01g090970.2	140.72	77.32	125.15	25.13	36.85	49.04	76437205	76438150	946	-	2	2.11	AT4G00165	--	--
SL2.40ch10	Solyc10g083300.1	23.54	26.55	15.31	5.59	9.32	6.26	62447632	62451825	4194	-	10	2.38	AT3G52600	CWINV2	cell wall invertase 2
SL2.40ch01	Solyc01g079620.2	4.4	4.3	7.97	0.81	0.93	0.98	71255600	71258882	3283	+	2	0.61	AT2G47460	PFG1	PRODUCTION OF FLAVONOL GLYCOSIDES 1
SL2.40ch04	Solyc04g072740.2	105.53	113.8	60.34	41.61	50.88	31.63	57302446	57306267	3822	-	18	4.71	AT1G77990	SULTR2;2	SULPHATE TRANSPORTER 2;2
SL2.40ch06	Solyc06g082140.2	121.77	116.87	71.18	37.57	41	16.73	44340967	44341735	769	-	2	2.6	--	--	--
SL2.40ch03	Solyc03g046350.2	27.74	39.82	36.54	10.79	15.26	7.28	16284352	16289452	5101	-	10	1.96	AT5G38720	--	--
SL2.40ch08	Solyc08g079690.2	23.74	31.16	34.15	5.49	8.78	6.79	60334490	60335213	724	-	3	4.14	AT3G60890	ZPR2	LITTLE ZIPPER 2
SL2.40ch06	Solyc06g071250.2	9.91	11.23	17.27	1.11	1.26	1.15	40224229	40229504	5276	+	1	0.19	AT1G74860	--	--
SL2.40ch01	Solyc01g066720.2	76.01	67.04	75.56	21.07	14.28	33.15	67264660	67267017	2358	-	6	2.54	AT3G05550	--	--
SL2.40ch07	Solyc07g053730.2	22.43	27.99	38.16	10.15	13.32	14.67	59475787	59478249	2463	-	4	1.62	AT1G50920	--	--
SL2.40ch10	Solyc10g086570.2	286.37	243.25	136.31	83.34	82.98	33.77	64684179	64684888	710	-	2	2.82	AT5G02160	--	--
SL2.40ch05	Solyc05g051430.2	43.47	62.6	41.55	3.66	8.34	3.86	60898279	60903096	4818	-	7	1.45	AT5G65400	--	--
SL2.40ch11	Solyc11g007250.1	5.66	2.34	4.13	1.51	0.99	2.25	1647832	1649734	1903	-	1	0.53	AT3G44610	--	--
SL2.40ch08	Solyc08g065940.2	220.18	167.77	56.54	114.01	52.83	24.15	51504596	51505455	860	-	4	4.65	AT2G19810	TZF2	tandem zinc finger 2
SL2.40ch06	Solyc06g074720.2	158.23	174.77	172.89	46.16	50.77	63.91	42639045	42643117	4073	+	9	2.21	AT5G04600	--	--
SL2.40ch08	Solyc08g045780.2	9.86	9.88	10.28	1.96	4.53	5.29	36316245	36319524	3280	+	4	1.22	AT3G53170	--	--
SL2.40ch05	Solyc05g050130.2	80.14	41.31	18.87	4.34	5.79	1.96	59255269	59257111	1843	-	2	1.09	AT5G24090	CHIA	chitinase A
SL2.40ch10	Solyc10g005840.2	28.95	35.67	10.46	6.87	6.73	0.62	651018	655936	4919	+	9	1.83	AT5G47770	FPS1	farnesyl diphosphate synthase 1
SL2.40ch03	Solyc03g025600.2	6.18	6.07	6.74	3.05	1.42	1.64	7376053	7384703	8651	+	7	0.81	AT5G23870	--	--
SL2.40ch07	Solyc07g006480.2	4.11	3.18	17.63	1.86	1.47	7.81	1259248	1261525	2278	-	3	1.32	AT5G48380	BIR1	BAK1-interacting receptor-like kinase 1
SL2.40ch05	Solyc05g012230.2	28.74	40.04	26.49	9.13	20.29	10.79	5506427	5508814	2388	-	8	3.35	AT5G61040	--	--
SL2.40ch11	Solyc11g073120.1	227.17	304.06	190.68	102.23	120.83	99.03	53297151	53298385	1235	+	6	4.86	AT3G46130	MYB48	myb domain protein 48
SL2.40ch03	Solyc03g058860.2	54.71	49.42	37.88	22.04	20.19	17.98	23704625	23713141	8517	-	11	1.29	AT3G28760	--	--
SL2.40ch02	Solyc02g030300.2	21.91	23.16	14.63	10.26	5.76	5.96	16184082	16189781	5700	+	7	1.23	AT4G27290	--	--
SL2.40ch02	Solyc02g094420.2	133.51	129.68	106.84	43.14	58.36	50.84	49525946	49527782	1837	+	4	2.18	AT3G26900	SKL1	shikimate kinase-like 1
SL2.40ch04	Solyc04g074990.2	38.25	54.76	59.63	7.79	17.21	9.37	58478526	58479668	1143	+	3	2.62	AT4G24660	ZHD2	ZINC FINGER HOMEODOMAIN 2
SL2.40ch07	Solyc07g063610.2	203	315.73	134.87	61.18	62.49	62	63265503	63266935	1433	-	2	1.4	AT4G27360	--	--
SL2.40ch08	Solyc08g005060.2	9.54	6.93	7.29	2.84	1.32	3.28	48135	51527	3393	-	5	1.47	AT1G71310	RAD52-1B.2
SL2.40ch06	Solyc06g051260.2	10.25	12.08	1.33	2.13	2.78	0.42	30986026	30987403	1378	+	1	0.73	AT2G40200	--	--
SL2.40ch12	Solyc12g088250.1	16.98	18.43	4.48	6.71	2.39	0.4	62151782	62155452	3671	+	10	2.72	AT2G22970	SCPL11	serine carboxypeptidase-like 11
SL2.40ch02	Solyc02g090670.2	91.39	104.11	75.91	26.85	33.49	29.2	46778563	46785775	7213	-	13	1.8	AT4G37040	MAP1D	methionine aminopeptidase 1D
SL2.40ch12	Solyc12g008820.1	5.76	6.09	3.07	0.62	0.42	0.46	2155627	2155959	333	-	1	3	--	--	--
SL2.40ch01	Solyc01g104470.2	453.87	464.1	362.42	215.93	206.48	157.42	84693611	84696766	3156	-	10	3.17	AT1G25260	--	--
SL2.40ch10	Solyc10g009330.2	46.22	40.4	13.81	18.83	20.25	7.39	3406871	3409405	2535	+	9	3.55	AT3G61860	RSP31	arginine/serine-rich splicing factor 31
SL2.40ch01	Solyc01g108390.2	23.57	20.68	15.26	4.53	10.82	5.11	87466418	87466957	540	-	3	5.56	AT5G43580	UPI	UNUSUAL SERINE PROTEASE INHIBITOR
SL2.40ch03	Solyc03g059160.1	11.12	11.05	10.25	4.75	4.76	4.56	25212208	25219003	6796	+	6	0.88	AT5G49960	--	--
SL2.40ch04	Solyc04g077790.2	12.44	9.5	8.86	5.77	4.69	3.87	60280469	60284621	4153	+	14	3.37	AT5G22370	QQT1	QUATRE-QUART 1
SL2.40ch01	Solyc01g087370.2	7.43	7.5	6.05	2.48	1.74	1.59	74074038	74091364	17327	-	4	0.23	AT3G08020	--	--
SL2.40ch01	Solyc01g067020.2	10.03	14.01	29.59	4.92	3.91	10.2	67742342	67746792	4451	-	8	1.8	AT1G48480	RKL1	receptor-like kinase 1
SL2.40ch02	Solyc02g090960.1	22.64	17.19	6.1	4.08	5.32	2.3	46994717	46995070	354	+	2	5.65	AT5G67070	RALFL34	ralf-like 34
SL2.40ch10	Solyc10g086600.1	8.09	8.37	2.83	1.39	2.09	1.34	64695612	64697109	1498	-	1	0.67	AT5G45650	--	--
SL2.40ch03	Solyc03g117060.2	86.01	77.19	50.31	21.02	23.37	18.7	60374016	60378796	4781	-	12	2.51	AT1G80750	--	--
SL2.40ch05	Solyc05g005290.2	8.43	5.82	46.55	3.21	1.58	7.59	232495	233667	1173	-	3	2.56	AT1G23550	SRO2	similar to RCD one 2
SL2.40ch04	Solyc04g071310.2	17.22	18.79	16.57	7.79	8.76	8.59	55829770	55839724	9955	+	4	0.4	AT4G30820	--	--
SL2.40ch03	Solyc03g115640.2	31.83	48.87	18.19	8.82	19.31	9.44	59336449	59338341	1893	+	4	2.11	AT2G03350	--	--
SL2.40ch10	Solyc10g018260.1	5.25	5.82	4.6	2.04	2.9	0.95	7214890	7216197	1308	-	2	1.53	AT4G00110	GAE3	UDP-D-glucuronate 4-epimerase 3
SL2.40ch10	Solyc10g084690.1	17.69	12.8	10.87	3.53	5.37	2.9	63448012	63451193	3182	+	4	1.26	AT3G53710	AGD6	ARF-GAP domain 6
SL2.40ch05	Solyc05g032680.2	4.77	3.32	2.8	0.45	1.27	0.89	43421776	43423564	1789	-	2	1.12	AT2G30650	--	--
SL2.40ch04	Solyc04g057870.2	101.19	131.83	121.52	43.76	71.78	60.57	54113945	54119907	5963	+	9	1.51	AT1G21600	PTAC6	plastid transcriptionally active 6
SL2.40ch07	Solyc07g065060.1	10.04	7.72	14.79	2.73	2.54	2	64205975	64207009	1035	-	1	0.97	AT5G55360	--	--
SL2.40ch05	Solyc05g051530.2	6.99	7.34	19.07	0.62	3.63	4.25	61038164	61040595	2432	-	8	3.29	AT1G17840	WBC11	white-brown complex homolog protein 11
SL2.40ch03	Solyc03g119110.2	82.59	86	36.05	29.69	36.36	12.81	61856056	61858663	2608	-	6	2.3	AT3G18050	--	--
SL2.40ch09	Solyc09g089690.2	69.94	66.11	22.55	7.76	18.03	0.42	64793027	64795100	2074	+	11	5.3	AT1G06620	--	--
SL2.40ch09	Solyc09g066500.2	57.72	48.81	47.65	10.91	14.66	13.53	60505401	60507843	2443	+	6	2.46	--	--	--
SL2.40ch10	Solyc10g055390.1	6.89	12.05	16.56	1.05	1.22	3.08	52141830	52143668	1839	-	1	0.54	AT4G34950	--	--
SL2.40ch02	Solyc02g073580.1	38.18	534.93	527.84	6.48	9.18	1.72	36326016	36326675	660	+	2	3.03	AT4G18650	--	--
SL2.40ch01	Solyc01g080500.2	494.62	1411.79	808.59	185.63	376.46	345.22	72241800	72243135	1336	-	5	3.74	--	--	--
SL2.40ch05	Solyc05g012330.2	20.84	19.7	9.28	8.42	8.84	4.23	5590002	5593974	3973	-	10	2.52	AT2G03590	UPS1	ureide permease 1
SL2.40ch04	Solyc04g081770.2	20.01	13.5	5.74	8.93	4.43	2.75	63283322	63285545	2224	+	5	2.25	AT1G75900	--	--
SL2.40ch02	Solyc02g090840.2	95.97	100.63	85.73	13.09	10.58	1.38	46891264	46892524	1261	-	4	3.17	AT4G33985	--	--
SL2.40ch05	Solyc05g046150.2	22.65	21.15	25.8	0.72	0.5	0.93	57493121	57494079	959	-	1	1.04	AT1G70830	MLP28	MLP-like protein 28
SL2.40ch08	Solyc08g005420.2	2.67	1.37	0.69	1.02	0.39	0.18	313072	316046	2975	+	2	0.67	AT4G33270	CDC20.1	cell division cycle 20.1
SL2.40ch06	Solyc06g060620.2	102.71	70.42	46.02	46.92	28.23	4.63	35034535	35037617	3083	+	13	4.22	AT1G12110	NRT1.1	nitrate transporter 1.1
SL2.40ch02	Solyc02g084990.2	191.03	226.82	286.33	39.14	60.09	24.3	42596683	42600186	3504	-	7	2	AT5G66460	MAN7	endo-beta-mannase 7
SL2.40ch12	Solyc12g098220.1	30.48	34.76	20.62	14.64	17.17	9.4	64169624	64170041	418	-	2	4.78	AT4G13690	--	--
SL2.40ch12	Solyc12g096890.1	6.86	7.71	10.35	0.53	2.42	3.29	63970662	63971522	861	+	2	2.32	AT2G02360	PP2-B10	phloem protein 2-B10
SL2.40ch07	Solyc07g064300.2	15.12	12.29	5.1	5.86	6.26	2.27	63733504	63738297	4794	+	10	2.09	AT1G50910	--	--
SL2.40ch06	Solyc06g075180.1	276.59	286.17	241.96	140.61	154.05	116.69	43050786	43051286	501	+	1	2	AT2G37190	--	--
SL2.40ch01	Solyc01g109400.2	19.44	16.53	8.48	7.56	6.65	3.58	88129716	88132091	2376	-	4	1.68	AT4G36750	--	--
SL2.40ch04	Solyc04g007820.2	56.87	31.68	39.03	6.52	8.02	4.64	1496628	1497874	1247	-	5	4.01	AT1G70890	MLP43	MLP-like protein 43
SL2.40ch05	Solyc05g055820.2	5.19	3.91	2.73	1.55	0.69	0.78	64451860	64453633	1774	+	1	0.56	AT1G79790	FHY1	flavin mononucleotide hydrolase 1
SL2.40ch12	Solyc12g017410.1	5.88	4.83	2.43	2.25	2.41	0.06	6660084	6668349	8266	-	1	0.12	AT3G12680	HUA1	ENHANCER OF AG-4 1
SL2.40ch02	Solyc02g085100.2	121.68	109.78	87.58	30.68	51.68	40.26	42669467	42673829	4363	-	15	3.44	AT5G66530	--	--
SL2.40ch12	Solyc12g007150.1	6.9	6.31	0.72	1.52	1.82	0.29	1587456	1591011	3556	+	1	0.28	AT4G13240	ROPGEF9	ROP (rho of plants) guanine nucleotide exchange factor 9
SL2.40ch07	Solyc07g062950.2	24.49	24.98	16.09	6.69	11.25	5.9	62809477	62812512	3036	+	3	0.99	AT5G53900	--	--
SL2.40ch02	Solyc02g090900.2	36.41	36.14	19.21	17.35	18.71	8.54	46960637	46963741	3105	+	8	2.58	AT1G45207	--	--
SL2.40ch03	Solyc03g025710.2	142.19	196.56	84.93	23.09	71.62	18.53	7500031	7502230	2200	-	11	5	AT1G72030	--	--
SL2.40ch08	Solyc08g075880.2	17.19	6.71	29.8	4.43	2.62	15.94	57133149	57134844	1696	-	5	2.95	AT2G18196	--	--
SL2.40ch04	Solyc04g014760.2	30.96	36.63	16.11	12.75	15.06	8.31	5004799	5008790	3992	-	3	0.75	AT3G07880	SCN1	SUPERCENTIPEDE1
SL2.40ch08	Solyc08g075730.2	28.23	26.26	19.64	12.22	11.24	9.41	57017113	57024895	7783	-	8	1.03	AT5G18400	--	--
SL2.40ch02	Solyc02g084020.2	29.01	32.45	29.17	10.07	13.46	12.18	41817943	41822321	4379	-	1	0.23	AT1G20580	--	--
SL2.40ch10	Solyc10g084440.1	23.71	34.1	18.11	8.39	13.78	5.91	63300525	63301013	489	+	1	2.04	AT3G58090	--	--
SL2.40ch02	Solyc02g088920.2	4.67	4.14	2.21	2.26	2.07	1.07	45419814	45424121	4308	-	4	0.93	AT5G60980	--	--
SL2.40ch10	Solyc10g084740.1	15.67	17.05	5.8	3.36	5.61	1.67	63478512	63484024	5513	-	1	0.18	AT2G34570	MEE21	maternal effect embryo arrest 21
SL2.40ch08	Solyc08g082590.2	394.2	872.65	874.58	111.14	346.95	330.48	62486093	62488178	2086	+	13	6.23	AT1G64500	--	--
SL2.40ch02	Solyc02g092600.2	9.46	6.21	2.46	4.29	1.84	0.76	48226398	48228786	2389	-	1	0.42	AT5G67385	--	--
SL2.40ch08	Solyc08g078940.1	21.74	10.4	38.53	4.93	5.12	14.02	59757521	59757934	414	+	1	2.42	AT1G12100	--	--
SL2.40ch01	Solyc01g097930.2	2.25	1.62	1.85	1.08	0.75	0.62	80366984	80369106	2123	+	1	0.47	AT4G14880	OLD3	ONSET OF LEAF DEATH 3
SL2.40ch07	Solyc07g006700.1	114.81	110.17	137.54	16.24	35.63	20.76	1559173	1559763	591	-	1	1.69	AT4G25780	--	--
SL2.40ch08	Solyc08g063050.2	22.17	23.21	19.87	6.06	3.89	0.35	49804067	49811631	7565	+	2	0.26	AT2G26140	ftsh4	FTSH protease 4
SL2.40ch10	Solyc10g051380.1	476.43	528.94	133.23	116.61	108.95	6.36	47515222	47515986	765	+	4	5.23	AT2G21660	GRP7	GLYCINE-RICH RNA-BINDING PROTEIN 7
SL2.40ch02	Solyc02g069170.1	5.2	4.06	5.49	1.77	1.26	0.61	33691587	33692429	843	-	1	1.19	AT3G02160	--	--
SL2.40ch08	Solyc08g005920.2	36.91	40.51	18.27	8.32	8.21	5.01	698050	700441	2392	-	1	0.42	AT3G52860	--	--
SL2.40ch08	Solyc08g076580.2	11.29	16.27	6.83	4.14	4.09	2.55	57705826	57709166	3341	+	1	0.3	AT1G32310	SAMBA	SAMBA
SL2.40ch06	Solyc06g082390.2	74.39	81.5	76.32	31.73	33.86	25.03	44508767	44513236	4470	+	14	3.13	AT2G30280	RDM4	RNA-directed DNA methylation 4
SL2.40ch05	Solyc05g049990.2	274.47	548.82	591.77	141.48	151.53	238.06	58992635	58994973	2339	+	2	0.86	AT1G01490	--	--
SL2.40ch03	Solyc03g113720.2	2.88	7.18	22.31	0.78	2.85	12.21	57836552	57838432	1881	-	8	4.25	AT5G62920	ARR6	response regulator 6
SL2.40ch01	Solyc01g005810.2	65.5	72.68	49.77	29.47	32.13	23.18	530323	534729	4407	+	8	1.82	AT1G23280	--	--
SL2.40ch08	Solyc08g005020.2	171.41	190.88	158.26	34.79	40.33	19.42	22275	25208	2934	+	3	1.02	AT1G47970	--	--
SL2.40ch07	Solyc07g041870.2	7.81	5.94	5.54	1.57	2.73	2.75	51737846	51744068	6223	+	5	0.8	AT1G77550	--	--
SL2.40ch12	Solyc12g005660.1	65.61	110	574.58	16.01	18.62	44.46	351057	351746	690	-	5	7.25	AT4G27310	BBX28	B-box domain protein 28
SL2.40ch04	Solyc04g014500.2	88.62	68.11	39.19	41.61	28.69	18.16	4729086	4732903	3818	-	11	2.88	AT1G14860	NUDT18	nudix hydrolase homolog 18
SL2.40ch06	Solyc06g075540.2	18.63	16.58	7.57	6.91	8.65	3.94	43294894	43300401	5508	+	12	2.18	AT3G45740	--	--
SL2.40ch03	Solyc03g026370.1	16.47	30.97	62.49	4.65	3.79	11.2	8185407	8185742	336	+	2	5.95	AT5G62150	--	--
SL2.40ch06	Solyc06g074430.2	345.93	368.48	470.34	120.2	136.58	169.21	42457712	42460408	2697	+	3	1.11	AT2G27710	--	--
SL2.40ch09	Solyc09g009720.1	33.75	39.5	35.55	13.7	13.46	9.89	3123571	3124074	504	+	3	5.95	AT5G59300	UBC7	ubiquitin carrier protein 7
SL2.40ch03	Solyc03g119540.2	455.81	473.51	108.19	102.91	206.02	56.51	62171978	62173730	1753	-	8	4.56	AT1G68520	BBX14	B-box domain protein 14
SL2.40ch12	Solyc12g009250.1	520.3	607.7	548.41	209.96	312.13	293.58	2529842	2532163	2322	+	11	4.74	AT5G20720	CPN21
SL2.40ch12	Solyc12g088480.1	8.19	8.59	7.41	1.07	1.9	0.44	62274635	62277005	2371	+	2	0.84	AT2G23530	--	--
SL2.40ch02	Solyc02g093230.2	1.33	3.51	34.17	0.12	0.23	3.46	48740023	48741407	1385	-	1	0.72	AT4G34050	CCoAOMT1	caffeoyl coenzyme A O-methyltransferase 1
SL2.40ch10	Solyc10g085920.1	7.24	9.76	5.07	2.16	3.28	2.03	64259534	64264315	4782	-	4	0.84	AT3G53520	UXS1	UDP-glucuronic acid decarboxylase 1
SL2.40ch09	Solyc09g064920.2	5.89	4.77	3.41	1.26	1.24	0.99	58041266	58046595	5330	-	1	0.19	AT5G64980	--	--
SL2.40ch09	Solyc09g064790.2	29.5	31.74	32.35	3.47	7.83	5.7	57800521	57806263	5743	+	6	1.04	AT2G48120	PAC	PALE CRESS
SL2.40ch02	Solyc02g069950.2	46.42	49.81	45.69	23.13	27.21	18.57	34307961	34315387	7427	+	8	1.08	AT5G08420	--	--
SL2.40ch07	Solyc07g062550.2	7.35	6.75	5.93	1.35	2.85	2.87	62463024	62467530	4507	-	7	1.55	AT2G45300	--	--
SL2.40ch09	Solyc09g074450.1	23.65	25.41	21.94	7.66	13.96	10.14	61752747	61753145	399	+	2	5.01	--	--	--
SL2.40ch09	Solyc09g011580.2	209.69	103.28	270.95	26.47	10.94	51.99	4859444	4860733	1290	+	7	5.43	AT3G09270	GSTU8	glutathione S-transferase TAU 8
SL2.40ch03	Solyc03g120380.2	15.05	11.75	18.86	2.91	2.74	8.08	62855821	62857611	1791	+	4	2.23	AT3G15540	MSG2	MASSUGU 2
SL2.40ch06	Solyc06g075960.1	287.52	244.43	139.32	27.97	25.24	27.48	43541094	43541405	312	-	1	3.21	AT5G59970	--	--
SL2.40ch08	Solyc08g076400.2	13.18	15.46	10.28	3.41	6.76	2.35	57582534	57585892	3359	-	1	0.3	AT1G32240	KAN2	KANADI 2
SL2.40ch04	Solyc04g014390.2	90.62	89.58	95.4	33.77	33.57	37.48	4638619	4641880	3262	+	2	0.61	AT3G59650	--	--
SL2.40ch06	Solyc06g049050.2	282.85	194.35	88.84	43.07	97.78	20.05	28822198	28823964	1767	+	8	4.53	AT2G40610	EXPA8	expansin A8
SL2.40ch01	Solyc01g095580.2	56.86	65.08	7.05	12.76	15.61	3.42	78555303	78558003	2701	+	5	1.85	AT2G46370	JAR1	JASMONATE RESISTANT 1
SL2.40ch10	Solyc10g008160.2	19.57	35.42	22.42	5.67	9.89	7.39	2293088	2295945	2858	+	7	2.45	AT2G20570	GPRI1	GBF's pro-rich region-interacting factor 1
SL2.40ch12	Solyc12g094440.1	10.04	22.94	5.69	0.55	4.44	1.82	62989670	62995019	5350	-	1	0.19	AT1G76110	--	--
SL2.40ch07	Solyc07g006410.1	19.08	19.11	25.18	9.2	6.44	2.11	1229954	1230913	960	+	4	4.17	AT4G16850	--	--
SL2.40ch06	Solyc06g036110.1	150.38	121.07	427.23	40.12	26.17	46.8	22246752	22247498	747	+	2	2.68	AT5G23950	--	--
SL2.40ch01	Solyc01g100770.2	203.31	179.95	62.96	17.38	13.38	3.68	82477939	82478706	768	+	7	9.11	AT1G56580	SVB	SMALLER WITH VARIABLE BRANCHES
SL2.40ch12	Solyc12g041980.1	13.76	11.22	11.68	2.42	3.77	2.42	41300929	41303144	2216	-	1	0.45	AT1G04020	ROW1
SL2.40ch07	Solyc07g053710.2	11.86	7.5	6.37	2.96	2.67	1.48	59459841	59463049	3209	-	7	2.18	AT5G36160	--	--
SL2.40ch01	Solyc01g009520.2	164.34	204.45	207.48	62.41	87.45	83.67	3780910	3784239	3330	+	10	3	AT1G08360	--	--
SL2.40ch03	Solyc03g031620.2	18.65	19.59	43.43	2.45	8.51	13.99	8376217	8379133	2917	-	9	3.09	AT4G21990	PRH26	PAPS REDUCTASE HOMOLOG 26
SL2.40ch10	Solyc10g086400.1	179.55	163.27	159.43	90.34	59.39	71.31	64555371	64559752	4382	+	7	1.6	AT5G59950	--	--
SL2.40ch10	Solyc10g009530.2	40.56	50.77	25.42	7.42	8.89	5.67	3664562	3667714	3153	+	2	0.63	AT4G27250	--	--
SL2.40ch03	Solyc03g114330.2	9.69	10.18	6.58	4.47	3.31	3.38	58392328	58397441	5114	+	10	1.96	AT5G62810	PEX14	peroxin 14
SL2.40ch06	Solyc06g061000.2	91.49	76.61	76.64	37.9	33.16	31.06	35359839	35366899	7061	+	10	1.42	AT4G17640	CKB2	casein kinase II beta chain 2
SL2.40ch04	Solyc04g008500.2	14.67	17.18	8.38	7.4	6.49	3.53	2123723	2129872	6150	+	4	0.65	AT2G02080	IDD4	indeterminate(ID)-domain 4
SL2.40ch04	Solyc04g064930.2	65.22	49.98	40.02	17.54	24.46	19.23	55198897	55205258	6362	+	8	1.26	AT1G21350	--	--
SL2.40ch01	Solyc01g102610.2	86.22	90.43	36.04	9.72	31.81	8.04	83132817	83137292	4476	-	10	2.23	AT5G49730	FRO6	ferric reduction oxidase 6
SL2.40ch04	Solyc04g054500.2	17.36	12.78	14.66	7.57	2.41	7.89	51776499	51777793	1295	+	4	3.09	AT4G39700	--	--
SL2.40ch04	Solyc04g080280.2	555.29	412.69	287.45	120.8	84.92	141.42	62108191	62110645	2455	+	15	6.11	--	--	--
SL2.40ch07	Solyc07g014740.2	13.64	10.03	13.57	2.55	4.2	3.51	5203700	5206540	2841	-	3	1.06	AT3G56160	--	--
SL2.40ch02	Solyc02g068610.1	5.54	5.07	15.27	2.37	2.41	0.76	33159034	33159941	908	-	1	1.1	AT5G35830	--	--
SL2.40ch05	Solyc05g011890.1	210.48	346.08	153.87	29.83	36.66	11.28	5114556	5115566	1011	+	2	1.98	AT2G03760	ST1	SULFOTRANSFERASE 1
SL2.40ch10	Solyc10g075160.1	1350.54	1311.54	503.09	286.37	398.31	170.41	58210795	58211229	435	+	2	4.6	AT1G60950	FED A
SL2.40ch07	Solyc07g047750.2	16.68	15.14	12.58	7.64	6.3	2.42	56278197	56280530	2334	-	2	0.86	--	--	--
SL2.40ch01	Solyc01g102560.2	25.53	21.15	15.42	10.82	9.77	5.88	83107049	83108226	1178	-	4	3.4	AT3G56150	TIF3C1
SL2.40ch01	Solyc01g092950.2	150.98	219.91	237.68	29.73	24.13	46.59	77256458	77258654	2197	+	6	2.73	AT2G45660	SOC1	SUPPRESSOR OF OVEREXPRESSION OF CO 1
SL2.40ch09	Solyc09g092740.2	59.9	40.03	72.2	3.41	2.43	4.18	67022035	67023377	1343	+	2	1.49	--	--	--
SL2.40ch03	Solyc03g083530.2	267.07	269.23	255.49	122.01	135.6	120.55	47018628	47020981	2354	+	3	1.27	AT4G00100	RPS13A	ribosomal protein S13A
SL2.40ch05	Solyc05g013690.2	44.43	34.1	26.46	4.02	4.55	3.85	6985649	6988693	3045	-	2	0.66	AT3G26430	--	--
SL2.40ch05	Solyc05g007910.2	9.3	5.22	1.45	1.11	0.51	0.37	2347177	2349393	2217	+	1	0.45	AT1G14205	--	--
SL2.40ch05	Solyc05g014250.2	18.56	25.11	12.35	6.26	8.19	4.69	8012512	8015024	2513	+	2	0.8	AT3G47160	--	--
SL2.40ch03	Solyc03g116800.2	13.98	12.93	8.56	2.96	3.94	2.1	60125950	60126725	776	-	3	3.87	AT3G15900	--	--
SL2.40ch09	Solyc09g057870.2	31.82	36.24	19.05	10.81	9.63	7.4	47160646	47162750	2105	-	2	0.95	AT3G07500	--	--
SL2.40ch09	Solyc09g091600.2	65.11	127.95	207.32	20.98	35.76	39.65	66193989	66196501	2513	+	2	0.8	AT1G04770	--	--
SL2.40ch02	Solyc02g062250.2	43.39	34.16	30.17	23.06	18.44	12.91	28434345	28439977	5633	+	3	0.53	AT2G18040	PIN1AT	peptidylprolyl cis/trans isomerase, NIMA-interacting 1
SL2.40ch12	Solyc12g044260.1	26.39	30.96	21.36	3.68	6.78	3.57	44601637	44602819	1183	-	4	3.38	AT1G79870	--	--
SL2.40ch01	Solyc01g009570.2	39.94	18.3	30.51	14.87	9.98	10.12	3822172	3822737	566	+	1	1.77	--	--	--
SL2.40ch10	Solyc10g017570.2	2.86	4.23	4.5	0.87	1.19	2.22	5451817	5459242	7426	-	4	0.54	AT1G01800	--	--
SL2.40ch07	Solyc07g054060.2	13.8	33.95	57.37	3	4.97	3.42	59779016	59780307	1292	+	1	0.77	AT4G28290	--	--
SL2.40ch08	Solyc08g006670.2	19.95	20.95	11.3	5.43	6.74	5.42	1247049	1249937	2889	-	5	1.73	AT5G63480	--	--
SL2.40ch06	Solyc06g050520.1	1.13	0.82	11.48	0.19	0.1	5.35	29703325	29704227	903	-	1	1.11	AT2G40340	DREB2C
SL2.40ch05	Solyc05g055460.1	87.19	102.47	99.41	24.66	13.36	6.3	64247218	64247805	588	-	2	3.4	--	--	--
SL2.40ch02	Solyc02g082490.2	5.9	5.57	7.18	1.96	2.63	2.64	40767940	40771145	3206	+	4	1.25	AT3G51470	--	--
SL2.40ch09	Solyc09g082150.1	8.22	10.54	2.94	1	3.28	0.25	63373136	63373465	330	-	1	3.03	AT3G22530	--	--
SL2.40ch05	Solyc05g005930.1	36.62	22.92	103.98	10.81	6.97	47.69	711348	712688	1341	-	1	0.75	AT5G65550	--	--
SL2.40ch00	Solyc00g278110.2	5.8	3.9	7.6	1.31	1.15	1.12	20762700	20763657	958	-	3	3.13	AT2G37700	--	--
SL2.40ch01	Solyc01g079400.2	4.76	6.66	2.23	2.24	3.27	1.06	70990975	70993949	2975	-	3	1.01	AT3G62390	TBL6	TRICHOME BIREFRINGENCE-LIKE 6
SL2.40ch04	Solyc04g079930.2	12.34	12.74	8.42	4.45	5.27	2.75	61845037	61848301	3265	-	3	0.92	AT1G19330	--	--
SL2.40ch02	Solyc02g067580.2	28.36	26.98	16.86	4.42	7.25	4.73	32316480	32318685	2206	+	3	1.36	AT3G48140	--	--
SL2.40ch05	Solyc05g055740.2	29.29	29.02	9.29	3.31	9.32	3.65	64407381	64409767	2387	+	2	0.84	AT5G16480	PFA-DSP5	plant and fungi atypical dual-speci&#64257;city phosphatase 5
SL2.40ch03	Solyc03g093540.1	9.95	361.6	206.57	3.51	31.09	34.76	48354043	48354729	687	-	2	2.91	AT5G51190	--	--
SL2.40ch10	Solyc10g075150.1	37.56	53.1	30.95	2.08	0.14	0.62	58198183	58199391	1209	-	1	0.83	AT3G51590	LTP12	lipid transfer protein 12
SL2.40ch02	Solyc02g078760.1	42.14	55.43	82.14	20.72	21.16	27.68	37980682	37981443	762	-	5	6.56	AT1G11125	--	--
SL2.40ch10	Solyc10g006000.2	11.47	9.28	12.4	3.01	3.34	4.58	756753	762127	5375	-	13	2.42	AT4G26630	--	--
SL2.40ch06	Solyc06g071670.1	39.34	36.82	24.15	16.61	16.02	8.37	40534042	40535037	996	-	7	7.03	AT5G63100	--	--
SL2.40ch05	Solyc05g005280.2	4.46	2.55	241.45	1.69	1.17	90.82	227383	230131	2749	-	12	4.37	AT1G23550	SRO2	similar to RCD one 2
SL2.40ch04	Solyc04g011380.2	10.03	7.61	5.68	5.08	4.06	1.76	3850974	3863049	12076	-	7	0.58	AT2G39580	--	--
SL2.40ch03	Solyc03g122140.2	4.64	3.47	4.13	1.2	0.88	1.13	64135516	64138456	2941	-	2	0.68	AT3G14130	HAOX1
SL2.40ch02	Solyc02g090530.2	28.81	25.99	26.15	11.74	11.16	7.72	46639874	46643399	3526	+	13	3.69	AT5G66840	--	--
SL2.40ch11	Solyc11g072080.1	12.67	8.02	2.63	4.25	4.07	0.79	52442431	52443736	1306	+	1	0.77	AT5G26960	--	--
SL2.40ch06	Solyc06g060680.1	13.07	41.45	58.01	1.43	4.93	3.98	35097286	35098164	879	-	1	1.14	AT3G57700	--	--
SL2.40ch10	Solyc10g048030.1	76.02	74.79	83.88	23.82	11.11	25.45	39135382	39135924	543	-	5	9.21	AT1G70890	MLP43	MLP-like protein 43
SL2.40ch04	Solyc04g009820.2	7.86	9.04	13.84	3.1	4.08	5.35	3139217	3143959	4743	+	2	0.42	AT5G28640	GIF1	GRF1-INTERACTING FACTOR 1
SL2.40ch11	Solyc11g066160.1	41.76	28.06	14.89	19.17	8.98	6.44	48939641	48939952	312	+	2	6.41	AT5G59970	--	--
SL2.40ch10	Solyc10g047950.1	46.74	40.86	30.65	3.93	6.74	0.64	38620947	38627409	6463	-	1	0.15	AT5G09650	PPa6	pyrophosphorylase 6
SL2.40ch05	Solyc05g052710.2	456.93	519.65	454.19	124.3	227.51	185.04	62055840	62057432	1593	+	2	1.26	AT2G38140	PSRP4	plastid-specific ribosomal protein 4
SL2.40ch06	Solyc06g007970.2	7.23	7.18	13.95	0.85	1.68	1.72	1822287	1825304	3018	-	2	0.66	AT5G48850	ATSDI1	SULPHUR DEFICIENCY-INDUCED 1
SL2.40ch12	Solyc12g038550.1	6.35	7.9	20.6	2.12	2.69	3.32	35995777	36003738	7962	+	3	0.38	AT5G60940	--	--
SL2.40ch09	Solyc09g061340.1	2.57	2.72	4.14	0.99	0.63	1.29	54318173	54320272	2100	-	1	0.48	AT2G13600	SLO2	SLOW GROWTH 2
SL2.40ch05	Solyc05g007130.2	9.4	8.87	5.57	3.47	3.73	1.88	1694652	1699497	4846	+	5	1.03	AT1G74690	IQD31	IQ-domain 31
SL2.40ch01	Solyc01g096480.2	24.56	26.14	17.9	5.49	12.25	6.65	79321007	79324434	3428	+	6	1.75	AT3G06730	TRX z	Thioredoxin z
SL2.40ch01	Solyc01g097540.2	9.19	8.24	8.2	1.85	1.77	1.22	80110230	80112926	2697	-	2	0.74	AT2G38760	ANNAT3	annexin 3
SL2.40ch06	Solyc06g064500.2	8.68	6.67	8.46	2.13	2.78	4.14	36549724	36552243	2520	-	2	0.79	AT5G54160	OMT1	O-methyltransferase 1
SL2.40ch09	Solyc09g090500.2	6.09	3.66	4.23	2.09	1.98	1.87	65347757	65350794	3038	+	4	1.32	AT3G23510	--	--
SL2.40ch01	Solyc01g100840.2	8.98	7.39	7.74	3.89	3.06	2.97	82514405	82519439	5035	-	3	0.6	AT5G02280	--	--
SL2.40ch03	Solyc03g111000.2	12.16	6.84	2.32	2.54	1.4	0.64	55754958	55758528	3571	+	3	0.84	AT1G13440	GAPC2	glyceraldehyde-3-phosphate dehydrogenase C2
SL2.40ch11	Solyc11g008510.1	1293.88	1804.98	1587.09	593.01	661.64	795.61	2684326	2686166	1841	+	4	2.17	AT3G59540	--	--
SL2.40ch01	Solyc01g068400.2	55.42	60.1	51.74	28.43	24.25	19.17	70011635	70020149	8515	+	5	0.59	AT2G30410	TFCA	TUBULIN FOLDING FACTOR A
SL2.40ch02	Solyc02g087930.2	376.28	384.88	258.02	152.97	133.22	81.93	44752863	44756574	3712	-	1	0.27	AT1G26880	--	--
SL2.40ch05	Solyc05g047560.1	14.63	16.32	4.74	3.2	5.83	1.65	58176982	58178496	1515	-	2	1.32	AT5G59070	--	--
SL2.40ch09	Solyc09g065840.2	5.64	22.65	46.37	1.32	6.55	23.68	59709509	59713431	3923	+	7	1.78	AT1G47720	OSB1	Organellar Single-stranded
SL2.40ch10	Solyc10g085030.1	183.04	405.22	2887.87	68.83	106.3	407.1	63683478	63684077	600	+	4	6.67	AT2G37970	SOUL-1
SL2.40ch01	Solyc01g091570.2	14.32	9.33	10.6	5.53	3.39	4.35	76932757	76933910	1154	+	5	4.33	AT3G61200	--	--
SL2.40ch06	Solyc06g035600.2	4.84	5.06	4.2	1.3	2.2	1.37	21351566	21354557	2992	+	1	0.33	AT2G22410	SLO1	SLOW GROWTH 1
SL2.40ch12	Solyc12g014310.1	51.25	73.34	36.25	13.19	7.67	6.03	5129574	5133435	3862	-	6	1.55	AT1G78780	--	--
SL2.40ch02	Solyc02g075610.2	70.84	68.48	51.95	18.78	16.51	23.24	36348166	36352785	4620	+	10	2.16	AT3G27530	MAG4	MAIGO 4
SL2.40ch03	Solyc03g026080.2	6.78	8.88	9.7	2.61	2.6	1.24	7887303	7889851	2549	+	2	0.78	AT1G63120	RBL2	RHOMBOID-like 2
SL2.40ch11	Solyc11g073020.1	22.68	15.94	7.63	7.23	4.97	2.48	53234523	53235739	1217	-	4	3.29	AT2G28660	--	--
SL2.40ch04	Solyc04g072310.2	12.02	9.91	2.25	1.9	1.34	0.88	56935251	56937488	2238	-	1	0.45	--	--	--
SL2.40ch09	Solyc09g008270.2	16.17	12.34	10.59	1.82	2.54	1.25	1740287	1743899	3613	+	1	0.28	AT2G36885	--	--
SL2.40ch07	Solyc07g017400.2	26.72	26.47	20.87	12.17	10.92	1	6881530	6896165	14636	+	8	0.55	AT2G26590	RPN13	regulatory particle non-ATPase 13
SL2.40ch04	Solyc04g054950.2	2.41	0.77	27.97	0.75	0.05	9.27	52630751	52632145	1395	-	4	2.87	AT5G06060	--	--
SL2.40ch09	Solyc09g010160.1	10.41	16.92	10.57	0.91	0.82	2.42	3540687	3545497	4811	+	2	0.42	AT5G22380	NAC090	NAC domain containing protein 90
SL2.40ch03	Solyc03g005760.1	2041.92	1044.61	840.2	533.54	331.81	109.2	538196	538999	804	-	2	2.49	AT1G29930	LHCB1.3	LIGHT-HARVESTING CHLOROPHYLL A/B-PROTEIN 1.3
SL2.40ch07	Solyc07g006010.2	3.97	3.95	3.44	1.23	1.19	0.79	852663	856740	4078	-	1	0.25	AT4G30840	--	--
SL2.40ch02	Solyc02g079190.2	52.59	54.09	21.43	22.74	23.53	6.33	38380126	38384863	4738	+	14	2.95	AT3G62980	TIR1	TRANSPORT INHIBITOR RESPONSE 1
SL2.40ch02	Solyc02g080160.2	6.79	8.28	12.86	2.67	3.8	3.89	39038428	39040336	1909	-	3	1.57	AT1G11545	XTH8	xyloglucan endotransglucosylase/hydrolase 8
SL2.40ch03	Solyc03g007180.1	5.84	7.15	11.4	1.87	3.54	4.94	1755906	1758173	2268	+	3	1.32	AT1G62870	--	--
SL2.40ch09	Solyc09g018430.2	4.87	4.21	3.43	1.03	1.52	1.6	14871806	14874971	3166	+	3	0.95	AT5G01580	OSH1	OAS HIGH ACCUMULATION 1
SL2.40ch06	Solyc06g068950.2	45.02	34.07	54.04	4.9	8.06	14.84	39165315	39169235	3921	+	18	4.59	AT3G18000	XPL1	XIPOTL 1
SL2.40ch08	Solyc08g080720.2	39.57	42.35	30.12	4.41	11.28	8.58	61100501	61101420	920	-	1	1.09	AT4G31360	--	--
SL2.40ch12	Solyc12g055970.1	27.56	23.89	11.82	12.91	11.34	4.01	47309827	47312386	2560	-	19	7.42	AT1G64390	GH9C2	glycosyl hydrolase 9C2
SL2.40ch09	Solyc09g098030.2	58.51	38.17	27.51	3.7	3.43	12.33	67217201	67219299	2099	+	5	2.38	AT2G45570	CYP76C2	cytochrome P450, family 76, subfamily C, polypeptide 2
SL2.40ch07	Solyc07g007760.2	168.38	165.54	323.49	11.36	9.92	14.9	2394467	2396320	1854	-	5	2.7	AT2G02130	PDF2.3
SL2.40ch07	Solyc07g007310.2	41.29	45.44	29.14	21.52	21.32	15.22	2029424	2034866	5443	+	12	2.2	AT2G41040	--	--
SL2.40ch06	Solyc06g062770.2	82.24	94.01	68.74	32.11	23.59	26.82	35983779	35985343	1565	+	3	1.92	AT1G72690	--	--
SL2.40ch02	Solyc02g005520.2	7.33	7.81	6.15	1.14	0.78	0	3486751	3488079	1329	-	1	0.75	--	--	--
SL2.40ch05	Solyc05g012900.2	3.5	2.69	11.14	0.79	1.19	5.11	6036922	6038155	1234	+	2	1.62	AT1G58807	--	--
SL2.40ch03	Solyc03g034270.2	4.41	5.17	4.61	1.78	2.43	2.37	10289116	10295741	6626	-	1	0.15	AT5G38220	--	--
SL2.40ch03	Solyc03g119310.2	2.79	3.56	1.45	1.03	1.24	0.3	62011992	62013659	1668	-	2	1.2	--	--	--
SL2.40ch04	Solyc04g051850.2	203.38	214.85	183.76	106.34	103.67	81.56	50309231	50311889	2659	+	6	2.26	AT1G56200	EMB1303	embryo defective 1303
SL2.40ch11	Solyc11g011160.1	25.16	18.61	14.37	1.97	2.62	2.03	4235818	4237261	1444	-	1	0.69	AT1G14900	HMGA	high mobility group A
SL2.40ch03	Solyc03g117810.2	26.47	26.57	12.58	13.06	11.95	5	60887618	60890024	2407	-	3	1.25	AT1G67940	NAP3	non-intrinsic ABC protein 3
SL2.40ch09	Solyc09g082110.2	3.72	2.77	2.24	1.84	1.33	0.3	63348965	63350120	1156	-	1	0.87	AT3G22490	--	--
SL2.40ch09	Solyc09g018490.2	4.78	3.96	1.03	1.16	1.77	0.27	15065179	15067581	2403	+	1	0.42	AT3G51710	--	--
SL2.40ch04	Solyc04g071780.2	38.76	37.97	29.11	0.25	0.39	4.65	56369822	56371569	1748	+	1	0.57	AT5G07990	TT7	TRANSPARENT TESTA 7
SL2.40ch08	Solyc08g076890.2	426.71	415.25	492.5	113.71	116.44	84.45	57988031	57989197	1167	+	8	6.86	--	--	--
SL2.40ch09	Solyc09g031590.2	11.33	16.85	11.4	5.24	4.81	0.31	22080511	22082161	1651	-	2	1.21	AT5G58440	SNX2a	sorting nexin 2A
SL2.40ch06	Solyc06g062900.2	35.72	34.66	13.95	13.5	9.65	4	36089085	36092096	3012	+	5	1.66	AT1G17440	TAF12B	TBP-ASSOCIATED FACTOR 12B
SL2.40ch08	Solyc08g068780.1	43.45	94.28	121.07	14.35	15.75	23.47	55111272	55111991	720	-	4	5.56	AT2G39030	NATA1	N-acetyltransferase activity 1
SL2.40ch05	Solyc05g015490.2	188.88	156.7	104.76	46.83	26.01	38.6	10701999	10704689	2691	-	5	1.86	AT1G27950	LTPG1	glycosylphosphatidylinositol-anchored lipid protein transfer 1
SL2.40ch02	Solyc02g084380.2	20.73	17.64	12.11	7.85	5.26	5.13	42082832	42084189	1358	+	1	0.74	AT3G18760	--	--
SL2.40ch04	Solyc04g072770.2	10.28	9.41	7.05	3.29	4.53	3.27	57328213	57335638	7426	+	9	1.21	AT1G78010	--	--
SL2.40ch02	Solyc02g071970.1	7.89	13.09	33.08	1.52	0.54	11.17	35880932	35881528	597	+	1	1.68	--	--	--
SL2.40ch03	Solyc03g097130.2	21.82	26.52	23.73	8.62	12.32	6.62	52909981	52914569	4589	+	10	2.18	AT5G16810	--	--
SL2.40ch02	Solyc02g091080.1	6.34	4.94	2.09	2.65	1.46	0.39	47073657	47075912	2256	-	5	2.22	AT2G04040	TX1
SL2.40ch01	Solyc01g094080.2	20.64	22.84	7.89	6.43	6.33	3.15	77420534	77423172	2639	-	3	1.14	AT2G45510	CYP704A2	cytochrome P450, family 704, subfamily A, polypeptide 2
SL2.40ch11	Solyc11g066950.1	44.84	60.16	36.02	7.98	21.6	14.35	49822708	49823877	1170	-	3	2.56	AT5G22580	--	--
SL2.40ch04	Solyc04g071940.2	58.64	54.53	27.96	15.68	21.99	10.46	56541320	56546303	4984	-	6	1.2	AT1G52340	SRE1	SALT RESISTANT 1
SL2.40ch10	Solyc10g081420.1	4.79	5.76	4.41	1.59	1.84	2.22	61809625	61812997	3373	-	7	2.08	AT3G03770	--	--
SL2.40ch03	Solyc03g044480.2	32.21	35.09	6.07	3.61	4.86	0.62	13317204	13318693	1490	-	5	3.36	AT2G23430	KRP1	KIP-RELATED PROTEIN 1
SL2.40ch01	Solyc01g079740.2	7.25	34.62	60.45	1.64	5.64	9.99	71385091	71386186	1096	+	1	0.91	AT5G19260	FAF3	FANTASTIC FOUR 3
SL2.40ch07	Solyc07g055740.1	147.99	90.63	46.09	15.13	34.74	20.56	60988244	60989299	1056	-	4	3.79	AT3G57030	--	--
SL2.40ch01	Solyc01g086660.2	3.74	5.52	139.79	0.46	0.91	21.75	73390518	73390984	467	-	2	4.28	--	--	--
SL2.40ch00	Solyc00g050430.2	19.65	36.95	6.86	3.86	12.1	2.37	13663836	13666165	2330	+	8	3.43	AT5G65640	bHLH093	beta HLH protein 93
SL2.40ch08	Solyc08g061590.2	38.54	35.98	44.77	10.18	10.65	9.24	46366044	46367838	1795	-	3	1.67	AT1G62350	--	--
SL2.40ch03	Solyc03g083450.1	50.58	59.38	42.98	22.99	19.58	15.18	46899102	46899437	336	+	2	5.95	AT5G67490	--	--
SL2.40ch05	Solyc05g007730.2	5.79	3.93	2.06	2.25	1.56	0.2	2204994	2207630	2637	-	1	0.38	AT1G14140	UCP3	Uncoupling Protein 3
SL2.40ch05	Solyc05g014370.2	9.56	7.26	6.78	2.04	2.85	1.79	8214092	8215990	1899	-	1	0.53	AT3G25980	MAD2	MITOTIC ARREST-DEFICIENT 2
SL2.40ch03	Solyc03g117280.2	10.44	6.85	21.35	5.52	2.56	3.51	60511944	60516391	4448	+	9	2.02	AT2G12400	--	--
SL2.40ch12	Solyc12g006760.1	37.18	141.67	100.65	9.17	58.67	2.58	1195900	1196160	261	+	3	11.49	--	--	--
SL2.40ch03	Solyc03g005790.2	223.65	135.6	37.3	0.94	0.77	0.82	545788	546440	653	+	1	1.53	AT2G34430	LHCB1.4	LIGHT-HARVESTING CHLOROPHYLL-PROTEIN COMPLEX II SUBUNIT B1
SL2.40ch09	Solyc09g011630.2	47.48	26.73	124.71	21.22	12.6	61.42	4888088	4889374	1287	+	6	4.66	AT3G09270	GSTU8	glutathione S-transferase TAU 8
SL2.40ch01	Solyc01g091800.2	22.37	16.6	9.17	3.44	5.56	3.83	77119410	77125807	6398	-	8	1.25	AT1G01860	PFC1	PALEFACE 1
SL2.40ch06	Solyc06g005560.2	30.24	23.75	15.19	6.62	6.49	6.44	592513	595666	3154	-	5	1.59	AT2G39700	EXPA4	expansin A4
SL2.40ch01	Solyc01g098320.2	4.43	2.94	3.39	0.69	1.35	1.05	80640995	80644917	3923	+	1	0.25	AT3G57080	RPB5B	RNA POLYMERASE II FIFTH LARGEST SUBUNIT, B
SL2.40ch07	Solyc07g006670.1	2.98	8.2	9.33	0.49	2.08	0.41	1528395	1529780	1386	+	1	0.72	AT3G26040	--	--
SL2.40ch09	Solyc09g007130.2	8.87	6.98	14.86	4.28	3.09	5.43	764170	767914	3745	-	1	0.27	AT2G46110	PANB1
SL2.40ch03	Solyc03g005770.1	1644.56	1549.09	1001.01	252.5	257.68	93.72	540995	541798	804	+	12	14.93	AT1G29930	LHCB1.3	LIGHT-HARVESTING CHLOROPHYLL A/B-PROTEIN 1.3
SL2.40ch01	Solyc01g065980.2	81.85	123.91	34.09	20.61	14.5	13.61	65175046	65177501	2456	-	4	1.63	AT3G16770	RAP2.3	RELATED TO AP2 3
SL2.40ch07	Solyc07g054580.2	28.29	26.61	5.15	0.92	0.6	0.66	60178400	60182243	3844	-	1	0.26	AT4G03400	GH3-10
SL2.40ch01	Solyc01g107330.2	100.95	70.7	72.03	19.62	28.98	31.27	86657058	86659620	2563	-	7	2.73	AT2G14880	--	--
SL2.40ch01	Solyc01g087570.2	20.56	34.12	20.77	10.61	5.61	9.15	74282128	74282675	548	-	1	1.82	AT3G57450	--	--
SL2.40ch08	Solyc08g068180.2	319.62	398.78	362.02	63.12	60.23	55.46	54505411	54508853	3443	+	6	1.74	AT3G16080	--	--
SL2.40ch07	Solyc07g056210.2	17.08	18.96	35.92	6.03	4.33	7.02	61378852	61379980	1129	-	3	2.66	AT4G05030	--	--
SL2.40ch09	Solyc09g097800.2	162.06	156.52	206.4	42.88	59.21	78.41	67076450	67077685	1236	-	3	2.43	--	--	--
SL2.40ch01	Solyc01g105920.2	4.89	5.67	34.71	1.48	0.09	0.39	85716448	85719019	2572	+	2	0.78	AT3G25810	--	--
SL2.40ch04	Solyc04g057980.2	354.95	584.78	348.38	124.35	178.48	132.31	54247194	54248180	987	-	5	5.07	AT4G37925	NdhM	NADH dehydrogenase-like complex M
SL2.40ch07	Solyc07g021540.2	52.78	55.44	29.32	25.66	20.24	12.42	19310213	19316385	6173	-	8	1.3	AT1G28200	FIP1	FH interacting protein 1
SL2.40ch04	Solyc04g005120.2	30.89	34.47	13.55	13.61	17.95	6.26	85168	88296	3129	+	7	2.24	AT1G69935	SHW1	SHORT HYPOCOTYL IN WHITE LIGHT1
SL2.40ch03	Solyc03g115360.2	334.19	337.61	373.41	126.84	141.93	155.49	59143720	59146034	2315	+	10	4.32	AT5G61170	--	--
SL2.40ch01	Solyc01g095480.2	7.24	9.11	5.25	2.11	3.56	2.23	78483413	78488420	5008	-	6	1.2	AT3G61620	RRP41
SL2.40ch06	Solyc06g068290.1	17.03	16.69	16.96	4.51	6.82	4.33	38702858	38703466	609	+	1	1.64	AT2G11890	--	--
SL2.40ch06	Solyc06g072930.2	15.84	14	9.39	2.18	5.6	2.71	41344913	41346744	1832	+	4	2.18	AT2G38695	--	--
SL2.40ch03	Solyc03g097380.2	229.4	275.49	158.73	111.51	100.85	33.64	53164694	53166669	1976	+	8	4.05	AT5G63530	FP3	farnesylated protein 3
SL2.40ch12	Solyc12g006320.1	201.96	207.52	237.54	77.25	106.55	97.41	841803	847655	5853	-	13	2.22	AT3G22330	PMH2	putative mitochondrial RNA helicase 2
SL2.40ch02	Solyc02g070900.1	2.09	3.18	19.29	0.43	1.11	0.98	35071210	35071890	681	-	1	1.47	--	--	--
SL2.40ch06	Solyc06g084450.2	2.77	2.45	1.62	0.92	1.35	0.59	45842407	45844254	1848	+	1	0.54	AT4G03100	--	--
SL2.40ch09	Solyc09g010690.2	10.38	10.23	6.47	3.51	5.29	2.32	4016066	4020196	4131	+	6	1.45	AT2G28840	XBAT31	XB3 ortholog 1 in Arabidopsis thaliana
SL2.40ch07	Solyc07g026680.2	45.18	59.2	29.07	11.36	12.33	10.82	30225245	30226244	1000	-	2	2	AT5G56840	--	--
SL2.40ch02	Solyc02g094640.2	141.01	147.74	129.92	45.01	44.17	47.67	49807399	49821989	14591	+	16	1.1	AT5G36880	ACS	acetyl-CoA synthetase
SL2.40ch04	Solyc04g077230.1	92.45	85.35	66.8	11.59	15.87	7.04	59767281	59767505	225	+	1	4.44	--	--	--
SL2.40ch12	Solyc12g096570.1	50.25	17.73	23.71	23.63	3.93	5.56	63770819	63771175	357	-	1	2.8	AT3G59900	ARGOS	AUXIN-REGULATED GENE INVOLVED IN ORGAN SIZE
SL2.40ch06	Solyc06g066010.2	53.45	43.13	26.33	15.11	17.76	11.7	37754411	37757648	3238	-	8	2.47	AT4G32270	--	--
SL2.40ch10	Solyc10g083530.1	7.79	9.81	13.17	3.66	4.45	3.45	62646441	62649709	3269	-	5	1.53	AT2G36420	TRM27	TON1 Recruiting Motif 27
SL2.40ch09	Solyc09g091980.2	33.82	40.37	35.13	17.33	17	15.81	66517949	66522458	4510	-	7	1.55	AT2G38130	ATMAK3
SL2.40ch07	Solyc07g047700.2	11.65	10.48	9.55	4.53	2.71	2.87	56251359	56254694	3336	+	6	1.8	AT2G04900	--	--
SL2.40ch02	Solyc02g081550.2	6.04	9.3	6.37	0.96	3.1	1.11	40041861	40044550	2690	+	1	0.37	AT5G15250	FTSH6	FTSH protease 6
SL2.40ch10	Solyc10g078250.1	81.09	85	56.19	14.66	27.7	23.25	59417356	59418038	683	-	2	2.93	AT3G25230	ROF1	rotamase FKBP 1
SL2.40ch01	Solyc01g091020.2	58.93	58.21	75.75	28.87	26.84	25.3	76486794	76494482	7689	-	8	1.04	AT2G45200	GOS12	golgi snare 12
SL2.40ch11	Solyc11g007500.1	16.7	10.96	840.68	0.98	1.39	42.94	1763623	1765452	1830	-	5	2.73	AT5G49690	--	--
SL2.40ch09	Solyc09g014970.2	46.43	26.13	19.33	7.79	7.95	1.19	7326642	7327860	1219	-	6	4.92	AT2G23610	MES3	methyl esterase 3
SL2.40ch01	Solyc01g080220.2	40.91	26.55	30.62	13.82	8	12.96	71944144	71946126	1983	+	10	5.04	AT3G23600	--	--
SL2.40ch01	Solyc01g010180.2	27.47	19.33	44.76	11.17	4.78	10.63	4975293	4976465	1173	+	5	4.26	--	--	--
SL2.40ch04	Solyc04g080350.2	9.41	7.58	10.49	3.98	4.06	3.43	62155165	62158474	3310	+	6	1.81	AT3G20430	--	--
SL2.40ch03	Solyc03g115410.2	7.45	3.73	5.78	1.51	0.96	2.18	59186913	59192387	5475	+	2	0.37	AT5G07910	--	--
SL2.40ch02	Solyc02g014830.2	6.82	6.13	5.99	2.38	2.46	0.93	9830918	9835308	4391	-	3	0.68	AT5G23210	SCPL34	serine carboxypeptidase-like 34
SL2.40ch07	Solyc07g032220.2	33.46	29.56	13.81	5.5	5.24	2.55	35825314	35835301	9988	+	5	0.5	--	--	--
SL2.40ch01	Solyc01g014380.2	27.17	29.24	2.27	6	10.82	0.54	12706568	12708960	2393	-	1	0.42	AT5G12900	--	--
SL2.40ch04	Solyc04g053130.2	225.37	231.08	120.92	37.49	57.88	33.47	50873327	50875240	1914	-	5	2.61	AT2G21970	2014-09-02	stress enhanced protein 2
SL2.40ch07	Solyc07g043500.1	319.38	300.73	1112.41	121.63	102.91	460.11	54661200	54662525	1326	+	7	5.28	AT5G49690	--	--
SL2.40ch05	Solyc05g041530.2	94.12	92.9	52.42	9.92	17.47	6.02	51247533	51252637	5105	+	11	2.15	AT5G25770	--	--
SL2.40ch10	Solyc10g081840.1	14.3	9.75	5.1	3.29	0.81	0.51	62130478	62134184	3707	+	1	0.27	AT5G06510	NF-YA10	nuclear factor Y, subunit A10
SL2.40ch11	Solyc11g013330.1	14.6	13.46	7.18	7.38	5.07	3.74	6320973	6322514	1542	+	1	0.65	AT1G22030	--	--
SL2.40ch11	Solyc11g013890.1	20.28	13.43	7.54	6.02	6.01	2.01	7311684	7312835	1152	+	7	6.08	AT3G06240	--	--
SL2.40ch06	Solyc06g076460.2	42.32	35.41	19.51	16.97	14.7	6.93	43894492	43897706	3215	+	7	2.18	AT5G59140	--	--
SL2.40ch01	Solyc01g107460.2	664.43	1015.89	392.31	129.43	427.38	127.86	86769155	86770191	1037	-	1	0.96	AT2G15020	--	--
SL2.40ch05	Solyc05g006440.2	247.25	237.76	170.26	127.01	123.98	91.22	1069478	1072256	2779	-	12	4.32	AT3G17930	DAC	Defective Accumulation of Cytochrome b6/f complex
SL2.40ch06	Solyc06g065940.2	10.86	8.05	2.21	2.04	1.99	0.65	37721326	37723464	2139	+	1	0.47	AT1G52520	FRS6	FAR1-related sequence 6
SL2.40ch08	Solyc08g016190.2	10.57	7.03	2.28	4.24	1.17	0.36	6916598	6918958	2361	-	1	0.42	AT1G53560	--	--
SL2.40ch09	Solyc09g092480.1	25.97	50.7	16.68	2.65	13.24	0.28	66909051	66910457	1407	+	2	1.42	AT4G14090	--	--
SL2.40ch04	Solyc04g080930.2	12.84	11.65	6.8	3.59	4.66	2.53	62570449	62575544	5096	-	6	1.18	AT2G26350	PEX10	peroxin 10
SL2.40ch06	Solyc06g083250.2	19.72	25.46	14.27	7.62	11.99	4.35	45034667	45036788	2122	+	7	3.3	--	--	--
SL2.40ch02	Solyc02g066920.2	260.48	316.68	119.08	23.81	44.14	30.54	31758031	31760293	2263	+	6	2.65	AT5G39210	CRR7	CHLORORESPIRATORY REDUCTION 7
SL2.40ch05	Solyc05g050490.2	3.54	2.38	1.44	1.22	0.9	0.61	59778185	59783636	5452	+	2	0.37	AT1G01910	--	--
SL2.40ch12	Solyc12g027770.1	18.12	23.07	30.54	3.39	5.48	4.55	20129796	20135584	5789	-	1	0.17	AT1G17850	--	--
SL2.40ch06	Solyc06g036260.2	225.43	346.45	234.03	56.33	140.48	63.2	22432178	22434113	1936	-	8	4.13	AT5G52570	CHY2
SL2.40ch12	Solyc12g096900.1	85.46	115.54	116.1	22.03	30.21	34.74	63974111	63976557	2447	+	8	3.27	AT1G72840	--	--
SL2.40ch09	Solyc09g007570.1	5.09	7.17	3.13	1	2.77	0.58	1163233	1164877	1645	+	2	1.22	AT5G08520	--	--
SL2.40ch06	Solyc06g062890.2	88.22	82.83	26.12	28.78	26.67	9.68	36084270	36089302	5033	+	1	0.2	--	--	--
SL2.40ch08	Solyc08g041820.2	128.37	128.22	122.68	67.44	60.9	26.24	27254177	27258528	4352	+	12	2.76	AT5G25220	KNAT3	KNOTTED1-like homeobox gene 3
SL2.40ch02	Solyc02g086970.2	22.19	15.29	2.91	3.82	2.61	1.32	44113673	44117588	3916	-	2	0.51	AT1G23800	ALDH2B7	aldehyde dehydrogenase 2B7
SL2.40ch01	Solyc01g010580.2	55.67	53.77	40.95	23.37	27.36	20.52	5590470	5593394	2925	+	3	1.03	AT5G39850	--	--
SL2.40ch12	Solyc12g096700.1	315.78	341.33	324.27	113.61	171.24	142.7	63855944	63857858	1915	-	2	1.04	AT1G33140	PGY2	PIGGYBACK2
SL2.40ch06	Solyc06g074900.1	30.93	24.15	6.78	3.97	4.27	3.39	42790702	42791352	651	+	1	1.54	AT2G30695	--	--
SL2.40ch10	Solyc10g012370.2	27.07	24.02	22.07	12.04	6.93	5.23	5012119	5020595	8477	-	7	0.83	AT3G61440	CYSC1	cysteine synthase C1
SL2.40ch06	Solyc06g075090.2	32.69	50.08	39.54	9.42	14.05	18.1	42981557	42986243	4687	+	9	1.92	AT2G28305	LOG1	LONELY GUY 1
SL2.40ch07	Solyc07g026960.2	41.17	38.04	41.35	8.83	10.41	1.47	32800091	32805228	5138	+	7	1.36	AT4G29490	--	--
SL2.40ch04	Solyc04g078200.2	18.57	12.64	8.34	3.9	5.46	2.74	60598399	60599212	814	+	1	1.23	AT5G59845	--	--
SL2.40ch08	Solyc08g078870.1	224.96	111.91	95.36	56.01	48.6	36.11	59728469	59728909	441	+	4	9.07	AT2G45180	--	--
SL2.40ch05	Solyc05g009050.2	5.86	4.55	4.34	2.65	1.84	0.44	3208286	3211740	3455	-	1	0.29	AT5G38260	--	--
SL2.40ch09	Solyc09g091690.1	33.04	25.93	9.8	7.01	11.59	1.96	66286162	66287328	1167	+	2	1.71	AT3G06240	--	--
SL2.40ch07	Solyc07g008710.2	45.53	37.54	47.29	9.49	3.85	1.91	3683904	3685158	1255	+	3	2.39	AT5G28010	--	--
SL2.40ch03	Solyc03g007360.2	11.36	10.59	3.71	1.03	1.36	0.66	1910345	1912252	1908	-	1	0.52	AT5G53190	SWEET3
SL2.40ch04	Solyc04g050560.2	15.91	14.95	6.46	3	2.43	2.27	46732622	46740152	7531	+	2	0.27	AT5G41210	GSTT1	glutathione S-transferase THETA 1
SL2.40ch07	Solyc07g061870.1	9.68	11.52	3.82	2.83	3.38	0.75	61995205	61995549	345	+	2	5.8	--	--	--
SL2.40ch07	Solyc07g061740.2	31.54	32.22	32.23	8.96	14.61	4.13	61921993	61925034	3042	+	3	0.99	AT1G03670	--	--
SL2.40ch10	Solyc10g080360.1	23.65	20.59	32.31	9.85	5.42	7.87	60977129	60977320	192	-	1	5.21	--	--	--
SL2.40ch01	Solyc01g006560.2	68.9	75.05	27.58	16.35	9.93	5.8	1128815	1139705	10891	-	11	1.01	AT3G45140	LOX2	lipoxygenase 2
SL2.40ch02	Solyc02g062640.2	90.76	90.22	54.07	30.31	27.62	11.63	28962583	28968170	5588	+	7	1.25	AT2G18250	COAD	4-phosphopantetheine adenylyltransferase
SL2.40ch12	Solyc12g010230.1	50.26	38.7	31.21	10.08	8.54	8.01	3342181	3346441	4261	+	13	3.05	AT4G30993	--	--
SL2.40ch08	Solyc08g068850.2	3.61	2.76	23.4	1.87	0.84	6.87	55141195	55143483	2289	-	6	2.62	AT4G27500	PPI1	proton pump interactor 1
SL2.40ch06	Solyc06g060560.2	30.1	36.47	20.97	10.28	10.37	6.77	34955531	34956677	1147	-	4	3.49	AT2G27830	--	--
SL2.40ch03	Solyc03g110870.2	31.88	24.4	18.06	15.14	9.4	8.15	55653108	55653767	660	-	2	3.03	--	--	--
SL2.40ch03	Solyc03g031830.1	12.07	11.48	3.96	6.12	5.18	1	8587005	8587742	738	+	1	1.36	AT4G22250	--	--
SL2.40ch00	Solyc00g009120.2	24.78	26.09	37.88	4.18	4.1	1.84	8831059	8832937	1879	+	3	1.6	AT4G09750	--	--
SL2.40ch01	Solyc01g097570.2	12.59	12.84	28.85	0.6	0.36	1.93	80126257	80127038	782	+	1	1.28	--	--	--
SL2.40ch08	Solyc08g005190.2	21.76	25.52	22.16	10.19	7.61	10.18	124884	130281	5398	+	19	3.52	AT1G80930	--	--
SL2.40ch06	Solyc06g054550.2	35	38.03	23.29	15.82	6.25	0.26	33782976	33790802	7827	-	10	1.28	AT5G18640	--	--
SL2.40ch08	Solyc08g006570.2	25.82	20.45	11.25	10.76	10.15	4.47	1177190	1179137	1948	+	5	2.57	AT1G73177	BNS	BONSAI
SL2.40ch09	Solyc09g075470.2	42.94	62.04	10.85	7.29	15.41	2.63	62669771	62671268	1498	-	6	4.01	AT1G71000	--	--
SL2.40ch03	Solyc03g044820.2	9.35	7.09	4.49	1.08	0.94	0.38	14579118	14580262	1145	-	1	0.87	AT3G50440	MES10	methyl esterase 10
SL2.40ch10	Solyc10g054400.1	6.78	5.45	9.38	3	2.25	0.49	50747331	50748161	831	-	1	1.2	AT3G52270	--	--
SL2.40ch02	Solyc02g092110.2	112.27	110.15	429.58	32.42	40.55	125.7	47901342	47902019	678	+	4	5.9	AT3G49780	PSK4	phytosulfokine 4 precursor
SL2.40ch03	Solyc03g120260.2	10.89	3.02	389.53	4.98	1.07	45.84	62763739	62766058	2320	+	13	5.6	AT1G52360	--	--
SL2.40ch03	Solyc03g006100.2	33.61	30.82	13.9	4.1	8.04	7.4	771603	775358	3756	+	6	1.6	AT3G47570	--	--
SL2.40ch12	Solyc12g056150.1	23.01	25.22	14.6	3.72	8.81	4.71	47466156	47469182	3027	+	13	4.29	--	--	--
SL2.40ch08	Solyc08g068220.2	36.05	41.7	26.36	9.94	10.8	8.23	54539601	54540524	924	+	3	3.25	AT5G15220	--	--
SL2.40ch08	Solyc08g005930.1	24.46	38.77	13.09	6.1	12.52	6.24	703043	704203	1161	-	6	5.17	AT1G31350	KUF1	KAR-UP F-box 1
SL2.40ch09	Solyc09g065950.2	21.78	16.14	14.9	9	5.24	1.64	59823691	59833127	9437	-	5	0.53	AT3G05520	CPA	capping protein A
SL2.40ch03	Solyc03g097990.2	22.64	17.48	26.46	8.6	8	11.4	53797571	53802108	4538	-	7	1.54	AT1G73820	--	--
SL2.40ch07	Solyc07g006250.2	11.21	8.06	5.49	4.11	2.92	2	1052734	1054730	1997	+	3	1.5	AT1G06790	--	--
SL2.40ch02	Solyc02g069110.2	2.23	1.97	2.19	0.67	0.85	0.47	33647682	33650647	2966	-	1	0.34	AT1G02305	--	--
SL2.40ch06	Solyc06g075830.1	275.39	252.31	144.13	33.3	27.54	20.88	43504720	43505031	312	-	3	9.62	AT5G59970	--	--
SL2.40ch04	Solyc04g009160.2	11.18	11.52	5.09	5.66	4.81	1.87	2660331	2668727	8397	-	6	0.71	--	--	--
SL2.40ch02	Solyc02g079730.2	15.56	18.06	21.2	4.87	7.99	6.16	38759779	38761649	1871	+	5	2.67	AT4G28590	MRL7	Mesophyll-cell RNAi Library line 7
SL2.40ch04	Solyc04g007530.2	12.07	8.26	20.18	5.2	2.1	0.91	1219463	1224696	5234	-	4	0.76	AT1G71140	--	--
SL2.40ch03	Solyc03g111820.2	34.65	33.75	55.34	6.33	9.5	13.05	56489352	56493229	3878	-	10	2.58	AT3G01680	SEOR1	Sieve-Element-Occlusion-Related 1
SL2.40ch01	Solyc01g095530.2	765.16	1019	454.78	63.24	171.02	77.39	78523066	78523612	547	-	1	1.83	AT5G41761	--	--
SL2.40ch10	Solyc10g080730.1	17.17	21.37	38.27	3.58	5.56	8.63	61264010	61265881	1872	-	7	3.74	AT1G08570	ACHT4	atypical CYS HIS rich thioredoxin 4
SL2.40ch12	Solyc12g005690.1	7.27	8.28	68.84	0.87	4	21.41	371795	372187	393	-	1	2.54	AT3G09280	--	--
SL2.40ch04	Solyc04g039990.2	5.67	9.11	19.33	1.44	3.76	2.48	30737307	30739154	1848	-	1	0.54	AT3G14470	--	--
SL2.40ch03	Solyc03g098440.2	104.68	114.32	84.71	18.47	26.1	21.77	54184522	54188262	3741	+	3	0.8	AT3G17670	--	--
SL2.40ch06	Solyc06g060690.2	4.51	31.5	28.94	2.03	6.25	7.33	35101221	35102882	1662	-	4	2.41	AT3G57700	--	--
SL2.40ch04	Solyc04g051820.2	95.39	183.48	417.38	46.24	76.82	104.6	50279334	50282705	3372	+	5	1.48	AT5G09960	--	--
SL2.40ch09	Solyc09g082630.2	422.72	623.65	505.25	180.25	222.88	77.96	63746378	63748723	2346	+	10	4.26	AT5G43850	ATARD4
SL2.40ch07	Solyc07g042400.2	68.56	71.52	469.07	4.63	4.63	62.49	52862461	52863272	812	-	3	3.69	--	--	--
SL2.40ch05	Solyc05g050240.2	22.84	49.79	22.44	1.97	6.28	1.59	59430798	59431765	968	+	3	3.1	--	--	--
SL2.40ch03	Solyc03g121600.2	109.21	75.17	92.02	44.35	40.32	49.73	63750470	63753346	2877	+	4	1.39	AT1G72970	HTH	HOTHEAD
SL2.40ch10	Solyc10g080240.1	30.71	66.64	67.86	12.99	5.99	7.69	60907860	60908012	153	+	1	6.54	AT2G41870	--	--
SL2.40ch08	Solyc08g075210.1	32.5	27.75	57.33	7.95	12.44	1.93	56497821	56499095	1275	-	1	0.78	AT3G30280	--	--
SL2.40ch12	Solyc12g008520.1	10.36	14.9	3.79	2.85	5.97	1.89	1931971	1934807	2837	+	3	1.06	AT3G16490	IQD26	IQ-domain 26
SL2.40ch04	Solyc04g079680.2	55.09	53.14	18.26	7.19	7.08	5.46	61643971	61645817	1847	+	1	0.54	AT4G31940	CYP82C4	cytochrome P450, family 82, subfamily C, polypeptide 4
SL2.40ch09	Solyc09g075610.2	12.05	14.09	7.08	2.59	1.02	0.77	62784944	62785676	733	-	1	1.36	AT3G06740	GATA15	GATA transcription factor 15
SL2.40ch07	Solyc07g007270.2	43.07	22.47	14.68	15.23	9.54	6.56	1995885	1997264	1380	-	10	7.25	--	--	--
SL2.40ch09	Solyc09g090120.2	52.19	60.67	37.1	13.63	17.8	12.49	65001524	65006370	4847	+	6	1.24	AT4G14385	--	--
SL2.40ch09	Solyc09g031600.2	11.16	12.44	8.69	5.44	5.02	0.24	22093043	22095188	2146	-	2	0.93	AT5G07120	SNX2b	sorting nexin 2B
SL2.40ch07	Solyc07g063580.2	45.76	61.91	31.49	16.66	13.82	9.64	63244233	63247487	3255	-	5	1.54	--	--	--
SL2.40ch01	Solyc01g095030.2	62.6	80.97	37.71	23.24	28.11	5.92	78162225	78170005	7781	-	16	2.06	AT5G52660	--	--
SL2.40ch03	Solyc03g053110.2	672.78	661.87	523.72	271.18	315.74	219.35	20228686	20232057	3372	-	16	4.74	AT2G42220	--	--
SL2.40ch09	Solyc09g090430.2	65.77	70.93	52.74	22.7	21.05	17.95	65298327	65302769	4443	-	7	1.58	AT3G23490	CYN	cyanase
SL2.40ch04	Solyc04g005100.2	132.98	253.46	253.17	45.17	95.77	54	80661	82139	1479	+	10	6.76	AT1G70000	--	--
SL2.40ch10	Solyc10g078260.1	66.16	92.01	75.26	15.54	31.02	23.56	59418175	59421171	2997	-	13	4.34	AT5G48570	ROF2
SL2.40ch12	Solyc12g057030.1	31.83	20.48	7.93	13.38	9.93	2.72	48459072	48460366	1295	-	1	0.77	AT1G34640	--	--
SL2.40ch12	Solyc12g014530.1	16.8	22.38	76.81	7.44	8.51	18.6	5498306	5503348	5043	-	10	1.98	AT5G14760	FIN4	FLAGELLIN-INSENSITIVE 4
SL2.40ch01	Solyc01g090790.2	121.43	139.9	339.42	46.79	65.54	164.64	76228389	76233064	4676	-	20	4.28	AT4G00050	UNE10	unfertilized embryo sac 10
SL2.40ch07	Solyc07g066570.2	21.11	18.95	48.03	6.16	7.5	9.29	65187912	65188759	848	-	4	4.72	AT1G79160	--	--
SL2.40ch09	Solyc09g082520.2	185.2	177.78	192.45	76.13	65.83	47.14	63641904	63644685	2782	-	11	3.95	AT3G04840	--	--
SL2.40ch11	Solyc11g068460.1	36.53	45.55	28.98	16.29	18.8	12.86	50264264	50267585	3322	-	5	1.51	AT2G27480	--	--
SL2.40ch02	Solyc02g084980.2	8.37	6.33	113.6	3.07	0.69	10.65	42590167	42591767	1601	-	5	3.12	AT2G47180	GolS1	galactinol synthase 1
SL2.40ch06	Solyc06g063020.2	11.04	11.4	4.89	5.48	3.45	2.08	36178410	36181754	3345	-	9	2.69	AT5G66840	--	--
SL2.40ch07	Solyc07g042300.1	57.48	91.01	76.53	13.63	20.04	8.39	52755802	52756365	564	-	2	3.55	AT1G65870	--	--
SL2.40ch05	Solyc05g053180.2	19.84	12.4	6.74	4.64	2.92	3.57	62454616	62455362	747	+	2	2.68	AT3G17580	--	--
SL2.40ch06	Solyc06g061050.2	100.82	151.65	75.48	44.12	57.5	25.91	35475234	35481793	6560	-	7	1.07	AT1G32370	TTM1
SL2.40ch01	Solyc01g056980.2	34.49	22.75	14.87	13.76	3.37	7.73	50762419	50765663	3245	-	1	0.31	--	--	--
SL2.40ch07	Solyc07g025530.1	36.27	28.61	31.63	11.31	11.37	11.79	28788760	28789074	315	-	1	3.17	--	--	--
SL2.40ch06	Solyc06g083490.2	29.99	27.46	18.84	8.54	10.39	8.91	45182232	45186558	4327	-	6	1.39	AT5G06060	--	--
SL2.40ch09	Solyc09g007770.2	122.4	115.2	27.77	42.03	22.75	4.19	1300967	1302708	1742	+	4	2.3	AT3G53420	PIP2A	plasma membrane intrinsic protein 2A
SL2.40ch08	Solyc08g066610.2	20.19	20.07	10.51	0.55	4.36	3.82	52577429	52577978	550	+	2	3.64	AT4G12970	STOMAGEN	STOMAGEN
SL2.40ch11	Solyc11g012280.1	63.19	88.15	84.31	33.04	46.23	36.93	5141697	5145240	3544	-	5	1.41	AT5G20130	--	--
SL2.40ch01	Solyc01g107730.2	20.72	17.33	11.18	2.3	3.97	2.7	86939706	86941587	1882	-	2	1.06	AT5G67260	CYCD3;2	CYCLIN D3;2
SL2.40ch07	Solyc07g019440.2	17.45	19.54	15.39	8.14	8.88	6.98	11193230	11198353	5124	-	7	1.37	AT1G27680	APL2	ADPGLC-PPase large subunit
SL2.40ch04	Solyc04g005690.2	97.99	73.56	94.42	24.59	19.42	10.59	451734	456916	5183	+	9	1.74	AT1G14650	--	--
SL2.40ch03	Solyc03g112010.2	44.36	76.68	40.66	8.57	13.01	7.77	56619691	56622220	2530	-	10	3.95	AT3G48320	CYP71A21	cytochrome P450, family 71, subfamily A, polypeptide 21
SL2.40ch07	Solyc07g006680.1	56.4	49.33	27.07	2.42	10.5	1.94	1533666	1535024	1359	+	1	0.74	AT3G26040	--	--
SL2.40ch04	Solyc04g007400.2	23.09	25.98	7.88	2.64	3.38	2.7	1086733	1089646	2914	-	4	1.37	AT5G06060	--	--
SL2.40ch03	Solyc03g080020.2	11.91	8.12	5.48	6.24	2.53	2.94	45462357	45464256	1900	+	2	1.05	AT1G18010	--	--
SL2.40ch06	Solyc06g082300.2	24.47	23.69	5.82	6.66	12.36	2.25	44459676	44461502	1827	-	2	1.09	AT2G30140	UGT87A2	UDP-glucosyl transferase 87A2
SL2.40ch03	Solyc03g113950.2	9.2	10.53	48.95	3.11	1.14	12.28	58055976	58058803	2828	+	5	1.77	AT5G57580	--	--
SL2.40ch07	Solyc07g008240.2	84.58	108.01	98.21	6.94	20.64	1.05	2965697	2967964	2268	-	4	1.76	AT2G16060	NSHB1
SL2.40ch03	Solyc03g025800.2	222.23	310.04	195.1	107.46	113.62	93.86	7580726	7581588	863	+	3	3.48	AT5G23760	--	--
SL2.40ch10	Solyc10g075070.1	795.3	677.84	278.49	38.14	22.54	23.31	58109657	58110129	473	-	4	8.46	AT2G38540	LTP1	LIPID TRANSFER PROTEIN 1
SL2.40ch02	Solyc02g071380.2	83.04	141.93	138.72	9.02	7.33	11.26	35430526	35435576	5051	-	8	1.58	AT1G17020	SRG1	senescence-related gene 1
SL2.40ch11	Solyc11g069270.1	69.3	49.07	23.44	23.77	24.04	9.39	50983703	50990234	6532	+	24	3.67	AT2G28470	BGAL8	beta-galactosidase 8
SL2.40ch07	Solyc07g038160.2	53.33	57	11.66	24.09	18.21	4.72	42820920	42822735	1816	+	6	3.3	AT5G56860	GNC	GATA, nitrate-inducible, carbon metabolism-involved
SL2.40ch08	Solyc08g016150.1	18.19	164.91	145.62	5.41	7.25	10.43	6854740	6855018	279	+	1	3.58	--	--	--
SL2.40ch07	Solyc07g062410.2	16.4	12.31	16.27	6.73	6.19	5.9	62388828	62392637	3810	-	7	1.84	AT1G78810	--	--
SL2.40ch10	Solyc10g079140.1	10.23	8.21	10.08	3.07	1.26	1.57	60076614	60079724	3111	+	5	1.61	AT3G57550	GK-2	GUANYLATE KINAS 2
SL2.40ch07	Solyc07g056120.2	7.19	7.34	3.8	3.38	3.74	1.77	61307086	61310133	3048	+	4	1.31	AT5G03780	TRFL10	TRF-like 10
SL2.40ch08	Solyc08g080100.2	14.92	9.45	12.56	3.22	3.51	4.83	60586947	60598079	11133	-	3	0.27	AT4G22950	GL19
SL2.40ch11	Solyc11g044530.1	68.92	60.63	46.93	7.78	15.13	1.33	35876543	35884878	8336	+	6	0.72	AT3G26070	--	--
SL2.40ch10	Solyc10g084230.1	32.34	37.7	9.7	16.79	17.57	3.61	63185291	63186107	817	+	2	2.45	AT2G42760	--	--
SL2.40ch05	Solyc05g054940.2	28.25	25.31	18.69	11.83	11.74	7.05	63876769	63883268	6500	-	5	0.77	AT4G08790	--	--
SL2.40ch12	Solyc12g010400.1	26.76	11.97	23.44	13.32	5	8.79	3450364	3451368	1005	+	1	1	AT2G46490	--	--
SL2.40ch04	Solyc04g051710.1	18.45	19.53	16.31	5.4	6.69	5.4	50180662	50181042	381	+	3	7.87	AT5G64816	--	--
SL2.40ch02	Solyc02g065280.2	43.81	49.56	22.2	3.33	3.41	2.92	31020920	31026815	5896	+	4	0.68	AT2G23620	MES1	methyl esterase 1
SL2.40ch06	Solyc06g065290.2	15.84	17.08	21.93	8.06	9.05	10.52	37107168	37109010	1843	+	1	0.54	--	--	--
SL2.40ch03	Solyc03g045140.2	2.21	5.84	8.85	1.12	0.52	0.4	15588568	15596050	7483	-	2	0.27	AT3G23530	--	--
SL2.40ch03	Solyc03g120940.2	91.78	94.62	67.51	39.66	35.68	31.72	63232523	63237150	4628	-	10	2.16	AT1G15215	SHH1	SAWADEE homeodomain homolog 1
SL2.40ch01	Solyc01g097820.2	6.31	5.17	4.95	1.94	2.39	1.19	80285056	80289326	4271	+	4	0.94	AT3G04890	--	--
SL2.40ch09	Solyc09g010430.1	14.15	9.41	3.11	5.86	3.08	0.95	3799400	3799663	264	-	1	3.79	--	--	--
SL2.40ch11	Solyc11g007900.1	12.91	11.16	9.16	3.22	4.92	4.13	2123346	2132562	9217	+	10	1.08	AT1G22060	--	--
SL2.40ch04	Solyc04g077450.2	18.48	20.05	10.65	7.35	6.04	3.78	59958591	59961594	3004	+	3	1	AT3G12210	--	--
SL2.40ch08	Solyc08g068800.2	6.13	4.04	4.64	1.06	2.06	1.32	55117294	55120512	3219	-	3	0.93	AT4G11600	PHGPX
SL2.40ch02	Solyc02g091030.2	9.83	3.56	3.82	1.6	0.6	0.51	47044186	47052491	8306	+	1	0.12	AT5G63470	NF-YC4	nuclear factor Y, subunit C4
SL2.40ch10	Solyc10g005200.2	23.43	22.15	27.98	8.33	8.67	9.87	162297	165395	3099	-	7	2.26	AT4G20170	GALS3	galactan synthase 3
SL2.40ch12	Solyc12g099270.1	50.3	29.19	19.78	15.84	9.51	4.87	64811996	64815585	3590	-	6	1.67	--	--	--
SL2.40ch05	Solyc05g056460.2	75.94	81.12	73.97	39.85	30.9	23.63	64888777	64892027	3251	-	6	1.85	AT5G13340	--	--
SL2.40ch09	Solyc09g066420.2	3.19	4.21	2.73	1.68	2.01	1.21	60429072	60441494	12423	-	1	0.08	AT4G28550	--	--
SL2.40ch09	Solyc09g064660.2	35.64	36.76	34.07	18.48	18.34	16.7	57577967	57581962	3996	+	4	1	AT4G02840	--	--
SL2.40ch09	Solyc09g065480.1	5.98	5.64	3.04	2.64	1.98	0.85	59188535	59191538	3004	-	2	0.67	AT3G63240	--	--
SL2.40ch04	Solyc04g081460.2	88.86	70.28	61.01	20.45	14.81	30.13	63019842	63020627	786	-	1	1.27	AT5G42146	--	--
SL2.40ch10	Solyc10g044510.1	1.72	5.84	5.11	0.85	2.95	1.4	22128868	22135940	7073	+	1	0.14	AT1G11000	MLO4	MILDEW RESISTANCE LOCUS O 4
SL2.40ch03	Solyc03g082710.2	18.95	16.09	10.42	8.57	6.66	4.09	46168735	46172290	3556	-	11	3.09	AT1G21320	--	--
SL2.40ch02	Solyc02g080640.2	367.13	731.58	839.91	72.31	366.73	362.78	39406300	39409809	3510	+	6	1.71	AT4G21990	PRH26	PAPS REDUCTASE HOMOLOG 26
SL2.40ch01	Solyc01g088770.2	33.6	35.14	24.53	7.05	3.95	3.51	75281496	75283385	1890	-	1	0.53	AT1G02160	--	--
SL2.40ch04	Solyc04g079190.2	29.63	45.27	72.07	12.35	19.6	32.8	61337920	61339311	1392	+	4	2.87	AT1G47480	--	--
SL2.40ch01	Solyc01g094560.2	55.59	54.44	53.74	24.09	19.8	23.09	77748472	77751106	2635	-	3	1.14	AT3G53740	--	--
SL2.40ch11	Solyc11g065180.1	20.27	31.34	16.32	9.44	11.14	6.71	47592132	47599568	7437	+	8	1.08	AT5G12410	--	--
SL2.40ch07	Solyc07g049660.2	39.1	68.02	60.39	9.47	28.8	8.32	57349065	57351095	2031	+	8	3.94	AT5G17540	--	--
SL2.40ch02	Solyc02g089230.2	59.46	72.23	47.87	21.82	12.4	10.56	45678308	45681002	2695	+	8	2.97	AT5G38900	--	--
SL2.40ch08	Solyc08g013670.2	3133.86	3020.32	2046.88	1475.13	1621.21	1089.86	3047003	3048193	1191	-	6	5.04	AT5G64040	PSAN
SL2.40ch07	Solyc07g020800.2	21.28	31.99	20.5	2.64	8.97	4.32	13554611	13557326	2716	-	3	1.1	AT4G28950	ROP9	RHO-related protein from plants 9
SL2.40ch11	Solyc11g022590.1	239.07	168.68	183.68	16.56	15.48	18.78	14564635	14565312	678	+	4	5.9	AT1G73260	KTI1	kunitz trypsin inhibitor 1
SL2.40ch01	Solyc01g106870.2	8.88	8.54	4.48	2.28	2.14	1.75	86350777	86353911	3135	+	2	0.64	AT5G02290	NAK
SL2.40ch02	Solyc02g078860.2	17.44	22.29	21.1	7.02	9.52	10.88	38076526	38079868	3343	-	3	0.9	AT5G54390	HL	HAL2-like
SL2.40ch05	Solyc05g025890.1	134.34	141.78	83.88	36.77	53.14	23.46	37241486	37243177	1692	-	8	4.73	AT2G06025	--	--
[truncated: 254 more rows]

## Sheet: Tsh_vs_C_co_Down cluster
Annotation Cluster 1	Enrichment Score: 3.9963054354241905
[truncated: 863 more rows]

## Sheet: C1_12_vs_C0_co_Up
Chr	Gene	C0	C1	C12	Tsh0	Tsh1	Tsh12	Start	End	Length	Strand	SNP_Num	Num_Per_Killo	TAIR_ID	Symbol	Description
[truncated: 524 more rows]

[truncated: 7 more sheets: C1_12_vs_C0_co_Up cluster, C1_12_vs_C0_co_Down, C1_12_vs_C0_co_Down cluster, Tsh1_12_vs_Tsh0_co_Up, Tsh1_12_vs_Tsh0_co_Up cluster, Tsh1_12_vs_Tsh0_co_Down, Tsh1_12_vs_Tsh0_co_Down cluster]
