# Supplementary material for: A comparison of the low temperature transcriptomes of two tomato genotypes that differ in freezing tolerance: Solanum lycopersicum and Solanum habrochaites
Source: BMC Plant Biol. 2015 Jun 6;15:132. doi: 10.1186/s12870-015-0521-6 (PMC4458020; doi:10.1186/s12870-015-0521-6)
Supplement: Additional file 12: — List of novel miRNAs. [file 12870_2015_521_MOESM12_ESM.xls]

## Sheet: Novel_miRNA_precursor
>SL2.40ch06_22227 SL2.40ch06:15073081..15073167:+
ATTGACAGACTGAGAGCTCTTTCTTGATTCTATGGGTGGTGGTGCATGGCCGTTCTTAGTTGATGGAGCGATTTGTCTGGTTAATT
>SL2.40ch01_2329 SL2.40ch01:70879766..70879840:+
CGTTTGTGCGTGAATCTAACAACTCTTTTCATCTGAAAAACTGTTATTGTTTGCTAGATTCACGCACAAGCTCG
>SL2.40ch00_914 SL2.40ch00:18930158..18930223:-
GGAAGGTAATGAGATTATTCGCGAGGCTTGCAAATGGAGCCCGGGACTAGCTGCTGCTTGTGAGG
>SL2.40ch11_40724 SL2.40ch11:37431980..37432028:+
TAGAATTCCGGAATATCTACTTTTTGTATCTCTTCCTGGGTATCTATC
>SL2.40ch03_12422 SL2.40ch03:61786109..61786198:+
AGCTGCTGACCTATGGATTCCTCAGCCCTATCTATTTATGATTTCAAACATATAGATAGGTTTGTGGGTTTGCATATGTCAGGAGCTTT
>SL2.40ch03_12421 SL2.40ch03:61786067..61786130:+
GAGCTCCTTGAAGTCCAACAGAAGATCTAACAGGTTAGATTGAGCTGCTGACCTATGGATTCC
>SL2.40ch08_30163 SL2.40ch08:49276200..49276289:+
TGACAGAAGAGAGTGAGCACACATGGTGTTTTCTAGCATGATGTTTTACATGCTTGAAACTATGTGTGCTCACTGCTCTATCTGTCACC
>SL2.40ch08_31938 SL2.40ch08:49143535..49143623:-
TGACAGAAGAGAGTGAGCACACATGATGTTTTCTCGCATGATGTTTACATGCTTGAAACTATGCGTGCTCACTGCTCTATCTGTCACC
>SL2.40ch08_31934 SL2.40ch08:49143051..49143139:-
TGACAGAAGAGAGTGAGCACACATGATGTTTTCTCGCATGATGTTTACATGCTTGAAACTATGCGTGCTCACTGCTCTATCTGTCACC
>SL2.40ch07_28538 SL2.40ch07:55624514..55624555:-
CATCTTTTACGGAATCGATCTCCTTTGACTGTACAAGAATA
>SL2.40ch07_26949 SL2.40ch07:58089165..58089250:+
AGATATTGATGCGGTTCAATCTGAAAGACATGGTTAGATATGTAATTAGCCTTGTAATTTTGGATTGAGCCGCGTCAATATCTCT
>SL2.40ch10_38655 SL2.40ch10:36273206..36273286:-
TACTCGAGATTCTAGATTATTCCATTTTTTCATGTTAGCAATGTACAGTGGTCAAATTGGATCATTTTCGTCTCGGGACC
>SL2.40ch06_24825 SL2.40ch06:32485626..32485673:-
TTAATCGTTAATATTTGCTATCACCTAGCCTTCATTAATTAATTGAT
>SL2.40ch08_30599 SL2.40ch08:56589403..56589453:+
ATAAGTGTGTCTCTGAAATTTTGGGCATAAATTGAGGGAGTACTTGTACA
>SL2.40ch10_37347 SL2.40ch10:53436567..53436639:+
AATTAGTTCTGTGGGGTAATAGGAAACTTTAAAAGTTAAGGTGTCTTTATACAAATACGGAACAACTTTGAT
>SL2.40ch12_44080 SL2.40ch12:6403248..6403311:+
GAGAAAATCAGACAAAAGGCGAAACAAGAAAGGTTGTTCAATGATTTTGTCATGGTAATTGTC
>SL2.40ch03_12295 SL2.40ch03:60601145..60601205:+
ATTATACCTTAGTGACTGAGAGATTCTCAATGAGCTTCAGGGATTTGCACTGTGATGATT
>SL2.40ch05_20629 SL2.40ch05:4812034..4812108:-
CAAAATGATGAGAATATTTAAGCTGAATTATATGTTGAAATTCATATATTAGCCTTCAAAGTTCTCTGATTGCA
>SL2.40ch02_9027 SL2.40ch02:27921844..27921914:-
TATTGGCCTGGTTCACTCAGACACATATTATTTTGATTGATTTTACTTTTGATTGAGCCGTGTCAATATC
>SL2.40ch03_10890 SL2.40ch03:7461884..7461961:+
TCCAAAGGGATCGCATTGATCCTGTGTTCCAAATTAATTAACCATGGGACTATGGGATCATGCGATCTCTTCGGAAT
>SL2.40ch12_46043 SL2.40ch12:22324361..22324427:-
ATCGGACTAATGACGTATACAATACTTGAATTCTCGATGTGGATGCTACATAGTTGGTTCTCATCC
>SL2.40ch10_38305 SL2.40ch10:3437941..3438011:-
TCTTGCTCAAATGAGTATTCCAACAAATGTCTAATTGACATACTTTTGAGATACTCATTTGGGTAAGAAG
>SL2.40ch04_18096 SL2.40ch04:59050467..59050547:-
AAAATTCATACTACCTCCACTACAATATTTTTTTTTGTCATCAAAACAAAATATTGTAGTGGAGGTAGTATGAATTTTGT
>SL2.40ch04_16141 SL2.40ch04:59050470..59050550:+
AAAATTCATACTACCTCCACTACAATATTTTGTTTTGATGACAAAAAAAAATATTGTAGTGGAGGTAGTATGAATTTTGT
>SL2.40ch12_44026 SL2.40ch12:4997074..4997158:+
TTAGGACGGAGAATTTAAAATACTAATATCATGCAATTTTAGAAAATATTGCATGATATTAGTATTTTAAATTCTCCGTCCTAA
>SL2.40ch12_45825 SL2.40ch12:4997073..4997157:-
TTAGGACGGAGAATTTAAAATACTAATATCATGCAATATTTTCTAAAATTGCATGATATTAGTATTTTAAATTCTCCGTCCTAA
>SL2.40ch05_20494 SL2.40ch05:3089623..3089708:-
CACTGCAGGGTCCATTCGGAGGTGGTGCTCTCAACAGAATTTTCTCCATATCCAGAGCTCAAATTCGAGACCTCTGATTAAGAGT
>SL2.40ch05_21011 SL2.40ch05:26627514..26627559:-
GGGGATATAGCTCAGTTGGTGACCATTGAATAAGTTTCTTCGGCT
>SL2.40ch01_5806 SL2.40ch01:82801319..82801391:-
ACGGGGACGAGCCAGAGCATGAGATGTGCAATTTTTGCTTTGCCTATTCCATGCACTGCCTCTTCCCTGGCT
>SL2.40ch01_1473 SL2.40ch01:3181118..3181186:+
AGTTGAACATGTTATTACAATTTAGTCGAAAAAATATTCTCTAAATTGCGATGATTATGTTCAACCCT
>SL2.40ch11_42754 SL2.40ch11:36357732..36357782:-
GTTAGATTGACTTTTTTGTATTGTACAAAATGTTGGTCAGTCAAGAACTT
>SL2.40ch01_1471 SL2.40ch01:3180177..3180244:+
GGTTGAGCATGTAGATACAATTTAGTCAGACAATGATCCACTAAACTGTTTCTACATTCTCAATACT
>SL2.40ch03_12224 SL2.40ch03:59599235..59599311:+
ATACATAAGGTTACTATATTCTGTAATTATTAGTCGTAAGGTGTGACATATGATGTGAAATATGAACCATGTATAC
>SL2.40ch01_3138 SL2.40ch01:82368215..82368285:+
TTCCAAAGCTGCAGAAATGAGTTTTTTTTTTTAACTGAAAAAGAAAAACTATTTCTGCAGCTTTGGAATT
>SL2.40ch12_45180 SL2.40ch12:63794586..63794673:+
TTTGTTGATGGTCATCTATTCATCATATCATTTGGCATAGTTTTTGGAACCATTAATATGCCATGATTAGATGAACATCAACAAACA
>SL2.40ch10_38317 SL2.40ch10:3641782..3641865:-
TGTCTCTCCCTCAAGGGCTCCTCTTCAAGATCCTTATAAACAAGAAAGCATGAGGGGGAGGAGTTCTTGTAGGGTGAGACAAC
>SL2.40ch01_4123 SL2.40ch01:3739422..3739506:-
TTTTCGATCTATGTGACACTATCTTTTGGGGCCTCGTGCATATTGATTTTTTTTTAAAATTAGTGTCACATAGGTCGAAAAGGA
>SL2.40ch05_19029 SL2.40ch05:5804945..5805034:+
GGAGTGTGCCTGGAAACACAGGTGCATTTTGGTCTTTTTTTAAAAAAAATTGCGGACCAAAGTACACTTGTGTTCTCAGGTCACCCCTT
>SL2.40ch09_33242 SL2.40ch09:3954628..3954692:+
ATGGTTTGATTTGGCAACGAGTTTAAAAATATAACTTTTGAATTTTGTGGTCCTAAATTAAAGT
>SL2.40ch12_44699 SL2.40ch12:46793833..46793901:+
TCAAAATGATAGAGTAGTGGTACAAAACAAGGAAATATTTTTCTACACACTCTGCATTCAATTAAATT
>SL2.40ch08_31936 SL2.40ch08:49143293..49143381:-
TGACAGAAGAGAGTGAGCGCACATGATGTTTTCTCGCATGATGTTTACATGCTTGAAACTATGCGTGCTCACTGCTCTATCTGTCACC
>SL2.40ch08_30554 SL2.40ch08:56201230..56201311:+
CAATGAAACCTACTATTTAAGTCGAGAAGAATATACGGCCAAATTATATTCTTCTCAGCCTAAATAGTAGGTTTCATCCGT
>SL2.40ch08_30566 SL2.40ch08:56218777..56218858:+
CAATGAAACCTACTATTTAAGTCGAGAAGAATATACAGCCAAATTATATTCTTCTCAGCTTAAATAGTAGGTTTCATCCGT
>SL2.40ch12_43970 SL2.40ch12:4481891..4481984:+
GATTATTTGTCAACTGAACCCTTAAATTCAATGTAACTCTATGTTTCAAGCCCTTCTGAGTATTGACCAAGCTTATGTGACAACTTAATTATT
>SL2.40ch01_2603 SL2.40ch01:75242922..75242999:+
TTCTCTTTGGTGTCAATATGATTTTTTTTTTTGAAATTTTAAAAAATAAAAAATCCTATTGACACCAAAGAGAAGAT
>SL2.40ch12_46148 SL2.40ch12:32965643..32965708:-
TAATAAGAACTTAGTTTAGTTGTGTTTCTGGAATTTCAGTCATAGTCTAGGGGAGTACTTGTGCA
>SL2.40ch03_13054 SL2.40ch03:8197032..8197096:-
GGGCTACTCTCTATTGGCATGCAATTGTATATTTCAGCTGACACGCCAAAGGAGAGCTGCCCTG
>SL2.40ch03_13056 SL2.40ch03:8201083..8201147:-
GGGCTACTCTCTATTGGCATGCAATTGTATATTTCAGCTGACACGCCAAAGGAGAGCTGCCCTG
>SL2.40ch03_13058 SL2.40ch03:8205409..8205473:-
GGGCTACTCTCTATTGGCATGCAATTGTATATTTCAGCTGACACGCCAAAGGAGAGCTGCCCTG
>SL2.40ch08_32929 SL2.40ch08:62307340..62307394:-
GGAGCCAAATATGGCATTATAATTGGAGTTGGGGTGCCAGGTTTTGTATGCTTA
>SL2.40ch03_12681 SL2.40ch03:285152..285237:-
TAATGCCTCTGAACAGTTTCTTTATCTGAAAGTGTTTTCCGTATCAAAAGAATATAAGATATGGAAACTGTCGGGAGACATTAGC
>SL2.40ch12_45141 SL2.40ch12:63517938..63518015:+
GTATATTCCATTTCTGCTTCATAATTTTTTCATGTTAGCTCTTTAAAGTGCTGTTTGAATCAGATTTGGAGATATTT
>SL2.40ch12_45531 SL2.40ch12:1889937..1890008:-
AAAATCGAGAGTTCAGATAATTAATTAATCGAGTAACTAAAATAGTTAAATATCTGGAAGATCACGACGAC
>SL2.40ch02_8824 SL2.40ch02:20048899..20048978:-
CGATAGTGGTGGCCGAATCGCTCAACGATTTCCTGGCAGATGCAGCAAATGGGAGGGATAATCGGAGCAAAACTATTCC
>SL2.40ch02_7742 SL2.40ch02:40073289..40073333:+
ATGGACAGAGTCAGAATTCAAAGTTCATGAGTTCTGAATTAGTT
>SL2.40ch07_28747 SL2.40ch07:58684259..58684319:-
AGTTATATGTGACTGGAGTTTATGTGAAAATAAGTAAAGTCAGTTACAAATAATTAACCT
>SL2.40ch08_30437 SL2.40ch08:55120027..55120098:+
TTATATGTATATGGACAATCCTCCCCTCGTGAGCTAGTTTAGTGGTTGAGTTAGGTCCAGATGTATAATCT
>SL2.40ch05_20467 SL2.40ch05:2723816..2723902:-
CAGCTGACGACTCGTTGATTCTCAAACATATCAAGAAGCATTTTTTGAAATTGGTGTGTTTAAGATTCAACGATGCGTGAGCTATG
>SL2.40ch06_25817 SL2.40ch06:44274384..44274473:-
AGTAATAGAGTCAGAATTTTTGTTAAATGGTTCAAAATATAAAGAAATAGACACGAACAAAGTCTAGAAAATTCAACATCTATTATATA
>SL2.40ch12_46487 SL2.40ch12:47150488..47150570:-
TGATTGGAGGATTATTTGGCATGGTTGTTTGGTTCTTCCTCACACTAACCAAATAACCATGCCAAATAATCCTCCAATCAAT
>SL2.40ch00_952 SL2.40ch00:20173870..20173939:-
GTTTCCTTGACCACTTCATGAGGGCTTACTTTGATGTTAGAAGCCTTGTTGAAGTGTTTGAGGGAACTC
>SL2.40ch00_648 SL2.40ch00:11069576..11069651:-
TTGCTTTAACTACTCATGCTATGGATGTAGGAGCATCAACTCCGTTCCTGTGGGCTTTTGAGGAGCGGGAGAAAT
>SL2.40ch07_29348 SL2.40ch07:65201136..65201213:-
TTCACTTCACAGCACTCAATCACATTAGTTCCTATGATGTCATAGGAACTAATGTGGTTGAGTGCTGTGAAGTGAAT
>SL2.40ch09_34860 SL2.40ch09:1188098..1188164:-
GGCGCATGTGTCATATCTTTACATGGTCTGACATCTGAGACCATGTAAGGATATGACACATGAGCC
>SL2.40ch10_39294 SL2.40ch10:61984745..61984824:-
ACTCATCTACCCCAAATAAAGCAAGCATCTTTACTAGGTCCTAGTAAAGCTGCTTGCTTTATTTGGGGTAGATGAGCTC
>SL2.40ch04_16422 SL2.40ch04:61936889..61936978:+
AATAGTAGATTCCAACTCCCCATGAACCAATAGTAGTGTTTCCCCCTCGGTGACTTATTGGTTCATGGGGAGTTGGAATCTACTATTTT
>SL2.40ch04_18403 SL2.40ch04:61936886..61936975:-
AATAGTAGATTCCAACTCCCCATGAACCAATAAGTCACCGAGGGGGAAACACTACTATTGGTTCATGGGGAGTTGGAATCTACTATTTT
>SL2.40ch07_27685 SL2.40ch07:1512450..1512507:-
AAAGATGCTGAGATAACAGTATGAGGCTTAACCTCATACTGTTATCTCAGCATCTTT
>SL2.40ch07_26100 SL2.40ch07:1512451..1512508:+
AAAGATGCTGAGATAACAGTATGAGGTTAAGCCTCATACTGTTATCTCAGCATCTTT
>SL2.40ch01_1094 SL2.40ch01:830998..831079:+
TGAGGTCTCTTTTTGTTTTACAAGTCAGTGCGACCCAAATCGTTGGACTCACCAACTCGTGAAATAAAAAGAAGTCTCACG
>SL2.40ch08_31478 SL2.40ch08:3334764..3334824:-
GGTTTAGGAGCAAAGTACAATTATTTTCGCAAATAATTGTATCTTTTGCTCTTAAACCTT
>SL2.40ch07_27762 SL2.40ch07:2326578..2326664:-
ACAGAGCATTCTGAACAGCAACTATAGCAAAATAGTACTTTGATTATCATATTATTTTGTTTTAGTTGCTGTTCAAAATGCTTTGT
>SL2.40ch09_33090 SL2.40ch09:1677565..1677642:+
TGCATTTGCACCTGCACCTTAGTGAACGAATTAGTTCGCGTATAATTCGTGCAGAAAGGTGTAGGTGTTCATGCAGA
>SL2.40ch09_34859 SL2.40ch09:1188029..1188122:-
ATGTAAGGATATGACACATGAGCCCAACTCATCCCAAGAGTTAGTTTTTGCCTTTTGGGTTGAGTTAGGCCCACATGTCATATCTTTACAACA
>SL2.40ch05_20498 SL2.40ch05:3113161..3113245:-
AGTAAAGAAATGCTCAAAACCAATATCTTTTCTTTTTTGAGATAAAAAAAAAAGTTATATTGGTTTTGAGCATTTCTTTACCTA
>SL2.40ch03_10732 SL2.40ch03:1834323..1834401:+
TTTTCTGAGAAAACAAATAGTTTTTTTTCTTCTTTTTAAAGTCAATAAAAAAAGAACTATTTGTTTTCTAGGAAAACC
>SL2.40ch08_31482 SL2.40ch08:3341782..3341842:-
GATTTAGGAGTAAAGTACAATTATTTTCGCAAATAATTGTATCTTTTGCTCTTAAACCTT
>SL2.40ch11_41665 SL2.40ch11:1596896..1596951:-
ACAGTATCCGACTGCACCTGAGGAACCTCAGCTGCAGTATCTGACTGCACATGAG
>SL2.40ch01_5270 SL2.40ch01:75242918..75242996:-
CTTCTCTTTGGTGTCAATAGGATTTTTTATTTTTTAAAATTTCAAAAAAAAAAATCATATTGACACCAAAGAGAAGAT
>SL2.40ch04_17183 SL2.40ch04:7750510..7750568:-
TTTCCATCGACGGTTACTCGCCCTCTGACCGAGGGCGAATAACCGCCTATAAGAAACA
>SL2.40ch07_26451 SL2.40ch07:18539235..18539304:+
CCTTGGACCATGGATCGTGGATCCACCGATTATCTATATGATTGGTGGTCCAACCCATGGACTGTAGGT
>SL2.40ch11_40986 SL2.40ch11:47173719..47173804:+
TTTGCCATGTCTGAAATCATCTTAAGCTATTCTTTTTATTTCTCAAAAAATGAATAGGTGATGATGATTCCAGATATGGAAAATA
>SL2.40ch05_21036 SL2.40ch05:29777574..29777627:-
CATTAAAAACAAGGGCTTATAAGCCCGACCCATATAAGCCCTTGGCCCTTGAG
>SL2.40ch12_45380 SL2.40ch12:336179..336230:-
GGTATTTCATCGGTTTCACAAGCCTTGCTTGTGAAGCCGATGAAGATTAAT
>SL2.40ch08_29568 SL2.40ch08:2171875..2171968:+
ATACGAGAACAGTGACTAACGTCGGGGAAGCTAAATCATCTTACAGTGTGGAAATAGCTTCCCCACCCGGAGTCTCTGTGATTGTTAAGCCCT
>SL2.40ch01_3095 SL2.40ch01:81724210..81724268:+
ATCGTTCAGATTTAGTCCATTAAGTACGTTTGGTTTTAGGGCTGAATCTGAATCATTC
>SL2.40ch12_45688 SL2.40ch12:3175483..3175560:-
GTTTTAGCCGTTAGGACCAATTTATTTCATAACTAACCTTTTAACGGATGTCCAATTGGCCCTGACGATCAAAACGA
>SL2.40ch09_35047 SL2.40ch09:3807723..3807816:-
AAGCTAAATCGTTGCAGTAGCAGCGATTTGTGAAATTTATTCTTTTAATATTTTTTAACAAATCATCGCTGCCAAGGCAGCGATTTCACTTAA
>SL2.40ch12_46406 SL2.40ch12:45265468..45265559:-
TCAAAATTGGAGTTGTCAATTTCATTTTCCTCGAATTTCTTAAATCATTTCGAGTAAAACGAGGGATAGTTGTTGACACCCGATTTTGACC
>SL2.40ch12_44631 SL2.40ch12:45349112..45349203:+
TCAAAATTGGAGTTGTCAATTTCATTTTCCTCGAATTTCTTAAATCATTTCGAGTAAAATGAGGGATAGTTGTTGACACCCGATTTTGACC
>SL2.40ch00_911 SL2.40ch00:18861288..18861365:-
GGATGGATGTCTGAGCGGTTAAAAGAGTCGGTCTTGAAAACCGAAGTATTTTTCAAAAGCTTGGAAATCCCTTCCGA
>SL2.40ch04_17923 SL2.40ch04:56897017..56897107:-
AGCGGGGTAGAGGAATTGGTCAACATCCTCTATGCGGTTGCATACAGCTTTGCTTGAGTAAGGAGTAGGCCATTCCAGATAGGCTGCTTT
>SL2.40ch05_20946 SL2.40ch05:19280252..19280318:-
CTTTCAATGGGTTTGACACTAACATTTGACGACTTCCGAAGATGTTTAAGGAACCCATGGACTGTA
>SL2.40ch05_19643 SL2.40ch05:55493182..55493237:+
ATAATGGTTGTCCCCTCTCACTATGACATTAGCTGTGGACAACCAATGAAGCTTC
>SL2.40ch07_28464 SL2.40ch07:54047824..54047899:-
TGCTAAGGTAGTTAGTTAGTTACATATATTCTATTCGTATATGGATTAGGTGAATACTAATTATGTCCTTGTAGG
>SL2.40ch06_22773 SL2.40ch06:33815952..33815994:+
TGTGCAAGTTCCAGCATTAGCAGCTGGACCTTTTCCTTTGCC
>SL2.40ch06_23689 SL2.40ch06:43633360..43633433:+
TTGTCGCATTATGTGCGTTGTTTGGCTATCTAAATTTTCATATTGATAGATGAGGATTGTCGCACTATGTGCC
>SL2.40ch07_27856 SL2.40ch07:3507619..3507665:-
GCTTTTTAGTGGATTTACTCGGCGTGAATCCAGATAAGTCGGGCTA
>SL2.40ch09_33719 SL2.40ch09:33978380..33978445:+
TGTCTCCGTCCATCCTTATCTCACCATGACTGATCGTGTGTCCGAGGAATTGGACAGTAGGCTGG
>SL2.40ch01_4249 SL2.40ch01:7622645..7622695:-
TTGAGTTAGATCCAGATGTTATATCTTTACATGGTATCGTAGCTACATCC
>SL2.40ch08_31673 SL2.40ch08:21741234..21741303:-
GTTGGAACAAATGTATACCAAGAATTCTTGGAATTCCTTGGGGATTCTTGATTGGTGCTGAGCTAACTA
>SL2.40ch09_35048 SL2.40ch09:3807792..3807846:-
TGATGGTGTAGCTATTTAGGTGGTGTCGTTAAGCTAAATCGTTGCAGTAGCAGC
>SL2.40ch04_15972 SL2.40ch04:56696229..56696281:+
GTAGTCGGAGATCAATCTTCTGGAAAGTCCAGTGTTCTTGAATCCCTTGCTG
>SL2.40ch11_41520 SL2.40ch11:53167751..53167838:+
AGAAATTTCGATTATTACTGTTGTGGTATTGTATTCATTATGATGATGACAACCTATCTTGAGGCTCAAATAATCGGGGGTTCTGAC
>SL2.40ch10_37084 SL2.40ch10:37186195..37186281:+
AGATAAAGTCTGGGAGATCCAACACACACGTAAAAGTGCTAGCGGAGAACGTGTATGGTTGGATCCACAATCCCAACTGATTCATG
>SL2.40ch07_28214 SL2.40ch07:37212595..37212633:-
GACATTGTAAATCTAGGAACATTAGATTTTGATGTTAT
>SL2.40ch05_20713 SL2.40ch05:6037615..6037678:-
GAGGATTAAGGTAGAAGGTTAGTAGGTAGATTCTTTTTGCTCAATGTTAATTTTATTACTCCT
>SL2.40ch07_26847 SL2.40ch07:56492347..56492389:+
TGCTGATCTTCCCCAAGAGTTTATACGGGAAGGTTTGGCACC
>SL2.40ch03_12454 SL2.40ch03:62010402..62010495:+
AACTTTTGTCGTCACTAGTGCTCTATTTATTGCCGCTAAAAGCACCAAATTTTAACGCCAGTAAAAGTGCTTATTAGTAGCGACTTTAGCTGC
>SL2.40ch03_12999 SL2.40ch03:7816779..7816831:-
AATAAAGTACTTATAAATTCTGTTCGTACAGTATTTATAGTTTTTTTGTTTT
>SL2.40ch09_34767 SL2.40ch09:67230939..67231005:+
TATATGGTCTTGCAGATTTTAGGAAAATCTTTGGGAATTCCTGAAAATACTGTCAGAACATTTACT
>SL2.40ch09_33159 SL2.40ch09:2764228..2764303:+
TTGCTTTAACTACTCATGCTATGGATGTAGGAGCATCAACTCCGTTCCTGTGGGCTTTTGAGGAGCGGGAGAAAT

## Sheet: Novel_miRNA_mature
>SL2.40ch06_22227 SL2.40ch06:15073081..15073167:+
ATTGACAGACTGAGAGCTCTTTCT
>SL2.40ch01_2329 SL2.40ch01:70879766..70879840:+
CTAGATTCACGCACAAGCTCG
>SL2.40ch00_914 SL2.40ch00:18930158..18930223:-
TAGCTGCTGCTTGTGAGG
>SL2.40ch11_40724 SL2.40ch11:37431980..37432028:+
TAGAATTCCGGAATATCTACT
>SL2.40ch03_12422 SL2.40ch03:61786109..61786198:+
AGCTGCTGACCTATGGATTCC
>SL2.40ch03_12421 SL2.40ch03:61786067..61786130:+
AGCTGCTGACCTATGGATTCC
>SL2.40ch08_30163 SL2.40ch08:49276200..49276289:+
TGACAGAAGAGAGTGAGCAC
>SL2.40ch08_31938 SL2.40ch08:49143535..49143623:-
TGACAGAAGAGAGTGAGCAC
>SL2.40ch08_31934 SL2.40ch08:49143051..49143139:-
TGACAGAAGAGAGTGAGCAC
>SL2.40ch07_28538 SL2.40ch07:55624514..55624555:-
TTTGACTGTACAAGAATA
>SL2.40ch07_26949 SL2.40ch07:58089165..58089250:+
TTGAGCCGCGTCAATATCTCT
>SL2.40ch10_38655 SL2.40ch10:36273206..36273286:-
TACTCGAGATTCTAGATTATTCC
>SL2.40ch06_24825 SL2.40ch06:32485626..32485673:-
TTAATCGTTAATATTTGCTATC
>SL2.40ch08_30599 SL2.40ch08:56589403..56589453:+
ATAAATTGAGGGAGTACTTGTACA
>SL2.40ch10_37347 SL2.40ch10:53436567..53436639:+
ATACAAATACGGAACAACTTTGAT
>SL2.40ch12_44080 SL2.40ch12:6403248..6403311:+
GAGAAAATCAGACAAAAGGCG
>SL2.40ch03_12295 SL2.40ch03:60601145..60601205:+
TCAGGGATTTGCACTGTGATGATT
>SL2.40ch05_20629 SL2.40ch05:4812034..4812108:-
CAAAATGATGAGAATATTTAAGCT
>SL2.40ch02_9027 SL2.40ch02:27921844..27921914:-
TATTGGCCTGGTTCACTCAGA
>SL2.40ch03_10890 SL2.40ch03:7461884..7461961:+
TCCAAAGGGATCGCATTGATCC
>SL2.40ch12_46043 SL2.40ch12:22324361..22324427:-
ATCGGACTAATGACGTATACAAT
>SL2.40ch10_38305 SL2.40ch10:3437941..3438011:-
TCTTGCTCAAATGAGTATTCC
>SL2.40ch04_18096 SL2.40ch04:59050467..59050547:-
TGGAGGTAGTATGAATTTTGT
>SL2.40ch04_16141 SL2.40ch04:59050470..59050550:+
TGGAGGTAGTATGAATTTTGT
>SL2.40ch12_44026 SL2.40ch12:4997074..4997158:+
TTAGGACGGAGAATTTAAAATACT
>SL2.40ch12_45825 SL2.40ch12:4997073..4997157:-
TTAGGACGGAGAATTTAAAATACT
>SL2.40ch05_20494 SL2.40ch05:3089623..3089708:-
AATTCGAGACCTCTGATTAAGAGT
>SL2.40ch05_21011 SL2.40ch05:26627514..26627559:-
GGGGATATAGCTCAGTTGG
>SL2.40ch01_5806 SL2.40ch01:82801319..82801391:-
TGCACTGCCTCTTCCCTGGCT
>SL2.40ch01_1473 SL2.40ch01:3181118..3181186:+
ATTGCGATGATTATGTTCAACCCT
>SL2.40ch11_42754 SL2.40ch11:36357732..36357782:-
AAAATGTTGGTCAGTCAAGAACTT
>SL2.40ch01_1471 SL2.40ch01:3180177..3180244:+
AACTGTTTCTACATTCTCAATACT
>SL2.40ch03_12224 SL2.40ch03:59599235..59599311:+
ATACATAAGGTTACTATATTCTGT
>SL2.40ch01_3138 SL2.40ch01:82368215..82368285:+
TATTTCTGCAGCTTTGGAATT
>SL2.40ch12_45180 SL2.40ch12:63794586..63794673:+
TTTGTTGATGGTCATCTATTC
>SL2.40ch10_38317 SL2.40ch10:3641782..3641865:-
TGTCTCTCCCTCAAGGGCTCC
>SL2.40ch01_4123 SL2.40ch01:3739422..3739506:-
TTTTCGATCTATGTGACACTATC
>SL2.40ch05_19029 SL2.40ch05:5804945..5805034:+
TGTGTTCTCAGGTCACCCCTT
>SL2.40ch09_33242 SL2.40ch09:3954628..3954692:+
ATGGTTTGATTTGGCAACGAGTTT
>SL2.40ch12_44699 SL2.40ch12:46793833..46793901:+
ACACACTCTGCATTCAATTAAATT
>SL2.40ch08_31936 SL2.40ch08:49143293..49143381:-
GCTCACTGCTCTATCTGTCACC
>SL2.40ch08_30554 SL2.40ch08:56201230..56201311:+
CAATGAAACCTACTATTTAAG
>SL2.40ch08_30566 SL2.40ch08:56218777..56218858:+
CAATGAAACCTACTATTTAAG
>SL2.40ch12_43970 SL2.40ch12:4481891..4481984:+
GATTATTTGTCAACTGAACCCTT
>SL2.40ch01_2603 SL2.40ch01:75242922..75242999:+
TATTGACACCAAAGAGAAGAT
>SL2.40ch12_46148 SL2.40ch12:32965643..32965708:-
ATAGTCTAGGGGAGTACTTGTGCA
>SL2.40ch03_13054 SL2.40ch03:8197032..8197096:-
GGGCTACTCTCTATTGGCATG
>SL2.40ch03_13056 SL2.40ch03:8201083..8201147:-
GGGCTACTCTCTATTGGCATG
>SL2.40ch03_13058 SL2.40ch03:8205409..8205473:-
GGGCTACTCTCTATTGGCATG
>SL2.40ch08_32929 SL2.40ch08:62307340..62307394:-
GGAGCCAAATATGGCATTATA
>SL2.40ch03_12681 SL2.40ch03:285152..285237:-
TAATGCCTCTGAACAGTTTCT
>SL2.40ch12_45141 SL2.40ch12:63517938..63518015:+
TTGAATCAGATTTGGAGATATTT
>SL2.40ch12_45531 SL2.40ch12:1889937..1890008:-
AAAATCGAGAGTTCAGATAATTAA
>SL2.40ch02_8824 SL2.40ch02:20048899..20048978:-
TAATCGGAGCAAAACTATTCC
>SL2.40ch02_7742 SL2.40ch02:40073289..40073333:+
ATGGACAGAGTCAGAATTCAAAGT
>SL2.40ch07_28747 SL2.40ch07:58684259..58684319:-
AGTTATATGTGACTGGAGTT
>SL2.40ch08_30437 SL2.40ch08:55120027..55120098:+
GAGTTAGGTCCAGATGTATAATCT
>SL2.40ch05_20467 SL2.40ch05:2723816..2723902:-
CAGCTGACGACTCGTTGATTCT
>SL2.40ch06_25817 SL2.40ch06:44274384..44274473:-
AGTAATAGAGTCAGAATTTTTGTT
>SL2.40ch12_46487 SL2.40ch12:47150488..47150570:-
TGATTGGAGGATTATTTGGCA
>SL2.40ch00_952 SL2.40ch00:20173870..20173939:-
TTGAAGTGTTTGAGGGAACTC
>SL2.40ch00_648 SL2.40ch00:11069576..11069651:-
GGGCTTTTGAGGAGCGGGAGAAAT
>SL2.40ch07_29348 SL2.40ch07:65201136..65201213:-
TTCACTTCACAGCACTCAATC
>SL2.40ch09_34860 SL2.40ch09:1188098..1188164:-
ATGTAAGGATATGACACATGAGCC
>SL2.40ch10_39294 SL2.40ch10:61984745..61984824:-
TTATTTGGGGTAGATGAGCTC
>SL2.40ch04_16422 SL2.40ch04:61936889..61936978:+
AATAGTAGATTCCAACTCCCC
>SL2.40ch04_18403 SL2.40ch04:61936886..61936975:-
AATAGTAGATTCCAACTCCCC
>SL2.40ch07_27685 SL2.40ch07:1512450..1512507:-
AAAGATGCTGAGATAACAGTA
>SL2.40ch07_26100 SL2.40ch07:1512451..1512508:+
AAAGATGCTGAGATAACAGTA
>SL2.40ch01_1094 SL2.40ch01:830998..831079:+
TGAGGTCTCTTTTTGTTTTACAAG
>SL2.40ch08_31478 SL2.40ch08:3334764..3334824:-
TTGTATCTTTTGCTCTTAAACCTT
>SL2.40ch07_27762 SL2.40ch07:2326578..2326664:-
TTGCTGTTCAAAATGCTTTGT
>SL2.40ch09_33090 SL2.40ch09:1677565..1677642:+
TGCATTTGCACCTGCACCTTA
>SL2.40ch09_34859 SL2.40ch09:1188029..1188122:-
ATGTAAGGATATGACACATGAGCC
>SL2.40ch05_20498 SL2.40ch05:3113161..3113245:-
TTTTGAGCATTTCTTTACCTA
>SL2.40ch03_10732 SL2.40ch03:1834323..1834401:+
TTTTCTGAGAAAACAAATAGT
>SL2.40ch08_31482 SL2.40ch08:3341782..3341842:-
TTGTATCTTTTGCTCTTAAACCTT
>SL2.40ch11_41665 SL2.40ch11:1596896..1596951:-
ACAGTATCCGACTGCACCTGAGGA
>SL2.40ch01_5270 SL2.40ch01:75242918..75242996:-
TATTGACACCAAAGAGAAGAT
>SL2.40ch04_17183 SL2.40ch04:7750510..7750568:-
TTTCCATCGACGGTTACTCGCCCT
>SL2.40ch07_26451 SL2.40ch07:18539235..18539304:+
AACCCATGGACTGTAGGT
>SL2.40ch11_40986 SL2.40ch11:47173719..47173804:+
TTTGCCATGTCTGAAATCATC
>SL2.40ch05_21036 SL2.40ch05:29777574..29777627:-
CATATAAGCCCTTGGCCCTTGAG
>SL2.40ch12_45380 SL2.40ch12:336179..336230:-
CTTGTGAAGCCGATGAAGATTAAT
>SL2.40ch08_29568 SL2.40ch08:2171875..2171968:+
ATACGAGAACAGTGACTAACGTCG
>SL2.40ch01_3095 SL2.40ch01:81724210..81724268:+
TTAGGGCTGAATCTGAATCATTC
>SL2.40ch12_45688 SL2.40ch12:3175483..3175560:-
AATTGGCCCTGACGATCAAAACGA
>SL2.40ch09_35047 SL2.40ch09:3807723..3807816:-
AAGCTAAATCGTTGCAGTAGCAGC
>SL2.40ch12_46406 SL2.40ch12:45265468..45265559:-
AGTTGTTGACACCCGATTTTGACC
>SL2.40ch12_44631 SL2.40ch12:45349112..45349203:+
AGTTGTTGACACCCGATTTTGACC
>SL2.40ch00_911 SL2.40ch00:18861288..18861365:-
GGATGGATGTCTGAGCGG
>SL2.40ch04_17923 SL2.40ch04:56897017..56897107:-
AGCGGGGTAGAGGAATTGGTC
>SL2.40ch05_20946 SL2.40ch05:19280252..19280318:-
TGTTTAAGGAACCCATGGACTGTA
>SL2.40ch05_19643 SL2.40ch05:55493182..55493237:+
TGTGGACAACCAATGAAGCTTC
>SL2.40ch07_28464 SL2.40ch07:54047824..54047899:-
GAATACTAATTATGTCCTTGTAGG
>SL2.40ch06_22773 SL2.40ch06:33815952..33815994:+
AGCTGGACCTTTTCCTTTGCC
>SL2.40ch06_23689 SL2.40ch06:43633360..43633433:+
ATGAGGATTGTCGCACTATGTGCC
>SL2.40ch07_27856 SL2.40ch07:3507619..3507665:-
GTGAATCCAGATAAGTCGGGCTA
>SL2.40ch09_33719 SL2.40ch09:33978380..33978445:+
AGGAATTGGACAGTAGGCTGG
>SL2.40ch01_4249 SL2.40ch01:7622645..7622695:-
TTGAGTTAGATCCAGATGTTATAT
>SL2.40ch08_31673 SL2.40ch08:21741234..21741303:-
GTTGGAACAAATGTATACCAAGAA
>SL2.40ch09_35048 SL2.40ch09:3807792..3807846:-
AAGCTAAATCGTTGCAGTAGCAGC
>SL2.40ch04_15972 SL2.40ch04:56696229..56696281:+
GTAGTCGGAGATCAATCT
>SL2.40ch11_41520 SL2.40ch11:53167751..53167838:+
AGAAATTTCGATTATTACTGTTGT
>SL2.40ch10_37084 SL2.40ch10:37186195..37186281:+
AGATAAAGTCTGGGAGATCCAACA
>SL2.40ch07_28214 SL2.40ch07:37212595..37212633:-
ATTAGATTTTGATGTTAT
>SL2.40ch05_20713 SL2.40ch05:6037615..6037678:-
GAGGATTAAGGTAGAAGGTTAGT
>SL2.40ch07_26847 SL2.40ch07:56492347..56492389:+
ACGGGAAGGTTTGGCACC
>SL2.40ch03_12454 SL2.40ch03:62010402..62010495:+
AACTTTTGTCGTCACTAGTGCTCT
>SL2.40ch03_12999 SL2.40ch03:7816779..7816831:-
AATAAAGTACTTATAAATTCTGTT
>SL2.40ch09_34767 SL2.40ch09:67230939..67231005:+
GAAAATACTGTCAGAACATTTACT
>SL2.40ch09_33159 SL2.40ch09:2764228..2764303:+
GGGCTTTTGAGGAGCGGGAGAAAT

## Sheet: result
novel miRNAs predicted by miRDeep2
provisional id miRDeep2 score estimated probability that the miRNA candidate is a true positive rfam alert total read count mature read count loop read count star read count significant randfold p-value miRBase miRNA example miRBase miRNA with the same seed UCSC browser NCBI blastn consensus mature sequence consensus star sequence consensus precursor sequence precursor coordinate
SL2.40ch06_22227 32725.5 52 +/- 10% - 64197 61595 1391 1211 no - - - - auugacagacugagagcucuuucu auggagcgauuugucugguuaauu auugacagacugagagcucuuucuugauucuaugggugguggugcauggccguucuuaguugauggagcgauuugucugguuaauu SL2.40ch06:15073081..15073167:+
SL2.40ch01_2329 7832.4 52 +/- 10% - 15354 14967 0 387 yes - ath-miR403_MIMAT0001004_Arabidopsis_thaliana_miR403 - - cuagauucacgcacaagcucg cguuugugcgugaaucuaac cguuugugcgugaaucuaacaacucuuuucaucugaaaaacuguuauuguuugcuagauucacgcacaagcucg SL2.40ch01:70879766..70879840:+
SL2.40ch00_914 7020.9 52 +/- 10% - 13785 13737 28 20 no - - - - uagcugcugcuugugagg ggaagguaaugagauuauucg ggaagguaaugagauuauucgcgaggcuugcaaauggagcccgggacuagcugcugcuugugagg SL2.40ch00:18930158..18930223:-
SL2.40ch11_40724 1741.5 52 +/- 10% - 3423 3417 0 6 yes - - - - uagaauuccggaauaucuacu uaucucuuccuggguaucuauc uagaauuccggaauaucuacuuuuuguaucucuuccuggguaucuauc SL2.40ch11:37431980..37432028:+
SL2.40ch03_12422 933.7 52 +/- 10% - 1830 1278 45 507 yes - - - - agcugcugaccuauggauucc guuugcauaugucaggagcuuu agcugcugaccuauggauuccucagcccuaucuauuuaugauuucaaacauauagauagguuuguggguuugcauaugucaggagcuuu SL2.40ch03:61786109..61786198:+
SL2.40ch03_12421 705.1 52 +/- 10% - 1394 1278 1 115 no - - - - agcugcugaccuauggauucc gagcuccuugaaguccaacag gagcuccuugaaguccaacagaagaucuaacagguuagauugagcugcugaccuauggauucc SL2.40ch03:61786067..61786130:+
SL2.40ch08_30163 415.8 52 +/- 10% - 806 760 0 46 yes - ath-miR156a_MIMAT0000166_Arabidopsis_thaliana_miR156a - - ugacagaagagagugagcac gcucacugcucuaucugucacc ugacagaagagagugagcacacaugguguuuucuagcaugauguuuuacaugcuugaaacuaugugugcucacugcucuaucugucacc SL2.40ch08:49276200..49276289:+
SL2.40ch08_31938 415.6 52 +/- 10% - 806 760 0 46 yes - ath-miR156a_MIMAT0000166_Arabidopsis_thaliana_miR156a - - ugacagaagagagugagcac gcucacugcucuaucugucacc ugacagaagagagugagcacacaugauguuuucucgcaugauguuuacaugcuugaaacuaugcgugcucacugcucuaucugucacc SL2.40ch08:49143535..49143623:-
SL2.40ch08_31934 415.6 52 +/- 10% - 806 760 0 46 yes - ath-miR156a_MIMAT0000166_Arabidopsis_thaliana_miR156a - - ugacagaagagagugagcac gcucacugcucuaucugucacc ugacagaagagagugagcacacaugauguuuucucgcaugauguuuacaugcuugaaacuaugcgugcucacugcucuaucugucacc SL2.40ch08:49143051..49143139:-
SL2.40ch07_28538 315.2 52 +/- 10% - 649 643 0 6 no - - - - uuugacuguacaagaaua caucuuuuacggaaucga caucuuuuacggaaucgaucuccuuugacuguacaagaaua SL2.40ch07:55624514..55624555:-
SL2.40ch07_26949 242.1 52 +/- 10% - 466 460 0 6 yes - ath-miR171b_MIMAT0000920_Arabidopsis_thaliana_miR171b - - uugagccgcgucaauaucucu agauauugaugcgguucaauc agauauugaugcgguucaaucugaaagacaugguuagauauguaauuagccuuguaauuuuggauugagccgcgucaauaucucu SL2.40ch07:58089165..58089250:+
SL2.40ch10_38655 215.9 52 +/- 10% - 439 265 172 2 no - - - - uacucgagauucuagauuauucc ggaucauuuucgucucgggacc uacucgagauucuagauuauuccauuuuuucauguuagcaauguacaguggucaaauuggaucauuuucgucucgggacc SL2.40ch10:36273206..36273286:-
SL2.40ch06_24825 212.4 52 +/- 10% - 475 472 0 3 no - - - - uuaaucguuaauauuugcuauc uagccuucauuaauuaauugau uuaaucguuaauauuugcuaucaccuagccuucauuaauuaauugau SL2.40ch06:32485626..32485673:-
SL2.40ch08_30599 210.5 52 +/- 10% - 436 304 0 132 no - - - - auaaauugagggaguacuuguaca auaagugugucucugaaauuu auaagugugucucugaaauuuugggcauaaauugagggaguacuuguaca SL2.40ch08:56589403..56589453:+
SL2.40ch10_37347 198 52 +/- 10% - 406 398 0 8 no - - - - auacaaauacggaacaacuuugau aauuaguucugugggguaauagga aauuaguucugugggguaauaggaaacuuuaaaaguuaaggugucuuuauacaaauacggaacaacuuugau SL2.40ch10:53436567..53436639:+
SL2.40ch12_44080 159.1 52 +/- 10% - 320 306 2 12 yes - - - - gagaaaaucagacaaaaggcg gauuuugucaugguaauuguc gagaaaaucagacaaaaggcgaaacaagaaagguuguucaaugauuuugucaugguaauuguc SL2.40ch12:6403248..6403311:+
SL2.40ch03_12295 117.1 52 +/- 10% - 248 247 0 1 no - - - - ucagggauuugcacugugaugauu auuauaccuuagugacugagagau auuauaccuuagugacugagagauucucaaugagcuucagggauuugcacugugaugauu SL2.40ch03:60601145..60601205:+
SL2.40ch05_20629 112.9 52 +/- 10% - 250 247 0 3 no - - - - caaaaugaugagaauauuuaagcu uucaaaguucucugauugca caaaaugaugagaauauuuaagcugaauuauauguugaaauucauauauuagccuucaaaguucucugauugca SL2.40ch05:4812034..4812108:-
SL2.40ch02_9027 109.5 52 +/- 10% - 215 159 0 56 yes - - - - uauuggccugguucacucaga ugauugagccgugucaauauc uauuggccugguucacucagacacauauuauuuugauugauuuuacuuuugauugagccgugucaauauc SL2.40ch02:27921844..27921914:-
SL2.40ch03_10890 100.6 52 +/- 10% - 188 182 0 6 yes - ath-miR393a_MIMAT0000934_Arabidopsis_thaliana_miR393a - - uccaaagggaucgcauugaucc ucaugcgaucucuucggaau uccaaagggaucgcauugauccuguguuccaaauuaauuaaccaugggacuaugggaucaugcgaucucuucggaau SL2.40ch03:7461884..7461961:+
SL2.40ch12_46043 100.5 52 +/- 10% - 217 216 0 1 no - - - - aucggacuaaugacguauacaau augcuacauaguugguucucaucc aucggacuaaugacguauacaauacuugaauucucgauguggaugcuacauaguugguucucaucc SL2.40ch12:22324361..22324427:-
SL2.40ch10_38305 92.2 52 +/- 10% - 179 175 0 4 yes - - - - ucuugcucaaaugaguauucc agauacucauuuggguaagaag ucuugcucaaaugaguauuccaacaaaugucuaauugacauacuuuugagauacucauuuggguaagaag SL2.40ch10:3437941..3438011:-
SL2.40ch04_18096 89.8 52 +/- 10% - 173 165 0 8 yes - - - - uggagguaguaugaauuuugu aaaauucauacuaccuccacu aaaauucauacuaccuccacuacaauauuuuuuuuugucaucaaaacaaaauauuguaguggagguaguaugaauuuugu SL2.40ch04:59050467..59050547:-
SL2.40ch04_16141 89.7 52 +/- 10% - 173 165 0 8 yes - - - - uggagguaguaugaauuuugu aaaauucauacuaccuccacu aaaauucauacuaccuccacuacaauauuuuguuuugaugacaaaaaaaaauauuguaguggagguaguaugaauuuugu SL2.40ch04:59050470..59050550:+
SL2.40ch12_44026 67.1 52 +/- 10% - 129 127 1 1 yes - - - - uuaggacggagaauuuaaaauacu auuuuaaauucuccguccuaa uuaggacggagaauuuaaaauacuaauaucaugcaauuuuagaaaauauugcaugauauuaguauuuuaaauucuccguccuaa SL2.40ch12:4997074..4997158:+
SL2.40ch12_45825 64 52 +/- 10% - 123 122 0 1 yes - - - - uuaggacggagaauuuaaaauacu auuuuaaauucuccguccuaa uuaggacggagaauuuaaaauacuaauaucaugcaauauuuucuaaaauugcaugauauuaguauuuuaaauucuccguccuaa SL2.40ch12:4997073..4997157:-
SL2.40ch05_20494 61.5 52 +/- 10% - 121 90 28 3 yes - - - - aauucgagaccucugauuaagagu cacugcaggguccauucggaggu cacugcaggguccauucggagguggugcucucaacagaauuuucuccauauccagagcucaaauucgagaccucugauuaagagu SL2.40ch05:3089623..3089708:-
SL2.40ch05_21011 60.4 52 +/- 10% - 121 119 0 2 yes - - - - ggggauauagcucaguugg auugaauaaguuucuucggcu ggggauauagcucaguuggugaccauugaauaaguuucuucggcu SL2.40ch05:26627514..26627559:-
SL2.40ch01_5806 59.1 52 +/- 10% - 114 104 0 10 yes - - - - ugcacugccucuucccuggcu acggggacgagccagagcaug acggggacgagccagagcaugagaugugcaauuuuugcuuugccuauuccaugcacugccucuucccuggcu SL2.40ch01:82801319..82801391:-
SL2.40ch01_1473 57.4 52 +/- 10% - 119 113 2 4 yes - - - - auugcgaugauuauguucaacccu aguugaacauguuauuacaauuu aguugaacauguuauuacaauuuagucgaaaaaauauucucuaaauugcgaugauuauguucaacccu SL2.40ch01:3181118..3181186:+
SL2.40ch11_42754 50.5 52 +/- 10% - 100 98 0 2 yes - - - - aaaauguuggucagucaagaacuu guuagauugacuuuuuuguauugu guuagauugacuuuuuuguauuguacaaaauguuggucagucaagaacuu SL2.40ch11:36357732..36357782:-
SL2.40ch01_1471 49 52 +/- 10% - 102 74 0 28 yes - - - - aacuguuucuacauucucaauacu gguugagcauguagauacaauuua gguugagcauguagauacaauuuagucagacaaugauccacuaaacuguuucuacauucucaauacu SL2.40ch01:3180177..3180244:+
SL2.40ch03_12224 45.7 52 +/- 10% - 116 77 36 3 no - - - - auacauaagguuacuauauucugu gugaaauaugaaccauguauac auacauaagguuacuauauucuguaauuauuagucguaaggugugacauaugaugugaaauaugaaccauguauac SL2.40ch03:59599235..59599311:+
SL2.40ch01_3138 41.7 52 +/- 10% - 79 44 0 35 yes - - - - uauuucugcagcuuuggaauu uuccaaagcugcagaaaugag uuccaaagcugcagaaaugaguuuuuuuuuuuaacugaaaaagaaaaacuauuucugcagcuuuggaauu SL2.40ch01:82368215..82368285:+
SL2.40ch12_45180 39.7 52 +/- 10% - 77 74 0 3 yes - - - - uuuguugauggucaucuauuc uuagaugaacaucaacaaaca uuuguugauggucaucuauucaucauaucauuuggcauaguuuuuggaaccauuaauaugccaugauuagaugaacaucaacaaaca SL2.40ch12:63794586..63794673:+
SL2.40ch10_38317 38.8 52 +/- 10% - 74 43 0 31 yes - - - - ugucucucccucaagggcucc aguucuuguagggugagacaac ugucucucccucaagggcuccucuucaagauccuuauaaacaagaaagcaugagggggaggaguucuuguagggugagacaac SL2.40ch10:3641782..3641865:-
SL2.40ch01_4123 34.3 52 +/- 10% - 66 62 0 4 yes - - - - uuuucgaucuaugugacacuauc agugucacauaggucgaaaagga uuuucgaucuaugugacacuaucuuuuggggccucgugcauauugauuuuuuuuuaaaauuagugucacauaggucgaaaagga SL2.40ch01:3739422..3739506:-
SL2.40ch05_19029 30.5 52 +/- 10% - 51 49 0 2 yes - ath-miR398a_MIMAT0000948_Arabidopsis_thaliana_miR398a - - uguguucucaggucaccccuu ggagugugccuggaaacacagg ggagugugccuggaaacacaggugcauuuuggucuuuuuuuaaaaaaaauugcggaccaaaguacacuuguguucucaggucaccccuu SL2.40ch05:5804945..5805034:+
SL2.40ch09_33242 29.4 52 +/- 10% - 84 66 1 17 no - - - - augguuugauuuggcaacgaguuu aauuuugugguccuaaauuaaagu augguuugauuuggcaacgaguuuaaaaauauaacuuuugaauuuugugguccuaaauuaaagu SL2.40ch09:3954628..3954692:+
SL2.40ch12_44699 27.9 52 +/- 10% - 108 106 0 2 yes - - - - acacacucugcauucaauuaaauu ucaaaaugauagaguagugguaca ucaaaaugauagaguagugguacaaaacaaggaaauauuuuucuacacacucugcauucaauuaaauu SL2.40ch12:46793833..46793901:+
SL2.40ch08_31936 26 52 +/- 10% - 49 46 0 3 yes - - - - gcucacugcucuaucugucacc ugacagaagagagugagcgc ugacagaagagagugagcgcacaugauguuuucucgcaugauguuuacaugcuugaaacuaugcgugcucacugcucuaucugucacc SL2.40ch08:49143293..49143381:-
SL2.40ch08_30554 22.7 52 +/- 10% - 42 33 0 9 yes - - - - caaugaaaccuacuauuuaag uaaauaguagguuucauccgu caaugaaaccuacuauuuaagucgagaagaauauacggccaaauuauauucuucucagccuaaauaguagguuucauccgu SL2.40ch08:56201230..56201311:+
SL2.40ch08_30566 22.5 52 +/- 10% - 42 33 0 9 yes - - - - caaugaaaccuacuauuuaag uaaauaguagguuucauccgu caaugaaaccuacuauuuaagucgagaagaauauacagccaaauuauauucuucucagcuuaaauaguagguuucauccgu SL2.40ch08:56218777..56218858:+
SL2.40ch12_43970 21.9 52 +/- 10% - 103 98 4 1 no - - - - gauuauuugucaacugaacccuu agcuuaugugacaacuuaauuauu gauuauuugucaacugaacccuuaaauucaauguaacucuauguuucaagcccuucugaguauugaccaagcuuaugugacaacuuaauuauu SL2.40ch12:4481891..4481984:+
SL2.40ch01_2603 21.3 52 +/- 10% - 40 36 0 4 yes - - - - uauugacaccaaagagaagau uucucuuuggugucaauauga uucucuuuggugucaauaugauuuuuuuuuuugaaauuuuaaaaaauaaaaaauccuauugacaccaaagagaagau SL2.40ch01:75242922..75242999:+
SL2.40ch12_46148 19 52 +/- 10% - 40 38 0 2 yes - - - - auagucuaggggaguacuugugca uaauaagaacuuaguuuaguu uaauaagaacuuaguuuaguuguguuucuggaauuucagucauagucuaggggaguacuugugca SL2.40ch12:32965643..32965708:-
SL2.40ch03_13054 18.5 52 +/- 10% - 34 15 1 18 yes - - - - gggcuacucucuauuggcaug cgccaaaggagagcugcccug gggcuacucucuauuggcaugcaauuguauauuucagcugacacgccaaaggagagcugcccug SL2.40ch03:8197032..8197096:-
SL2.40ch03_13056 18.4 52 +/- 10% - 34 15 1 18 yes - - - - gggcuacucucuauuggcaug cgccaaaggagagcugcccug gggcuacucucuauuggcaugcaauuguauauuucagcugacacgccaaaggagagcugcccug SL2.40ch03:8201083..8201147:-
SL2.40ch03_13058 18.4 52 +/- 10% - 34 15 1 18 yes - - - - gggcuacucucuauuggcaug cgccaaaggagagcugcccug gggcuacucucuauuggcaugcaauuguauauuucagcugacacgccaaaggagagcugcccug SL2.40ch03:8205409..8205473:-
SL2.40ch08_32929 17.2 52 +/- 10% - 36 28 0 8 no - ath-miR169d_MIMAT0000908_Arabidopsis_thaliana_miR169d - - ggagccaaauauggcauuaua gggugccagguuuuguaugcuua ggagccaaauauggcauuauaauuggaguuggggugccagguuuuguaugcuua SL2.40ch08:62307340..62307394:-
SL2.40ch03_12681 17.2 52 +/- 10% - 32 18 0 14 yes - - - - uaaugccucugaacaguuucu aaacugucgggagacauuagc uaaugccucugaacaguuucuuuaucugaaaguguuuuccguaucaaaagaauauaagauauggaaacugucgggagacauuagc SL2.40ch03:285152..285237:-
SL2.40ch12_45141 15 52 +/- 10% - 45 43 0 2 no - - - - uugaaucagauuuggagauauuu guauauuccauuucugcuu guauauuccauuucugcuucauaauuuuuucauguuagcucuuuaaagugcuguuugaaucagauuuggagauauuu SL2.40ch12:63517938..63518015:+
SL2.40ch12_45531 14.5 52 +/- 10% - 43 42 0 1 no - - - - aaaaucgagaguucagauaauuaa aaauaucuggaagaucacgacgac aaaaucgagaguucagauaauuaauuaaucgaguaacuaaaauaguuaaauaucuggaagaucacgacgac SL2.40ch12:1889937..1890008:-
SL2.40ch02_8824 14.4 52 +/- 10% - 28 27 0 1 yes - - - - uaaucggagcaaaacuauucc cgauagugguggccgaaucgc cgauagugguggccgaaucgcucaacgauuuccuggcagaugcagcaaaugggagggauaaucggagcaaaacuauucc SL2.40ch02:20048899..20048978:-
SL2.40ch02_7742 13.7 52 +/- 10% - 49 45 0 4 no - - - - auggacagagucagaauucaaagu ucaugaguucugaauuaguu auggacagagucagaauucaaaguucaugaguucugaauuaguu SL2.40ch02:40073289..40073333:+
SL2.40ch07_28747 13.4 52 +/- 10% - 36 30 0 6 yes - - - - aguuauaugugacuggaguu aagucaguuacaaauaauuaaccu aguuauaugugacuggaguuuaugugaaaauaaguaaagucaguuacaaauaauuaaccu SL2.40ch07:58684259..58684319:-
SL2.40ch08_30437 12.7 52 +/- 10% - 39 28 0 11 no - - - - gaguuagguccagauguauaaucu uuauauguauauggacaauccu uuauauguauauggacaauccuccccucgugagcuaguuuagugguugaguuagguccagauguauaaucu SL2.40ch08:55120027..55120098:+
SL2.40ch05_20467 11.5 52 +/- 10% - 21 20 0 1 yes - - - - cagcugacgacucguugauucu uucaacgaugcgugagcuaug cagcugacgacucguugauucucaaacauaucaagaagcauuuuuugaaauugguguguuuaagauucaacgaugcgugagcuaug SL2.40ch05:2723816..2723902:-
SL2.40ch06_25817 9.1 52 +/- 9% - 44 37 0 7 no - - - - aguaauagagucagaauuuuuguu gaaaauucaacaucuauuauaua aguaauagagucagaauuuuuguuaaaugguucaaaauauaaagaaauagacacgaacaaagucuagaaaauucaacaucuauuauaua SL2.40ch06:44274384..44274473:-
SL2.40ch12_46487 5.9 51 +/- 9% - 30 30 0 0 yes - ath-miR779.2_MIMAT0004329_Arabidopsis_thaliana_miR779.2 - - ugauuggaggauuauuuggca ccaaauaauccuccaaucaau ugauuggaggauuauuuggcaugguuguuugguucuuccucacacuaaccaaauaaccaugccaaauaauccuccaaucaau SL2.40ch12:47150488..47150570:-
SL2.40ch00_952 5.4 51 +/- 9% - 26 26 0 0 yes - ath-miR395a_MIMAT0000938_Arabidopsis_thaliana_miR395a - - uugaaguguuugagggaacuc guuuccuugaccacuucauga guuuccuugaccacuucaugagggcuuacuuugauguuagaagccuuguugaaguguuugagggaacuc SL2.40ch00:20173870..20173939:-
SL2.40ch00_648 4.5 50 +/- 9% - 1742 1735 5 2 yes - ath-miR5643a_MIMAT0022404_Arabidopsis_thaliana_miR5643a - - gggcuuuugaggagcgggagaaau uugcuuuaacuacucaugcuaugg uugcuuuaacuacucaugcuauggauguaggagcaucaacuccguuccugugggcuuuugaggagcgggagaaau SL2.40ch00:11069576..11069651:-
SL2.40ch07_29348 3.6 46 +/- 9% - 4 2 0 2 yes - - - - uucacuucacagcacucaauc uugagugcugugaagugaau uucacuucacagcacucaaucacauuaguuccuaugaugucauaggaacuaaugugguugagugcugugaagugaau SL2.40ch07:65201136..65201213:-
SL2.40ch09_34860 2.5 51 +/- 8% - 660 655 0 5 yes - - - - auguaaggauaugacacaugagcc ggcgcaugugucauaucuuuaca ggcgcaugugucauaucuuuacauggucugacaucugagaccauguaaggauaugacacaugagcc SL2.40ch09:1188098..1188164:-
SL2.40ch10_39294 2.4 51 +/- 8% - 138 138 0 0 yes - - - - uuauuugggguagaugagcuc acucaucuaccccaaauaaag acucaucuaccccaaauaaagcaagcaucuuuacuagguccuaguaaagcugcuugcuuuauuugggguagaugagcuc SL2.40ch10:61984745..61984824:-
SL2.40ch04_16422 2.3 51 +/- 8% - 22 22 0 0 yes - - - - aauaguagauuccaacucccc ggaguuggaaucuacuauuuu aauaguagauuccaacuccccaugaaccaauaguaguguuucccccucggugacuuauugguucauggggaguuggaaucuacuauuuu SL2.40ch04:61936889..61936978:+
SL2.40ch04_18403 2.3 51 +/- 8% - 22 22 0 0 yes - - - - aauaguagauuccaacucccc ggaguuggaaucuacuauuuu aauaguagauuccaacuccccaugaaccaauaagucaccgagggggaaacacuacuauugguucauggggaguuggaaucuacuauuuu SL2.40ch04:61936886..61936975:-
SL2.40ch07_27685 2.2 51 +/- 8% - 37 19 0 18 yes - - - - aaagaugcugagauaacagua uacuguuaucucagcaucuuu aaagaugcugagauaacaguaugaggcuuaaccucauacuguuaucucagcaucuuu SL2.40ch07:1512450..1512507:-
SL2.40ch07_26100 2.1 51 +/- 8% - 37 19 0 18 yes - - - - aaagaugcugagauaacagua uacuguuaucucagcaucuuu aaagaugcugagauaacaguaugagguuaagccucauacuguuaucucagcaucuuu SL2.40ch07:1512451..1512508:+
SL2.40ch01_1094 2 51 +/- 8% - 19 19 0 0 yes - - - - ugaggucucuuuuuguuuuacaag cgugaaauaaaaagaagucucacg ugaggucucuuuuuguuuuacaagucagugcgacccaaaucguuggacucaccaacucgugaaauaaaaagaagucucacg SL2.40ch01:830998..831079:+
SL2.40ch08_31478 2 51 +/- 8% - 36 36 0 0 yes - - - - uuguaucuuuugcucuuaaaccuu gguuuaggagcaaaguacaauu gguuuaggagcaaaguacaauuauuuucgcaaauaauuguaucuuuugcucuuaaaccuu SL2.40ch08:3334764..3334824:-
SL2.40ch07_27762 2 51 +/- 8% - 27 26 0 1 yes - - - - uugcuguucaaaaugcuuugu acagagcauucugaacagcaa acagagcauucugaacagcaacuauagcaaaauaguacuuugauuaucauauuauuuuguuuuaguugcuguucaaaaugcuuugu SL2.40ch07:2326578..2326664:-
SL2.40ch09_33090 1.9 58 +/- 7% - 166 151 2 13 yes - - - - ugcauuugcaccugcaccuua agguguagguguucaugcaga ugcauuugcaccugcaccuuagugaacgaauuaguucgcguauaauucgugcagaaagguguagguguucaugcaga SL2.40ch09:1677565..1677642:+
SL2.40ch09_34859 1.8 58 +/- 7% - 659 655 4 0 yes - - - - auguaaggauaugacacaugagcc cccacaugucauaucuuuacaaca auguaaggauaugacacaugagcccaacucaucccaagaguuaguuuuugccuuuuggguugaguuaggcccacaugucauaucuuuacaaca SL2.40ch09:1188029..1188122:-
SL2.40ch05_20498 1.8 58 +/- 7% - 114 114 0 0 yes - - - - uuuugagcauuucuuuaccua aguaaagaaaugcucaaaacc aguaaagaaaugcucaaaaccaauaucuuuucuuuuuugagauaaaaaaaaaaguuauauugguuuugagcauuucuuuaccua SL2.40ch05:3113161..3113245:-
SL2.40ch03_10732 1.8 58 +/- 7% - 20 20 0 0 yes - - - - uuuucugagaaaacaaauagu uauuuguuuucuaggaaaacc uuuucugagaaaacaaauaguuuuuuuucuucuuuuuaaagucaauaaaaaaagaacuauuuguuuucuaggaaaacc SL2.40ch03:1834323..1834401:+
SL2.40ch08_31482 1.7 58 +/- 7% - 36 36 0 0 yes - - - - uuguaucuuuugcucuuaaaccuu gauuuaggaguaaaguacaauu gauuuaggaguaaaguacaauuauuuucgcaaauaauuguaucuuuugcucuuaaaccuu SL2.40ch08:3341782..3341842:-
SL2.40ch11_41665 1.7 58 +/- 7% - 435 434 0 1 yes - - - - acaguauccgacugcaccugagga guaucugacugcacaugag acaguauccgacugcaccugaggaaccucagcugcaguaucugacugcacaugag SL2.40ch11:1596896..1596951:-
SL2.40ch01_5270 1.7 58 +/- 7% - 31 31 0 0 yes - - - - uauugacaccaaagagaagau cuucucuuuggugucaauagg cuucucuuuggugucaauaggauuuuuuauuuuuuaaaauuucaaaaaaaaaaaucauauugacaccaaagagaagau SL2.40ch01:75242918..75242996:-
SL2.40ch04_17183 1.6 58 +/- 7% - 35 35 0 0 yes - - - - uuuccaucgacgguuacucgcccu ggcgaauaaccgccuauaagaaaca uuuccaucgacgguuacucgcccucugaccgagggcgaauaaccgccuauaagaaaca SL2.40ch04:7750510..7750568:-
SL2.40ch07_26451 1.6 58 +/- 7% - 32 32 0 0 yes - - - - aacccauggacuguaggu ccuuggaccauggaucgugg ccuuggaccauggaucguggauccaccgauuaucuauaugauuggugguccaacccauggacuguaggu SL2.40ch07:18539235..18539304:+
SL2.40ch11_40986 1.5 58 +/- 7% - 35 35 0 0 yes - - - - uuugccaugucugaaaucauc ugauuccagauauggaaaaua uuugccaugucugaaaucaucuuaagcuauucuuuuuauuucucaaaaaaugaauaggugaugaugauuccagauauggaaaaua SL2.40ch11:47173719..47173804:+
SL2.40ch05_21036 1.4 58 +/- 7% - 48 48 0 0 yes - - - - cauauaagcccuuggcccuugag cauuaaaaacaagggcuuauaagcc cauuaaaaacaagggcuuauaagcccgacccauauaagcccuuggcccuugag SL2.40ch05:29777574..29777627:-
SL2.40ch12_45380 1.4 58 +/- 7% - 156 156 0 0 yes - - - - cuugugaagccgaugaagauuaau gguauuucaucgguuucacaagcc gguauuucaucgguuucacaagccuugcuugugaagccgaugaagauuaau SL2.40ch12:336179..336230:-
SL2.40ch08_29568 1.4 58 +/- 7% - 39 36 0 3 yes - - - - auacgagaacagugacuaacgucg agucucugugauuguuaagcccu auacgagaacagugacuaacgucggggaagcuaaaucaucuuacaguguggaaauagcuuccccacccggagucucugugauuguuaagcccu SL2.40ch08:2171875..2171968:+
SL2.40ch01_3095 1.4 58 +/- 7% - 98 98 0 0 yes - - - - uuagggcugaaucugaaucauuc aucguucagauuuaguccauuaagu aucguucagauuuaguccauuaaguacguuugguuuuagggcugaaucugaaucauuc SL2.40ch01:81724210..81724268:+
SL2.40ch12_45688 1.3 58 +/- 7% - 25 25 0 0 yes - - - - aauuggcccugacgaucaaaacga guuuuagccguuaggaccaauuua guuuuagccguuaggaccaauuuauuucauaacuaaccuuuuaacggauguccaauuggcccugacgaucaaaacga SL2.40ch12:3175483..3175560:-
SL2.40ch09_35047 1.3 58 +/- 7% - 17 15 2 0 yes - - - - aagcuaaaucguugcaguagcagc ugccaaggcagcgauuucacuuaa aagcuaaaucguugcaguagcagcgauuugugaaauuuauucuuuuaauauuuuuuaacaaaucaucgcugccaaggcagcgauuucacuuaa SL2.40ch09:3807723..3807816:-
SL2.40ch12_46406 1.3 58 +/- 7% - 36 36 0 0 yes - - - - aguuguugacacccgauuuugacc ucaaaauuggaguugucaauuucauu ucaaaauuggaguugucaauuucauuuuccucgaauuucuuaaaucauuucgaguaaaacgagggauaguuguugacacccgauuuugacc SL2.40ch12:45265468..45265559:-
SL2.40ch12_44631 1.2 58 +/- 7% - 36 36 0 0 yes - - - - aguuguugacacccgauuuugacc ucaaaauuggaguugucaauuucauu ucaaaauuggaguugucaauuucauuuuccucgaauuucuuaaaucauuucgaguaaaaugagggauaguuguugacacccgauuuugacc SL2.40ch12:45349112..45349203:+
SL2.40ch00_911 1 58 +/- 7% - 25 23 2 0 yes - - - - ggauggaugucugagcgg gcuuggaaaucccuuccga ggauggaugucugagcgguuaaaagagucggucuugaaaaccgaaguauuuuucaaaagcuuggaaaucccuuccga SL2.40ch00:18861288..18861365:-
SL2.40ch04_17923 0.9 40 +/- 8% - 163 161 2 0 yes - - - - agcgggguagaggaauugguc ccauuccagauaggcugcuuu agcgggguagaggaauuggucaacauccucuaugcgguugcauacagcuuugcuugaguaaggaguaggccauuccagauaggcugcuuu SL2.40ch04:56897017..56897107:-
SL2.40ch05_20946 0.9 40 +/- 8% - 307 307 0 0 yes - - - - uguuuaaggaacccauggacugua cuuucaauggguuugacacuaacauu cuuucaauggguuugacacuaacauuugacgacuuccgaagauguuuaaggaacccauggacugua SL2.40ch05:19280252..19280318:-
SL2.40ch05_19643 0.9 40 +/- 8% - 53 53 0 0 yes - - - - uguggacaaccaaugaagcuuc auaaugguuguccccucucacu auaaugguuguccccucucacuaugacauuagcuguggacaaccaaugaagcuuc SL2.40ch05:55493182..55493237:+
SL2.40ch07_28464 0.8 40 +/- 8% - 35 35 0 0 yes - - - - gaauacuaauuauguccuuguagg ugcuaagguaguuaguuaguuac ugcuaagguaguuaguuaguuacauauauucuauucguauauggauuaggugaauacuaauuauguccuuguagg SL2.40ch07:54047824..54047899:-
SL2.40ch06_22773 0.8 40 +/- 8% - 146 146 0 0 yes - - - - agcuggaccuuuuccuuugcc ugugcaaguuccagcauu ugugcaaguuccagcauuagcagcuggaccuuuuccuuugcc SL2.40ch06:33815952..33815994:+
SL2.40ch06_23689 0.7 40 +/- 8% - 40 40 0 0 yes - - - - augaggauugucgcacuaugugcc uugucgcauuaugugcguuguuuggcuau uugucgcauuaugugcguuguuuggcuaucuaaauuuucauauugauagaugaggauugucgcacuaugugcc SL2.40ch06:43633360..43633433:+
SL2.40ch07_27856 0.7 40 +/- 8% - 79 79 0 0 yes - - - - gugaauccagauaagucgggcua gcuuuuuaguggauuuacuc gcuuuuuaguggauuuacucggcgugaauccagauaagucgggcua SL2.40ch07:3507619..3507665:-
SL2.40ch09_33719 0.7 40 +/- 8% - 28 28 0 0 yes - - - - aggaauuggacaguaggcugg ugucuccguccauccuua ugucuccguccauccuuaucucaccaugacugaucguguguccgaggaauuggacaguaggcugg SL2.40ch09:33978380..33978445:+
SL2.40ch01_4249 0.6 40 +/- 8% - 45 45 0 0 yes - - - - uugaguuagauccagauguuauau uuuacaugguaucguagcuacaucc uugaguuagauccagauguuauaucuuuacaugguaucguagcuacaucc SL2.40ch01:7622645..7622695:-
SL2.40ch08_31673 0.6 40 +/- 8% - 81 81 0 0 yes - - - - guuggaacaaauguauaccaagaa cuugauuggugcugagcuaacua guuggaacaaauguauaccaagaauucuuggaauuccuuggggauucuugauuggugcugagcuaacua SL2.40ch08:21741234..21741303:-
SL2.40ch09_35048 0.5 40 +/- 8% - 15 15 0 0 yes - - - - aagcuaaaucguugcaguagcagc ugaugguguagcuauuuagguggu ugaugguguagcuauuuagguggugucguuaagcuaaaucguugcaguagcagc SL2.40ch09:3807792..3807846:-
SL2.40ch04_15972 0.5 40 +/- 8% - 45 45 0 0 yes - - - - guagucggagaucaaucu cuugaaucccuugcug guagucggagaucaaucuucuggaaaguccaguguucuugaaucccuugcug SL2.40ch04:56696229..56696281:+
SL2.40ch11_41520 0.4 40 +/- 8% - 228 226 0 2 yes - - - - agaaauuucgauuauuacuguugu auaaucggggguucugac agaaauuucgauuauuacuguugugguauuguauucauuaugaugaugacaaccuaucuugaggcucaaauaaucggggguucugac SL2.40ch11:53167751..53167838:+
SL2.40ch10_37084 0.3 40 +/- 8% - 18 18 0 0 yes - - - - agauaaagucugggagauccaaca uuggauccacaaucccaacugauucaug agauaaagucugggagauccaacacacacguaaaagugcuagcggagaacguguaugguuggauccacaaucccaacugauucaug SL2.40ch10:37186195..37186281:+
SL2.40ch07_28214 0.2 40 +/- 8% - 15 15 0 0 yes - - - - auuagauuuugauguuau gacauuguaaaucuaggaa gacauuguaaaucuaggaacauuagauuuugauguuau SL2.40ch07:37212595..37212633:-
SL2.40ch05_20713 0.1 40 +/- 8% - 68 68 0 0 yes - - - - gaggauuaagguagaagguuagu ucaauguuaauuuuauuacuccu gaggauuaagguagaagguuaguagguagauucuuuuugcucaauguuaauuuuauuacuccu SL2.40ch05:6037615..6037678:-
SL2.40ch07_26847 0 40 +/- 8% - 60 60 0 0 yes - - - - acgggaagguuuggcacc ugcugaucuuccccaag ugcugaucuuccccaagaguuuauacgggaagguuuggcacc SL2.40ch07:56492347..56492389:+
SL2.40ch03_12454 0 40 +/- 8% - 35 33 2 0 yes - - - - aacuuuugucgucacuagugcucu ugcuuauuaguagcgacuuuagcugc aacuuuugucgucacuagugcucuauuuauugccgcuaaaagcaccaaauuuuaacgccaguaaaagugcuuauuaguagcgacuuuagcugc SL2.40ch03:62010402..62010495:+
SL2.40ch03_12999 0 40 +/- 8% - 47 47 0 0 yes - - - - aauaaaguacuuauaaauucuguu caguauuuauaguuuuuuuguuuu aauaaaguacuuauaaauucuguucguacaguauuuauaguuuuuuuguuuu SL2.40ch03:7816779..7816831:-
SL2.40ch09_34767 0 40 +/- 8% - 128 128 0 0 yes - - - - gaaaauacugucagaacauuuacu uauauggucuugcagauuuuag uauauggucuugcagauuuuaggaaaaucuuugggaauuccugaaaauacugucagaacauuuacu SL2.40ch09:67230939..67231005:+
SL2.40ch09_33159 0 40 +/- 8% - 1742 1735 5 2 no - ath-miR5643a_MIMAT0022404_Arabidopsis_thaliana_miR5643a - - gggcuuuugaggagcgggagaaau uugcuuuaacuacucaugcuaugg uugcuuuaacuacucaugcuauggauguaggagcaucaacuccguuccugugggcuuuugaggagcgggagaaau SL2.40ch09:2764228..2764303:+
mature miRBase miRNAs detected by miRDeep2
tag id miRDeep2 score estimated probability that the miRNA is a true positive rfam alert total read count mature read count loop read count star read count significant randfold p-value mature miRBase miRNA example miRBase miRNA with the same seed UCSC browser NCBI blastn consensus mature sequence consensus star sequence consensus precursor sequence precursor coordinate
SL2.40ch02_8310 13869.4 52 +/- 10% - 27195 24665 0 2530 yes sly-miR156a_MIMAT0009138_Solanum_lycopersicum_miR156a ath-miR157a_MIMAT0000172_Arabidopsis_thaliana_miR157a - - uugacagaagauagagagcac gcucucuauucuucugucauc uugacagaagauagagagcacgaauaaugaggugcuaauuggaagcugcaccuuaauucuuugugcucucuauucuucugucauc SL2.40ch02:47055512..47055597:+
SL2.40ch02_6946 12605.9 52 +/- 10% - 24717 24691 0 26 yes sly-miR156c_MIMAT0009140_Solanum_lycopersicum_miR156c ath-miR157a_MIMAT0000172_Arabidopsis_thaliana_miR157a - - uugacagaagauagagagcac gcucuuuauucuucugucauc uugacagaagauagagagcacagaugauaaagugcauggaaauugucugcaccuuacuccuuugugcucuuuauucuucugucauc SL2.40ch02:29897683..29897769:+
SL2.40ch06_24926 12317.5 52 +/- 10% - 24158 24108 2 48 yes sly-miR482b_MIMAT0023602_Solanum_lycopersicum_miR482b - - - ucuugccuacaccgcccaugcc cgugagcgguggggaaagaua cgugagcgguggggaaagauagaucuaucauauuaguaugauaugauaaaucuugccuacaccgcccaugcc SL2.40ch06:33870236..33870308:-
SL2.40ch04_15845 10863.5 52 +/- 10% - 21306 21019 0 287 yes sly-miR5301_MIMAT0020765_Solanum_lycopersicum_miR5301 - - - ucuuuccuacuccucccauacc ugugggugggguggaaagauu ugugggugggguggaaagauuugauaaaucuaauuuuaaagagauuaaaucuuuccuacuccucccauacc SL2.40ch04:55142268..55142339:+
SL2.40ch08_30342 10327.5 52 +/- 10% - 20255 18832 0 1423 yes sly-miR1919c_MIMAT0007913_Solanum_lycopersicum_miR1919c - - - ugucgcagaugacuuucgccc acgagagucaucugugacagg ugucgcagaugacuuucgcccauuuauagaaccacacuuucuuuaauuugaauucuaugugguaggacgagagucaucugugacagg SL2.40ch08:53776411..53776498:+
SL2.40ch03_12149 6636.7 52 +/- 10% - 13009 12432 0 577 yes sly-miR162_MIMAT0009142_Solanum_lycopersicum_miR162 ath-miR162a_MIMAT0000182_Arabidopsis_thaliana_miR162a - - ucgauaaaccucugcauccag ggaggcagcgguucaucgauc ggaggcagcgguucaucgaucuguucccugaaaagcgauaaauacagcaacaggaagcgaucgauaaaccucugcauccag SL2.40ch03:58491545..58491626:+
SL2.40ch03_12686 3903.4 52 +/- 10% - 7649 7648 0 1 yes sly-miR166b_MIMAT0007916_Solanum_lycopersicum_miR166b ath-miR165a_MIMAT0000187_Arabidopsis_thaliana_miR165a - - ucggaccaggcuucauucccc agaauguugucugguucguga agaauguugucugguucgugaccauauaucuuucuucacauaaaugaucucggaccaggcuucauucccc SL2.40ch03:292996..293066:-
SL2.40ch09_34410 3534.8 52 +/- 10% - 6925 6623 1 301 yes sly-miR167_MIMAT0007917_Solanum_lycopersicum_miR167 ath-miR167a_MIMAT0000196_Arabidopsis_thaliana_miR167a - - ugaagcugccagcaugaucua gaucaugugguugcuucacc ugaagcugccagcaugaucuaaacuuaccuauaaauuuauauuaaggcaagaucagaucaugugguugcuucacc SL2.40ch09:63883415..63883490:+
SL2.40ch09_34126 3397.5 52 +/- 10% - 6655 6622 0 33 yes sly-miR167_MIMAT0007917_Solanum_lycopersicum_miR167 ath-miR167a_MIMAT0000196_Arabidopsis_thaliana_miR167a - - ugaagcugccagcaugaucua ggucaugcucggacagccucacu ugaagcugccagcaugaucuaaacuuggccauuuauaaagaaaaugggugacuaagguuaggucaugcucggacagccucacu SL2.40ch09:59575910..59575993:+
SL2.40ch09_34130 3396.6 52 +/- 10% - 6653 6623 0 30 yes sly-miR167_MIMAT0007917_Solanum_lycopersicum_miR167 ath-miR167a_MIMAT0000196_Arabidopsis_thaliana_miR167a - - ugaagcugccagcaugaucua gaucauguggcagcaucacc ugaagcugccagcaugaucuaaacuuuucuauugcuccguacgaggaaagaucagaucauguggcagcaucacc SL2.40ch09:59584688..59584762:+
SL2.40ch06_24928 3387.9 52 +/- 10% - 6643 6642 0 1 yes sly-miR482c_MIMAT0023603_Solanum_lycopersicum_miR482c - - - ucuugccaauaccgcccauucc aguggguggugugguaagauu aguggguggugugguaagauuucauauuuauuuuccauaaaaauugagaucuugccaauaccgcccauucc SL2.40ch06:33877994..33878065:-
SL2.40ch01_5242 3102.9 52 +/- 10% - 6085 5795 1 289 yes sly-miR6024_MIMAT0023594_Solanum_lycopersicum_miR6024 - - - uuuuagcaagaguuguuuuacc agaaacaacacuugcuaaagga agaaacaacacuugcuaaaggaaguucaccagucaucucuuuucuuuuggaguuuuuuuagcaagaguuguuuuacc SL2.40ch01:74999733..74999810:-
SL2.40ch08_29631 2345 52 +/- 10% - 4591 4590 0 1 yes sly-miR166a_MIMAT0007915_Solanum_lycopersicum_miR166a ath-miR165a_MIMAT0000187_Arabidopsis_thaliana_miR165a - - ucggaccaggcuucauucccc ggaauguuguuuggcucga ggaauguuguuuggcucgaggccaccaacuucaucuaaugugagcaaacucuuuguuagugucgucggaccaggcuucauucccc SL2.40ch08:2978428..2978513:+
SL2.40ch03_12165 1596.2 52 +/- 10% - 3129 2280 2 847 yes sly-miR482a_MIMAT0020769_Solanum_lycopersicum_miR482a - - - uuuccaauuccacccauuccua gggauuggugaguuggaaagc gggauuggugaguuggaaagcuuuucuuuuucuucucuugugauuagcuuuccaauuccacccauuccua SL2.40ch03:58819318..58819388:+
SL2.40ch06_22084 1391.4 52 +/- 10% - 2727 2463 0 264 yes sly-miR4376_MIMAT0022688_Solanum_lycopersicum_miR4376 - - - acgcaggagagaugaugcugga cagcaucauacuccugcaua acgcaggagagaugaugcuggacgauagagaaaaugggauuuaauuuauuggccagcaucauacuccugcaua SL2.40ch06:4541890..4541963:+
SL2.40ch02_9994 427.8 52 +/- 10% - 832 673 0 159 yes sly-miR171a_MIMAT0007922_Solanum_lycopersicum_miR171a ath-miR170_MIMAT0000201_Arabidopsis_thaliana_miR170 - - ugauugagccgugccaauauc uauuggccugguucacucaga uauuggccugguucacucagacaacaaaauguaaacuauauuugaaugguugaguuuucguuuuucguuugauugagccgugccaauauc SL2.40ch02:41330646..41330736:-
SL2.40ch07_29178 359 52 +/- 10% - 702 697 0 5 yes sly-miR397_MIMAT0007928_Solanum_lycopersicum_miR397 - - - ucaucaacgcuaaacucgauc auugagugcagcguugaugaca auugagugcagcguugaugacauauuugagaaguccugcauuugggccuuccucauuuuucaucaacgcuaaacucgauc SL2.40ch07:63282742..63282822:-
SL2.40ch05_20175 357.1 52 +/- 10% - 692 669 0 23 yes sly-miR172b_MIMAT0009144_Solanum_lycopersicum_miR172b ath-miR172a_MIMAT0000203_Arabidopsis_thaliana_miR172a - - agaaucuugaugaugcugcau gcagcaccauuaagauucaca gcagcaccauuaagauucacauagaaaauauggaacgaaauuugcucaauuuuucaauauaugagaaucuugaugaugcugcau SL2.40ch05:64339682..64339766:+
SL2.40ch06_24924 349.4 52 +/- 10% - 684 677 0 7 yes sly-miR482_ITAG - - - uuuccuauuccacccaugccaa ggagugggugggauggaa ggagugggugggauggaaaaauauuguauuuuuuuuucuaacggaaaaaaagaugagaauugagauuuuuccuauuccacccaugccaa SL2.40ch06:33869921..33870010:-
SL2.40ch03_10819 347.2 52 +/- 10% - 672 670 0 2 yes sly-miR171a_MIMAT0007922_Solanum_lycopersicum_miR171a ath-miR170_MIMAT0000201_Arabidopsis_thaliana_miR170 - - ugauugagccgugccaauauc uguuggaauggcucaaucaaa uguuggaauggcucaaucaaaucaaauuucucaaaguauugggucauuucauuugauugagccgugccaauauc SL2.40ch03:6667752..6667826:+
SL2.40ch05_21721 205 52 +/- 10% - 393 380 1 12 yes sly-miR160a_MIMAT0007914_Solanum_lycopersicum_miR160a ath-miR160a_MIMAT0000178_Arabidopsis_thaliana_miR160a - - ugccuggcucccuguaugcca gcguaugaggagccaagcaua ugccuggcucccuguaugccauuugcaaagcucaccguaauauaucgaugggccuuguugaauggcguaugaggagccaagcaua SL2.40ch05:64582688..64582773:-
SL2.40ch02_8753 199.3 52 +/- 10% - 382 376 4 2 yes sly-miR160a_MIMAT0007914_Solanum_lycopersicum_miR160a ath-miR160a_MIMAT0000178_Arabidopsis_thaliana_miR160a - - ugccuggcucccuguaugcca gcguauaaggagccaagcaua ugccuggcucccuguaugccacacacauucaccaauucuuugauugacugaucaguggguggcguauaaggagccaagcaua SL2.40ch02:16516603..16516685:-
SL2.40ch07_26147 56.5 52 +/- 10% - 102 86 0 16 yes sly-miR169b_MIMAT0007919_Solanum_lycopersicum_miR169b ath-miR169a_MIMAT0000200_Arabidopsis_thaliana_miR169a - - uagccaaggaugacuugccu ggcagucuccuuggcuacc uagccaaggaugacuugccugcuccauagucuaaaauguguuuaaucacauuuuaauuugguuucaggcagucuccuuggcuacc SL2.40ch07:2174513..2174598:+
SL2.40ch12_43829 31.9 52 +/- 10% - 61 29 4 28 yes sly-miR171d_MIMAT0007925_Solanum_lycopersicum_miR171d - - - cgauguuggugagguucaauc uugagccgcgccaauaucacu cgauguuggugagguucaauccgaagacgaauuuaugcuuauuuucguaaagaacgaucucagauugagccgcgccaauaucacu SL2.40ch12:2882800..2882885:+
SL2.40ch03_10969 19.9 52 +/- 10% - 30 28 0 2 yes sly-miR399_MIMAT0009146_Solanum_lycopersicum_miR399 ath-miR399a_MIMAT0000951_Arabidopsis_thaliana_miR399a - - ugccaaaggagaguugcccua agggcuacacucuauuggcaug agggcuacacucuauuggcaugcaacuugaucaaauauuugagcugaaaugccaaaggagaguugcccua SL2.40ch03:8246157..8246227:+
SL2.40ch08_32736 5.6 51 +/- 9% - 38 31 0 7 yes sly-miR399_MIMAT0009146_Solanum_lycopersicum_miR399 ath-miR399a_MIMAT0000951_Arabidopsis_thaliana_miR399a - - ugccaaaggagaguugcccua uagggcaauucuccguuuggca uagggcaauucuccguuuggcagauauaugauuaugaauguaaucugccaaaggagaguugcccua SL2.40ch08:60677233..60677299:-
SL2.40ch06_23407 5.4 51 +/- 9% - 663 663 0 0 yes sly-miR171a_MIMAT0007922_Solanum_lycopersicum_miR171a ath-miR170_MIMAT0000201_Arabidopsis_thaliana_miR170 - - ugauugagccgugccaauauc uguuggaauggcucaaucuaa uguuggaauggcucaaucuaaugaaaguuuccaaacauuuuuggucauuuuaauuugauugagccgugccaauauc SL2.40ch06:40810776..40810852:+
SL2.40ch06_23271 5.3 51 +/- 9% - 667 665 0 2 yes sly-miR171a_MIMAT0007922_Solanum_lycopersicum_miR171a ath-miR170_MIMAT0000201_Arabidopsis_thaliana_miR170 - - ugauugagccgugccaauauc uuggugugguucaauuag uuggugugguucaauuagauaacaaucuccacguaaaauuauagaguuuguuauuugauugagccgugccaauauc SL2.40ch06:39151958..39152034:+
SL2.40ch07_26959 5.3 51 +/- 9% - 680 678 0 2 yes sly-miR171a_MIMAT0007922_Solanum_lycopersicum_miR171a ath-miR170_MIMAT0000201_Arabidopsis_thaliana_miR170 - - ugauugagccgugccaauauc uuggugcgguucaaugag uuggugcgguucaaugagaaagaaguuguugaauaaguuuuugacccuacuuuuugauugagccgugccaauauc SL2.40ch07:58137092..58137167:+
SL2.40ch01_3298 5.3 51 +/- 9% - 6267 6267 0 0 yes sly-miR394_ITAG ath-miR394a_MIMAT0000936_Arabidopsis_thaliana_miR394a - - uuggcauucuguccaccucc agggggccaaagugccaaac uuggcauucuguccaccucccagcuugcugaggacugaggagggggccaaagugccaaac SL2.40ch01:84522987..84523047:+
SL2.40ch06_25965 5.1 51 +/- 9% - 6623 6623 0 0 yes sly-miR167_MIMAT0007917_Solanum_lycopersicum_miR167 ath-miR167a_MIMAT0000196_Arabidopsis_thaliana_miR167a - - ugaagcugccagcaugaucua gaucauguggcagccuuacc ugaagcugccagcaugaucuaaacuuuccuuuuaguucaaauauaauucgaggaaagaucagaucauguggcagccuuacc SL2.40ch06:45629372..45629453:-
SL2.40ch01_3658 1.8 58 +/- 7% - 64 59 0 5 yes sly-miR5304_MIMAT0020768_Solanum_lycopersicum_miR5304 - - - ucaaugcuacauacucauccc ugaguauggugcauuggaugu ucaaugcuacauacucauccccacaacuuucaucucacguucaaaagaugaaaguuauagagaugaguauggugcauuggaugu SL2.40ch01:88965267..88965351:+
SL2.40ch02_8124 1.4 58 +/- 7% - 41 41 0 0 yes sly-miR3627_ITAG - - - ucgcaggagagauggcacuugc aagugccucugucuuucgaca ucgcaggagagauggcacuugccauuccuuuuaauugguacaaugccuaaauggaaccaauuaagugccucugucuuucgaca SL2.40ch02:44533204..44533287:+
SL2.40ch08_29410 0.6 40 +/- 8% - 5646 5646 0 0 no sly-miR168_ITAG ath-miR168a_MIMAT0000198_Arabidopsis_thaliana_miR168a - - ucgcuuggugcaggucgggac uucgccggcgccgggaau ucgcuuggugcaggucgggaccucauucgccggcgccgggaau SL2.40ch08:558760..558803:+
SL2.40ch07_27905 0.5 40 +/- 8% - 2 2 0 0 yes sly-miR169a_MIMAT0007918_Solanum_lycopersicum_miR169a ath-miR169a_MIMAT0000200_Arabidopsis_thaliana_miR169a - - cagccaaggaugacuugccg gcaaguuguucuuggcuaua cagccaaggaugacuugccggaccauaaauugcuaggguuuuauaguuucggcaaguuguucuuggcuaua SL2.40ch07:4249627..4249698:-
SL2.40ch02_8140 0.2 40 +/- 8% - 2 2 0 0 yes sly-miR169a_MIMAT0007918_Solanum_lycopersicum_miR169a ath-miR169a_MIMAT0000200_Arabidopsis_thaliana_miR169a - - cagccaaggaugacuugccg gcaagucauuuuuggcuaca cagccaaggaugacuugccggcaagcucgaucaauucugcuucaugucuggcaagucauuuuuggcuaca SL2.40ch02:44891241..44891311:+
SL2.40ch07_27800 -4.1 0 +/- 0% - 95071 95071 0 0 no sly-miR396_ITAG ath-miR396a_MIMAT0000944_Arabidopsis_thaliana_miR396a - - uuccacagcuuucuugaacuu guuuuacgcuagcuguugaucg guuuuacgcuagcuguugaucgaugacgaugaccaaguccuagucaugcuuuuccacagcuuucuugaacuu SL2.40ch07:2628852..2628924:-
SL2.40ch11_39902 -4.1 0 +/- 0% - 20014 19999 15 0 no sly-miR6022_MIMAT0023590_Solanum_lycopersicum_miR6022 - - - uggaagggagaauauccagga cagggaguucccuuuaaug uggaagggagaauauccaggaugguauuguuccguucagggaguucccuuuaaug SL2.40ch11:3158885..3158940:+
SL2.40ch09_34409 -7 0 +/- 0% - 6623 6623 0 0 no sly-miR167_MIMAT0007917_Solanum_lycopersicum_miR167 ath-miR167a_MIMAT0000196_Arabidopsis_thaliana_miR167a - - ugaagcugccagcaugaucua ugucauauugauagcguagac ugucauauugauagcguagacuacuaucaguugaagcugccagcaugaucua SL2.40ch09:63883384..63883436:+
SL2.40ch09_33411 -11.4 0.00 +/- 0.00 - 375 375 0 0 no sly-miR164_ITAG ath-miR164a_MIMAT0000185_Arabidopsis_thaliana_miR164a - - uggagaagcagggcacgugca caaauucaacucucucuucccuuc caaauucaacucucucuucccuucuucuuucaaagcaauuuucuaggugagugacgaucgagauggagaagcagggcacgugca SL2.40ch09:7197914..7197998:+
#miRBase miRNAs not detected by miRDeep2
miRBase precursor id total read count 5p read counts 3p read counts remaining reads UCSC browser NCBI blastn miRBase 5p sequence(s) miRBase 3p sequence(s) miRBase precursor sequence
miRDeep2 score novel miRNAs reported by miRDeep2 novel miRNAs	estimated false positives novel miRNAs	estimated true positives known miRNAs in species known miRNAs in data known miRNAs detected by miRDeep2 estimated signal-to-noise excision gearing
10 58 28 +/- 6 30 +/- 6 (52 +/- 10%) 57 46 25 (54%) 3 13
9 59 28 +/- 5 31 +/- 5 (52 +/- 9%) 57 46 25 (54%) 3 13
8 59 29 +/- 5 30 +/- 5 (51 +/- 9%) 57 46 25 (54%) 2.9 13
7 59 29 +/- 6 30 +/- 6 (51 +/- 9%) 57 46 25 (54%) 2.9 13
6 59 29 +/- 6 30 +/- 6 (50 +/- 9%) 57 46 25 (54%) 2.9 13
5 61 30 +/- 6 31 +/- 6 (51 +/- 9%) 57 46 27 (59%) 3.1 13
4 62 31 +/- 6 31 +/- 6 (50 +/- 9%) 57 46 27 (59%) 3 13
3 63 34 +/- 6 29 +/- 6 (46 +/- 9%) 57 46 27 (59%) 2.8 13
2 72 35 +/- 6 37 +/- 6 (51 +/- 8%) 57 46 27 (59%) 2.9 13
1 91 38 +/- 6 53 +/- 6 (58 +/- 7%) 57 46 29 (63%) 3.2 13
0 112 67 +/- 9 45 +/- 9 (40 +/- 8%) 57 46 31 (67%) 2.2 13
-1 137 110 +/- 10 27 +/- 10 (20 +/- 7%) 57 46 31 (67%) 1.6 13
-2 158 164 +/- 13 2 +/- 6 (2 +/- 4%) 57 46 31 (67%) 1.2 13
-3 183 225 +/- 15 0 +/- 0 (0 +/- 0%) 57 46 31 (67%) 1 13
-4 228 280 +/- 16 0 +/- 0 (0 +/- 0%) 57 46 31 (67%) 0.9 13
-5 274 336 +/- 17 0 +/- 0 (0 +/- 0%) 57 46 33 (72%) 0.9 13
-6 315 381 +/- 18 0 +/- 0 (0 +/- 0%) 57 46 33 (72%) 0.9 13
-7 362 421 +/- 18 0 +/- 0 (0 +/- 0%) 57 46 33 (72%) 0.9 13
-8 405 463 +/- 20 0 +/- 0 (0 +/- 0%) 57 46 33 (72%) 1 13
-9 439 503 +/- 21 0 +/- 0 (0 +/- 0%) 57 46 33 (72%) 0.9 13
-10 471 538 +/- 22 0 +/- 0 (0 +/- 0%) 57 46 33 (72%) 0.9 13
