# Supplementary material for: A comparison of the low temperature transcriptomes of two tomato genotypes that differ in freezing tolerance: Solanum lycopersicum and Solanum habrochaites
Source: BMC Plant Biol. 2015 Jun 6;15:132. doi: 10.1186/s12870-015-0521-6 (PMC4458020; doi:10.1186/s12870-015-0521-6)
Supplement: Additional file 13: — List of miRNAs to identify differentially expressed miRNAs. [file 12870_2015_521_MOESM13_ESM.xls]

## Sheet: Reads
miRNA	C0	C1	C12	Tsh0	Tsh1	Tsh12
sly-miR156a_MIMAT0009138_Solanum_lycopersicum_miR156a	1250	3246	1190	857	625	1229
sly-miR156b_ITAG	68	64	51	0	0	0
sly-miR156b_MIMAT0009139_Solanum_lycopersicum_miR156b	1250	3246	1190	857	625	1229
sly-miR156c_ITAG	0	0	0	1	6	3
sly-miR156c_MIMAT0009140_Solanum_lycopersicum_miR156c	1250	3246	1190	857	625	1229
sly-miR159_MIMAT0009141_Solanum_lycopersicum_miR159	52935	81727	19001	53863	59465	57933
sly-miR160a_MIMAT0007914_Solanum_lycopersicum_miR160a	55	104	32	62	63	75
sly-miR162_MIMAT0009142_Solanum_lycopersicum_miR162	2185	5550	1411	1369	725	1414
sly-miR164_ITAG	123	98	69	35	24	36
sly-miR166a_MIMAT0007915_Solanum_lycopersicum_miR166a	1901	2152	1084	2129	1518	1883
sly-miR166b_MIMAT0007916_Solanum_lycopersicum_miR166b	1901	2152	1084	2129	1518	1883
sly-miR167_MIMAT0007917_Solanum_lycopersicum_miR167	1265	1765	938	732	632	1010
sly-miR168_ITAG	691	1492	397	798	667	794
sly-miR169a_MIMAT0007918_Solanum_lycopersicum_miR169a	0	0	0	1	1	0
sly-miR169b_MIMAT0007919_Solanum_lycopersicum_miR169b	5	5	1	13	16	12
sly-miR169c_MIMAT0007920_Solanum_lycopersicum_miR169c	0	8	4	7	11	8
sly-miR169d_MIMAT0007921_Solanum_lycopersicum_miR169d	2	1	1	11	4	11
sly-miR171a_MIMAT0007922_Solanum_lycopersicum_miR171a	146	161	105	187	119	112
sly-miR171b_MIMAT0007923_Solanum_lycopersicum_miR171b	64	119	36	38	23	11
sly-miR171c_MIMAT0007924_Solanum_lycopersicum_miR171c	4	28	3	8	6	0
sly-miR171d_MIMAT0007925_Solanum_lycopersicum_miR171d	5	1	1	2	2	0
sly-miR172a_MIMAT0009143_Solanum_lycopersicum_miR172a	95	60	82	30	29	53
sly-miR172b_MIMAT0009144_Solanum_lycopersicum_miR172b	95	60	82	30	29	53
sly-miR1916_MIMAT0007908_Solanum_lycopersicum_miR1916	4	11	20	6	4	3
sly-miR1917_MIMAT0007909_Solanum_lycopersicum_miR1917	1	10	1	3	0	0
sly-miR1918_MIMAT0007910_Solanum_lycopersicum_miR1918	0	0	0	0	0	1
sly-miR1919a_MIMAT0007911_Solanum_lycopersicum_miR1919a	54	156	66	65	24	64
sly-miR1919b_MIMAT0007912_Solanum_lycopersicum_miR1919b	54	156	66	65	24	64
sly-miR1919c_MIMAT0007913_Solanum_lycopersicum_miR1919c	54	156	66	65	24	64
sly-miR319_MIMAT0009145_Solanum_lycopersicum_miR319	72	104	87	72	97	96
sly-miR3627_ITAG	8	9	5	10	3	10
sly-miR390_ITAG	9	21	4	3	12	0
sly-miR394_ITAG	1347	1488	792	1167	709	924
sly-miR395a_MIMAT0007926_Solanum_lycopersicum_miR395a	11	10	5	6	7	9
sly-miR395b_MIMAT0007927_Solanum_lycopersicum_miR395b	11	10	5	6	7	9
sly-miR396a_ITAG	40844	144166	24431	36624	26571	39619
sly-miR396b_ITAG	18823	50243	8244	9051	4028	4314
sly-miR397_MIMAT0007928_Solanum_lycopersicum_miR397	0	3	1	1	3	2
sly-miR399_MIMAT0009146_Solanum_lycopersicum_miR399	6	3	6	1	5	6
sly-miR4376_MIMAT0022688_Solanum_lycopersicum_miR4376	372	1289	468	84	72	36
sly-miR4414_ITAG	0	1	4	3	0	0
sly-miR482_ITAG	87	228	65	134	88	61
sly-miR482a_MIMAT0020769_Solanum_lycopersicum_miR482a	339	453	165	685	386	291
sly-miR482b_MIMAT0023602_Solanum_lycopersicum_miR482b	2376	5083	993	5863	6482	4402
sly-miR482c_MIMAT0023603_Solanum_lycopersicum_miR482c	1229	1406	400	1757	1694	132
sly-miR5300_MIMAT0020764_Solanum_lycopersicum_miR5300	208	145	87	382	322	482
sly-miR5301_MIMAT0020765_Solanum_lycopersicum_miR5301	75	61	48	30	20	55
sly-miR5302_MIMAT0020766_Solanum_lycopersicum_miR5302	0	0	1	2	0	0
sly-miR5303_MIMAT0020767_Solanum_lycopersicum_miR5303	9	22	10	4	3	22
sly-miR5303a_ITAG	1	11	1	2	4	4
sly-miR5303b_ITAG	8	9	14	3	6	0
sly-miR5304_MIMAT0020768_Solanum_lycopersicum_miR5304	16	13	7	0	0	0
sly-miR6022_MIMAT0023590_Solanum_lycopersicum_miR6022	3820	5395	1617	3780	3115	2496
sly-miR6023_MIMAT0023592_Solanum_lycopersicum_miR6023	30	17	63	32	17	25
sly-miR6024_MIMAT0023594_Solanum_lycopersicum_miR6024	893	999	787	1329	872	946
sly-miR6026_MIMAT0023610_Solanum_lycopersicum_miR6026	774	1719	665	765	677	960
sly-miR6027_MIMAT0023611_Solanum_lycopersicum_miR6027	148	319	117	307	229	211
sly-miR902_ITAG	0	0	0	0	0	1

## Sheet: TPM (Transcripts Per Million)
miRNA	C0	C1	C12	Tsh0	Tsh1	Tsh12
sly-miR156a_MIMAT0009138_Solanum_lycopersicum_miR156a	288.79	623.02	259.5	255.47	171.93	292.47
sly-miR156b_ITAG	15.71	12.28	11.12	0	0	0
sly-miR156b_MIMAT0009139_Solanum_lycopersicum_miR156b	288.79	623.02	259.5	255.47	171.93	292.47
sly-miR156c_ITAG	0	0	0	0.3	1.65	0.71
sly-miR156c_MIMAT0009140_Solanum_lycopersicum_miR156c	288.79	623.02	259.5	255.47	171.93	292.47
sly-miR159_MIMAT0009141_Solanum_lycopersicum_miR159	12226.4	15686.2	4144.49	16050	16358.2	13786.6
sly-miR160a_MIMAT0007914_Solanum_lycopersicum_miR160a	12.7	19.96	6.98	18.47	17.33	17.85
sly-miR162_MIMAT0009142_Solanum_lycopersicum_miR162	504.67	1065.24	307.78	407.93	199.44	336.5
sly-miR164_ITAG	28.41	18.81	15.05	10.43	6.6	8.57
sly-miR166a_MIMAT0007915_Solanum_lycopersicum_miR166a	438.96	412.95	236.34	634.4	417.45	448.11
sly-miR166b_MIMAT0007916_Solanum_lycopersicum_miR166b	438.96	412.95	236.34	634.4	417.45	448.11
sly-miR167_MIMAT0007917_Solanum_lycopersicum_miR167	292.18	338.77	204.6	218.12	173.86	240.35
sly-miR168_ITAG	159.6	286.37	86.6	237.79	183.49	188.95
sly-miR169a_MIMAT0007918_Solanum_lycopersicum_miR169a	0	0	0	0.15	0.28	0
sly-miR169b_MIMAT0007919_Solanum_lycopersicum_miR169b	1.15	0.96	0.22	3.72	4.4	2.86
sly-miR169c_MIMAT0007920_Solanum_lycopersicum_miR169c	0	1.54	0.87	1.94	3.03	1.9
sly-miR169d_MIMAT0007921_Solanum_lycopersicum_miR169d	0.46	0.19	0.22	3.13	1.1	2.62
sly-miR171a_MIMAT0007922_Solanum_lycopersicum_miR171a	33.72	30.81	22.79	55.72	32.74	26.65
sly-miR171b_MIMAT0007923_Solanum_lycopersicum_miR171b	14.78	22.74	7.74	11.32	6.33	2.62
sly-miR171c_MIMAT0007924_Solanum_lycopersicum_miR171c	0.92	5.37	0.65	2.38	1.65	0
sly-miR171d_MIMAT0007925_Solanum_lycopersicum_miR171d	1.15	0.19	0.22	0.6	0.48	0
sly-miR172a_MIMAT0009143_Solanum_lycopersicum_miR172a	21.83	11.42	17.78	8.79	7.98	12.49
sly-miR172b_MIMAT0009144_Solanum_lycopersicum_miR172b	21.83	11.42	17.78	8.79	7.98	12.49
sly-miR1916_MIMAT0007908_Solanum_lycopersicum_miR1916	0.92	2.11	4.36	1.79	1.1	0.71
sly-miR1917_MIMAT0007909_Solanum_lycopersicum_miR1917	0.23	1.92	0.22	0.71	0	0
sly-miR1918_MIMAT0007910_Solanum_lycopersicum_miR1918	0	0	0	0	0	0.24
sly-miR1919a_MIMAT0007911_Solanum_lycopersicum_miR1919a	12.4	29.94	14.47	19.37	6.69	15.23
sly-miR1919b_MIMAT0007912_Solanum_lycopersicum_miR1919b	12.4	29.94	14.47	19.37	6.69	15.23
sly-miR1919c_MIMAT0007913_Solanum_lycopersicum_miR1919c	12.4	29.94	14.47	19.37	6.69	15.23
sly-miR319_MIMAT0009145_Solanum_lycopersicum_miR319	16.51	19.87	18.87	21.45	26.55	22.85
sly-miR3627_ITAG	1.85	1.73	1.09	2.98	0.83	2.38
sly-miR390_ITAG	2.08	4.03	0.87	0.89	2.86	0
sly-miR394_ITAG	311.12	285.6	172.76	347.74	195.04	219.89
sly-miR395a_MIMAT0007926_Solanum_lycopersicum_miR395a	2.43	1.82	0.98	1.64	1.93	2.14
sly-miR395b_MIMAT0007927_Solanum_lycopersicum_miR395b	2.43	1.82	0.98	1.64	1.93	2.14
sly-miR396a_ITAG	9433.83	27670.5	5329.02	10913	7309.34	9428.19
sly-miR396b_ITAG	4347.59	9643.31	1798.23	2696.85	1107.93	1026.5
sly-miR397_MIMAT0007928_Solanum_lycopersicum_miR397	0	0.58	0.22	0.3	0.83	0.48
sly-miR399_MIMAT0009146_Solanum_lycopersicum_miR399	1.39	0.58	1.31	0.3	1.38	1.43
sly-miR4376_MIMAT0022688_Solanum_lycopersicum_miR4376	85.92	247.4	102.08	25.03	19.81	8.57
sly-miR4414_ITAG	0	0.19	1.1	0.71	0	0
sly-miR482_ITAG	20.09	43.76	14.18	39.93	24.21	14.52
sly-miR482a_MIMAT0020769_Solanum_lycopersicum_miR482a	78.3	86.95	35.99	204.12	106.19	69.25
sly-miR482b_MIMAT0023602_Solanum_lycopersicum_miR482b	548.79	975.61	216.6	1747.05	1783.15	1047.56
sly-miR482c_MIMAT0023603_Solanum_lycopersicum_miR482c	283.86	269.86	87.25	523.55	466.01	31.41
sly-miR5300_MIMAT0020764_Solanum_lycopersicum_miR5300	48.04	27.83	18.98	113.83	88.58	114.7
sly-miR5301_MIMAT0020765_Solanum_lycopersicum_miR5301	17.32	11.71	10.47	8.94	5.5	13.09
sly-miR5302_MIMAT0020766_Solanum_lycopersicum_miR5302	0	0	0.22	0.6	0	0
sly-miR5303_MIMAT0020767_Solanum_lycopersicum_miR5303	2.08	4.13	2.07	1.19	0.83	5.24
sly-miR5303a_ITAG	0.23	2.11	0.22	0.6	0.96	0.95
sly-miR5303b_ITAG	1.85	1.63	2.94	0.69	1.43	0
sly-miR5304_MIMAT0020768_Solanum_lycopersicum_miR5304	3.7	2.5	1.53	0	0	0
sly-miR6022_MIMAT0023590_Solanum_lycopersicum_miR6022	882.31	1035.49	352.71	1126.36	856.91	593.98
sly-miR6023_MIMAT0023592_Solanum_lycopersicum_miR6023	6.93	3.26	13.74	9.54	4.68	5.95
sly-miR6024_MIMAT0023594_Solanum_lycopersicum_miR6024	206.26	191.74	171.66	396.01	239.88	225.12
sly-miR6026_MIMAT0023610_Solanum_lycopersicum_miR6026	178.77	329.94	145.05	227.95	186.24	228.46
sly-miR6027_MIMAT0023611_Solanum_lycopersicum_miR6027	34.18	61.23	25.52	91.48	63	50.21
sly-miR902_ITAG	0	0	0	0	0	0.24
