# Supplementary material for: A comparison of the low temperature transcriptomes of two tomato genotypes that differ in freezing tolerance: Solanum lycopersicum and Solanum habrochaites
Source: BMC Plant Biol. 2015 Jun 6;15:132. doi: 10.1186/s12870-015-0521-6 (PMC4458020; doi:10.1186/s12870-015-0521-6)
Supplement: Additional file 14: — Differentially expressed miRNAs. [file 12870_2015_521_MOESM14_ESM.xls]

## Sheet: Tsh0 vs C0 up miRNA list
miRNA	logConc	logFC	p.value
sly-miR169c_MIMAT0007920_Solanum_lycopersicum_miR169c	-32.0707	35.8907	0.0078125
sly-miR169d_MIMAT0007921_Solanum_lycopersicum_miR169d	-14.7754	2.60424	0.0129395
sly-miR482_ITAG	-10.2506	0.767951	9.43e-05
sly-miR482a_MIMAT0020769_Solanum_lycopersicum_miR482a	-8.09259	1.15962	9.67e-36
sly-miR482b_MIMAT0023602_Solanum_lycopersicum_miR482b	-5.13927	1.44791	0
sly-miR482c_MIMAT0023603_Solanum_lycopersicum_miR482c	-6.48406	0.660435	2.21e-35
sly-miR5300_MIMAT0020764_Solanum_lycopersicum_miR5300	-8.86621	1.02179	6.11e-17
sly-miR6024_MIMAT0023594_Solanum_lycopersicum_miR6024	-6.91582	0.718415	3.55e-31
sly-miR6027_MIMAT0023611_Solanum_lycopersicum_miR6027	-9.26937	1.19745	1.2e-17

## Sheet: Tsh0 vs C0 down miRNA list
miRNA	logConc	logFC	p.value
sly-miR156b_ITAG	-30.5031	-39.026	2.71e-20
sly-miR164_ITAG	-10.9692	-1.66843	9.74e-11
sly-miR167_MIMAT0007917_Solanum_lycopersicum_miR167	-7.09483	-0.644416	1.67e-22
sly-miR171b_MIMAT0007923_Solanum_lycopersicum_miR171b	-11.3812	-0.607267	0.0370668
sly-miR172a_MIMAT0009143_Solanum_lycopersicum_miR172a	-11.2668	-1.51816	6.53e-08
sly-miR172b_MIMAT0009144_Solanum_lycopersicum_miR172b	-11.2668	-1.51816	6.53e-08
sly-miR396b_ITAG	-3.33311	-0.911542	0
sly-miR4376_MIMAT0022688_Solanum_lycopersicum_miR4376	-9.53941	-2.00204	1.7e-38
sly-miR5301_MIMAT0020765_Solanum_lycopersicum_miR5301	-11.4373	-1.17712	0.000109599
sly-miR5304_MIMAT0020768_Solanum_lycopersicum_miR5304	-31.5468	-36.9385	3.05e-05

## Sheet: Tsh1 vs C1 up miRNA list
miRNA	logConc	logFC	p.value
sly-miR156c_ITAG	-32.266	35.5002	0.0078125
sly-miR169b_MIMAT0007919_Solanum_lycopersicum_miR169b	-14.3687	2.53577	0.000488281
sly-miR169c_MIMAT0007920_Solanum_lycopersicum_miR169c	-14.3	1.31713	0.0413895
sly-miR319_MIMAT0009145_Solanum_lycopersicum_miR319	-10.8795	0.757169	0.000289275
sly-miR482a_MIMAT0020769_Solanum_lycopersicum_miR482a	-8.82179	0.626786	6.97e-10
sly-miR482b_MIMAT0023602_Solanum_lycopersicum_miR482b	-5.04286	1.20846	0
sly-miR482c_MIMAT0023603_Solanum_lycopersicum_miR482c	-6.9379	1.12653	1.96e-101
sly-miR5300_MIMAT0020764_Solanum_lycopersicum_miR5300	-9.77429	2.0087	3.17e-47
sly-miR6024_MIMAT0023594_Solanum_lycopersicum_miR6024	-7.66344	0.66154	2.87e-22

## Sheet: Tsh1 vs C1 down miRNA list
miRNA	logConc	logFC	p.value
sly-miR156a_MIMAT0009138_Solanum_lycopersicum_miR156a	-7.05362	-1.51904	6.59e-156
sly-miR156b_ITAG	-30.9873	-38.0575	3.18e-13
sly-miR156b_MIMAT0009139_Solanum_lycopersicum_miR156b	-7.05362	-1.51904	6.59e-156
sly-miR156c_MIMAT0009140_Solanum_lycopersicum_miR156c	-7.05362	-1.51904	6.59e-156
sly-miR162_MIMAT0009142_Solanum_lycopersicum_miR162	-6.55965	-2.07874	0
sly-miR164_ITAG	-11.9299	-1.17205	0.000271818
sly-miR167_MIMAT0007917_Solanum_lycopersicum_miR167	-7.48508	-0.623975	1.71e-21
sly-miR171b_MIMAT0007923_Solanum_lycopersicum_miR171b	-11.8205	-1.51356	7.88e-07
sly-miR171c_MIMAT0007924_Solanum_lycopersicum_miR171c	-13.8335	-1.3647	0.0294494
sly-miR1917_MIMAT0007909_Solanum_lycopersicum_miR1917	-32.3263	-35.3794	0.00390625
sly-miR1919a_MIMAT0007911_Solanum_lycopersicum_miR1919a	-11.5945	-1.84274	5.7e-11
sly-miR1919b_MIMAT0007912_Solanum_lycopersicum_miR1919b	-11.5945	-1.84274	5.7e-11
sly-miR1919c_MIMAT0007913_Solanum_lycopersicum_miR1919c	-11.5945	-1.84274	5.7e-11
sly-miR396a_ITAG	-1.61223	-1.58211	0
sly-miR396b_ITAG	-3.73346	-2.78309	0
sly-miR4376_MIMAT0022688_Solanum_lycopersicum_miR4376	-9.27872	-3.30442	6.29e-155
sly-miR5301_MIMAT0020765_Solanum_lycopersicum_miR5301	-12.4034	-0.751113	0.0369549
sly-miR5303_MIMAT0020767_Solanum_lycopersicum_miR5303	-14.5075	-2.01677	0.010622
sly-miR5304_MIMAT0020768_Solanum_lycopersicum_miR5304	-32.1371	-35.7579	0.000976563

## Sheet: Tsh12 vs C12 up miRNA list
miRNA	logConc	logFC	p.value
sly-miR159_MIMAT0009141_Solanum_lycopersicum_miR159	-1.46248	1.26137	0
sly-miR160a_MIMAT0007914_Solanum_lycopersicum_miR160a	-10.866	0.881878	0.00322099
sly-miR168_ITAG	-7.34743	0.65306	8.35e-14
sly-miR169b_MIMAT0007919_Solanum_lycopersicum_miR169b	-14.6879	3.23802	0.00341797
sly-miR169d_MIMAT0007921_Solanum_lycopersicum_miR169d	-14.7507	3.11249	0.00634766
sly-miR482b_MIMAT0023602_Solanum_lycopersicum_miR482b	-5.45062	1.80135	0
sly-miR5300_MIMAT0020764_Solanum_lycopersicum_miR5300	-8.8025	2.12301	1.66e-48

## Sheet: Tsh12 vs C12 down miRNA list
miRNA	logConc	logFC	p.value
sly-miR156b_ITAG	-30.3253	-39.3815	2.78e-17
sly-miR164_ITAG	-10.8412	-1.28554	1.12e-05
sly-miR171b_MIMAT0007923_Solanum_lycopersicum_miR171b	-12.1657	-2.05743	9.26e-06
sly-miR172a_MIMAT0009143_Solanum_lycopersicum_miR172a	-10.4377	-0.976572	0.000150419
sly-miR172b_MIMAT0009144_Solanum_lycopersicum_miR172b	-10.4377	-0.976572	0.000150419
sly-miR1916_MIMAT0007908_Solanum_lycopersicum_miR1916	-13.527	-3.08391	1.94e-05
sly-miR396b_ITAG	-3.93845	-1.28126	0
sly-miR4376_MIMAT0022688_Solanum_lycopersicum_miR4376	-9.46028	-4.04738	9.23e-121
sly-miR482c_MIMAT0023603_Solanum_lycopersicum_miR482c	-8.6363	-1.9464	4.12e-48
sly-miR5303b_ITAG	-31.2578	-37.5165	3.05e-05
sly-miR5304_MIMAT0020768_Solanum_lycopersicum_miR5304	-31.7578	-36.5165	0.0078125
sly-miR6023_MIMAT0023592_Solanum_lycopersicum_miR6023	-11.1699	-1.68036	2.51e-07

## Sheet: C1 vs C0 up miRNA list
miRNA	logConc	logFC	p.value
sly-miR156a_MIMAT0009138_Solanum_lycopersicum_miR156a	-6.69729	0.835003	3.28e-72
sly-miR156b_MIMAT0009139_Solanum_lycopersicum_miR156b	-6.69729	0.835003	3.28e-72
sly-miR156c_MIMAT0009140_Solanum_lycopersicum_miR156c	-6.69729	0.835003	3.28e-72
sly-miR162_MIMAT0009142_Solanum_lycopersicum_miR162	-5.90752	0.803123	2.34e-114
sly-miR169c_MIMAT0007920_Solanum_lycopersicum_miR169c	-32.4801	35.0718	0.0078125
sly-miR171c_MIMAT0007924_Solanum_lycopersicum_miR171c	-14.2697	2.26562	0.00143091
sly-miR1919a_MIMAT0007911_Solanum_lycopersicum_miR1919a	-11.1532	0.988783	5.32e-06
sly-miR1919b_MIMAT0007912_Solanum_lycopersicum_miR1919b	-11.1532	0.988783	5.32e-06
sly-miR1919c_MIMAT0007913_Solanum_lycopersicum_miR1919c	-11.1532	0.988783	5.32e-06
sly-miR396a_ITAG	-1.44576	1.2778	0
sly-miR396b_ITAG	-2.76494	0.874694	0
sly-miR4376_MIMAT0022688_Solanum_lycopersicum_miR4376	-8.23777	1.25115	1.3e-55
sly-miR482_ITAG	-10.5354	0.848215	1.54e-06
sly-miR6026_MIMAT0023610_Solanum_lycopersicum_miR6026	-7.50159	0.609432	3.23e-23

## Sheet: C1 vs C0 down miRNA list
miRNA	logConc	logFC	p.value
sly-miR156b_ITAG	-11.6296	-0.629195	0.0148726
sly-miR164_ITAG	-10.8948	-0.869536	1.23e-05
sly-miR172a_MIMAT0009143_Solanum_lycopersicum_miR172a	-11.435	-1.2047	2.67e-07
sly-miR172b_MIMAT0009144_Solanum_lycopersicum_miR172b	-11.435	-1.2047	2.67e-07
sly-miR5300_MIMAT0020764_Solanum_lycopersicum_miR5300	-10.2332	-1.06226	8.55e-12
sly-miR5301_MIMAT0020765_Solanum_lycopersicum_miR5301	-11.5936	-0.839813	0.000836006
sly-miR6023_MIMAT0023592_Solanum_lycopersicum_miR6023	-13.1762	-1.36116	0.00140269

## Sheet: C12 vs C0 up miRNA list
miRNA	logConc	logFC	p.value
sly-miR1916_MIMAT0007908_Solanum_lycopersicum_miR1916	-13.3896	2.91983	8.8e-05
sly-miR1919a_MIMAT0007911_Solanum_lycopersicum_miR1919a	-10.6509	0.887405	0.000740795
sly-miR1919b_MIMAT0007912_Solanum_lycopersicum_miR1919b	-10.6509	0.887405	0.000740795
sly-miR1919c_MIMAT0007913_Solanum_lycopersicum_miR1919c	-10.6509	0.887405	0.000740795
sly-miR319_MIMAT0009145_Solanum_lycopersicum_miR319	-10.2441	0.870916	0.000263477
sly-miR4376_MIMAT0022688_Solanum_lycopersicum_miR4376	-7.84577	0.929104	2.58e-20
sly-miR5303b_ITAG	-13.1469	1.40525	0.0346897
sly-miR6023_MIMAT0023592_Solanum_lycopersicum_miR6023	-11.1084	1.66829	6.07e-08

## Sheet: C12 vs C0 down miRNA list
miRNA	logConc	logFC	p.value
sly-miR159_MIMAT0009141_Solanum_lycopersicum_miR159	-1.59767	-0.880249	0
sly-miR396b_ITAG	-2.94586	-0.593182	1.18e-220
sly-miR482b_MIMAT0023602_Solanum_lycopersicum_miR482b	-5.96554	-0.660771	3.56e-35
sly-miR482c_MIMAT0023603_Solanum_lycopersicum_miR482c	-7.09697	-1.02152	6.27e-38
sly-miR5300_MIMAT0020764_Solanum_lycopersicum_miR5300	-9.47884	-0.659598	0.000344723
sly-miR6022_MIMAT0023590_Solanum_lycopersicum_miR6022	-5.2713	-0.642355	6.18e-53

[truncated: 8 more sheets: C12 vs C1 up miRNA list, C12 vs C1 down miRNA list, Tsh1 vs Tsh0 up miRNA list, Tsh1 vs Tsh0 down miRNA list, Tsh12 vs Tsh0 up miRNA list, Tsh12 vs Tsh0 down miRNA list, Tsh12 vs Tsh1 up miRNA list, Tsh12 vs Tsh1 down miRNA list]
