# Supplementary material for: A comparison of the low temperature transcriptomes of two tomato genotypes that differ in freezing tolerance: Solanum lycopersicum and Solanum habrochaites
Source: BMC Plant Biol. 2015 Jun 6;15:132. doi: 10.1186/s12870-015-0521-6 (PMC4458020; doi:10.1186/s12870-015-0521-6)
Supplement: Additional file 15: — List of differentially expressed miRNA targets. [file 12870_2015_521_MOESM15_ESM.xls]

## Sheet: Tsh0_C0_Up_DEG.txt_target
miRNA	Target	TAIR_ID	Symbol	Description
sly-miR169c_MIMAT0007920_Solanum_lycopersicum_miR169c	Solyc08g062210.2	AT1G17590	NF-YA8	nuclear factor Y, subunit A8
sly-miR169c_MIMAT0007920_Solanum_lycopersicum_miR169c	Solyc03g121940.2	AT1G72830	NF-YA3	nuclear factor Y, subunit A3
sly-miR169c_MIMAT0007920_Solanum_lycopersicum_miR169c	Solyc01g008490.2	AT5G12840	NF-YA1	nuclear factor Y, subunit A1
sly-miR169c_MIMAT0007920_Solanum_lycopersicum_miR169c	Solyc08g075730.2	AT5G18400	--	--
sly-miR169c_MIMAT0007920_Solanum_lycopersicum_miR169c	Solyc09g075020.2	AT2G47800	MRP4	multidrug resistance-associated protein 4
sly-miR169d_MIMAT0007921_Solanum_lycopersicum_miR169d	Solyc03g121940.2	AT1G72830	NF-YA3	nuclear factor Y, subunit A3
sly-miR169d_MIMAT0007921_Solanum_lycopersicum_miR169d	Solyc01g006930.2	AT5G06510	NF-YA10	nuclear factor Y, subunit A10
sly-miR169d_MIMAT0007921_Solanum_lycopersicum_miR169d	Solyc08g062210.2	AT1G17590	NF-YA8	nuclear factor Y, subunit A8
sly-miR169d_MIMAT0007921_Solanum_lycopersicum_miR169d	Solyc01g087240.2	AT3G20910	NF-YA9	nuclear factor Y, subunit A9
sly-miR169d_MIMAT0007921_Solanum_lycopersicum_miR169d	Solyc06g068930.1	AT1G70700	TIFY7
sly-miR169d_MIMAT0007921_Solanum_lycopersicum_miR169d	Solyc12g006040.1	AT3G46530	RPP13	RECOGNITION OF PERONOSPORA PARASITICA 13
sly-miR169d_MIMAT0007921_Solanum_lycopersicum_miR169d	Solyc01g008490.2	AT5G12840	NF-YA1	nuclear factor Y, subunit A1
sly-miR482_ITAG	Solyc06g005410.2	--	--	--	--
sly-miR482_ITAG	Solyc02g032650.2	AT5G36930	--	--
sly-miR482_ITAG	Solyc05g009750.1	AT3G46530	RPP13	RECOGNITION OF PERONOSPORA PARASITICA 13
sly-miR482_ITAG	Solyc01g105340.2	AT2G22360	--	--
sly-miR482_ITAG	Solyc04g009130.2	AT3G46530	RPP13	RECOGNITION OF PERONOSPORA PARASITICA 13
sly-miR482_ITAG	Solyc04g009290.1	AT3G46530	RPP13	RECOGNITION OF PERONOSPORA PARASITICA 13
sly-miR482_ITAG	Solyc01g113620.1	AT5G36930	--	--
sly-miR482_ITAG	Solyc08g075640.2	AT3G14470	--	--
sly-miR482_ITAG	Solyc02g079350.2	AT4G05120	FUR1	FUDR RESISTANT 1
sly-miR482_ITAG	Solyc02g079330.2	AT4G05120	FUR1	FUDR RESISTANT 1
sly-miR482_ITAG	Solyc01g102920.2	AT5G36930	--	--
sly-miR482_ITAG	Solyc09g075010.2	AT4G02450	--	--
sly-miR482_ITAG	Solyc02g079310.1	AT4G05120	FUR1	FUDR RESISTANT 1
sly-miR482_ITAG	Solyc04g026110.2	AT3G46530	RPP13	RECOGNITION OF PERONOSPORA PARASITICA 13
sly-miR482_ITAG	Solyc04g009110.1	AT3G46530	RPP13	RECOGNITION OF PERONOSPORA PARASITICA 13
sly-miR482a_MIMAT0020769_Solanum_lycopersicum_miR482a	Solyc11g008140.1	AT5G04310	--	--
sly-miR482a_MIMAT0020769_Solanum_lycopersicum_miR482a	Solyc12g056490.1	AT4G22910	FZR2	FIZZY-related 2
sly-miR482a_MIMAT0020769_Solanum_lycopersicum_miR482a	Solyc04g007320.1	AT5G17680	--	--
sly-miR482a_MIMAT0020769_Solanum_lycopersicum_miR482a	Solyc01g087200.2	AT1G50180	--	--
sly-miR482a_MIMAT0020769_Solanum_lycopersicum_miR482a	Solyc01g090860.2	AT4G00060	MEE44	maternal effect embryo arrest 44
sly-miR482a_MIMAT0020769_Solanum_lycopersicum_miR482a	Solyc01g102920.2	AT5G36930	--	--
sly-miR482a_MIMAT0020769_Solanum_lycopersicum_miR482a	Solyc09g090390.1	--	--	--	--
sly-miR482a_MIMAT0020769_Solanum_lycopersicum_miR482a	Solyc10g074880.1	AT3G08640	--	--
sly-miR482a_MIMAT0020769_Solanum_lycopersicum_miR482a	Solyc02g091890.1	AT2G22795	--	--
sly-miR482a_MIMAT0020769_Solanum_lycopersicum_miR482a	Solyc08g005510.1	AT5G17680	--	--
sly-miR482a_MIMAT0020769_Solanum_lycopersicum_miR482a	Solyc11g011350.1	AT5G17680	--	--
sly-miR482a_MIMAT0020769_Solanum_lycopersicum_miR482a	Solyc10g007060.2	AT4G39280	--	--
sly-miR482a_MIMAT0020769_Solanum_lycopersicum_miR482a	Solyc05g009750.1	AT3G46530	RPP13	RECOGNITION OF PERONOSPORA PARASITICA 13
sly-miR482a_MIMAT0020769_Solanum_lycopersicum_miR482a	Solyc06g009550.2	AT5G28680	ANX2	ANXUR2
sly-miR482a_MIMAT0020769_Solanum_lycopersicum_miR482a	Solyc12g009450.1	AT5G35450	--	--
sly-miR482a_MIMAT0020769_Solanum_lycopersicum_miR482a	Solyc03g116360.1	AT5G19420	--	--
sly-miR482b_MIMAT0023602_Solanum_lycopersicum_miR482b	Solyc02g036270.2	AT4G27220	--	--
sly-miR482b_MIMAT0023602_Solanum_lycopersicum_miR482b	Solyc05g008070.2	AT3G46530	RPP13	RECOGNITION OF PERONOSPORA PARASITICA 13
sly-miR482b_MIMAT0023602_Solanum_lycopersicum_miR482b	Solyc04g009120.1	AT3G46530	RPP13	RECOGNITION OF PERONOSPORA PARASITICA 13
sly-miR482b_MIMAT0023602_Solanum_lycopersicum_miR482b	Solyc12g017800.1	AT3G46530	RPP13	RECOGNITION OF PERONOSPORA PARASITICA 13
sly-miR482b_MIMAT0023602_Solanum_lycopersicum_miR482b	Solyc11g065780.1	AT3G14470	--	--
sly-miR482b_MIMAT0023602_Solanum_lycopersicum_miR482b	Solyc12g016220.1	AT4G27190	--	--
sly-miR482b_MIMAT0023602_Solanum_lycopersicum_miR482b	Solyc04g025820.1	AT3G46530	RPP13	RECOGNITION OF PERONOSPORA PARASITICA 13
sly-miR482b_MIMAT0023602_Solanum_lycopersicum_miR482b	Solyc07g039420.1	AT3G46530	RPP13	RECOGNITION OF PERONOSPORA PARASITICA 13
sly-miR482b_MIMAT0023602_Solanum_lycopersicum_miR482b	Solyc04g025840.1	AT3G46530	RPP13	RECOGNITION OF PERONOSPORA PARASITICA 13
sly-miR482b_MIMAT0023602_Solanum_lycopersicum_miR482b	Solyc10g054940.1	AT4G27220	--	--
sly-miR482b_MIMAT0023602_Solanum_lycopersicum_miR482b	Solyc10g055170.1	AT1G12280	SUMM2	suppressor of mkk1 mkk2 2
sly-miR482b_MIMAT0023602_Solanum_lycopersicum_miR482b	Solyc07g005770.2	AT1G53350	--	--
sly-miR482b_MIMAT0023602_Solanum_lycopersicum_miR482b	Solyc11g006530.1	AT3G46530	RPP13	RECOGNITION OF PERONOSPORA PARASITICA 13
sly-miR482b_MIMAT0023602_Solanum_lycopersicum_miR482b	Solyc11g006630.1	AT3G46530	RPP13	RECOGNITION OF PERONOSPORA PARASITICA 13
sly-miR482b_MIMAT0023602_Solanum_lycopersicum_miR482b	Solyc04g009290.1	AT3G46530	RPP13	RECOGNITION OF PERONOSPORA PARASITICA 13
sly-miR482b_MIMAT0023602_Solanum_lycopersicum_miR482b	Solyc04g009130.2	AT3G46530	RPP13	RECOGNITION OF PERONOSPORA PARASITICA 13
sly-miR482b_MIMAT0023602_Solanum_lycopersicum_miR482b	Solyc07g039400.1	AT1G59620	CW9
sly-miR482b_MIMAT0023602_Solanum_lycopersicum_miR482b	Solyc10g054970.1	AT1G12280	SUMM2	suppressor of mkk1 mkk2 2
sly-miR482b_MIMAT0023602_Solanum_lycopersicum_miR482b	Solyc11g071420.1	AT3G14470	--	--
sly-miR482b_MIMAT0023602_Solanum_lycopersicum_miR482b	Solyc08g005440.2	AT3G07040	RPS3	RESISTANCE TO PSEUDOMONAS SYRINGAE 3
sly-miR482b_MIMAT0023602_Solanum_lycopersicum_miR482b	Solyc11g020100.1	AT3G46530	RPP13	RECOGNITION OF PERONOSPORA PARASITICA 13
sly-miR482b_MIMAT0023602_Solanum_lycopersicum_miR482b	Solyc11g020090.1	AT1G58390	--	--
sly-miR482c_MIMAT0023603_Solanum_lycopersicum_miR482c	Solyc11g006630.1	AT3G46530	RPP13	RECOGNITION OF PERONOSPORA PARASITICA 13
sly-miR482c_MIMAT0023603_Solanum_lycopersicum_miR482c	Solyc11g006530.1	AT3G46530	RPP13	RECOGNITION OF PERONOSPORA PARASITICA 13
sly-miR482c_MIMAT0023603_Solanum_lycopersicum_miR482c	Solyc07g049700.1	AT3G46530	RPP13	RECOGNITION OF PERONOSPORA PARASITICA 13
sly-miR482c_MIMAT0023603_Solanum_lycopersicum_miR482c	Solyc10g055170.1	AT1G12280	SUMM2	suppressor of mkk1 mkk2 2
sly-miR482c_MIMAT0023603_Solanum_lycopersicum_miR482c	Solyc10g054940.1	AT4G27220	--	--
sly-miR482c_MIMAT0023603_Solanum_lycopersicum_miR482c	Solyc12g009450.1	AT5G35450	--	--
sly-miR482c_MIMAT0023603_Solanum_lycopersicum_miR482c	Solyc12g016220.1	AT4G27190	--	--
sly-miR482c_MIMAT0023603_Solanum_lycopersicum_miR482c	Solyc11g020100.1	AT3G46530	RPP13	RECOGNITION OF PERONOSPORA PARASITICA 13
sly-miR482c_MIMAT0023603_Solanum_lycopersicum_miR482c	Solyc12g017800.1	AT3G46530	RPP13	RECOGNITION OF PERONOSPORA PARASITICA 13
sly-miR482c_MIMAT0023603_Solanum_lycopersicum_miR482c	Solyc05g008070.2	AT3G46530	RPP13	RECOGNITION OF PERONOSPORA PARASITICA 13
sly-miR482c_MIMAT0023603_Solanum_lycopersicum_miR482c	Solyc09g091050.2	AT4G13550	--	--
sly-miR482c_MIMAT0023603_Solanum_lycopersicum_miR482c	Solyc10g054970.1	AT1G12280	SUMM2	suppressor of mkk1 mkk2 2
sly-miR482c_MIMAT0023603_Solanum_lycopersicum_miR482c	Solyc11g006520.1	AT3G46530	RPP13	RECOGNITION OF PERONOSPORA PARASITICA 13
sly-miR482c_MIMAT0023603_Solanum_lycopersicum_miR482c	Solyc11g071420.1	AT3G14470	--	--
sly-miR482c_MIMAT0023603_Solanum_lycopersicum_miR482c	Solyc01g014840.2	AT5G17680	--	--
sly-miR5300_MIMAT0020764_Solanum_lycopersicum_miR5300	Solyc05g008650.1	AT1G50180	--	--
sly-miR5300_MIMAT0020764_Solanum_lycopersicum_miR5300	Solyc06g064780.1	AT3G46530	RPP13	RECOGNITION OF PERONOSPORA PARASITICA 13
sly-miR5300_MIMAT0020764_Solanum_lycopersicum_miR5300	Solyc06g064690.1	AT3G46530	RPP13	RECOGNITION OF PERONOSPORA PARASITICA 13
sly-miR5300_MIMAT0020764_Solanum_lycopersicum_miR5300	Solyc09g018220.1	AT3G46530	RPP13	RECOGNITION OF PERONOSPORA PARASITICA 13
sly-miR5300_MIMAT0020764_Solanum_lycopersicum_miR5300	Solyc06g064760.1	AT3G46530	RPP13	RECOGNITION OF PERONOSPORA PARASITICA 13
sly-miR5300_MIMAT0020764_Solanum_lycopersicum_miR5300	Solyc03g120010.2	AT3G15610	--	--
sly-miR6024_MIMAT0023594_Solanum_lycopersicum_miR6024	Solyc05g008070.2	AT3G46530	RPP13	RECOGNITION OF PERONOSPORA PARASITICA 13
sly-miR6024_MIMAT0023594_Solanum_lycopersicum_miR6024	Solyc12g005970.1	AT1G50180	--	--
sly-miR6024_MIMAT0023594_Solanum_lycopersicum_miR6024	Solyc02g070410.1	AT1G58807	--	--
sly-miR6024_MIMAT0023594_Solanum_lycopersicum_miR6024	Solyc11g006520.1	AT3G46530	RPP13	RECOGNITION OF PERONOSPORA PARASITICA 13
sly-miR6024_MIMAT0023594_Solanum_lycopersicum_miR6024	Solyc11g069020.1	AT3G46530	RPP13	RECOGNITION OF PERONOSPORA PARASITICA 13
sly-miR6024_MIMAT0023594_Solanum_lycopersicum_miR6024	Solyc11g065780.1	AT3G14470	--	--
sly-miR6024_MIMAT0023594_Solanum_lycopersicum_miR6024	Solyc11g070000.1	AT3G14470	--	--
sly-miR6024_MIMAT0023594_Solanum_lycopersicum_miR6024	Solyc10g008230.1	AT3G46730	--	--
sly-miR6024_MIMAT0023594_Solanum_lycopersicum_miR6024	Solyc04g015220.2	AT1G59218	--	--
sly-miR6024_MIMAT0023594_Solanum_lycopersicum_miR6024	Solyc11g006640.1	AT3G46530	RPP13	RECOGNITION OF PERONOSPORA PARASITICA 13
sly-miR6024_MIMAT0023594_Solanum_lycopersicum_miR6024	Solyc11g006630.1	AT3G46530	RPP13	RECOGNITION OF PERONOSPORA PARASITICA 13
sly-miR6024_MIMAT0023594_Solanum_lycopersicum_miR6024	Solyc10g008240.2	AT3G46730	--	--
sly-miR6024_MIMAT0023594_Solanum_lycopersicum_miR6024	Solyc11g071420.1	AT3G14470	--	--
sly-miR6024_MIMAT0023594_Solanum_lycopersicum_miR6024	Solyc05g006620.2	AT1G27170	--	--
sly-miR6024_MIMAT0023594_Solanum_lycopersicum_miR6024	Solyc11g043070.1	AT3G14470	--	--
sly-miR6024_MIMAT0023594_Solanum_lycopersicum_miR6024	Solyc11g071430.1	AT3G14470	--	--
sly-miR6024_MIMAT0023594_Solanum_lycopersicum_miR6024	Solyc09g092290.1	AT3G46530	RPP13	RECOGNITION OF PERONOSPORA PARASITICA 13
sly-miR6024_MIMAT0023594_Solanum_lycopersicum_miR6024	Solyc02g084890.1	AT3G50950	ZAR1	HOPZ-ACTIVATED RESISTANCE 1
sly-miR6024_MIMAT0023594_Solanum_lycopersicum_miR6024	Solyc09g018220.1	AT3G46530	RPP13	RECOGNITION OF PERONOSPORA PARASITICA 13
sly-miR6024_MIMAT0023594_Solanum_lycopersicum_miR6024	Solyc04g011960.1	AT1G53350	--	--
sly-miR6024_MIMAT0023594_Solanum_lycopersicum_miR6024	Solyc01g087200.2	AT1G50180	--	--
sly-miR6027_MIMAT0023611_Solanum_lycopersicum_miR6027	Solyc04g008190.1	AT3G46730	--	--
sly-miR6027_MIMAT0023611_Solanum_lycopersicum_miR6027	Solyc11g069020.1	AT3G46530	RPP13	RECOGNITION OF PERONOSPORA PARASITICA 13
sly-miR6027_MIMAT0023611_Solanum_lycopersicum_miR6027	Solyc04g008140.1	AT5G35450	--	--
sly-miR6027_MIMAT0023611_Solanum_lycopersicum_miR6027	Solyc09g098130.1	AT3G46530	RPP13	RECOGNITION OF PERONOSPORA PARASITICA 13
sly-miR6027_MIMAT0023611_Solanum_lycopersicum_miR6027	Solyc04g008120.1	AT5G35450	--	--
sly-miR6027_MIMAT0023611_Solanum_lycopersicum_miR6027	Solyc02g027080.1	AT3G46530	RPP13	RECOGNITION OF PERONOSPORA PARASITICA 13
sly-miR6027_MIMAT0023611_Solanum_lycopersicum_miR6027	Solyc04g009090.1	AT3G46730	--	--
sly-miR6027_MIMAT0023611_Solanum_lycopersicum_miR6027	Solyc04g026110.2	AT3G46530	RPP13	RECOGNITION OF PERONOSPORA PARASITICA 13
sly-miR6027_MIMAT0023611_Solanum_lycopersicum_miR6027	Solyc04g007070.2	AT3G46530	RPP13	RECOGNITION OF PERONOSPORA PARASITICA 13
sly-miR6027_MIMAT0023611_Solanum_lycopersicum_miR6027	Solyc05g013280.2	AT1G59780	--	--
sly-miR6027_MIMAT0023611_Solanum_lycopersicum_miR6027	Solyc10g047320.1	AT1G53350	--	--
sly-miR6027_MIMAT0023611_Solanum_lycopersicum_miR6027	Solyc05g012890.1	AT1G50180	--	--
sly-miR6027_MIMAT0023611_Solanum_lycopersicum_miR6027	Solyc05g012910.2	AT1G50180	--	--
sly-miR6027_MIMAT0023611_Solanum_lycopersicum_miR6027	Solyc01g088060.2	AT3G14470	--	--
sly-miR6027_MIMAT0023611_Solanum_lycopersicum_miR6027	Solyc03g005660.2	AT1G53350	--	--
sly-miR6027_MIMAT0023611_Solanum_lycopersicum_miR6027	Solyc01g090430.2	AT5G35450	--	--

## Sheet: Tsh0_C0_UpDEmiR_DownDEG_overlap
miRNA	Target	TAIR_ID	Symbol	Description
sly-miR169c_MIMAT0007920_Solanum_lycopersicum_miR169c	Solyc08g075730.2	AT5G18400	--	--
sly-miR169d_MIMAT0007921_Solanum_lycopersicum_miR169d	Solyc01g087240.2	AT3G20910	NF-YA9	nuclear factor Y, subunit A9
sly-miR482_ITAG	Solyc02g032650.2	AT5G36930	--	--
sly-miR482_ITAG	Solyc04g009130.2	AT3G46530	RPP13	RECOGNITION OF PERONOSPORA PARASITICA 13
sly-miR482_ITAG	Solyc04g026110.2	AT3G46530	RPP13	RECOGNITION OF PERONOSPORA PARASITICA 13
sly-miR482a_MIMAT0020769_Solanum_lycopersicum_miR482a	Solyc11g011350.1	AT5G17680	--	--
sly-miR482a_MIMAT0020769_Solanum_lycopersicum_miR482a	Solyc12g009450.1	AT5G35450	--	--
sly-miR482b_MIMAT0023602_Solanum_lycopersicum_miR482b	Solyc05g008070.2	AT3G46530	RPP13	RECOGNITION OF PERONOSPORA PARASITICA 13
sly-miR482b_MIMAT0023602_Solanum_lycopersicum_miR482b	Solyc12g016220.1	AT4G27190	--	--
sly-miR482b_MIMAT0023602_Solanum_lycopersicum_miR482b	Solyc07g005770.2	AT1G53350	--	--
sly-miR482b_MIMAT0023602_Solanum_lycopersicum_miR482b	Solyc04g009130.2	AT3G46530	RPP13	RECOGNITION OF PERONOSPORA PARASITICA 13
sly-miR482c_MIMAT0023603_Solanum_lycopersicum_miR482c	Solyc12g009450.1	AT5G35450	--	--
sly-miR482c_MIMAT0023603_Solanum_lycopersicum_miR482c	Solyc12g016220.1	AT4G27190	--	--
sly-miR482c_MIMAT0023603_Solanum_lycopersicum_miR482c	Solyc05g008070.2	AT3G46530	RPP13	RECOGNITION OF PERONOSPORA PARASITICA 13
sly-miR6024_MIMAT0023594_Solanum_lycopersicum_miR6024	Solyc05g008070.2	AT3G46530	RPP13	RECOGNITION OF PERONOSPORA PARASITICA 13
sly-miR6024_MIMAT0023594_Solanum_lycopersicum_miR6024	Solyc12g005970.1	AT1G50180	--	--
sly-miR6027_MIMAT0023611_Solanum_lycopersicum_miR6027	Solyc04g026110.2	AT3G46530	RPP13	RECOGNITION OF PERONOSPORA PARASITICA 13
sly-miR6027_MIMAT0023611_Solanum_lycopersicum_miR6027	Solyc05g012890.1	AT1G50180	--	--

## Sheet: Tsh0_C0_Down_DEG.txt_target
miRNA	Target	TAIR_ID	Symbol	Description
sly-miR156b_ITAG	Solyc07g062980.2	AT2G33810	SPL3	squamosa promoter binding protein-like 3
sly-miR156b_ITAG	Solyc10g078700.1	AT3G57920	SPL15	squamosa promoter binding protein-like 15
sly-miR156b_ITAG	Solyc05g015840.2	AT5G50570	SPL13A	SQUAMOSA PROMOTER-BINDING PROTEIN LIKE 13A
sly-miR156b_ITAG	Solyc12g038520.1	AT1G69170	--	--
sly-miR156b_ITAG	Solyc04g045560.2	AT5G43270	SPL2	squamosa promoter binding protein-like 2
sly-miR156b_ITAG	Solyc05g012040.2	AT1G69170	--	--
sly-miR156b_ITAG	Solyc05g015510.2	AT5G43270	SPL2	squamosa promoter binding protein-like 2
sly-miR156b_ITAG	Solyc10g005450.1	AT4G05120	FUR1	FUDR RESISTANT 1
sly-miR156b_ITAG	Solyc01g105270.2	AT4G21790	TOM1	tobamovirus multiplication 1
sly-miR156b_ITAG	Solyc03g114850.2	AT1G69170	--	--
sly-miR156b_ITAG	Solyc05g013340.2	AT1G60780	HAP13	HAPLESS 13
sly-miR156b_ITAG	Solyc01g097760.2	AT2G47610	--	--
sly-miR156b_ITAG	Solyc03g097670.2	AT3G48770	--	--
sly-miR164_ITAG	Solyc07g062840.2	AT5G53950	CUC2	CUP-SHAPED COTYLEDON 2
sly-miR164_ITAG	Solyc07g066330.2	AT1G56010	NAC1	NAC domain containing protein 1
sly-miR164_ITAG	Solyc01g090590.2	AT2G44970	--	--
sly-miR164_ITAG	Solyc06g069710.2	AT5G61430	NAC100	NAC domain containing protein 100
sly-miR164_ITAG	Solyc03g115850.2	AT5G61430	NAC100	NAC domain containing protein 100
sly-miR164_ITAG	Solyc11g066150.1	AT3G46440	UXS5	UDP-XYL synthase 5
sly-miR167_MIMAT0007917_Solanum_lycopersicum_miR167	Solyc06g035710.1	AT4G23030	--	--
sly-miR167_MIMAT0007917_Solanum_lycopersicum_miR167	Solyc03g007790.2	AT5G24080	--	--
sly-miR167_MIMAT0007917_Solanum_lycopersicum_miR167	Solyc06g036780.2	AT5G11960	--	--
sly-miR167_MIMAT0007917_Solanum_lycopersicum_miR167	Solyc04g077220.2	AT4G37790	HAT22
sly-miR167_MIMAT0007917_Solanum_lycopersicum_miR167	Solyc04g073990.2	AT1G35720	OXY5
sly-miR171b_MIMAT0007923_Solanum_lycopersicum_miR171b	Solyc08g078800.1	AT4G00150	SCL6-IV
sly-miR171b_MIMAT0007923_Solanum_lycopersicum_miR171b	Solyc11g013150.1	AT4G08250	--	--
sly-miR171b_MIMAT0007923_Solanum_lycopersicum_miR171b	Solyc01g090950.2	AT4G00150	SCL6-IV
sly-miR171b_MIMAT0007923_Solanum_lycopersicum_miR171b	Solyc02g085600.1	AT4G36710	HAM4
sly-miR171b_MIMAT0007923_Solanum_lycopersicum_miR171b	Solyc03g025700.1	AT4G25270	OTP70	organelle transcript processing 70
sly-miR172a_MIMAT0009143_Solanum_lycopersicum_miR172a	Solyc04g049800.2	AT2G28550	TOE1	TARGET OF EARLY ACTIVATION TAGGED (EAT) 1
sly-miR172a_MIMAT0009143_Solanum_lycopersicum_miR172a	Solyc11g072600.1	AT2G28550	TOE1	TARGET OF EARLY ACTIVATION TAGGED (EAT) 1
sly-miR172a_MIMAT0009143_Solanum_lycopersicum_miR172a	Solyc10g084340.1	AT2G28550	TOE1	TARGET OF EARLY ACTIVATION TAGGED (EAT) 1
sly-miR172a_MIMAT0009143_Solanum_lycopersicum_miR172a	Solyc03g044300.2	AT4G36920	FLO2	FLORAL MUTANT 2
sly-miR172a_MIMAT0009143_Solanum_lycopersicum_miR172a	Solyc06g075510.2	AT2G28550	TOE1	TARGET OF EARLY ACTIVATION TAGGED (EAT) 1
sly-miR172a_MIMAT0009143_Solanum_lycopersicum_miR172a	Solyc09g007260.2	AT2G28550	TOE1	TARGET OF EARLY ACTIVATION TAGGED (EAT) 1
sly-miR172a_MIMAT0009143_Solanum_lycopersicum_miR172a	Solyc02g093150.2	AT4G36920	FLO2	FLORAL MUTANT 2
sly-miR172a_MIMAT0009143_Solanum_lycopersicum_miR172a	Solyc02g064960.2	AT4G36920	FLO2	FLORAL MUTANT 2
sly-miR172a_MIMAT0009143_Solanum_lycopersicum_miR172a	Solyc01g090460.2	AT3G60390	HAT3	homeobox-leucine zipper protein 3
sly-miR172a_MIMAT0009143_Solanum_lycopersicum_miR172a	Solyc02g094250.2	AT5G14105	--	--
sly-miR172a_MIMAT0009143_Solanum_lycopersicum_miR172a	Solyc07g063770.2	AT4G27290	--	--
sly-miR172a_MIMAT0009143_Solanum_lycopersicum_miR172a	Solyc10g006710.2	AT4G27290	--	--
sly-miR172a_MIMAT0009143_Solanum_lycopersicum_miR172a	Solyc03g118870.2	AT3G18230	--	--
sly-miR172b_MIMAT0009144_Solanum_lycopersicum_miR172b	Solyc04g049800.2	AT2G28550	TOE1	TARGET OF EARLY ACTIVATION TAGGED (EAT) 1
sly-miR172b_MIMAT0009144_Solanum_lycopersicum_miR172b	Solyc11g072600.1	AT2G28550	TOE1	TARGET OF EARLY ACTIVATION TAGGED (EAT) 1
sly-miR172b_MIMAT0009144_Solanum_lycopersicum_miR172b	Solyc10g084340.1	AT2G28550	TOE1	TARGET OF EARLY ACTIVATION TAGGED (EAT) 1
sly-miR172b_MIMAT0009144_Solanum_lycopersicum_miR172b	Solyc03g044300.2	AT4G36920	FLO2	FLORAL MUTANT 2
sly-miR172b_MIMAT0009144_Solanum_lycopersicum_miR172b	Solyc06g075510.2	AT2G28550	TOE1	TARGET OF EARLY ACTIVATION TAGGED (EAT) 1
sly-miR172b_MIMAT0009144_Solanum_lycopersicum_miR172b	Solyc09g007260.2	AT2G28550	TOE1	TARGET OF EARLY ACTIVATION TAGGED (EAT) 1
sly-miR172b_MIMAT0009144_Solanum_lycopersicum_miR172b	Solyc02g093150.2	AT4G36920	FLO2	FLORAL MUTANT 2
sly-miR172b_MIMAT0009144_Solanum_lycopersicum_miR172b	Solyc02g064960.2	AT4G36920	FLO2	FLORAL MUTANT 2
sly-miR172b_MIMAT0009144_Solanum_lycopersicum_miR172b	Solyc01g090460.2	AT3G60390	HAT3	homeobox-leucine zipper protein 3
sly-miR172b_MIMAT0009144_Solanum_lycopersicum_miR172b	Solyc02g094250.2	AT5G14105	--	--
sly-miR172b_MIMAT0009144_Solanum_lycopersicum_miR172b	Solyc07g063770.2	AT4G27290	--	--
sly-miR172b_MIMAT0009144_Solanum_lycopersicum_miR172b	Solyc10g006710.2	AT4G27290	--	--
sly-miR172b_MIMAT0009144_Solanum_lycopersicum_miR172b	Solyc03g118870.2	AT3G18230	--	--
sly-miR396b_ITAG	Solyc12g088670.1	AT1G47128	RD21A	responsive to dehydration 21A
sly-miR396b_ITAG	Solyc06g065030.2	AT1G10950	TMN1	transmembrane nine 1
sly-miR396b_ITAG	Solyc02g062740.2	AT5G14620	DRM2	domains rearranged methyltransferase 2
sly-miR396b_ITAG	Solyc04g054840.1	AT5G10120	--	--
sly-miR396b_ITAG	Solyc06g007820.1	AT1G62670	RPF2	rna processing factor 2
sly-miR396b_ITAG	Solyc02g093040.2	AT1G47128	RD21A	responsive to dehydration 21A
sly-miR396b_ITAG	Solyc02g062750.2	AT1G75220	ERDL6	ERD6-like 6
sly-miR396b_ITAG	Solyc11g022540.1	AT1G10950	TMN1	transmembrane nine 1
sly-miR396b_ITAG	Solyc02g023950.2	AT4G20940	GHR1	GUARD CELL HYDROGEN PEROXIDE-RESISTANT 1
sly-miR396b_ITAG	Solyc01g091540.1	AT2G36400	GRF3	growth-regulating factor 3
sly-miR396b_ITAG	Solyc12g096070.1	AT3G13960	GRF5	growth-regulating factor 5
sly-miR4376_MIMAT0022688_Solanum_lycopersicum_miR4376	Solyc05g016330.2	AT4G15110	CYP97B3	cytochrome P450, family 97, subfamily B, polypeptide 3
sly-miR5301_MIMAT0020765_Solanum_lycopersicum_miR5301	Solyc08g075510.2	AT3G45880	--	--
sly-miR5301_MIMAT0020765_Solanum_lycopersicum_miR5301	Solyc08g081490.2	AT4G01370	MPK4	MAP kinase 4
sly-miR5304_MIMAT0020768_Solanum_lycopersicum_miR5304	Solyc04g076150.2	AT1G58120	--	--

## Sheet: Tsh0_C0_DownDEmiR_UpDEG_overlap
miRNA	Target	TAIR_ID	Symbol	Description
sly-miR164_ITAG	Solyc07g062840.2	AT5G53950	CUC2	CUP-SHAPED COTYLEDON 2
sly-miR164_ITAG	Solyc07g066330.2	AT1G56010	NAC1	NAC domain containing protein 1
sly-miR164_ITAG	Solyc06g069710.2	AT5G61430	NAC100	NAC domain containing protein 100
sly-miR164_ITAG	Solyc03g115850.2	AT5G61430	NAC100	NAC domain containing protein 100
sly-miR167_MIMAT0007917_Solanum_lycopersicum_miR167	Solyc03g007790.2	AT5G24080	--	--
sly-miR167_MIMAT0007917_Solanum_lycopersicum_miR167	Solyc04g077220.2	AT4G37790	HAT22
sly-miR172a_MIMAT0009143_Solanum_lycopersicum_miR172a	Solyc11g072600.1	AT2G28550	TOE1	TARGET OF EARLY ACTIVATION TAGGED (EAT) 1
sly-miR172a_MIMAT0009143_Solanum_lycopersicum_miR172a	Solyc03g044300.2	AT4G36920	FLO2	FLORAL MUTANT 2
sly-miR172a_MIMAT0009143_Solanum_lycopersicum_miR172a	Solyc06g075510.2	AT2G28550	TOE1	TARGET OF EARLY ACTIVATION TAGGED (EAT) 1
sly-miR172a_MIMAT0009143_Solanum_lycopersicum_miR172a	Solyc09g007260.2	AT2G28550	TOE1	TARGET OF EARLY ACTIVATION TAGGED (EAT) 1
sly-miR172b_MIMAT0009144_Solanum_lycopersicum_miR172b	Solyc11g072600.1	AT2G28550	TOE1	TARGET OF EARLY ACTIVATION TAGGED (EAT) 1
sly-miR172b_MIMAT0009144_Solanum_lycopersicum_miR172b	Solyc03g044300.2	AT4G36920	FLO2	FLORAL MUTANT 2
sly-miR172b_MIMAT0009144_Solanum_lycopersicum_miR172b	Solyc06g075510.2	AT2G28550	TOE1	TARGET OF EARLY ACTIVATION TAGGED (EAT) 1
sly-miR172b_MIMAT0009144_Solanum_lycopersicum_miR172b	Solyc09g007260.2	AT2G28550	TOE1	TARGET OF EARLY ACTIVATION TAGGED (EAT) 1
sly-miR396b_ITAG	Solyc12g088670.1	AT1G47128	RD21A	responsive to dehydration 21A
sly-miR5301_MIMAT0020765_Solanum_lycopersicum_miR5301	Solyc08g081490.2	AT4G01370	MPK4	MAP kinase 4

## Sheet: Tsh1_C1_Up_DEG.txt_target
miRNA	Target	TAIR_ID	Symbol	Description
sly-miR156c_ITAG	Solyc07g062980.2	AT2G33810	SPL3	squamosa promoter binding protein-like 3
sly-miR156c_ITAG	Solyc05g012040.2	AT1G69170	--	--
sly-miR156c_ITAG	Solyc10g078700.1	AT3G57920	SPL15	squamosa promoter binding protein-like 15
sly-miR156c_ITAG	Solyc05g015840.2	AT5G50570	SPL13A	SQUAMOSA PROMOTER-BINDING PROTEIN LIKE 13A
sly-miR156c_ITAG	Solyc12g038520.1	AT1G69170	--	--
sly-miR156c_ITAG	Solyc04g045560.2	AT5G43270	SPL2	squamosa promoter binding protein-like 2
sly-miR156c_ITAG	Solyc03g114850.2	AT1G69170	--	--
sly-miR156c_ITAG	Solyc03g093380.1	AT2G19210	--	--
sly-miR156c_ITAG	Solyc05g015510.2	AT5G43270	SPL2	squamosa promoter binding protein-like 2
sly-miR156c_ITAG	Solyc03g114950.2	AT5G39040	TAP2	transporter associated with antigen processing protein 2
sly-miR156c_ITAG	Solyc06g082740.2	AT4G11220	RTNLB2	Reticulan like protein B2
sly-miR156c_ITAG	Solyc02g081870.2	AT2G29940	PDR3	pleiotropic drug resistance 3
sly-miR156c_ITAG	Solyc01g058020.2	AT3G05820	INVH	invertase H
sly-miR156c_ITAG	Solyc01g105850.2	AT4G16730	TPS02	terpene synthase 02
sly-miR156c_ITAG	Solyc06g048510.2	AT3G56440	ATG18D	homolog of yeast autophagy 18 (ATG18) D
sly-miR169b_MIMAT0007919_Solanum_lycopersicum_miR169b	Solyc01g087240.2	AT3G20910	NF-YA9	nuclear factor Y, subunit A9
sly-miR169b_MIMAT0007919_Solanum_lycopersicum_miR169b	Solyc03g121940.2	AT1G72830	NF-YA3	nuclear factor Y, subunit A3
sly-miR169b_MIMAT0007919_Solanum_lycopersicum_miR169b	Solyc08g062210.2	AT1G17590	NF-YA8	nuclear factor Y, subunit A8
sly-miR169b_MIMAT0007919_Solanum_lycopersicum_miR169b	Solyc01g006930.2	AT5G06510	NF-YA10	nuclear factor Y, subunit A10
sly-miR169b_MIMAT0007919_Solanum_lycopersicum_miR169b	Solyc06g068930.1	AT1G70700	TIFY7
sly-miR169b_MIMAT0007919_Solanum_lycopersicum_miR169b	Solyc01g008490.2	AT5G12840	NF-YA1	nuclear factor Y, subunit A1
sly-miR169b_MIMAT0007919_Solanum_lycopersicum_miR169b	Solyc12g006040.1	AT3G46530	RPP13	RECOGNITION OF PERONOSPORA PARASITICA 13
sly-miR169c_MIMAT0007920_Solanum_lycopersicum_miR169c	Solyc08g062210.2	AT1G17590	NF-YA8	nuclear factor Y, subunit A8
sly-miR169c_MIMAT0007920_Solanum_lycopersicum_miR169c	Solyc03g121940.2	AT1G72830	NF-YA3	nuclear factor Y, subunit A3
sly-miR169c_MIMAT0007920_Solanum_lycopersicum_miR169c	Solyc01g008490.2	AT5G12840	NF-YA1	nuclear factor Y, subunit A1
sly-miR169c_MIMAT0007920_Solanum_lycopersicum_miR169c	Solyc08g075730.2	AT5G18400	--	--
sly-miR169c_MIMAT0007920_Solanum_lycopersicum_miR169c	Solyc09g075020.2	AT2G47800	MRP4	multidrug resistance-associated protein 4
sly-miR319_MIMAT0009145_Solanum_lycopersicum_miR319	Solyc01g009070.2	AT3G11440	MYB65	myb domain protein 65
sly-miR319_MIMAT0009145_Solanum_lycopersicum_miR319	Solyc02g079010.2	AT1G61260	--	--
sly-miR319_MIMAT0009145_Solanum_lycopersicum_miR319	Solyc11g007960.1	AT5G04420	--	--
sly-miR482a_MIMAT0020769_Solanum_lycopersicum_miR482a	Solyc11g008140.1	AT5G04310	--	--
sly-miR482a_MIMAT0020769_Solanum_lycopersicum_miR482a	Solyc12g056490.1	AT4G22910	FZR2	FIZZY-related 2
sly-miR482a_MIMAT0020769_Solanum_lycopersicum_miR482a	Solyc04g007320.1	AT5G17680	--	--
sly-miR482a_MIMAT0020769_Solanum_lycopersicum_miR482a	Solyc01g087200.2	AT1G50180	--	--
sly-miR482a_MIMAT0020769_Solanum_lycopersicum_miR482a	Solyc01g090860.2	AT4G00060	MEE44	maternal effect embryo arrest 44
sly-miR482a_MIMAT0020769_Solanum_lycopersicum_miR482a	Solyc01g102920.2	AT5G36930	--	--
sly-miR482a_MIMAT0020769_Solanum_lycopersicum_miR482a	Solyc09g090390.1	--	--	--	--
sly-miR482a_MIMAT0020769_Solanum_lycopersicum_miR482a	Solyc10g074880.1	AT3G08640	--	--
sly-miR482a_MIMAT0020769_Solanum_lycopersicum_miR482a	Solyc02g091890.1	AT2G22795	--	--
sly-miR482a_MIMAT0020769_Solanum_lycopersicum_miR482a	Solyc08g005510.1	AT5G17680	--	--
sly-miR482a_MIMAT0020769_Solanum_lycopersicum_miR482a	Solyc11g011350.1	AT5G17680	--	--
sly-miR482a_MIMAT0020769_Solanum_lycopersicum_miR482a	Solyc10g007060.2	AT4G39280	--	--
sly-miR482a_MIMAT0020769_Solanum_lycopersicum_miR482a	Solyc05g009750.1	AT3G46530	RPP13	RECOGNITION OF PERONOSPORA PARASITICA 13
sly-miR482a_MIMAT0020769_Solanum_lycopersicum_miR482a	Solyc06g009550.2	AT5G28680	ANX2	ANXUR2
sly-miR482a_MIMAT0020769_Solanum_lycopersicum_miR482a	Solyc12g009450.1	AT5G35450	--	--
sly-miR482a_MIMAT0020769_Solanum_lycopersicum_miR482a	Solyc03g116360.1	AT5G19420	--	--
sly-miR482b_MIMAT0023602_Solanum_lycopersicum_miR482b	Solyc02g036270.2	AT4G27220	--	--
sly-miR482b_MIMAT0023602_Solanum_lycopersicum_miR482b	Solyc05g008070.2	AT3G46530	RPP13	RECOGNITION OF PERONOSPORA PARASITICA 13
sly-miR482b_MIMAT0023602_Solanum_lycopersicum_miR482b	Solyc04g009120.1	AT3G46530	RPP13	RECOGNITION OF PERONOSPORA PARASITICA 13
sly-miR482b_MIMAT0023602_Solanum_lycopersicum_miR482b	Solyc12g017800.1	AT3G46530	RPP13	RECOGNITION OF PERONOSPORA PARASITICA 13
sly-miR482b_MIMAT0023602_Solanum_lycopersicum_miR482b	Solyc11g065780.1	AT3G14470	--	--
sly-miR482b_MIMAT0023602_Solanum_lycopersicum_miR482b	Solyc12g016220.1	AT4G27190	--	--
sly-miR482b_MIMAT0023602_Solanum_lycopersicum_miR482b	Solyc04g025820.1	AT3G46530	RPP13	RECOGNITION OF PERONOSPORA PARASITICA 13
sly-miR482b_MIMAT0023602_Solanum_lycopersicum_miR482b	Solyc07g039420.1	AT3G46530	RPP13	RECOGNITION OF PERONOSPORA PARASITICA 13
sly-miR482b_MIMAT0023602_Solanum_lycopersicum_miR482b	Solyc04g025840.1	AT3G46530	RPP13	RECOGNITION OF PERONOSPORA PARASITICA 13
sly-miR482b_MIMAT0023602_Solanum_lycopersicum_miR482b	Solyc10g054940.1	AT4G27220	--	--
sly-miR482b_MIMAT0023602_Solanum_lycopersicum_miR482b	Solyc10g055170.1	AT1G12280	SUMM2	suppressor of mkk1 mkk2 2
sly-miR482b_MIMAT0023602_Solanum_lycopersicum_miR482b	Solyc07g005770.2	AT1G53350	--	--
sly-miR482b_MIMAT0023602_Solanum_lycopersicum_miR482b	Solyc11g006530.1	AT3G46530	RPP13	RECOGNITION OF PERONOSPORA PARASITICA 13
sly-miR482b_MIMAT0023602_Solanum_lycopersicum_miR482b	Solyc11g006630.1	AT3G46530	RPP13	RECOGNITION OF PERONOSPORA PARASITICA 13
sly-miR482b_MIMAT0023602_Solanum_lycopersicum_miR482b	Solyc04g009290.1	AT3G46530	RPP13	RECOGNITION OF PERONOSPORA PARASITICA 13
sly-miR482b_MIMAT0023602_Solanum_lycopersicum_miR482b	Solyc04g009130.2	AT3G46530	RPP13	RECOGNITION OF PERONOSPORA PARASITICA 13
sly-miR482b_MIMAT0023602_Solanum_lycopersicum_miR482b	Solyc07g039400.1	AT1G59620	CW9
sly-miR482b_MIMAT0023602_Solanum_lycopersicum_miR482b	Solyc10g054970.1	AT1G12280	SUMM2	suppressor of mkk1 mkk2 2
sly-miR482b_MIMAT0023602_Solanum_lycopersicum_miR482b	Solyc11g071420.1	AT3G14470	--	--
sly-miR482b_MIMAT0023602_Solanum_lycopersicum_miR482b	Solyc08g005440.2	AT3G07040	RPS3	RESISTANCE TO PSEUDOMONAS SYRINGAE 3
sly-miR482b_MIMAT0023602_Solanum_lycopersicum_miR482b	Solyc11g020100.1	AT3G46530	RPP13	RECOGNITION OF PERONOSPORA PARASITICA 13
sly-miR482b_MIMAT0023602_Solanum_lycopersicum_miR482b	Solyc11g020090.1	AT1G58390	--	--
sly-miR482c_MIMAT0023603_Solanum_lycopersicum_miR482c	Solyc11g006630.1	AT3G46530	RPP13	RECOGNITION OF PERONOSPORA PARASITICA 13
sly-miR482c_MIMAT0023603_Solanum_lycopersicum_miR482c	Solyc11g006530.1	AT3G46530	RPP13	RECOGNITION OF PERONOSPORA PARASITICA 13
sly-miR482c_MIMAT0023603_Solanum_lycopersicum_miR482c	Solyc07g049700.1	AT3G46530	RPP13	RECOGNITION OF PERONOSPORA PARASITICA 13
sly-miR482c_MIMAT0023603_Solanum_lycopersicum_miR482c	Solyc10g055170.1	AT1G12280	SUMM2	suppressor of mkk1 mkk2 2
sly-miR482c_MIMAT0023603_Solanum_lycopersicum_miR482c	Solyc10g054940.1	AT4G27220	--	--
sly-miR482c_MIMAT0023603_Solanum_lycopersicum_miR482c	Solyc12g009450.1	AT5G35450	--	--
sly-miR482c_MIMAT0023603_Solanum_lycopersicum_miR482c	Solyc12g016220.1	AT4G27190	--	--
sly-miR482c_MIMAT0023603_Solanum_lycopersicum_miR482c	Solyc11g020100.1	AT3G46530	RPP13	RECOGNITION OF PERONOSPORA PARASITICA 13
sly-miR482c_MIMAT0023603_Solanum_lycopersicum_miR482c	Solyc12g017800.1	AT3G46530	RPP13	RECOGNITION OF PERONOSPORA PARASITICA 13
sly-miR482c_MIMAT0023603_Solanum_lycopersicum_miR482c	Solyc05g008070.2	AT3G46530	RPP13	RECOGNITION OF PERONOSPORA PARASITICA 13
sly-miR482c_MIMAT0023603_Solanum_lycopersicum_miR482c	Solyc09g091050.2	AT4G13550	--	--
sly-miR482c_MIMAT0023603_Solanum_lycopersicum_miR482c	Solyc10g054970.1	AT1G12280	SUMM2	suppressor of mkk1 mkk2 2
sly-miR482c_MIMAT0023603_Solanum_lycopersicum_miR482c	Solyc11g006520.1	AT3G46530	RPP13	RECOGNITION OF PERONOSPORA PARASITICA 13
sly-miR482c_MIMAT0023603_Solanum_lycopersicum_miR482c	Solyc11g071420.1	AT3G14470	--	--
sly-miR482c_MIMAT0023603_Solanum_lycopersicum_miR482c	Solyc01g014840.2	AT5G17680	--	--
sly-miR5300_MIMAT0020764_Solanum_lycopersicum_miR5300	Solyc05g008650.1	AT1G50180	--	--
sly-miR5300_MIMAT0020764_Solanum_lycopersicum_miR5300	Solyc06g064780.1	AT3G46530	RPP13	RECOGNITION OF PERONOSPORA PARASITICA 13
sly-miR5300_MIMAT0020764_Solanum_lycopersicum_miR5300	Solyc06g064690.1	AT3G46530	RPP13	RECOGNITION OF PERONOSPORA PARASITICA 13
sly-miR5300_MIMAT0020764_Solanum_lycopersicum_miR5300	Solyc09g018220.1	AT3G46530	RPP13	RECOGNITION OF PERONOSPORA PARASITICA 13
sly-miR5300_MIMAT0020764_Solanum_lycopersicum_miR5300	Solyc06g064760.1	AT3G46530	RPP13	RECOGNITION OF PERONOSPORA PARASITICA 13
sly-miR5300_MIMAT0020764_Solanum_lycopersicum_miR5300	Solyc03g120010.2	AT3G15610	--	--
sly-miR6024_MIMAT0023594_Solanum_lycopersicum_miR6024	Solyc05g008070.2	AT3G46530	RPP13	RECOGNITION OF PERONOSPORA PARASITICA 13
sly-miR6024_MIMAT0023594_Solanum_lycopersicum_miR6024	Solyc12g005970.1	AT1G50180	--	--
sly-miR6024_MIMAT0023594_Solanum_lycopersicum_miR6024	Solyc02g070410.1	AT1G58807	--	--
sly-miR6024_MIMAT0023594_Solanum_lycopersicum_miR6024	Solyc11g006520.1	AT3G46530	RPP13	RECOGNITION OF PERONOSPORA PARASITICA 13
sly-miR6024_MIMAT0023594_Solanum_lycopersicum_miR6024	Solyc11g069020.1	AT3G46530	RPP13	RECOGNITION OF PERONOSPORA PARASITICA 13
sly-miR6024_MIMAT0023594_Solanum_lycopersicum_miR6024	Solyc11g065780.1	AT3G14470	--	--
sly-miR6024_MIMAT0023594_Solanum_lycopersicum_miR6024	Solyc11g070000.1	AT3G14470	--	--
sly-miR6024_MIMAT0023594_Solanum_lycopersicum_miR6024	Solyc10g008230.1	AT3G46730	--	--
sly-miR6024_MIMAT0023594_Solanum_lycopersicum_miR6024	Solyc04g015220.2	AT1G59218	--	--
sly-miR6024_MIMAT0023594_Solanum_lycopersicum_miR6024	Solyc11g006640.1	AT3G46530	RPP13	RECOGNITION OF PERONOSPORA PARASITICA 13
sly-miR6024_MIMAT0023594_Solanum_lycopersicum_miR6024	Solyc11g006630.1	AT3G46530	RPP13	RECOGNITION OF PERONOSPORA PARASITICA 13
sly-miR6024_MIMAT0023594_Solanum_lycopersicum_miR6024	Solyc10g008240.2	AT3G46730	--	--
sly-miR6024_MIMAT0023594_Solanum_lycopersicum_miR6024	Solyc11g071420.1	AT3G14470	--	--
sly-miR6024_MIMAT0023594_Solanum_lycopersicum_miR6024	Solyc05g006620.2	AT1G27170	--	--
sly-miR6024_MIMAT0023594_Solanum_lycopersicum_miR6024	Solyc11g043070.1	AT3G14470	--	--
sly-miR6024_MIMAT0023594_Solanum_lycopersicum_miR6024	Solyc11g071430.1	AT3G14470	--	--
sly-miR6024_MIMAT0023594_Solanum_lycopersicum_miR6024	Solyc09g092290.1	AT3G46530	RPP13	RECOGNITION OF PERONOSPORA PARASITICA 13
sly-miR6024_MIMAT0023594_Solanum_lycopersicum_miR6024	Solyc02g084890.1	AT3G50950	ZAR1	HOPZ-ACTIVATED RESISTANCE 1
sly-miR6024_MIMAT0023594_Solanum_lycopersicum_miR6024	Solyc09g018220.1	AT3G46530	RPP13	RECOGNITION OF PERONOSPORA PARASITICA 13
sly-miR6024_MIMAT0023594_Solanum_lycopersicum_miR6024	Solyc04g011960.1	AT1G53350	--	--
sly-miR6024_MIMAT0023594_Solanum_lycopersicum_miR6024	Solyc01g087200.2	AT1G50180	--	--

## Sheet: Tsh1_C1_UpDEmiR_Target_DownDEG_
miRNA	Target	TAIR_ID	Symbol	Description
sly-miR156c_ITAG	Solyc12g038520.1	AT1G69170	--	--
sly-miR156c_ITAG	Solyc01g105850.2	AT4G16730	TPS02	terpene synthase 02
sly-miR169b_MIMAT0007919_Solanum_lycopersicum_miR169b	Solyc01g006930.2	AT5G06510	NF-YA10	nuclear factor Y, subunit A10
sly-miR169c_MIMAT0007920_Solanum_lycopersicum_miR169c	Solyc08g075730.2	AT5G18400	--	--
sly-miR482a_MIMAT0020769_Solanum_lycopersicum_miR482a	Solyc08g005510.1	AT5G17680	--	--
sly-miR482a_MIMAT0020769_Solanum_lycopersicum_miR482a	Solyc11g011350.1	AT5G17680	--	--
sly-miR482a_MIMAT0020769_Solanum_lycopersicum_miR482a	Solyc12g009450.1	AT5G35450	--	--
sly-miR482b_MIMAT0023602_Solanum_lycopersicum_miR482b	Solyc12g016220.1	AT4G27190	--	--
sly-miR482b_MIMAT0023602_Solanum_lycopersicum_miR482b	Solyc07g039420.1	AT3G46530	RPP13	RECOGNITION OF PERONOSPORA PARASITICA 13
sly-miR482b_MIMAT0023602_Solanum_lycopersicum_miR482b	Solyc04g009130.2	AT3G46530	RPP13	RECOGNITION OF PERONOSPORA PARASITICA 13
sly-miR482c_MIMAT0023603_Solanum_lycopersicum_miR482c	Solyc12g009450.1	AT5G35450	--	--
sly-miR482c_MIMAT0023603_Solanum_lycopersicum_miR482c	Solyc12g016220.1	AT4G27190	--	--
sly-miR6024_MIMAT0023594_Solanum_lycopersicum_miR6024	Solyc02g084890.1	AT3G50950	ZAR1	HOPZ-ACTIVATED RESISTANCE 1

## Sheet: Tsh1_C1_Down_DEG.txt_target
miRNA	Target	TAIR_ID	Symbol	Description
sly-miR156a_MIMAT0009138_Solanum_lycopersicum_miR156a	Solyc02g077920.2	AT2G33810	SPL3	squamosa promoter binding protein-like 3
sly-miR156a_MIMAT0009138_Solanum_lycopersicum_miR156a	Solyc10g078700.1	AT3G57920	SPL15	squamosa promoter binding protein-like 15
sly-miR156a_MIMAT0009138_Solanum_lycopersicum_miR156a	Solyc04g045560.2	AT5G43270	SPL2	squamosa promoter binding protein-like 2
sly-miR156a_MIMAT0009138_Solanum_lycopersicum_miR156a	Solyc05g015510.2	AT5G43270	SPL2	squamosa promoter binding protein-like 2
sly-miR156a_MIMAT0009138_Solanum_lycopersicum_miR156a	Solyc05g012040.2	AT1G69170	--	--
sly-miR156a_MIMAT0009138_Solanum_lycopersicum_miR156a	Solyc05g015840.2	AT5G50570	SPL13A	SQUAMOSA PROMOTER-BINDING PROTEIN LIKE 13A
sly-miR156a_MIMAT0009138_Solanum_lycopersicum_miR156a	Solyc12g038520.1	AT1G69170	--	--
sly-miR156a_MIMAT0009138_Solanum_lycopersicum_miR156a	Solyc02g070280.2	AT4G21120	CAT1	CATIONIC AMINO ACID TRANSPORTER 1
sly-miR156a_MIMAT0009138_Solanum_lycopersicum_miR156a	Solyc11g005660.1	AT1G49180	--	--
sly-miR156a_MIMAT0009138_Solanum_lycopersicum_miR156a	Solyc03g114850.2	AT1G69170	--	--
sly-miR156a_MIMAT0009138_Solanum_lycopersicum_miR156a	Solyc01g106780.2	AT3G22960	PKP1	PLASTIDIAL PYRUVATE KINASE 1
sly-miR156a_MIMAT0009138_Solanum_lycopersicum_miR156a	Solyc10g009080.2	AT2G33810	SPL3	squamosa promoter binding protein-like 3
sly-miR156b_ITAG	Solyc07g062980.2	AT2G33810	SPL3	squamosa promoter binding protein-like 3
sly-miR156b_ITAG	Solyc10g078700.1	AT3G57920	SPL15	squamosa promoter binding protein-like 15
sly-miR156b_ITAG	Solyc05g015840.2	AT5G50570	SPL13A	SQUAMOSA PROMOTER-BINDING PROTEIN LIKE 13A
sly-miR156b_ITAG	Solyc12g038520.1	AT1G69170	--	--
sly-miR156b_ITAG	Solyc04g045560.2	AT5G43270	SPL2	squamosa promoter binding protein-like 2
sly-miR156b_ITAG	Solyc05g012040.2	AT1G69170	--	--
sly-miR156b_ITAG	Solyc05g015510.2	AT5G43270	SPL2	squamosa promoter binding protein-like 2
sly-miR156b_ITAG	Solyc10g005450.1	AT4G05120	FUR1	FUDR RESISTANT 1
sly-miR156b_ITAG	Solyc01g105270.2	AT4G21790	TOM1	tobamovirus multiplication 1
sly-miR156b_ITAG	Solyc03g114850.2	AT1G69170	--	--
sly-miR156b_ITAG	Solyc05g013340.2	AT1G60780	HAP13	HAPLESS 13
sly-miR156b_ITAG	Solyc01g097760.2	AT2G47610	--	--
sly-miR156b_ITAG	Solyc03g097670.2	AT3G48770	--	--
sly-miR156b_MIMAT0009139_Solanum_lycopersicum_miR156b	Solyc02g077920.2	AT2G33810	SPL3	squamosa promoter binding protein-like 3
sly-miR156b_MIMAT0009139_Solanum_lycopersicum_miR156b	Solyc10g078700.1	AT3G57920	SPL15	squamosa promoter binding protein-like 15
sly-miR156b_MIMAT0009139_Solanum_lycopersicum_miR156b	Solyc04g045560.2	AT5G43270	SPL2	squamosa promoter binding protein-like 2
sly-miR156b_MIMAT0009139_Solanum_lycopersicum_miR156b	Solyc05g015510.2	AT5G43270	SPL2	squamosa promoter binding protein-like 2
sly-miR156b_MIMAT0009139_Solanum_lycopersicum_miR156b	Solyc05g012040.2	AT1G69170	--	--
sly-miR156b_MIMAT0009139_Solanum_lycopersicum_miR156b	Solyc05g015840.2	AT5G50570	SPL13A	SQUAMOSA PROMOTER-BINDING PROTEIN LIKE 13A
sly-miR156b_MIMAT0009139_Solanum_lycopersicum_miR156b	Solyc12g038520.1	AT1G69170	--	--
sly-miR156b_MIMAT0009139_Solanum_lycopersicum_miR156b	Solyc02g070280.2	AT4G21120	CAT1	CATIONIC AMINO ACID TRANSPORTER 1
sly-miR156b_MIMAT0009139_Solanum_lycopersicum_miR156b	Solyc11g005660.1	AT1G49180	--	--
sly-miR156b_MIMAT0009139_Solanum_lycopersicum_miR156b	Solyc03g114850.2	AT1G69170	--	--
sly-miR156b_MIMAT0009139_Solanum_lycopersicum_miR156b	Solyc01g106780.2	AT3G22960	PKP1	PLASTIDIAL PYRUVATE KINASE 1
sly-miR156b_MIMAT0009139_Solanum_lycopersicum_miR156b	Solyc10g009080.2	AT2G33810	SPL3	squamosa promoter binding protein-like 3
sly-miR156c_MIMAT0009140_Solanum_lycopersicum_miR156c	Solyc02g077920.2	AT2G33810	SPL3	squamosa promoter binding protein-like 3
sly-miR156c_MIMAT0009140_Solanum_lycopersicum_miR156c	Solyc10g078700.1	AT3G57920	SPL15	squamosa promoter binding protein-like 15
sly-miR156c_MIMAT0009140_Solanum_lycopersicum_miR156c	Solyc04g045560.2	AT5G43270	SPL2	squamosa promoter binding protein-like 2
sly-miR156c_MIMAT0009140_Solanum_lycopersicum_miR156c	Solyc05g015510.2	AT5G43270	SPL2	squamosa promoter binding protein-like 2
sly-miR156c_MIMAT0009140_Solanum_lycopersicum_miR156c	Solyc05g012040.2	AT1G69170	--	--
sly-miR156c_MIMAT0009140_Solanum_lycopersicum_miR156c	Solyc05g015840.2	AT5G50570	SPL13A	SQUAMOSA PROMOTER-BINDING PROTEIN LIKE 13A
sly-miR156c_MIMAT0009140_Solanum_lycopersicum_miR156c	Solyc12g038520.1	AT1G69170	--	--
sly-miR156c_MIMAT0009140_Solanum_lycopersicum_miR156c	Solyc02g070280.2	AT4G21120	CAT1	CATIONIC AMINO ACID TRANSPORTER 1
sly-miR156c_MIMAT0009140_Solanum_lycopersicum_miR156c	Solyc11g005660.1	AT1G49180	--	--
sly-miR156c_MIMAT0009140_Solanum_lycopersicum_miR156c	Solyc03g114850.2	AT1G69170	--	--
sly-miR156c_MIMAT0009140_Solanum_lycopersicum_miR156c	Solyc01g106780.2	AT3G22960	PKP1	PLASTIDIAL PYRUVATE KINASE 1
sly-miR156c_MIMAT0009140_Solanum_lycopersicum_miR156c	Solyc10g009080.2	AT2G33810	SPL3	squamosa promoter binding protein-like 3
sly-miR162_MIMAT0009142_Solanum_lycopersicum_miR162	Solyc10g005130.2	AT1G01040	SUS1	SUSPENSOR 1
sly-miR162_MIMAT0009142_Solanum_lycopersicum_miR162	Solyc04g016510.2	AT2G41500	LIS	LACHESIS
sly-miR162_MIMAT0009142_Solanum_lycopersicum_miR162	Solyc06g009530.2	AT3G62360	--	--
sly-miR162_MIMAT0009142_Solanum_lycopersicum_miR162	Solyc01g080500.2	--	--	--	--
sly-miR164_ITAG	Solyc07g062840.2	AT5G53950	CUC2	CUP-SHAPED COTYLEDON 2
sly-miR164_ITAG	Solyc07g066330.2	AT1G56010	NAC1	NAC domain containing protein 1
sly-miR164_ITAG	Solyc01g090590.2	AT2G44970	--	--
sly-miR164_ITAG	Solyc06g069710.2	AT5G61430	NAC100	NAC domain containing protein 100
sly-miR164_ITAG	Solyc03g115850.2	AT5G61430	NAC100	NAC domain containing protein 100
sly-miR164_ITAG	Solyc11g066150.1	AT3G46440	UXS5	UDP-XYL synthase 5
sly-miR167_MIMAT0007917_Solanum_lycopersicum_miR167	Solyc06g035710.1	AT4G23030	--	--
sly-miR167_MIMAT0007917_Solanum_lycopersicum_miR167	Solyc03g007790.2	AT5G24080	--	--
sly-miR167_MIMAT0007917_Solanum_lycopersicum_miR167	Solyc06g036780.2	AT5G11960	--	--
sly-miR167_MIMAT0007917_Solanum_lycopersicum_miR167	Solyc04g077220.2	AT4G37790	HAT22
sly-miR167_MIMAT0007917_Solanum_lycopersicum_miR167	Solyc04g073990.2	AT1G35720	OXY5
sly-miR171b_MIMAT0007923_Solanum_lycopersicum_miR171b	Solyc08g078800.1	AT4G00150	SCL6-IV
sly-miR171b_MIMAT0007923_Solanum_lycopersicum_miR171b	Solyc11g013150.1	AT4G08250	--	--
sly-miR171b_MIMAT0007923_Solanum_lycopersicum_miR171b	Solyc01g090950.2	AT4G00150	SCL6-IV
sly-miR171b_MIMAT0007923_Solanum_lycopersicum_miR171b	Solyc02g085600.1	AT4G36710	HAM4
sly-miR171b_MIMAT0007923_Solanum_lycopersicum_miR171b	Solyc03g025700.1	AT4G25270	OTP70	organelle transcript processing 70
sly-miR171c_MIMAT0007924_Solanum_lycopersicum_miR171c	Solyc03g121740.1	AT3G13890	MYB26	myb domain protein 26
sly-miR171c_MIMAT0007924_Solanum_lycopersicum_miR171c	Solyc03g081220.1	AT5G24460	--	--
sly-miR1917_MIMAT0007909_Solanum_lycopersicum_miR1917	Solyc02g071710.2	AT1G29670	--	--
sly-miR1917_MIMAT0007909_Solanum_lycopersicum_miR1917	Solyc01g087190.2	AT5G19855	RbcX2	homologue of cyanobacterial RbcX 2
sly-miR1917_MIMAT0007909_Solanum_lycopersicum_miR1917	Solyc09g009090.2	AT5G03730	SIS1	SUGAR-INSENSITIVE 1
sly-miR1917_MIMAT0007909_Solanum_lycopersicum_miR1917	Solyc07g054930.2	AT2G44800	--	--
sly-miR1917_MIMAT0007909_Solanum_lycopersicum_miR1917	Solyc01g060150.2	AT4G16150	--	--
sly-miR1917_MIMAT0007909_Solanum_lycopersicum_miR1917	Solyc05g053960.2	--	--	--	--
sly-miR1917_MIMAT0007909_Solanum_lycopersicum_miR1917	Solyc11g010550.1	AT2G22530	--	--
sly-miR1917_MIMAT0007909_Solanum_lycopersicum_miR1917	Solyc01g066450.2	AT4G15960	--	--
sly-miR1917_MIMAT0007909_Solanum_lycopersicum_miR1917	Solyc04g056400.2	AT3G19210	RAD54	homolog of RAD54
sly-miR1917_MIMAT0007909_Solanum_lycopersicum_miR1917	Solyc07g044790.2	--	--	--	--
sly-miR1919a_MIMAT0007911_Solanum_lycopersicum_miR1919a	--	--	--	--	--
sly-miR1919b_MIMAT0007912_Solanum_lycopersicum_miR1919b	--	--	--	--	--
sly-miR1919c_MIMAT0007913_Solanum_lycopersicum_miR1919c	--	--	--	--	--
sly-miR396a_ITAG	Solyc04g054840.1	AT5G10120	--	--
sly-miR396a_ITAG	Solyc03g045080.1	AT5G16020	GEX3	gamete-expressed 3
sly-miR396a_ITAG	Solyc12g088670.1	AT1G47128	RD21A	responsive to dehydration 21A
sly-miR396a_ITAG	Solyc06g065030.2	AT1G10950	TMN1	transmembrane nine 1
sly-miR396a_ITAG	Solyc02g062740.2	AT5G14620	DRM2	domains rearranged methyltransferase 2
sly-miR396a_ITAG	Solyc06g007320.2	AT2G30110	UBA1	ubiquitin-activating enzyme 1
sly-miR396a_ITAG	Solyc12g096070.1	AT3G13960	GRF5	growth-regulating factor 5
sly-miR396a_ITAG	Solyc08g075950.1	AT3G13960	GRF5	growth-regulating factor 5
sly-miR396a_ITAG	Solyc07g041640.2	AT3G13960	GRF5	growth-regulating factor 5
sly-miR396a_ITAG	Solyc08g083230.1	AT4G24150	GRF8	growth-regulating factor 8
sly-miR396a_ITAG	Solyc08g005430.2	AT3G13960	GRF5	growth-regulating factor 5
sly-miR396a_ITAG	Solyc03g082430.1	AT5G53660	GRF7	growth-regulating factor 7
sly-miR396b_ITAG	Solyc12g088670.1	AT1G47128	RD21A	responsive to dehydration 21A
sly-miR396b_ITAG	Solyc06g065030.2	AT1G10950	TMN1	transmembrane nine 1
sly-miR396b_ITAG	Solyc02g062740.2	AT5G14620	DRM2	domains rearranged methyltransferase 2
sly-miR396b_ITAG	Solyc04g054840.1	AT5G10120	--	--
sly-miR396b_ITAG	Solyc06g007820.1	AT1G62670	RPF2	rna processing factor 2
sly-miR396b_ITAG	Solyc02g093040.2	AT1G47128	RD21A	responsive to dehydration 21A
sly-miR396b_ITAG	Solyc02g062750.2	AT1G75220	ERDL6	ERD6-like 6
sly-miR396b_ITAG	Solyc11g022540.1	AT1G10950	TMN1	transmembrane nine 1
sly-miR396b_ITAG	Solyc02g023950.2	AT4G20940	GHR1	GUARD CELL HYDROGEN PEROXIDE-RESISTANT 1
sly-miR396b_ITAG	Solyc01g091540.1	AT2G36400	GRF3	growth-regulating factor 3
sly-miR396b_ITAG	Solyc12g096070.1	AT3G13960	GRF5	growth-regulating factor 5
sly-miR4376_MIMAT0022688_Solanum_lycopersicum_miR4376	Solyc05g016330.2	AT4G15110	CYP97B3	cytochrome P450, family 97, subfamily B, polypeptide 3
sly-miR5301_MIMAT0020765_Solanum_lycopersicum_miR5301	Solyc08g075510.2	AT3G45880	--	--
sly-miR5301_MIMAT0020765_Solanum_lycopersicum_miR5301	Solyc08g081490.2	AT4G01370	MPK4	MAP kinase 4
sly-miR5303_MIMAT0020767_Solanum_lycopersicum_miR5303	Solyc01g094210.2	AT3G61220	SDR1	short-chain dehydrogenase/reductase 1
sly-miR5303_MIMAT0020767_Solanum_lycopersicum_miR5303	Solyc05g007570.2	AT5G39785	--	--
sly-miR5303_MIMAT0020767_Solanum_lycopersicum_miR5303	Solyc01g010250.2	AT1G13700	PGL1	6-phosphogluconolactonase 1
sly-miR5303_MIMAT0020767_Solanum_lycopersicum_miR5303	Solyc09g008790.2	AT3G53030	SRPK4	ser/arg-rich protein kinase 4
sly-miR5303_MIMAT0020767_Solanum_lycopersicum_miR5303	Solyc07g005730.2	AT4G30660	--	--
sly-miR5303_MIMAT0020767_Solanum_lycopersicum_miR5303	Solyc11g007360.1	AT3G04660	--	--
sly-miR5303_MIMAT0020767_Solanum_lycopersicum_miR5303	Solyc09g009550.2	AT2G36290	--	--
sly-miR5303_MIMAT0020767_Solanum_lycopersicum_miR5303	Solyc05g055480.2	AT3G10480	NAC050	NAC domain containing protein 50
sly-miR5303_MIMAT0020767_Solanum_lycopersicum_miR5303	Solyc03g097450.2	AT2G47620	SWI3A	SWITCH/sucrose nonfermenting 3A
sly-miR5303_MIMAT0020767_Solanum_lycopersicum_miR5303	Solyc06g052080.2	AT1G21320	--	--
sly-miR5303_MIMAT0020767_Solanum_lycopersicum_miR5303	Solyc08g079800.2	AT4G37740	GRF2	growth-regulating factor 2
sly-miR5303_MIMAT0020767_Solanum_lycopersicum_miR5303	Solyc10g051170.1	AT3G46710	--	--
sly-miR5303_MIMAT0020767_Solanum_lycopersicum_miR5303	Solyc01g099560.2	AT3G61220	SDR1	short-chain dehydrogenase/reductase 1
sly-miR5303_MIMAT0020767_Solanum_lycopersicum_miR5303	Solyc12g007100.1	AT3G24530	--	--
sly-miR5303_MIMAT0020767_Solanum_lycopersicum_miR5303	Solyc04g082000.2	AT4G35790	PLDDELTA	phospholipase D delta
sly-miR5303_MIMAT0020767_Solanum_lycopersicum_miR5303	Solyc04g007830.2	AT5G28010	--	--
sly-miR5303_MIMAT0020767_Solanum_lycopersicum_miR5303	Solyc07g018290.2	AT5G57390	PLT5	PLETHORA 5
sly-miR5303_MIMAT0020767_Solanum_lycopersicum_miR5303	Solyc05g054720.2	AT1G04940	Tic20-I	translocon at the inner envelope membrane of chloroplasts 20-I
sly-miR5303_MIMAT0020767_Solanum_lycopersicum_miR5303	Solyc01g008100.2	AT4G14100	--	--
sly-miR5303_MIMAT0020767_Solanum_lycopersicum_miR5303	Solyc05g053750.1	AT5G14180	MPL1	Myzus persicae-induced lipase 1
sly-miR5303_MIMAT0020767_Solanum_lycopersicum_miR5303	Solyc06g082300.2	AT2G30140	UGT87A2	UDP-glucosyl transferase 87A2
sly-miR5303_MIMAT0020767_Solanum_lycopersicum_miR5303	Solyc05g051580.2	AT5G10250	DOT3	DEFECTIVELY ORGANIZED TRIBUTARIES 3
sly-miR5303_MIMAT0020767_Solanum_lycopersicum_miR5303	Solyc09g013150.2	AT2G38060	PHT4;2	phosphate transporter 4;2
sly-miR5303_MIMAT0020767_Solanum_lycopersicum_miR5303	Solyc01g007800.2	AT2G36026	--	--
sly-miR5304_MIMAT0020768_Solanum_lycopersicum_miR5304	Solyc04g076150.2	AT1G58120	--	--

## Sheet: Tsh1_C1_DownDEmiR_Target_UpDEG_
miRNA	Target	TAIR_ID	Symbol	Description
sly-miR156a_MIMAT0009138_Solanum_lycopersicum_miR156a	Solyc05g012040.2	AT1G69170	--	--
sly-miR156b_ITAG	Solyc05g012040.2	AT1G69170	--	--
sly-miR156b_MIMAT0009139_Solanum_lycopersicum_miR156b	Solyc05g012040.2	AT1G69170	--	--
sly-miR156c_MIMAT0009140_Solanum_lycopersicum_miR156c	Solyc05g012040.2	AT1G69170	--	--
sly-miR164_ITAG	Solyc06g069710.2	AT5G61430	NAC100	NAC domain containing protein 100
sly-miR1917_MIMAT0007909_Solanum_lycopersicum_miR1917	Solyc07g054930.2	AT2G44800	--	--
sly-miR1917_MIMAT0007909_Solanum_lycopersicum_miR1917	Solyc11g010550.1	AT2G22530	--	--
sly-miR1917_MIMAT0007909_Solanum_lycopersicum_miR1917	Solyc01g066450.2	AT4G15960	--	--
sly-miR396a_ITAG	Solyc06g007320.2	AT2G30110	UBA1	ubiquitin-activating enzyme 1
sly-miR396b_ITAG	Solyc02g023950.2	AT4G20940	GHR1	GUARD CELL HYDROGEN PEROXIDE-RESISTANT 1
sly-miR5301_MIMAT0020765_Solanum_lycopersicum_miR5301	Solyc08g081490.2	AT4G01370	MPK4	MAP kinase 4
sly-miR5303_MIMAT0020767_Solanum_lycopersicum_miR5303	Solyc01g099560.2	AT3G61220	SDR1	short-chain dehydrogenase/reductase 1

## Sheet: Tsh12_C12_Up_DEG.txt_target
miRNA	Target	TAIR_ID	Symbol	Description
sly-miR159_MIMAT0009141_Solanum_lycopersicum_miR159	Solyc01g009070.2	AT3G11440	MYB65	myb domain protein 65
sly-miR159_MIMAT0009141_Solanum_lycopersicum_miR159	Solyc10g019260.1	AT3G60460	DUO1	DUO POLLEN 1
sly-miR159_MIMAT0009141_Solanum_lycopersicum_miR159	Solyc01g090530.1	AT3G60460	DUO1	DUO POLLEN 1
sly-miR159_MIMAT0009141_Solanum_lycopersicum_miR159	Solyc06g073640.2	AT3G11440	MYB65	myb domain protein 65
sly-miR159_MIMAT0009141_Solanum_lycopersicum_miR159	Solyc07g065960.1	AT3G13310	--	--
sly-miR159_MIMAT0009141_Solanum_lycopersicum_miR159	Solyc12g014120.1	--	--	--	--
sly-miR159_MIMAT0009141_Solanum_lycopersicum_miR159	Solyc11g072060.1	AT4G26930	MYB97	myb domain protein 97
sly-miR159_MIMAT0009141_Solanum_lycopersicum_miR159	Solyc06g008320.2	AT4G14340	CKL11	CASEIN KINASE I-LIKE 11
sly-miR159_MIMAT0009141_Solanum_lycopersicum_miR159	Solyc05g012830.1	AT1G40087	--	--
sly-miR159_MIMAT0009141_Solanum_lycopersicum_miR159	Solyc02g078670.2	AT4G27430	CIP7	COP1-interacting protein 7
sly-miR159_MIMAT0009141_Solanum_lycopersicum_miR159	Solyc02g079010.2	AT1G61260	--	--
sly-miR159_MIMAT0009141_Solanum_lycopersicum_miR159	Solyc09g082890.1	AT3G22910	--	--
sly-miR159_MIMAT0009141_Solanum_lycopersicum_miR159	Solyc03g043890.2	AT4G37770	ACS8	1-amino-cyclopropane-1-carboxylate synthase 8
sly-miR159_MIMAT0009141_Solanum_lycopersicum_miR159	Solyc06g064590.1	AT4G37850	--	--
sly-miR159_MIMAT0009141_Solanum_lycopersicum_miR159	Solyc07g052640.2	AT4G15240	--	--
sly-miR159_MIMAT0009141_Solanum_lycopersicum_miR159	Solyc09g013080.2	AT2G38040	CAC3	acetyl Co-enzyme a carboxylase carboxyltransferase alpha subunit
sly-miR160a_MIMAT0007914_Solanum_lycopersicum_miR160a	Solyc09g007810.2	AT4G30080	ARF16	auxin response factor 16
sly-miR160a_MIMAT0007914_Solanum_lycopersicum_miR160a	Solyc11g069500.1	AT2G28350	ARF10	auxin response factor 10
sly-miR160a_MIMAT0007914_Solanum_lycopersicum_miR160a	Solyc10g086130.1	AT4G30080	ARF16	auxin response factor 16
sly-miR160a_MIMAT0007914_Solanum_lycopersicum_miR160a	Solyc11g013470.1	AT1G77850	ARF17	auxin response factor 17
sly-miR168_ITAG	Solyc06g072300.2	AT1G48410	ICU9
sly-miR169b_MIMAT0007919_Solanum_lycopersicum_miR169b	Solyc01g087240.2	AT3G20910	NF-YA9	nuclear factor Y, subunit A9
sly-miR169b_MIMAT0007919_Solanum_lycopersicum_miR169b	Solyc03g121940.2	AT1G72830	NF-YA3	nuclear factor Y, subunit A3
sly-miR169b_MIMAT0007919_Solanum_lycopersicum_miR169b	Solyc08g062210.2	AT1G17590	NF-YA8	nuclear factor Y, subunit A8
sly-miR169b_MIMAT0007919_Solanum_lycopersicum_miR169b	Solyc01g006930.2	AT5G06510	NF-YA10	nuclear factor Y, subunit A10
sly-miR169b_MIMAT0007919_Solanum_lycopersicum_miR169b	Solyc06g068930.1	AT1G70700	TIFY7
sly-miR169b_MIMAT0007919_Solanum_lycopersicum_miR169b	Solyc01g008490.2	AT5G12840	NF-YA1	nuclear factor Y, subunit A1
sly-miR169b_MIMAT0007919_Solanum_lycopersicum_miR169b	Solyc12g006040.1	AT3G46530	RPP13	RECOGNITION OF PERONOSPORA PARASITICA 13
sly-miR169d_MIMAT0007921_Solanum_lycopersicum_miR169d	Solyc03g121940.2	AT1G72830	NF-YA3	nuclear factor Y, subunit A3
sly-miR169d_MIMAT0007921_Solanum_lycopersicum_miR169d	Solyc01g006930.2	AT5G06510	NF-YA10	nuclear factor Y, subunit A10
sly-miR169d_MIMAT0007921_Solanum_lycopersicum_miR169d	Solyc08g062210.2	AT1G17590	NF-YA8	nuclear factor Y, subunit A8
sly-miR169d_MIMAT0007921_Solanum_lycopersicum_miR169d	Solyc01g087240.2	AT3G20910	NF-YA9	nuclear factor Y, subunit A9
sly-miR169d_MIMAT0007921_Solanum_lycopersicum_miR169d	Solyc06g068930.1	AT1G70700	TIFY7
sly-miR169d_MIMAT0007921_Solanum_lycopersicum_miR169d	Solyc12g006040.1	AT3G46530	RPP13	RECOGNITION OF PERONOSPORA PARASITICA 13
sly-miR169d_MIMAT0007921_Solanum_lycopersicum_miR169d	Solyc01g008490.2	AT5G12840	NF-YA1	nuclear factor Y, subunit A1
sly-miR482b_MIMAT0023602_Solanum_lycopersicum_miR482b	Solyc02g036270.2	AT4G27220	--	--
sly-miR482b_MIMAT0023602_Solanum_lycopersicum_miR482b	Solyc05g008070.2	AT3G46530	RPP13	RECOGNITION OF PERONOSPORA PARASITICA 13
sly-miR482b_MIMAT0023602_Solanum_lycopersicum_miR482b	Solyc04g009120.1	AT3G46530	RPP13	RECOGNITION OF PERONOSPORA PARASITICA 13
sly-miR482b_MIMAT0023602_Solanum_lycopersicum_miR482b	Solyc12g017800.1	AT3G46530	RPP13	RECOGNITION OF PERONOSPORA PARASITICA 13
sly-miR482b_MIMAT0023602_Solanum_lycopersicum_miR482b	Solyc11g065780.1	AT3G14470	--	--
sly-miR482b_MIMAT0023602_Solanum_lycopersicum_miR482b	Solyc12g016220.1	AT4G27190	--	--
sly-miR482b_MIMAT0023602_Solanum_lycopersicum_miR482b	Solyc04g025820.1	AT3G46530	RPP13	RECOGNITION OF PERONOSPORA PARASITICA 13
sly-miR482b_MIMAT0023602_Solanum_lycopersicum_miR482b	Solyc07g039420.1	AT3G46530	RPP13	RECOGNITION OF PERONOSPORA PARASITICA 13
sly-miR482b_MIMAT0023602_Solanum_lycopersicum_miR482b	Solyc04g025840.1	AT3G46530	RPP13	RECOGNITION OF PERONOSPORA PARASITICA 13
sly-miR482b_MIMAT0023602_Solanum_lycopersicum_miR482b	Solyc10g054940.1	AT4G27220	--	--
sly-miR482b_MIMAT0023602_Solanum_lycopersicum_miR482b	Solyc10g055170.1	AT1G12280	SUMM2	suppressor of mkk1 mkk2 2
sly-miR482b_MIMAT0023602_Solanum_lycopersicum_miR482b	Solyc07g005770.2	AT1G53350	--	--
sly-miR482b_MIMAT0023602_Solanum_lycopersicum_miR482b	Solyc11g006530.1	AT3G46530	RPP13	RECOGNITION OF PERONOSPORA PARASITICA 13
sly-miR482b_MIMAT0023602_Solanum_lycopersicum_miR482b	Solyc11g006630.1	AT3G46530	RPP13	RECOGNITION OF PERONOSPORA PARASITICA 13
sly-miR482b_MIMAT0023602_Solanum_lycopersicum_miR482b	Solyc04g009290.1	AT3G46530	RPP13	RECOGNITION OF PERONOSPORA PARASITICA 13
sly-miR482b_MIMAT0023602_Solanum_lycopersicum_miR482b	Solyc04g009130.2	AT3G46530	RPP13	RECOGNITION OF PERONOSPORA PARASITICA 13
sly-miR482b_MIMAT0023602_Solanum_lycopersicum_miR482b	Solyc07g039400.1	AT1G59620	CW9
sly-miR482b_MIMAT0023602_Solanum_lycopersicum_miR482b	Solyc10g054970.1	AT1G12280	SUMM2	suppressor of mkk1 mkk2 2
sly-miR482b_MIMAT0023602_Solanum_lycopersicum_miR482b	Solyc11g071420.1	AT3G14470	--	--
sly-miR482b_MIMAT0023602_Solanum_lycopersicum_miR482b	Solyc08g005440.2	AT3G07040	RPS3	RESISTANCE TO PSEUDOMONAS SYRINGAE 3
sly-miR482b_MIMAT0023602_Solanum_lycopersicum_miR482b	Solyc11g020100.1	AT3G46530	RPP13	RECOGNITION OF PERONOSPORA PARASITICA 13
sly-miR482b_MIMAT0023602_Solanum_lycopersicum_miR482b	Solyc11g020090.1	AT1G58390	--	--
sly-miR5300_MIMAT0020764_Solanum_lycopersicum_miR5300	Solyc05g008650.1	AT1G50180	--	--
sly-miR5300_MIMAT0020764_Solanum_lycopersicum_miR5300	Solyc06g064780.1	AT3G46530	RPP13	RECOGNITION OF PERONOSPORA PARASITICA 13
sly-miR5300_MIMAT0020764_Solanum_lycopersicum_miR5300	Solyc06g064690.1	AT3G46530	RPP13	RECOGNITION OF PERONOSPORA PARASITICA 13
sly-miR5300_MIMAT0020764_Solanum_lycopersicum_miR5300	Solyc09g018220.1	AT3G46530	RPP13	RECOGNITION OF PERONOSPORA PARASITICA 13
sly-miR5300_MIMAT0020764_Solanum_lycopersicum_miR5300	Solyc06g064760.1	AT3G46530	RPP13	RECOGNITION OF PERONOSPORA PARASITICA 13
sly-miR5300_MIMAT0020764_Solanum_lycopersicum_miR5300	Solyc03g120010.2	AT3G15610	--	--

## Sheet: Tsh12_C12_UpDEmiR_Target_DownDE
miRNA	Target	TAIR_ID	Symbol	Description
sly-miR159_MIMAT0009141_Solanum_lycopersicum_miR159	Solyc07g065960.1	AT3G13310	--	--
sly-miR169b_MIMAT0007919_Solanum_lycopersicum_miR169b	Solyc01g087240.2	AT3G20910	NF-YA9	nuclear factor Y, subunit A9
sly-miR169b_MIMAT0007919_Solanum_lycopersicum_miR169b	Solyc03g121940.2	AT1G72830	NF-YA3	nuclear factor Y, subunit A3
sly-miR169b_MIMAT0007919_Solanum_lycopersicum_miR169b	Solyc08g062210.2	AT1G17590	NF-YA8	nuclear factor Y, subunit A8
sly-miR169d_MIMAT0007921_Solanum_lycopersicum_miR169d	Solyc03g121940.2	AT1G72830	NF-YA3	nuclear factor Y, subunit A3
sly-miR169d_MIMAT0007921_Solanum_lycopersicum_miR169d	Solyc08g062210.2	AT1G17590	NF-YA8	nuclear factor Y, subunit A8
sly-miR169d_MIMAT0007921_Solanum_lycopersicum_miR169d	Solyc01g087240.2	AT3G20910	NF-YA9	nuclear factor Y, subunit A9
sly-miR482b_MIMAT0023602_Solanum_lycopersicum_miR482b	Solyc05g008070.2	AT3G46530	RPP13	RECOGNITION OF PERONOSPORA PARASITICA 13
sly-miR482b_MIMAT0023602_Solanum_lycopersicum_miR482b	Solyc12g016220.1	AT4G27190	--	--
sly-miR482b_MIMAT0023602_Solanum_lycopersicum_miR482b	Solyc11g020100.1	AT3G46530	RPP13	RECOGNITION OF PERONOSPORA PARASITICA 13
sly-miR5300_MIMAT0020764_Solanum_lycopersicum_miR5300	Solyc09g018220.1	AT3G46530	RPP13	RECOGNITION OF PERONOSPORA PARASITICA 13

[truncated: 26 more sheets: Tsh12_C12_Down_DEG.txt_target, Tsh12_C12_DownDEmiR_Target_UpDE, C1_C0_Up_DEG.txt_target, C1_C0_UpDEmiR_Target_DownDEG_ov, C1_C0_Down_DEG.txt_target, C1_C0_DownDEmiR_Target_UpDEG_ov, C12_C0_Up_DEG.txt_target, C12_C0_UpDEmiR_Target_DownDEG_o, C12_C0_Down_DEG.txt_target, C12_C0_DownDEmiR_Target_UpDEG_o, C12_C1_Up_DEG.txt_target, C12_C1_UpDEmiR_Target_DownDEG_o, C12_C1_Down_DEG.txt_target, C12_C1_DownDEmiR_Target_UpDEG_o, Tsh1_Tsh0_Up_DEG.txt_target, Tsh1_Tsh0_UpDEmiR_Target_DownDE, Tsh1_Tsh0_Down_DEG.txt_target, Tsh1_Tsh0_DownDEmiR_Target_UpDE, Tsh12_Tsh0_Up_DEG.txt_target, Tsh12_Tsh0_UpDEmiR_Target_DownD …]
