# Supplementary material for: A comparison of the low temperature transcriptomes of two tomato genotypes that differ in freezing tolerance: Solanum lycopersicum and Solanum habrochaites
Source: BMC Plant Biol. 2015 Jun 6;15:132. doi: 10.1186/s12870-015-0521-6 (PMC4458020; doi:10.1186/s12870-015-0521-6)
Supplement: Additional file 16: — GO term analysis of differentially expressed miRNA targets. [file 12870_2015_521_MOESM16_ESM.xls]

## Sheet: Tsh0_C0_Up_target
miRNA	Target	TAIR_ID	Symbol	Description
sly-miR169c_MIMAT0007920_Solanum_lycopersicum_miR169c	Solyc08g062210.2	AT1G17590	NF-YA8	nuclear factor Y, subunit A8
sly-miR169c_MIMAT0007920_Solanum_lycopersicum_miR169c	Solyc03g121940.2	AT1G72830	NF-YA3	nuclear factor Y, subunit A3
sly-miR169c_MIMAT0007920_Solanum_lycopersicum_miR169c	Solyc01g008490.2	AT5G12840	NF-YA1	nuclear factor Y, subunit A1
sly-miR169c_MIMAT0007920_Solanum_lycopersicum_miR169c	Solyc08g075730.2	AT5G18400	--	--
sly-miR169c_MIMAT0007920_Solanum_lycopersicum_miR169c	Solyc09g075020.2	AT2G47800	MRP4	multidrug resistance-associated protein 4
sly-miR169d_MIMAT0007921_Solanum_lycopersicum_miR169d	Solyc03g121940.2	AT1G72830	NF-YA3	nuclear factor Y, subunit A3
sly-miR169d_MIMAT0007921_Solanum_lycopersicum_miR169d	Solyc01g006930.2	AT5G06510	NF-YA10	nuclear factor Y, subunit A10
sly-miR169d_MIMAT0007921_Solanum_lycopersicum_miR169d	Solyc08g062210.2	AT1G17590	NF-YA8	nuclear factor Y, subunit A8
sly-miR169d_MIMAT0007921_Solanum_lycopersicum_miR169d	Solyc01g087240.2	AT3G20910	NF-YA9	nuclear factor Y, subunit A9
sly-miR169d_MIMAT0007921_Solanum_lycopersicum_miR169d	Solyc06g068930.1	AT1G70700	TIFY7
sly-miR169d_MIMAT0007921_Solanum_lycopersicum_miR169d	Solyc12g006040.1	AT3G46530	RPP13	RECOGNITION OF PERONOSPORA PARASITICA 13
sly-miR169d_MIMAT0007921_Solanum_lycopersicum_miR169d	Solyc01g008490.2	AT5G12840	NF-YA1	nuclear factor Y, subunit A1
sly-miR482_ITAG	Solyc06g005410.2	--	--	--	--
sly-miR482_ITAG	Solyc02g032650.2	AT5G36930	--	--
sly-miR482_ITAG	Solyc05g009750.1	AT3G46530	RPP13	RECOGNITION OF PERONOSPORA PARASITICA 13
sly-miR482_ITAG	Solyc01g105340.2	AT2G22360	--	--
sly-miR482_ITAG	Solyc04g009130.2	AT3G46530	RPP13	RECOGNITION OF PERONOSPORA PARASITICA 13
sly-miR482_ITAG	Solyc04g009290.1	AT3G46530	RPP13	RECOGNITION OF PERONOSPORA PARASITICA 13
sly-miR482_ITAG	Solyc01g113620.1	AT5G36930	--	--
sly-miR482_ITAG	Solyc08g075640.2	AT3G14470	--	--
sly-miR482_ITAG	Solyc02g079350.2	AT4G05120	FUR1	FUDR RESISTANT 1
sly-miR482_ITAG	Solyc02g079330.2	AT4G05120	FUR1	FUDR RESISTANT 1
sly-miR482_ITAG	Solyc01g102920.2	AT5G36930	--	--
sly-miR482_ITAG	Solyc09g075010.2	AT4G02450	--	--
sly-miR482_ITAG	Solyc02g079310.1	AT4G05120	FUR1	FUDR RESISTANT 1
sly-miR482_ITAG	Solyc04g026110.2	AT3G46530	RPP13	RECOGNITION OF PERONOSPORA PARASITICA 13
sly-miR482_ITAG	Solyc04g009110.1	AT3G46530	RPP13	RECOGNITION OF PERONOSPORA PARASITICA 13
sly-miR482a_MIMAT0020769_Solanum_lycopersicum_miR482a	Solyc11g008140.1	AT5G04310	--	--
sly-miR482a_MIMAT0020769_Solanum_lycopersicum_miR482a	Solyc12g056490.1	AT4G22910	FZR2	FIZZY-related 2
sly-miR482a_MIMAT0020769_Solanum_lycopersicum_miR482a	Solyc04g007320.1	AT5G17680	--	--
sly-miR482a_MIMAT0020769_Solanum_lycopersicum_miR482a	Solyc01g087200.2	AT1G50180	--	--
sly-miR482a_MIMAT0020769_Solanum_lycopersicum_miR482a	Solyc01g090860.2	AT4G00060	MEE44	maternal effect embryo arrest 44
sly-miR482a_MIMAT0020769_Solanum_lycopersicum_miR482a	Solyc01g102920.2	AT5G36930	--	--
sly-miR482a_MIMAT0020769_Solanum_lycopersicum_miR482a	Solyc09g090390.1	--	--	--	--
sly-miR482a_MIMAT0020769_Solanum_lycopersicum_miR482a	Solyc10g074880.1	AT3G08640	--	--
sly-miR482a_MIMAT0020769_Solanum_lycopersicum_miR482a	Solyc02g091890.1	AT2G22795	--	--
sly-miR482a_MIMAT0020769_Solanum_lycopersicum_miR482a	Solyc08g005510.1	AT5G17680	--	--
sly-miR482a_MIMAT0020769_Solanum_lycopersicum_miR482a	Solyc11g011350.1	AT5G17680	--	--
sly-miR482a_MIMAT0020769_Solanum_lycopersicum_miR482a	Solyc10g007060.2	AT4G39280	--	--
sly-miR482a_MIMAT0020769_Solanum_lycopersicum_miR482a	Solyc05g009750.1	AT3G46530	RPP13	RECOGNITION OF PERONOSPORA PARASITICA 13
sly-miR482a_MIMAT0020769_Solanum_lycopersicum_miR482a	Solyc06g009550.2	AT5G28680	ANX2	ANXUR2
sly-miR482a_MIMAT0020769_Solanum_lycopersicum_miR482a	Solyc12g009450.1	AT5G35450	--	--
sly-miR482a_MIMAT0020769_Solanum_lycopersicum_miR482a	Solyc03g116360.1	AT5G19420	--	--
sly-miR482b_MIMAT0023602_Solanum_lycopersicum_miR482b	Solyc02g036270.2	AT4G27220	--	--
sly-miR482b_MIMAT0023602_Solanum_lycopersicum_miR482b	Solyc05g008070.2	AT3G46530	RPP13	RECOGNITION OF PERONOSPORA PARASITICA 13
sly-miR482b_MIMAT0023602_Solanum_lycopersicum_miR482b	Solyc04g009120.1	AT3G46530	RPP13	RECOGNITION OF PERONOSPORA PARASITICA 13
sly-miR482b_MIMAT0023602_Solanum_lycopersicum_miR482b	Solyc12g017800.1	AT3G46530	RPP13	RECOGNITION OF PERONOSPORA PARASITICA 13
sly-miR482b_MIMAT0023602_Solanum_lycopersicum_miR482b	Solyc11g065780.1	AT3G14470	--	--
sly-miR482b_MIMAT0023602_Solanum_lycopersicum_miR482b	Solyc12g016220.1	AT4G27190	--	--
sly-miR482b_MIMAT0023602_Solanum_lycopersicum_miR482b	Solyc04g025820.1	AT3G46530	RPP13	RECOGNITION OF PERONOSPORA PARASITICA 13
sly-miR482b_MIMAT0023602_Solanum_lycopersicum_miR482b	Solyc07g039420.1	AT3G46530	RPP13	RECOGNITION OF PERONOSPORA PARASITICA 13
sly-miR482b_MIMAT0023602_Solanum_lycopersicum_miR482b	Solyc04g025840.1	AT3G46530	RPP13	RECOGNITION OF PERONOSPORA PARASITICA 13
sly-miR482b_MIMAT0023602_Solanum_lycopersicum_miR482b	Solyc10g054940.1	AT4G27220	--	--
sly-miR482b_MIMAT0023602_Solanum_lycopersicum_miR482b	Solyc10g055170.1	AT1G12280	SUMM2	suppressor of mkk1 mkk2 2
sly-miR482b_MIMAT0023602_Solanum_lycopersicum_miR482b	Solyc07g005770.2	AT1G53350	--	--
sly-miR482b_MIMAT0023602_Solanum_lycopersicum_miR482b	Solyc11g006530.1	AT3G46530	RPP13	RECOGNITION OF PERONOSPORA PARASITICA 13
sly-miR482b_MIMAT0023602_Solanum_lycopersicum_miR482b	Solyc11g006630.1	AT3G46530	RPP13	RECOGNITION OF PERONOSPORA PARASITICA 13
sly-miR482b_MIMAT0023602_Solanum_lycopersicum_miR482b	Solyc04g009290.1	AT3G46530	RPP13	RECOGNITION OF PERONOSPORA PARASITICA 13
sly-miR482b_MIMAT0023602_Solanum_lycopersicum_miR482b	Solyc04g009130.2	AT3G46530	RPP13	RECOGNITION OF PERONOSPORA PARASITICA 13
sly-miR482b_MIMAT0023602_Solanum_lycopersicum_miR482b	Solyc07g039400.1	AT1G59620	CW9
sly-miR482b_MIMAT0023602_Solanum_lycopersicum_miR482b	Solyc10g054970.1	AT1G12280	SUMM2	suppressor of mkk1 mkk2 2
sly-miR482b_MIMAT0023602_Solanum_lycopersicum_miR482b	Solyc11g071420.1	AT3G14470	--	--
sly-miR482b_MIMAT0023602_Solanum_lycopersicum_miR482b	Solyc08g005440.2	AT3G07040	RPS3	RESISTANCE TO PSEUDOMONAS SYRINGAE 3
sly-miR482b_MIMAT0023602_Solanum_lycopersicum_miR482b	Solyc11g020100.1	AT3G46530	RPP13	RECOGNITION OF PERONOSPORA PARASITICA 13
sly-miR482b_MIMAT0023602_Solanum_lycopersicum_miR482b	Solyc11g020090.1	AT1G58390	--	--
sly-miR482c_MIMAT0023603_Solanum_lycopersicum_miR482c	Solyc11g006630.1	AT3G46530	RPP13	RECOGNITION OF PERONOSPORA PARASITICA 13
sly-miR482c_MIMAT0023603_Solanum_lycopersicum_miR482c	Solyc11g006530.1	AT3G46530	RPP13	RECOGNITION OF PERONOSPORA PARASITICA 13
sly-miR482c_MIMAT0023603_Solanum_lycopersicum_miR482c	Solyc07g049700.1	AT3G46530	RPP13	RECOGNITION OF PERONOSPORA PARASITICA 13
sly-miR482c_MIMAT0023603_Solanum_lycopersicum_miR482c	Solyc10g055170.1	AT1G12280	SUMM2	suppressor of mkk1 mkk2 2
sly-miR482c_MIMAT0023603_Solanum_lycopersicum_miR482c	Solyc10g054940.1	AT4G27220	--	--
sly-miR482c_MIMAT0023603_Solanum_lycopersicum_miR482c	Solyc12g009450.1	AT5G35450	--	--
sly-miR482c_MIMAT0023603_Solanum_lycopersicum_miR482c	Solyc12g016220.1	AT4G27190	--	--
sly-miR482c_MIMAT0023603_Solanum_lycopersicum_miR482c	Solyc11g020100.1	AT3G46530	RPP13	RECOGNITION OF PERONOSPORA PARASITICA 13
sly-miR482c_MIMAT0023603_Solanum_lycopersicum_miR482c	Solyc12g017800.1	AT3G46530	RPP13	RECOGNITION OF PERONOSPORA PARASITICA 13
sly-miR482c_MIMAT0023603_Solanum_lycopersicum_miR482c	Solyc05g008070.2	AT3G46530	RPP13	RECOGNITION OF PERONOSPORA PARASITICA 13
sly-miR482c_MIMAT0023603_Solanum_lycopersicum_miR482c	Solyc09g091050.2	AT4G13550	--	--
sly-miR482c_MIMAT0023603_Solanum_lycopersicum_miR482c	Solyc10g054970.1	AT1G12280	SUMM2	suppressor of mkk1 mkk2 2
sly-miR482c_MIMAT0023603_Solanum_lycopersicum_miR482c	Solyc11g006520.1	AT3G46530	RPP13	RECOGNITION OF PERONOSPORA PARASITICA 13
sly-miR482c_MIMAT0023603_Solanum_lycopersicum_miR482c	Solyc11g071420.1	AT3G14470	--	--
sly-miR482c_MIMAT0023603_Solanum_lycopersicum_miR482c	Solyc01g014840.2	AT5G17680	--	--
sly-miR5300_MIMAT0020764_Solanum_lycopersicum_miR5300	Solyc05g008650.1	AT1G50180	--	--
sly-miR5300_MIMAT0020764_Solanum_lycopersicum_miR5300	Solyc06g064780.1	AT3G46530	RPP13	RECOGNITION OF PERONOSPORA PARASITICA 13
sly-miR5300_MIMAT0020764_Solanum_lycopersicum_miR5300	Solyc06g064690.1	AT3G46530	RPP13	RECOGNITION OF PERONOSPORA PARASITICA 13
sly-miR5300_MIMAT0020764_Solanum_lycopersicum_miR5300	Solyc09g018220.1	AT3G46530	RPP13	RECOGNITION OF PERONOSPORA PARASITICA 13
sly-miR5300_MIMAT0020764_Solanum_lycopersicum_miR5300	Solyc06g064760.1	AT3G46530	RPP13	RECOGNITION OF PERONOSPORA PARASITICA 13
sly-miR5300_MIMAT0020764_Solanum_lycopersicum_miR5300	Solyc03g120010.2	AT3G15610	--	--
sly-miR6024_MIMAT0023594_Solanum_lycopersicum_miR6024	Solyc05g008070.2	AT3G46530	RPP13	RECOGNITION OF PERONOSPORA PARASITICA 13
sly-miR6024_MIMAT0023594_Solanum_lycopersicum_miR6024	Solyc12g005970.1	AT1G50180	--	--
sly-miR6024_MIMAT0023594_Solanum_lycopersicum_miR6024	Solyc02g070410.1	AT1G58807	--	--
sly-miR6024_MIMAT0023594_Solanum_lycopersicum_miR6024	Solyc11g006520.1	AT3G46530	RPP13	RECOGNITION OF PERONOSPORA PARASITICA 13
sly-miR6024_MIMAT0023594_Solanum_lycopersicum_miR6024	Solyc11g069020.1	AT3G46530	RPP13	RECOGNITION OF PERONOSPORA PARASITICA 13
sly-miR6024_MIMAT0023594_Solanum_lycopersicum_miR6024	Solyc11g065780.1	AT3G14470	--	--
sly-miR6024_MIMAT0023594_Solanum_lycopersicum_miR6024	Solyc11g070000.1	AT3G14470	--	--
sly-miR6024_MIMAT0023594_Solanum_lycopersicum_miR6024	Solyc10g008230.1	AT3G46730	--	--
sly-miR6024_MIMAT0023594_Solanum_lycopersicum_miR6024	Solyc04g015220.2	AT1G59218	--	--
sly-miR6024_MIMAT0023594_Solanum_lycopersicum_miR6024	Solyc11g006640.1	AT3G46530	RPP13	RECOGNITION OF PERONOSPORA PARASITICA 13
sly-miR6024_MIMAT0023594_Solanum_lycopersicum_miR6024	Solyc11g006630.1	AT3G46530	RPP13	RECOGNITION OF PERONOSPORA PARASITICA 13
sly-miR6024_MIMAT0023594_Solanum_lycopersicum_miR6024	Solyc10g008240.2	AT3G46730	--	--
sly-miR6024_MIMAT0023594_Solanum_lycopersicum_miR6024	Solyc11g071420.1	AT3G14470	--	--
sly-miR6024_MIMAT0023594_Solanum_lycopersicum_miR6024	Solyc05g006620.2	AT1G27170	--	--
sly-miR6024_MIMAT0023594_Solanum_lycopersicum_miR6024	Solyc11g043070.1	AT3G14470	--	--
sly-miR6024_MIMAT0023594_Solanum_lycopersicum_miR6024	Solyc11g071430.1	AT3G14470	--	--
sly-miR6024_MIMAT0023594_Solanum_lycopersicum_miR6024	Solyc09g092290.1	AT3G46530	RPP13	RECOGNITION OF PERONOSPORA PARASITICA 13
sly-miR6024_MIMAT0023594_Solanum_lycopersicum_miR6024	Solyc02g084890.1	AT3G50950	ZAR1	HOPZ-ACTIVATED RESISTANCE 1
sly-miR6024_MIMAT0023594_Solanum_lycopersicum_miR6024	Solyc09g018220.1	AT3G46530	RPP13	RECOGNITION OF PERONOSPORA PARASITICA 13
sly-miR6024_MIMAT0023594_Solanum_lycopersicum_miR6024	Solyc04g011960.1	AT1G53350	--	--
sly-miR6024_MIMAT0023594_Solanum_lycopersicum_miR6024	Solyc01g087200.2	AT1G50180	--	--
sly-miR6027_MIMAT0023611_Solanum_lycopersicum_miR6027	Solyc04g008190.1	AT3G46730	--	--
sly-miR6027_MIMAT0023611_Solanum_lycopersicum_miR6027	Solyc11g069020.1	AT3G46530	RPP13	RECOGNITION OF PERONOSPORA PARASITICA 13
sly-miR6027_MIMAT0023611_Solanum_lycopersicum_miR6027	Solyc04g008140.1	AT5G35450	--	--
sly-miR6027_MIMAT0023611_Solanum_lycopersicum_miR6027	Solyc09g098130.1	AT3G46530	RPP13	RECOGNITION OF PERONOSPORA PARASITICA 13
sly-miR6027_MIMAT0023611_Solanum_lycopersicum_miR6027	Solyc04g008120.1	AT5G35450	--	--
sly-miR6027_MIMAT0023611_Solanum_lycopersicum_miR6027	Solyc02g027080.1	AT3G46530	RPP13	RECOGNITION OF PERONOSPORA PARASITICA 13
sly-miR6027_MIMAT0023611_Solanum_lycopersicum_miR6027	Solyc04g009090.1	AT3G46730	--	--
sly-miR6027_MIMAT0023611_Solanum_lycopersicum_miR6027	Solyc04g026110.2	AT3G46530	RPP13	RECOGNITION OF PERONOSPORA PARASITICA 13
sly-miR6027_MIMAT0023611_Solanum_lycopersicum_miR6027	Solyc04g007070.2	AT3G46530	RPP13	RECOGNITION OF PERONOSPORA PARASITICA 13
sly-miR6027_MIMAT0023611_Solanum_lycopersicum_miR6027	Solyc05g013280.2	AT1G59780	--	--
sly-miR6027_MIMAT0023611_Solanum_lycopersicum_miR6027	Solyc10g047320.1	AT1G53350	--	--
sly-miR6027_MIMAT0023611_Solanum_lycopersicum_miR6027	Solyc05g012890.1	AT1G50180	--	--
sly-miR6027_MIMAT0023611_Solanum_lycopersicum_miR6027	Solyc05g012910.2	AT1G50180	--	--
sly-miR6027_MIMAT0023611_Solanum_lycopersicum_miR6027	Solyc01g088060.2	AT3G14470	--	--
sly-miR6027_MIMAT0023611_Solanum_lycopersicum_miR6027	Solyc03g005660.2	AT1G53350	--	--
sly-miR6027_MIMAT0023611_Solanum_lycopersicum_miR6027	Solyc01g090430.2	AT5G35450	--	--

## Sheet: Tsh0_C0_Up_cluster
Annotation Cluster 1	Enrichment Score: 14.026582541849287
Category	Term	Count	%	PValue	Genes	List Total	Pop Hits	Pop Total	Fold Enrichment	Bonferroni	Benjamini	FDR
INTERPRO	IPR002182:NB-ARC	18	45	3.33017e-28	AT3G46530, AT1G50180, AT1G58807, AT1G59620, AT1G53350, AT5G36930, AT1G58390, AT3G46730, AT1G12280, AT1G59780, AT5G17680, AT4G27190, AT5G35450, AT1G59218, AT3G14470, AT4G27220, AT3G50950, AT3G07040	35	151	20885	71.1315	1.63178e-26	1.63178e-26	3.19295e-25
UP_SEQ_FEATURE	domain:NB-ARC	16	40	5.35918e-28	AT3G46530, AT1G50180, AT1G58807, AT1G59620, AT1G53350, AT1G58390, AT3G46730, AT1G12280, AT1G59780, AT4G27190, AT5G35450, AT1G59218, AT3G14470, AT4G27220, AT3G50950, AT3G07040	26	57	8885	95.9244	3.85861e-26	3.85861e-26	5.57825e-25
GOTERM_BP_FAT	GO:0006915~apoptosis	19	47.5	2.92939e-27	AT3G46530, AT1G50180, AT1G58807, AT1G59620, AT1G53350, AT5G36930, AT1G58390, AT3G46730, AT1G12280, AT1G59780, AT5G17680, AT1G27170, AT4G27190, AT5G35450, AT1G59218, AT3G14470, AT4G27220, AT3G50950, AT3G07040	32	172	13998	48.3216	3.48597e-25	3.48597e-25	3.35764e-24
GOTERM_BP_FAT	GO:0012501~programmed cell death	19	47.5	3.71472e-25	AT3G46530, AT1G50180, AT1G58807, AT1G59620, AT1G53350, AT5G36930, AT1G58390, AT3G46730, AT1G12280, AT1G59780, AT5G17680, AT1G27170, AT4G27190, AT5G35450, AT1G59218, AT3G14470, AT4G27220, AT3G50950, AT3G07040	32	223	13998	37.2705	4.42052e-23	2.21026e-23	4.25779e-22
GOTERM_BP_FAT	GO:0008219~cell death	19	47.5	4.10183e-24	AT3G46530, AT1G50180, AT1G58807, AT1G59620, AT1G53350, AT5G36930, AT1G58390, AT3G46730, AT1G12280, AT1G59780, AT5G17680, AT1G27170, AT4G27190, AT5G35450, AT1G59218, AT3G14470, AT4G27220, AT3G50950, AT3G07040	32	254	13998	32.7217	4.88118e-22	1.62706e-22	4.70149e-21
GOTERM_BP_FAT	GO:0016265~death	19	47.5	4.10183e-24	AT3G46530, AT1G50180, AT1G58807, AT1G59620, AT1G53350, AT5G36930, AT1G58390, AT3G46730, AT1G12280, AT1G59780, AT5G17680, AT1G27170, AT4G27190, AT5G35450, AT1G59218, AT3G14470, AT4G27220, AT3G50950, AT3G07040	32	254	13998	32.7217	4.88118e-22	1.62706e-22	4.70149e-21
SP_PIR_KEYWORDS	Plant defense	19	47.5	7.17462e-21	AT3G46530, AT1G50180, AT1G58807, AT1G59620, AT1G53350, AT5G36930, AT1G58390, AT3G46730, AT1G12280, AT1G59780, AT5G17680, AT4G27190, AT3G14470, AT5G35450, AT1G59218, AT4G27220, AT1G70700, AT3G50950, AT3G07040	37	585	26538	23.2951	2.7981e-19	2.7981e-19	6.52456e-18
SP_PIR_KEYWORDS	leucine-rich repeat	17	42.5	3.39882e-18	AT3G46530, AT1G50180, AT1G58807, AT1G59620, AT1G53350, AT5G36930, AT3G46730, AT1G12280, AT1G59780, AT5G17680, AT4G27190, AT5G35450, AT1G59218, AT3G14470, AT4G27220, AT3G50950, AT3G07040	37	540	26538	22.5799	1.32554e-16	6.6277e-17	3.09087e-15
GOTERM_BP_FAT	GO:0006952~defense response	20	50	1.51078e-14	AT3G46530, AT1G50180, AT1G58807, AT1G59620, AT1G53350, AT5G36930, AT1G58390, AT3G46730, AT1G12280, AT1G59780, AT5G17680, AT1G27170, AT4G27190, AT3G14470, AT5G35450, AT1G59218, AT4G27220, AT1G70700, AT3G50950, AT3G07040	32	1030	13998	8.49393	1.79678e-12	4.49196e-13	1.73084e-11
SP_PIR_KEYWORDS	coiled coil	14	35	2.40626e-14	AT3G46530, AT1G50180, AT1G59620, AT1G58807, AT1G53350, AT3G46730, AT1G12280, AT1G59780, AT4G27190, AT5G35450, AT1G59218, AT3G14470, AT4G27220, AT3G50950	37	472	26538	21.2742	9.39582e-13	3.13194e-13	2.19047e-11
SP_PIR_KEYWORDS	atp-binding	19	47.5	1.05844e-12	AT3G46530, AT1G50180, AT1G58807, AT1G59620, AT1G53350, AT4G39280, AT2G47800, AT1G58390, AT3G46730, AT1G12280, AT1G59780, AT4G27190, AT5G35450, AT1G59218, AT3G14470, AT4G27220, AT5G28680, AT3G50950, AT3G07040	37	1716	26538	7.9415	4.1281e-11	1.03202e-11	9.62586e-10
UP_SEQ_FEATURE	repeat:LRR 1	13	32.5	7.83205e-12	AT3G46530, AT1G50180, AT1G59620, AT1G53350, AT3G46730, AT1G12280, AT1G59780, AT4G27190, AT5G35450, AT1G59218, AT3G14470, AT4G27220, AT3G07040	26	306	8885	14.518	5.63909e-10	2.81954e-10	8.15221e-09
UP_SEQ_FEATURE	repeat:LRR 2	13	32.5	7.83205e-12	AT3G46530, AT1G50180, AT1G59620, AT1G53350, AT3G46730, AT1G12280, AT1G59780, AT4G27190, AT5G35450, AT1G59218, AT3G14470, AT4G27220, AT3G07040	26	306	8885	14.518	5.63909e-10	2.81954e-10	8.15221e-09
SP_PIR_KEYWORDS	nucleotide-binding	19	47.5	7.99573e-12	AT3G46530, AT1G50180, AT1G58807, AT1G59620, AT1G53350, AT4G39280, AT2G47800, AT1G58390, AT3G46730, AT1G12280, AT1G59780, AT4G27190, AT5G35450, AT1G59218, AT3G14470, AT4G27220, AT5G28680, AT3G50950, AT3G07040	37	1935	26538	7.0427	3.11833e-10	6.23666e-11	7.27126e-09
UP_SEQ_FEATURE	nucleotide phosphate-binding region:ATP	17	42.5	8.98602e-12	AT3G46530, AT1G50180, AT1G58807, AT1G59620, AT1G53350, AT1G58390, AT3G46730, AT1G12280, AT1G59780, AT4G27190, AT5G35450, AT1G59218, AT3G14470, AT4G27220, AT5G28680, AT3G50950, AT3G07040	26	773	8885	7.51542	6.46994e-10	2.15665e-10	9.35335e-09
GOTERM_MF_FAT	GO:0005524~ATP binding	23	57.5	7.05679e-11	AT3G46530, AT1G50180, AT1G58807, AT1G59620, AT1G53350, AT5G36930, AT4G39280, AT2G47800, AT1G58390, AT3G46730, AT1G12280, AT1G59780, AT5G17680, AT2G22360, AT1G27170, AT4G27190, AT3G14470, AT5G35450, AT1G59218, AT4G27220, AT5G28680, AT3G50950, AT3G07040	34	2340	14806	4.28027	3.88123e-09	3.88123e-09	6.94094e-08
GOTERM_MF_FAT	GO:0032559~adenyl ribonucleotide binding	23	57.5	8.96629e-11	AT3G46530, AT1G50180, AT1G58807, AT1G59620, AT1G53350, AT5G36930, AT4G39280, AT2G47800, AT1G58390, AT3G46730, AT1G12280, AT1G59780, AT5G17680, AT2G22360, AT1G27170, AT4G27190, AT3G14470, AT5G35450, AT1G59218, AT4G27220, AT5G28680, AT3G50950, AT3G07040	34	2368	14806	4.22966	4.93146e-09	2.46573e-09	8.81909e-08
GOTERM_MF_FAT	GO:0001883~purine nucleoside binding	23	57.5	3.32342e-10	AT3G46530, AT1G50180, AT1G58807, AT1G59620, AT1G53350, AT5G36930, AT4G39280, AT2G47800, AT1G58390, AT3G46730, AT1G12280, AT1G59780, AT5G17680, AT2G22360, AT1G27170, AT4G27190, AT3G14470, AT5G35450, AT1G59218, AT4G27220, AT5G28680, AT3G50950, AT3G07040	34	2528	14806	3.96196	1.82788e-08	6.09294e-09	3.26886e-07
GOTERM_MF_FAT	GO:0030554~adenyl nucleotide binding	23	57.5	3.32342e-10	AT3G46530, AT1G50180, AT1G58807, AT1G59620, AT1G53350, AT5G36930, AT4G39280, AT2G47800, AT1G58390, AT3G46730, AT1G12280, AT1G59780, AT5G17680, AT2G22360, AT1G27170, AT4G27190, AT3G14470, AT5G35450, AT1G59218, AT4G27220, AT5G28680, AT3G50950, AT3G07040	34	2528	14806	3.96196	1.82788e-08	6.09294e-09	3.26886e-07
GOTERM_MF_FAT	GO:0001882~nucleoside binding	23	57.5	3.53965e-10	AT3G46530, AT1G50180, AT1G58807, AT1G59620, AT1G53350, AT5G36930, AT4G39280, AT2G47800, AT1G58390, AT3G46730, AT1G12280, AT1G59780, AT5G17680, AT2G22360, AT1G27170, AT4G27190, AT3G14470, AT5G35450, AT1G59218, AT4G27220, AT5G28680, AT3G50950, AT3G07040	34	2536	14806	3.94946	1.94681e-08	4.86702e-09	3.48154e-07
GOTERM_MF_FAT	GO:0032553~ribonucleotide binding	23	57.5	6.82185e-10	AT3G46530, AT1G50180, AT1G58807, AT1G59620, AT1G53350, AT5G36930, AT4G39280, AT2G47800, AT1G58390, AT3G46730, AT1G12280, AT1G59780, AT5G17680, AT2G22360, AT1G27170, AT4G27190, AT3G14470, AT5G35450, AT1G59218, AT4G27220, AT5G28680, AT3G50950, AT3G07040	34	2621	14806	3.82137	3.75201e-08	7.50403e-09	6.70985e-07
GOTERM_MF_FAT	GO:0032555~purine ribonucleotide binding	23	57.5	6.82185e-10	AT3G46530, AT1G50180, AT1G58807, AT1G59620, AT1G53350, AT5G36930, AT4G39280, AT2G47800, AT1G58390, AT3G46730, AT1G12280, AT1G59780, AT5G17680, AT2G22360, AT1G27170, AT4G27190, AT3G14470, AT5G35450, AT1G59218, AT4G27220, AT5G28680, AT3G50950, AT3G07040	34	2621	14806	3.82137	3.75201e-08	7.50403e-09	6.70985e-07
GOTERM_MF_FAT	GO:0017076~purine nucleotide binding	23	57.5	2.26471e-09	AT3G46530, AT1G50180, AT1G58807, AT1G59620, AT1G53350, AT5G36930, AT4G39280, AT2G47800, AT1G58390, AT3G46730, AT1G12280, AT1G59780, AT5G17680, AT2G22360, AT1G27170, AT4G27190, AT3G14470, AT5G35450, AT1G59218, AT4G27220, AT5G28680, AT3G50950, AT3G07040	34	2785	14806	3.59635	1.24559e-07	2.07598e-08	2.22753e-06
GOTERM_MF_FAT	GO:0000166~nucleotide binding	24	60	9.98465e-09	AT3G46530, AT1G50180, AT1G58807, AT1G59620, AT1G53350, AT5G36930, AT4G39280, AT2G47800, AT1G58390, AT3G46730, AT1G12280, AT1G59780, AT5G17680, AT2G22360, AT1G27170, AT4G27190, AT3G14470, AT5G35450, AT1G59218, AT3G15610, AT4G27220, AT5G28680, AT3G50950, AT3G07040	34	3333	14806	3.1357	5.49156e-07	7.84508e-08	9.82073e-06
UP_SEQ_FEATURE	repeat:LRR 3	10	25	1.92166e-08	AT1G50180, AT4G27190, AT1G59218, AT5G35450, AT3G14470, AT1G53350, AT4G27220, AT1G59780, AT1G12280, AT3G07040	26	261	8885	13.0931	1.38359e-06	2.76718e-07	2.00021e-05
UP_SEQ_FEATURE	repeat:LRR 4	9	22.5	7.55612e-08	AT1G50180, AT4G27190, AT1G59218, AT3G14470, AT1G53350, AT4G27220, AT1G59780, AT1G12280, AT3G07040	26	214	8885	14.3719	5.44039e-06	9.06734e-07	7.86499e-05
INTERPRO	IPR001611:Leucine-rich repeat	9	22.5	3.75024e-07	AT4G27190, AT1G59218, AT1G58807, AT3G14470, AT5G36930, AT4G27220, AT1G12280, AT5G17680, AT3G07040	35	435	20885	12.3458	1.8376e-05	6.12538e-06	0.000359571
Annotation Cluster 2	Enrichment Score: 4.177651819162356
Category	Term	Count	%	PValue	Genes	List Total	Pop Hits	Pop Total	Fold Enrichment	Bonferroni	Benjamini	FDR
UP_SEQ_FEATURE	repeat:LRR 3	10	25	1.92166e-08	AT1G50180, AT4G27190, AT1G59218, AT5G35450, AT3G14470, AT1G53350, AT4G27220, AT1G59780, AT1G12280, AT3G07040	26	261	8885	13.0931	1.38359e-06	2.76718e-07	2.00021e-05
UP_SEQ_FEATURE	repeat:LRR 4	9	22.5	7.55612e-08	AT1G50180, AT4G27190, AT1G59218, AT3G14470, AT1G53350, AT4G27220, AT1G59780, AT1G12280, AT3G07040	26	214	8885	14.3719	5.44039e-06	9.06734e-07	7.86499e-05
UP_SEQ_FEATURE	repeat:LRR 6	5	12.5	0.000503276	AT4G27190, AT1G59218, AT1G53350, AT4G27220, AT1G12280	26	135	8885	12.6567	0.035596	0.00516447	0.52261
UP_SEQ_FEATURE	repeat:LRR 5	5	12.5	0.00133094	AT4G27190, AT1G59218, AT1G53350, AT4G27220, AT1G12280	26	175	8885	9.76374	0.0914373	0.0119149	1.3767
UP_SEQ_FEATURE	repeat:LRR 7	4	10	0.00330665	AT4G27190, AT1G59218, AT1G53350, AT4G27220	26	108	8885	12.6567	0.21217	0.0261491	3.38877
UP_SEQ_FEATURE	repeat:LRR 8	3	7.5	0.0267154	AT1G59218, AT1G53350, AT4G27220	26	91	8885	11.2658	0.857679	0.177138	24.5618
Annotation Cluster 3	Enrichment Score: 3.276184262315223
Category	Term	Count	%	PValue	Genes	List Total	Pop Hits	Pop Total	Fold Enrichment	Bonferroni	Benjamini	FDR
SMART	SM00521:CBF	5	12.5	1.02495e-09	AT5G06510, AT5G12840, AT1G72830, AT1G17590, AT3G20910	14	10	7691	274.679	8.19959e-09	8.19959e-09	5.61114e-07
INTERPRO	IPR001289:CCAAT-binding transcription factor, subunit B	5	12.5	1.22043e-09	AT5G06510, AT5G12840, AT1G72830, AT1G17590, AT3G20910	35	10	20885	298.357	5.98012e-08	2.99006e-08	1.17015e-06
INTERPRO	IPR018362:CCAAT-binding factor, conserved site	5	12.5	1.22043e-09	AT5G06510, AT5G12840, AT1G72830, AT1G17590, AT3G20910	35	10	20885	298.357	5.98012e-08	2.99006e-08	1.17015e-06
GOTERM_CC_FAT	GO:0016602~CCAAT-binding factor complex	5	12.5	5.00798e-09	AT5G06510, AT5G12840, AT1G72830, AT1G17590, AT3G20910	25	13	13779	211.985	2.25359e-07	2.25359e-07	4.70967e-06
UP_SEQ_FEATURE	short sequence motif:Subunit association domain (SAD)	5	12.5	1.01216e-08	AT5G06510, AT5G12840, AT1G72830, AT1G17590, AT3G20910	26	10	8885	170.865	7.28757e-07	1.82189e-07	1.05354e-05
UP_SEQ_FEATURE	DNA-binding region:NFYA/HAP2-type	5	12.5	1.01216e-08	AT5G06510, AT5G12840, AT1G72830, AT1G17590, AT3G20910	26	10	8885	170.865	7.28757e-07	1.82189e-07	1.05354e-05
GOTERM_CC_FAT	GO:0005667~transcription factor complex	5	12.5	2.44711e-06	AT5G06510, AT5G12840, AT1G72830, AT1G17590, AT3G20910	25	56	13779	49.2107	0.000110114	5.50586e-05	0.00230133
PIR_SUPERFAMILY	PIRSF017869:PIRSF017869	3	7.5	1.22727e-05	AT5G12840, AT1G72830, AT3G20910	11	5	8556	466.691	6.13619e-05	3.06814e-05	0.00533735
GOTERM_CC_FAT	GO:0044451~nucleoplasm part	5	12.5	9.26264e-05	AT5G06510, AT5G12840, AT1G72830, AT1G17590, AT3G20910	25	140	13779	19.6843	0.00415971	0.0013885	0.0870751
GOTERM_CC_FAT	GO:0005654~nucleoplasm	5	12.5	0.00013734	AT5G06510, AT5G12840, AT1G72830, AT1G17590, AT3G20910	25	155	13779	17.7794	0.00616167	0.00154399	0.129085
SP_PIR_KEYWORDS	activator	5	12.5	0.000933213	AT5G06510, AT5G12840, AT1G72830, AT1G17590, AT3G20910	37	323	26538	11.1028	0.0357573	0.00605034	0.845461
GOTERM_CC_FAT	GO:0031981~nuclear lumen	5	12.5	0.00837956	AT5G06510, AT5G12840, AT1G72830, AT1G17590, AT3G20910	25	472	13779	5.83856	0.315228	0.072937	7.6086
SP_PIR_KEYWORDS	transcription regulation	6	15	0.0209504	AT5G06510, AT5G12840, AT1G72830, AT1G17590, AT3G20910, AT1G70700	37	1184	26538	3.63468	0.562093	0.111272	17.5144
SP_PIR_KEYWORDS	Transcription	6	15	0.0227028	AT5G06510, AT5G12840, AT1G72830, AT1G17590, AT3G20910, AT1G70700	37	1209	26538	3.55952	0.591644	0.105913	18.8473
GOTERM_CC_FAT	GO:0043233~organelle lumen	5	12.5	0.0256964	AT5G06510, AT5G12840, AT1G72830, AT1G17590, AT3G20910	25	659	13779	4.18179	0.690085	0.177365	21.7152
GOTERM_CC_FAT	GO:0070013~intracellular organelle lumen	5	12.5	0.0256964	AT5G06510, AT5G12840, AT1G72830, AT1G17590, AT3G20910	25	659	13779	4.18179	0.690085	0.177365	21.7152
GOTERM_CC_FAT	GO:0031974~membrane-enclosed lumen	5	12.5	0.0267197	AT5G06510, AT5G12840, AT1G72830, AT1G17590, AT3G20910	25	667	13779	4.13163	0.704399	0.159792	22.4851
SP_PIR_KEYWORDS	alternative splicing	5	12.5	0.107033	AT5G06510, AT5G12840, AT1G58807, AT1G72830, AT1G70700	37	1343	26538	2.6703	0.987906	0.387716	64.281
SP_PIR_KEYWORDS	dna-binding	5	12.5	0.11936	AT5G06510, AT5G12840, AT1G72830, AT1G17590, AT3G20910	37	1398	26538	2.56525	0.992967	0.390864	68.5225
SP_PIR_KEYWORDS	nucleus	6	15	0.141867	AT5G06510, AT5G12840, AT1G72830, AT1G17590, AT3G20910, AT1G70700	37	2052	26538	2.0972	0.997438	0.418672	75.1258
GOTERM_BP_FAT	GO:0006350~transcription	6	15	0.159462	AT5G06510, AT5G12840, AT1G72830, AT1G17590, AT3G20910, AT1G70700	32	1311	13998	2.002	1	0.947823	86.3452
GOTERM_BP_FAT	GO:0006355~regulation of transcription, DNA-dependent	5	12.5	0.218335	AT5G06510, AT5G12840, AT1G72830, AT1G17590, AT3G20910	32	1089	13998	2.00844	1	0.974374	94.0597
GOTERM_BP_FAT	GO:0051252~regulation of RNA metabolic process	5	12.5	0.221195	AT5G06510, AT5G12840, AT1G72830, AT1G17590, AT3G20910	32	1095	13998	1.99743	1	0.963319	94.3041
GOTERM_BP_FAT	GO:0045449~regulation of transcription	6	15	0.471703	AT5G06510, AT5G12840, AT1G72830, AT1G17590, AT3G20910, AT1G70700	32	2024	13998	1.29675	1	0.999496	99.9334
GOTERM_MF_FAT	GO:0003700~transcription factor activity	5	12.5	0.523552	AT5G06510, AT5G12840, AT1G72830, AT1G17590, AT3G20910	34	1678	14806	1.29759	1	0.993886	99.9319
GOTERM_MF_FAT	GO:0030528~transcription regulator activity	5	12.5	0.632512	AT5G06510, AT5G12840, AT1G72830, AT1G17590, AT3G20910	34	1913	14806	1.13819	1	0.997796	99.9947
GOTERM_MF_FAT	GO:0003677~DNA binding	5	12.5	0.815536	AT5G06510, AT5G12840, AT1G72830, AT1G17590, AT3G20910	34	2436	14806	0.893823	1	0.999908	100

## Sheet: Tsh0_C0_Down_target
miRNA	Target	TAIR_ID	Symbol	Description
sly-miR156b_ITAG	Solyc07g062980.2	AT2G33810	SPL3	squamosa promoter binding protein-like 3
sly-miR156b_ITAG	Solyc10g078700.1	AT3G57920	SPL15	squamosa promoter binding protein-like 15
sly-miR156b_ITAG	Solyc05g015840.2	AT5G50570	SPL13A	SQUAMOSA PROMOTER-BINDING PROTEIN LIKE 13A
sly-miR156b_ITAG	Solyc12g038520.1	AT1G69170	--	--
sly-miR156b_ITAG	Solyc04g045560.2	AT5G43270	SPL2	squamosa promoter binding protein-like 2
sly-miR156b_ITAG	Solyc05g012040.2	AT1G69170	--	--
sly-miR156b_ITAG	Solyc05g015510.2	AT5G43270	SPL2	squamosa promoter binding protein-like 2
sly-miR156b_ITAG	Solyc10g005450.1	AT4G05120	FUR1	FUDR RESISTANT 1
sly-miR156b_ITAG	Solyc01g105270.2	AT4G21790	TOM1	tobamovirus multiplication 1
sly-miR156b_ITAG	Solyc03g114850.2	AT1G69170	--	--
sly-miR156b_ITAG	Solyc05g013340.2	AT1G60780	HAP13	HAPLESS 13
sly-miR156b_ITAG	Solyc01g097760.2	AT2G47610	--	--
sly-miR156b_ITAG	Solyc03g097670.2	AT3G48770	--	--
sly-miR164_ITAG	Solyc07g062840.2	AT5G53950	CUC2	CUP-SHAPED COTYLEDON 2
sly-miR164_ITAG	Solyc07g066330.2	AT1G56010	NAC1	NAC domain containing protein 1
sly-miR164_ITAG	Solyc01g090590.2	AT2G44970	--	--
sly-miR164_ITAG	Solyc06g069710.2	AT5G61430	NAC100	NAC domain containing protein 100
sly-miR164_ITAG	Solyc03g115850.2	AT5G61430	NAC100	NAC domain containing protein 100
sly-miR164_ITAG	Solyc11g066150.1	AT3G46440	UXS5	UDP-XYL synthase 5
sly-miR167_MIMAT0007917_Solanum_lycopersicum_miR167	Solyc06g035710.1	AT4G23030	--	--
sly-miR167_MIMAT0007917_Solanum_lycopersicum_miR167	Solyc03g007790.2	AT5G24080	--	--
sly-miR167_MIMAT0007917_Solanum_lycopersicum_miR167	Solyc06g036780.2	AT5G11960	--	--
sly-miR167_MIMAT0007917_Solanum_lycopersicum_miR167	Solyc04g077220.2	AT4G37790	HAT22
sly-miR167_MIMAT0007917_Solanum_lycopersicum_miR167	Solyc04g073990.2	AT1G35720	OXY5
sly-miR171b_MIMAT0007923_Solanum_lycopersicum_miR171b	Solyc08g078800.1	AT4G00150	SCL6-IV
sly-miR171b_MIMAT0007923_Solanum_lycopersicum_miR171b	Solyc11g013150.1	AT4G08250	--	--
sly-miR171b_MIMAT0007923_Solanum_lycopersicum_miR171b	Solyc01g090950.2	AT4G00150	SCL6-IV
sly-miR171b_MIMAT0007923_Solanum_lycopersicum_miR171b	Solyc02g085600.1	AT4G36710	HAM4
sly-miR171b_MIMAT0007923_Solanum_lycopersicum_miR171b	Solyc03g025700.1	AT4G25270	OTP70	organelle transcript processing 70
sly-miR172a_MIMAT0009143_Solanum_lycopersicum_miR172a	Solyc04g049800.2	AT2G28550	TOE1	TARGET OF EARLY ACTIVATION TAGGED (EAT) 1
sly-miR172a_MIMAT0009143_Solanum_lycopersicum_miR172a	Solyc11g072600.1	AT2G28550	TOE1	TARGET OF EARLY ACTIVATION TAGGED (EAT) 1
sly-miR172a_MIMAT0009143_Solanum_lycopersicum_miR172a	Solyc10g084340.1	AT2G28550	TOE1	TARGET OF EARLY ACTIVATION TAGGED (EAT) 1
sly-miR172a_MIMAT0009143_Solanum_lycopersicum_miR172a	Solyc03g044300.2	AT4G36920	FLO2	FLORAL MUTANT 2
sly-miR172a_MIMAT0009143_Solanum_lycopersicum_miR172a	Solyc06g075510.2	AT2G28550	TOE1	TARGET OF EARLY ACTIVATION TAGGED (EAT) 1
sly-miR172a_MIMAT0009143_Solanum_lycopersicum_miR172a	Solyc09g007260.2	AT2G28550	TOE1	TARGET OF EARLY ACTIVATION TAGGED (EAT) 1
sly-miR172a_MIMAT0009143_Solanum_lycopersicum_miR172a	Solyc02g093150.2	AT4G36920	FLO2	FLORAL MUTANT 2
sly-miR172a_MIMAT0009143_Solanum_lycopersicum_miR172a	Solyc02g064960.2	AT4G36920	FLO2	FLORAL MUTANT 2
sly-miR172a_MIMAT0009143_Solanum_lycopersicum_miR172a	Solyc01g090460.2	AT3G60390	HAT3	homeobox-leucine zipper protein 3
sly-miR172a_MIMAT0009143_Solanum_lycopersicum_miR172a	Solyc02g094250.2	AT5G14105	--	--
sly-miR172a_MIMAT0009143_Solanum_lycopersicum_miR172a	Solyc07g063770.2	AT4G27290	--	--
sly-miR172a_MIMAT0009143_Solanum_lycopersicum_miR172a	Solyc10g006710.2	AT4G27290	--	--
sly-miR172a_MIMAT0009143_Solanum_lycopersicum_miR172a	Solyc03g118870.2	AT3G18230	--	--
sly-miR172b_MIMAT0009144_Solanum_lycopersicum_miR172b	Solyc04g049800.2	AT2G28550	TOE1	TARGET OF EARLY ACTIVATION TAGGED (EAT) 1
sly-miR172b_MIMAT0009144_Solanum_lycopersicum_miR172b	Solyc11g072600.1	AT2G28550	TOE1	TARGET OF EARLY ACTIVATION TAGGED (EAT) 1
sly-miR172b_MIMAT0009144_Solanum_lycopersicum_miR172b	Solyc10g084340.1	AT2G28550	TOE1	TARGET OF EARLY ACTIVATION TAGGED (EAT) 1
sly-miR172b_MIMAT0009144_Solanum_lycopersicum_miR172b	Solyc03g044300.2	AT4G36920	FLO2	FLORAL MUTANT 2
sly-miR172b_MIMAT0009144_Solanum_lycopersicum_miR172b	Solyc06g075510.2	AT2G28550	TOE1	TARGET OF EARLY ACTIVATION TAGGED (EAT) 1
sly-miR172b_MIMAT0009144_Solanum_lycopersicum_miR172b	Solyc09g007260.2	AT2G28550	TOE1	TARGET OF EARLY ACTIVATION TAGGED (EAT) 1
sly-miR172b_MIMAT0009144_Solanum_lycopersicum_miR172b	Solyc02g093150.2	AT4G36920	FLO2	FLORAL MUTANT 2
sly-miR172b_MIMAT0009144_Solanum_lycopersicum_miR172b	Solyc02g064960.2	AT4G36920	FLO2	FLORAL MUTANT 2
sly-miR172b_MIMAT0009144_Solanum_lycopersicum_miR172b	Solyc01g090460.2	AT3G60390	HAT3	homeobox-leucine zipper protein 3
sly-miR172b_MIMAT0009144_Solanum_lycopersicum_miR172b	Solyc02g094250.2	AT5G14105	--	--
sly-miR172b_MIMAT0009144_Solanum_lycopersicum_miR172b	Solyc07g063770.2	AT4G27290	--	--
sly-miR172b_MIMAT0009144_Solanum_lycopersicum_miR172b	Solyc10g006710.2	AT4G27290	--	--
sly-miR172b_MIMAT0009144_Solanum_lycopersicum_miR172b	Solyc03g118870.2	AT3G18230	--	--
sly-miR396b_ITAG	Solyc12g088670.1	AT1G47128	RD21A	responsive to dehydration 21A
sly-miR396b_ITAG	Solyc06g065030.2	AT1G10950	TMN1	transmembrane nine 1
sly-miR396b_ITAG	Solyc02g062740.2	AT5G14620	DRM2	domains rearranged methyltransferase 2
sly-miR396b_ITAG	Solyc04g054840.1	AT5G10120	--	--
sly-miR396b_ITAG	Solyc06g007820.1	AT1G62670	RPF2	rna processing factor 2
sly-miR396b_ITAG	Solyc02g093040.2	AT1G47128	RD21A	responsive to dehydration 21A
sly-miR396b_ITAG	Solyc02g062750.2	AT1G75220	ERDL6	ERD6-like 6
sly-miR396b_ITAG	Solyc11g022540.1	AT1G10950	TMN1	transmembrane nine 1
sly-miR396b_ITAG	Solyc02g023950.2	AT4G20940	GHR1	GUARD CELL HYDROGEN PEROXIDE-RESISTANT 1
sly-miR396b_ITAG	Solyc01g091540.1	AT2G36400	GRF3	growth-regulating factor 3
sly-miR396b_ITAG	Solyc12g096070.1	AT3G13960	GRF5	growth-regulating factor 5
sly-miR4376_MIMAT0022688_Solanum_lycopersicum_miR4376	Solyc05g016330.2	AT4G15110	CYP97B3	cytochrome P450, family 97, subfamily B, polypeptide 3
sly-miR5301_MIMAT0020765_Solanum_lycopersicum_miR5301	Solyc08g075510.2	AT3G45880	--	--
sly-miR5301_MIMAT0020765_Solanum_lycopersicum_miR5301	Solyc08g081490.2	AT4G01370	MPK4	MAP kinase 4
sly-miR5304_MIMAT0020768_Solanum_lycopersicum_miR5304	Solyc04g076150.2	AT1G58120	--	--

## Sheet: Tsh0_C0_Down_cluster
Annotation Cluster 1	Enrichment Score: 6.9734218464512905
Category	Term	Count	%	PValue	Genes	List Total	Pop Hits	Pop Total	Fold Enrichment	Bonferroni	Benjamini	FDR
SP_PIR_KEYWORDS	transcription regulation	15	34.8837	1.87847e-09	AT5G53950, AT4G00150, AT5G10120, AT3G60390, AT4G08250, AT1G56010, AT1G69170, AT2G28550, AT4G36920, AT4G37790, AT5G43270, AT5G50570, AT2G33810, AT4G36710, AT3G57920	43	1184	26538	7.81879	1.31493e-07	1.31493e-07	1.94406e-06
SP_PIR_KEYWORDS	Transcription	15	34.8837	2.45721e-09	AT5G53950, AT4G00150, AT5G10120, AT3G60390, AT4G08250, AT1G56010, AT1G69170, AT2G28550, AT4G36920, AT4G37790, AT5G43270, AT5G50570, AT2G33810, AT4G36710, AT3G57920	43	1209	26538	7.65711	1.72005e-07	8.60024e-08	2.543e-06
GOTERM_MF_FAT	GO:0030528~transcription regulator activity	18	41.8605	3.20385e-08	AT5G53950, AT4G00150, AT5G10120, AT3G60390, AT4G08250, AT1G56010, AT1G69170, AT5G61430, AT2G28550, AT2G36400, AT4G36920, AT3G13960, AT4G37790, AT5G43270, AT5G50570, AT2G33810, AT4G36710, AT3G57920	32	1913	14806	4.35357	2.0825e-06	2.0825e-06	3.26536e-05
SP_PIR_KEYWORDS	nucleus	17	39.5349	3.68863e-08	AT5G53950, AT4G00150, AT5G10120, AT3G60390, AT4G08250, AT1G56010, AT1G69170, AT2G28550, AT4G36920, AT4G01370, AT4G37790, AT5G14620, AT5G43270, AT5G50570, AT2G33810, AT4G36710, AT3G57920	43	2052	26538	5.11295	2.58204e-06	8.60679e-07	3.81741e-05
GOTERM_MF_FAT	GO:0003700~transcription factor activity	16	37.2093	3.14543e-07	AT5G53950, AT4G00150, AT5G10120, AT3G60390, AT4G08250, AT1G56010, AT1G69170, AT5G61430, AT2G28550, AT4G36920, AT4G37790, AT5G43270, AT5G50570, AT2G33810, AT4G36710, AT3G57920	32	1678	14806	4.4118	2.04451e-05	1.02226e-05	0.000320581
GOTERM_BP_FAT	GO:0045449~regulation of transcription	18	41.8605	3.19262e-07	AT5G53950, AT4G00150, AT5G10120, AT3G60390, AT4G08250, AT1G56010, AT1G69170, AT5G61430, AT2G28550, AT2G36400, AT4G36920, AT3G13960, AT4G37790, AT5G43270, AT5G50570, AT2G33810, AT4G36710, AT3G57920	33	2024	13998	3.77237	5.04421e-05	5.04421e-05	0.000384676
GOTERM_BP_FAT	GO:0006350~transcription	15	34.8837	3.48423e-07	AT5G53950, AT4G00150, AT5G10120, AT3G60390, AT4G08250, AT1G56010, AT1G69170, AT2G28550, AT4G36920, AT4G37790, AT5G43270, AT5G50570, AT2G33810, AT4G36710, AT3G57920	33	1311	13998	4.85334	5.50494e-05	2.75251e-05	0.000419812
GOTERM_MF_FAT	GO:0003677~DNA binding	18	41.8605	1.15602e-06	AT5G53950, AT4G00150, AT5G10120, AT3G60390, AT4G08250, AT1G56010, AT1G69170, AT5G61430, AT2G28550, AT4G36920, AT4G37790, AT3G48770, AT5G14620, AT5G43270, AT5G50570, AT2G33810, AT4G36710, AT3G57920	32	2436	14806	3.41887	7.51385e-05	2.50468e-05	0.00117821
SP_PIR_KEYWORDS	dna-binding	12	27.907	7.86176e-06	AT5G53950, AT4G36920, AT4G37790, AT3G60390, AT5G43270, AT5G14620, AT5G50570, AT1G56010, AT1G69170, AT2G33810, AT3G57920, AT2G28550	43	1398	26538	5.29753	0.000550174	0.000137572	0.00813595
Annotation Cluster 2	Enrichment Score: 2.8800342079793193
Category	Term	Count	%	PValue	Genes	List Total	Pop Hits	Pop Total	Fold Enrichment	Bonferroni	Benjamini	FDR
INTERPRO	IPR004333:Transcription factor, SBP-box	5	11.6279	2.17952e-08	AT5G43270, AT5G50570, AT1G69170, AT2G33810, AT3G57920	39	17	20885	157.504	1.43848e-06	1.43848e-06	2.22843e-05
UP_SEQ_FEATURE	short sequence motif:Bipartite nuclear localization signal	6	13.9535	2.4365e-08	AT5G43270, AT5G50570, AT1G56010, AT1G69170, AT2G33810, AT3G57920	25	34	8885	62.7176	2.60705e-06	2.60705e-06	2.73877e-05
UP_SEQ_FEATURE	zinc finger region:SBP-type	5	11.6279	9.52006e-08	AT5G43270, AT5G50570, AT1G69170, AT2G33810, AT3G57920	25	17	8885	104.529	1.01864e-05	5.09322e-06	0.000107011
SP_PIR_KEYWORDS	dna-binding	12	27.907	7.86176e-06	AT5G53950, AT4G36920, AT4G37790, AT3G60390, AT5G43270, AT5G14620, AT5G50570, AT1G56010, AT1G69170, AT2G33810, AT3G57920, AT2G28550	43	1398	26538	5.29753	0.000550174	0.000137572	0.00813595
UP_SEQ_FEATURE	metal ion-binding site:Zinc 1	5	11.6279	1.27383e-05	AT5G43270, AT5G50570, AT1G69170, AT2G33810, AT3G57920	25	55	8885	32.3091	0.00136208	0.000454233	0.0143177
UP_SEQ_FEATURE	metal ion-binding site:Zinc 2	5	11.6279	3.93529e-05	AT5G43270, AT5G50570, AT1G69170, AT2G33810, AT3G57920	25	73	8885	24.3425	0.00420199	0.00105216	0.0442261
SP_PIR_KEYWORDS	DNA binding	5	11.6279	4.42957e-05	AT4G37790, AT3G60390, AT5G43270, AT1G69170, AT2G33810	43	124	26538	24.8856	0.00309597	0.000619962	0.0458328
SP_PIR_KEYWORDS	transcription factor	3	6.97674	0.00117683	AT5G43270, AT1G69170, AT2G33810	43	32	26538	57.859	0.079121	0.0136438	1.21124
SP_PIR_KEYWORDS	zinc-finger	5	11.6279	0.0426939	AT5G43270, AT5G50570, AT1G69170, AT2G33810, AT3G57920	43	837	26538	3.68676	0.952842	0.353589	36.3362
SP_PIR_KEYWORDS	zinc	5	11.6279	0.100939	AT5G43270, AT5G50570, AT1G69170, AT2G33810, AT3G57920	43	1124	26538	2.74539	0.999418	0.525185	66.7526
UP_SEQ_FEATURE	compositionally biased region:Ser-rich	3	6.97674	0.10331	AT5G43270, AT5G50570, AT1G69170	25	203	8885	5.25222	0.999991	0.811154	70.6456
SP_PIR_KEYWORDS	metal-binding	6	13.9535	0.206545	AT5G43270, AT5G50570, AT4G15110, AT1G69170, AT2G33810, AT3G57920	43	1998	26538	1.85334	1	0.712283	90.8769
GOTERM_MF_FAT	GO:0008270~zinc ion binding	5	11.6279	0.46135	AT5G43270, AT5G50570, AT1G69170, AT2G33810, AT3G57920	32	1654	14806	1.39869	1	0.954655	99.8174
GOTERM_MF_FAT	GO:0046914~transition metal ion binding	7	16.2791	0.530162	AT5G43270, AT5G50570, AT4G15110, AT1G69170, AT2G33810, AT3G57920, AT1G35720	32	2756	14806	1.17519	1	0.970015	99.9547
GOTERM_MF_FAT	GO:0046872~metal ion binding	7	16.2791	0.745788	AT5G43270, AT5G50570, AT4G15110, AT1G69170, AT2G33810, AT3G57920, AT1G35720	32	3390	14806	0.955402	1	0.994682	99.9999
GOTERM_MF_FAT	GO:0043169~cation binding	7	16.2791	0.791822	AT5G43270, AT5G50570, AT4G15110, AT1G69170, AT2G33810, AT3G57920, AT1G35720	32	3564	14806	0.908758	1	0.996542	100
GOTERM_MF_FAT	GO:0043167~ion binding	7	16.2791	0.79379	AT5G43270, AT5G50570, AT4G15110, AT1G69170, AT2G33810, AT3G57920, AT1G35720	32	3572	14806	0.906722	1	0.99549	100
Annotation Cluster 3	Enrichment Score: 1.3599205850790503
Category	Term	Count	%	PValue	Genes	List Total	Pop Hits	Pop Total	Fold Enrichment	Bonferroni	Benjamini	FDR
GOTERM_BP_FAT	GO:0048367~shoot development	4	9.30233	0.0260857	AT5G53950, AT3G13960, AT1G56010, AT2G36400	33	282	13998	6.01676	0.984644	0.566234	27.2744
GOTERM_BP_FAT	GO:0022621~shoot system development	4	9.30233	0.0268067	AT5G53950, AT3G13960, AT1G56010, AT2G36400	33	285	13998	5.95343	0.98634	0.511074	27.9205
GOTERM_BP_FAT	GO:0048366~leaf development	3	6.97674	0.0659111	AT5G53950, AT3G13960, AT2G36400	33	184	13998	6.91601	0.999979	0.659487	56.0246
GOTERM_BP_FAT	GO:0048827~phyllome development	3	6.97674	0.0788341	AT5G53950, AT3G13960, AT2G36400	33	204	13998	6.23797	0.999998	0.660806	62.82
Annotation Cluster 4	Enrichment Score: 1.2153284454999365
Category	Term	Count	%	PValue	Genes	List Total	Pop Hits	Pop Total	Fold Enrichment	Bonferroni	Benjamini	FDR
GOTERM_BP_FAT	GO:0048507~meristem development	3	6.97674	0.0186481	AT5G53950, AT4G36920, AT1G56010	33	92	13998	13.832	0.948913	0.628946	20.2929
GOTERM_BP_FAT	GO:0048608~reproductive structure development	6	13.9535	0.0239078	AT5G53950, AT4G36920, AT1G56010, AT2G33810, AT3G57920, AT2G28550	33	731	13998	3.48166	0.978145	0.615507	25.2905
GOTERM_BP_FAT	GO:0003006~reproductive developmental process	6	13.9535	0.0347181	AT5G53950, AT4G36920, AT1G56010, AT2G33810, AT3G57920, AT2G28550	33	807	13998	3.15377	0.996239	0.549575	34.6721
GOTERM_BP_FAT	GO:0009791~post-embryonic development	6	13.9535	0.0421946	AT5G53950, AT4G36920, AT1G56010, AT2G33810, AT3G57920, AT2G28550	33	851	13998	2.99071	0.998899	0.573198	40.5145
SP_PIR_KEYWORDS	developmental protein	3	6.97674	0.0436283	AT5G53950, AT4G36920, AT2G33810	43	210	26538	8.81661	0.955958	0.323163	36.9764
SP_PIR_KEYWORDS	activator	3	6.97674	0.0925678	AT4G36920, AT1G56010, AT2G28550	43	323	26538	5.73216	0.998886	0.530227	63.4057
GOTERM_BP_FAT	GO:0048316~seed development	3	6.97674	0.259547	AT5G53950, AT4G36920, AT1G56010	33	432	13998	2.94571	1	0.966334	97.3234
GOTERM_BP_FAT	GO:0010154~fruit development	3	6.97674	0.276657	AT5G53950, AT4G36920, AT1G56010	33	452	13998	2.81537	1	0.959166	97.9805
Annotation Cluster 5	Enrichment Score: 0.8461967455994726
Category	Term	Count	%	PValue	Genes	List Total	Pop Hits	Pop Total	Fold Enrichment	Bonferroni	Benjamini	FDR
GOTERM_BP_FAT	GO:0009725~response to hormone stimulus	6	13.9535	0.0534685	AT4G01370, AT4G37790, AT5G10120, AT1G56010, AT2G28550, AT1G35720	33	909	13998	2.79988	0.99983	0.618901	48.4234
GOTERM_BP_FAT	GO:0009719~response to endogenous stimulus	6	13.9535	0.068296	AT4G01370, AT4G37790, AT5G10120, AT1G56010, AT2G28550, AT1G35720	33	975	13998	2.61035	0.999986	0.637991	57.3585
GOTERM_BP_FAT	GO:0010033~response to organic substance	6	13.9535	0.126382	AT4G01370, AT4G37790, AT5G10120, AT1G56010, AT2G28550, AT1G35720	33	1176	13998	2.16419	1	0.806432	80.3669
GOTERM_BP_FAT	GO:0032870~cellular response to hormone stimulus	3	6.97674	0.259547	AT5G10120, AT1G56010, AT2G28550	33	432	13998	2.94571	1	0.966334	97.3234
GOTERM_BP_FAT	GO:0009755~hormone-mediated signaling	3	6.97674	0.259547	AT5G10120, AT1G56010, AT2G28550	33	432	13998	2.94571	1	0.966334	97.3234
GOTERM_BP_FAT	GO:0007242~intracellular signaling cascade	4	9.30233	0.269284	AT4G01370, AT5G10120, AT1G56010, AT2G28550	33	790	13998	2.14776	1	0.963287	97.718
Annotation Cluster 6	Enrichment Score: 0.45665747470342266
Category	Term	Count	%	PValue	Genes	List Total	Pop Hits	Pop Total	Fold Enrichment	Bonferroni	Benjamini	FDR
GOTERM_MF_FAT	GO:0004713~protein tyrosine kinase activity	3	6.97674	0.138315	AT5G24080, AT4G27290, AT4G20940	32	312	14806	4.44892	0.999937	0.855611	78.0681
SP_PIR_KEYWORDS	receptor	3	6.97674	0.139901	AT5G24080, AT4G27290, AT4G20940	43	415	26538	4.46142	0.999974	0.616744	78.9801
SP_PIR_KEYWORDS	kinase	4	9.30233	0.197672	AT4G01370, AT5G24080, AT4G27290, AT4G20940	43	970	26538	2.545	1	0.723272	89.7641
GOTERM_MF_FAT	GO:0005524~ATP binding	8	18.6047	0.208586	AT3G13960, AT4G01370, AT3G48770, AT5G24080, AT4G27290, AT4G20940, AT1G35720, AT2G36400	32	2340	14806	1.58184	1	0.920682	90.7842
GOTERM_MF_FAT	GO:0032559~adenyl ribonucleotide binding	8	18.6047	0.217405	AT3G13960, AT4G01370, AT3G48770, AT5G24080, AT4G27290, AT4G20940, AT1G35720, AT2G36400	32	2368	14806	1.56313	1	0.897337	91.7788
INTERPRO	IPR000719:Protein kinase, core	4	9.30233	0.258364	AT4G01370, AT5G24080, AT4G27290, AT4G20940	39	970	20885	2.2083	1	0.992787	95.2926
GOTERM_MF_FAT	GO:0001883~purine nucleoside binding	8	18.6047	0.270502	AT3G13960, AT4G01370, AT3G48770, AT5G24080, AT4G27290, AT4G20940, AT1G35720, AT2G36400	32	2528	14806	1.4642	1	0.922897	95.9826
GOTERM_MF_FAT	GO:0030554~adenyl nucleotide binding	8	18.6047	0.270502	AT3G13960, AT4G01370, AT3G48770, AT5G24080, AT4G27290, AT4G20940, AT1G35720, AT2G36400	32	2528	14806	1.4642	1	0.922897	95.9826
GOTERM_MF_FAT	GO:0001882~nucleoside binding	8	18.6047	0.273264	AT3G13960, AT4G01370, AT3G48770, AT5G24080, AT4G27290, AT4G20940, AT1G35720, AT2G36400	32	2536	14806	1.45958	1	0.900269	96.135
GOTERM_MF_FAT	GO:0032555~purine ribonucleotide binding	8	18.6047	0.303145	AT3G13960, AT4G01370, AT3G48770, AT5G24080, AT4G27290, AT4G20940, AT1G35720, AT2G36400	32	2621	14806	1.41225	1	0.904407	97.4805
GOTERM_MF_FAT	GO:0032553~ribonucleotide binding	8	18.6047	0.303145	AT3G13960, AT4G01370, AT3G48770, AT5G24080, AT4G27290, AT4G20940, AT1G35720, AT2G36400	32	2621	14806	1.41225	1	0.904407	97.4805
SP_PIR_KEYWORDS	serine/threonine-protein kinase	3	6.97674	0.304965	AT4G01370, AT5G24080, AT4G20940	43	701	26538	2.64121	1	0.816896	97.6831
GOTERM_MF_FAT	GO:0017076~purine nucleotide binding	8	18.6047	0.362949	AT3G13960, AT4G01370, AT3G48770, AT5G24080, AT4G27290, AT4G20940, AT1G35720, AT2G36400	32	2785	14806	1.32908	1	0.930362	98.9904
INTERPRO	IPR008271:Serine/threonine protein kinase, active site	3	6.97674	0.411221	AT4G01370, AT5G24080, AT4G27290	39	770	20885	2.08641	1	0.999081	99.5555
GOTERM_MF_FAT	GO:0004672~protein kinase activity	4	9.30233	0.413685	AT4G01370, AT5G24080, AT4G27290, AT4G20940	32	1110	14806	1.66734	1	0.944532	99.5667
INTERPRO	IPR017442:Serine/threonine protein kinase-related	3	6.97674	0.442929	AT4G01370, AT5G24080, AT4G27290	39	820	20885	1.95919	1	0.998397	99.7476
GOTERM_BP_FAT	GO:0006468~protein amino acid phosphorylation	4	9.30233	0.443857	AT4G01370, AT5G24080, AT4G27290, AT4G20940	33	1065	13998	1.59317	1	0.995717	99.9149
GOTERM_BP_FAT	GO:0016310~phosphorylation	4	9.30233	0.512308	AT4G01370, AT5G24080, AT4G27290, AT4G20940	33	1178	13998	1.44035	1	0.996562	99.9825
GOTERM_MF_FAT	GO:0000166~nucleotide binding	8	18.6047	0.566166	AT3G13960, AT4G01370, AT3G48770, AT5G24080, AT4G27290, AT4G20940, AT1G35720, AT2G36400	32	3333	14806	1.11056	1	0.973183	99.9799
GOTERM_BP_FAT	GO:0006796~phosphate metabolic process	4	9.30233	0.566639	AT4G01370, AT5G24080, AT4G27290, AT4G20940	33	1273	13998	1.33286	1	0.998148	99.9958
GOTERM_BP_FAT	GO:0006793~phosphorus metabolic process	4	9.30233	0.567193	AT4G01370, AT5G24080, AT4G27290, AT4G20940	33	1274	13998	1.33181	1	0.997557	99.9959
GOTERM_MF_FAT	GO:0004674~protein serine/threonine kinase activity	3	6.97674	0.614764	AT4G01370, AT5G24080, AT4G27290	32	975	14806	1.42365	1	0.97925	99.994
SP_PIR_KEYWORDS	atp-binding	3	6.97674	0.764658	AT4G01370, AT5G24080, AT4G20940	43	1716	26538	1.07896	1	0.993677	100
SP_PIR_KEYWORDS	nucleotide-binding	3	6.97674	0.821237	AT4G01370, AT5G24080, AT4G20940	43	1935	26538	0.956842	1	0.996782	100

## Sheet: Tsh1_C1_Up_target
miRNA	Target	TAIR_ID	Symbol	Description
sly-miR156c_ITAG	Solyc07g062980.2	AT2G33810	SPL3	squamosa promoter binding protein-like 3
sly-miR156c_ITAG	Solyc05g012040.2	AT1G69170	--	--
sly-miR156c_ITAG	Solyc10g078700.1	AT3G57920	SPL15	squamosa promoter binding protein-like 15
sly-miR156c_ITAG	Solyc05g015840.2	AT5G50570	SPL13A	SQUAMOSA PROMOTER-BINDING PROTEIN LIKE 13A
sly-miR156c_ITAG	Solyc12g038520.1	AT1G69170	--	--
sly-miR156c_ITAG	Solyc04g045560.2	AT5G43270	SPL2	squamosa promoter binding protein-like 2
sly-miR156c_ITAG	Solyc03g114850.2	AT1G69170	--	--
sly-miR156c_ITAG	Solyc03g093380.1	AT2G19210	--	--
sly-miR156c_ITAG	Solyc05g015510.2	AT5G43270	SPL2	squamosa promoter binding protein-like 2
sly-miR156c_ITAG	Solyc03g114950.2	AT5G39040	TAP2	transporter associated with antigen processing protein 2
sly-miR156c_ITAG	Solyc06g082740.2	AT4G11220	RTNLB2	Reticulan like protein B2
sly-miR156c_ITAG	Solyc02g081870.2	AT2G29940	PDR3	pleiotropic drug resistance 3
sly-miR156c_ITAG	Solyc01g058020.2	AT3G05820	INVH	invertase H
sly-miR156c_ITAG	Solyc01g105850.2	AT4G16730	TPS02	terpene synthase 02
sly-miR156c_ITAG	Solyc06g048510.2	AT3G56440	ATG18D	homolog of yeast autophagy 18 (ATG18) D
sly-miR169b_MIMAT0007919_Solanum_lycopersicum_miR169b	Solyc01g087240.2	AT3G20910	NF-YA9	nuclear factor Y, subunit A9
sly-miR169b_MIMAT0007919_Solanum_lycopersicum_miR169b	Solyc03g121940.2	AT1G72830	NF-YA3	nuclear factor Y, subunit A3
sly-miR169b_MIMAT0007919_Solanum_lycopersicum_miR169b	Solyc08g062210.2	AT1G17590	NF-YA8	nuclear factor Y, subunit A8
sly-miR169b_MIMAT0007919_Solanum_lycopersicum_miR169b	Solyc01g006930.2	AT5G06510	NF-YA10	nuclear factor Y, subunit A10
sly-miR169b_MIMAT0007919_Solanum_lycopersicum_miR169b	Solyc06g068930.1	AT1G70700	TIFY7
sly-miR169b_MIMAT0007919_Solanum_lycopersicum_miR169b	Solyc01g008490.2	AT5G12840	NF-YA1	nuclear factor Y, subunit A1
sly-miR169b_MIMAT0007919_Solanum_lycopersicum_miR169b	Solyc12g006040.1	AT3G46530	RPP13	RECOGNITION OF PERONOSPORA PARASITICA 13
sly-miR169c_MIMAT0007920_Solanum_lycopersicum_miR169c	Solyc08g062210.2	AT1G17590	NF-YA8	nuclear factor Y, subunit A8
sly-miR169c_MIMAT0007920_Solanum_lycopersicum_miR169c	Solyc03g121940.2	AT1G72830	NF-YA3	nuclear factor Y, subunit A3
sly-miR169c_MIMAT0007920_Solanum_lycopersicum_miR169c	Solyc01g008490.2	AT5G12840	NF-YA1	nuclear factor Y, subunit A1
sly-miR169c_MIMAT0007920_Solanum_lycopersicum_miR169c	Solyc08g075730.2	AT5G18400	--	--
sly-miR169c_MIMAT0007920_Solanum_lycopersicum_miR169c	Solyc09g075020.2	AT2G47800	MRP4	multidrug resistance-associated protein 4
sly-miR319_MIMAT0009145_Solanum_lycopersicum_miR319	Solyc01g009070.2	AT3G11440	MYB65	myb domain protein 65
sly-miR319_MIMAT0009145_Solanum_lycopersicum_miR319	Solyc02g079010.2	AT1G61260	--	--
sly-miR319_MIMAT0009145_Solanum_lycopersicum_miR319	Solyc11g007960.1	AT5G04420	--	--
sly-miR482a_MIMAT0020769_Solanum_lycopersicum_miR482a	Solyc11g008140.1	AT5G04310	--	--
sly-miR482a_MIMAT0020769_Solanum_lycopersicum_miR482a	Solyc12g056490.1	AT4G22910	FZR2	FIZZY-related 2
sly-miR482a_MIMAT0020769_Solanum_lycopersicum_miR482a	Solyc04g007320.1	AT5G17680	--	--
sly-miR482a_MIMAT0020769_Solanum_lycopersicum_miR482a	Solyc01g087200.2	AT1G50180	--	--
sly-miR482a_MIMAT0020769_Solanum_lycopersicum_miR482a	Solyc01g090860.2	AT4G00060	MEE44	maternal effect embryo arrest 44
sly-miR482a_MIMAT0020769_Solanum_lycopersicum_miR482a	Solyc01g102920.2	AT5G36930	--	--
sly-miR482a_MIMAT0020769_Solanum_lycopersicum_miR482a	Solyc09g090390.1	--	--	--	--
sly-miR482a_MIMAT0020769_Solanum_lycopersicum_miR482a	Solyc10g074880.1	AT3G08640	--	--
sly-miR482a_MIMAT0020769_Solanum_lycopersicum_miR482a	Solyc02g091890.1	AT2G22795	--	--
sly-miR482a_MIMAT0020769_Solanum_lycopersicum_miR482a	Solyc08g005510.1	AT5G17680	--	--
sly-miR482a_MIMAT0020769_Solanum_lycopersicum_miR482a	Solyc11g011350.1	AT5G17680	--	--
sly-miR482a_MIMAT0020769_Solanum_lycopersicum_miR482a	Solyc10g007060.2	AT4G39280	--	--
sly-miR482a_MIMAT0020769_Solanum_lycopersicum_miR482a	Solyc05g009750.1	AT3G46530	RPP13	RECOGNITION OF PERONOSPORA PARASITICA 13
sly-miR482a_MIMAT0020769_Solanum_lycopersicum_miR482a	Solyc06g009550.2	AT5G28680	ANX2	ANXUR2
sly-miR482a_MIMAT0020769_Solanum_lycopersicum_miR482a	Solyc12g009450.1	AT5G35450	--	--
sly-miR482a_MIMAT0020769_Solanum_lycopersicum_miR482a	Solyc03g116360.1	AT5G19420	--	--
sly-miR482b_MIMAT0023602_Solanum_lycopersicum_miR482b	Solyc02g036270.2	AT4G27220	--	--
sly-miR482b_MIMAT0023602_Solanum_lycopersicum_miR482b	Solyc05g008070.2	AT3G46530	RPP13	RECOGNITION OF PERONOSPORA PARASITICA 13
sly-miR482b_MIMAT0023602_Solanum_lycopersicum_miR482b	Solyc04g009120.1	AT3G46530	RPP13	RECOGNITION OF PERONOSPORA PARASITICA 13
sly-miR482b_MIMAT0023602_Solanum_lycopersicum_miR482b	Solyc12g017800.1	AT3G46530	RPP13	RECOGNITION OF PERONOSPORA PARASITICA 13
sly-miR482b_MIMAT0023602_Solanum_lycopersicum_miR482b	Solyc11g065780.1	AT3G14470	--	--
sly-miR482b_MIMAT0023602_Solanum_lycopersicum_miR482b	Solyc12g016220.1	AT4G27190	--	--
sly-miR482b_MIMAT0023602_Solanum_lycopersicum_miR482b	Solyc04g025820.1	AT3G46530	RPP13	RECOGNITION OF PERONOSPORA PARASITICA 13
sly-miR482b_MIMAT0023602_Solanum_lycopersicum_miR482b	Solyc07g039420.1	AT3G46530	RPP13	RECOGNITION OF PERONOSPORA PARASITICA 13
sly-miR482b_MIMAT0023602_Solanum_lycopersicum_miR482b	Solyc04g025840.1	AT3G46530	RPP13	RECOGNITION OF PERONOSPORA PARASITICA 13
sly-miR482b_MIMAT0023602_Solanum_lycopersicum_miR482b	Solyc10g054940.1	AT4G27220	--	--
sly-miR482b_MIMAT0023602_Solanum_lycopersicum_miR482b	Solyc10g055170.1	AT1G12280	SUMM2	suppressor of mkk1 mkk2 2
sly-miR482b_MIMAT0023602_Solanum_lycopersicum_miR482b	Solyc07g005770.2	AT1G53350	--	--
sly-miR482b_MIMAT0023602_Solanum_lycopersicum_miR482b	Solyc11g006530.1	AT3G46530	RPP13	RECOGNITION OF PERONOSPORA PARASITICA 13
sly-miR482b_MIMAT0023602_Solanum_lycopersicum_miR482b	Solyc11g006630.1	AT3G46530	RPP13	RECOGNITION OF PERONOSPORA PARASITICA 13
sly-miR482b_MIMAT0023602_Solanum_lycopersicum_miR482b	Solyc04g009290.1	AT3G46530	RPP13	RECOGNITION OF PERONOSPORA PARASITICA 13
sly-miR482b_MIMAT0023602_Solanum_lycopersicum_miR482b	Solyc04g009130.2	AT3G46530	RPP13	RECOGNITION OF PERONOSPORA PARASITICA 13
sly-miR482b_MIMAT0023602_Solanum_lycopersicum_miR482b	Solyc07g039400.1	AT1G59620	CW9
sly-miR482b_MIMAT0023602_Solanum_lycopersicum_miR482b	Solyc10g054970.1	AT1G12280	SUMM2	suppressor of mkk1 mkk2 2
sly-miR482b_MIMAT0023602_Solanum_lycopersicum_miR482b	Solyc11g071420.1	AT3G14470	--	--
sly-miR482b_MIMAT0023602_Solanum_lycopersicum_miR482b	Solyc08g005440.2	AT3G07040	RPS3	RESISTANCE TO PSEUDOMONAS SYRINGAE 3
sly-miR482b_MIMAT0023602_Solanum_lycopersicum_miR482b	Solyc11g020100.1	AT3G46530	RPP13	RECOGNITION OF PERONOSPORA PARASITICA 13
sly-miR482b_MIMAT0023602_Solanum_lycopersicum_miR482b	Solyc11g020090.1	AT1G58390	--	--
sly-miR482c_MIMAT0023603_Solanum_lycopersicum_miR482c	Solyc11g006630.1	AT3G46530	RPP13	RECOGNITION OF PERONOSPORA PARASITICA 13
sly-miR482c_MIMAT0023603_Solanum_lycopersicum_miR482c	Solyc11g006530.1	AT3G46530	RPP13	RECOGNITION OF PERONOSPORA PARASITICA 13
sly-miR482c_MIMAT0023603_Solanum_lycopersicum_miR482c	Solyc07g049700.1	AT3G46530	RPP13	RECOGNITION OF PERONOSPORA PARASITICA 13
sly-miR482c_MIMAT0023603_Solanum_lycopersicum_miR482c	Solyc10g055170.1	AT1G12280	SUMM2	suppressor of mkk1 mkk2 2
sly-miR482c_MIMAT0023603_Solanum_lycopersicum_miR482c	Solyc10g054940.1	AT4G27220	--	--
sly-miR482c_MIMAT0023603_Solanum_lycopersicum_miR482c	Solyc12g009450.1	AT5G35450	--	--
sly-miR482c_MIMAT0023603_Solanum_lycopersicum_miR482c	Solyc12g016220.1	AT4G27190	--	--
sly-miR482c_MIMAT0023603_Solanum_lycopersicum_miR482c	Solyc11g020100.1	AT3G46530	RPP13	RECOGNITION OF PERONOSPORA PARASITICA 13
sly-miR482c_MIMAT0023603_Solanum_lycopersicum_miR482c	Solyc12g017800.1	AT3G46530	RPP13	RECOGNITION OF PERONOSPORA PARASITICA 13
sly-miR482c_MIMAT0023603_Solanum_lycopersicum_miR482c	Solyc05g008070.2	AT3G46530	RPP13	RECOGNITION OF PERONOSPORA PARASITICA 13
sly-miR482c_MIMAT0023603_Solanum_lycopersicum_miR482c	Solyc09g091050.2	AT4G13550	--	--
sly-miR482c_MIMAT0023603_Solanum_lycopersicum_miR482c	Solyc10g054970.1	AT1G12280	SUMM2	suppressor of mkk1 mkk2 2
sly-miR482c_MIMAT0023603_Solanum_lycopersicum_miR482c	Solyc11g006520.1	AT3G46530	RPP13	RECOGNITION OF PERONOSPORA PARASITICA 13
sly-miR482c_MIMAT0023603_Solanum_lycopersicum_miR482c	Solyc11g071420.1	AT3G14470	--	--
sly-miR482c_MIMAT0023603_Solanum_lycopersicum_miR482c	Solyc01g014840.2	AT5G17680	--	--
sly-miR5300_MIMAT0020764_Solanum_lycopersicum_miR5300	Solyc05g008650.1	AT1G50180	--	--
sly-miR5300_MIMAT0020764_Solanum_lycopersicum_miR5300	Solyc06g064780.1	AT3G46530	RPP13	RECOGNITION OF PERONOSPORA PARASITICA 13
sly-miR5300_MIMAT0020764_Solanum_lycopersicum_miR5300	Solyc06g064690.1	AT3G46530	RPP13	RECOGNITION OF PERONOSPORA PARASITICA 13
sly-miR5300_MIMAT0020764_Solanum_lycopersicum_miR5300	Solyc09g018220.1	AT3G46530	RPP13	RECOGNITION OF PERONOSPORA PARASITICA 13
sly-miR5300_MIMAT0020764_Solanum_lycopersicum_miR5300	Solyc06g064760.1	AT3G46530	RPP13	RECOGNITION OF PERONOSPORA PARASITICA 13
sly-miR5300_MIMAT0020764_Solanum_lycopersicum_miR5300	Solyc03g120010.2	AT3G15610	--	--
sly-miR6024_MIMAT0023594_Solanum_lycopersicum_miR6024	Solyc05g008070.2	AT3G46530	RPP13	RECOGNITION OF PERONOSPORA PARASITICA 13
sly-miR6024_MIMAT0023594_Solanum_lycopersicum_miR6024	Solyc12g005970.1	AT1G50180	--	--
sly-miR6024_MIMAT0023594_Solanum_lycopersicum_miR6024	Solyc02g070410.1	AT1G58807	--	--
sly-miR6024_MIMAT0023594_Solanum_lycopersicum_miR6024	Solyc11g006520.1	AT3G46530	RPP13	RECOGNITION OF PERONOSPORA PARASITICA 13
sly-miR6024_MIMAT0023594_Solanum_lycopersicum_miR6024	Solyc11g069020.1	AT3G46530	RPP13	RECOGNITION OF PERONOSPORA PARASITICA 13
sly-miR6024_MIMAT0023594_Solanum_lycopersicum_miR6024	Solyc11g065780.1	AT3G14470	--	--
sly-miR6024_MIMAT0023594_Solanum_lycopersicum_miR6024	Solyc11g070000.1	AT3G14470	--	--
sly-miR6024_MIMAT0023594_Solanum_lycopersicum_miR6024	Solyc10g008230.1	AT3G46730	--	--
sly-miR6024_MIMAT0023594_Solanum_lycopersicum_miR6024	Solyc04g015220.2	AT1G59218	--	--
sly-miR6024_MIMAT0023594_Solanum_lycopersicum_miR6024	Solyc11g006640.1	AT3G46530	RPP13	RECOGNITION OF PERONOSPORA PARASITICA 13
sly-miR6024_MIMAT0023594_Solanum_lycopersicum_miR6024	Solyc11g006630.1	AT3G46530	RPP13	RECOGNITION OF PERONOSPORA PARASITICA 13
sly-miR6024_MIMAT0023594_Solanum_lycopersicum_miR6024	Solyc10g008240.2	AT3G46730	--	--
sly-miR6024_MIMAT0023594_Solanum_lycopersicum_miR6024	Solyc11g071420.1	AT3G14470	--	--
sly-miR6024_MIMAT0023594_Solanum_lycopersicum_miR6024	Solyc05g006620.2	AT1G27170	--	--
sly-miR6024_MIMAT0023594_Solanum_lycopersicum_miR6024	Solyc11g043070.1	AT3G14470	--	--
sly-miR6024_MIMAT0023594_Solanum_lycopersicum_miR6024	Solyc11g071430.1	AT3G14470	--	--
sly-miR6024_MIMAT0023594_Solanum_lycopersicum_miR6024	Solyc09g092290.1	AT3G46530	RPP13	RECOGNITION OF PERONOSPORA PARASITICA 13
sly-miR6024_MIMAT0023594_Solanum_lycopersicum_miR6024	Solyc02g084890.1	AT3G50950	ZAR1	HOPZ-ACTIVATED RESISTANCE 1
sly-miR6024_MIMAT0023594_Solanum_lycopersicum_miR6024	Solyc09g018220.1	AT3G46530	RPP13	RECOGNITION OF PERONOSPORA PARASITICA 13
sly-miR6024_MIMAT0023594_Solanum_lycopersicum_miR6024	Solyc04g011960.1	AT1G53350	--	--
sly-miR6024_MIMAT0023594_Solanum_lycopersicum_miR6024	Solyc01g087200.2	AT1G50180	--	--

## Sheet: Tsh1_C1_Up_cluster
Annotation Cluster 1	Enrichment Score: 10.387425846737356
Category	Term	Count	%	PValue	Genes	List Total	Pop Hits	Pop Total	Fold Enrichment	Bonferroni	Benjamini	FDR
GOTERM_BP_FAT	GO:0006915~apoptosis	18	35.2941	1.02913e-23	AT3G46530, AT1G50180, AT1G58807, AT1G59620, AT1G53350, AT5G36930, AT1G58390, AT3G46730, AT1G12280, AT5G17680, AT1G27170, AT4G27190, AT5G35450, AT1G59218, AT3G14470, AT4G27220, AT3G50950, AT3G07040	37	172	13998	39.5921	1.45107e-21	1.45107e-21	1.21578e-20
INTERPRO	IPR002182:NB-ARC	17	33.3333	1.3184e-23	AT3G46530, AT1G50180, AT1G58807, AT1G59620, AT1G53350, AT5G36930, AT1G58390, AT3G46730, AT1G12280, AT5G17680, AT4G27190, AT5G35450, AT1G59218, AT3G14470, AT4G27220, AT3G50950, AT3G07040	46	151	20885	51.115	8.04223e-22	8.04223e-22	1.3259e-20
UP_SEQ_FEATURE	domain:NB-ARC	15	29.4118	2.64783e-23	AT3G46530, AT1G50180, AT1G59620, AT1G58807, AT1G53350, AT1G58390, AT3G46730, AT1G12280, AT4G27190, AT5G35450, AT1G59218, AT3G14470, AT4G27220, AT3G50950, AT3G07040	34	57	8885	68.7693	2.48896e-21	2.48896e-21	2.90464e-20
GOTERM_BP_FAT	GO:0012501~programmed cell death	18	35.2941	9.60378e-22	AT3G46530, AT1G50180, AT1G58807, AT1G59620, AT1G53350, AT5G36930, AT1G58390, AT3G46730, AT1G12280, AT5G17680, AT1G27170, AT4G27190, AT5G35450, AT1G59218, AT3G14470, AT4G27220, AT3G50950, AT3G07040	37	223	13998	30.5374	1.35413e-19	6.77066e-20	1.13456e-18
GOTERM_BP_FAT	GO:0008219~cell death	18	35.2941	9.09359e-21	AT3G46530, AT1G50180, AT1G58807, AT1G59620, AT1G53350, AT5G36930, AT1G58390, AT3G46730, AT1G12280, AT5G17680, AT1G27170, AT4G27190, AT5G35450, AT1G59218, AT3G14470, AT4G27220, AT3G50950, AT3G07040	37	254	13998	26.8104	1.2822e-18	4.27399e-19	1.07429e-17
GOTERM_BP_FAT	GO:0016265~death	18	35.2941	9.09359e-21	AT3G46530, AT1G50180, AT1G58807, AT1G59620, AT1G53350, AT5G36930, AT1G58390, AT3G46730, AT1G12280, AT5G17680, AT1G27170, AT4G27190, AT5G35450, AT1G59218, AT3G14470, AT4G27220, AT3G50950, AT3G07040	37	254	13998	26.8104	1.2822e-18	4.27399e-19	1.07429e-17
SP_PIR_KEYWORDS	Plant defense	18	35.2941	7.79655e-17	AT3G46530, AT1G50180, AT1G58807, AT1G59620, AT1G53350, AT5G36930, AT1G58390, AT3G46730, AT1G12280, AT5G17680, AT4G27190, AT3G14470, AT5G35450, AT1G59218, AT4G27220, AT1G70700, AT3G50950, AT3G07040	48	585	26538	17.0115	5.88418e-15	5.88418e-15	1.11022e-13
SP_PIR_KEYWORDS	leucine-rich repeat	16	31.3725	1.44347e-14	AT3G46530, AT1G50180, AT1G59620, AT1G58807, AT1G53350, AT5G36930, AT3G46730, AT1G12280, AT5G17680, AT4G27190, AT5G35450, AT1G59218, AT3G14470, AT4G27220, AT3G50950, AT3G07040	48	540	26538	16.3815	7.64944e-13	3.82472e-13	1.40776e-11
SP_PIR_KEYWORDS	atp-binding	21	41.1765	2.64018e-12	AT3G46530, AT2G19210, AT1G50180, AT2G29940, AT1G58807, AT1G59620, AT1G53350, AT4G39280, AT2G47800, AT1G58390, AT3G46730, AT1G12280, AT4G27190, AT3G14470, AT5G35450, AT1G59218, AT5G39040, AT4G27220, AT5G28680, AT3G50950, AT3G07040	48	1716	26538	6.76595	1.39932e-10	4.66439e-11	2.57593e-09
GOTERM_BP_FAT	GO:0006952~defense response	19	37.2549	8.80921e-12	AT3G46530, AT1G50180, AT1G58807, AT1G59620, AT1G53350, AT5G36930, AT1G58390, AT3G46730, AT1G12280, AT5G17680, AT1G27170, AT4G27190, AT3G14470, AT5G35450, AT1G59218, AT4G27220, AT1G70700, AT3G50950, AT3G07040	37	1030	13998	6.9788	1.24209e-09	3.10523e-10	1.04069e-08
SP_PIR_KEYWORDS	nucleotide-binding	21	41.1765	2.35606e-11	AT3G46530, AT2G19210, AT1G50180, AT2G29940, AT1G58807, AT1G59620, AT1G53350, AT4G39280, AT2G47800, AT1G58390, AT3G46730, AT1G12280, AT4G27190, AT3G14470, AT5G35450, AT1G59218, AT5G39040, AT4G27220, AT5G28680, AT3G50950, AT3G07040	48	1935	26538	6.00019	1.24871e-09	3.12178e-10	2.29869e-08
SP_PIR_KEYWORDS	coiled coil	13	25.4902	2.5931e-11	AT3G46530, AT1G50180, AT1G59620, AT1G58807, AT1G53350, AT3G46730, AT1G12280, AT4G27190, AT5G35450, AT1G59218, AT3G14470, AT4G27220, AT3G50950	48	472	26538	15.2275	1.37434e-09	2.74868e-10	2.52995e-08
UP_SEQ_FEATURE	nucleotide phosphate-binding region:ATP	17	33.3333	2.63124e-09	AT3G46530, AT1G50180, AT1G58807, AT1G59620, AT1G53350, AT1G58390, AT3G46730, AT1G12280, AT4G27190, AT5G35450, AT1G59218, AT5G39040, AT3G14470, AT4G27220, AT5G28680, AT3G50950, AT3G07040	34	773	8885	5.74709	2.47336e-07	1.23668e-07	2.88644e-06
GOTERM_MF_FAT	GO:0005524~ATP binding	24	47.0588	3.70342e-09	AT3G46530, AT2G19210, AT1G50180, AT2G29940, AT1G58807, AT1G59620, AT1G53350, AT5G36930, AT4G39280, AT2G47800, AT1G58390, AT3G46730, AT1G12280, AT5G17680, AT1G27170, AT4G27190, AT3G14470, AT5G35450, AT1G59218, AT5G39040, AT4G27220, AT5G28680, AT3G50950, AT3G07040	42	2340	14806	3.61563	1.99985e-07	1.99985e-07	3.62808e-06
GOTERM_MF_FAT	GO:0032559~adenyl ribonucleotide binding	24	47.0588	4.69208e-09	AT3G46530, AT2G19210, AT1G50180, AT2G29940, AT1G58807, AT1G59620, AT1G53350, AT5G36930, AT4G39280, AT2G47800, AT1G58390, AT3G46730, AT1G12280, AT5G17680, AT1G27170, AT4G27190, AT3G14470, AT5G35450, AT1G59218, AT5G39040, AT4G27220, AT5G28680, AT3G50950, AT3G07040	42	2368	14806	3.57288	2.53373e-07	1.26686e-07	4.59662e-06
UP_SEQ_FEATURE	repeat:LRR 1	12	23.5294	6.65113e-09	AT3G46530, AT1G50180, AT4G27190, AT1G59218, AT5G35450, AT1G59620, AT3G14470, AT1G53350, AT4G27220, AT3G46730, AT1G12280, AT3G07040	34	306	8885	10.248	6.25206e-07	2.08402e-07	7.29621e-06
UP_SEQ_FEATURE	repeat:LRR 2	12	23.5294	6.65113e-09	AT3G46530, AT1G50180, AT4G27190, AT1G59218, AT5G35450, AT1G59620, AT3G14470, AT1G53350, AT4G27220, AT3G46730, AT1G12280, AT3G07040	34	306	8885	10.248	6.25206e-07	2.08402e-07	7.29621e-06
GOTERM_MF_FAT	GO:0001883~purine nucleoside binding	24	47.0588	1.70549e-08	AT3G46530, AT2G19210, AT1G50180, AT2G29940, AT1G58807, AT1G59620, AT1G53350, AT5G36930, AT4G39280, AT2G47800, AT1G58390, AT3G46730, AT1G12280, AT5G17680, AT1G27170, AT4G27190, AT3G14470, AT5G35450, AT1G59218, AT5G39040, AT4G27220, AT5G28680, AT3G50950, AT3G07040	42	2528	14806	3.34675	9.20965e-07	3.06989e-07	1.67079e-05
GOTERM_MF_FAT	GO:0030554~adenyl nucleotide binding	24	47.0588	1.70549e-08	AT3G46530, AT2G19210, AT1G50180, AT2G29940, AT1G58807, AT1G59620, AT1G53350, AT5G36930, AT4G39280, AT2G47800, AT1G58390, AT3G46730, AT1G12280, AT5G17680, AT1G27170, AT4G27190, AT3G14470, AT5G35450, AT1G59218, AT5G39040, AT4G27220, AT5G28680, AT3G50950, AT3G07040	42	2528	14806	3.34675	9.20965e-07	3.06989e-07	1.67079e-05
GOTERM_MF_FAT	GO:0001882~nucleoside binding	24	47.0588	1.81443e-08	AT3G46530, AT2G19210, AT1G50180, AT2G29940, AT1G58807, AT1G59620, AT1G53350, AT5G36930, AT4G39280, AT2G47800, AT1G58390, AT3G46730, AT1G12280, AT5G17680, AT1G27170, AT4G27190, AT3G14470, AT5G35450, AT1G59218, AT5G39040, AT4G27220, AT5G28680, AT3G50950, AT3G07040	42	2536	14806	3.33619	9.79792e-07	2.44948e-07	1.77752e-05
GOTERM_MF_FAT	GO:0032553~ribonucleotide binding	24	47.0588	3.45311e-08	AT3G46530, AT2G19210, AT1G50180, AT2G29940, AT1G58807, AT1G59620, AT1G53350, AT5G36930, AT4G39280, AT2G47800, AT1G58390, AT3G46730, AT1G12280, AT5G17680, AT1G27170, AT4G27190, AT3G14470, AT5G35450, AT1G59218, AT5G39040, AT4G27220, AT5G28680, AT3G50950, AT3G07040	42	2621	14806	3.22799	1.86468e-06	3.72936e-07	3.38286e-05
GOTERM_MF_FAT	GO:0032555~purine ribonucleotide binding	24	47.0588	3.45311e-08	AT3G46530, AT2G19210, AT1G50180, AT2G29940, AT1G58807, AT1G59620, AT1G53350, AT5G36930, AT4G39280, AT2G47800, AT1G58390, AT3G46730, AT1G12280, AT5G17680, AT1G27170, AT4G27190, AT3G14470, AT5G35450, AT1G59218, AT5G39040, AT4G27220, AT5G28680, AT3G50950, AT3G07040	42	2621	14806	3.22799	1.86468e-06	3.72936e-07	3.38286e-05
GOTERM_MF_FAT	GO:0017076~purine nucleotide binding	24	47.0588	1.11465e-07	AT3G46530, AT2G19210, AT1G50180, AT2G29940, AT1G58807, AT1G59620, AT1G53350, AT5G36930, AT4G39280, AT2G47800, AT1G58390, AT3G46730, AT1G12280, AT5G17680, AT1G27170, AT4G27190, AT3G14470, AT5G35450, AT1G59218, AT5G39040, AT4G27220, AT5G28680, AT3G50950, AT3G07040	42	2785	14806	3.03791	6.01911e-06	1.00319e-06	0.000109197
INTERPRO	IPR001611:Leucine-rich repeat	10	19.6078	3.09705e-07	AT2G19210, AT4G27190, AT1G59218, AT1G58807, AT3G14470, AT5G36930, AT4G27220, AT1G12280, AT5G17680, AT3G07040	46	435	20885	10.4373	1.88918e-05	4.72299e-06	0.000311466
GOTERM_MF_FAT	GO:0000166~nucleotide binding	25	49.0196	6.77319e-07	AT3G46530, AT2G19210, AT1G53350, AT5G36930, AT3G46730, AT1G27170, AT5G39040, AT1G59218, AT3G14470, AT3G15610, AT4G27220, AT5G28680, AT3G50950, AT1G50180, AT2G29940, AT1G58807, AT1G59620, AT4G39280, AT2G47800, AT1G58390, AT1G12280, AT5G17680, AT4G27190, AT5G35450, AT3G07040	42	3333	14806	2.64419	3.65746e-05	5.22502e-06	0.000663537
UP_SEQ_FEATURE	repeat:LRR 3	9	17.6471	3.65514e-06	AT1G50180, AT4G27190, AT1G59218, AT5G35450, AT3G14470, AT1G53350, AT4G27220, AT1G12280, AT3G07040	34	261	8885	9.01116	0.000343525	5.72623e-05	0.00400958
UP_SEQ_FEATURE	repeat:LRR 4	8	15.6863	1.06872e-05	AT1G50180, AT4G27190, AT1G59218, AT3G14470, AT1G53350, AT4G27220, AT1G12280, AT3G07040	34	214	8885	9.7691	0.00100409	0.000125567	0.0117231
UP_SEQ_FEATURE	repeat:LRR 6	5	9.80392	0.00148196	AT4G27190, AT1G59218, AT1G53350, AT4G27220, AT1G12280	34	135	8885	9.67865	0.130127	0.0125935	1.61374
UP_SEQ_FEATURE	repeat:LRR 5	5	9.80392	0.00380936	AT4G27190, AT1G59218, AT1G53350, AT4G27220, AT1G12280	34	175	8885	7.46639	0.30146	0.0294545	4.10037
UP_SEQ_FEATURE	repeat:LRR 7	4	7.84314	0.00731154	AT4G27190, AT1G59218, AT1G53350, AT4G27220	34	108	8885	9.67865	0.498328	0.0480779	7.73464
UP_SEQ_FEATURE	repeat:LRR 8	3	5.88235	0.0446139	AT1G59218, AT1G53350, AT4G27220	34	91	8885	8.61506	0.986297	0.248744	39.3871
Annotation Cluster 2	Enrichment Score: 3.7283145956755077
Category	Term	Count	%	PValue	Genes	List Total	Pop Hits	Pop Total	Fold Enrichment	Bonferroni	Benjamini	FDR
SMART	SM00521:CBF	5	9.80392	3.40319e-09	AT5G06510, AT5G12840, AT1G72830, AT1G17590, AT3G20910	18	10	7691	213.639	3.06288e-08	3.06288e-08	1.95854e-06
INTERPRO	IPR001289:CCAAT-binding transcription factor, subunit B	5	9.80392	3.91105e-09	AT5G06510, AT5G12840, AT1G72830, AT1G17590, AT3G20910	46	10	20885	227.011	2.38574e-07	1.19287e-07	3.93329e-06
INTERPRO	IPR018362:CCAAT-binding factor, conserved site	5	9.80392	3.91105e-09	AT5G06510, AT5G12840, AT1G72830, AT1G17590, AT3G20910	46	10	20885	227.011	2.38574e-07	1.19287e-07	3.93329e-06
GOTERM_CC_FAT	GO:0016602~CCAAT-binding factor complex	5	9.80392	9.62959e-09	AT5G06510, AT5G12840, AT1G72830, AT1G17590, AT3G20910	29	13	13779	182.745	3.65924e-07	3.65924e-07	8.70259e-06
UP_SEQ_FEATURE	DNA-binding region:NFYA/HAP2-type	5	9.80392	3.25997e-08	AT5G06510, AT5G12840, AT1G72830, AT1G17590, AT3G20910	34	10	8885	130.662	3.06437e-06	7.66093e-07	3.57615e-05
UP_SEQ_FEATURE	short sequence motif:Subunit association domain (SAD)	5	9.80392	3.25997e-08	AT5G06510, AT5G12840, AT1G72830, AT1G17590, AT3G20910	34	10	8885	130.662	3.06437e-06	7.66093e-07	3.57615e-05
GOTERM_CC_FAT	GO:0005667~transcription factor complex	5	9.80392	4.65867e-06	AT5G06510, AT5G12840, AT1G72830, AT1G17590, AT3G20910	29	56	13779	42.423	0.000177014	8.8511e-05	0.00421012
PIR_SUPERFAMILY	PIRSF017869:PIRSF017869	3	5.88235	2.86028e-05	AT5G12840, AT1G72830, AT3G20910	16	5	8556	320.85	0.000314585	0.000157305	0.0178167
SP_PIR_KEYWORDS	transcription regulation	11	21.5686	3.44725e-05	AT5G06510, AT5G12840, AT5G43270, AT5G50570, AT1G69170, AT1G72830, AT1G17590, AT2G33810, AT3G20910, AT3G57920, AT1G70700	48	1184	26538	5.13651	0.0018254	0.000304466	0.033628
SP_PIR_KEYWORDS	Transcription	11	21.5686	4.11542e-05	AT5G06510, AT5G12840, AT5G43270, AT5G50570, AT1G69170, AT1G72830, AT1G17590, AT2G33810, AT3G20910, AT3G57920, AT1G70700	48	1209	26538	5.03029	0.00217884	0.000311554	0.0401448
SP_PIR_KEYWORDS	dna-binding	11	21.5686	0.000138111	AT3G11440, AT5G06510, AT5G12840, AT5G43270, AT5G50570, AT1G69170, AT1G72830, AT1G17590, AT2G33810, AT3G20910, AT3G57920	48	1398	26538	4.35023	0.00729365	0.000914629	0.134666
GOTERM_CC_FAT	GO:0044451~nucleoplasm part	5	9.80392	0.00017294	AT5G06510, AT5G12840, AT1G72830, AT1G17590, AT3G20910	29	140	13779	16.9692	0.00655075	0.00218837	0.156184
GOTERM_CC_FAT	GO:0005654~nucleoplasm	5	9.80392	0.000255537	AT5G06510, AT5G12840, AT1G72830, AT1G17590, AT3G20910	29	155	13779	15.327	0.00966466	0.00242497	0.230701
SP_PIR_KEYWORDS	nucleus	12	23.5294	0.00074094	AT3G11440, AT5G06510, AT5G12840, AT5G43270, AT5G50570, AT1G69170, AT1G72830, AT1G17590, AT2G33810, AT3G20910, AT3G57920, AT1G70700	48	2052	26538	3.23319	0.0385227	0.00435542	0.720557
GOTERM_BP_FAT	GO:0006350~transcription	11	21.5686	0.00131753	AT5G06510, AT5G12840, AT5G43270, AT5G50570, AT1G69170, AT1G72830, AT1G17590, AT2G33810, AT3G20910, AT3G57920, AT1G70700	37	1311	13998	3.17435	0.169638	0.0364961	1.54545
SP_PIR_KEYWORDS	activator	5	9.80392	0.00254471	AT5G06510, AT5G12840, AT1G72830, AT1G17590, AT3G20910	48	323	26538	8.55844	0.12632	0.0122015	2.45527
GOTERM_BP_FAT	GO:0045449~regulation of transcription	12	23.5294	0.010411	AT3G11440, AT5G06510, AT5G12840, AT5G43270, AT5G50570, AT1G69170, AT1G72830, AT1G17590, AT2G33810, AT3G20910, AT3G57920, AT1G70700	37	2024	13998	2.24303	0.77137	0.168444	11.63
GOTERM_MF_FAT	GO:0003700~transcription factor activity	11	21.5686	0.0141742	AT3G11440, AT5G06510, AT5G12840, AT5G43270, AT5G50570, AT1G69170, AT1G72830, AT1G17590, AT2G33810, AT3G20910, AT3G57920	42	1678	14806	2.31094	0.537395	0.0918631	13.0513
GOTERM_CC_FAT	GO:0031981~nuclear lumen	5	9.80392	0.0145023	AT5G06510, AT5G12840, AT1G72830, AT1G17590, AT3G20910	29	472	13779	5.03324	0.425998	0.105083	12.3678
GOTERM_MF_FAT	GO:0030528~transcription regulator activity	11	21.5686	0.0326115	AT3G11440, AT5G06510, AT5G12840, AT5G43270, AT5G50570, AT1G69170, AT1G72830, AT1G17590, AT2G33810, AT3G20910, AT3G57920	42	1913	14806	2.02706	0.833103	0.180393	27.7333
GOTERM_CC_FAT	GO:0043233~organelle lumen	5	9.80392	0.0426502	AT5G06510, AT5G12840, AT1G72830, AT1G17590, AT3G20910	29	659	13779	3.60499	0.809154	0.241223	32.5583
GOTERM_CC_FAT	GO:0070013~intracellular organelle lumen	5	9.80392	0.0426502	AT5G06510, AT5G12840, AT1G72830, AT1G17590, AT3G20910	29	659	13779	3.60499	0.809154	0.241223	32.5583
GOTERM_CC_FAT	GO:0031974~membrane-enclosed lumen	5	9.80392	0.0442701	AT5G06510, AT5G12840, AT1G72830, AT1G17590, AT3G20910	29	667	13779	3.56175	0.821048	0.217926	33.5826
GOTERM_MF_FAT	GO:0003677~DNA binding	11	21.5686	0.124781	AT3G11440, AT5G06510, AT5G12840, AT5G43270, AT5G50570, AT1G69170, AT1G72830, AT1G17590, AT2G33810, AT3G20910, AT3G57920	42	2436	14806	1.59186	0.999251	0.45106	72.9017
SP_PIR_KEYWORDS	alternative splicing	5	9.80392	0.213218	AT5G06510, AT5G12840, AT1G58807, AT1G72830, AT1G70700	48	1343	26538	2.05836	0.999997	0.548126	90.3639
GOTERM_BP_FAT	GO:0006355~regulation of transcription, DNA-dependent	5	9.80392	0.306169	AT5G06510, AT5G12840, AT1G72830, AT1G17590, AT3G20910	37	1089	13998	1.73703	1	0.981024	98.6677
GOTERM_BP_FAT	GO:0051252~regulation of RNA metabolic process	5	9.80392	0.309738	AT5G06510, AT5G12840, AT1G72830, AT1G17590, AT3G20910	37	1095	13998	1.72751	1	0.976087	98.7464
Annotation Cluster 3	Enrichment Score: 2.5067075782531743
Category	Term	Count	%	PValue	Genes	List Total	Pop Hits	Pop Total	Fold Enrichment	Bonferroni	Benjamini	FDR
INTERPRO	IPR004333:Transcription factor, SBP-box	5	9.80392	4.38402e-08	AT5G43270, AT5G50570, AT1G69170, AT2G33810, AT3G57920	46	17	20885	133.536	2.67425e-06	8.91417e-07	4.40896e-05
UP_SEQ_FEATURE	zinc finger region:SBP-type	5	9.80392	3.62761e-07	AT5G43270, AT5G50570, AT1G69170, AT2G33810, AT3G57920	34	17	8885	76.8599	3.4099e-05	6.81989e-06	0.000397944
UP_SEQ_FEATURE	short sequence motif:Bipartite nuclear localization signal	5	9.80392	6.76132e-06	AT5G43270, AT5G50570, AT1G69170, AT2G33810, AT3G57920	34	34	8885	38.4299	0.000635365	9.07911e-05	0.00741685
SP_PIR_KEYWORDS	transcription regulation	11	21.5686	3.44725e-05	AT5G06510, AT5G12840, AT5G43270, AT5G50570, AT1G69170, AT1G72830, AT1G17590, AT2G33810, AT3G20910, AT3G57920, AT1G70700	48	1184	26538	5.13651	0.0018254	0.000304466	0.033628
SP_PIR_KEYWORDS	Transcription	11	21.5686	4.11542e-05	AT5G06510, AT5G12840, AT5G43270, AT5G50570, AT1G69170, AT1G72830, AT1G17590, AT2G33810, AT3G20910, AT3G57920, AT1G70700	48	1209	26538	5.03029	0.00217884	0.000311554	0.0401448
UP_SEQ_FEATURE	metal ion-binding site:Zinc 1	5	9.80392	4.70677e-05	AT5G43270, AT5G50570, AT1G69170, AT2G33810, AT3G57920	34	55	8885	23.7567	0.0044147	0.000491487	0.0516207
SP_PIR_KEYWORDS	dna-binding	11	21.5686	0.000138111	AT3G11440, AT5G06510, AT5G12840, AT5G43270, AT5G50570, AT1G69170, AT1G72830, AT1G17590, AT2G33810, AT3G20910, AT3G57920	48	1398	26538	4.35023	0.00729365	0.000914629	0.134666
UP_SEQ_FEATURE	metal ion-binding site:Zinc 2	5	9.80392	0.000143309	AT5G43270, AT5G50570, AT1G69170, AT2G33810, AT3G57920	34	73	8885	17.8989	0.0133817	0.00134629	0.157096
SP_PIR_KEYWORDS	nucleus	12	23.5294	0.00074094	AT3G11440, AT5G06510, AT5G12840, AT5G43270, AT5G50570, AT1G69170, AT1G72830, AT1G17590, AT2G33810, AT3G20910, AT3G57920, AT1G70700	48	2052	26538	3.23319	0.0385227	0.00435542	0.720557
GOTERM_BP_FAT	GO:0006350~transcription	11	21.5686	0.00131753	AT5G06510, AT5G12840, AT5G43270, AT5G50570, AT1G69170, AT1G72830, AT1G17590, AT2G33810, AT3G20910, AT3G57920, AT1G70700	37	1311	13998	3.17435	0.169638	0.0364961	1.54545
SP_PIR_KEYWORDS	transcription factor	3	5.88235	0.00147199	AT5G43270, AT1G69170, AT2G33810	48	32	26538	51.832	0.0751029	0.00777688	1.42692
UP_SEQ_FEATURE	compositionally biased region:Ser-rich	5	9.80392	0.00644318	AT4G22910, AT4G11220, AT5G43270, AT5G50570, AT1G69170	34	203	8885	6.43654	0.455354	0.0456644	6.8454
GOTERM_BP_FAT	GO:0045449~regulation of transcription	12	23.5294	0.010411	AT3G11440, AT5G06510, AT5G12840, AT5G43270, AT5G50570, AT1G69170, AT1G72830, AT1G17590, AT2G33810, AT3G20910, AT3G57920, AT1G70700	37	2024	13998	2.24303	0.77137	0.168444	11.63
GOTERM_MF_FAT	GO:0003700~transcription factor activity	11	21.5686	0.0141742	AT3G11440, AT5G06510, AT5G12840, AT5G43270, AT5G50570, AT1G69170, AT1G72830, AT1G17590, AT2G33810, AT3G20910, AT3G57920	42	1678	14806	2.31094	0.537395	0.0918631	13.0513
SP_PIR_KEYWORDS	DNA binding	3	5.88235	0.0204134	AT5G43270, AT1G69170, AT2G33810	48	124	26538	13.376	0.664827	0.0870665	18.2271
GOTERM_MF_FAT	GO:0030528~transcription regulator activity	11	21.5686	0.0326115	AT3G11440, AT5G06510, AT5G12840, AT5G43270, AT5G50570, AT1G69170, AT1G72830, AT1G17590, AT2G33810, AT3G20910, AT3G57920	42	1913	14806	2.02706	0.833103	0.180393	27.7333
SP_PIR_KEYWORDS	zinc	6	11.7647	0.0477754	AT5G43270, AT5G50570, AT1G69170, AT2G33810, AT3G57920, AT5G19420	48	1124	26538	2.95129	0.925323	0.180928	37.9744
SP_PIR_KEYWORDS	zinc-finger	5	9.80392	0.0602698	AT5G43270, AT5G50570, AT1G69170, AT2G33810, AT3G57920	48	837	26538	3.30272	0.962918	0.20969	45.4738
GOTERM_MF_FAT	GO:0003677~DNA binding	11	21.5686	0.124781	AT3G11440, AT5G06510, AT5G12840, AT5G43270, AT5G50570, AT1G69170, AT1G72830, AT1G17590, AT2G33810, AT3G20910, AT3G57920	42	2436	14806	1.59186	0.999251	0.45106	72.9017
SP_PIR_KEYWORDS	metal-binding	7	13.7255	0.139482	AT5G43270, AT5G50570, AT1G69170, AT2G33810, AT3G57920, AT4G16730, AT5G19420	48	1998	26538	1.937	0.999651	0.411854	76.9068
GOTERM_MF_FAT	GO:0008270~zinc ion binding	6	11.7647	0.489614	AT5G43270, AT5G50570, AT1G69170, AT2G33810, AT3G57920, AT5G19420	42	1654	14806	1.2788	1	0.881928	99.8625
GOTERM_MF_FAT	GO:0046914~transition metal ion binding	7	13.7255	0.801044	AT5G43270, AT5G50570, AT1G69170, AT2G33810, AT3G57920, AT4G16730, AT5G19420	42	2756	14806	0.89538	1	0.992125	100
GOTERM_MF_FAT	GO:0046872~metal ion binding	7	13.7255	0.932676	AT5G43270, AT5G50570, AT1G69170, AT2G33810, AT3G57920, AT4G16730, AT5G19420	42	3390	14806	0.727925	1	0.999533	100
GOTERM_MF_FAT	GO:0043169~cation binding	7	13.7255	0.952016	AT5G43270, AT5G50570, AT1G69170, AT2G33810, AT3G57920, AT4G16730, AT5G19420	42	3564	14806	0.692387	1	0.999725	100
GOTERM_MF_FAT	GO:0043167~ion binding	7	13.7255	0.952777	AT5G43270, AT5G50570, AT1G69170, AT2G33810, AT3G57920, AT4G16730, AT5G19420	42	3572	14806	0.690836	1	0.99961	100
Annotation Cluster 4	Enrichment Score: 1.0477522787706683
Category	Term	Count	%	PValue	Genes	List Total	Pop Hits	Pop Total	Fold Enrichment	Bonferroni	Benjamini	FDR
INTERPRO	IPR019781:WD40 repeat, subgroup	3	5.88235	0.0782835	AT4G22910, AT3G15610, AT3G56440	46	215	20885	6.33519	0.993075	0.4629	55.9486
INTERPRO	IPR001680:WD40 repeat	3	5.88235	0.0924222	AT4G22910, AT3G15610, AT3G56440	46	237	20885	5.74711	0.997303	0.481742	62.2912
INTERPRO	IPR015943:WD40/YVTN repeat-like	3	5.88235	0.0937429	AT4G22910, AT3G15610, AT3G56440	46	239	20885	5.69902	0.997532	0.451428	62.8394
SMART	SM00320:WD40	3	5.88235	0.0949743	AT4G22910, AT3G15610, AT3G56440	18	237	7691	5.40858	0.592668	0.258719	43.6903
Annotation Cluster 5	Enrichment Score: 0.7851613107703129
Category	Term	Count	%	PValue	Genes	List Total	Pop Hits	Pop Total	Fold Enrichment	Bonferroni	Benjamini	FDR
INTERPRO	IPR003439:ABC transporter-like	3	5.88235	0.0255094	AT2G29940, AT5G39040, AT2G47800	46	115	20885	11.844	0.793254	0.270396	22.8851
INTERPRO	IPR017871:ABC transporter, conserved site	3	5.88235	0.0293186	AT2G29940, AT5G39040, AT2G47800	46	124	20885	10.9844	0.837191	0.261053	25.8635
SMART	SM00382:AAA	4	7.84314	0.032995	AT2G29940, AT4G27190, AT5G39040, AT2G47800	18	326	7691	5.24267	0.260635	0.140137	17.5592
INTERPRO	IPR003593:ATPase, AAA+ type, core	4	7.84314	0.0330171	AT2G29940, AT4G27190, AT5G39040, AT2G47800	46	326	20885	5.57082	0.871013	0.253663	28.6559
GOTERM_MF_FAT	GO:0043492~ATPase activity, coupled to movement of substances	3	5.88235	0.0927902	AT2G29940, AT5G39040, AT2G47800	42	185	14806	5.7166	0.994797	0.408953	61.4804
GOTERM_MF_FAT	GO:0042626~ATPase activity, coupled to transmembrane movement of substances	3	5.88235	0.0927902	AT2G29940, AT5G39040, AT2G47800	42	185	14806	5.7166	0.994797	0.408953	61.4804
GOTERM_MF_FAT	GO:0016820~hydrolase activity, acting on acid anhydrides, catalyzing transmembrane movement of substances	3	5.88235	0.0979203	AT2G29940, AT5G39040, AT2G47800	42	191	14806	5.53702	0.99617	0.397033	63.562
GOTERM_MF_FAT	GO:0015405~P-P-bond-hydrolysis-driven transmembrane transporter activity	3	5.88235	0.139632	AT2G29940, AT5G39040, AT2G47800	42	237	14806	4.46233	0.999703	0.464587	77.0844
GOTERM_MF_FAT	GO:0015399~primary active transmembrane transporter activity	3	5.88235	0.140579	AT2G29940, AT5G39040, AT2G47800	42	238	14806	4.44358	0.99972	0.442527	77.3302
GOTERM_CC_FAT	GO:0005886~plasma membrane	8	15.6863	0.154583	AT4G22910, AT3G46530, AT4G11220, AT5G35450, AT5G39040, AT2G47800, AT5G28680, AT3G07040	29	2228	13779	1.70606	0.998307	0.549611	78.0761
GOTERM_MF_FAT	GO:0042623~ATPase activity, coupled	3	5.88235	0.250668	AT2G29940, AT5G39040, AT2G47800	42	348	14806	3.039	1	0.646143	94.0811
GOTERM_MF_FAT	GO:0016887~ATPase activity	3	5.88235	0.372549	AT2G29940, AT5G39040, AT2G47800	42	467	14806	2.26461	1	0.792589	98.9601
SP_PIR_KEYWORDS	membrane	6	11.7647	0.400524	AT4G11220, AT2G29940, AT5G39040, AT2G47800, AT5G28680, AT3G07040	48	2340	26538	1.41763	1	0.797152	99.3211
GOTERM_CC_FAT	GO:0031224~intrinsic to membrane	7	13.7255	0.461339	AT4G11220, AT2G29940, AT5G39040, AT5G04310, AT5G36930, AT2G47800, AT5G17680	29	2658	13779	1.2513	1	0.926624	99.6269
SP_PIR_KEYWORDS	transmembrane	5	9.80392	0.466317	AT4G11220, AT2G29940, AT5G39040, AT2G47800, AT5G28680	48	1973	26538	1.4011	1	0.842602	99.7816
SP_PIR_KEYWORDS	transport	3	5.88235	0.578498	AT2G29940, AT5G39040, AT2G47800	48	1086	26538	1.52728	1	0.910177	99.9782
GOTERM_CC_FAT	GO:0016021~integral to membrane	4	7.84314	0.84552	AT4G11220, AT2G29940, AT5G39040, AT2G47800	29	2193	13779	0.866645	1	0.9973	100
UP_SEQ_FEATURE	transmembrane region	5	9.80392	0.897608	AT4G11220, AT2G29940, AT5G39040, AT2G47800, AT5G28680	34	1690	8885	0.773147	1	0.999997	100
Annotation Cluster 6	Enrichment Score: 0.7436784034799689
Category	Term	Count	%	PValue	Genes	List Total	Pop Hits	Pop Total	Fold Enrichment	Bonferroni	Benjamini	FDR
GOTERM_BP_FAT	GO:0003006~reproductive developmental process	6	11.7647	0.0539265	AT3G11440, AT5G12840, AT4G00060, AT2G33810, AT3G57920, AT5G28680	37	807	13998	2.81282	0.999597	0.580412	48.0503
GOTERM_BP_FAT	GO:0048608~reproductive structure development	4	7.84314	0.289868	AT5G12840, AT4G00060, AT2G33810, AT3G57920	37	731	13998	2.07017	1	0.982084	98.2471
GOTERM_BP_FAT	GO:0009791~post-embryonic development	4	7.84314	0.375804	AT5G12840, AT4G00060, AT2G33810, AT3G57920	37	851	13998	1.77826	1	0.988087	99.6181

## Sheet: Tsh1_C1_Down_target
miRNA	Target	TAIR_ID	Symbol	Description
sly-miR156a_MIMAT0009138_Solanum_lycopersicum_miR156a	Solyc02g077920.2	AT2G33810	SPL3	squamosa promoter binding protein-like 3
sly-miR156a_MIMAT0009138_Solanum_lycopersicum_miR156a	Solyc10g078700.1	AT3G57920	SPL15	squamosa promoter binding protein-like 15
sly-miR156a_MIMAT0009138_Solanum_lycopersicum_miR156a	Solyc04g045560.2	AT5G43270	SPL2	squamosa promoter binding protein-like 2
sly-miR156a_MIMAT0009138_Solanum_lycopersicum_miR156a	Solyc05g015510.2	AT5G43270	SPL2	squamosa promoter binding protein-like 2
sly-miR156a_MIMAT0009138_Solanum_lycopersicum_miR156a	Solyc05g012040.2	AT1G69170	--	--
sly-miR156a_MIMAT0009138_Solanum_lycopersicum_miR156a	Solyc05g015840.2	AT5G50570	SPL13A	SQUAMOSA PROMOTER-BINDING PROTEIN LIKE 13A
sly-miR156a_MIMAT0009138_Solanum_lycopersicum_miR156a	Solyc12g038520.1	AT1G69170	--	--
sly-miR156a_MIMAT0009138_Solanum_lycopersicum_miR156a	Solyc02g070280.2	AT4G21120	CAT1	CATIONIC AMINO ACID TRANSPORTER 1
sly-miR156a_MIMAT0009138_Solanum_lycopersicum_miR156a	Solyc11g005660.1	AT1G49180	--	--
sly-miR156a_MIMAT0009138_Solanum_lycopersicum_miR156a	Solyc03g114850.2	AT1G69170	--	--
sly-miR156a_MIMAT0009138_Solanum_lycopersicum_miR156a	Solyc01g106780.2	AT3G22960	PKP1	PLASTIDIAL PYRUVATE KINASE 1
sly-miR156a_MIMAT0009138_Solanum_lycopersicum_miR156a	Solyc10g009080.2	AT2G33810	SPL3	squamosa promoter binding protein-like 3
sly-miR156b_ITAG	Solyc07g062980.2	AT2G33810	SPL3	squamosa promoter binding protein-like 3
sly-miR156b_ITAG	Solyc10g078700.1	AT3G57920	SPL15	squamosa promoter binding protein-like 15
sly-miR156b_ITAG	Solyc05g015840.2	AT5G50570	SPL13A	SQUAMOSA PROMOTER-BINDING PROTEIN LIKE 13A
sly-miR156b_ITAG	Solyc12g038520.1	AT1G69170	--	--
sly-miR156b_ITAG	Solyc04g045560.2	AT5G43270	SPL2	squamosa promoter binding protein-like 2
sly-miR156b_ITAG	Solyc05g012040.2	AT1G69170	--	--
sly-miR156b_ITAG	Solyc05g015510.2	AT5G43270	SPL2	squamosa promoter binding protein-like 2
sly-miR156b_ITAG	Solyc10g005450.1	AT4G05120	FUR1	FUDR RESISTANT 1
sly-miR156b_ITAG	Solyc01g105270.2	AT4G21790	TOM1	tobamovirus multiplication 1
sly-miR156b_ITAG	Solyc03g114850.2	AT1G69170	--	--
sly-miR156b_ITAG	Solyc05g013340.2	AT1G60780	HAP13	HAPLESS 13
sly-miR156b_ITAG	Solyc01g097760.2	AT2G47610	--	--
sly-miR156b_ITAG	Solyc03g097670.2	AT3G48770	--	--
sly-miR156b_MIMAT0009139_Solanum_lycopersicum_miR156b	Solyc02g077920.2	AT2G33810	SPL3	squamosa promoter binding protein-like 3
sly-miR156b_MIMAT0009139_Solanum_lycopersicum_miR156b	Solyc10g078700.1	AT3G57920	SPL15	squamosa promoter binding protein-like 15
sly-miR156b_MIMAT0009139_Solanum_lycopersicum_miR156b	Solyc04g045560.2	AT5G43270	SPL2	squamosa promoter binding protein-like 2
sly-miR156b_MIMAT0009139_Solanum_lycopersicum_miR156b	Solyc05g015510.2	AT5G43270	SPL2	squamosa promoter binding protein-like 2
sly-miR156b_MIMAT0009139_Solanum_lycopersicum_miR156b	Solyc05g012040.2	AT1G69170	--	--
sly-miR156b_MIMAT0009139_Solanum_lycopersicum_miR156b	Solyc05g015840.2	AT5G50570	SPL13A	SQUAMOSA PROMOTER-BINDING PROTEIN LIKE 13A
sly-miR156b_MIMAT0009139_Solanum_lycopersicum_miR156b	Solyc12g038520.1	AT1G69170	--	--
sly-miR156b_MIMAT0009139_Solanum_lycopersicum_miR156b	Solyc02g070280.2	AT4G21120	CAT1	CATIONIC AMINO ACID TRANSPORTER 1
sly-miR156b_MIMAT0009139_Solanum_lycopersicum_miR156b	Solyc11g005660.1	AT1G49180	--	--
sly-miR156b_MIMAT0009139_Solanum_lycopersicum_miR156b	Solyc03g114850.2	AT1G69170	--	--
sly-miR156b_MIMAT0009139_Solanum_lycopersicum_miR156b	Solyc01g106780.2	AT3G22960	PKP1	PLASTIDIAL PYRUVATE KINASE 1
sly-miR156b_MIMAT0009139_Solanum_lycopersicum_miR156b	Solyc10g009080.2	AT2G33810	SPL3	squamosa promoter binding protein-like 3
sly-miR156c_MIMAT0009140_Solanum_lycopersicum_miR156c	Solyc02g077920.2	AT2G33810	SPL3	squamosa promoter binding protein-like 3
sly-miR156c_MIMAT0009140_Solanum_lycopersicum_miR156c	Solyc10g078700.1	AT3G57920	SPL15	squamosa promoter binding protein-like 15
sly-miR156c_MIMAT0009140_Solanum_lycopersicum_miR156c	Solyc04g045560.2	AT5G43270	SPL2	squamosa promoter binding protein-like 2
sly-miR156c_MIMAT0009140_Solanum_lycopersicum_miR156c	Solyc05g015510.2	AT5G43270	SPL2	squamosa promoter binding protein-like 2
sly-miR156c_MIMAT0009140_Solanum_lycopersicum_miR156c	Solyc05g012040.2	AT1G69170	--	--
sly-miR156c_MIMAT0009140_Solanum_lycopersicum_miR156c	Solyc05g015840.2	AT5G50570	SPL13A	SQUAMOSA PROMOTER-BINDING PROTEIN LIKE 13A
sly-miR156c_MIMAT0009140_Solanum_lycopersicum_miR156c	Solyc12g038520.1	AT1G69170	--	--
sly-miR156c_MIMAT0009140_Solanum_lycopersicum_miR156c	Solyc02g070280.2	AT4G21120	CAT1	CATIONIC AMINO ACID TRANSPORTER 1
sly-miR156c_MIMAT0009140_Solanum_lycopersicum_miR156c	Solyc11g005660.1	AT1G49180	--	--
sly-miR156c_MIMAT0009140_Solanum_lycopersicum_miR156c	Solyc03g114850.2	AT1G69170	--	--
sly-miR156c_MIMAT0009140_Solanum_lycopersicum_miR156c	Solyc01g106780.2	AT3G22960	PKP1	PLASTIDIAL PYRUVATE KINASE 1
sly-miR156c_MIMAT0009140_Solanum_lycopersicum_miR156c	Solyc10g009080.2	AT2G33810	SPL3	squamosa promoter binding protein-like 3
sly-miR162_MIMAT0009142_Solanum_lycopersicum_miR162	Solyc10g005130.2	AT1G01040	SUS1	SUSPENSOR 1
sly-miR162_MIMAT0009142_Solanum_lycopersicum_miR162	Solyc04g016510.2	AT2G41500	LIS	LACHESIS
sly-miR162_MIMAT0009142_Solanum_lycopersicum_miR162	Solyc06g009530.2	AT3G62360	--	--
sly-miR162_MIMAT0009142_Solanum_lycopersicum_miR162	Solyc01g080500.2	--	--	--	--
sly-miR164_ITAG	Solyc07g062840.2	AT5G53950	CUC2	CUP-SHAPED COTYLEDON 2
sly-miR164_ITAG	Solyc07g066330.2	AT1G56010	NAC1	NAC domain containing protein 1
sly-miR164_ITAG	Solyc01g090590.2	AT2G44970	--	--
sly-miR164_ITAG	Solyc06g069710.2	AT5G61430	NAC100	NAC domain containing protein 100
sly-miR164_ITAG	Solyc03g115850.2	AT5G61430	NAC100	NAC domain containing protein 100
sly-miR164_ITAG	Solyc11g066150.1	AT3G46440	UXS5	UDP-XYL synthase 5
sly-miR167_MIMAT0007917_Solanum_lycopersicum_miR167	Solyc06g035710.1	AT4G23030	--	--
sly-miR167_MIMAT0007917_Solanum_lycopersicum_miR167	Solyc03g007790.2	AT5G24080	--	--
sly-miR167_MIMAT0007917_Solanum_lycopersicum_miR167	Solyc06g036780.2	AT5G11960	--	--
sly-miR167_MIMAT0007917_Solanum_lycopersicum_miR167	Solyc04g077220.2	AT4G37790	HAT22
sly-miR167_MIMAT0007917_Solanum_lycopersicum_miR167	Solyc04g073990.2	AT1G35720	OXY5
sly-miR171b_MIMAT0007923_Solanum_lycopersicum_miR171b	Solyc08g078800.1	AT4G00150	SCL6-IV
sly-miR171b_MIMAT0007923_Solanum_lycopersicum_miR171b	Solyc11g013150.1	AT4G08250	--	--
sly-miR171b_MIMAT0007923_Solanum_lycopersicum_miR171b	Solyc01g090950.2	AT4G00150	SCL6-IV
sly-miR171b_MIMAT0007923_Solanum_lycopersicum_miR171b	Solyc02g085600.1	AT4G36710	HAM4
sly-miR171b_MIMAT0007923_Solanum_lycopersicum_miR171b	Solyc03g025700.1	AT4G25270	OTP70	organelle transcript processing 70
sly-miR171c_MIMAT0007924_Solanum_lycopersicum_miR171c	Solyc03g121740.1	AT3G13890	MYB26	myb domain protein 26
sly-miR171c_MIMAT0007924_Solanum_lycopersicum_miR171c	Solyc03g081220.1	AT5G24460	--	--
sly-miR1917_MIMAT0007909_Solanum_lycopersicum_miR1917	Solyc02g071710.2	AT1G29670	--	--
sly-miR1917_MIMAT0007909_Solanum_lycopersicum_miR1917	Solyc01g087190.2	AT5G19855	RbcX2	homologue of cyanobacterial RbcX 2
sly-miR1917_MIMAT0007909_Solanum_lycopersicum_miR1917	Solyc09g009090.2	AT5G03730	SIS1	SUGAR-INSENSITIVE 1
sly-miR1917_MIMAT0007909_Solanum_lycopersicum_miR1917	Solyc07g054930.2	AT2G44800	--	--
sly-miR1917_MIMAT0007909_Solanum_lycopersicum_miR1917	Solyc01g060150.2	AT4G16150	--	--
sly-miR1917_MIMAT0007909_Solanum_lycopersicum_miR1917	Solyc05g053960.2	--	--	--	--
sly-miR1917_MIMAT0007909_Solanum_lycopersicum_miR1917	Solyc11g010550.1	AT2G22530	--	--
sly-miR1917_MIMAT0007909_Solanum_lycopersicum_miR1917	Solyc01g066450.2	AT4G15960	--	--
sly-miR1917_MIMAT0007909_Solanum_lycopersicum_miR1917	Solyc04g056400.2	AT3G19210	RAD54	homolog of RAD54
sly-miR1917_MIMAT0007909_Solanum_lycopersicum_miR1917	Solyc07g044790.2	--	--	--	--
sly-miR1919a_MIMAT0007911_Solanum_lycopersicum_miR1919a	--	--	--	--	--
sly-miR1919b_MIMAT0007912_Solanum_lycopersicum_miR1919b	--	--	--	--	--
sly-miR1919c_MIMAT0007913_Solanum_lycopersicum_miR1919c	--	--	--	--	--
sly-miR396a_ITAG	Solyc04g054840.1	AT5G10120	--	--
sly-miR396a_ITAG	Solyc03g045080.1	AT5G16020	GEX3	gamete-expressed 3
sly-miR396a_ITAG	Solyc12g088670.1	AT1G47128	RD21A	responsive to dehydration 21A
sly-miR396a_ITAG	Solyc06g065030.2	AT1G10950	TMN1	transmembrane nine 1
sly-miR396a_ITAG	Solyc02g062740.2	AT5G14620	DRM2	domains rearranged methyltransferase 2
sly-miR396a_ITAG	Solyc06g007320.2	AT2G30110	UBA1	ubiquitin-activating enzyme 1
sly-miR396a_ITAG	Solyc12g096070.1	AT3G13960	GRF5	growth-regulating factor 5
sly-miR396a_ITAG	Solyc08g075950.1	AT3G13960	GRF5	growth-regulating factor 5
sly-miR396a_ITAG	Solyc07g041640.2	AT3G13960	GRF5	growth-regulating factor 5
sly-miR396a_ITAG	Solyc08g083230.1	AT4G24150	GRF8	growth-regulating factor 8
sly-miR396a_ITAG	Solyc08g005430.2	AT3G13960	GRF5	growth-regulating factor 5
sly-miR396a_ITAG	Solyc03g082430.1	AT5G53660	GRF7	growth-regulating factor 7
sly-miR396b_ITAG	Solyc12g088670.1	AT1G47128	RD21A	responsive to dehydration 21A
sly-miR396b_ITAG	Solyc06g065030.2	AT1G10950	TMN1	transmembrane nine 1
sly-miR396b_ITAG	Solyc02g062740.2	AT5G14620	DRM2	domains rearranged methyltransferase 2
sly-miR396b_ITAG	Solyc04g054840.1	AT5G10120	--	--
sly-miR396b_ITAG	Solyc06g007820.1	AT1G62670	RPF2	rna processing factor 2
sly-miR396b_ITAG	Solyc02g093040.2	AT1G47128	RD21A	responsive to dehydration 21A
sly-miR396b_ITAG	Solyc02g062750.2	AT1G75220	ERDL6	ERD6-like 6
sly-miR396b_ITAG	Solyc11g022540.1	AT1G10950	TMN1	transmembrane nine 1
sly-miR396b_ITAG	Solyc02g023950.2	AT4G20940	GHR1	GUARD CELL HYDROGEN PEROXIDE-RESISTANT 1
sly-miR396b_ITAG	Solyc01g091540.1	AT2G36400	GRF3	growth-regulating factor 3
sly-miR396b_ITAG	Solyc12g096070.1	AT3G13960	GRF5	growth-regulating factor 5
sly-miR4376_MIMAT0022688_Solanum_lycopersicum_miR4376	Solyc05g016330.2	AT4G15110	CYP97B3	cytochrome P450, family 97, subfamily B, polypeptide 3
sly-miR5301_MIMAT0020765_Solanum_lycopersicum_miR5301	Solyc08g075510.2	AT3G45880	--	--
sly-miR5301_MIMAT0020765_Solanum_lycopersicum_miR5301	Solyc08g081490.2	AT4G01370	MPK4	MAP kinase 4
sly-miR5303_MIMAT0020767_Solanum_lycopersicum_miR5303	Solyc01g094210.2	AT3G61220	SDR1	short-chain dehydrogenase/reductase 1
sly-miR5303_MIMAT0020767_Solanum_lycopersicum_miR5303	Solyc05g007570.2	AT5G39785	--	--
sly-miR5303_MIMAT0020767_Solanum_lycopersicum_miR5303	Solyc01g010250.2	AT1G13700	PGL1	6-phosphogluconolactonase 1
sly-miR5303_MIMAT0020767_Solanum_lycopersicum_miR5303	Solyc09g008790.2	AT3G53030	SRPK4	ser/arg-rich protein kinase 4
sly-miR5303_MIMAT0020767_Solanum_lycopersicum_miR5303	Solyc07g005730.2	AT4G30660	--	--
sly-miR5303_MIMAT0020767_Solanum_lycopersicum_miR5303	Solyc11g007360.1	AT3G04660	--	--
sly-miR5303_MIMAT0020767_Solanum_lycopersicum_miR5303	Solyc09g009550.2	AT2G36290	--	--
sly-miR5303_MIMAT0020767_Solanum_lycopersicum_miR5303	Solyc05g055480.2	AT3G10480	NAC050	NAC domain containing protein 50
sly-miR5303_MIMAT0020767_Solanum_lycopersicum_miR5303	Solyc03g097450.2	AT2G47620	SWI3A	SWITCH/sucrose nonfermenting 3A
sly-miR5303_MIMAT0020767_Solanum_lycopersicum_miR5303	Solyc06g052080.2	AT1G21320	--	--
sly-miR5303_MIMAT0020767_Solanum_lycopersicum_miR5303	Solyc08g079800.2	AT4G37740	GRF2	growth-regulating factor 2
sly-miR5303_MIMAT0020767_Solanum_lycopersicum_miR5303	Solyc10g051170.1	AT3G46710	--	--
sly-miR5303_MIMAT0020767_Solanum_lycopersicum_miR5303	Solyc01g099560.2	AT3G61220	SDR1	short-chain dehydrogenase/reductase 1
sly-miR5303_MIMAT0020767_Solanum_lycopersicum_miR5303	Solyc12g007100.1	AT3G24530	--	--
sly-miR5303_MIMAT0020767_Solanum_lycopersicum_miR5303	Solyc04g082000.2	AT4G35790	PLDDELTA	phospholipase D delta
sly-miR5303_MIMAT0020767_Solanum_lycopersicum_miR5303	Solyc04g007830.2	AT5G28010	--	--
sly-miR5303_MIMAT0020767_Solanum_lycopersicum_miR5303	Solyc07g018290.2	AT5G57390	PLT5	PLETHORA 5
sly-miR5303_MIMAT0020767_Solanum_lycopersicum_miR5303	Solyc05g054720.2	AT1G04940	Tic20-I	translocon at the inner envelope membrane of chloroplasts 20-I
sly-miR5303_MIMAT0020767_Solanum_lycopersicum_miR5303	Solyc01g008100.2	AT4G14100	--	--
sly-miR5303_MIMAT0020767_Solanum_lycopersicum_miR5303	Solyc05g053750.1	AT5G14180	MPL1	Myzus persicae-induced lipase 1
sly-miR5303_MIMAT0020767_Solanum_lycopersicum_miR5303	Solyc06g082300.2	AT2G30140	UGT87A2	UDP-glucosyl transferase 87A2
sly-miR5303_MIMAT0020767_Solanum_lycopersicum_miR5303	Solyc05g051580.2	AT5G10250	DOT3	DEFECTIVELY ORGANIZED TRIBUTARIES 3
sly-miR5303_MIMAT0020767_Solanum_lycopersicum_miR5303	Solyc09g013150.2	AT2G38060	PHT4;2	phosphate transporter 4;2
sly-miR5303_MIMAT0020767_Solanum_lycopersicum_miR5303	Solyc01g007800.2	AT2G36026	--	--
sly-miR5304_MIMAT0020768_Solanum_lycopersicum_miR5304	Solyc04g076150.2	AT1G58120	--	--

## Sheet: Tsh1_C1_Down_cluster
Annotation Cluster 1	Enrichment Score: 4.534061365009584
Category	Term	Count	%	PValue	Genes	List Total	Pop Hits	Pop Total	Fold Enrichment	Bonferroni	Benjamini	FDR
UP_SEQ_FEATURE	short sequence motif:Bipartite nuclear localization signal	6	7.5	2.41173e-07	AT5G43270, AT5G50570, AT1G56010, AT1G69170, AT2G33810, AT3G57920	38	34	8885	41.2616	3.81045e-05	3.81045e-05	0.000290587
GOTERM_MF_FAT	GO:0030528~transcription regulator activity	22	27.5	3.95587e-06	AT4G00150, AT5G53950, AT4G37740, AT5G10120, AT4G24150, AT5G53660, AT4G08250, AT1G56010, AT3G13890, AT1G69170, AT5G57390, AT5G61430, AT3G10480, AT2G36400, AT3G13960, AT4G37790, AT5G43270, AT5G50570, AT2G33810, AT4G36710, AT3G57920, AT4G16150	58	1913	14806	2.93574	0.000486455	0.000486455	0.00456127
SP_PIR_KEYWORDS	nucleus	20	25	5.55689e-06	AT5G53950, AT4G00150, AT5G10120, AT4G08250, AT1G56010, AT3G13890, AT1G69170, AT5G57390, AT3G04660, AT1G01040, AT2G47620, AT4G01370, AT4G37790, AT5G14620, AT5G43270, AT5G50570, AT2G33810, AT4G36710, AT3G57920, AT4G16150	79	2052	26538	3.27411	0.000488888	0.000488888	0.00601883
SP_PIR_KEYWORDS	transcription regulation	15	18.75	8.11096e-06	AT5G53950, AT4G00150, AT5G10120, AT4G08250, AT1G56010, AT5G57390, AT1G69170, AT2G47620, AT4G37790, AT5G43270, AT5G50570, AT2G33810, AT4G36710, AT3G57920, AT4G16150	79	1184	26538	4.25579	0.000713512	0.00035682	0.0087851
GOTERM_BP_FAT	GO:0045449~regulation of transcription	23	28.75	8.6851e-06	AT4G00150, AT5G53950, AT4G37740, AT5G10120, AT4G24150, AT5G53660, AT4G08250, AT1G56010, AT3G13890, AT1G69170, AT5G57390, AT5G61430, AT3G10480, AT2G36400, AT2G47620, AT3G13960, AT4G37790, AT5G43270, AT5G50570, AT2G33810, AT4G36710, AT3G57920, AT4G16150	59	2024	13998	2.69607	0.0027494	0.0027494	0.0117028
SP_PIR_KEYWORDS	Transcription	15	18.75	1.02719e-05	AT5G53950, AT4G00150, AT5G10120, AT4G08250, AT1G56010, AT5G57390, AT1G69170, AT2G47620, AT4G37790, AT5G43270, AT5G50570, AT2G33810, AT4G36710, AT3G57920, AT4G16150	79	1209	26538	4.16779	0.000903522	0.000301265	0.0111255
GOTERM_MF_FAT	GO:0003677~DNA binding	22	27.5	0.000161564	AT4G00150, AT5G53950, AT5G10120, AT4G08250, AT1G56010, AT3G13890, AT1G69170, AT5G57390, AT5G61430, AT3G10480, AT2G47620, AT4G37790, AT3G48770, AT5G43270, AT5G14620, AT5G50570, AT1G49180, AT2G33810, AT4G36710, AT3G57920, AT3G19210, AT4G16150	58	2436	14806	2.30545	0.0196777	0.00988775	0.186134
GOTERM_BP_FAT	GO:0006350~transcription	15	18.75	0.000735804	AT5G53950, AT4G00150, AT5G10120, AT4G08250, AT1G56010, AT5G57390, AT1G69170, AT2G47620, AT4G37790, AT5G43270, AT5G50570, AT2G33810, AT4G36710, AT3G57920, AT4G16150	59	1311	13998	2.71458	0.208112	0.0566651	0.986979
SP_PIR_KEYWORDS	dna-binding	13	16.25	0.000751351	AT5G53950, AT1G56010, AT3G13890, AT5G57390, AT1G69170, AT2G47620, AT4G37790, AT5G14620, AT5G43270, AT5G50570, AT3G57920, AT2G33810, AT4G16150	79	1398	26538	3.12376	0.0640037	0.0164	0.810834
GOTERM_MF_FAT	GO:0003700~transcription factor activity	16	20	0.00133211	AT5G53950, AT4G00150, AT5G10120, AT4G08250, AT1G56010, AT3G13890, AT1G69170, AT5G57390, AT5G61430, AT3G10480, AT4G37790, AT5G43270, AT5G50570, AT2G33810, AT4G36710, AT3G57920	58	1678	14806	2.4341	0.151222	0.0531861	1.52527
Annotation Cluster 2	Enrichment Score: 4.411165368257934
Category	Term	Count	%	PValue	Genes	List Total	Pop Hits	Pop Total	Fold Enrichment	Bonferroni	Benjamini	FDR
INTERPRO	IPR014978:Glutamine-Leucine-Glutamine, QLQ	5	6.25	2.53527e-08	AT3G13960, AT4G37740, AT4G24150, AT5G53660, AT2G36400	72	10	20885	145.035	3.60008e-06	3.60008e-06	2.99881e-05
INTERPRO	IPR014977:WRC	5	6.25	5.94537e-08	AT3G13960, AT4G37740, AT4G24150, AT5G53660, AT2G36400	72	12	20885	120.862	8.44239e-06	4.2212e-06	7.03239e-05
GOTERM_BP_FAT	GO:0048367~shoot development	8	10	0.000156106	AT5G53950, AT3G13960, AT4G37740, AT4G24150, AT5G53660, AT1G56010, AT5G10250, AT2G36400	59	282	13998	6.73062	0.048285	0.0244412	0.210153
GOTERM_BP_FAT	GO:0022621~shoot system development	8	10	0.000166635	AT5G53950, AT3G13960, AT4G37740, AT4G24150, AT5G53660, AT1G56010, AT5G10250, AT2G36400	59	285	13998	6.65977	0.0514566	0.0174551	0.224312
GOTERM_BP_FAT	GO:0048366~leaf development	6	7.5	0.000969006	AT5G53950, AT3G13960, AT4G37740, AT4G24150, AT5G53660, AT2G36400	59	184	13998	7.73655	0.264588	0.0596139	1.2979
GOTERM_BP_FAT	GO:0048827~phyllome development	6	7.5	0.00153275	AT5G53950, AT3G13960, AT4G37740, AT4G24150, AT5G53660, AT2G36400	59	204	13998	6.97807	0.385075	0.0778455	2.0458
GOTERM_MF_FAT	GO:0016563~transcription activator activity	5	6.25	0.00227328	AT3G13960, AT4G37740, AT4G24150, AT5G53660, AT2G36400	58	144	14806	8.86375	0.244165	0.0675904	2.59009
Annotation Cluster 3	Enrichment Score: 2.191783172677576
Category	Term	Count	%	PValue	Genes	List Total	Pop Hits	Pop Total	Fold Enrichment	Bonferroni	Benjamini	FDR
UP_SEQ_FEATURE	short sequence motif:Bipartite nuclear localization signal	6	7.5	2.41173e-07	AT5G43270, AT5G50570, AT1G56010, AT1G69170, AT2G33810, AT3G57920	38	34	8885	41.2616	3.81045e-05	3.81045e-05	0.000290587
INTERPRO	IPR004333:Transcription factor, SBP-box	5	6.25	2.8221e-07	AT5G43270, AT5G50570, AT1G69170, AT2G33810, AT3G57920	72	17	20885	85.3145	4.00731e-05	1.33579e-05	0.000333808
UP_SEQ_FEATURE	zinc finger region:SBP-type	5	6.25	5.82756e-07	AT5G43270, AT5G50570, AT1G69170, AT2G33810, AT3G57920	38	17	8885	68.7693	9.20713e-05	4.60367e-05	0.000702157
UP_SEQ_FEATURE	metal ion-binding site:Zinc 1	5	6.25	7.45854e-05	AT5G43270, AT5G50570, AT1G69170, AT2G33810, AT3G57920	38	55	8885	21.256	0.0117158	0.0039206	0.0898304
UP_SEQ_FEATURE	metal ion-binding site:Zinc 2	5	6.25	0.000225634	AT5G43270, AT5G50570, AT1G69170, AT2G33810, AT3G57920	38	73	8885	16.0148	0.0350261	0.00887394	0.271526
SP_PIR_KEYWORDS	dna-binding	13	16.25	0.000751351	AT5G53950, AT1G56010, AT3G13890, AT5G57390, AT1G69170, AT2G47620, AT4G37790, AT5G14620, AT5G43270, AT5G50570, AT3G57920, AT2G33810, AT4G16150	79	1398	26538	3.12376	0.0640037	0.0164	0.810834
SP_PIR_KEYWORDS	transcription factor	3	3.75	0.00399506	AT5G43270, AT1G69170, AT2G33810	79	32	26538	31.4929	0.296909	0.0680293	4.24329
SP_PIR_KEYWORDS	DNA binding	4	5	0.00586994	AT4G37790, AT5G43270, AT1G69170, AT2G33810	79	124	26538	10.8363	0.404335	0.0827233	6.17774
UP_SEQ_FEATURE	compositionally biased region:Ser-rich	3	3.75	0.206788	AT5G43270, AT5G50570, AT1G69170	38	203	8885	3.45541	1	0.994641	93.866
SP_PIR_KEYWORDS	zinc-finger	5	6.25	0.231878	AT5G43270, AT5G50570, AT1G69170, AT2G33810, AT3G57920	79	837	26538	2.00671	1	0.787256	94.2585
SP_PIR_KEYWORDS	zinc	5	6.25	0.421987	AT5G43270, AT5G50570, AT1G69170, AT2G33810, AT3G57920	79	1124	26538	1.49432	1	0.921042	99.7361
SP_PIR_KEYWORDS	metal-binding	7	8.75	0.539443	AT5G43270, AT5G50570, AT4G15110, AT1G69170, AT2G33810, AT3G57920, AT1G01040	79	1998	26538	1.17691	1	0.948514	99.9775
GOTERM_MF_FAT	GO:0046872~metal ion binding	12	15	0.786796	AT3G22960, AT5G43270, AT5G50570, AT2G44800, AT4G15110, AT4G35790, AT1G69170, AT2G33810, AT3G57920, AT1G01040, AT4G16150, AT1G35720	58	3390	14806	0.903631	1	0.999986	100
GOTERM_MF_FAT	GO:0043169~cation binding	12	15	0.841498	AT3G22960, AT5G43270, AT5G50570, AT2G44800, AT4G15110, AT4G35790, AT1G69170, AT2G33810, AT3G57920, AT1G01040, AT4G16150, AT1G35720	58	3564	14806	0.859515	1	0.999997	100
GOTERM_MF_FAT	GO:0043167~ion binding	12	15	0.843743	AT3G22960, AT5G43270, AT5G50570, AT2G44800, AT4G15110, AT4G35790, AT1G69170, AT2G33810, AT3G57920, AT1G01040, AT4G16150, AT1G35720	58	3572	14806	0.85759	1	0.999994	100
GOTERM_MF_FAT	GO:0046914~transition metal ion binding	9	11.25	0.857092	AT5G43270, AT5G50570, AT2G44800, AT4G15110, AT1G69170, AT2G33810, AT3G57920, AT1G01040, AT1G35720	58	2756	14806	0.833629	1	0.999994	100
GOTERM_MF_FAT	GO:0008270~zinc ion binding	5	6.25	0.893423	AT5G43270, AT5G50570, AT1G69170, AT2G33810, AT3G57920	58	1654	14806	0.771692	1	0.999998	100
Annotation Cluster 4	Enrichment Score: 1.6550701339204046
Category	Term	Count	%	PValue	Genes	List Total	Pop Hits	Pop Total	Fold Enrichment	Bonferroni	Benjamini	FDR
GOTERM_MF_FAT	GO:0005524~ATP binding	18	22.5	0.00561955	AT4G37740, AT4G24150, AT2G30110, AT5G53660, AT3G46710, AT3G53030, AT5G03730, AT1G01040, AT2G36400, AT3G13960, AT4G01370, AT3G48770, AT1G49180, AT5G24080, AT3G24530, AT3G19210, AT1G35720, AT4G20940	58	2340	14806	1.96366	0.500004	0.129451	6.29135
GOTERM_MF_FAT	GO:0032559~adenyl ribonucleotide binding	18	22.5	0.00634661	AT4G37740, AT4G24150, AT2G30110, AT5G53660, AT3G46710, AT3G53030, AT5G03730, AT1G01040, AT2G36400, AT3G13960, AT4G01370, AT3G48770, AT1G49180, AT5G24080, AT3G24530, AT3G19210, AT1G35720, AT4G20940	58	2368	14806	1.94044	0.543022	0.122361	7.07835
GOTERM_MF_FAT	GO:0001883~purine nucleoside binding	18	22.5	0.012144	AT4G37740, AT4G24150, AT2G30110, AT5G53660, AT3G46710, AT3G53030, AT5G03730, AT1G01040, AT2G36400, AT3G13960, AT4G01370, AT3G48770, AT1G49180, AT5G24080, AT3G24530, AT3G19210, AT1G35720, AT4G20940	58	2528	14806	1.81763	0.777507	0.193212	13.1411
GOTERM_MF_FAT	GO:0030554~adenyl nucleotide binding	18	22.5	0.012144	AT4G37740, AT4G24150, AT2G30110, AT5G53660, AT3G46710, AT3G53030, AT5G03730, AT1G01040, AT2G36400, AT3G13960, AT4G01370, AT3G48770, AT1G49180, AT5G24080, AT3G24530, AT3G19210, AT1G35720, AT4G20940	58	2528	14806	1.81763	0.777507	0.193212	13.1411
GOTERM_MF_FAT	GO:0001882~nucleoside binding	18	22.5	0.0125199	AT4G37740, AT4G24150, AT2G30110, AT5G53660, AT3G46710, AT3G53030, AT5G03730, AT1G01040, AT2G36400, AT3G13960, AT4G01370, AT3G48770, AT1G49180, AT5G24080, AT3G24530, AT3G19210, AT1G35720, AT4G20940	58	2536	14806	1.81189	0.787682	0.176102	13.5214
GOTERM_MF_FAT	GO:0032555~purine ribonucleotide binding	18	22.5	0.0171218	AT4G37740, AT4G24150, AT2G30110, AT5G53660, AT3G46710, AT3G53030, AT5G03730, AT1G01040, AT2G36400, AT3G13960, AT4G01370, AT3G48770, AT1G49180, AT5G24080, AT3G24530, AT3G19210, AT1G35720, AT4G20940	58	2621	14806	1.75313	0.880473	0.210238	18.056
GOTERM_MF_FAT	GO:0032553~ribonucleotide binding	18	22.5	0.0171218	AT4G37740, AT4G24150, AT2G30110, AT5G53660, AT3G46710, AT3G53030, AT5G03730, AT1G01040, AT2G36400, AT3G13960, AT4G01370, AT3G48770, AT1G49180, AT5G24080, AT3G24530, AT3G19210, AT1G35720, AT4G20940	58	2621	14806	1.75313	0.880473	0.210238	18.056
GOTERM_MF_FAT	GO:0017076~purine nucleotide binding	18	22.5	0.0297198	AT4G37740, AT4G24150, AT2G30110, AT5G53660, AT3G46710, AT3G53030, AT5G03730, AT1G01040, AT2G36400, AT3G13960, AT4G01370, AT3G48770, AT1G49180, AT5G24080, AT3G24530, AT3G19210, AT1G35720, AT4G20940	58	2785	14806	1.6499	0.975546	0.310022	29.3819
GOTERM_MF_FAT	GO:0000166~nucleotide binding	20	25	0.0400733	AT4G37740, AT4G24150, AT2G30110, AT5G53660, AT3G53030, AT3G46710, AT5G03730, AT2G41500, AT1G01040, AT2G36400, AT3G13960, AT4G01370, AT3G48770, AT1G49180, AT5G24080, AT1G21320, AT3G24530, AT3G19210, AT1G35720, AT4G20940	58	3333	14806	1.53181	0.993464	0.367021	37.5987
SP_PIR_KEYWORDS	atp-binding	9	11.25	0.130611	AT4G01370, AT2G30110, AT5G24080, AT3G53030, AT3G46710, AT5G03730, AT3G24530, AT1G01040, AT4G20940	79	1716	26538	1.76184	0.999996	0.641708	78.042
SP_PIR_KEYWORDS	nucleotide-binding	9	11.25	0.207338	AT4G01370, AT2G30110, AT5G24080, AT3G53030, AT3G46710, AT5G03730, AT3G24530, AT1G01040, AT4G20940	79	1935	26538	1.56244	1	0.76789	91.9284
Annotation Cluster 5	Enrichment Score: 0.7820906453110275
Category	Term	Count	%	PValue	Genes	List Total	Pop Hits	Pop Total	Fold Enrichment	Bonferroni	Benjamini	FDR
GOTERM_BP_FAT	GO:0003006~reproductive developmental process	7	8.75	0.115883	AT5G53950, AT1G56010, AT3G13890, AT2G33810, AT3G57920, AT2G41500, AT1G01040	59	807	13998	2.05797	1	0.971258	80.9803
GOTERM_BP_FAT	GO:0009791~post-embryonic development	7	8.75	0.139138	AT5G53950, AT1G56010, AT3G13890, AT5G57390, AT2G33810, AT3G57920, AT1G01040	59	851	13998	1.95156	1	0.980894	86.7196
GOTERM_BP_FAT	GO:0048608~reproductive structure development	6	7.5	0.184727	AT5G53950, AT1G56010, AT3G13890, AT2G33810, AT3G57920, AT1G01040	59	731	13998	1.94737	1	0.986648	93.6205
GOTERM_BP_FAT	GO:0009908~flower development	3	3.75	0.249829	AT3G13890, AT2G33810, AT1G01040	59	232	13998	3.06794	1	0.991737	97.9215
Annotation Cluster 6	Enrichment Score: 0.742088466000017
Category	Term	Count	%	PValue	Genes	List Total	Pop Hits	Pop Total	Fold Enrichment	Bonferroni	Benjamini	FDR
SP_PIR_KEYWORDS	lipid degradation	3	3.75	0.0664053	AT5G14180, AT1G29670, AT4G35790	79	143	26538	7.04736	0.997634	0.578451	52.4919
GOTERM_BP_FAT	GO:0016042~lipid catabolic process	3	3.75	0.208528	AT5G14180, AT1G29670, AT4G35790	59	205	13998	3.47201	1	0.990278	95.7205
SP_PIR_KEYWORDS	hydrolase	6	7.5	0.428911	AT5G14180, AT1G29670, AT1G13700, AT4G35790, AT1G01040, AT1G47128	79	1459	26538	1.38146	1	0.914985	99.7684
Annotation Cluster 7	Enrichment Score: 0.6515957726877575
Category	Term	Count	%	PValue	Genes	List Total	Pop Hits	Pop Total	Fold Enrichment	Bonferroni	Benjamini	FDR
SP_PIR_KEYWORDS	stress response	3	3.75	0.0947733	AT4G35790, AT4G16150, AT1G35720	79	176	26538	5.72598	0.999843	0.583644	65.9895
SP_PIR_KEYWORDS	calcium	3	3.75	0.251994	AT4G35790, AT4G16150, AT1G35720	79	329	26538	3.06314	1	0.797475	95.6928
GOTERM_MF_FAT	GO:0005509~calcium ion binding	3	3.75	0.464661	AT4G35790, AT4G16150, AT1G35720	58	405	14806	1.89093	1	0.994047	99.9257
Annotation Cluster 8	Enrichment Score: 0.6423828930519647
Category	Term	Count	%	PValue	Genes	List Total	Pop Hits	Pop Total	Fold Enrichment	Bonferroni	Benjamini	FDR
SP_PIR_KEYWORDS	Ethylene signaling pathway	3	3.75	0.0763468	AT5G10120, AT5G03730, AT5G57390	79	155	26538	6.50176	0.999078	0.540004	57.6935
GOTERM_BP_FAT	GO:0009725~response to hormone stimulus	8	10	0.0804427	AT4G01370, AT4G37790, AT5G10120, AT1G56010, AT5G03730, AT3G13890, AT5G57390, AT1G35720	59	909	13998	2.08805	1	0.963958	67.6992
GOTERM_BP_FAT	GO:0009719~response to endogenous stimulus	8	10	0.106817	AT4G01370, AT4G37790, AT5G10120, AT1G56010, AT5G03730, AT3G13890, AT5G57390, AT1G35720	59	975	13998	1.9467	1	0.981293	78.1773
GOTERM_BP_FAT	GO:0010033~response to organic substance	9	11.25	0.110601	AT4G01370, AT4G37790, AT5G10120, AT1G56010, AT5G03730, AT3G13890, AT5G57390, AT1G01040, AT1G35720	59	1176	13998	1.81572	1	0.975657	79.3907
GOTERM_BP_FAT	GO:0009873~ethylene mediated signaling pathway	3	3.75	0.15647	AT5G10120, AT5G03730, AT5G57390	59	170	13998	4.18684	1	0.984224	89.9032
GOTERM_BP_FAT	GO:0000160~two-component signal transduction system (phosphorelay)	3	3.75	0.228341	AT5G10120, AT5G03730, AT5G57390	59	218	13998	3.26497	1	0.98959	96.959
GOTERM_BP_FAT	GO:0009755~hormone-mediated signaling	4	5	0.265646	AT5G10120, AT1G56010, AT5G03730, AT5G57390	59	432	13998	2.1968	1	0.990542	98.4403
GOTERM_BP_FAT	GO:0032870~cellular response to hormone stimulus	4	5	0.265646	AT5G10120, AT1G56010, AT5G03730, AT5G57390	59	432	13998	2.1968	1	0.990542	98.4403
GOTERM_BP_FAT	GO:0009723~response to ethylene stimulus	3	3.75	0.286796	AT5G10120, AT5G03730, AT5G57390	59	256	13998	2.78032	1	0.992327	98.948
GOTERM_BP_FAT	GO:0007242~intracellular signaling cascade	5	6.25	0.41559	AT4G01370, AT5G10120, AT1G56010, AT5G03730, AT5G57390	59	790	13998	1.50161	1	0.999171	99.9281
GOTERM_BP_FAT	GO:0006355~regulation of transcription, DNA-dependent	3	3.75	0.946602	AT4G37790, AT3G13890, AT5G57390	59	1089	13998	0.653593	1	1	100
GOTERM_BP_FAT	GO:0051252~regulation of RNA metabolic process	3	3.75	0.947767	AT4G37790, AT3G13890, AT5G57390	59	1095	13998	0.650012	1	1	100
Annotation Cluster 9	Enrichment Score: 0.537146313597596
Category	Term	Count	%	PValue	Genes	List Total	Pop Hits	Pop Total	Fold Enrichment	Bonferroni	Benjamini	FDR
GOTERM_BP_FAT	GO:0009628~response to abiotic stimulus	8	10	0.224612	AT4G01370, AT4G30660, AT5G53660, AT4G35790, AT3G19210, AT1G47128, AT1G35720, AT5G10250	59	1197	13998	1.58566	1	0.991293	96.7548
GOTERM_BP_FAT	GO:0009409~response to cold	3	3.75	0.251368	AT4G01370, AT4G30660, AT4G35790	59	233	13998	3.05478	1	0.989834	97.9782
GOTERM_BP_FAT	GO:0009266~response to temperature stimulus	3	3.75	0.43333	AT4G01370, AT4G30660, AT4G35790	59	354	13998	2.01063	1	0.999017	99.9526
Annotation Cluster 10	Enrichment Score: 0.48026061783618323
Category	Term	Count	%	PValue	Genes	List Total	Pop Hits	Pop Total	Fold Enrichment	Bonferroni	Benjamini	FDR
GOTERM_MF_FAT	GO:0004713~protein tyrosine kinase activity	4	5	0.118549	AT1G49180, AT5G24080, AT5G03730, AT4G20940	58	312	14806	3.27277	1	0.725666	76.6601
SP_PIR_KEYWORDS	atp-binding	9	11.25	0.130611	AT4G01370, AT2G30110, AT5G24080, AT3G53030, AT3G46710, AT5G03730, AT3G24530, AT1G01040, AT4G20940	79	1716	26538	1.76184	0.999996	0.641708	78.042
SMART	SM00220:S_TKc	3	3.75	0.141812	AT4G01370, AT1G49180, AT5G03730	21	256	7691	4.29185	0.981244	0.981244	71.4685
SP_PIR_KEYWORDS	serine/threonine-protein kinase	5	6.25	0.151302	AT4G01370, AT5G24080, AT3G53030, AT5G03730, AT4G20940	79	701	26538	2.39603	0.999999	0.670608	83.0846
SP_PIR_KEYWORDS	nucleotide-binding	9	11.25	0.207338	AT4G01370, AT2G30110, AT5G24080, AT3G53030, AT3G46710, AT5G03730, AT3G24530, AT1G01040, AT4G20940	79	1935	26538	1.56244	1	0.76789	91.9284
INTERPRO	IPR002290:Serine/threonine protein kinase	3	3.75	0.216279	AT4G01370, AT1G49180, AT5G03730	72	256	20885	3.39925	1	0.996873	94.4011
INTERPRO	IPR000719:Protein kinase, core	6	7.5	0.233615	AT4G01370, AT1G49180, AT5G24080, AT3G53030, AT5G03730, AT4G20940	72	970	20885	1.79424	1	0.995472	95.7027
INTERPRO	IPR008271:Serine/threonine protein kinase, active site	5	6.25	0.266078	AT4G01370, AT1G49180, AT5G24080, AT3G53030, AT5G03730	72	770	20885	1.88357	1	0.995876	97.4245
SP_PIR_KEYWORDS	kinase	5	6.25	0.318715	AT4G01370, AT3G22960, AT5G24080, AT5G03730, AT4G20940	79	970	26538	1.73157	1	0.862839	98.4344
UP_SEQ_FEATURE	nucleotide phosphate-binding region:ATP	5	6.25	0.403899	AT4G01370, AT3G46710, AT5G03730, AT1G01040, AT4G20940	38	773	8885	1.51239	1	0.999963	99.8037
GOTERM_MF_FAT	GO:0004672~protein kinase activity	6	7.5	0.426477	AT4G01370, AT1G49180, AT5G24080, AT3G53030, AT5G03730, AT4G20940	58	1110	14806	1.37987	1	0.992437	99.8356
INTERPRO	IPR017441:Protein kinase, ATP binding site	4	5	0.440411	AT4G01370, AT5G24080, AT3G53030, AT5G03730	72	715	20885	1.62277	1	0.999737	99.8958
GOTERM_BP_FAT	GO:0006468~protein amino acid phosphorylation	6	7.5	0.454499	AT4G01370, AT1G49180, AT5G24080, AT3G53030, AT5G03730, AT4G20940	59	1065	13998	1.33664	1	0.999188	99.9716
SP_PIR_KEYWORDS	transferase	6	7.5	0.458087	AT4G01370, AT3G22960, AT5G14620, AT5G03730, AT2G30140, AT4G20940	79	1509	26538	1.33568	1	0.923257	99.8688
GOTERM_MF_FAT	GO:0004674~protein serine/threonine kinase activity	5	6.25	0.522558	AT4G01370, AT1G49180, AT5G24080, AT3G53030, AT5G03730	58	975	14806	1.30911	1	0.996598	99.9802
INTERPRO	IPR017442:Serine/threonine protein kinase-related	4	5	0.531684	AT4G01370, AT1G49180, AT5G24080, AT3G53030	72	820	20885	1.41497	1	0.999944	99.9873
UP_SEQ_FEATURE	domain:Protein kinase	3	3.75	0.536865	AT4G01370, AT5G03730, AT4G20940	38	427	8885	1.64273	1	0.999999	99.9906
GOTERM_BP_FAT	GO:0016310~phosphorylation	6	7.5	0.545668	AT4G01370, AT1G49180, AT5G24080, AT3G53030, AT5G03730, AT4G20940	59	1178	13998	1.20843	1	0.99976	99.9976
UP_SEQ_FEATURE	binding site:ATP	3	3.75	0.568306	AT4G01370, AT5G03730, AT4G20940	38	452	8885	1.55187	1	0.999998	99.996
GOTERM_BP_FAT	GO:0006796~phosphate metabolic process	6	7.5	0.616812	AT4G01370, AT1G49180, AT5G24080, AT3G53030, AT5G03730, AT4G20940	59	1273	13998	1.11824	1	0.999925	99.9998
GOTERM_BP_FAT	GO:0006793~phosphorus metabolic process	6	7.5	0.617528	AT4G01370, AT1G49180, AT5G24080, AT3G53030, AT5G03730, AT4G20940	59	1274	13998	1.11737	1	0.999902	99.9998
Annotation Cluster 11	Enrichment Score: 0.38606787735048803
Category	Term	Count	%	PValue	Genes	List Total	Pop Hits	Pop Total	Fold Enrichment	Bonferroni	Benjamini	FDR
GOTERM_CC_FAT	GO:0009570~chloroplast stroma	3	3.75	0.323184	AT3G22960, AT4G15110, AT1G35720	39	420	13779	2.52363	1	0.975483	98.3555
GOTERM_CC_FAT	GO:0009532~plastid stroma	3	3.75	0.345577	AT3G22960, AT4G15110, AT1G35720	39	442	13779	2.39802	1	0.972137	98.8458
GOTERM_CC_FAT	GO:0044434~chloroplast part	4	5	0.495155	AT3G22960, AT4G24150, AT4G15110, AT1G35720	39	954	13779	1.48137	1	0.986817	99.9248
GOTERM_CC_FAT	GO:0044435~plastid part	4	5	0.516409	AT3G22960, AT4G24150, AT4G15110, AT1G35720	39	984	13779	1.43621	1	0.985697	99.9522
Annotation Cluster 12	Enrichment Score: 0.3024155253248413
Category	Term	Count	%	PValue	Genes	List Total	Pop Hits	Pop Total	Fold Enrichment	Bonferroni	Benjamini	FDR
GOTERM_BP_FAT	GO:0046686~response to cadmium ion	3	3.75	0.394207	AT3G22960, AT2G30110, AT1G35720	59	327	13998	2.17664	1	0.999	99.8834
GOTERM_BP_FAT	GO:0010038~response to metal ion	3	3.75	0.475233	AT3G22960, AT2G30110, AT1G35720	59	384	13998	1.85355	1	0.999325	99.9832
GOTERM_BP_FAT	GO:0010035~response to inorganic substance	3	3.75	0.66088	AT3G22960, AT2G30110, AT1G35720	59	540	13998	1.31808	1	0.999944	100
Annotation Cluster 13	Enrichment Score: 0.3005448279075108
Category	Term	Count	%	PValue	Genes	List Total	Pop Hits	Pop Total	Fold Enrichment	Bonferroni	Benjamini	FDR
GOTERM_CC_FAT	GO:0031981~nuclear lumen	3	3.75	0.375758	AT2G47610, AT2G41500, AT1G01040	39	472	13779	2.2456	1	0.961445	99.2977
GOTERM_CC_FAT	GO:0043233~organelle lumen	3	3.75	0.548559	AT2G47610, AT2G41500, AT1G01040	39	659	13779	1.60838	1	0.986666	99.9768
GOTERM_CC_FAT	GO:0070013~intracellular organelle lumen	3	3.75	0.548559	AT2G47610, AT2G41500, AT1G01040	39	659	13779	1.60838	1	0.986666	99.9768
GOTERM_CC_FAT	GO:0031974~membrane-enclosed lumen	3	3.75	0.55522	AT2G47610, AT2G41500, AT1G01040	39	667	13779	1.58909	1	0.983508	99.9802
Annotation Cluster 14	Enrichment Score: 0.1596980441913942
Category	Term	Count	%	PValue	Genes	List Total	Pop Hits	Pop Total	Fold Enrichment	Bonferroni	Benjamini	FDR
SP_PIR_KEYWORDS	hydrolase	6	7.5	0.428911	AT5G14180, AT1G29670, AT1G13700, AT4G35790, AT1G01040, AT1G47128	79	1459	26538	1.38146	1	0.914985	99.7684
GOTERM_CC_FAT	GO:0005576~extracellular region	4	5	0.668912	AT5G14180, AT1G29670, AT1G47128, AT1G35720	39	1225	13779	1.15366	1	0.992857	99.9991
SP_PIR_KEYWORDS	signal	4	5	0.83072	AT4G14100, AT5G14180, AT1G29670, AT1G47128	79	1518	26538	0.885175	1	0.994539	100
UP_SEQ_FEATURE	signal peptide	4	5	0.963865	AT4G14100, AT5G14180, AT1G29670, AT1G47128	38	1515	8885	0.617335	1	1	100
Annotation Cluster 15	Enrichment Score: 0.0640749169221133
Category	Term	Count	%	PValue	Genes	List Total	Pop Hits	Pop Total	Fold Enrichment	Bonferroni	Benjamini	FDR
SP_PIR_KEYWORDS	membrane	7	8.75	0.695246	AT1G75220, AT2G38060, AT4G30660, AT4G15110, AT4G35790, AT4G20940, AT1G35720	79	2340	26538	1.0049	1	0.984742	99.9997
SP_PIR_KEYWORDS	transmembrane	5	6.25	0.840851	AT1G75220, AT2G38060, AT4G30660, AT4G21120, AT4G20940	79	1973	26538	0.851303	1	0.994578	100
GOTERM_CC_FAT	GO:0016021~integral to membrane	5	6.25	0.87553	AT1G75220, AT2G38060, AT4G30660, AT1G10950, AT4G21120	39	2193	13779	0.805535	1	0.99976	100
GOTERM_CC_FAT	GO:0031224~intrinsic to membrane	5	6.25	0.952158	AT1G75220, AT2G38060, AT4G30660, AT1G10950, AT4G21120	39	2658	13779	0.664612	1	0.999983	100
UP_SEQ_FEATURE	transmembrane region	4	5	0.981268	AT1G75220, AT2G38060, AT4G30660, AT4G20940	38	1690	8885	0.55341	1	1	100

## Sheet: Tsh12_C12_Up_target
miRNA	Target	TAIR_ID	Symbol	Description
sly-miR159_MIMAT0009141_Solanum_lycopersicum_miR159	Solyc01g009070.2	AT3G11440	MYB65	myb domain protein 65
sly-miR159_MIMAT0009141_Solanum_lycopersicum_miR159	Solyc10g019260.1	AT3G60460	DUO1	DUO POLLEN 1
sly-miR159_MIMAT0009141_Solanum_lycopersicum_miR159	Solyc01g090530.1	AT3G60460	DUO1	DUO POLLEN 1
sly-miR159_MIMAT0009141_Solanum_lycopersicum_miR159	Solyc06g073640.2	AT3G11440	MYB65	myb domain protein 65
sly-miR159_MIMAT0009141_Solanum_lycopersicum_miR159	Solyc07g065960.1	AT3G13310	--	--
sly-miR159_MIMAT0009141_Solanum_lycopersicum_miR159	Solyc12g014120.1	--	--	--	--
sly-miR159_MIMAT0009141_Solanum_lycopersicum_miR159	Solyc11g072060.1	AT4G26930	MYB97	myb domain protein 97
sly-miR159_MIMAT0009141_Solanum_lycopersicum_miR159	Solyc06g008320.2	AT4G14340	CKL11	CASEIN KINASE I-LIKE 11
sly-miR159_MIMAT0009141_Solanum_lycopersicum_miR159	Solyc05g012830.1	AT1G40087	--	--
sly-miR159_MIMAT0009141_Solanum_lycopersicum_miR159	Solyc02g078670.2	AT4G27430	CIP7	COP1-interacting protein 7
sly-miR159_MIMAT0009141_Solanum_lycopersicum_miR159	Solyc02g079010.2	AT1G61260	--	--
sly-miR159_MIMAT0009141_Solanum_lycopersicum_miR159	Solyc09g082890.1	AT3G22910	--	--
sly-miR159_MIMAT0009141_Solanum_lycopersicum_miR159	Solyc03g043890.2	AT4G37770	ACS8	1-amino-cyclopropane-1-carboxylate synthase 8
sly-miR159_MIMAT0009141_Solanum_lycopersicum_miR159	Solyc06g064590.1	AT4G37850	--	--
sly-miR159_MIMAT0009141_Solanum_lycopersicum_miR159	Solyc07g052640.2	AT4G15240	--	--
sly-miR159_MIMAT0009141_Solanum_lycopersicum_miR159	Solyc09g013080.2	AT2G38040	CAC3	acetyl Co-enzyme a carboxylase carboxyltransferase alpha subunit
sly-miR160a_MIMAT0007914_Solanum_lycopersicum_miR160a	Solyc09g007810.2	AT4G30080	ARF16	auxin response factor 16
sly-miR160a_MIMAT0007914_Solanum_lycopersicum_miR160a	Solyc11g069500.1	AT2G28350	ARF10	auxin response factor 10
sly-miR160a_MIMAT0007914_Solanum_lycopersicum_miR160a	Solyc10g086130.1	AT4G30080	ARF16	auxin response factor 16
sly-miR160a_MIMAT0007914_Solanum_lycopersicum_miR160a	Solyc11g013470.1	AT1G77850	ARF17	auxin response factor 17
sly-miR168_ITAG	Solyc06g072300.2	AT1G48410	ICU9
sly-miR169b_MIMAT0007919_Solanum_lycopersicum_miR169b	Solyc01g087240.2	AT3G20910	NF-YA9	nuclear factor Y, subunit A9
sly-miR169b_MIMAT0007919_Solanum_lycopersicum_miR169b	Solyc03g121940.2	AT1G72830	NF-YA3	nuclear factor Y, subunit A3
sly-miR169b_MIMAT0007919_Solanum_lycopersicum_miR169b	Solyc08g062210.2	AT1G17590	NF-YA8	nuclear factor Y, subunit A8
sly-miR169b_MIMAT0007919_Solanum_lycopersicum_miR169b	Solyc01g006930.2	AT5G06510	NF-YA10	nuclear factor Y, subunit A10
sly-miR169b_MIMAT0007919_Solanum_lycopersicum_miR169b	Solyc06g068930.1	AT1G70700	TIFY7
sly-miR169b_MIMAT0007919_Solanum_lycopersicum_miR169b	Solyc01g008490.2	AT5G12840	NF-YA1	nuclear factor Y, subunit A1
sly-miR169b_MIMAT0007919_Solanum_lycopersicum_miR169b	Solyc12g006040.1	AT3G46530	RPP13	RECOGNITION OF PERONOSPORA PARASITICA 13
sly-miR169d_MIMAT0007921_Solanum_lycopersicum_miR169d	Solyc03g121940.2	AT1G72830	NF-YA3	nuclear factor Y, subunit A3
sly-miR169d_MIMAT0007921_Solanum_lycopersicum_miR169d	Solyc01g006930.2	AT5G06510	NF-YA10	nuclear factor Y, subunit A10
sly-miR169d_MIMAT0007921_Solanum_lycopersicum_miR169d	Solyc08g062210.2	AT1G17590	NF-YA8	nuclear factor Y, subunit A8
sly-miR169d_MIMAT0007921_Solanum_lycopersicum_miR169d	Solyc01g087240.2	AT3G20910	NF-YA9	nuclear factor Y, subunit A9
sly-miR169d_MIMAT0007921_Solanum_lycopersicum_miR169d	Solyc06g068930.1	AT1G70700	TIFY7
sly-miR169d_MIMAT0007921_Solanum_lycopersicum_miR169d	Solyc12g006040.1	AT3G46530	RPP13	RECOGNITION OF PERONOSPORA PARASITICA 13
sly-miR169d_MIMAT0007921_Solanum_lycopersicum_miR169d	Solyc01g008490.2	AT5G12840	NF-YA1	nuclear factor Y, subunit A1
sly-miR482b_MIMAT0023602_Solanum_lycopersicum_miR482b	Solyc02g036270.2	AT4G27220	--	--
sly-miR482b_MIMAT0023602_Solanum_lycopersicum_miR482b	Solyc05g008070.2	AT3G46530	RPP13	RECOGNITION OF PERONOSPORA PARASITICA 13
sly-miR482b_MIMAT0023602_Solanum_lycopersicum_miR482b	Solyc04g009120.1	AT3G46530	RPP13	RECOGNITION OF PERONOSPORA PARASITICA 13
sly-miR482b_MIMAT0023602_Solanum_lycopersicum_miR482b	Solyc12g017800.1	AT3G46530	RPP13	RECOGNITION OF PERONOSPORA PARASITICA 13
sly-miR482b_MIMAT0023602_Solanum_lycopersicum_miR482b	Solyc11g065780.1	AT3G14470	--	--
sly-miR482b_MIMAT0023602_Solanum_lycopersicum_miR482b	Solyc12g016220.1	AT4G27190	--	--
sly-miR482b_MIMAT0023602_Solanum_lycopersicum_miR482b	Solyc04g025820.1	AT3G46530	RPP13	RECOGNITION OF PERONOSPORA PARASITICA 13
sly-miR482b_MIMAT0023602_Solanum_lycopersicum_miR482b	Solyc07g039420.1	AT3G46530	RPP13	RECOGNITION OF PERONOSPORA PARASITICA 13
sly-miR482b_MIMAT0023602_Solanum_lycopersicum_miR482b	Solyc04g025840.1	AT3G46530	RPP13	RECOGNITION OF PERONOSPORA PARASITICA 13
sly-miR482b_MIMAT0023602_Solanum_lycopersicum_miR482b	Solyc10g054940.1	AT4G27220	--	--
sly-miR482b_MIMAT0023602_Solanum_lycopersicum_miR482b	Solyc10g055170.1	AT1G12280	SUMM2	suppressor of mkk1 mkk2 2
sly-miR482b_MIMAT0023602_Solanum_lycopersicum_miR482b	Solyc07g005770.2	AT1G53350	--	--
sly-miR482b_MIMAT0023602_Solanum_lycopersicum_miR482b	Solyc11g006530.1	AT3G46530	RPP13	RECOGNITION OF PERONOSPORA PARASITICA 13
sly-miR482b_MIMAT0023602_Solanum_lycopersicum_miR482b	Solyc11g006630.1	AT3G46530	RPP13	RECOGNITION OF PERONOSPORA PARASITICA 13
sly-miR482b_MIMAT0023602_Solanum_lycopersicum_miR482b	Solyc04g009290.1	AT3G46530	RPP13	RECOGNITION OF PERONOSPORA PARASITICA 13
sly-miR482b_MIMAT0023602_Solanum_lycopersicum_miR482b	Solyc04g009130.2	AT3G46530	RPP13	RECOGNITION OF PERONOSPORA PARASITICA 13
sly-miR482b_MIMAT0023602_Solanum_lycopersicum_miR482b	Solyc07g039400.1	AT1G59620	CW9
sly-miR482b_MIMAT0023602_Solanum_lycopersicum_miR482b	Solyc10g054970.1	AT1G12280	SUMM2	suppressor of mkk1 mkk2 2
sly-miR482b_MIMAT0023602_Solanum_lycopersicum_miR482b	Solyc11g071420.1	AT3G14470	--	--
sly-miR482b_MIMAT0023602_Solanum_lycopersicum_miR482b	Solyc08g005440.2	AT3G07040	RPS3	RESISTANCE TO PSEUDOMONAS SYRINGAE 3
sly-miR482b_MIMAT0023602_Solanum_lycopersicum_miR482b	Solyc11g020100.1	AT3G46530	RPP13	RECOGNITION OF PERONOSPORA PARASITICA 13
sly-miR482b_MIMAT0023602_Solanum_lycopersicum_miR482b	Solyc11g020090.1	AT1G58390	--	--
sly-miR5300_MIMAT0020764_Solanum_lycopersicum_miR5300	Solyc05g008650.1	AT1G50180	--	--
sly-miR5300_MIMAT0020764_Solanum_lycopersicum_miR5300	Solyc06g064780.1	AT3G46530	RPP13	RECOGNITION OF PERONOSPORA PARASITICA 13
sly-miR5300_MIMAT0020764_Solanum_lycopersicum_miR5300	Solyc06g064690.1	AT3G46530	RPP13	RECOGNITION OF PERONOSPORA PARASITICA 13
sly-miR5300_MIMAT0020764_Solanum_lycopersicum_miR5300	Solyc09g018220.1	AT3G46530	RPP13	RECOGNITION OF PERONOSPORA PARASITICA 13
sly-miR5300_MIMAT0020764_Solanum_lycopersicum_miR5300	Solyc06g064760.1	AT3G46530	RPP13	RECOGNITION OF PERONOSPORA PARASITICA 13
sly-miR5300_MIMAT0020764_Solanum_lycopersicum_miR5300	Solyc03g120010.2	AT3G15610	--	--

## Sheet: Tsh12_C12_Up_cluster
Annotation Cluster 1	Enrichment Score: 5.195997026875938
Category	Term	Count	%	PValue	Genes	List Total	Pop Hits	Pop Total	Fold Enrichment	Bonferroni	Benjamini	FDR
GOTERM_CC_FAT	GO:0016602~CCAAT-binding factor complex	5	14.7059	6.46354e-10	AT5G06510, AT5G12840, AT1G72830, AT1G17590, AT3G20910	16	13	13779	331.226	1.87443e-08	1.87443e-08	5.45745e-07
SMART	SM00521:CBF	5	14.7059	7.10023e-10	AT5G06510, AT5G12840, AT1G72830, AT1G17590, AT3G20910	13	10	7691	295.808	6.39021e-09	6.39021e-09	4.08619e-07
INTERPRO	IPR001289:CCAAT-binding transcription factor, subunit B	5	14.7059	8.28606e-10	AT5G06510, AT5G12840, AT1G72830, AT1G17590, AT3G20910	32	10	20885	326.328	4.88878e-08	2.44439e-08	8.27432e-07
INTERPRO	IPR018362:CCAAT-binding factor, conserved site	5	14.7059	8.28606e-10	AT5G06510, AT5G12840, AT1G72830, AT1G17590, AT3G20910	32	10	20885	326.328	4.88878e-08	2.44439e-08	8.27432e-07
UP_SEQ_FEATURE	DNA-binding region:NFYA/HAP2-type	5	14.7059	5.86246e-09	AT5G06510, AT5G12840, AT1G72830, AT1G17590, AT3G20910	23	10	8885	193.152	3.3416e-07	1.6708e-07	5.81099e-06
UP_SEQ_FEATURE	short sequence motif:Subunit association domain (SAD)	5	14.7059	5.86246e-09	AT5G06510, AT5G12840, AT1G72830, AT1G17590, AT3G20910	23	10	8885	193.152	3.3416e-07	1.6708e-07	5.81099e-06
GOTERM_CC_FAT	GO:0005667~transcription factor complex	5	14.7059	3.23018e-07	AT5G06510, AT5G12840, AT1G72830, AT1G17590, AT3G20910	16	56	13779	76.8917	9.36749e-06	4.68376e-06	0.000272738
SP_PIR_KEYWORDS	transcription regulation	11	32.3529	1.08841e-06	AT5G06510, AT4G27430, AT2G28350, AT5G12840, AT1G72830, AT1G17590, AT3G20910, AT4G30080, AT1G70700, AT4G37850, AT1G77850	34	1184	26538	7.25154	4.78891e-05	1.19725e-05	0.00101829
SP_PIR_KEYWORDS	Transcription	10	29.4118	1.17429e-05	AT5G06510, AT2G28350, AT5G12840, AT1G72830, AT1G17590, AT3G20910, AT4G30080, AT1G70700, AT4G37850, AT1G77850	34	1209	26538	6.45599	0.000516559	6.45845e-05	0.0109859
GOTERM_CC_FAT	GO:0044451~nucleoplasm part	5	14.7059	1.27751e-05	AT5G06510, AT5G12840, AT1G72830, AT1G17590, AT3G20910	16	140	13779	30.7567	0.000370411	0.000123485	0.010786
PIR_SUPERFAMILY	PIRSF017869:PIRSF017869	3	8.82353	1.49964e-05	AT5G12840, AT1G72830, AT3G20910	12	5	8556	427.8	0.00013496	0.00013496	0.00863014
GOTERM_CC_FAT	GO:0005654~nucleoplasm	5	14.7059	1.90908e-05	AT5G06510, AT5G12840, AT1G72830, AT1G17590, AT3G20910	16	155	13779	27.7802	0.000553487	0.0001384	0.0161181
GOTERM_BP_FAT	GO:0006355~regulation of transcription, DNA-dependent	10	29.4118	0.000242716	AT5G06510, AT2G28350, AT5G12840, AT3G60460, AT1G72830, AT1G17590, AT3G20910, AT4G30080, AT4G14340, AT1G77850	30	1089	13998	4.28466	0.0441464	0.00749685	0.300186
GOTERM_BP_FAT	GO:0051252~regulation of RNA metabolic process	10	29.4118	0.000252993	AT5G06510, AT2G28350, AT5G12840, AT3G60460, AT1G72830, AT1G17590, AT3G20910, AT4G30080, AT4G14340, AT1G77850	30	1095	13998	4.26119	0.0459723	0.00670068	0.312878
SP_PIR_KEYWORDS	activator	5	14.7059	0.000667128	AT5G06510, AT5G12840, AT1G72830, AT1G17590, AT3G20910	34	323	26538	12.0825	0.0289365	0.00293204	0.622411
GOTERM_BP_FAT	GO:0006350~transcription	10	29.4118	0.000956904	AT5G06510, AT2G28350, AT5G12840, AT1G72830, AT1G17590, AT3G20910, AT4G30080, AT1G70700, AT4G37850, AT1G77850	30	1311	13998	3.55912	0.163116	0.0220128	1.17868
GOTERM_CC_FAT	GO:0031981~nuclear lumen	5	14.7059	0.00137339	AT5G06510, AT5G12840, AT1G72830, AT1G17590, AT3G20910	16	472	13779	9.12275	0.039072	0.00793947	1.15371
GOTERM_CC_FAT	GO:0070013~intracellular organelle lumen	5	14.7059	0.00463766	AT5G06510, AT5G12840, AT1G72830, AT1G17590, AT3G20910	16	659	13779	6.53405	0.126114	0.022217	3.84886
GOTERM_CC_FAT	GO:0043233~organelle lumen	5	14.7059	0.00463766	AT5G06510, AT5G12840, AT1G72830, AT1G17590, AT3G20910	16	659	13779	6.53405	0.126114	0.022217	3.84886
GOTERM_CC_FAT	GO:0031974~membrane-enclosed lumen	5	14.7059	0.00484218	AT5G06510, AT5G12840, AT1G72830, AT1G17590, AT3G20910	16	667	13779	6.45568	0.131306	0.0199084	4.01555
SP_PIR_KEYWORDS	alternative splicing	5	14.7059	0.0835165	AT1G48410, AT5G06510, AT5G12840, AT1G72830, AT1G70700	34	1343	26538	2.90592	0.978448	0.273687	55.777
Annotation Cluster 2	Enrichment Score: 5.183073917711656
Category	Term	Count	%	PValue	Genes	List Total	Pop Hits	Pop Total	Fold Enrichment	Bonferroni	Benjamini	FDR
UP_SEQ_FEATURE	domain:NB-ARC	10	29.4118	4.40318e-15	AT3G46530, AT1G50180, AT4G27190, AT1G59620, AT3G14470, AT1G53350, AT1G58390, AT4G27220, AT1G12280, AT3G07040	23	57	8885	67.7727	2.53131e-13	2.53131e-13	4.39648e-12
INTERPRO	IPR002182:NB-ARC	10	29.4118	7.46977e-13	AT3G46530, AT1G50180, AT4G27190, AT1G59620, AT3G14470, AT1G53350, AT1G58390, AT4G27220, AT1G12280, AT3G07040	32	151	20885	43.2223	4.40705e-11	4.40705e-11	7.45903e-10
GOTERM_BP_FAT	GO:0006915~apoptosis	10	29.4118	4.19726e-11	AT3G46530, AT1G50180, AT4G27190, AT1G59620, AT3G14470, AT1G53350, AT1G58390, AT4G27220, AT1G12280, AT3G07040	30	172	13998	27.1279	7.80689e-09	7.80689e-09	5.19826e-08
GOTERM_BP_FAT	GO:0012501~programmed cell death	10	29.4118	4.27142e-10	AT3G46530, AT1G50180, AT4G27190, AT1G59620, AT3G14470, AT1G53350, AT1G58390, AT4G27220, AT1G12280, AT3G07040	30	223	13998	20.9238	7.94483e-08	3.97242e-08	5.29011e-07
GOTERM_BP_FAT	GO:0008219~cell death	10	29.4118	1.35069e-09	AT3G46530, AT1G50180, AT4G27190, AT1G59620, AT3G14470, AT1G53350, AT1G58390, AT4G27220, AT1G12280, AT3G07040	30	254	13998	18.3701	2.51229e-07	8.3743e-08	1.67282e-06
GOTERM_BP_FAT	GO:0016265~death	10	29.4118	1.35069e-09	AT3G46530, AT1G50180, AT4G27190, AT1G59620, AT3G14470, AT1G53350, AT1G58390, AT4G27220, AT1G12280, AT3G07040	30	254	13998	18.3701	2.51229e-07	8.3743e-08	1.67282e-06
SP_PIR_KEYWORDS	Plant defense	11	32.3529	1.47218e-09	AT3G46530, AT1G50180, AT4G27190, AT1G59620, AT3G14470, AT1G53350, AT1G58390, AT4G27220, AT1G70700, AT1G12280, AT3G07040	34	585	26538	14.6766	6.47761e-08	6.47761e-08	1.37734e-06
SP_PIR_KEYWORDS	leucine-rich repeat	9	26.4706	2.47601e-07	AT3G46530, AT1G50180, AT4G27190, AT1G59620, AT3G14470, AT1G53350, AT4G27220, AT1G12280, AT3G07040	34	540	26538	13.0088	1.08944e-05	5.44721e-06	0.000231649
UP_SEQ_FEATURE	repeat:LRR 2	9	26.4706	3.79152e-07	AT3G46530, AT1G50180, AT4G27190, AT1G59620, AT3G14470, AT1G53350, AT4G27220, AT1G12280, AT3G07040	23	306	8885	11.3619	2.16114e-05	7.20386e-06	0.000375822
UP_SEQ_FEATURE	repeat:LRR 1	9	26.4706	3.79152e-07	AT3G46530, AT1G50180, AT4G27190, AT1G59620, AT3G14470, AT1G53350, AT4G27220, AT1G12280, AT3G07040	23	306	8885	11.3619	2.16114e-05	7.20386e-06	0.000375822
SP_PIR_KEYWORDS	coiled coil	8	23.5294	1.54191e-06	AT3G46530, AT1G50180, AT4G27190, AT1G59620, AT3G14470, AT1G53350, AT4G27220, AT1G12280	34	472	26538	13.2293	6.78417e-05	1.35687e-05	0.00144256
GOTERM_BP_FAT	GO:0006952~defense response	12	35.2941	3.26476e-06	AT1G48410, AT3G46530, AT1G50180, AT4G27190, AT1G59620, AT3G14470, AT1G53350, AT1G58390, AT4G27220, AT1G70700, AT1G12280, AT3G07040	30	1030	13998	5.43612	0.000607062	0.0001518	0.0040433
SP_PIR_KEYWORDS	atp-binding	12	35.2941	4.10536e-06	AT3G46530, AT1G50180, AT3G22910, AT4G27190, AT1G59620, AT3G14470, AT1G53350, AT1G58390, AT4G27220, AT1G12280, AT4G14340, AT3G07040	34	1716	26538	5.45825	0.00018062	2.58048e-05	0.00384081
UP_SEQ_FEATURE	repeat:LRR 4	7	20.5882	9.83545e-06	AT1G50180, AT4G27190, AT3G14470, AT1G53350, AT4G27220, AT1G12280, AT3G07040	23	214	8885	12.6361	0.000560466	0.000140146	0.00974867
SP_PIR_KEYWORDS	nucleotide-binding	12	35.2941	1.29552e-05	AT3G46530, AT1G50180, AT3G22910, AT4G27190, AT1G59620, AT3G14470, AT1G53350, AT1G58390, AT4G27220, AT1G12280, AT4G14340, AT3G07040	34	1935	26538	4.84049	0.00056987	6.3335e-05	0.0121199
UP_SEQ_FEATURE	repeat:LRR 3	7	20.5882	3.04575e-05	AT1G50180, AT4G27190, AT3G14470, AT1G53350, AT4G27220, AT1G12280, AT3G07040	23	261	8885	10.3607	0.0017346	0.00034716	0.030186
UP_SEQ_FEATURE	nucleotide phosphate-binding region:ATP	10	29.4118	4.79608e-05	AT3G46530, AT1G50180, AT4G27190, AT1G59620, AT3G14470, AT1G53350, AT1G58390, AT4G27220, AT1G12280, AT3G07040	23	773	8885	4.99747	0.00273009	0.000455534	0.0475295
GOTERM_MF_FAT	GO:0005524~ATP binding	12	35.2941	0.00325829	AT3G46530, AT1G50180, AT3G22910, AT4G27190, AT1G59620, AT3G14470, AT1G53350, AT1G58390, AT4G27220, AT1G12280, AT4G14340, AT3G07040	30	2340	14806	2.53094	0.180516	0.0485518	3.22889
GOTERM_MF_FAT	GO:0032559~adenyl ribonucleotide binding	12	35.2941	0.00358516	AT3G46530, AT1G50180, AT3G22910, AT4G27190, AT1G59620, AT3G14470, AT1G53350, AT1G58390, AT4G27220, AT1G12280, AT4G14340, AT3G07040	30	2368	14806	2.50101	0.196749	0.0428714	3.54758
INTERPRO	IPR001611:Leucine-rich repeat	5	14.7059	0.00374169	AT4G27190, AT3G14470, AT4G27220, AT1G12280, AT3G07040	32	435	20885	7.5018	0.198423	0.0537926	3.6742
UP_SEQ_FEATURE	repeat:LRR 6	4	11.7647	0.00427622	AT4G27190, AT1G53350, AT4G27220, AT1G12280	23	135	8885	11.4461	0.216722	0.0300719	4.15881
GOTERM_MF_FAT	GO:0001883~purine nucleoside binding	12	35.2941	0.00601043	AT3G46530, AT1G50180, AT3G22910, AT4G27190, AT1G59620, AT3G14470, AT1G53350, AT1G58390, AT4G27220, AT1G12280, AT4G14340, AT3G07040	30	2528	14806	2.34272	0.307705	0.0511786	5.88272
GOTERM_MF_FAT	GO:0030554~adenyl nucleotide binding	12	35.2941	0.00601043	AT3G46530, AT1G50180, AT3G22910, AT4G27190, AT1G59620, AT3G14470, AT1G53350, AT1G58390, AT4G27220, AT1G12280, AT4G14340, AT3G07040	30	2528	14806	2.34272	0.307705	0.0511786	5.88272
GOTERM_MF_FAT	GO:0001882~nucleoside binding	12	35.2941	0.00615999	AT3G46530, AT1G50180, AT3G22910, AT4G27190, AT1G59620, AT3G14470, AT1G53350, AT1G58390, AT4G27220, AT1G12280, AT4G14340, AT3G07040	30	2536	14806	2.33533	0.31403	0.0460225	6.02505
GOTERM_MF_FAT	GO:0032555~purine ribonucleotide binding	12	35.2941	0.00794312	AT3G46530, AT1G50180, AT3G22910, AT4G27190, AT1G59620, AT3G14470, AT1G53350, AT1G58390, AT4G27220, AT1G12280, AT4G14340, AT3G07040	30	2621	14806	2.2596	0.385204	0.0526169	7.70701
GOTERM_MF_FAT	GO:0032553~ribonucleotide binding	12	35.2941	0.00794312	AT3G46530, AT1G50180, AT3G22910, AT4G27190, AT1G59620, AT3G14470, AT1G53350, AT1G58390, AT4G27220, AT1G12280, AT4G14340, AT3G07040	30	2621	14806	2.2596	0.385204	0.0526169	7.70701
UP_SEQ_FEATURE	repeat:LRR 5	4	11.7647	0.00878224	AT4G27190, AT1G53350, AT4G27220, AT1G12280	23	175	8885	8.82981	0.395164	0.0543346	8.37223
GOTERM_MF_FAT	GO:0017076~purine nucleotide binding	12	35.2941	0.012544	AT3G46530, AT1G50180, AT3G22910, AT4G27190, AT1G59620, AT3G14470, AT1G53350, AT1G58390, AT4G27220, AT1G12280, AT4G14340, AT3G07040	30	2785	14806	2.12654	0.536997	0.0741122	11.9223
GOTERM_MF_FAT	GO:0000166~nucleotide binding	13	38.2353	0.0177911	AT3G46530, AT1G50180, AT3G22910, AT1G59620, AT1G53350, AT1G58390, AT1G12280, AT4G27190, AT3G14470, AT3G15610, AT4G27220, AT4G14340, AT3G07040	30	3333	14806	1.92497	0.665469	0.0947534	16.5175
UP_SEQ_FEATURE	repeat:LRR 7	3	8.82353	0.0288665	AT4G27190, AT1G53350, AT4G27220	23	108	8885	10.7307	0.811679	0.140825	25.1992
Annotation Cluster 3	Enrichment Score: 4.329949767489441
Category	Term	Count	%	PValue	Genes	List Total	Pop Hits	Pop Total	Fold Enrichment	Bonferroni	Benjamini	FDR
SP_PIR_KEYWORDS	dna-binding	12	35.2941	5.50773e-07	AT3G11440, AT5G06510, AT4G26930, AT2G28350, AT5G12840, AT3G60460, AT1G72830, AT1G17590, AT3G20910, AT4G30080, AT4G37850, AT1G77850	34	1398	26538	6.69982	2.42337e-05	8.07797e-06	0.000515288
SP_PIR_KEYWORDS	transcription regulation	11	32.3529	1.08841e-06	AT5G06510, AT4G27430, AT2G28350, AT5G12840, AT1G72830, AT1G17590, AT3G20910, AT4G30080, AT1G70700, AT4G37850, AT1G77850	34	1184	26538	7.25154	4.78891e-05	1.19725e-05	0.00101829
SP_PIR_KEYWORDS	nucleus	13	38.2353	3.37565e-06	AT3G11440, AT4G26930, AT5G12840, AT2G28350, AT1G72830, AT4G30080, AT4G37850, AT5G06510, AT3G60460, AT3G20910, AT1G17590, AT1G70700, AT1G77850	34	2052	26538	4.94487	0.000148518	2.47545e-05	0.00315813
SP_PIR_KEYWORDS	Transcription	10	29.4118	1.17429e-05	AT5G06510, AT2G28350, AT5G12840, AT1G72830, AT1G17590, AT3G20910, AT4G30080, AT1G70700, AT4G37850, AT1G77850	34	1209	26538	6.45599	0.000516559	6.45845e-05	0.0109859
GOTERM_MF_FAT	GO:0030528~transcription regulator activity	14	41.1765	2.42747e-05	AT3G11440, AT4G26930, AT5G12840, AT2G28350, AT1G72830, AT4G30080, AT4G37850, AT5G06510, AT4G27430, AT3G60460, AT3G20910, AT1G17590, AT4G14340, AT1G77850	30	1913	14806	3.61185	0.00147968	0.000740112	0.0244101
GOTERM_BP_FAT	GO:0045449~regulation of transcription	14	41.1765	8.12162e-05	AT3G11440, AT4G26930, AT5G12840, AT2G28350, AT1G72830, AT4G30080, AT4G37850, AT5G06510, AT3G60460, AT3G20910, AT1G17590, AT1G70700, AT4G14340, AT1G77850	30	2024	13998	3.22747	0.0149933	0.0030168	0.100539
GOTERM_MF_FAT	GO:0003700~transcription factor activity	12	35.2941	0.000189801	AT3G11440, AT5G06510, AT4G26930, AT2G28350, AT5G12840, AT3G60460, AT1G72830, AT1G17590, AT3G20910, AT4G30080, AT4G37850, AT1G77850	30	1678	14806	3.52944	0.0115122	0.00385222	0.190717
GOTERM_BP_FAT	GO:0006355~regulation of transcription, DNA-dependent	10	29.4118	0.000242716	AT5G06510, AT2G28350, AT5G12840, AT3G60460, AT1G72830, AT1G17590, AT3G20910, AT4G30080, AT4G14340, AT1G77850	30	1089	13998	4.28466	0.0441464	0.00749685	0.300186
GOTERM_BP_FAT	GO:0051252~regulation of RNA metabolic process	10	29.4118	0.000252993	AT5G06510, AT2G28350, AT5G12840, AT3G60460, AT1G72830, AT1G17590, AT3G20910, AT4G30080, AT4G14340, AT1G77850	30	1095	13998	4.26119	0.0459723	0.00670068	0.312878
GOTERM_BP_FAT	GO:0006350~transcription	10	29.4118	0.000956904	AT5G06510, AT2G28350, AT5G12840, AT1G72830, AT1G17590, AT3G20910, AT4G30080, AT1G70700, AT4G37850, AT1G77850	30	1311	13998	3.55912	0.163116	0.0220128	1.17868
GOTERM_MF_FAT	GO:0003677~DNA binding	12	35.2941	0.00449244	AT3G11440, AT5G06510, AT4G26930, AT2G28350, AT5G12840, AT3G60460, AT1G72830, AT1G17590, AT3G20910, AT4G30080, AT4G37850, AT1G77850	30	2436	14806	2.4312	0.240167	0.0447442	4.42718
Annotation Cluster 4	Enrichment Score: 2.0013061998712165
Category	Term	Count	%	PValue	Genes	List Total	Pop Hits	Pop Total	Fold Enrichment	Bonferroni	Benjamini	FDR
GOTERM_MF_FAT	GO:0035198~miRNA binding	3	8.82353	2.2172e-05	AT1G48410, AT2G28350, AT4G30080	30	4	14806	370.15	0.00135159	0.00135159	0.0222959
INTERPRO	IPR010525:Auxin response factor	3	8.82353	0.000439964	AT2G28350, AT4G30080, AT1G77850	32	21	20885	93.2366	0.0256294	0.00861718	0.438472
UP_SEQ_FEATURE	sequence variant	4	11.7647	0.00265202	AT3G46530, AT2G28350, AT4G30080, AT1G77850	23	114	8885	13.5545	0.140467	0.0213916	2.59789
SP_PIR_KEYWORDS	Auxin signaling pathway	3	8.82353	0.00585309	AT2G28350, AT4G30080, AT1G77850	34	92	26538	25.452	0.227631	0.0232076	5.344
INTERPRO	IPR003340:Transcriptional factor B3	3	8.82353	0.00689105	AT2G28350, AT4G30080, AT1G77850	32	84	20885	23.3092	0.335007	0.0783557	6.6721
GOTERM_BP_FAT	GO:0022622~root system development	4	11.7647	0.00755655	AT1G48410, AT2G28350, AT4G30080, AT1G77850	30	196	13998	9.52245	0.756066	0.145092	8.96649
GOTERM_BP_FAT	GO:0048364~root development	4	11.7647	0.00755655	AT1G48410, AT2G28350, AT4G30080, AT1G77850	30	196	13998	9.52245	0.756066	0.145092	8.96649
GOTERM_BP_FAT	GO:0009755~hormone-mediated signaling	5	14.7059	0.011532	AT3G11440, AT2G28350, AT4G30080, AT4G14340, AT1G77850	30	432	13998	5.40046	0.884376	0.194056	13.3811
GOTERM_BP_FAT	GO:0032870~cellular response to hormone stimulus	5	14.7059	0.011532	AT3G11440, AT2G28350, AT4G30080, AT4G14340, AT1G77850	30	432	13998	5.40046	0.884376	0.194056	13.3811
GOTERM_BP_FAT	GO:0009719~response to endogenous stimulus	7	20.5882	0.0133761	AT1G48410, AT3G11440, AT2G28350, AT4G30080, AT1G70700, AT4G14340, AT1G77850	30	975	13998	3.34995	0.918303	0.20364	15.3614
UP_SEQ_FEATURE	DNA-binding region:TF-B3	3	8.82353	0.0172455	AT2G28350, AT4G30080, AT1G77850	23	82	8885	14.1331	0.629006	0.0943993	15.8385
GOTERM_BP_FAT	GO:0009734~auxin mediated signaling pathway	3	8.82353	0.0242773	AT2G28350, AT4G30080, AT1G77850	30	117	13998	11.9641	0.989655	0.296465	26.2421
GOTERM_BP_FAT	GO:0010033~response to organic substance	7	20.5882	0.0308579	AT1G48410, AT3G11440, AT2G28350, AT4G30080, AT1G70700, AT4G14340, AT1G77850	30	1176	13998	2.77738	0.997062	0.340602	32.1719
GOTERM_BP_FAT	GO:0009733~response to auxin stimulus	4	11.7647	0.0318289	AT1G48410, AT2G28350, AT4G30080, AT1G77850	30	337	13998	5.53828	0.997562	0.330414	33.0087
GOTERM_BP_FAT	GO:0009725~response to hormone stimulus	6	17.6471	0.0369404	AT1G48410, AT3G11440, AT2G28350, AT4G30080, AT4G14340, AT1G77850	30	909	13998	3.07987	0.999089	0.354394	37.2598
GOTERM_BP_FAT	GO:0007242~intracellular signaling cascade	5	14.7059	0.07803	AT3G11440, AT2G28350, AT4G30080, AT4G14340, AT1G77850	30	790	13998	2.95316	1	0.588888	63.4388
GOTERM_MF_FAT	GO:0003723~RNA binding	3	8.82353	0.756336	AT1G48410, AT2G28350, AT4G30080	30	1351	14806	1.09593	1	0.999236	99.9999
Annotation Cluster 5	Enrichment Score: 1.3171243622651625
Category	Term	Count	%	PValue	Genes	List Total	Pop Hits	Pop Total	Fold Enrichment	Bonferroni	Benjamini	FDR
INTERPRO	IPR015495:Myb transcription factor	3	8.82353	0.0205341	AT3G11440, AT4G26930, AT3G60460	32	149	20885	13.1407	0.705984	0.184554	18.713
INTERPRO	IPR017930:Myb-type HTH DNA-binding domain	3	8.82353	0.044491	AT3G11440, AT4G26930, AT3G60460	32	227	20885	8.62541	0.931789	0.318592	36.5213
INTERPRO	IPR001005:SANT, DNA-binding	3	8.82353	0.0524947	AT3G11440, AT4G26930, AT3G60460	32	249	20885	7.86333	0.958474	0.328123	41.6355
SMART	SM00717:SANT	3	8.82353	0.055643	AT3G11440, AT4G26930, AT3G60460	13	249	7691	7.1279	0.402654	0.227118	28.0702
INTERPRO	IPR014778:Myb, DNA-binding	3	8.82353	0.0582264	AT3G11440, AT4G26930, AT3G60460	32	264	20885	7.41655	0.97097	0.325154	45.0669
INTERPRO	IPR012287:Homeodomain-related	3	8.82353	0.0805121	AT3G11440, AT4G26930, AT3G60460	32	318	20885	6.15713	0.992933	0.390573	56.7509
Annotation Cluster 6	Enrichment Score: 0.8094734080377021
Category	Term	Count	%	PValue	Genes	List Total	Pop Hits	Pop Total	Fold Enrichment	Bonferroni	Benjamini	FDR
GOTERM_BP_FAT	GO:0003006~reproductive developmental process	6	17.6471	0.0235732	AT1G48410, AT3G11440, AT4G37770, AT2G28350, AT5G12840, AT3G60460	30	807	13998	3.46914	0.98817	0.309101	25.5802
GOTERM_BP_FAT	GO:0048608~reproductive structure development	4	11.7647	0.191235	AT1G48410, AT4G37770, AT2G28350, AT5G12840	30	731	13998	2.55321	1	0.861085	92.7825
GOTERM_BP_FAT	GO:0010154~fruit development	3	8.82353	0.240409	AT1G48410, AT2G28350, AT5G12840	30	452	13998	3.0969	1	0.912445	96.6811
GOTERM_BP_FAT	GO:0009791~post-embryonic development	3	8.82353	0.533544	AT1G48410, AT2G28350, AT5G12840	30	851	13998	1.64489	1	0.998415	99.9921

[truncated: 26 more sheets: Tsh12_C12_Down_target, Tsh12_C12_Down_cluster, C1_C0_Up_target, C1_C0_Up_cluster, C1_C0_Down_target, C1_C0_Down_cluster, C12_C0_Up_target, C12_C0_Up_cluster, C12_C0_Down_target, C12_C0_Down_cluster, C12_C1_Up_target, C12_C1_Up_cluster, C12_C1_Down_target, C12_C1_Down_cluster, Tsh1_Tsh0_Up_target, Tsh1_Tsh0_Up_cluster, Tsh1_Tsh0_Down_target, Tsh1_Tsh0_Down_cluster, Tsh12_Tsh0_Up_target, Tsh12_Tsh0_Up_cluster …]
