# Supplementary material for: A comparison of the low temperature transcriptomes of two tomato genotypes that differ in freezing tolerance: Solanum lycopersicum and Solanum habrochaites
Source: BMC Plant Biol. 2015 Jun 6;15:132. doi: 10.1186/s12870-015-0521-6 (PMC4458020; doi:10.1186/s12870-015-0521-6)
Supplement: Additional file 17: — Differentially expressed miRNA targets overlap with differentially expressed genes (DEG). [file 12870_2015_521_MOESM17_ESM.xls]

## Sheet: Tsh0 vs C0
miRNA	Target	TAIR_ID	Symbol
Tsh0 vs C0: up DEmiR target overlap with down DEG
sly-miR169c_MIMAT0007920_Solanum_lycopersicum_miR169c	Solyc08g075730.2		--
sly-miR169d_MIMAT0007921_Solanum_lycopersicum_miR169d	Solyc01g087240.2	AT3G20910	NF-YA9
sly-miR482_ITAG	Solyc02g032650.2	AT5G36930	--
sly-miR482_ITAG	Solyc04g009130.2	AT3G46530	RPP13
sly-miR482_ITAG	Solyc04g026110.2	AT3G46530	RPP13
sly-miR482a_MIMAT0020769_Solanum_lycopersicum_miR482a	Solyc11g011350.1	AT5G17680	--
sly-miR482a_MIMAT0020769_Solanum_lycopersicum_miR482a	Solyc12g009450.1	AT5G35450	--
sly-miR482b_MIMAT0023602_Solanum_lycopersicum_miR482b	Solyc05g008070.2	AT3G46530	RPP13
sly-miR482b_MIMAT0023602_Solanum_lycopersicum_miR482b	Solyc12g016220.1	AT4G27190	--
sly-miR482b_MIMAT0023602_Solanum_lycopersicum_miR482b	Solyc07g005770.2	AT1G53350	--
sly-miR482b_MIMAT0023602_Solanum_lycopersicum_miR482b	Solyc04g009130.2	AT3G46530	RPP13
sly-miR482c_MIMAT0023603_Solanum_lycopersicum_miR482c	Solyc12g009450.1	AT5G35450	--
sly-miR482c_MIMAT0023603_Solanum_lycopersicum_miR482c	Solyc12g016220.1	AT4G27190	--
sly-miR482c_MIMAT0023603_Solanum_lycopersicum_miR482c	Solyc05g008070.2	AT3G46530	RPP13
sly-miR6024_MIMAT0023594_Solanum_lycopersicum_miR6024	Solyc05g008070.2	AT3G46530	RPP13
sly-miR6024_MIMAT0023594_Solanum_lycopersicum_miR6024	Solyc12g005970.1	AT1G50180	--
sly-miR6027_MIMAT0023611_Solanum_lycopersicum_miR6027	Solyc04g026110.2	AT3G46530	RPP13
sly-miR6027_MIMAT0023611_Solanum_lycopersicum_miR6027	Solyc05g012890.1	AT1G50180	--
Tsh0 vs C0: down DEmiR target overlap with up DEG
sly-miR164_ITAG	Solyc07g062840.2	AT5G53950	CUC2
sly-miR164_ITAG	Solyc07g066330.2	AT1G56010	NAC1
sly-miR164_ITAG	Solyc06g069710.2	AT5G61430	NAC100
sly-miR164_ITAG	Solyc03g115850.2	AT5G61430	NAC100
sly-miR167_MIMAT0007917_Solanum_lycopersicum_miR167	Solyc03g007790.2	AT5G24080	--
sly-miR167_MIMAT0007917_Solanum_lycopersicum_miR167	Solyc04g077220.2	AT4G37790	HAT22
sly-miR172a_MIMAT0009143_Solanum_lycopersicum_miR172a	Solyc11g072600.1	AT2G28550	TOE1
sly-miR172a_MIMAT0009143_Solanum_lycopersicum_miR172a	Solyc03g044300.2	AT4G36920	FLO2
sly-miR172a_MIMAT0009143_Solanum_lycopersicum_miR172a	Solyc06g075510.2	AT2G28550	TOE1
sly-miR172a_MIMAT0009143_Solanum_lycopersicum_miR172a	Solyc09g007260.2	AT2G28550	TOE1
sly-miR172b_MIMAT0009144_Solanum_lycopersicum_miR172b	Solyc11g072600.1	AT2G28550	TOE1
sly-miR172b_MIMAT0009144_Solanum_lycopersicum_miR172b	Solyc03g044300.2	AT4G36920	FLO2
sly-miR172b_MIMAT0009144_Solanum_lycopersicum_miR172b	Solyc06g075510.2	AT2G28550	TOE1
sly-miR172b_MIMAT0009144_Solanum_lycopersicum_miR172b	Solyc09g007260.2	AT2G28550	TOE1
sly-miR396b_ITAG	Solyc12g088670.1	AT1G47128	RD21A
sly-miR5301_MIMAT0020765_Solanum_lycopersicum_miR5301	Solyc08g081490.2	AT4G01370	MPK4

## Sheet: Tsh1 vs C1
miRNA	Target	TAIR_ID	Symbol
Tsh1 vs C1: up DEmiR target overlap with down DEG
sly-miR156c_ITAG	Solyc12g038520.1	AT1G69170	--
sly-miR156c_ITAG	Solyc01g105850.2	AT4G16730	TPS02
sly-miR169b_MIMAT0007919_Solanum_lycopersicum_miR169b	Solyc01g006930.2	AT5G06510	NF-YA10
sly-miR169c_MIMAT0007920_Solanum_lycopersicum_miR169c	Solyc08g075730.2	AT5G18400	--
sly-miR482a_MIMAT0020769_Solanum_lycopersicum_miR482a	Solyc08g005510.1	AT5G17680	--
sly-miR482a_MIMAT0020769_Solanum_lycopersicum_miR482a	Solyc11g011350.1	AT5G17680	--
sly-miR482a_MIMAT0020769_Solanum_lycopersicum_miR482a	Solyc12g009450.1	AT5G35450	--
sly-miR482b_MIMAT0023602_Solanum_lycopersicum_miR482b	Solyc12g016220.1	AT4G27190	--
sly-miR482b_MIMAT0023602_Solanum_lycopersicum_miR482b	Solyc07g039420.1	AT3G46530	RPP13
sly-miR482b_MIMAT0023602_Solanum_lycopersicum_miR482b	Solyc04g009130.2	AT3G46530	RPP13
sly-miR482c_MIMAT0023603_Solanum_lycopersicum_miR482c	Solyc12g009450.1	AT5G35450	--
sly-miR482c_MIMAT0023603_Solanum_lycopersicum_miR482c	Solyc12g016220.1	AT4G27190	--
sly-miR6024_MIMAT0023594_Solanum_lycopersicum_miR6024	Solyc02g084890.1	AT3G50950	ZAR1
Tsh1vs C1: down DEmiR target overlap with up DEG
sly-miR156a_MIMAT0009138_Solanum_lycopersicum_miR156a	Solyc05g012040.2	AT1G69170	--
sly-miR156b_ITAG	Solyc05g012040.2	AT1G69170	--
sly-miR156b_MIMAT0009139_Solanum_lycopersicum_miR156b	Solyc05g012040.2	AT1G69170	--
sly-miR156c_MIMAT0009140_Solanum_lycopersicum_miR156c	Solyc05g012040.2	AT1G69170	--
sly-miR164_ITAG	Solyc06g069710.2	AT5G61430	NAC100
sly-miR1917_MIMAT0007909_Solanum_lycopersicum_miR1917	Solyc07g054930.2	AT2G44800	--
sly-miR1917_MIMAT0007909_Solanum_lycopersicum_miR1917	Solyc11g010550.1	AT2G22530	--
sly-miR1917_MIMAT0007909_Solanum_lycopersicum_miR1917	Solyc01g066450.2	AT4G15960	--
sly-miR396a_ITAG	Solyc06g007320.2	AT2G30110	UBA1
sly-miR396b_ITAG	Solyc02g023950.2	AT4G20940	GHR1
sly-miR5301_MIMAT0020765_Solanum_lycopersicum_miR5301	Solyc08g081490.2	AT4G01370	MPK4
sly-miR5303_MIMAT0020767_Solanum_lycopersicum_miR5303	Solyc01g099560.2	AT3G61220	SDR1

## Sheet: Tsh12 vs C12
miRNA	Target	TAIR_ID	Symbol
Tsh12 vs C12: up DEmiR target overlap with down DEG
sly-miR159_MIMAT0009141_Solanum_lycopersicum_miR159	Solyc07g065960.1	AT3G13310	--
sly-miR169b_MIMAT0007919_Solanum_lycopersicum_miR169b	Solyc01g087240.2	AT3G20910	NF-YA9
sly-miR169b_MIMAT0007919_Solanum_lycopersicum_miR169b	Solyc03g121940.2	AT1G72830	NF-YA3
sly-miR169b_MIMAT0007919_Solanum_lycopersicum_miR169b	Solyc08g062210.2	AT1G17590	NF-YA8
sly-miR169d_MIMAT0007921_Solanum_lycopersicum_miR169d	Solyc03g121940.2	AT1G72830	NF-YA3
sly-miR169d_MIMAT0007921_Solanum_lycopersicum_miR169d	Solyc08g062210.2	AT1G17590	NF-YA8
sly-miR169d_MIMAT0007921_Solanum_lycopersicum_miR169d	Solyc01g087240.2	AT3G20910	NF-YA9
sly-miR482b_MIMAT0023602_Solanum_lycopersicum_miR482b	Solyc05g008070.2	AT3G46530	RPP13
sly-miR482b_MIMAT0023602_Solanum_lycopersicum_miR482b	Solyc12g016220.1	AT4G27190	--
sly-miR482b_MIMAT0023602_Solanum_lycopersicum_miR482b	Solyc11g020100.1	AT3G46530	RPP13
sly-miR5300_MIMAT0020764_Solanum_lycopersicum_miR5300	Solyc09g018220.1	AT3G46530	RPP13
Tsh12 vs C12：down DEmiR target overlap with up DEG
sly-miR156b_ITAG	Solyc10g078700.1	AT3G57920	SPL15
sly-miR164_ITAG	Solyc07g062840.2	AT5G53950	CUC2
sly-miR164_ITAG	Solyc07g066330.2	AT1G56010	NAC1
sly-miR164_ITAG	Solyc06g069710.2	AT5G61430	NAC100
sly-miR172a_MIMAT0009143_Solanum_lycopersicum_miR172a	Solyc10g084340.1	AT2G28550	TOE1
sly-miR172b_MIMAT0009144_Solanum_lycopersicum_miR172b	Solyc10g084340.1	AT2G28550	TOE1
sly-miR396b_ITAG	Solyc12g088670.1	AT1G47128	RD21A
sly-miR396b_ITAG	Solyc02g062750.2	AT1G75220	ERDL6
sly-miR396b_ITAG	Solyc02g023950.2	AT4G20940	GHR1
sly-miR482c_MIMAT0023603_Solanum_lycopersicum_miR482c	Solyc11g006630.1	AT3G46530	RPP13
sly-miR482c_MIMAT0023603_Solanum_lycopersicum_miR482c	Solyc07g049700.1	AT3G46530	RPP13
sly-miR482c_MIMAT0023603_Solanum_lycopersicum_miR482c	Solyc09g091050.2	AT4G13550	--
sly-miR482c_MIMAT0023603_Solanum_lycopersicum_miR482c	Solyc01g014840.2	AT5G17680	--
sly-miR5303b_ITAG	Solyc01g010250.2	AT1G13700	PGL1
sly-miR5303b_ITAG	Solyc08g082860.2	AT4G24040	TRE1
sly-miR6023_MIMAT0023592_Solanum_lycopersicum_miR6023	Solyc01g005780.1	AT3G28890	RLP43
sly-miR6023_MIMAT0023592_Solanum_lycopersicum_miR6023	Solyc03g082780.1	AT3G05650	RLP32
sly-miR6023_MIMAT0023592_Solanum_lycopersicum_miR6023	Solyc01g005730.2	AT3G05650	RLP32
sly-miR6023_MIMAT0023592_Solanum_lycopersicum_miR6023	Solyc01g005760.2	AT3G05660	RLP33

## Sheet: C1 vs C0
miRNA	Target	TAIR_ID	Symbol
C1 vs C0 Up DEmiR Target overlap with Down DEG
sly-miR396a_ITAG	Solyc07g041640.2	AT3G13960	GRF5
sly-miR396a_ITAG	Solyc08g005430.2	AT3G13960	GRF5
C1 vs C0 Down DEmiR Target overlap with Up DEG
sly-miR156b_ITAG	Solyc12g038520.1	AT1G69170	--
sly-miR164_ITAG	Solyc07g062840.2	AT5G53950	CUC2
sly-miR5300_MIMAT0020764_Solanum	Solyc09g018220.1	AT3G46530	RPP13
_lycopersicum_miR5300
sly-miR6023_MIMAT0023592_Solanum_lycopersicum_miR6023	Solyc12g100010.1	AT1G45616	RLP6

## Sheet: C12 vs C0
miRNA	Target	TAIR_ID	Symbol
C12 vs C0 Up DEmiR Target overlap with Down DEG
sly-miR1916_MIMAT0007908_Solanum_lycopersicum_miR1916	Solyc07g055750.2	AT3G57030	--
sly-miR1916_MIMAT0007908_Solanum_lycopersicum_miR1916	Solyc07g055740.1	AT3G57030	--
sly-miR319_MIMAT0009145_Solanum_lycopersicum_miR319	Solyc01g009070.2	AT3G11440	MYB65
sly-miR5303b_ITAG	Solyc09g009550.2	AT2G36290	--
sly-miR5303b_ITAG	Solyc07g062030.2	AT1G53520	FAP3
C12 s C0 Down DEmiR Target overlap with Up DEG
sly-miR159_MIMAT0009141_Solanum_lycopersicum_miR159	Solyc06g073640.2	AT3G11440	MYB65
sly-miR159_MIMAT0009141_Solanum_lycopersicum_miR159	Solyc02g079010.2	AT1G61260	--
sly-miR159_MIMAT0009141_Solanum_lycopersicum_miR159	Solyc09g082890.1	AT3G22910	--
sly-miR482b_MIMAT0023602_Solanum_lycopersicum_miR482b	Solyc05g008070.2	AT3G46530	RPP13
sly-miR482b_MIMAT0023602_Solanum_lycopersicum_miR482b	Solyc11g020100.1	AT3G46530	RPP13
sly-miR482c_MIMAT0023603_Solanum_lycopersicum_miR482c	Solyc07g049700.1	AT3G46530	RPP13
sly-miR482c_MIMAT0023603_Solanum_lycopersicum_miR482c	Solyc12g009450.1	AT5G35450	--
sly-miR482c_MIMAT0023603_Solanum_lycopersicum_miR482c	Solyc11g020100.1	AT3G46530	RPP13
sly-miR482c_MIMAT0023603_Solanum_lycopersicum_miR482c	Solyc05g008070.2	AT3G46530	RPP13
sly-miR5300_MIMAT0020764_Solanum_lycopersicum_miR5300	Solyc09g018220.1	AT3G46530	RPP13
sly-miR6022_MIMAT0023590_Solanum_lycopersicum_miR6022	Solyc01g005870.1	AT3G05650	RLP32
sly-miR6022_MIMAT0023590_Solanum_lycopersicum_miR6022	Solyc01g006550.2	AT3G11080	RLP35
sly-miR6022_MIMAT0023590_Solanum_lycopersicum_miR6022	Solyc01g016370.1	AT1G71400	RLP12
sly-miR6022_MIMAT0023590_Solanum_lycopersicum_miR6022	Solyc03g113040.2	AT3G47780	ATH6
sly-miR6022_MIMAT0023590_Solanum_lycopersicum_miR6022	Solyc02g087840.2	AT1G69780	ATHB13

## Sheet: Tsh1vs Tsh0
miRNA	Target	TAIR_ID	Symbol
Tsh1vs Tsh0 Up DEmiRTarget overlap with Down DEG
-	-	-	-
Tsh1vs Tsh0 Down DEmiR Target overlap with Up DEG
sly-miR162_MIMAT0009142_Solanum_lycopersicum_miR162	Solyc01g080500.2	--	--

## Sheet: Tsh12 vs Tsh0
miRNA	Target	TAIR_ID	Symbol
Tsh12 vs Tsh0 Up DEmiR Target overlap with Down DEG
sly-miR172a_MIMAT0009143_Solanum_lycopersicum_miR172a	Solyc03g044300.2	AT4G36920	FLO2
sly-miR172a_MIMAT0009143_Solanum_lycopersicum_miR172a	Solyc09g007260.2	AT2G28550	TOE1
sly-miR172a_MIMAT0009143_Solanum_lycopersicum_miR172a	Solyc10g006710.2	AT4G27290	--
sly-miR172b_MIMAT0009144_Solanum_lycopersicum_miR172b	Solyc03g044300.2	AT4G36920	FLO2
sly-miR172b_MIMAT0009144_Solanum_lycopersicum_miR172b	Solyc09g007260.2	AT2G28550	TOE1
sly-miR172b_MIMAT0009144_Solanum_lycopersicum_miR172b	Solyc10g006710.2	AT4G27290	--
sly-miR5303_MIMAT0020767_Solanum_lycopersicum_miR5303	Solyc04g007830.2	AT5G28010	--
sly-miR5303_MIMAT0020767_Solanum_lycopersicum_miR5303	Solyc06g082300.2	AT2G30140	UGT87A2
Tsh12 vs Tsh0 Down DEmiR Target overlap with Up DEG
sly-miR171c_MIMAT0007924_Solanum_lycopersicum_miR171c	Solyc03g081220.1	AT5G24460	--
sly-miR482_ITAG	Solyc04g026110.2	AT3G46530	RPP13
sly-miR482a_MIMAT0020769_Solanum_lycopersicum_miR482a	Solyc11g008140.1	AT5G04310	--
sly-miR482a_MIMAT0020769_Solanum_lycopersicum_miR482a	Solyc04g007320.1	AT5G17680	--
sly-miR482a_MIMAT0020769_Solanum_lycopersicum_miR482a	Solyc10g074880.1	AT3G08640	--
sly-miR482a_MIMAT0020769_Solanum_lycopersicum_miR482a	Solyc11g011350.1	AT5G17680	--
sly-miR482a_MIMAT0020769_Solanum_lycopersicum_miR482a	Solyc12g009450.1	AT5G35450	--
sly-miR482c_MIMAT0023603_Solanum_lycopersicum_miR482c	Solyc07g049700.1	AT3G46530	RPP13
sly-miR482c_MIMAT0023603_Solanum_lycopersicum_miR482c	Solyc12g009450.1	AT5G35450	--
sly-miR482c_MIMAT0023603_Solanum_lycopersicum_miR482c	Solyc05g008070.2	AT3G46530	RPP13
sly-miR482c_MIMAT0023603_Solanum_lycopersicum_miR482c	Solyc01g014840.2	AT5G17680	--
