# Supplementary material for: A comparison of the low temperature transcriptomes of two tomato genotypes that differ in freezing tolerance: Solanum lycopersicum and Solanum habrochaites
Source: BMC Plant Biol. 2015 Jun 6;15:132. doi: 10.1186/s12870-015-0521-6 (PMC4458020; doi:10.1186/s12870-015-0521-6)
Supplement: Additional file 18: — Complete list of unigenes in S. habrochaites with BLASTX hits. [file 12870_2015_521_MOESM18_ESM.xls]

## Sheet: blast
Sequence name	Sequence desc.	Sequence length	Hit desc.	Hit ACC	E-Value	Similarity	Score	Alignment length	Positives
c17900_g1_i1	casein kinase	475	gi|460411549|ref|XP_004251171.1|PREDICTED: uncharacterized protein LOC101245026 [Solanum lycopersicum]	XP_004251171	9.00249e-72	78	238.039	165	129
c17911_g1_i1	probable receptor-like protein kinase at1g11050-like	547	gi|460369272|ref|XP_004230487.1|PREDICTED: probable receptor-like protein kinase At1g11050-like [Solanum lycopersicum]	XP_004230487	1.4995e-120	98	366.696	181	178
c17912_g1_i1	major facilitator protein	427	gi|565386678|ref|XP_006359136.1|PREDICTED: major facilitator superfamily domain-containing protein 12-like isoform X3 [Solanum tuberosum]	XP_006359136	6.78458e-34	94	131.724	69	65
c17912_g1_i2	major facilitator superfamily domain-containing protein 12-like isoform x3	390	gi|565386678|ref|XP_006359136.1|PREDICTED: major facilitator superfamily domain-containing protein 12-like isoform X3 [Solanum tuberosum]	XP_006359136	1.66846e-24	92	105.531	56	52
c17916_g1_i1	methyltransferase nsun5-like	268	gi|565369975|ref|XP_006351606.1|PREDICTED: putative methyltransferase NSUN5-like [Solanum tuberosum]	XP_006351606	7.0925e-49	98	171.785	82	81
c17917_g1_i1	uncharacterized protein loc102597077	388	gi|565401491|ref|XP_006366232.1|PREDICTED: uncharacterized protein LOC102597077 [Solanum tuberosum]	XP_006366232	1.18076e-43	95	153.295	107	102
c17918_g1_i1	5 -adenylylsulfate reductase chloroplastic-like	520	gi|460371578|ref|XP_004231612.1|PREDICTED: 5'-adenylylsulfate reductase 3, chloroplastic-like [Solanum lycopersicum]	XP_004231612	1.20458e-55	82	192.971	145	119
c17918_g1_i2	prh26 protein	671	gi|460371578|ref|XP_004231612.1|PREDICTED: 5'-adenylylsulfate reductase 3, chloroplastic-like [Solanum lycopersicum]	XP_004231612	1.81197e-21	96	101.293	54	52
c17920_g1_i1	prolycopene chloroplastic-like	418	gi|460386601|ref|XP_004238986.1|PREDICTED: prolycopene isomerase, chloroplastic-like [Solanum lycopersicum]	XP_004238986	6.78118e-80	100	257.684	125	125
c17920_g1_i2	prolycopene chloroplastic-like	209	gi|565363766|ref|XP_006348602.1|PREDICTED: prolycopene isomerase 1, chloroplastic-like [Solanum tuberosum]	XP_006348602	1.63448e-37	98	140.584	65	64
c17920_g1_i3	prolycopene chloroplastic-like	451	gi|460386601|ref|XP_004238986.1|PREDICTED: prolycopene isomerase, chloroplastic-like [Solanum lycopersicum]	XP_004238986	6.32783e-95	100	296.975	144	144
c17922_g1_i1	ring fyve phd-type zinc finger family isoform 1	275	gi|460383270|ref|XP_004237353.1|PREDICTED: uncharacterized protein LOC101244658 [Solanum lycopersicum]	XP_004237353	1.5755e-48	97	172.555	87	85
c17922_g1_i2	uncharacterized protein loc101244658	218	gi|460383270|ref|XP_004237353.1|PREDICTED: uncharacterized protein LOC101244658 [Solanum lycopersicum]	XP_004237353	3.46073e-24	84	104.375	70	59
c17925_g1_i1	uncharacterized protein loc102596609	366	gi|565391307|ref|XP_006361364.1|PREDICTED: uncharacterized protein LOC102596609 [Solanum tuberosum]	XP_006361364	2.08404e-07	45	56.9954	140	64
c17927_g1_i1	rab6-interacting golgin-like	209	gi|565364768|ref|XP_006349090.1|PREDICTED: RAB6-interacting golgin-like [Solanum tuberosum]	XP_006349090	1.6763e-15	100	76.2554	35	35
c17928_g1_i1	udp-glycosyltransferase 79b6-like	284	gi|460384935|ref|XP_004238162.1|PREDICTED: UDP-glycosyltransferase 79B6-like [Solanum lycopersicum]	XP_004238162	8.28511e-43	97	155.221	76	74
c17931_g1_i1	receptor like protein kinase -like	235	gi|565402761|ref|XP_006366839.1|PREDICTED: receptor like protein kinase S.2-like [Solanum tuberosum]	XP_006366839	5.71581e-21	91	96.2857	49	45
c17932_g1_i1	repressor of silencing 1	257	gi|460408046|ref|XP_004249459.1|PREDICTED: transcriptional activator DEMETER-like [Solanum lycopersicum]	XP_004249459	2.42976e-33	95	132.88	83	79
c17934_g1_i1	probable phosphoinositide phosphatase sac9-like isoform x1	222	gi|460398839|ref|XP_004244957.1|PREDICTED: uncharacterized protein LOC101268595 [Solanum lycopersicum]	XP_004244957	5.72639e-27	100	113.62	54	54
c17934_g1_i2	probable phosphoinositide phosphatase sac9-like isoform x1	395	gi|565359846|ref|XP_006346699.1|PREDICTED: probable phosphoinositide phosphatase SAC9-like isoform X1 [Solanum tuberosum] >gi|565359848|ref|XP_006346700.1| PREDICTED: probable phosphoinositide phosphatase SAC9-like isoform X2 [Solanum tuberosum]	XP_006346699	7.44022e-76	100	256.144	124	124
c17936_g1_i1	flowering time	247	gi|565359676|ref|XP_006346621.1|PREDICTED: protein FRIGIDA-like [Solanum tuberosum]	XP_006346621	3.5448e-49	100	173.326	81	81
c17937_g1_i1	uncharacterized protein tcm_016173	340	gi|460401231|ref|XP_004246130.1|PREDICTED: uncharacterized protein LOC101266546 [Solanum lycopersicum]	XP_004246130	4.81007e-41	95	151.754	80	76
c17941_g1_i1	uncharacterized protein loc102586437	211	gi|565349017|ref|XP_006341495.1|PREDICTED: uncharacterized protein LOC102586437 [Solanum tuberosum]	XP_006341495	1.68854e-24	91	106.301	72	66
c17943_g1_i1	uncharacterized protein loc101254939	387	gi|460403668|ref|XP_004247311.1|PREDICTED: uncharacterized protein LOC101254939 [Solanum lycopersicum]	XP_004247311	1.78405e-14	88	76.6406	60	53
c17952_g1_i1	uncharacterized protein loc101245151	839	gi|460382864|ref|XP_004237156.1|PREDICTED: uncharacterized protein LOC101245151 [Solanum lycopersicum]	XP_004237156	1.66913e-155	96	476.478	278	267
c17955_g1_i1	uncharacterized protein loc101253531	362	gi|460404103|ref|XP_004247524.1|PREDICTED: uncharacterized protein LOC101253531 [Solanum lycopersicum]	XP_004247524	5.53828e-23	100	104.375	81	81
c17960_g1_i1	arginine serine-rich-splicing factor rsp31-like	355	gi|460405252|ref|XP_004248090.1|PREDICTED: arginine/serine-rich-splicing factor RSP31-like [Solanum lycopersicum]	XP_004248090	1.38263e-54	87	181.8	106	93
c17961_g1_i1	serine threonine-protein kinase ppk1-like isoform x1	212	gi|565401377|ref|XP_006366178.1|PREDICTED: serine/threonine-protein kinase ppk1-like isoform X1 [Solanum tuberosum] >gi|565401379|ref|XP_006366179.1| PREDICTED: serine/threonine-protein kinase ppk1-like isoform X2 [Solanum tuberosum]	XP_006366178	9.60696e-32	91	127.102	70	64
c17963_g1_i1	uncharacterized protein loc102586991	227	gi|565385821|ref|XP_006358759.1|PREDICTED: uncharacterized protein LOC102586991 [Solanum tuberosum]	XP_006358759	3.84103e-17	81	85.5001	60	49
c17964_g1_i1	reverse transcriptase family member	385	gi|565391307|ref|XP_006361364.1|PREDICTED: uncharacterized protein LOC102596609 [Solanum tuberosum]	XP_006361364	3.32332e-20	73	73.9442	57	42
c17968_g1_i1	peptidyl-trna hydrolase mitochondrial-like	771	gi|460414691|ref|XP_004252698.1|PREDICTED: peptidyl-tRNA hydrolase 2, mitochondrial-like isoform 1 [Solanum lycopersicum] >gi|460414693|ref|XP_004252699.1| PREDICTED: peptidyl-tRNA hydrolase 2, mitochondrial-like isoform 2 [Solanum lycopersicum]	XP_004252698	9.49194e-67	99	216.853	123	122
c17968_g1_i2	peptidyl-trna hydrolase mitochondrial-like	384	gi|460414691|ref|XP_004252698.1|PREDICTED: peptidyl-tRNA hydrolase 2, mitochondrial-like isoform 1 [Solanum lycopersicum] >gi|460414693|ref|XP_004252699.1| PREDICTED: peptidyl-tRNA hydrolase 2, mitochondrial-like isoform 2 [Solanum lycopersicum]	XP_004252698	2.91208e-30	98	117.857	59	58
c17969_g1_i1	subtilase family protein	330	gi|565378350|ref|XP_006355620.1|PREDICTED: subtilisin-like protease-like [Solanum tuberosum]	XP_006355620	1.42975e-62	100	213.772	105	105
c17969_g1_i2	subtilisin-like protease-like	338	gi|565378350|ref|XP_006355620.1|PREDICTED: subtilisin-like protease-like [Solanum tuberosum]	XP_006355620	4.21052e-37	94	143.28	76	72
c17971_g1_i1	dead box atp-dependent rna	208	gi|194705234|gb|ACF86701.1|unknown [Zea mays]	ACF86701	6.05737e-41	100	140.584	69	69
c17973_g1_i1	isovaleryl- dehydrogenase mitochondrial-like	308	gi|565346180|ref|XP_006340144.1|PREDICTED: isovaleryl-CoA dehydrogenase, mitochondrial-like [Solanum tuberosum] >gi|527504049|sp|Q9FS87.2|IVD_SOLTU RecName: Full=Isovaleryl-CoA dehydrogenase, mitochondrial; Short=IVD; AltName: Full=Isovaleryl-CoA dehydrogenase 2; Short=St-IVD2; Flags: Precursor [Solanum tuberosum]	XP_006340144	3.18014e-62	100	205.682	98	98
c17973_g1_i2	isovaleryl- dehydrogenase mitochondrial-like	552	gi|460411434|ref|XP_004251116.1|PREDICTED: isovaleryl-CoA dehydrogenase 2, mitochondrial-like [Solanum lycopersicum]	XP_004251116	2.69322e-128	99	379.022	183	182
c17976_g1_i1	2-alkenal reductase (nadp(+)-dependent)-like	301	gi|565386624|ref|XP_006359109.1|PREDICTED: 2-alkenal reductase (NADP(+)-dependent)-like [Solanum tuberosum]	XP_006359109	1.31861e-47	97	166.007	100	97
c17977_g1_i1	e3 ubiquitin-protein ligase praja-1-like isoform 2	411	gi|460386274|ref|XP_004238824.1|PREDICTED: E3 ubiquitin-protein ligase Praja-1-like isoform 2 [Solanum lycopersicum]	XP_004238824	4.29958e-08	88	57.7658	36	32
c17978_g1_i1	eukaryotic translation initiation factor 5b-like	231	gi|460378180|ref|XP_004234851.1|PREDICTED: eukaryotic translation initiation factor 5B-like [Solanum lycopersicum]	XP_004234851	3.00849e-40	98	151.369	75	74
c17979_g1_i1	uncharacterized protein loc101266959	415	gi|460397878|ref|XP_004244492.1|PREDICTED: uncharacterized protein LOC101266959 [Solanum lycopersicum]	XP_004244492	1.52256e-64	96	216.468	133	128
c17984_g1_i1	agglutinin isolectin vii precursor	449	gi|460381466|ref|XP_004236470.1|PREDICTED: chitin-binding lectin 1-like [Solanum lycopersicum]	XP_004236470	2.73535e-21	77	92.4337	63	49
c17985_g1_i1	aspartate carbamoyltransferase	301	gi|397385|emb|CAA52201.1|aspartate carbamoyltransferase [Solanum lycopersicum]	CAA52201	7.09933e-61	98	197.978	99	98
c17987_g1_i1	fkbp-type peptidyl-prolyl cis-trans isomerase	373	gi|565380941|ref|XP_006356849.1|PREDICTED: peptidyl-prolyl cis-trans isomerase FKBP62-like [Solanum tuberosum]	XP_006356849	8.79418e-61	100	206.838	106	106
c17987_g1_i2	fkbp-type peptidyl-prolyl cis-trans isomerase	238	gi|565380941|ref|XP_006356849.1|PREDICTED: peptidyl-prolyl cis-trans isomerase FKBP62-like [Solanum tuberosum]	XP_006356849	3.3385e-13	92	73.559	40	37
c17988_g1_i1	uncharacterized protein loc101253548	378	gi|460372818|ref|XP_004232221.1|PREDICTED: uncharacterized protein LOC101253548 [Solanum lycopersicum]	XP_004232221	1.81633e-56	93	197.593	125	117
c17990_g1_i1	atp-dependent clp protease atp-binding subunit clpa homolog chloroplastic-like	300	gi|604305372|gb|EYU24516.1|hypothetical protein MIMGU_mgv1a0010411mg, partial [Erythranthe guttata]	EYU24516	2.04741e-58	98	195.667	99	98
c17990_g1_i2	atp-dependent clp protease atp-binding subunit clpa homolog chloroplastic-like	284	gi|565348997|ref|XP_006341485.1|PREDICTED: ATP-dependent Clp protease ATP-binding subunit clpA homolog CD4A, chloroplastic-like [Solanum tuberosum]	XP_006341485	3.36878e-49	100	176.792	87	87
c17990_g1_i3	atp-dependent clp protease atp-binding subunit clpa homolog chloroplastic-like	259	gi|565348997|ref|XP_006341485.1|PREDICTED: ATP-dependent Clp protease ATP-binding subunit clpA homolog CD4A, chloroplastic-like [Solanum tuberosum]	XP_006341485	2.02486e-46	100	168.703	83	83
c17993_g1_i1	ein3-binding f-box protein 1-like	322	gi|460394381|ref|XP_004242782.1|PREDICTED: EIN3-binding F-box protein 1-like [Solanum lycopersicum]	XP_004242782	2.0681e-55	96	192.586	99	96
c17996_g1_i1	methyltransferase family protein isoform partial	207	gi|460410999|ref|XP_004250902.1|PREDICTED: protein-lysine methyltransferase METTL21B-like [Solanum lycopersicum]	XP_004250902	4.48219e-35	100	129.413	61	61
c18003_g1_i1	lysm domain-containing gpi-anchored protein 2-like	705	gi|460370493|ref|XP_004231087.1|PREDICTED: lysM domain-containing GPI-anchored protein 2-like [Solanum lycopersicum]	XP_004231087	1.0656e-80	100	257.299	124	124
c18005_g1_i1	calcium-dependent protein kinase 16-like	466	gi|460373368|ref|XP_004232492.1|PREDICTED: calcium-dependent protein kinase 16-like [Solanum lycopersicum]	XP_004232492	1.70749e-34	98	135.961	68	67
c18006_g1_i1	uncharacterized protein at1g28695-like	358	gi|460379382|ref|XP_004235441.1|PREDICTED: uncharacterized protein At1g28695-like [Solanum lycopersicum]	XP_004235441	2.90012e-56	97	187.193	92	90
c18007_g1_i1	dna replication licensing factor mcm6-like	959	gi|460373595|ref|XP_004232601.1|PREDICTED: DNA replication licensing factor MCM6-like [Solanum lycopersicum]	XP_004232601	1.49405e-110	98	352.058	189	187
c18011_g1_i1	uncharacterized protein loc101255677	403	gi|460380794|ref|XP_004236139.1|PREDICTED: uncharacterized protein LOC101255677 [Solanum lycopersicum]	XP_004236139	2.80613e-17	89	77.7962	48	43
c18011_g1_i3	uncharacterized protein loc101255677	1016	gi|460380794|ref|XP_004236139.1|PREDICTED: uncharacterized protein LOC101255677 [Solanum lycopersicum]	XP_004236139	3.82411e-08	77	48.9062	36	28
c18012_g1_i1	uncharacterized protein isoform 2	222	gi|565373318|ref|XP_006353222.1|PREDICTED: uncharacterized protein LOC102593154 isoform X1 [Solanum tuberosum]	XP_006353222	3.80034e-19	100	89.3521	47	47
c18013_g1_i1	transcription factor hbp-1b -like	388	gi|460410993|ref|XP_004250899.1|PREDICTED: transcription factor HBP-1b(c1)-like [Solanum lycopersicum]	XP_004250899	8.68021e-13	100	72.7886	34	34
c18014_g1_i1	peroxisome biogenesis protein 3-2-like	255	gi|460380098|ref|XP_004235795.1|PREDICTED: peroxisome biogenesis protein 3-2-like [Solanum lycopersicum]	XP_004235795	8.47791e-45	96	158.688	86	83
c18015_g1_i1	homeobox-leucine zipper protein hat7-like isoform x1	258	gi|565342670|ref|XP_006338465.1|PREDICTED: homeobox-leucine zipper protein HAT7-like isoform X1 [Solanum tuberosum]	XP_006338465	1.20183e-24	83	103.605	85	71
c18021_g1_i1	translocase of chloroplast chloroplastic-like	210	gi|460404130|ref|XP_004247537.1|PREDICTED: translocase of chloroplast 159, chloroplastic-like [Solanum lycopersicum]	XP_004247537	7.92799e-14	100	75.485	61	61
c18023_g1_i1	sugar transporter erd6-like 6-like	376	gi|659667844|ref|NP_001281110.1|sugar transporter ERD6-like 6-like [Solanum lycopersicum] >gi|645910354|dbj|BAO96225.1| sugar-porter family protein 6 [Solanum lycopersicum]	NP_001281110	1.90126e-73	100	238.039	125	125
c18025_g1_i1	pyridoxal biosynthesis protein pdx2-like	366	gi|460411447|ref|XP_004251122.1|PREDICTED: pyridoxal biosynthesis protein PDX2-like [Solanum lycopersicum]	XP_004251122	1.76349e-20	100	93.2041	47	47
c18025_g1_i2	pyridoxal biosynthesis protein pdx2-like	297	gi|460411447|ref|XP_004251122.1|PREDICTED: pyridoxal biosynthesis protein PDX2-like [Solanum lycopersicum]	XP_004251122	8.14788e-21	100	93.2041	47	47
c18026_g1_i1	uncharacterized protein loc101247785	307	gi|460411886|ref|XP_004251335.1|PREDICTED: uncharacterized protein LOC101247785 [Solanum lycopersicum]	XP_004251335	9.09495e-51	97	183.726	101	98
c18027_g1_i1	disease resistance partial	291	gi|657941936|gb|AID55064.1|disease resistance protein, partial [Solanum habrochaites]	AID55064	5.40128e-54	97	191.43	97	95
c18028_g1_i1	3-ketoacyl- thiolase peroxisomal-like	935	gi|460403245|ref|XP_004247103.1|PREDICTED: 3-ketoacyl-CoA thiolase 2, peroxisomal-like [Solanum lycopersicum]	XP_004247103	0	100	568.926	292	292
c18029_g1_i1	probable inactive receptor kinase at1g48480-like	565	gi|460409491|ref|XP_004250172.1|PREDICTED: probable inactive receptor kinase At1g48480-like [Solanum lycopersicum]	XP_004250172	5.53513e-47	100	172.94	79	79
c18036_g1_i1	uncharacterized protein loc101248156	205	gi|460408582|ref|XP_004249722.1|PREDICTED: uncharacterized protein LOC101248156 [Solanum lycopersicum]	XP_004249722	3.97105e-26	96	110.538	63	61
c18037_g1_i1	transcription factor bhlh30-like isoform x1	330	gi|565401122|ref|XP_006366064.1|PREDICTED: transcription factor bHLH30-like isoform X1 [Solanum tuberosum] >gi|565401124|ref|XP_006366065.1| PREDICTED: transcription factor bHLH30-like isoform X2 [Solanum tuberosum]	XP_006366064	4.11584e-26	96	108.227	50	48
c18040_g1_i1	kinesin-like protein nack1 isoform x1	262	gi|460373316|ref|XP_004232466.1|PREDICTED: uncharacterized protein LOC101252039 [Solanum lycopersicum]	XP_004232466	2.24611e-33	100	132.109	65	65
c18040_g1_i2	kinesin-like protein nack1	709	gi|460373316|ref|XP_004232466.1|PREDICTED: uncharacterized protein LOC101252039 [Solanum lycopersicum]	XP_004232466	4.14709e-138	100	424.861	218	218
c18040_g1_i3	kinesin-like protein nack1-like	510	gi|565347376|ref|XP_006340707.1|PREDICTED: kinesin-like protein NACK1-like [Solanum tuberosum]	XP_006340707	1.04448e-83	100	276.944	147	147
c18041_g1_i1	major facilitator superfamily protein isoform 3	291	gi|460409100|ref|XP_004249978.1|PREDICTED: hippocampus abundant transcript-like protein 1-like [Solanum lycopersicum]	XP_004249978	3.43957e-37	98	140.198	92	91
c18041_g2_i1	hippocampus abundant transcript-like protein 1-like	486	gi|460409100|ref|XP_004249978.1|PREDICTED: hippocampus abundant transcript-like protein 1-like [Solanum lycopersicum]	XP_004249978	1.20528e-93	98	290.426	161	159
c18043_g1_i1	c-terminal binding protein an-like	244	gi|460368093|ref|XP_004229904.1|PREDICTED: C-terminal binding protein AN-like [Solanum lycopersicum]	XP_004229904	7.34103e-29	96	117.857	76	73
c18044_g1_i1	ureide permease 2-like	233	gi|565399170|ref|XP_006365131.1|PREDICTED: ureide permease 2-like [Solanum tuberosum]	XP_006365131	4.37228e-27	100	110.923	54	54
c18044_g1_i2	ureide permease 2-like	297	gi|460365033|ref|XP_004228410.1|PREDICTED: ureide permease 2-like [Solanum lycopersicum]	XP_004228410	8.31792e-54	96	183.726	95	92
c18046_g1_i1	filament-like plant protein 6-like	432	gi|460369839|ref|XP_004230764.1|PREDICTED: filament-like plant protein 6-like [Solanum lycopersicum]	XP_004230764	2.83899e-37	94	145.591	73	69
c18047_g1_i1	uncharacterized protein loc102602593	445	gi|565360814|ref|XP_006347160.1|PREDICTED: uncharacterized protein LOC102602593 [Solanum tuberosum]	XP_006347160	7.39683e-08	88	58.5362	34	30
c18051_g1_i1	pentatricopeptide repeat-containing protein chloroplastic-like	263	gi|460386708|ref|XP_004239038.1|PREDICTED: pentatricopeptide repeat-containing protein At2g30100, chloroplastic-like [Solanum lycopersicum]	XP_004239038	6.88665e-39	98	144.821	87	86
c18059_g1_i1	cdk5rap1-like protein isoform 1	297	gi|460373272|ref|XP_004232445.1|PREDICTED: CDK5RAP1-like protein-like [Solanum lycopersicum]	XP_004232445	3.06837e-59	100	202.216	96	96
c18059_g1_i2	cdk5rap1-like protein isoform 1	532	gi|460373272|ref|XP_004232445.1|PREDICTED: CDK5RAP1-like protein-like [Solanum lycopersicum]	XP_004232445	4.36622e-50	82	181.03	119	98
c18059_g1_i3	transmembrane protein 50 homolog	225	gi|565398822|ref|XP_006364964.1|PREDICTED: transmembrane protein 50 homolog [Solanum tuberosum]	XP_006364964	1.8413e-18	100	83.5741	39	39
c18060_g1_i1	pra1 family protein b4-like	238	gi|460401587|ref|XP_004246300.1|PREDICTED: PRA1 family protein B4-like [Solanum lycopersicum]	XP_004246300	5.09904e-31	100	118.627	55	55
c18060_g1_i2	pra1 family protein b4-like	245	gi|460401587|ref|XP_004246300.1|PREDICTED: PRA1 family protein B4-like [Solanum lycopersicum]	XP_004246300	1.2276e-34	100	128.257	75	75
c18062_g1_i1	brefeldin a resistance	493	gi|460379917|ref|XP_004235706.1|PREDICTED: brefeldin A resistance protein-like [Solanum lycopersicum]	XP_004235706	1.25461e-96	98	298.516	163	161
c18064_g1_i1	protein bicaudal c homolog 1-like isoform x1	232	gi|565342787|ref|XP_006338522.1|PREDICTED: protein bicaudal C homolog 1-like isoform X1 [Solanum tuberosum]	XP_006338522	1.9662e-36	95	134.806	72	69
c18065_g1_i1	cysteine-rich receptor-like protein kinase 10-like	241	gi|565400764|ref|XP_006365889.1|PREDICTED: LOW QUALITY PROTEIN: putative cysteine-rich receptor-like protein kinase 23-like [Solanum tuberosum]	XP_006365889	1.378e-37	92	143.665	77	71
c18065_g1_i2	cysteine-rich receptor-like protein kinase 10-like	354	gi|460373904|ref|XP_004232752.1|PREDICTED: cysteine-rich receptor-like protein kinase 29-like [Solanum lycopersicum]	XP_004232752	2.42069e-50	92	179.489	118	109
c18066_g1_i1	transmembrane protein 53-like	340	gi|460373226|ref|XP_004232422.1|PREDICTED: transmembrane protein 53-B-like [Solanum lycopersicum]	XP_004232422	3.31526e-43	79	156.377	117	93
c18076_g1_i1	zinc finger matrin-type protein 2-like	364	gi|460368879|ref|XP_004230292.1|PREDICTED: zinc finger matrin-type protein 2-like [Solanum lycopersicum]	XP_004230292	6.57592e-46	98	158.688	74	73
c18076_g1_i2	zinc finger matrin-type protein 2-like	528	gi|460368879|ref|XP_004230292.1|PREDICTED: zinc finger matrin-type protein 2-like [Solanum lycopersicum]	XP_004230292	5.37968e-38	100	140.198	109	109
c18076_g1_i3	zinc finger matrin-type protein 2-like	585	gi|565355753|ref|XP_006344747.1|PREDICTED: zinc finger matrin-type protein 2-like [Solanum tuberosum]	XP_006344747	3.211e-54	99	182.956	128	127
c18079_g1_i1	uncharacterized protein tcm_015487	227	gi|460390720|ref|XP_004240973.1|PREDICTED: uncharacterized protein LOC101264014 isoform 1 [Solanum lycopersicum]	XP_004240973	2.1486e-25	96	105.916	75	72
c18081_g1_i1	hydroxyproline-rich glycoprotein	210	gi|460382380|ref|XP_004236917.1|PREDICTED: uncharacterized protein LOC101261013 [Solanum lycopersicum]	XP_004236917	3.19354e-36	100	137.502	68	68
c18082_g1_i1	uncharacterized protein loc101246247	228	gi|460387641|ref|XP_004239483.1|PREDICTED: uncharacterized protein LOC101246247 [Solanum lycopersicum]	XP_004239483	1.04536e-19	94	90.1225	68	64
c18085_g1_i1	late embryogenesis abundant hydroxyproline-rich glycoprotein family	654	gi|565394462|ref|XP_006362877.1|PREDICTED: uncharacterized protein LOC102599772 isoform X1 [Solanum tuberosum] >gi|565394464|ref|XP_006362878.1| PREDICTED: uncharacterized protein LOC102599772 isoform X2 [Solanum tuberosum]	XP_006362877	1.32975e-104	95	313.153	186	178
c18095_g1_i1	acyl- -binding	484	gi|460384816|ref|XP_004238104.1|PREDICTED: uncharacterized protein LOC101263110 isoform 2 [Solanum lycopersicum]	XP_004238104	1.77066e-42	98	157.147	73	72
c18095_g1_i2	acyl- -binding	513	gi|460384816|ref|XP_004238104.1|PREDICTED: uncharacterized protein LOC101263110 isoform 2 [Solanum lycopersicum]	XP_004238104	2.42838e-42	98	157.147	73	72
c18101_g1_i1	uncharacterized protein isoform 2	211	gi|460392138|ref|XP_004241674.1|PREDICTED: uncharacterized protein LOC101256298 [Solanum lycopersicum]	XP_004241674	5.81828e-34	97	130.183	68	66
c18104_g1_i1	probable acyl-activating enzyme peroxisomal-like	289	gi|460389788|ref|XP_004240530.1|PREDICTED: probable acyl-activating enzyme 1, peroxisomal-like [Solanum lycopersicum]	XP_004240530	2.13532e-50	94	177.178	93	88
c18106_g1_i1	apurinic endonuclease-redox	274	gi|460381677|ref|XP_004236570.1|PREDICTED: apurinic endonuclease-redox protein-like [Solanum lycopersicum]	XP_004236570	5.21546e-39	98	145.591	76	75
c18107_g1_i1	uncharacterized protein loc101248693	207	gi|460395436|ref|XP_004243289.1|PREDICTED: uncharacterized protein LOC101248693 [Solanum lycopersicum]	XP_004243289	7.59408e-15	97	76.2554	40	39
c18108_g1_i1	surp and g-patch domain-containing protein 1-like isoform 1	394	gi|460367491|ref|XP_004229607.1|PREDICTED: SURP and G-patch domain-containing protein 1-like protein-like isoform 1 [Solanum lycopersicum] >gi|460367493|ref|XP_004229608.1| PREDICTED: SURP and G-patch domain-containing protein 1-like protein-like isoform 2 [Solanum lycopersicum]	XP_004229607	4.11576e-17	100	85.8853	71	71
c18110_g1_i1	aspartic proteinase asp1-like	230	gi|460392879|ref|XP_004242040.1|PREDICTED: aspartic proteinase Asp1-like [Solanum lycopersicum]	XP_004242040	6.09957e-35	98	132.88	76	75
c18112_g1_i1	ring finger protein b-like	396	gi|460406405|ref|XP_004248655.1|PREDICTED: uncharacterized protein LOC101247168 [Solanum lycopersicum]	XP_004248655	9.02625e-26	93	83.1889	48	45
c18116_g1_i1	probable f-box protein at1g65740-like	295	gi|460381674|ref|XP_004236569.1|PREDICTED: probable F-box protein At1g65740-like isoform 3 [Solanum lycopersicum]	XP_004236569	1.66851e-56	94	190.274	97	92
c18117_g1_i1	p-loop containing nucleoside triphosphate hydrolases superfamily protein isoform partial	236	gi|565384657|ref|XP_006358244.1|PREDICTED: uncharacterized protein LOC102593840 [Solanum tuberosum]	XP_006358244	1.95554e-40	96	148.288	76	73
c18123_g1_i1	delta-12 desaturase	265	gi|460378000|ref|XP_004234773.1|PREDICTED: omega-6 fatty acid desaturase, endoplasmic reticulum-like [Solanum lycopersicum]	XP_004234773	9.16704e-49	100	169.474	80	80
c18123_g1_i2	delta-12 oleate desaturase	526	gi|460378000|ref|XP_004234773.1|PREDICTED: omega-6 fatty acid desaturase, endoplasmic reticulum-like [Solanum lycopersicum]	XP_004234773	5.6235e-96	99	295.049	142	141
c18124_g1_i1	uncharacterized protein loc103501659	252	gi|460388222|ref|XP_004239768.1|PREDICTED: uncharacterized protein LOC101257172 [Solanum lycopersicum]	XP_004239768	2.55505e-46	100	166.392	78	78
c18132_g1_i1	epoxide hydrolase 4-like	215	gi|460415253|ref|XP_004252974.1|PREDICTED: epoxide hydrolase 4-like [Solanum lycopersicum]	XP_004252974	5.64078e-09	92	60.4622	50	46
c18137_g1_i1	syntaxin 121 family protein	391	gi|460365572|ref|XP_004228675.1|PREDICTED: syntaxin-121-like [Solanum lycopersicum]	XP_004228675	3.19797e-46	100	162.54	92	92
c18146_g1_i1	eukaryotic initiation factor 4f subunit p150 isoform 2	572	gi|460401017|ref|XP_004246026.1|PREDICTED: uncharacterized protein LOC101256996 [Solanum lycopersicum]	XP_004246026	2.07879e-93	96	290.041	159	154
c18146_g1_i2	eukaryotic initiation factor 4f subunit p150 isoform 2	489	gi|460401017|ref|XP_004246026.1|PREDICTED: uncharacterized protein LOC101256996 [Solanum lycopersicum]	XP_004246026	2.75831e-66	96	219.164	128	123
c18147_g1_i1	3-deoxy-d-arabino-heptulosonate 7-phosphate synthase	296	gi|568214405|ref|NP_001275361.1|phospho-2-dehydro-3-deoxyheptonate aldolase 1, chloroplastic [Solanum tuberosum] >gi|24745903|dbj|BAC23040.1| 3-deoxy-D-arabino-heptulosonate 7-phosphate synthase [Solanum tuberosum]	NP_001275361	3.67646e-39	100	146.362	70	70
c18147_g1_i2	3-deoxy-d-arabino-heptulosonate 7-phosphate synthase	323	gi|169475|gb|AAA33810.1|3-deoxy-D-arabino-heptulosonate 7-phosphate synthase (aro1; EC 4.1.2.15) precursor [Solanum tuberosum]	AAA33810	2.3265e-69	100	227.254	107	107
c18148_g1_i1	rpm1-interacting protein 4-like	383	gi|460396031|ref|XP_004243583.1|PREDICTED: RPM1-interacting protein 4-like [Solanum lycopersicum]	XP_004243583	1.73491e-37	98	133.265	67	66
c18153_g1_i1	integrase-type dna-binding superfamily partial	413	gi|350535469|ref|NP_001234452.1|APETALA2-like protein [Solanum lycopersicum] >gi|188531133|gb|ACD62792.1| APETALA2-like protein [Solanum lycopersicum]	NP_001234452	1.05495e-59	96	200.675	137	132
c18154_g1_i1	universal stress protein a-like protein	715	gi|525314412|ref|NP_001266014.1|Hop-interacting protein THI141 [Solanum lycopersicum] >gi|365222940|gb|AEW69822.1| Hop-interacting protein THI141 [Solanum lycopersicum]	NP_001266014	1.32841e-92	100	281.567	135	135
c18156_g1_i1	pyruvate kinase isozyme chloroplastic-like	283	gi|460369662|ref|XP_004230676.1|PREDICTED: pyruvate kinase isozyme A, chloroplastic-like [Solanum lycopersicum]	XP_004230676	2.6578e-38	95	144.05	87	83
c18157_g1_i1	asch domain protein	206	gi|460404513|ref|XP_004247726.1|PREDICTED: activating signal cointegrator 1-like isoform 1 [Solanum lycopersicum]	XP_004247726	2.34741e-14	98	73.9442	68	67
c18160_g1_i1	uncharacterized protein loc101247143	304	gi|460398084|ref|XP_004244594.1|PREDICTED: uncharacterized protein LOC101247143 [Solanum lycopersicum]	XP_004244594	9.53156e-31	98	121.709	63	62
c18161_g1_i1	b3 domain-containing protein os07g0563300-like	221	gi|460374019|ref|XP_004232809.1|PREDICTED: B3 domain-containing protein Os07g0563300-like [Solanum lycopersicum]	XP_004232809	3.05466e-36	95	139.813	73	70
c18163_g1_i1	polypyrimidine tract-binding protein homolog 2-like	525	gi|565388837|ref|XP_006360175.1|PREDICTED: polypyrimidine tract-binding protein homolog 2-like isoform X2 [Solanum tuberosum]	XP_006360175	1.33619e-47	93	169.474	122	114
c18163_g1_i2	polypyrimidine tract-binding protein homolog 2-like	620	gi|565388835|ref|XP_006360174.1|PREDICTED: polypyrimidine tract-binding protein homolog 2-like isoform X1 [Solanum tuberosum]	XP_006360174	1.00373e-85	94	219.55	143	135
c18167_g1_i1	60s ribosomal protein l7-1-like	364	gi|565348746|ref|XP_006341364.1|PREDICTED: 60S ribosomal protein L7-1-like [Solanum tuberosum]	XP_006341364	3.17283e-64	99	206.838	102	101
c18168_g1_i1	serine threonine-protein kinase wnk1-like	428	gi|460403765|ref|XP_004247358.1|PREDICTED: serine/threonine-protein kinase WNK1-like [Solanum lycopersicum]	XP_004247358	2.8175e-27	100	116.701	55	55
c18169_g1_i1	zinc finger ccch domain-containing protein 41-like	485	gi|460373021|ref|XP_004232321.1|PREDICTED: zinc finger CCCH domain-containing protein 41-like [Solanum lycopersicum]	XP_004232321	9.14806e-81	97	266.929	161	157
c18174_g1_i1	proteasome subunit beta type-4-like	265	gi|460411428|ref|XP_004251113.1|PREDICTED: proteasome subunit beta type-4-like [Solanum lycopersicum]	XP_004251113	1.75379e-50	100	170.244	82	82
c18174_g1_i2	proteasome subunit beta type-4-like	357	gi|460411428|ref|XP_004251113.1|PREDICTED: proteasome subunit beta type-4-like [Solanum lycopersicum]	XP_004251113	6.4128e-64	100	206.068	100	100
c18175_g1_i1	uncharacterized protein tcm_030054	617	gi|460373924|ref|XP_004232762.1|PREDICTED: uncharacterized protein LOC101267957 [Solanum lycopersicum]	XP_004232762	2.32766e-136	94	397.127	212	201
c18177_g1_i1	uncharacterized protein loc101264287	462	gi|460410590|ref|XP_004250708.1|PREDICTED: uncharacterized protein LOC101264287 [Solanum lycopersicum]	XP_004250708	1.04472e-18	97	92.8189	49	48
c18178_g1_i1	asf sf2-like pre-mrna splicing factor srp32	296	gi|460368791|ref|XP_004230248.1|PREDICTED: pre-mRNA-splicing factor SF2-like isoform 1 [Solanum lycopersicum]	XP_004230248	3.69266e-29	100	116.316	55	55
c18178_g1_i2	asf sf2-like pre-mrna splicing factor srp32	238	gi|460368793|ref|XP_004230249.1|PREDICTED: pre-mRNA-splicing factor SF2-like isoform 2 [Solanum lycopersicum]	XP_004230249	3.95966e-31	100	120.168	55	55
c18178_g1_i3	asf sf2-like pre-mrna splicing factor srp32	279	gi|460368791|ref|XP_004230248.1|PREDICTED: pre-mRNA-splicing factor SF2-like isoform 1 [Solanum lycopersicum]	XP_004230248	2.94905e-29	100	116.316	55	55
c18181_g1_i1	subtilisin-like protease-like	450	gi|460414825|ref|XP_004252763.1|PREDICTED: subtilisin-like protease-like [Solanum lycopersicum]	XP_004252763	5.69227e-75	98	249.21	136	134
c18183_g1_i1	exordium like 3	388	gi|460378361|ref|XP_004234941.1|PREDICTED: uncharacterized protein LOC101250380 [Solanum lycopersicum]	XP_004234941	9.36201e-73	100	232.261	126	126
c18187_g1_i1	mitochondrial metalloendopeptidase oma1	274	gi|460376728|ref|XP_004234149.1|PREDICTED: uncharacterized protein LOC101268739 [Solanum lycopersicum]	XP_004234149	5.03281e-29	95	117.087	62	59
c18187_g1_i2	mitochondrial metalloendopeptidase oma1	202	gi|460376728|ref|XP_004234149.1|PREDICTED: uncharacterized protein LOC101268739 [Solanum lycopersicum]	XP_004234149	3.87852e-12	100	69.707	35	35
c18189_g1_i1	hypothetical protein CARUB_v10020996mg, partial [Capsella rubella]	259	gi|565490451|ref|XP_006302865.1|hypothetical protein CARUB_v10020996mg, partial [Capsella rubella] >gi|482571575|gb|EOA35763.1| hypothetical protein CARUB_v10020996mg, partial [Capsella rubella]	XP_006302865	1.10734e-12	68	69.707	64	44
c18191_g1_i1	uncharacterized protein loc101245925	272	gi|460377647|ref|XP_004234602.1|PREDICTED: uncharacterized protein LOC101245925 [Solanum lycopersicum]	XP_004234602	1.94784e-25	84	102.834	92	78
c18198_g1_i1	3-ketodihydrosphingosine reductase-like	254	gi|460390887|ref|XP_004241056.1|PREDICTED: 3-ketodihydrosphingosine reductase-like [Solanum lycopersicum]	XP_004241056	1.30906e-23	100	100.908	62	62
c18200_g1_i1	probable acyl-activating enzyme chloroplastic-like	279	gi|460404842|ref|XP_004247889.1|PREDICTED: probable acyl-activating enzyme 16, chloroplastic-like [Solanum lycopersicum]	XP_004247889	2.69004e-40	96	150.599	77	74
c18202_g1_i1	sec14p-like phosphatidylinositol transfer family protein isoform 1	320	gi|460373188|ref|XP_004232403.1|PREDICTED: random slug protein 5-like isoform 1 [Solanum lycopersicum] >gi|460373190|ref|XP_004232404.1| PREDICTED: random slug protein 5-like isoform 2 [Solanum lycopersicum]	XP_004232403	1.56292e-55	96	184.882	93	90
c18209_g1_i1	clathrin assembly protein at2g01600-like	389	gi|525314059|ref|NP_001265941.1|Hop-interacting protein THI028 [Solanum lycopersicum] >gi|365222878|gb|AEW69791.1| Hop-interacting protein THI028 [Solanum lycopersicum]	NP_001265941	4.03634e-70	99	231.491	127	126
c18209_g1_i2	clathrin assembly protein at2g01600-like	208	gi|565377200|ref|XP_006355077.1|PREDICTED: putative clathrin assembly protein At2g01600-like [Solanum tuberosum]	XP_006355077	1.82988e-37	100	140.198	63	63
c18209_g1_i3	clathrin assembly protein at2g01600-like	453	gi|525314059|ref|NP_001265941.1|Hop-interacting protein THI028 [Solanum lycopersicum] >gi|365222878|gb|AEW69791.1| Hop-interacting protein THI028 [Solanum lycopersicum]	NP_001265941	4.79994e-90	99	284.263	151	150
c18211_g1_i1	two-component response regulator-like aprr2-like	454	gi|525344954|ref|NP_001266246.1|two-component response regulator-like APRR2-like [Solanum lycopersicum] >gi|419193836|gb|AFX68729.1| APRR2-like protein [Solanum lycopersicum]	NP_001266246	1.14024e-69	97	231.106	113	110
c18212_g1_i1	dna gyrase subunit chloroplastic mitochondrial-like	485	gi|565378656|ref|XP_006355766.1|PREDICTED: DNA gyrase subunit B, chloroplastic/mitochondrial-like [Solanum tuberosum]	XP_006355766	1.07805e-45	97	168.703	84	82
c18215_g1_i1	calcium-transporting atpase plasma membrane-type-like	350	gi|460381718|ref|XP_004236590.1|PREDICTED: putative calcium-transporting ATPase 11, plasma membrane-type-like [Solanum lycopersicum]	XP_004236590	1.17195e-50	100	182.57	116	116
c18216_g1_i1	n-alpha-acetyltransferase auxiliary subunit-like	239	gi|460379895|ref|XP_004235695.1|PREDICTED: N-alpha-acetyltransferase 16, NatA auxiliary subunit-like [Solanum lycopersicum]	XP_004235695	1.82854e-42	97	157.147	79	77
c18217_g1_i1	pectinesterase pectinesterase inhibitor 18-like	269	gi|460373877|ref|XP_004232739.1|PREDICTED: pectinesterase/pectinesterase inhibitor 18-like isoform 2 [Solanum lycopersicum]	XP_004232739	7.76862e-47	96	166.392	87	84
c18219_g1_i1	coatomer subunit beta -2-like	379	gi|565352373|ref|XP_006343119.1|PREDICTED: coatomer subunit beta'-2-like [Solanum tuberosum]	XP_006343119	2.15704e-72	98	242.662	122	120
c18219_g1_i2	coatomer subunit beta -2-like	299	gi|460413932|ref|XP_004252329.1|PREDICTED: coatomer subunit beta'-2-like [Solanum lycopersicum]	XP_004252329	6.31655e-57	100	198.364	95	95
c18223_g1_i1	clathrin assembly protein at2g25430-like	300	gi|460394905|ref|XP_004243030.1|PREDICTED: putative clathrin assembly protein At2g25430-like [Solanum lycopersicum]	XP_004243030	1.44485e-57	98	197.978	97	96
c18227_g1_i1	serine threonine-protein phosphatase pp1 isozyme 4	299	gi|567214762|ref|XP_006411223.1|hypothetical protein EUTSA_v10016951mg [Eutrema salsugineum] >gi|312282821|dbj|BAJ34276.1| unnamed protein product [Thellungiella halophila] >gi|557112392|gb|ESQ52676.1| hypothetical protein EUTSA_v10016951mg [Eutrema salsugineum]	XP_006411223	9.36835e-17	92	82.4185	39	36
c18229_g1_i1	tonoplast intrinsic protein	425	gi|565343972|ref|XP_006339093.1|PREDICTED: aquaporin TIP1-1-like [Solanum tuberosum]	XP_006339093	7.44723e-16	91	80.8777	49	45
c18231_g1_i1	dna-directed rna polymerases ii and v subunit 8a-like	398	gi|460367315|ref|XP_004229520.1|PREDICTED: probable DNA-directed RNA polymerases I, II, and III subunit RPABC3-like [Solanum lycopersicum]	XP_004229520	3.8679e-61	100	196.052	96	96
c18232_g1_i1	60s ribosomal protein l5-like	229	gi|460393718|ref|XP_004242456.1|PREDICTED: 60S ribosomal protein L5-like [Solanum lycopersicum]	XP_004242456	2.83846e-45	98	157.918	76	75
c18235_g1_i1	xyloglucan endotransglucosylase hydrolase protein 30	211	gi|109289918|gb|AAP45169.2|Probable xyloglucan endotransglucosylase/hydrolase protein 28 precursor, putative [Solanum bulbocastanum]	AAP45169	6.19884e-37	100	132.494	62	62
c18235_g2_i1	hypothetical protein ZEAMMB73_758929 [Zea mays]	210	gi|413938358|gb|AFW72909.1|hypothetical protein ZEAMMB73_758929 [Zea mays]	AFW72909	8.33821e-06	76	49.6766	34	26
c18237_g1_i1	trna(adenine ) chloroplastic-like	209	gi|460387521|ref|XP_004239425.1|PREDICTED: uncharacterized protein LOC101249267 [Solanum lycopersicum]	XP_004239425	4.86835e-22	95	99.3673	48	46
c18241_g1_i1	uncharacterized protein loc102585680	397	gi|565352255|ref|XP_006343061.1|PREDICTED: uncharacterized protein LOC102585680 [Solanum tuberosum]	XP_006343061	2.79838e-52	96	176.407	120	116
c18241_g1_i2	uncharacterized protein loc102585680	345	gi|565352255|ref|XP_006343061.1|PREDICTED: uncharacterized protein LOC102585680 [Solanum tuberosum]	XP_006343061	1.9412e-42	97	150.214	109	106
c18242_g1_i1	nucleic acid-binding	205	gi|565372833|ref|XP_006352992.1|PREDICTED: twinkle homolog protein, chloroplastic/mitochondrial-like isoform X1 [Solanum tuberosum] >gi|565372836|ref|XP_006352993.1| PREDICTED: twinkle homolog protein, chloroplastic/mitochondrial-like isoform X2 [Solanum tuberosum]	XP_006352992	7.96979e-36	98	134.035	65	64
c18247_g1_i1	mrna-capping enzyme-like	226	gi|565403038|ref|XP_006366974.1|PREDICTED: mRNA-capping enzyme-like isoform X1 [Solanum tuberosum]	XP_006366974	1.23656e-39	98	147.132	70	69
c18247_g1_i2	mrna-capping enzyme-like	399	gi|460403684|ref|XP_004247318.1|PREDICTED: mRNA-capping enzyme-like [Solanum lycopersicum]	XP_004247318	2.56438e-85	97	272.322	133	130
c18248_g1_i1	immature colon carcinoma	208	gi|460400377|ref|XP_004245711.1|PREDICTED: peptidyl-tRNA hydrolase ICT1, mitochondrial-like isoform 2 [Solanum lycopersicum]	XP_004245711	9.70141e-42	100	146.747	69	69
c18249_g1_i1	wound-induced protein win2	252	gi|460368476|ref|XP_004230092.1|PREDICTED: wound-induced protein WIN1-like [Solanum lycopersicum]	XP_004230092	3.36722e-36	100	131.724	65	65
c18250_g1_i1	abc transporter c family member 4-like	204	gi|629083579|gb|KCW50024.1|hypothetical protein EUGRSUZ_K03470 [Eucalyptus grandis]	KCW50024	1.4546e-18	93	89.3521	46	43
c18250_g1_i2	abc transporter c family member 4-like	256	gi|460403906|ref|XP_004247427.1|PREDICTED: ABC transporter C family member 4-like [Solanum lycopersicum]	XP_004247427	5.85432e-52	100	185.652	85	85
c18251_g1_i1	uncharacterized protein loc103339568	435	gi|460407896|ref|XP_004249385.1|PREDICTED: uncharacterized protein LOC101267280 [Solanum lycopersicum]	XP_004249385	6.76099e-75	100	243.432	140	140
c18251_g1_i2	uncharacterized protein loc103339568	479	gi|460407896|ref|XP_004249385.1|PREDICTED: uncharacterized protein LOC101267280 [Solanum lycopersicum]	XP_004249385	8.61913e-88	100	277.33	156	156
c18252_g1_i1	haloacid dehalogenase-like hydrolase family protein	324	gi|460366564|ref|XP_004229151.1|PREDICTED: uncharacterized protein C24B11.05-like isoform 2 [Solanum lycopersicum]	XP_004229151	8.22193e-47	97	160.999	81	79
c18253_g1_i1	uncharacterized membrane protein at1g16860-like	491	gi|565356165|ref|XP_006344939.1|PREDICTED: uncharacterized membrane protein At1g16860-like [Solanum tuberosum]	XP_006344939	2.30291e-28	100	111.309	55	55
c18258_g1_i1	dead-box atp-dependent rna helicase 50-like	219	gi|460410715|ref|XP_004250766.1|PREDICTED: DEAD-box ATP-dependent RNA helicase 50-like [Solanum lycopersicum]	XP_004250766	2.56596e-30	100	121.709	72	72
c18260_g1_i1	gibberellin 2-beta-dioxygenase 8-like	239	gi|460373891|ref|XP_004232746.1|PREDICTED: gibberellin 2-beta-dioxygenase 8-like [Solanum lycopersicum]	XP_004232746	3.41898e-18	92	83.1889	42	39
c18264_g1_i1	peroxisomal membrane protein pmp22-like	373	gi|460377380|ref|XP_004234471.1|PREDICTED: peroxisomal membrane protein PMP22-like [Solanum lycopersicum]	XP_004234471	6.81487e-08	82	56.9954	34	28
c18265_g1_i1	vq motif-containing family protein	298	gi|460384476|ref|XP_004237937.1|PREDICTED: uncharacterized protein LOC101262412 [Solanum lycopersicum]	XP_004237937	9.12206e-45	96	157.918	99	96
c18267_g1_i1	uncharacterized protein loc101264014 isoform 2	506	gi|460390722|ref|XP_004240974.1|PREDICTED: uncharacterized protein LOC101264014 isoform 2 [Solanum lycopersicum]	XP_004240974	6.70075e-17	95	85.8853	90	86
c18268_g1_i1	uncharacterized protein at5g41620-like	258	gi|565394436|ref|XP_006362864.1|PREDICTED: uncharacterized protein At5g41620-like [Solanum tuberosum]	XP_006362864	2.15082e-25	100	108.612	58	58
c18270_g1_i1	retrovirus-related pol polyprotein line-1	320	gi|565391307|ref|XP_006361364.1|PREDICTED: uncharacterized protein LOC102596609 [Solanum tuberosum]	XP_006361364	6.05729e-25	81	97.4413	65	53
c18271_g1_i1	btb poz domain-containing protein npy1-like	326	gi|565393708|ref|XP_006362513.1|PREDICTED: BTB/POZ domain-containing protein NPY1-like isoform X1 [Solanum tuberosum] >gi|565393710|ref|XP_006362514.1| PREDICTED: BTB/POZ domain-containing protein NPY1-like isoform X2 [Solanum tuberosum]	XP_006362513	4.04992e-12	95	71.633	46	44
c18272_g1_i1	methylsterol monooxygenase 2-2	244	gi|350540120|ref|NP_001233880.1|C-4 methyl sterol oxidase [Solanum lycopersicum] >gi|332384367|gb|AEE69035.1| C-4 methyl sterol oxidase [Solanum lycopersicum]	NP_001233880	1.72381e-46	97	160.229	80	78
c18272_g1_i2	methylsterol monooxygenase 2-2	223	gi|350540120|ref|NP_001233880.1|C-4 methyl sterol oxidase [Solanum lycopersicum] >gi|332384367|gb|AEE69035.1| C-4 methyl sterol oxidase [Solanum lycopersicum]	NP_001233880	9.94646e-41	98	145.206	69	68
c18276_g1_i1	bidirectional sugar transporter sweet1-like	851	gi|565379800|ref|XP_006356306.1|PREDICTED: bidirectional sugar transporter SWEET1-like [Solanum tuberosum]	XP_006356306	2.60971e-39	85	103.99	63	54
c18278_g1_i1	hva22-like protein a-like	901	gi|460380560|ref|XP_004236023.1|PREDICTED: HVA22-like protein a-like [Solanum lycopersicum] >gi|565397200|ref|XP_006364188.1| PREDICTED: HVA22-like protein a-like [Solanum tuberosum]	XP_004236023	9.21137e-82	100	256.529	120	120
c18279_g1_i1	exonuclease 1-like	466	gi|565378240|ref|XP_006355567.1|PREDICTED: exonuclease 1-like [Solanum tuberosum]	XP_006355567	1.23379e-75	93	251.136	148	139
c18283_g1_i1	aldo keto reductase family protein	435	gi|565368099|ref|XP_006350690.1|PREDICTED: aldo-keto reductase-like [Solanum tuberosum]	XP_006350690	1.68854e-99	100	303.138	144	144
c18286_g1_i1	cytochrome p450 71a1-like	284	gi|565388060|ref|XP_006359799.1|PREDICTED: cytochrome P450 71A1-like [Solanum tuberosum]	XP_006359799	4.43608e-49	98	172.94	94	93
c18288_g1_i1	alpha-aminoadipic semialdehyde synthase-like	270	gi|565355350|ref|XP_006344554.1|PREDICTED: alpha-aminoadipic semialdehyde synthase-like isoform X2 [Solanum tuberosum]	XP_006344554	4.61418e-52	96	185.267	86	83
c18288_g1_i2	alpha-aminoadipic semialdehyde synthase-like	293	gi|565355350|ref|XP_006344554.1|PREDICTED: alpha-aminoadipic semialdehyde synthase-like isoform X2 [Solanum tuberosum]	XP_006344554	6.14307e-61	97	210.305	97	95
c18292_g1_i1	ribonuclease h protein at1g65750-like	528	gi|565341648|ref|XP_006337991.1|PREDICTED: putative ribonuclease H protein At1g65750-like [Solanum tuberosum]	XP_006337991	1.21066e-25	65	101.679	101	66
c18295_g1_i1	probable wrky transcription factor 3-like	339	gi|460379488|ref|XP_004235494.1|PREDICTED: probable WRKY transcription factor 4-like [Solanum lycopersicum]	XP_004235494	9.06057e-76	100	243.432	112	112
c18295_g1_i2	wrky transcription	237	gi|460379488|ref|XP_004235494.1|PREDICTED: probable WRKY transcription factor 4-like [Solanum lycopersicum]	XP_004235494	7.22711e-35	90	133.265	76	69
c18299_g1_i1	kinesin-13a isoform x1	265	gi|460388313|ref|XP_004239812.1|PREDICTED: uncharacterized protein LOC101245362 [Solanum lycopersicum]	XP_004239812	1.06947e-37	100	93.9745	44	44
c18299_g1_i2	kinesin-13a isoform x1	299	gi|460388313|ref|XP_004239812.1|PREDICTED: uncharacterized protein LOC101245362 [Solanum lycopersicum]	XP_004239812	1.02352e-57	100	199.904	93	93
c18300_g1_i1	leucine-rich repeat family protein	439	gi|460415815|ref|XP_004253249.1|PREDICTED: leucine-rich repeat protein SHOC-2-like [Solanum lycopersicum]	XP_004253249	5.77291e-71	99	234.572	111	110
c18300_g1_i2	plant intracellular ras-group-related lrr protein 4-like	532	gi|460415815|ref|XP_004253249.1|PREDICTED: leucine-rich repeat protein SHOC-2-like [Solanum lycopersicum]	XP_004253249	6.58118e-65	77	219.935	142	110
c18308_g1_i1	ammonium transporter 2-like	1127	gi|460407252|ref|XP_004249068.1|PREDICTED: ammonium transporter 3 member 1-like [Solanum lycopersicum]	XP_004249068	2.45922e-83	98	266.929	175	173
c18311_g1_i1	l-ascorbate oxidase-like	670	gi|460410969|ref|XP_004250887.1|PREDICTED: L-ascorbate oxidase-like [Solanum lycopersicum]	XP_004250887	1.75765e-143	100	424.861	220	220
c18314_g1_i1	epstein-barr nuclear antigen 2	302	gi|565363197|ref|XP_006348324.1|PREDICTED: uncharacterized protein LOC102585938 isoform X1 [Solanum tuberosum]	XP_006348324	6.62507e-60	96	202.216	99	96
c18315_g1_i1	3-ketoacyl- synthase 11-like	457	gi|460399370|ref|XP_004245214.1|PREDICTED: 3-ketoacyl-CoA synthase 11-like [Solanum lycopersicum]	XP_004245214	2.10987e-101	100	311.997	149	149
c18316_g1_i1	probable xyloglucan endotransglucosylase hydrolase protein 28-like	932	gi|565396933|ref|XP_006364060.1|PREDICTED: probable xyloglucan endotransglucosylase/hydrolase protein 28-like [Solanum tuberosum]	XP_006364060	2.49761e-84	97	269.24	131	128
c18320_g1_i1	uncharacterized protein loc101258372	253	gi|460389207|ref|XP_004240250.1|PREDICTED: uncharacterized protein LOC101258372 [Solanum lycopersicum]	XP_004240250	1.97355e-35	97	132.88	70	68
c18322_g1_i1	cytokinin dehydrogenase 5-like	429	gi|568214341|ref|NP_001274957.1|cytokinin oxidase/dehydrogenase precursor [Solanum tuberosum] >gi|227809538|gb|ACP40988.1| cytokinin oxidase/dehydrogenase [Solanum tuberosum]	NP_001274957	2.91708e-95	98	296.204	142	140
c18324_g1_i1	probable tyrosine-protein phosphatase at1g05000-like	289	gi|460395871|ref|XP_004243503.1|PREDICTED: probable tyrosine-protein phosphatase At1g05000-like [Solanum lycopersicum]	XP_004243503	2.38645e-62	100	200.29	96	96
c18324_g1_i2	probable tyrosine-protein phosphatase at1g05000-like	211	gi|565383354|ref|XP_006357983.1|PREDICTED: probable tyrosine-protein phosphatase At1g05000-like isoform X2 [Solanum tuberosum]	XP_006357983	5.23424e-36	100	131.724	63	63
c18325_g1_i1	probable indole-3-acetic acid-amido synthetase -like	257	gi|460370733|ref|XP_004231204.1|PREDICTED: probable indole-3-acetic acid-amido synthetase GH3.5-like [Solanum lycopersicum]	XP_004231204	3.85909e-53	100	184.496	85	85
c18328_g1_i1	myosin-j heavy chain-like	406	gi|460397260|ref|XP_004244186.1|PREDICTED: myosin-J heavy chain-like [Solanum lycopersicum]	XP_004244186	6.20285e-71	96	240.736	129	125
c18334_g1_i1	laccase-11-like	314	gi|565347232|ref|XP_006340637.1|PREDICTED: laccase-11-like [Solanum tuberosum]	XP_006340637	8.42074e-49	100	173.326	95	95
c18336_g1_i1	vacuolar protein sorting-associated	222	gi|565385452|ref|XP_006358619.1|PREDICTED: uncharacterized protein LOC102583893 [Solanum tuberosum]	XP_006358619	6.89351e-42	97	157.147	70	68
c18337_g1_i1	receptor-like protein kinase herk 1-like	222	gi|565380079|ref|XP_006356443.1|PREDICTED: receptor-like protein kinase HERK 1-like [Solanum tuberosum]	XP_006356443	7.8165e-08	85	57.3806	34	29
c18338_g1_i1	glyceraldehyde 3-phosphate partial	349	gi|166864014|gb|ABZ01761.1|glyceraldehyde 3-phosphate dehydrogenase [Clematoclethra scandens subsp. tomentella]	ABZ01761	3.2087e-65	100	205.297	105	105
c18338_g1_i2	glyceraldehyde phosphate dehydrogenase	336	gi|166864014|gb|ABZ01761.1|glyceraldehyde 3-phosphate dehydrogenase [Clematoclethra scandens subsp. tomentella]	ABZ01761	1.0427e-71	100	221.476	112	112
c18342_g1_i1	hypothetical protein JCGZ_26440 [Jatropha curcas]	210	gi|643706477|gb|KDP22609.1|hypothetical protein JCGZ_26440 [Jatropha curcas]	KDP22609	7.57938e-08	81	57.7658	37	30
c18346_g1_i1	craniofacial development protein 1-like	232	gi|460384515|ref|XP_004237956.1|PREDICTED: craniofacial development protein 1-like [Solanum lycopersicum]	XP_004237956	2.58385e-19	93	88.1965	46	43
c18347_g1_i1	ferulate 5- partial	229	gi|460373299|ref|XP_004232458.1|PREDICTED: cytochrome P450 84A1-like [Solanum lycopersicum]	XP_004232458	2.02125e-25	98	107.457	66	65
c18348_g1_i1	nadh dehydrogenase subunit 4	508	gi|309253013|gb|ADO60427.1|NADH dehydrogenase subunit 4 (mitochondrion) [Phalacridae sp. BMNH 840198]	ADO60427	3.75084e-53	88	186.037	159	140
c18349_g1_i1	e3 ubiquitin-protein ligase sinat5-like	399	gi|565372877|ref|XP_006353013.1|PREDICTED: E3 ubiquitin-protein ligase SINAT5-like [Solanum tuberosum]	XP_006353013	2.30378e-56	97	189.119	91	89
c18349_g1_i2	e3 ubiquitin-protein ligase sinat5-like	359	gi|565372877|ref|XP_006353013.1|PREDICTED: E3 ubiquitin-protein ligase SINAT5-like [Solanum tuberosum]	XP_006353013	1.50296e-78	98	245.358	117	115
c18356_g1_i1	triosephosphate cytosolic	215	gi|568214964|ref|NP_001275435.1|triosphosphate isomerase-like protein [Solanum tuberosum] >gi|76573375|gb|ABA46792.1| triosphosphate isomerase-like protein [Solanum tuberosum]	NP_001275435	7.23757e-26	100	105.531	51	51
c18357_g1_i1	ribosomal protein l16	343	gi|372450293|ref|YP_005090475.1|ribosomal protein L16 (mitochondrion) [Lotus japonicus] >gi|358748144|gb|AET62935.1| ribosomal protein L16 (mitochondrion) [Lotus japonicus]	YP_005090475	4.97912e-57	98	186.037	108	106
c18358_g1_i1	nuclear ribonuclease z	229	gi|460380908|ref|XP_004236195.1|PREDICTED: nuclear ribonuclease Z-like [Solanum lycopersicum] >gi|565354977|ref|XP_006344381.1| PREDICTED: nuclear ribonuclease Z-like [Solanum tuberosum]	XP_004236195	3.62638e-41	100	147.132	70	70
c18359_g1_i1	casein kinase ii subunit chloroplastic-like	882	gi|565397685|ref|XP_006364417.1|PREDICTED: casein kinase II subunit alpha, chloroplastic-like [Solanum tuberosum]	XP_006364417	0	100	559.681	291	291
c18364_g1_i1	cobw domain-containing protein 1-like	358	gi|460380318|ref|XP_004235904.1|PREDICTED: COBW domain-containing protein 2-like [Solanum lycopersicum]	XP_004235904	4.74782e-16	100	82.8037	36	36
c18365_g1_i1	salicylate o-methyltransferase-like	424	gi|460373240|ref|XP_004232429.1|PREDICTED: salicylate O-methyltransferase-like [Solanum lycopersicum]	XP_004232429	5.46011e-78	99	246.899	119	118
c18365_g1_i2	salicylate o-methyltransferase-like	588	gi|460373240|ref|XP_004232429.1|PREDICTED: salicylate O-methyltransferase-like [Solanum lycopersicum]	XP_004232429	2.48351e-58	98	198.749	96	95
c18367_g1_i1	protein disulfide-isomerase-like	444	gi|565396585|ref|XP_006363890.1|PREDICTED: protein disulfide-isomerase-like [Solanum tuberosum]	XP_006363890	5.63474e-63	80	211.846	140	112
c18367_g1_i2	protein disulfide-isomerase-like	369	gi|565396585|ref|XP_006363890.1|PREDICTED: protein disulfide-isomerase-like [Solanum tuberosum]	XP_006363890	2.72111e-68	97	224.557	115	112
c18369_g1_i1	aconitate cytoplasmic-like	435	gi|565370711|ref|XP_006351962.1|PREDICTED: aconitate hydratase, cytoplasmic-like [Solanum tuberosum]	XP_006351962	2.95497e-78	96	260.381	132	127
c18369_g2_i1	aconitate cytoplasmic-like	552	gi|565370711|ref|XP_006351962.1|PREDICTED: aconitate hydratase, cytoplasmic-like [Solanum tuberosum]	XP_006351962	2.94894e-111	98	350.903	173	170
c18370_g1_i1	uncharacterized protein isoform partial	371	gi|460415568|ref|XP_004253130.1|PREDICTED: uncharacterized protein LOC101251964 [Solanum lycopersicum]	XP_004253130	3.3437e-10	95	62.7734	48	46
c18373_g1_i1	at1g69850-like partial	317	gi|460386155|ref|XP_004238765.1|PREDICTED: nitrate transporter 1.2-like [Solanum lycopersicum]	XP_004238765	1.61203e-48	97	172.94	105	102
c18375_g1_i1	probable wrky transcription factor 3	208	gi|460372768|ref|XP_004232197.1|PREDICTED: probable WRKY transcription factor 3 [Solanum lycopersicum]	XP_004232197	1.9727e-33	95	128.642	68	65
c18376_g1_i1	tpr repeat-containing thioredoxin ttl1-like	467	gi|460397422|ref|XP_004244266.1|PREDICTED: TPR repeat-containing thioredoxin TTL1-like [Solanum lycopersicum]	XP_004244266	3.46836e-82	99	267.314	150	149
c18377_g1_i1	transcription factor bhlh13-like	517	gi|565357442|ref|XP_006345551.1|PREDICTED: transcription factor bHLH13-like [Solanum tuberosum]	XP_006345551	3.00626e-107	94	330.102	168	159
c18377_g1_i2	transcription factor bhlh13-like	548	gi|565357442|ref|XP_006345551.1|PREDICTED: transcription factor bHLH13-like [Solanum tuberosum]	XP_006345551	7.52052e-115	94	350.132	179	170
c18380_g1_i1	calcium-dependent protein kinase 2	446	gi|565400902|ref|XP_006365956.1|PREDICTED: calcium-dependent protein kinase 2 [Solanum tuberosum]	XP_006365956	4.18213e-23	83	103.99	86	72
c18384_g1_i1	geraniol 8-hydroxylase-like	291	gi|460372485|ref|XP_004232060.1|PREDICTED: geraniol 8-hydroxylase-like [Solanum lycopersicum]	XP_004232060	2.45523e-51	95	179.104	92	88
c18385_g1_i1	gtp-binding protein homolog	305	gi|460377992|ref|XP_004234769.1|PREDICTED: GTP-binding protein TypA/BipA homolog [Solanum lycopersicum]	XP_004234769	2.57361e-38	94	145.206	78	74
c18386_g1_i1	uncharacterized protein isoform 1	817	gi|460380784|ref|XP_004236134.1|PREDICTED: uncharacterized protein LOC101254182 [Solanum lycopersicum]	XP_004236134	1.48171e-103	97	311.227	187	182
c18388_g1_i1	movement protein	212	gi|18450265|ref|NP_569140.1|putative cell-to-cell movement protein [Tobacco vein clearing virus] >gi|6425074|gb|AAF08288.1|AF190123_2 putative cell-to-cell movement protein [Tobacco vein clearing virus]	NP_569140	2.66038e-17	86	83.9593	52	45
c18392_g1_i1	transcription factor tcp20-like	433	gi|565398941|ref|XP_006365022.1|PREDICTED: transcription factor TCP20-like [Solanum tuberosum]	XP_006365022	8.00805e-17	97	83.9593	43	42
c18393_g1_i1	uncharacterized protein loc101245912	282	gi|460374636|ref|XP_004233116.1|PREDICTED: uncharacterized protein LOC101245912 [Solanum lycopersicum]	XP_004233116	2.84988e-07	100	56.6102	45	45
c18393_g1_i2	uncharacterized protein loc101245912	327	gi|460374636|ref|XP_004233116.1|PREDICTED: uncharacterized protein LOC101245912 [Solanum lycopersicum]	XP_004233116	4.71102e-22	100	97.8265	65	65
c18394_g1_i1	methionine aminopeptidase chloroplastic mitochondrial-like	207	gi|460372447|ref|XP_004232042.1|PREDICTED: methionine aminopeptidase 1D, chloroplastic/mitochondrial-like [Solanum lycopersicum]	XP_004232042	2.68245e-36	96	134.806	61	59
c18395_g1_i1	uncharacterized protein loc102592857	897	gi|565348880|ref|XP_006341428.1|PREDICTED: uncharacterized protein LOC102592857 [Solanum tuberosum]	XP_006341428	7.62833e-23	100	100.908	61	61
c18399_g1_i1	f-box transcription partial	396	gi|565398740|ref|XP_006364926.1|PREDICTED: EIN3-binding F-box protein 1-like [Solanum tuberosum]	XP_006364926	2.54229e-70	97	234.187	120	117
c18399_g1_i2	f-box transcription partial	263	gi|565398740|ref|XP_006364926.1|PREDICTED: EIN3-binding F-box protein 1-like [Solanum tuberosum]	XP_006364926	4.39677e-41	95	152.14	80	76
c18400_g1_i1	gigantea 2	286	gi|460414414|ref|XP_004252566.1|PREDICTED: protein GIGANTEA-like [Solanum lycopersicum]	XP_004252566	4.12095e-43	97	160.614	90	88
c18401_g1_i1	uncharacterized protein loc101245410	336	gi|460407244|ref|XP_004249064.1|PREDICTED: uncharacterized protein LOC101245410 [Solanum lycopersicum]	XP_004249064	5.48063e-46	91	163.696	105	96
c18402_g1_i1	uncharacterized protein tcm_015487	447	gi|460378497|ref|XP_004235007.1|PREDICTED: uncharacterized protein LOC101245335 [Solanum lycopersicum]	XP_004235007	2.41181e-81	99	256.144	148	147
c18404_g1_i1	f-box kelch-repeat protein at3g61590-like	346	gi|460368221|ref|XP_004229966.1|PREDICTED: F-box/kelch-repeat protein At3g61590-like [Solanum lycopersicum]	XP_004229966	3.06368e-58	98	196.052	94	93
c18404_g1_i2	f-box kelch-repeat protein at3g61590-like	487	gi|460368221|ref|XP_004229966.1|PREDICTED: F-box/kelch-repeat protein At3g61590-like [Solanum lycopersicum]	XP_004229966	5.01786e-57	98	194.897	94	93
c18409_g1_i1	uncharacterized protein loc101253299	478	gi|460395625|ref|XP_004243382.1|PREDICTED: uncharacterized protein LOC101253299 [Solanum lycopersicum]	XP_004243382	4.75207e-77	98	261.151	159	156
c18411_g1_i1	transcription factor bhlh144-like	568	gi|460374600|ref|XP_004233098.1|PREDICTED: transcription factor bHLH144-like [Solanum lycopersicum]	XP_004233098	1.00521e-20	100	95.9005	47	47
c18414_g1_i1	frigida-like protein 4a	353	gi|460412062|ref|XP_004251422.1|PREDICTED: uncharacterized protein LOC101256254 [Solanum lycopersicum]	XP_004251422	1.50454e-55	100	191.815	93	93
c18415_g1_i1	cyclin delta-3	330	gi|460372078|ref|XP_004231860.1|PREDICTED: uncharacterized protein LOC101267465 [Solanum lycopersicum]	XP_004231860	3.40437e-69	99	222.246	105	104
c18415_g1_i2	uncharacterized protein	252	gi|460372078|ref|XP_004231860.1|PREDICTED: uncharacterized protein LOC101267465 [Solanum lycopersicum]	XP_004231860	1.09139e-38	100	141.739	69	69
c18416_g1_i1	glycine-rich isoform 1	534	gi|460400371|ref|XP_004245708.1|PREDICTED: uncharacterized protein LOC101264144 isoform 1 [Solanum lycopersicum]	XP_004245708	3.96894e-64	98	212.616	156	153
c18417_g1_i1	uncharacterized protein isoform 1	421	gi|460393769|ref|XP_004242481.1|PREDICTED: uncharacterized protein LOC101245372 [Solanum lycopersicum]	XP_004242481	1.27486e-83	98	264.618	133	131
c18420_g1_i1	disease resistance protein rpp13-like	310	gi|460382221|ref|XP_004236838.1|PREDICTED: disease resistance protein RPP13-like [Solanum lycopersicum]	XP_004236838	3.50692e-27	81	115.161	71	58
c18420_g1_i2	disease resistance protein rpp13-like	251	gi|460382888|ref|XP_004237168.1|PREDICTED: disease resistance protein RPP13-like [Solanum lycopersicum]	XP_004237168	7.15091e-46	97	166.777	84	82
c18423_g1_i1	poly	403	gi|460380237|ref|XP_004235864.1|PREDICTED: poly [ADP-ribose] polymerase 1-like [Solanum lycopersicum]	XP_004235864	1.71892e-76	96	254.988	128	123
c18425_g1_i2	glucose-6-phosphate phosphate translocator chloroplastic-like	322	gi|565403673|ref|XP_006367280.1|PREDICTED: glucose-6-phosphate/phosphate translocator 2, chloroplastic-like [Solanum tuberosum]	XP_006367280	1.64266e-16	98	83.1889	53	52
c18430_g1_i1	uncharacterized protein loc102596385	368	gi|565349835|ref|XP_006341888.1|PREDICTED: uncharacterized protein LOC102596385 [Solanum tuberosum]	XP_006341888	4.53493e-22	67	100.908	110	74
c18431_g1_i1	cytochrome p450	236	gi|565346046|ref|XP_006340081.1|PREDICTED: cytochrome P450 716B1-like [Solanum tuberosum]	XP_006340081	5.67268e-35	98	133.265	78	77
c18433_g1_i1	protein argonaute 2-like	367	gi|525314245|ref|NP_001266235.1|uncharacterized protein LOC101249141 [Solanum lycopersicum] >gi|409127952|gb|AFV15379.1| AGO2A [Solanum lycopersicum]	NP_001266235	2.72806e-75	100	251.521	122	122
c18434_g1_i1	probable protein phosphatase 2c 55-like	238	gi|460412168|ref|XP_004251474.1|PREDICTED: probable protein phosphatase 2C 55-like [Solanum lycopersicum]	XP_004251474	4.48049e-40	96	145.976	75	72
c18434_g1_i2	probable protein phosphatase 2c 55-like	302	gi|460412168|ref|XP_004251474.1|PREDICTED: probable protein phosphatase 2C 55-like [Solanum lycopersicum]	XP_004251474	7.12981e-53	95	180.644	93	89
c18436_g1_i1	transcription elongation factor spt5 homolog 1-like	313	gi|460384052|ref|XP_004237729.1|PREDICTED: putative transcription elongation factor SPT5 homolog 1-like [Solanum lycopersicum]	XP_004237729	2.74728e-51	98	183.726	106	104
c18437_g1_i1	transporter associated with antigen processing protein 2 isoform 1	635	gi|460380639|ref|XP_004236062.1|PREDICTED: ABC transporter B family member 25-like [Solanum lycopersicum]	XP_004236062	1.09648e-143	100	427.172	205	205
c18437_g1_i2	transporter associated with antigen processing protein 2 isoform 1	743	gi|460380639|ref|XP_004236062.1|PREDICTED: ABC transporter B family member 25-like [Solanum lycopersicum]	XP_004236062	1.11429e-135	85	408.297	241	205
c18438_g1_i1	rna-binding protein 39-like	799	gi|460408852|ref|XP_004249855.1|PREDICTED: RNA-binding protein 39-like [Solanum lycopersicum]	XP_004249855	7.29541e-160	99	468.774	246	245
c18439_g1_i1	gibberellin-regulated protein 6-like	211	gi|460380594|ref|XP_004236040.1|PREDICTED: gibberellin-regulated protein 6-like [Solanum lycopersicum]	XP_004236040	6.46813e-25	100	99.3673	46	46
c18441_g1_i1	copia-like polyprotein	1180	gi|460383214|ref|XP_004237326.1|PREDICTED: uncharacterized protein LOC101252478 [Solanum lycopersicum]	XP_004237326	0	81	543.117	390	317
c18442_g1_i1	wpp domain-interacting protein 2-like	323	gi|460405704|ref|XP_004248315.1|PREDICTED: WPP domain-interacting protein 2-like isoform 1 [Solanum lycopersicum]	XP_004248315	1.95956e-46	97	167.548	106	103
c18444_g1_i1	clathrin assembly protein at5g35200	222	gi|460394325|ref|XP_004242754.1|PREDICTED: putative clathrin assembly protein At5g35200-like [Solanum lycopersicum]	XP_004242754	2.96825e-37	100	139.813	68	68
c18444_g1_i2	clathrin assembly protein at5g35200-like	259	gi|460394325|ref|XP_004242754.1|PREDICTED: putative clathrin assembly protein At5g35200-like [Solanum lycopersicum]	XP_004242754	1.21291e-47	100	169.474	80	80
c18445_g1_i1	endoplasmic reticulum-golgi intermediate compartment protein 3-like	998	gi|460369416|ref|XP_004230558.1|PREDICTED: endoplasmic reticulum-Golgi intermediate compartment protein 3-like [Solanum lycopersicum]	XP_004230558	7.98341e-157	100	456.833	221	221
c18445_g1_i2	endoplasmic reticulum-golgi intermediate compartment protein 3-like	1011	gi|460369416|ref|XP_004230558.1|PREDICTED: endoplasmic reticulum-Golgi intermediate compartment protein 3-like [Solanum lycopersicum]	XP_004230558	9.29686e-157	100	456.833	221	221
c18446_g1_i1	plant calmodulin-binding isoform 1	282	gi|460366578|ref|XP_004229158.1|PREDICTED: uncharacterized protein LOC101253931 [Solanum lycopersicum]	XP_004229158	7.9255e-21	100	96.2857	45	45
c18447_g1_i1	magnesium transporter mrs2-1-like	673	gi|565379693|ref|XP_006356254.1|PREDICTED: magnesium transporter MRS2-1-like [Solanum tuberosum]	XP_006356254	7.23956e-125	100	373.244	224	224
c18447_g1_i2	magnesium transporter mrs2-1-like	407	gi|460392144|ref|XP_004241677.1|PREDICTED: magnesium transporter MRS2-1-like [Solanum lycopersicum]	XP_004241677	2.23655e-54	100	187.578	131	131
c18448_g1_i1	ferric reduction oxidase 2-like	209	gi|460368077|ref|XP_004229896.1|PREDICTED: ferric reduction oxidase 2-like [Solanum lycopersicum]	XP_004229896	1.26771e-25	95	108.612	69	66
c18449_g1_i1	proline-rich receptor-like protein kinase perk1-like	377	gi|460412439|ref|XP_004251608.1|PREDICTED: proline-rich receptor-like protein kinase PERK15-like [Solanum lycopersicum]	XP_004251608	2.3297e-73	100	242.276	113	113
c18449_g1_i2	perk1-like protein kinase	290	gi|460412439|ref|XP_004251608.1|PREDICTED: proline-rich receptor-like protein kinase PERK15-like [Solanum lycopersicum]	XP_004251608	1.02609e-53	97	187.963	88	86
c18452_g1_i1	uncharacterized protein loc102606239 isoform x1	667	gi|565384733|ref|XP_006358279.1|PREDICTED: uncharacterized protein LOC102606239 isoform X1 [Solanum tuberosum]	XP_006358279	1.59689e-123	94	380.563	219	207
c18452_g1_i2	uncharacterized protein loc102606239 isoform x2	652	gi|565384736|ref|XP_006358280.1|PREDICTED: uncharacterized protein LOC102606239 isoform X2 [Solanum tuberosum]	XP_006358280	9.4097e-117	91	362.459	219	201
c18453_g1_i1	uncharacterized protein loc102592154	270	gi|565382279|ref|XP_006357473.1|PREDICTED: uncharacterized protein LOC102592154 [Solanum tuberosum]	XP_006357473	2.34589e-23	94	100.138	55	52
c18454_g1_i1	gpi-anchor transamidase family protein	590	gi|565375623|ref|XP_006354319.1|PREDICTED: LOW QUALITY PROTEIN: GPI-anchor transamidase-like [Solanum tuberosum]	XP_006354319	2.73242e-46	98	166.007	80	79
c18459_g1_i1	ap2-like transcriptional factor	215	gi|61608335|gb|AAX47049.1|AP2-like transcriptional factor [Brassica rapa]	AAX47049	4.47023e-12	94	69.3218	35	33
c18463_g1_i1	bifunctional aspartokinase homoserine chloroplastic-like	542	gi|460392493|ref|XP_004241850.1|PREDICTED: bifunctional aspartokinase/homoserine dehydrogenase, chloroplastic-like [Solanum lycopersicum]	XP_004241850	9.41926e-115	99	358.992	179	178
c18463_g1_i2	bifunctional aspartokinase homoserine dehydrogenase chloroplastic-like	289	gi|460392493|ref|XP_004241850.1|PREDICTED: bifunctional aspartokinase/homoserine dehydrogenase, chloroplastic-like [Solanum lycopersicum]	XP_004241850	7.02357e-52	98	184.496	91	90
c18464_g1_i1	paf1 complex component isoform 1	435	gi|460390861|ref|XP_004241043.1|PREDICTED: parafibromin-like isoform 1 [Solanum lycopersicum] >gi|460390863|ref|XP_004241044.1| PREDICTED: parafibromin-like isoform 2 [Solanum lycopersicum]	XP_004241043	1.08045e-73	98	236.884	139	137
c18468_g1_i1	ethylene-insensitive protein 2-like	266	gi|565375655|ref|XP_006354333.1|PREDICTED: ethylene-insensitive protein 2-like isoform X1 [Solanum tuberosum] >gi|565375657|ref|XP_006354334.1| PREDICTED: ethylene-insensitive protein 2-like isoform X2 [Solanum tuberosum] >gi|565375659|ref|XP_006354335.1| PREDICTED: ethylene-insensitive protein 2-like isoform X3 [Solanum tuberosum]	XP_006354333	8.75695e-53	98	187.963	86	85
c18471_g1_i1	inositol-3-phosphate synthase	281	gi|565402087|ref|XP_006366522.1|PREDICTED: inositol-3-phosphate synthase [Solanum tuberosum]	XP_006366522	3.86799e-56	100	191.815	93	93
c18477_g1_i1	chloroplast processing peptidase-like	273	gi|527209670|gb|EPS74329.1|hypothetical protein M569_00427, partial [Genlisea aurea]	EPS74329	1.98485e-51	98	172.555	85	84
c18477_g1_i2	chloroplast processing peptidase-like	241	gi|527209670|gb|EPS74329.1|hypothetical protein M569_00427, partial [Genlisea aurea]	EPS74329	3.02293e-43	98	150.984	74	73
c18479_g1_i1	bes1 bzr1 homolog protein 4-like	450	gi|565384071|ref|XP_006358087.1|PREDICTED: BES1/BZR1 homolog protein 4-like isoform X1 [Solanum tuberosum] >gi|565384073|ref|XP_006358088.1| PREDICTED: BES1/BZR1 homolog protein 4-like isoform X2 [Solanum tuberosum]	XP_006358087	7.72453e-70	98	224.942	144	142
c18479_g1_i2	bes1 bzr1 homolog protein 4-like	287	gi|460374509|ref|XP_004233053.1|PREDICTED: BES1/BZR1 homolog protein 4-like [Solanum lycopersicum]	XP_004233053	1.20278e-51	100	175.637	87	87
c18480_g1_i1	cdpk-related kinase 1-like	336	gi|460407381|ref|XP_004249131.1|PREDICTED: CDPK-related kinase 1-like [Solanum lycopersicum]	XP_004249131	4.10983e-72	100	236.113	111	111
c18481_g1_i1	uncharacterized protein loc101246201	478	gi|460409439|ref|XP_004250146.1|PREDICTED: uncharacterized protein LOC101246201 [Solanum lycopersicum]	XP_004250146	1.48054e-70	98	230.335	114	112
c18484_g1_i1	transcription factor emb1444-like	726	gi|460403506|ref|XP_004247231.1|PREDICTED: transcription factor EMB1444-like [Solanum lycopersicum]	XP_004247231	3.28017e-88	98	287.345	142	140
c18486_g1_i1	topless-related protein 4-like	582	gi|460394355|ref|XP_004242769.1|PREDICTED: topless-related protein 4-like [Solanum lycopersicum]	XP_004242769	1.80182e-39	100	154.451	74	74
c18488_g1_i1	uncharacterized protein tcm_008923	349	gi|460368624|ref|XP_004230165.1|PREDICTED: uncharacterized protein LOC101257216 [Solanum lycopersicum]	XP_004230165	1.93069e-44	100	117.472	58	58
c18489_g1_i1	senescence-associated carboxylesterase 101-like	464	gi|460375082|ref|XP_004233337.1|PREDICTED: uncharacterized protein LOC101260601 [Solanum lycopersicum]	XP_004233337	2.2072e-36	95	141.354	74	71
c18491_g1_i1	probable lrr receptor-like serine threonine-protein kinase rkf3-like	316	gi|460404016|ref|XP_004247481.1|PREDICTED: probable LRR receptor-like serine/threonine-protein kinase RKF3-like [Solanum lycopersicum]	XP_004247481	1.76493e-25	98	109.768	98	97
c18491_g1_i2	probable lrr receptor-like serine threonine-protein kinase rkf3-like	261	gi|460404016|ref|XP_004247481.1|PREDICTED: probable LRR receptor-like serine/threonine-protein kinase RKF3-like [Solanum lycopersicum]	XP_004247481	7.20504e-23	98	101.293	81	80
c18494_g1_i1	peptide methionine sulfoxide reductase-like	365	gi|344227181|gb|AEN03270.1|methionine sulfoxide reductase A [Solanum lycopersicum]	AEN03270	1.47743e-56	99	185.267	102	101
c18495_g1_i1	probable peptide nitrate transporter at5g62680-like	716	gi|460380875|ref|XP_004236179.1|PREDICTED: probable peptide/nitrate transporter At5g62680-like [Solanum lycopersicum]	XP_004236179	1.08356e-61	100	214.157	101	101
c18498_g1_i1	protein rmd5 homolog a-like	229	gi|565382869|ref|XP_006357752.1|PREDICTED: protein RMD5 homolog A-like [Solanum tuberosum]	XP_006357752	2.11681e-38	100	141.739	70	70
c18504_g1_i1	probable alpha-amylase 2-like	335	gi|460385421|ref|XP_004238402.1|PREDICTED: probable alpha-amylase 2-like [Solanum lycopersicum]	XP_004238402	2.22359e-38	91	143.665	79	72
c18506_g1_i1	myb-related protein 306-like	209	gi|567138061|ref|XP_006394392.1|hypothetical protein EUTSA_v10004487mg [Eutrema salsugineum] >gi|312282775|dbj|BAJ34253.1| unnamed protein product [Thellungiella halophila] >gi|557091031|gb|ESQ31678.1| hypothetical protein EUTSA_v10004487mg [Eutrema salsugineum]	XP_006394392	5.51247e-17	100	82.0333	36	36
c18508_g1_i1	uncharacterized protein loc101258092 isoform 1	475	gi|460401535|ref|XP_004246277.1|PREDICTED: uncharacterized protein LOC101258092 isoform 1 [Solanum lycopersicum] >gi|460401537|ref|XP_004246278.1| PREDICTED: uncharacterized protein LOC101258092 isoform 2 [Solanum lycopersicum]	XP_004246277	4.78392e-101	97	312.768	157	153
c18511_g1_i1	atp-dependent -nad h-hydrate dehydratase	651	gi|460367128|ref|XP_004229427.1|PREDICTED: ATP-dependent (S)-NAD(P)H-hydrate dehydratase-like [Solanum lycopersicum]	XP_004229427	2.61394e-69	97	226.483	116	113
c18512_g1_i1	uncharacterized tpr repeat-containing protein at1g05150-like	282	gi|110738736|dbj|BAF01292.1|putative O-GlcNAc transferase [Arabidopsis thaliana]	BAF01292	1.54739e-13	100	75.485	35	35
c18513_g1_i1	ribosomal rna processing protein 36 homolog	214	gi|565361125|ref|XP_006347311.1|PREDICTED: ribosomal RNA processing protein 36 homolog [Solanum tuberosum]	XP_006347311	2.8641e-13	100	70.8626	59	59
c18513_g1_i2	ribosomal rna processing protein 36 homolog isoform 1	318	gi|460391631|ref|XP_004241424.1|PREDICTED: ribosomal RNA processing protein 36 homolog isoform 1 [Solanum lycopersicum] >gi|460391633|ref|XP_004241425.1| PREDICTED: ribosomal RNA processing protein 36 homolog isoform 2 [Solanum lycopersicum]	XP_004241424	1.52633e-12	100	70.0922	59	59
c18515_g1_i1	photosystem i subunit ix	793	gi|527209760|gb|EPS74397.1|hypothetical protein M569_00360, partial [Genlisea aurea]	EPS74397	2.97071e-17	95	83.5741	43	41
c18517_g1_i1	callose synthase 12-like	692	gi|460395564|ref|XP_004243352.1|PREDICTED: callose synthase 12-like [Solanum lycopersicum]	XP_004243352	1.07914e-38	100	154.451	76	76
c18518_g1_i1	wd repeat-containing protein 44	435	gi|565368708|ref|XP_006350983.1|PREDICTED: nuclear distribution protein PAC1-1-like [Solanum tuberosum]	XP_006350983	3.07488e-42	96	157.918	81	78
c18519_g1_i1	uncharacterized protein loc101261976 isoform 1	507	gi|460371869|ref|XP_004231757.1|PREDICTED: uncharacterized protein LOC101261976 isoform 1 [Solanum lycopersicum] >gi|460371871|ref|XP_004231758.1| PREDICTED: uncharacterized protein LOC101261976 isoform 2 [Solanum lycopersicum]	XP_004231757	2.03694e-23	96	105.531	78	75
c18521_g1_i1	uncharacterized protein tcm_016944	235	gi|460373019|ref|XP_004232320.1|PREDICTED: uncharacterized protein LOC101257918 [Solanum lycopersicum]	XP_004232320	5.75057e-23	100	100.908	59	59
c18522_g1_i1	uncharacterized protein loc101252817	253	gi|460367912|ref|XP_004229814.1|PREDICTED: uncharacterized protein LOC101252817 [Solanum lycopersicum]	XP_004229814	2.16813e-34	97	132.494	84	82
c18523_g1_i1	serine threonine protein phosphatase 2a 59 kda regulatory subunit b eta isoform-like	310	gi|460375020|ref|XP_004233306.1|PREDICTED: serine/threonine protein phosphatase 2A 59 kDa regulatory subunit B' eta isoform-like [Solanum lycopersicum]	XP_004233306	1.21101e-63	100	212.231	98	98
c18526_g1_i1	protein iq-domain 32-like	380	gi|460385290|ref|XP_004238337.1|PREDICTED: protein IQ-DOMAIN 32-like [Solanum lycopersicum]	XP_004238337	8.83481e-74	96	246.128	127	123
c18527_g1_i2	squamosa promoter-binding protein 1-like	219	gi|460405288|ref|XP_004248108.1|PREDICTED: squamosa promoter-binding protein 1-like [Solanum lycopersicum]	XP_004248108	5.20542e-41	94	141.739	72	68
c18527_g1_i3	squamosa promoter-binding protein 1-like	293	gi|460405288|ref|XP_004248108.1|PREDICTED: squamosa promoter-binding protein 1-like [Solanum lycopersicum]	XP_004248108	1.1236e-13	89	72.0182	38	34
c18532_g2_i1	sec14 cytosolic factor-like	384	gi|460365711|ref|XP_004228741.1|PREDICTED: SEC14 cytosolic factor-like [Solanum lycopersicum]	XP_004228741	6.02888e-87	100	265.003	127	127
c18533_g1_i1	cytochrome c oxidase subunit partial	567	gi|476002584|gb|AGI62413.1|cytochrome c oxidase subunit 1, partial (mitochondrion) [Physosterna cribripes]	AGI62413	4.62045e-82	96	260.766	188	181
c18536_g1_i1	uncharacterized protein loc102585574 isoform x1	211	gi|565356174|ref|XP_006344943.1|PREDICTED: uncharacterized protein LOC102585574 isoform X1 [Solanum tuberosum]	XP_006344943	7.41956e-39	98	145.206	69	68
c18538_g1_i1	#NAME?	212	gi|460369418|ref|XP_004230559.1|PREDICTED: 1,4-dihydroxy-2-naphthoate polyprenyltransferase, chloroplastic-like [Solanum lycopersicum]	XP_004230559	6.6019e-34	97	129.413	67	65
c18540_g1_i1	dynein light chain cytoplasmic-like	489	gi|565351749|ref|XP_006342815.1|PREDICTED: dynein light chain 2, cytoplasmic-like [Solanum tuberosum]	XP_006342815	4.1181e-56	100	183.726	88	88
c18540_g1_i2	dynein light chain cytoplasmic-like	553	gi|565351749|ref|XP_006342815.1|PREDICTED: dynein light chain 2, cytoplasmic-like [Solanum tuberosum]	XP_006342815	8.80593e-56	100	183.726	88	88
c18543_g1_i1	uncharacterized protein tcm_027550	586	gi|460380280|ref|XP_004235885.1|PREDICTED: uncharacterized protein LOC101254582 [Solanum lycopersicum]	XP_004235885	2.28481e-108	98	332.413	159	157
c18547_g1_i1	snf1-related protein kinase catalytic subunit alpha kin10 isoform x1	328	gi|451353779|gb|AGF39571.1|alpha subunit of SnRK1 [Solanum berthaultii]	AGF39571	2.62998e-17	97	86.2705	43	42
c18549_g1_i1	reticulon family protein	214	gi|460376840|ref|XP_004234204.1|PREDICTED: reticulon-like protein B2-like [Solanum lycopersicum]	XP_004234204	9.05643e-33	100	123.635	60	60
c18549_g1_i2	reticulon family protein	288	gi|460376840|ref|XP_004234204.1|PREDICTED: reticulon-like protein B2-like [Solanum lycopersicum]	XP_004234204	2.80692e-56	100	185.652	91	91
c18551_g1_i1	math domain-containing protein at5g43560-like	256	gi|460390813|ref|XP_004241019.1|PREDICTED: MATH domain-containing protein At5g43560-like [Solanum lycopersicum]	XP_004241019	2.00284e-48	95	169.088	84	80
c18552_g1_i1	proteasome component domain protein	251	gi|460372672|ref|XP_004232152.1|PREDICTED: eukaryotic translation initiation factor 3 subunit M-like [Solanum lycopersicum]	XP_004232152	1.30163e-13	100	74.3294	35	35
c18553_g1_i1	uncharacterized protein at1g04910-like	460	gi|460396299|ref|XP_004243713.1|PREDICTED: uncharacterized protein At1g04910-like [Solanum lycopersicum]	XP_004243713	1.56526e-63	100	216.853	103	103
c18555_g1_i1	bifunctional purple acid phosphatase 26 isoform x1	269	gi|460394298|ref|XP_004242741.1|PREDICTED: bifunctional purple acid phosphatase 26-like isoform 1 [Solanum lycopersicum] >gi|460394300|ref|XP_004242742.1| PREDICTED: bifunctional purple acid phosphatase 26-like isoform 2 [Solanum lycopersicum] >gi|460394302|ref|XP_004242743.1| PREDICTED: bifunctional purple acid phosphatase 26-like isoform 3 [Solanum lycopersicum]	XP_004242741	3.90895e-53	100	182.956	87	87
c18565_g1_i1	chromatin structure-remodeling complex protein syd-like isoform x1	295	gi|565375477|ref|XP_006354255.1|PREDICTED: chromatin structure-remodeling complex protein SYD-like isoform X1 [Solanum tuberosum]	XP_006354255	2.47805e-43	98	162.54	82	81
c18571_g1_i1	transmembrane proteins isoform 3	292	gi|460381691|ref|XP_004236577.1|PREDICTED: uncharacterized protein LOC101258058 [Solanum lycopersicum]	XP_004236577	5.54874e-29	100	112.079	54	54
c18571_g1_i2	transmembrane proteins isoform 3	213	gi|460381691|ref|XP_004236577.1|PREDICTED: uncharacterized protein LOC101258058 [Solanum lycopersicum]	XP_004236577	2.05074e-29	100	112.079	54	54
c18572_g1_i1	uncharacterized protein loc101267564	320	gi|460369373|ref|XP_004230537.1|PREDICTED: uncharacterized protein LOC101267564 [Solanum lycopersicum]	XP_004230537	2.70919e-59	96	205.682	104	100
c18573_g1_i1	deoxyuridine 5 -triphosphate nucleotidohydrolase-like	357	gi|565362147|ref|XP_006347812.1|PREDICTED: deoxyuridine 5'-triphosphate nucleotidohydrolase-like [Solanum tuberosum]	XP_006347812	1.71357e-14	100	75.0998	52	52
c18578_g1_i1	dek domain-containing chromatin associated protein isoform 2	340	gi|460405683|ref|XP_004248305.1|PREDICTED: uncharacterized protein LOC101254244 [Solanum lycopersicum]	XP_004248305	4.91832e-45	97	163.696	106	103
c18580_g1_i1	bri1 suppressor 1 -like 2 isoform 1	257	gi|565404301|ref|XP_006367582.1|PREDICTED: serine/threonine-protein phosphatase BSL3-like [Solanum tuberosum]	XP_006367582	1.01809e-22	100	101.293	48	48
c18580_g2_i1	bri1 suppressor 1 -like 2 isoform 1	545	gi|460391481|ref|XP_004241349.1|PREDICTED: serine/threonine-protein phosphatase BSL2-like [Solanum lycopersicum]	XP_004241349	1.41257e-59	99	209.92	157	156
c18581_g1_i1	rab gtpase a2b	256	gi|590562742|ref|XP_007009171.1|RAB GTPase A2B [Theobroma cacao] >gi|508726084|gb|EOY17981.1| RAB GTPase A2B [Theobroma cacao]	XP_007009171	7.60979e-49	98	164.851	81	80
c18582_g1_i1	uncharacterized protein loc101257173	291	gi|460388740|ref|XP_004240023.1|PREDICTED: uncharacterized protein LOC101257173 [Solanum lycopersicum]	XP_004240023	2.27704e-35	89	128.257	96	86
c18585_g1_i1	probable protein s-acyltransferase 23-like isoform x1	437	gi|460369620|ref|XP_004230655.1|PREDICTED: probable S-acyltransferase At2g14255-like isoform 2 [Solanum lycopersicum]	XP_004230655	3.0685e-57	96	197.208	116	112
c18586_g1_i1	mitochondrial fission protein elm1-like	527	gi|460411344|ref|XP_004251072.1|PREDICTED: uncharacterized protein RP120-like [Solanum lycopersicum]	XP_004251072	2.11937e-79	99	253.832	141	140
c18588_g1_i1	nucleolin-like isoform x1	313	gi|565343578|ref|XP_006338907.1|PREDICTED: nucleolin-like isoform X1 [Solanum tuberosum] >gi|565343580|ref|XP_006338908.1| PREDICTED: nucleolin-like isoform X2 [Solanum tuberosum]	XP_006338907	2.18036e-45	97	165.622	85	83
c18589_g1_i1	chlorophyllide a chloroplastic-like	442	gi|565370593|ref|XP_006351904.1|PREDICTED: chlorophyllide a oxygenase, chloroplastic-like [Solanum tuberosum]	XP_006351904	2.93449e-81	99	260.381	147	146
c18593_g1_i1	plastid-dividing ring protein	302	gi|350539589|ref|NP_001233950.1|plastid-dividing ring protein [Solanum lycopersicum] >gi|283993128|gb|ADB57040.1| plastid-dividing ring protein [Solanum lycopersicum]	NP_001233950	1.14128e-21	97	97.0561	43	42
c18594_g1_i1	o-glycosyl hydrolase superfamily protein	212	gi|460369393|ref|XP_004230547.1|PREDICTED: beta-xylosidase/alpha-L-arabinofuranosidase 2 [Solanum lycopersicum]	XP_004230547	1.42231e-17	100	85.8853	40	40
c18597_g1_i1	unknown [Solanum lycopersicum]	559	gi|197700122|gb|ACH72061.1|unknown [Solanum lycopersicum]	ACH72061	8.9575e-15	94	75.0998	37	35
c18598_g1_i1	threonine dehydratase chloroplastic-like	411	gi|350536199|ref|NP_001234234.1|chloroplast threonine deaminase 1 precursor [Solanum lycopersicum] >gi|116733975|gb|ABK20067.1| chloroplast threonine deaminase 1 precursor [Solanum lycopersicum]	NP_001234234	7.63531e-80	98	258.07	132	130
c18600_g1_i1	phd finger protein alfin-like 7-like	379	gi|460379652|ref|XP_004235575.1|PREDICTED: PHD finger protein ALFIN-LIKE 5-like [Solanum lycopersicum]	XP_004235575	7.68492e-17	97	83.5741	39	38
c18601_g1_i1	allene oxide synthase	572	gi|565401921|ref|XP_006366441.1|PREDICTED: allene oxide synthase, chloroplastic-like [Solanum tuberosum]	XP_006366441	4.46642e-132	100	392.889	190	190
c18602_g1_i1	calmodulin-binding heat-shock protein	503	gi|460377253|ref|XP_004234408.1|PREDICTED: uncharacterized protein LOC101255065 [Solanum lycopersicum]	XP_004234408	6.20866e-112	99	337.806	163	162
c18603_g1_i1	uncharacterized protein loc102586560	679	gi|565395329|ref|XP_006363294.1|PREDICTED: uncharacterized protein LOC102586560 [Solanum tuberosum]	XP_006363294	6.21826e-30	94	120.168	79	75
c18604_g1_i1	serine threonine-protein kinase ctr1-like isoform x2	522	gi|460413227|ref|XP_004251996.1|PREDICTED: serine/threonine-protein kinase TNNI3K-like [Solanum lycopersicum]	XP_004251996	1.42952e-58	100	201.06	100	100
c18605_g1_i1	rna polymerase beta subunit	973	gi|225275|prf||1211235KrpoC-like ORF 862	1211235K	0	98	600.897	301	297
c18608_g1_i1	endoglucanase 25-like	350	gi|460385906|ref|XP_004238641.1|PREDICTED: endoglucanase 25-like [Solanum lycopersicum]	XP_004238641	7.41594e-53	99	185.652	109	108
c18616_g1_i1	beta-amylase-like	282	gi|460395758|ref|XP_004243448.1|PREDICTED: beta-amylase-like [Solanum lycopersicum]	XP_004243448	4.83314e-54	100	187.193	87	87
c18617_g1_i1	phospholipid:diacylglycerol acyltransferase 2	610	gi|460393013|ref|XP_004242106.1|PREDICTED: putative phospholipid:diacylglycerol acyltransferase 2-like [Solanum lycopersicum]	XP_004242106	3.59668e-131	98	396.741	200	196
c18620_g1_i1	uncharacterized protein loc101257364	439	gi|460384612|ref|XP_004238004.1|PREDICTED: uncharacterized protein LOC101257364 [Solanum lycopersicum]	XP_004238004	9.16757e-75	95	236.113	122	116
c18622_g1_i1	myristoyl- :protein n-myristoyltransferase isoform 1	513	gi|460379666|ref|XP_004235582.1|PREDICTED: glycylpeptide N-tetradecanoyltransferase 1-like [Solanum lycopersicum]	XP_004235582	1.18482e-120	100	359.377	168	168
c18623_g1_i1	cellulose synthase-like protein h1-like isoform x2	433	gi|460395838|ref|XP_004243487.1|PREDICTED: cellulose synthase-like protein B3-like [Solanum lycopersicum]	XP_004243487	5.83276e-85	98	275.018	137	135
c18624_g1_i1	serine threonine-protein kinase	437	gi|460376674|ref|XP_004234122.1|PREDICTED: probable LRR receptor-like serine/threonine-protein kinase At1g53430-like isoform 1 [Solanum lycopersicum] >gi|460376676|ref|XP_004234123.1| PREDICTED: probable LRR receptor-like serine/threonine-protein kinase At1g53430-like isoform 2 [Solanum lycopersicum]	XP_004234122	7.19697e-86	98	267.314	133	131
c18625_g1_i1	uncharacterized protein tcm_029159	327	gi|460392645|ref|XP_004241926.1|PREDICTED: uncharacterized protein LOC101255007 [Solanum lycopersicum]	XP_004241926	1.0172e-64	100	205.297	109	109
c18627_g1_i1	nitrate transporter -like	221	gi|565383304|ref|XP_006357958.1|PREDICTED: nitrate transporter 1.3-like [Solanum tuberosum]	XP_006357958	1.12217e-23	97	102.834	48	47
c18630_g1_i1	serpin-zx-like	249	gi|460384998|ref|XP_004238193.1|PREDICTED: serpin-ZX-like [Solanum lycopersicum]	XP_004238193	3.68489e-50	100	172.94	82	82
c18632_g1_i1	uncharacterized protein loc101250588	399	gi|460380931|ref|XP_004236206.1|PREDICTED: uncharacterized protein LOC101250588 [Solanum lycopersicum]	XP_004236206	1.19113e-29	98	118.627	75	74
c18639_g1_i1	protein chloroplastic-like	492	gi|460374320|ref|XP_004232959.1|PREDICTED: uncharacterized protein LOC101248539 [Solanum lycopersicum]	XP_004232959	4.44894e-44	97	163.696	93	91
c18639_g1_i2	protein chloroplastic-like	237	gi|565393551|ref|XP_006362438.1|PREDICTED: protein CHUP1, chloroplastic-like [Solanum tuberosum]	XP_006362438	1.9798e-19	100	91.2781	44	44
c18641_g1_i1	phd finger protein alfin-like 5-like	587	gi|460392597|ref|XP_004241902.1|PREDICTED: PHD finger protein ALFIN-LIKE 3-like [Solanum lycopersicum]	XP_004241902	2.75007e-21	95	97.8265	48	46
c18643_g1_i1	zeatin o-glucosyltransferase-like	359	gi|460407622|ref|XP_004249250.1|PREDICTED: zeatin O-xylosyltransferase-like [Solanum lycopersicum]	XP_004249250	4.52555e-39	100	146.747	74	74
c18645_g1_i1	probable rna polymerase ii transcription factor b subunit 1-1-like	240	gi|460405665|ref|XP_004248296.1|PREDICTED: probable RNA polymerase II transcription factor B subunit 1-1-like [Solanum lycopersicum]	XP_004248296	3.08268e-44	100	159.844	76	76
c18646_g1_i1	uncharacterized protein loc101250320	346	gi|460395945|ref|XP_004243540.1|PREDICTED: uncharacterized protein LOC101250320 [Solanum lycopersicum]	XP_004243540	1.74155e-48	97	170.629	112	109
c18647_g1_i1	f-box kelch-repeat protein at1g30090-like	373	gi|460371453|ref|XP_004231551.1|PREDICTED: F-box/kelch-repeat protein At1g30090-like [Solanum lycopersicum]	XP_004231551	2.43755e-74	98	237.654	115	113
c18647_g1_i2	f-box kelch-repeat protein at1g30090-like	216	gi|460371453|ref|XP_004231551.1|PREDICTED: F-box/kelch-repeat protein At1g30090-like [Solanum lycopersicum]	XP_004231551	1.49061e-36	98	136.732	65	64
c18651_g1_i1	5-methyltetrahydropteroyltriglutamate--homocysteine methyltransferase-like	232	gi|460365154|ref|XP_004228469.1|PREDICTED: 5-methyltetrahydropteroyltriglutamate--homocysteine methyltransferase-like [Solanum lycopersicum]	XP_004228469	2.78602e-39	100	147.902	76	76
c18652_g1_i1	uncharacterized protein tcm_037096	540	gi|460393941|ref|XP_004242566.1|PREDICTED: uncharacterized protein LOC101258969 [Solanum lycopersicum]	XP_004242566	2.89887e-68	98	217.238	109	107
c18652_g1_i2	uncharacterized protein tcm_037096	675	gi|460393941|ref|XP_004242566.1|PREDICTED: uncharacterized protein LOC101258969 [Solanum lycopersicum]	XP_004242566	8.22452e-63	98	204.912	103	101
c18657_g1_i1	uncharacterized protein partial	380	gi|460416312|ref|XP_004253488.1|PREDICTED: uncharacterized protein LOC101263010, partial [Solanum lycopersicum]	XP_004253488	5.08892e-23	92	97.8265	51	47
c18657_g1_i2	uncharacterized protein partial	510	gi|460416312|ref|XP_004253488.1|PREDICTED: uncharacterized protein LOC101263010, partial [Solanum lycopersicum]	XP_004253488	1.85528e-22	92	97.8265	51	47
c18660_g1_i1	10 kda chaperonin-like	454	gi|565391892|ref|XP_006361644.1|PREDICTED: 10 kDa chaperonin-like [Solanum tuberosum]	XP_006361644	8.13468e-48	95	161.384	84	80
c18660_g1_i2	10 kda chaperonin-like	589	gi|565391892|ref|XP_006361644.1|PREDICTED: 10 kDa chaperonin-like [Solanum tuberosum]	XP_006361644	2.85225e-59	100	192.2	97	97
c18660_g1_i3	10 kda chaperonin-like	319	gi|565391892|ref|XP_006361644.1|PREDICTED: 10 kDa chaperonin-like [Solanum tuberosum]	XP_006361644	1.34629e-15	100	76.6406	36	36
c18661_g1_i1	chalcone synthase	1464	gi|350537407|ref|NP_001234036.1|chalcone synthase 2 [Solanum lycopersicum] >gi|231781|sp|P23419.2|CHS2_SOLLC RecName: Full=Chalcone synthase 2; AltName: Full=Naringenin-chalcone synthase 2 >gi|19378|emb|CAA38981.1| chalcone synthase [Solanum lycopersicum] >gi|341869959|gb|AEK99072.1| chalcone synthase [Solanum lycopersicum]	NP_001234036	0	99	796.964	389	386
c18662_g1_i1	exosome complex component rrp42-like	353	gi|460398057|ref|XP_004244581.1|PREDICTED: exosome complex exonuclease RRP42-like [Solanum lycopersicum]	XP_004244581	1.67626e-23	100	102.064	50	50
c18663_g1_i1	pentatricopeptide repeat-containing protein chloroplastic-like	785	gi|460382161|ref|XP_004236808.1|PREDICTED: pentatricopeptide repeat-containing protein At5g04810, chloroplastic-like [Solanum lycopersicum]	XP_004236808	9.63701e-116	96	363.999	231	222
c18663_g1_i2	pentatricopeptide repeat-containing protein chloroplastic-like	779	gi|460382161|ref|XP_004236808.1|PREDICTED: pentatricopeptide repeat-containing protein At5g04810, chloroplastic-like [Solanum lycopersicum]	XP_004236808	8.27344e-120	96	374.4	236	227
c18665_g1_i1	uncharacterized protein loc101261244	311	gi|460393952|ref|XP_004242571.1|PREDICTED: uncharacterized protein LOC101261244 [Solanum lycopersicum]	XP_004242571	1.54895e-61	99	213.772	103	102
c18669_g1_i1	probable dipeptidyl-peptidase 5-like	320	gi|460406579|ref|XP_004248740.1|PREDICTED: uncharacterized protein LOC101248248 [Solanum lycopersicum]	XP_004248740	3.14635e-44	100	161.77	76	76
c18671_g1_i1	bifunctional aspartokinase homoserine chloroplastic-like	620	gi|460392493|ref|XP_004241850.1|PREDICTED: bifunctional aspartokinase/homoserine dehydrogenase, chloroplastic-like [Solanum lycopersicum]	XP_004241850	3.89212e-135	99	413.305	199	198
c18674_g1_i1	uncharacterized protein loc101245961	309	gi|460394021|ref|XP_004242604.1|PREDICTED: uncharacterized protein LOC101245961 [Solanum lycopersicum]	XP_004242604	2.74142e-20	95	94.3597	70	67
c18677_g1_i1	delta-1-pyrroline-5-carboxylate dehydrogenase mitochondrial-like	435	gi|460391926|ref|XP_004241569.1|PREDICTED: delta-1-pyrroline-5-carboxylate dehydrogenase 12A1, mitochondrial-like [Solanum lycopersicum]	XP_004241569	5.28803e-94	100	293.893	144	144
c18687_g1_i1	protein suppressor of gene silencing 3	321	gi|350535533|ref|NP_001234711.1|protein SUPPRESSOR OF GENE SILENCING 3 [Solanum lycopersicum] >gi|189046708|sp|A5YVF1.1|SGS3_SOLLC RecName: Full=Protein SUPPRESSOR OF GENE SILENCING 3; AltName: Full=SlSGS3 >gi|148613844|gb|ABQ96272.1| SGS3-like protein [Solanum lycopersicum] >gi|397529817|gb|AFO53519.1| suppressor of gene silencing 3 protein [Solanum lycopersicum]	NP_001234711	1.44946e-06	97	55.4546	42	41
c18688_g1_i1	beta- -mannosyl-glycoprotein 4-beta-n-acetylglucosaminyltransferase-like	240	gi|565342994|ref|XP_006338625.1|PREDICTED: beta-1,4-mannosyl-glycoprotein 4-beta-N-acetylglucosaminyltransferase-like isoform X1 [Solanum tuberosum]	XP_006338625	8.58434e-44	100	155.992	72	72
c18688_g1_i2	beta- -mannosyl-glycoprotein 4-beta-n-acetylglucosaminyltransferase-like	263	gi|565342994|ref|XP_006338625.1|PREDICTED: beta-1,4-mannosyl-glycoprotein 4-beta-N-acetylglucosaminyltransferase-like isoform X1 [Solanum tuberosum]	XP_006338625	5.47236e-55	100	185.652	87	87
c18690_g1_i1	uncharacterized protein tcm_007583	769	gi|460370529|ref|XP_004231105.1|PREDICTED: uncharacterized protein LOC101258903 [Solanum lycopersicum]	XP_004231105	6.30017e-100	97	301.212	161	157
c18692_g1_i1	plant intracellular ras-group-related lrr protein 1-like	615	gi|460381047|ref|XP_004236264.1|PREDICTED: leucine-rich repeat protein SHOC-2-like [Solanum lycopersicum]	XP_004236264	2.0694e-102	97	317.39	201	196
c18696_g1_i1	uncharacterized protein tcm_006851	204	gi|460370260|ref|XP_004230972.1|PREDICTED: uncharacterized protein LOC101244720 [Solanum lycopersicum]	XP_004230972	7.99334e-17	73	80.4925	72	53
c18697_g1_i1	uncharacterized protein isoform 1	535	gi|460399974|ref|XP_004245511.1|PREDICTED: uncharacterized protein LOC101254818 [Solanum lycopersicum]	XP_004245511	1.37442e-99	97	323.939	171	167
c18698_g1_i1	pentatricopeptide repeat-containing protein at3g49240-like	918	gi|460378411|ref|XP_004234966.1|PREDICTED: pentatricopeptide repeat-containing protein At3g49240-like [Solanum lycopersicum]	XP_004234966	5.7776e-115	98	357.836	235	232
c18700_g1_i1	lysosomal alpha-mannosidase-like	319	gi|350538359|ref|NP_001234851.1|alpha-mannosidase precursor [Solanum lycopersicum] >gi|301176645|gb|ADK66339.1| alpha-mannosidase [Solanum lycopersicum]	NP_001234851	5.00015e-59	98	205.297	104	102
c18701_g1_i1	protein notum homolog	569	gi|565385228|ref|XP_006358515.1|PREDICTED: protein notum homolog [Solanum tuberosum]	XP_006358515	5.29148e-48	100	172.555	80	80
c18702_g1_i1	probable calcium-binding protein cml41-like	1002	gi|460377813|ref|XP_004234682.1|PREDICTED: probable calcium-binding protein CML41-like [Solanum lycopersicum]	XP_004234682	1.0178e-95	98	293.893	193	191
c18702_g1_i2	probable calcium-binding protein cml41-like	990	gi|565399684|ref|XP_006365377.1|PREDICTED: probable calcium-binding protein CML41-like [Solanum tuberosum]	XP_006365377	5.55506e-87	90	271.552	194	175
c18707_g1_i1	uncharacterized protein loc101245808	461	gi|460406710|ref|XP_004248804.1|PREDICTED: uncharacterized protein LOC101245808 [Solanum lycopersicum]	XP_004248804	6.59082e-106	100	320.857	153	153
c18709_g1_i1	monothiol glutaredoxin-s1-like	423	gi|460381970|ref|XP_004236713.1|PREDICTED: monothiol glutaredoxin-S1-like [Solanum lycopersicum]	XP_004236713	3.35313e-25	98	102.834	53	52
c18713_g1_i1	gdsl esterase lipase at1g29670-like	232	gi|565378224|ref|XP_006355559.1|PREDICTED: GDSL esterase/lipase At1g29670-like [Solanum tuberosum]	XP_006355559	1.32015e-08	88	59.6918	34	30
c18715_g1_i1	37s ribosomal protein mitochondrial-like	731	gi|565353788|ref|XP_006343804.1|PREDICTED: 37S ribosomal protein S22, mitochondrial-like [Solanum tuberosum]	XP_006343804	9.40501e-22	100	102.834	48	48
c18716_g1_i1	enterotoxin cell-wall binding partial	430	gi|565399553|ref|XP_006365314.1|PREDICTED: probable galacturonosyltransferase 7-like isoform X1 [Solanum tuberosum]	XP_006365314	1.66466e-62	86	213.386	141	122
c18717_g1_i1	serine threonine-protein kinase nek6-like	226	gi|460407673|ref|XP_004249275.1|PREDICTED: serine/threonine-protein kinase Nek6-like [Solanum lycopersicum]	XP_004249275	7.84614e-35	94	134.806	70	66
c18721_g1_i1	alpha beta-hydrolases superfamily protein	432	gi|460402076|ref|XP_004246540.1|PREDICTED: uncharacterized protein LOC101262038 [Solanum lycopersicum]	XP_004246540	4.03968e-39	100	146.362	73	73
c18722_g1_i1	pleiotropic drug resistance protein 1-like	649	gi|460404745|ref|XP_004247841.1|PREDICTED: pleiotropic drug resistance protein 1-like [Solanum lycopersicum]	XP_004247841	4.00934e-63	77	139.043	114	88
c18724_g1_i1	tyramine n-feruloyltransferase 4 11-like	410	gi|460408175|ref|XP_004249522.1|PREDICTED: tyramine N-feruloyltransferase 4/11-like [Solanum lycopersicum]	XP_004249522	1.11403e-95	100	287.345	136	136
c18728_g1_i1	diacylglycerol o-acyltransferase 2-like	396	gi|460374980|ref|XP_004233286.1|PREDICTED: diacylglycerol O-acyltransferase 2-like [Solanum lycopersicum]	XP_004233286	6.02617e-12	88	70.4774	70	62
c18732_g1_i1	probable methyltransferase pmt13	388	gi|565344732|ref|XP_006339458.1|PREDICTED: probable methyltransferase PMT13-like [Solanum tuberosum]	XP_006339458	3.60053e-49	98	176.022	98	97
c18733_g1_i1	atp synthase mitochondrial f1 complex assembly factor 1-like	513	gi|460371516|ref|XP_004231582.1|PREDICTED: ATP synthase mitochondrial F1 complex assembly factor 1-like [Solanum lycopersicum]	XP_004231582	1.61159e-59	100	197.208	95	95
c18735_g1_i1	probable wrky transcription factor 32	338	gi|460394005|ref|XP_004242596.1|PREDICTED: probable WRKY transcription factor 32-like [Solanum lycopersicum]	XP_004242596	3.19305e-56	92	192.971	102	94
c18736_g1_i1	e3 ubiquitin-protein ligase makorin-like	348	gi|460406147|ref|XP_004248533.1|PREDICTED: E3 ubiquitin-protein ligase makorin-like [Solanum lycopersicum]	XP_004248533	6.98187e-23	92	100.523	52	48
c18739_g1_i1	fk506-binding protein 4-like	892	gi|460390175|ref|XP_004240715.1|PREDICTED: uncharacterized protein LOC101259546 [Solanum lycopersicum]	XP_004240715	6.1641e-26	90	110.153	136	123
c18739_g1_i2	uncharacterized protein loc101259546	981	gi|460390175|ref|XP_004240715.1|PREDICTED: uncharacterized protein LOC101259546 [Solanum lycopersicum]	XP_004240715	5.77201e-19	88	91.2781	109	96
c18739_g1_i3	fk506-binding protein 4-like	840	gi|460390175|ref|XP_004240715.1|PREDICTED: uncharacterized protein LOC101259546 [Solanum lycopersicum]	XP_004240715	5.74912e-25	89	107.071	136	122
c18739_g1_i4	uncharacterized protein loc101259546	929	gi|460390175|ref|XP_004240715.1|PREDICTED: uncharacterized protein LOC101259546 [Solanum lycopersicum]	XP_004240715	5.11072e-19	88	91.2781	109	96
c18741_g1_i1	uncharacterized protein loc102587481 isoform x2	241	gi|565401276|ref|XP_006366130.1|PREDICTED: uncharacterized protein LOC102587481 isoform X2 [Solanum tuberosum]	XP_006366130	8.71198e-39	96	147.517	76	73
c18743_g1_i1	cofactor of nitrate reductase and xanthine dehydrogenase 2 isoform 2	275	gi|460366956|ref|XP_004229341.1|PREDICTED: cyclic pyranopterin monophosphate synthase, mitochondrial-like [Solanum lycopersicum]	XP_004229341	3.3736e-39	96	144.436	92	89
c18744_g1_i1	metal-nicotianamine transporter ysl1-like	386	gi|460399876|ref|XP_004245462.1|PREDICTED: metal-nicotianamine transporter YSL1-like [Solanum lycopersicum]	XP_004245462	9.01282e-56	79	194.897	128	102
c18744_g1_i2	metal-nicotianamine transporter ysl1-like	308	gi|460399876|ref|XP_004245462.1|PREDICTED: metal-nicotianamine transporter YSL1-like [Solanum lycopersicum]	XP_004245462	6.43555e-61	100	207.608	102	102
c18747_g1_i1	uncharacterized protein loc101263865	391	gi|460409899|ref|XP_004250374.1|PREDICTED: uncharacterized protein LOC101263865 [Solanum lycopersicum]	XP_004250374	5.77176e-54	96	183.341	95	92
c18754_g1_i1	nf-x1-type zinc finger protein nfxl1-like	209	gi|565349015|ref|XP_006341494.1|PREDICTED: NF-X1-type zinc finger protein NFXL1-like [Solanum tuberosum]	XP_006341494	6.133e-31	100	124.405	58	58
c18755_g1_i1	phospholipase a1- chloroplastic-like	221	gi|460411049|ref|XP_004250927.1|PREDICTED: phospholipase A1-Igamma3, chloroplastic-like [Solanum lycopersicum]	XP_004250927	9.57842e-33	100	127.102	73	73
c18756_g1_i1	serine hydroxymethyltransferase 1-like	929	gi|565365325|ref|XP_006349365.1|PREDICTED: serine hydroxymethyltransferase 7-like [Solanum tuberosum]	XP_006349365	7.77995e-149	98	442.965	245	242
c18757_g1_i1	nitrite reductase	456	gi|460406571|ref|XP_004248736.1|PREDICTED: ferredoxin--nitrite reductase, chloroplastic [Solanum lycopersicum]	XP_004248736	5.25921e-75	99	245.743	122	121
c18758_g1_i1	callose synthase 10-like	215	gi|460381149|ref|XP_004236315.1|PREDICTED: callose synthase 10-like [Solanum lycopersicum]	XP_004236315	7.13943e-40	95	150.599	71	68
c18761_g1_i1	uncharacterized protein loc101262857	267	gi|460403998|ref|XP_004247472.1|PREDICTED: uncharacterized protein LOC101262857 [Solanum lycopersicum]	XP_004247472	2.53043e-13	97	74.7146	38	37
c18765_g1_i1	nuclear transport factor 2 family protein with rna binding domain isoform 1	477	gi|460372690|ref|XP_004232159.1|PREDICTED: ras GTPase-activating protein-binding protein 2-like [Solanum lycopersicum]	XP_004232159	1.3131e-45	98	165.622	95	94
c18766_g1_i1	probable 3-hydroxyisobutyrate dehydrogenase-like mitochondrial-like	298	gi|460368712|ref|XP_004230209.1|PREDICTED: probable 3-hydroxyisobutyrate dehydrogenase-like 1, mitochondrial-like [Solanum lycopersicum]	XP_004230209	2.56928e-35	94	134.035	68	64
c18767_g1_i1	probable receptor-like protein kinase at5g24010-like	272	gi|460377762|ref|XP_004234657.1|PREDICTED: probable receptor-like protein kinase At5g24010-like [Solanum lycopersicum]	XP_004234657	9.77375e-50	95	176.407	88	84
c18770_g1_i1	n-terminal nucleophile aminohydrolases (ntn hydrolases) superfamily protein	326	gi|565384627|ref|XP_006358231.1|PREDICTED: probable isoaspartyl peptidase/L-asparaginase 3-like isoform X2 [Solanum tuberosum]	XP_006358231	4.35853e-20	97	91.6633	43	42
c18772_g1_i1	transcription factor bhlh96-like	540	gi|460384517|ref|XP_004237957.1|PREDICTED: transcription factor bHLH96-like [Solanum lycopersicum]	XP_004237957	7.35623e-93	97	286.189	175	170
c18772_g1_i2	transcription factor bhlh96-like	659	gi|460384517|ref|XP_004237957.1|PREDICTED: transcription factor bHLH96-like [Solanum lycopersicum]	XP_004237957	4.52139e-96	98	295.819	180	178
c18774_g1_i1	transcription factor tcp8-like	469	gi|350539914|ref|NP_001233806.1|TCP transcription factor 12 [Solanum lycopersicum] >gi|306416835|gb|ADM87261.1| TCP transcription factor 12 [Solanum lycopersicum]	NP_001233806	1.04173e-49	98	174.866	156	153
c18775_g1_i1	probable beta- -xylosyltransferase irx14-like	231	gi|350535194|ref|NP_001234693.1|glycosyltransferase [Solanum lycopersicum] >gi|63087746|emb|CAI93188.1| glycosyltransferase [Solanum lycopersicum]	NP_001234693	8.41153e-34	100	130.183	71	71
c18775_g1_i2	probable beta- -xylosyltransferase irx14-like	495	gi|350535194|ref|NP_001234693.1|glycosyltransferase [Solanum lycopersicum] >gi|63087746|emb|CAI93188.1| glycosyltransferase [Solanum lycopersicum]	NP_001234693	2.98103e-63	100	213.772	151	151
c18778_g1_i1	uncharacterized protein loc101257787	245	gi|460397540|ref|XP_004244325.1|PREDICTED: uncharacterized protein LOC101257787 [Solanum lycopersicum]	XP_004244325	3.48663e-36	98	139.428	81	80
c18779_g1_i1	serine threonine-protein phosphatase 5	651	gi|350536163|ref|NP_001234232.1|serine/threonine-protein phosphatase 5 [Solanum lycopersicum] >gi|24954813|gb|AAN64317.1| type 5 serine/threonine phosphatase 55 kDa isoform [Solanum lycopersicum] >gi|28141084|gb|AAO26214.1| type 5 protein serine/threonine phosphatase 55 kDa isoform [Solanum lycopersicum]	NP_001234232	4.54689e-141	99	415.616	207	205
c18780_g1_i1	actin-related protein 4-like	329	gi|565393391|ref|XP_006362361.1|PREDICTED: actin-related protein 4-like [Solanum tuberosum]	XP_006362361	1.72074e-65	98	215.312	108	106
c18781_g1_i1	26s protease regulatory subunit 6a homolog	376	gi|51090591|dbj|BAD36043.1|putative 26S proteasome regulatory particle triple-A ATPase subunit5a [Oryza sativa Japonica Group]	BAD36043	6.96311e-77	99	239.965	120	119
c18788_g1_i1	cytochrome p450 94a2-like	252	gi|460407361|ref|XP_004249121.1|PREDICTED: cytochrome P450 94A2-like isoform 2 [Solanum lycopersicum]	XP_004249121	1.60992e-46	100	164.466	81	81
c18789_g1_i1	probable e3 ubiquitin-protein ligase rnf144a	303	gi|460393192|ref|XP_004242195.1|PREDICTED: E3 ubiquitin-protein ligase RNF144B-like [Solanum lycopersicum]	XP_004242195	4.78108e-57	96	187.193	96	93
c18790_g1_i1	methyltransferase nsun5-like	213	gi|565369975|ref|XP_006351606.1|PREDICTED: putative methyltransferase NSUN5-like [Solanum tuberosum]	XP_006351606	2.17786e-17	95	84.7297	70	67
c18792_g1_i1	uncharacterized protein loc101248242	210	gi|460369593|ref|XP_004230646.1|PREDICTED: uncharacterized protein LOC101248242 [Solanum lycopersicum]	XP_004230646	5.34499e-09	95	57.7658	47	45
c18795_g1_i1	glucuronosyltransferase pgsip6-like	293	gi|460388170|ref|XP_004239742.1|PREDICTED: putative glucuronosyltransferase PGSIP6-like [Solanum lycopersicum]	XP_004239742	1.07457e-53	95	186.037	97	93
c18799_g1_i1	e3 ubiquitin-protein ligase chip-like	475	gi|460393662|ref|XP_004242428.1|PREDICTED: E3 ubiquitin-protein ligase CHIP-like [Solanum lycopersicum]	XP_004242428	2.36251e-26	100	110.923	52	52
c18804_g1_i1	patatin group a-3-like	263	gi|460407729|ref|XP_004249303.1|PREDICTED: patatin group A-3-like [Solanum lycopersicum]	XP_004249303	1.01083e-47	98	167.548	83	82
c18804_g1_i2	patatin group a-3-like	242	gi|460407729|ref|XP_004249303.1|PREDICTED: patatin group A-3-like [Solanum lycopersicum]	XP_004249303	8.09078e-40	90	146.362	83	75
c18805_g1_i1	replication factor c subunit 3-like	373	gi|460364874|ref|XP_004228337.1|PREDICTED: replication factor C subunit 3-like [Solanum lycopersicum]	XP_004228337	1.33567e-69	100	224.172	107	107
c18805_g2_i1	replication factor c subunit 3-like	245	gi|460364874|ref|XP_004228337.1|PREDICTED: replication factor C subunit 3-like [Solanum lycopersicum]	XP_004228337	8.3883e-50	100	171.014	81	81
c18806_g1_i1	udp-glycosyltransferase 86a1-like	284	gi|565375695|ref|XP_006354352.1|PREDICTED: UDP-glycosyltransferase 86A1-like [Solanum tuberosum]	XP_006354352	6.48644e-59	100	198.364	94	94
c18808_g1_i1	uncharacterized protein loc102601619 isoform x2	289	gi|565373374|ref|XP_006353249.1|PREDICTED: uncharacterized protein LOC102601619 isoform X2 [Solanum tuberosum]	XP_006353249	6.25862e-50	96	180.259	95	92
c18810_g1_i1	recq-mediated genome instability protein 1-like	209	gi|460386998|ref|XP_004239179.1|PREDICTED: recQ-mediated genome instability protein 1-like [Solanum lycopersicum]	XP_004239179	1.9865e-13	97	73.9442	35	34
c18812_g1_i1	uncharacterized protein loc101250194	236	gi|460414007|ref|XP_004252366.1|PREDICTED: uncharacterized protein LOC101250194 [Solanum lycopersicum]	XP_004252366	4.60397e-46	100	162.155	78	78
c18812_g1_i2	uncharacterized protein loc101250194	312	gi|460414007|ref|XP_004252366.1|PREDICTED: uncharacterized protein LOC101250194 [Solanum lycopersicum]	XP_004252366	5.2289e-33	100	128.257	63	63
c18815_g1_i1	protein plastid transcriptionally active 5	840	gi|460404769|ref|XP_004247853.1|PREDICTED: uncharacterized protein LOC101263249 [Solanum lycopersicum]	XP_004247853	1.96801e-144	98	423.705	279	275
c18816_g1_i1	clp protease-related protein chloroplastic-like	714	gi|460400346|ref|XP_004245696.1|PREDICTED: clp protease-related protein At4g12060, chloroplastic-like [Solanum lycopersicum]	XP_004245696	4.7996e-113	98	335.88	168	166
c18819_g1_i1	uncharacterized protein loc101246402	312	gi|460376236|ref|XP_004233905.1|PREDICTED: uncharacterized protein LOC101246402 [Solanum lycopersicum]	XP_004233905	1.29303e-13	97	76.2554	37	36
c18822_g1_i1	mlp-like protein 34-like	425	gi|460394447|ref|XP_004242814.1|PREDICTED: MLP-like protein 34-like [Solanum lycopersicum]	XP_004242814	6.16647e-57	94	186.037	118	112
c18823_g1_i1	uncharacterized protein loc101256182	448	gi|460386822|ref|XP_004239095.1|PREDICTED: uncharacterized protein LOC101256182 [Solanum lycopersicum]	XP_004239095	6.52074e-62	96	204.527	147	142
c18825_g1_i1	aldehyde dehydrogenase family 2 member c4-like	290	gi|460412424|ref|XP_004251601.1|PREDICTED: aldehyde dehydrogenase family 2 member C4-like [Solanum lycopersicum]	XP_004251601	2.92428e-47	100	168.318	95	95
c18829_g1_i1	metal-nicotianamine transporter ysl1-like	710	gi|460399876|ref|XP_004245462.1|PREDICTED: metal-nicotianamine transporter YSL1-like [Solanum lycopersicum]	XP_004245462	2.12414e-88	98	286.189	157	155
c18829_g1_i2	metal-nicotianamine transporter ysl1-like	544	gi|460399876|ref|XP_004245462.1|PREDICTED: metal-nicotianamine transporter YSL1-like [Solanum lycopersicum]	XP_004245462	1.76299e-53	94	191.045	113	107
c18831_g1_i1	zinc finger protein magpie-like	297	gi|460365745|ref|XP_004228757.1|PREDICTED: uncharacterized protein LOC101262550 [Solanum lycopersicum]	XP_004228757	2.88832e-52	97	177.948	93	91
c18833_g1_i1	cytosolic enolase 3-like	338	gi|460391148|ref|XP_004241185.1|PREDICTED: cytosolic enolase 3-like [Solanum lycopersicum]	XP_004241185	1.01236e-70	99	229.95	108	107
c18834_g1_i1	peptide chain release factor 2-like	476	gi|565376385|ref|XP_006354686.1|PREDICTED: putative peptide chain release factor 1, mitochondrial-like isoform X2 [Solanum tuberosum]	XP_006354686	6.43373e-98	100	301.982	145	145
c18840_g1_i1	homeobox-leucine zipper protein protodermal factor 2-like	222	gi|565362704|ref|XP_006348085.1|PREDICTED: homeobox-leucine zipper protein PROTODERMAL FACTOR 2-like [Solanum tuberosum]	XP_006348085	7.77838e-29	100	117.857	55	55
c18840_g2_i1	outer cell layer5a	266	gi|460405870|ref|XP_004248397.1|PREDICTED: homeobox-leucine zipper protein MERISTEM L1-like [Solanum lycopersicum]	XP_004248397	2.71259e-48	100	172.555	81	81
c18840_g1_i2	homeobox-leucine zipper protein protodermal factor 2-like	237	gi|565362704|ref|XP_006348085.1|PREDICTED: homeobox-leucine zipper protein PROTODERMAL FACTOR 2-like [Solanum tuberosum]	XP_006348085	1.42904e-41	100	153.68	74	74
c18840_g2_i2	protodermal factor 2 isoform 1	503	gi|460405870|ref|XP_004248397.1|PREDICTED: homeobox-leucine zipper protein MERISTEM L1-like [Solanum lycopersicum]	XP_004248397	1.16774e-115	100	355.525	167	167
c18843_g1_i1	monoglyceride lipase-like	504	gi|460379236|ref|XP_004235370.1|PREDICTED: monoglyceride lipase-like [Solanum lycopersicum]	XP_004235370	1.71977e-44	100	163.31	77	77
c18844_g1_i1	ultraviolet-b receptor uvr8	241	gi|565378491|ref|XP_006355689.1|PREDICTED: ultraviolet-B receptor UVR8-like isoform X2 [Solanum tuberosum]	XP_006355689	1.35083e-29	90	118.627	72	65
c18845_g1_i1	polyphenol oxidase chloroplastic-like	217	gi|460401025|ref|XP_004246030.1|PREDICTED: polyphenol oxidase D, chloroplastic-like [Solanum lycopersicum]	XP_004246030	1.01792e-42	100	155.221	72	72
c18846_g1_i1	l-ascorbate oxidase homolog	512	gi|460415574|ref|XP_004253133.1|PREDICTED: L-ascorbate oxidase homolog [Solanum lycopersicum]	XP_004253133	9.51719e-99	99	306.99	146	145
c18852_g1_i1	bifunctional 3-dehydroquinate dehydratase shikimate chloroplastic-like	456	gi|460393440|ref|XP_004242317.1|PREDICTED: bifunctional 3-dehydroquinate dehydratase/shikimate dehydrogenase, chloroplastic-like [Solanum lycopersicum]	XP_004242317	4.30697e-21	94	98.5969	55	52
c18853_g1_i1	g-box-binding factor 4-like	636	gi|460384190|ref|XP_004237796.1|PREDICTED: G-box-binding factor 4-like [Solanum lycopersicum]	XP_004237796	5.8532e-15	74	80.8777	81	60
c18858_g1_i1	e3 ubiquitin-protein ligase at3g02290-like	703	gi|460400125|ref|XP_004245586.1|PREDICTED: E3 ubiquitin-protein ligase At3g02290-like [Solanum lycopersicum]	XP_004245586	9.06235e-107	98	318.931	207	204
c18858_g1_i2	e3 ubiquitin-protein ligase at3g02290-like	504	gi|460400125|ref|XP_004245586.1|PREDICTED: E3 ubiquitin-protein ligase At3g02290-like [Solanum lycopersicum]	XP_004245586	3.59367e-62	98	202.601	137	135
c18859_g1_i1	brefeldin a resistance	256	gi|460379917|ref|XP_004235706.1|PREDICTED: brefeldin A resistance protein-like [Solanum lycopersicum]	XP_004235706	8.1184e-22	100	97.0561	48	48
c18862_g1_i1	udp-glycosyltransferase 76e1-like	1074	gi|460408420|ref|XP_004249643.1|PREDICTED: UDP-glycosyltransferase 76E11-like [Solanum lycopersicum]	XP_004249643	3.05359e-158	96	464.151	234	226
c18862_g1_i2	udp-glycosyltransferase 76e1-like	875	gi|460408420|ref|XP_004249643.1|PREDICTED: UDP-glycosyltransferase 76E11-like [Solanum lycopersicum]	XP_004249643	1.57818e-103	96	321.627	163	157
c18864_g1_i1	uncharacterized protein loc101252886	202	gi|460389776|ref|XP_004240524.1|PREDICTED: uncharacterized protein LOC101252886 [Solanum lycopersicum]	XP_004240524	1.60097e-31	96	124.02	60	58
c18866_g1_i1	uncharacterized protein tcm_031658	275	gi|460397400|ref|XP_004244255.1|PREDICTED: uncharacterized protein LOC101262936 [Solanum lycopersicum]	XP_004244255	8.21538e-34	98	132.88	81	80
c18868_g1_i1	oxoglutarate iron-dependent oxygenase	297	gi|460375096|ref|XP_004233344.1|PREDICTED: prolyl 4-hydroxylase subunit alpha-1-like [Solanum lycopersicum]	XP_004233344	8.58674e-61	100	199.519	94	94
c18870_g1_i1	peroxidase 47-like	336	gi|460391152|ref|XP_004241187.1|PREDICTED: peroxidase 47-like [Solanum lycopersicum]	XP_004241187	2.92213e-24	100	103.99	49	49
c18874_g1_i1	replication protein a 70 kda dna-binding subunit b-like	242	gi|565356538|ref|XP_006345121.1|PREDICTED: replication protein A 70 kDa DNA-binding subunit B-like [Solanum tuberosum]	XP_006345121	3.25822e-21	97	96.2857	48	47
c18876_g1_i1	phosphoserine chloroplastic-like	326	gi|565347630|ref|XP_006340827.1|PREDICTED: phosphoserine aminotransferase, chloroplastic-like [Solanum tuberosum]	XP_006340827	6.63411e-18	93	87.4261	47	44
c18877_g1_i1	myb family transcription factor family protein	659	gi|460386181|ref|XP_004238778.1|PREDICTED: uncharacterized protein LOC101260045 [Solanum lycopersicum]	XP_004238778	6.38733e-88	74	279.641	209	155
c18880_g1_i1	uncharacterized protein loc101244960	306	gi|460391036|ref|XP_004241129.1|PREDICTED: uncharacterized protein LOC101244960 [Solanum lycopersicum]	XP_004241129	3.32259e-14	100	76.6406	36	36
c18883_g1_i1	multicopy suppressor of ira1	244	gi|527184763|gb|EPS58508.1|hypothetical protein M569_16306 [Genlisea aurea]	EPS58508	2.03357e-15	100	77.7962	37	37
c18884_g1_i1	mitochondrial phosphate carrier protein mitochondrial-like	479	gi|525314400|ref|NP_001266267.1|phosphate carrier protein, mitochondrial-like [Solanum lycopersicum] >gi|402768974|gb|AFQ98279.1| phosphorus transporter [Solanum lycopersicum]	NP_001266267	6.3648e-63	100	208.764	124	124
c18885_g1_i1	l-type lectin-domain containing receptor kinase -like	206	gi|460374163|ref|XP_004232881.1|PREDICTED: L-type lectin-domain containing receptor kinase VII.1-like isoform 2 [Solanum lycopersicum]	XP_004232881	1.09012e-38	98	144.821	66	65
c18885_g1_i2	l-type lectin-domain containing receptor kinase -like	300	gi|460374163|ref|XP_004232881.1|PREDICTED: L-type lectin-domain containing receptor kinase VII.1-like isoform 2 [Solanum lycopersicum]	XP_004232881	3.54079e-58	100	200.29	94	94
c18886_g1_i1	glutamate decarboxylase 2	272	gi|350538351|ref|NP_001233827.1|glutamate decarboxylase isoform3 [Solanum lycopersicum] >gi|171854581|dbj|BAG16481.1| glutamate decarboxylase isoform3 [Solanum lycopersicum]	NP_001233827	1.22332e-50	97	176.792	90	88
c18887_g1_i1	beta-galactosidase 3-like	637	gi|565392690|ref|XP_006362025.1|PREDICTED: beta-galactosidase 3-like [Solanum tuberosum]	XP_006362025	1.06465e-119	96	368.237	178	172
c18891_g1_i1	histone h2ax-like	829	gi|565372427|ref|XP_006352795.1|PREDICTED: histone H2AX-like [Solanum tuberosum]	XP_006352795	4.58059e-60	99	198.749	142	141
c18891_g1_i2	histone h2ax-like	568	gi|565372427|ref|XP_006352795.1|PREDICTED: histone H2AX-like [Solanum tuberosum]	XP_006352795	2.38549e-61	99	198.749	142	141
c18891_g1_i3	histone h2ax-like	616	gi|565372427|ref|XP_006352795.1|PREDICTED: histone H2AX-like [Solanum tuberosum]	XP_006352795	4.22263e-61	99	198.749	142	141
c18892_g1_i1	deacetylvindoline o-acetyltransferase-like	731	gi|460382842|ref|XP_004237145.1|PREDICTED: deacetylvindoline O-acetyltransferase-like [Solanum lycopersicum]	XP_004237145	3.18331e-130	97	386.341	192	188
c18893_g1_i1	uncharacterized protein loc101248774	271	gi|460386446|ref|XP_004238909.1|PREDICTED: uncharacterized protein LOC101248774 [Solanum lycopersicum]	XP_004238909	4.48984e-39	98	146.747	87	86
c18898_g1_i1	probable adp-ribosylation factor gtpase-activating protein agd11-like	222	gi|460382576|ref|XP_004237015.1|PREDICTED: probable ADP-ribosylation factor GTPase-activating protein AGD11-like [Solanum lycopersicum]	XP_004237015	4.38559e-35	96	127.487	63	61
c18898_g1_i2	probable adp-ribosylation factor gtpase-activating protein agd11-like	298	gi|460382576|ref|XP_004237015.1|PREDICTED: probable ADP-ribosylation factor GTPase-activating protein AGD11-like [Solanum lycopersicum]	XP_004237015	3.78533e-43	97	149.443	74	72
c18902_g1_i1	pre-rrna-processing protein esf1-like	745	gi|460373418|ref|XP_004232516.1|PREDICTED: pre-rRNA-processing protein esf1-like [Solanum lycopersicum]	XP_004232516	4.16382e-62	96	218.394	128	124
c18904_g1_i1	e3 ubiquitin-protein ligase sinat3-like	323	gi|460368265|ref|XP_004229988.1|PREDICTED: E3 ubiquitin-protein ligase SINAT5-like [Solanum lycopersicum]	XP_004229988	3.79554e-38	97	141.354	67	65
c18905_g1_i1	cysteine-rich receptor-like protein kinase 25-like	228	gi|565400766|ref|XP_006365890.1|PREDICTED: cysteine-rich receptor-like protein kinase 25-like [Solanum tuberosum]	XP_006365890	4.11897e-13	94	70.8626	35	33
c18911_g1_i1	cap-gly domain-containing linker protein 1 isoform x1	554	gi|460369688|ref|XP_004230689.1|PREDICTED: uncharacterized protein LOC101263353 [Solanum lycopersicum]	XP_004230689	1.26837e-53	98	191.045	94	93
c18913_g1_i1	dna mismatch repair protein mlh3-like isoform x5	426	gi|565347678|ref|XP_006340851.1|PREDICTED: DNA mismatch repair protein MLH3-like isoform X5 [Solanum tuberosum]	XP_006340851	1.6956e-22	85	103.605	83	71
c18916_g1_i1	wat1-related protein at4g19185-like	388	gi|460400977|ref|XP_004246006.1|PREDICTED: auxin-induced protein 5NG4-like [Solanum lycopersicum]	XP_004246006	1.81792e-74	93	237.654	128	120
c18921_g1_i1	peptidyl-trna hydrolase mitochondrial-like	367	gi|460399261|ref|XP_004245160.1|PREDICTED: peptidyl-tRNA hydrolase 2, mitochondrial-like [Solanum lycopersicum]	XP_004245160	2.35649e-49	100	167.162	99	99
c18922_g1_i1	3-oxoacyl-	303	gi|658000773|ref|XP_008392843.1|PREDICTED: 3-oxoacyl-[acyl-carrier-protein] reductase 4-like [Malus domestica]	XP_008392843	2.04946e-13	70	73.1738	61	43
c18925_g1_i1	transcription factor lhw-like	202	gi|565394400|ref|XP_006362846.1|PREDICTED: transcription factor LHW-like [Solanum tuberosum]	XP_006362846	2.05381e-36	98	139.813	67	66
c18926_g1_i1	protein lurp-one-related 7-like	319	gi|460393793|ref|XP_004242493.1|PREDICTED: protein LURP-one-related 7-like [Solanum lycopersicum]	XP_004242493	4.97697e-66	96	209.149	105	101
c18928_g1_i1	e3 ubiquitin-protein ligase ring1-like	734	gi|565354875|ref|XP_006344334.1|PREDICTED: uncharacterized protein LOC102589851 [Solanum tuberosum]	XP_006344334	1.44906e-25	67	82.8037	80	54
c18928_g1_i2	e3 ubiquitin-protein ligase ring1-like	803	gi|565354875|ref|XP_006344334.1|PREDICTED: uncharacterized protein LOC102589851 [Solanum tuberosum]	XP_006344334	1.72708e-25	67	82.8037	80	54
c18928_g1_i3	e3 ubiquitin-protein ligase ring1-like	762	gi|565354875|ref|XP_006344334.1|PREDICTED: uncharacterized protein LOC102589851 [Solanum tuberosum]	XP_006344334	1.55408e-25	67	82.8037	80	54
c18928_g1_i4	e3 ubiquitin-protein ligase ring1-like	831	gi|565354875|ref|XP_006344334.1|PREDICTED: uncharacterized protein LOC102589851 [Solanum tuberosum]	XP_006344334	1.85143e-25	67	82.8037	80	54
c18930_g1_i1	atp-dependent rna helicase dbp2-like isoform x2	309	gi|460401539|ref|XP_004246279.1|PREDICTED: ATP-dependent RNA helicase DBP2-like isoform 1 [Solanum lycopersicum]	XP_004246279	8.33693e-56	98	192.2	94	93
c18933_g1_i1	microtubule-associated protein 70-2-like	226	gi|565396891|ref|XP_006364039.1|PREDICTED: microtubule-associated protein 70-2-like [Solanum tuberosum]	XP_006364039	1.71187e-28	95	116.701	67	64
c18934_g1_i1	protein topless-like	316	gi|109289921|gb|AAP45184.2|Beta transducin-like protein, putative [Solanum bulbocastanum]	AAP45184	2.16307e-62	100	210.69	100	100
c18935_g1_i1	abc transporter f family member 3-like	392	gi|460399910|ref|XP_004245479.1|PREDICTED: ABC transporter F family member 3-like [Solanum lycopersicum]	XP_004245479	1.06851e-62	100	214.542	124	124
c18936_g1_i1	1-phosphatidylinositol phosphodiesterase-related family protein	1601	gi|460406417|ref|XP_004248661.1|PREDICTED: uncharacterized protein LOC101249686 [Solanum lycopersicum]	XP_004248661	1.3636e-178	97	517.694	262	256
c18939_g1_i1	dsc e3 ubiquitin ligase complex subunit 1-like	392	gi|460412212|ref|XP_004251496.1|PREDICTED: DSC E3 ubiquitin ligase complex subunit 1-like [Solanum lycopersicum]	XP_004251496	6.20593e-28	97	117.087	71	69
c18940_g1_i1	probable receptor-like protein kinase at5g24010-like	345	gi|565352545|ref|XP_006343202.1|PREDICTED: probable receptor-like protein kinase At5g24010-like [Solanum tuberosum]	XP_006343202	2.78097e-54	86	191.045	115	100
c18942_g1_i1	phosphoinositide phosphatase family protein	259	gi|565347642|ref|XP_006340833.1|PREDICTED: phosphoinositide phosphatase SAC6-like [Solanum tuberosum]	XP_006340833	3.28206e-17	88	71.633	42	37
c18942_g1_i2	phosphoinositide phosphatase family protein	336	gi|565347642|ref|XP_006340833.1|PREDICTED: phosphoinositide phosphatase SAC6-like [Solanum tuberosum]	XP_006340833	3.34153e-17	88	71.633	42	37
c18944_g1_i1	protein iq-domain 14-like	314	gi|460390687|ref|XP_004240959.1|PREDICTED: protein IQ-DOMAIN 14-like [Solanum lycopersicum]	XP_004240959	5.14738e-22	97	97.8265	48	47
c18945_g1_i1	tmv resistance protein n-like	552	gi|460382957|ref|XP_004237202.1|PREDICTED: TMV resistance protein N-like [Solanum lycopersicum]	XP_004237202	1.44348e-91	96	301.212	148	143
c18946_g1_i1	pentatricopeptide repeat-containing protein chloroplastic-like	259	gi|460410102|ref|XP_004250470.1|PREDICTED: pentatricopeptide repeat-containing protein At5g04810, chloroplastic-like [Solanum lycopersicum]	XP_004250470	6.82527e-48	95	172.94	85	81
c18947_g1_i1	phd finger protein oberon 2	1226	gi|45544877|gb|AAS67374.1|CONSTANS interacting protein 6, partial [Solanum lycopersicum]	AAS67374	0	100	647.506	318	318
c18950_g1_i1	pyruvate dehydrogenase e1 component subunit mitochondrial-like	515	gi|460379226|ref|XP_004235365.1|PREDICTED: pyruvate dehydrogenase E1 component subunit beta, mitochondrial-like [Solanum lycopersicum]	XP_004235365	4.4085e-119	99	353.599	171	170
c18954_g1_i1	alg-2 interacting protein x-like	365	gi|460386360|ref|XP_004238866.1|PREDICTED: ALG-2 interacting protein X-like [Solanum lycopersicum]	XP_004238866	4.17023e-64	95	219.164	121	115
c18954_g1_i2	alg-2 interacting protein x-like	353	gi|460386360|ref|XP_004238866.1|PREDICTED: ALG-2 interacting protein X-like [Solanum lycopersicum]	XP_004238866	4.65021e-73	99	243.817	117	116
c18955_g1_i1	uncharacterized protein loc103496452 isoform x1	328	gi|460409240|ref|XP_004250047.1|PREDICTED: uncharacterized protein LOC101267185 isoform 1 [Solanum lycopersicum] >gi|460409242|ref|XP_004250048.1| PREDICTED: uncharacterized protein LOC101267185 isoform 2 [Solanum lycopersicum]	XP_004250047	1.3816e-49	99	169.859	103	102
c18957_g1_i1	ribosome biogenesis regulatory protein homolog	342	gi|460412354|ref|XP_004251566.1|PREDICTED: ribosome biogenesis regulatory protein homolog [Solanum lycopersicum]	XP_004251566	6.00019e-10	100	64.3142	34	34
c18958_g1_i1	uncharacterized protein loc101267436	344	gi|460365429|ref|XP_004228605.1|PREDICTED: uncharacterized protein LOC101267436 [Solanum lycopersicum]	XP_004228605	2.55505e-57	98	199.134	100	98
c18965_g1_i1	udp-glycosyltransferase 85a2-like	213	gi|460414347|ref|XP_004252533.1|PREDICTED: UDP-glycosyltransferase 85A2-like [Solanum lycopersicum]	XP_004252533	2.22486e-39	98	145.206	71	70
c18966_g1_i1	gdp-man:man c -pp-dol alpha- -mannosyltransferase-like	624	gi|565365546|ref|XP_006349466.1|PREDICTED: GDP-Man:Man(3)GlcNAc(2)-PP-Dol alpha-1,2-mannosyltransferase-like [Solanum tuberosum]	XP_006349466	8.30033e-83	100	265.388	145	145
c18966_g1_i2	gdp-man:man c -pp-dol alpha- -mannosyltransferase-like	589	gi|460407279|ref|XP_004249081.1|PREDICTED: GDP-Man:Man(3)GlcNAc(2)-PP-Dol alpha-1,2-mannosyltransferase-like [Solanum lycopersicum]	XP_004249081	4.66768e-101	100	311.612	168	168
c18967_g1_i1	transcription factor divaricata-like	621	gi|460391134|ref|XP_004241178.1|PREDICTED: transcription factor DIVARICATA-like [Solanum lycopersicum]	XP_004241178	3.57641e-121	100	357.836	169	169
c18967_g1_i3	transcription factor divaricata-like	532	gi|460391134|ref|XP_004241178.1|PREDICTED: transcription factor DIVARICATA-like [Solanum lycopersicum]	XP_004241178	2.36722e-121	100	357.066	169	169
c18967_g1_i4	transcription factor divaricata-like	567	gi|460391134|ref|XP_004241178.1|PREDICTED: transcription factor DIVARICATA-like [Solanum lycopersicum]	XP_004241178	1.29988e-101	100	307.375	145	145
c18970_g1_i1	f-box protein at3g25750-like	205	gi|565401572|ref|XP_006366271.1|PREDICTED: F-box protein At2g26160-like isoform X1 [Solanum tuberosum] >gi|565401574|ref|XP_006366272.1| PREDICTED: F-box protein At2g26160-like isoform X2 [Solanum tuberosum] >gi|565401576|ref|XP_006366273.1| PREDICTED: F-box protein At2g26160-like isoform X3 [Solanum tuberosum] >gi|565401578|ref|XP_006366274.1| PREDICTED: F-box protein At2g26160-like isoform X4 […	XP_006366271	1.53796e-35	94	133.265	68	64
c18971_g1_i1	btb poz domain-containing protein at5g66560-like	696	gi|460372518|ref|XP_004232076.1|PREDICTED: BTB/POZ domain-containing protein At5g66560-like [Solanum lycopersicum]	XP_004232076	1.02154e-59	95	209.92	144	137
c18972_g1_i1	uncharacterized protein loc102583434	360	gi|565378895|ref|XP_006355880.1|PREDICTED: uncharacterized protein LOC102583434 [Solanum tuberosum]	XP_006355880	2.43417e-14	86	74.3294	45	39
c18972_g1_i2	uncharacterized protein loc102583434	342	gi|565378895|ref|XP_006355880.1|PREDICTED: uncharacterized protein LOC102583434 [Solanum tuberosum]	XP_006355880	2.05037e-14	86	74.3294	45	39
c18974_g1_i1	ubiquitin-associated domain-containing family protein	288	gi|460411697|ref|XP_004251242.1|PREDICTED: uncharacterized protein LOC101267483 [Solanum lycopersicum]	XP_004251242	3.23831e-47	97	169.859	86	84
c18980_g1_i1	uncharacterized protein isoform 2	414	gi|460382079|ref|XP_004236767.1|PREDICTED: uncharacterized protein LOC101267106 [Solanum lycopersicum]	XP_004236767	1.13823e-44	96	164.466	105	101
c18980_g1_i2	uncharacterized protein isoform 2	457	gi|460382079|ref|XP_004236767.1|PREDICTED: uncharacterized protein LOC101267106 [Solanum lycopersicum]	XP_004236767	5.432e-55	92	194.126	128	118
c18981_g1_i1	methyltransferase-like protein 1-like	479	gi|661896573|emb|CDO99762.1|unnamed protein product [Coffea canephora]	CDO99762	3.77173e-108	96	330.872	159	153
c18981_g1_i2	methyltransferase-like protein 1-like	256	gi|460387997|ref|XP_004239658.1|PREDICTED: methyltransferase-like protein 1-like [Solanum lycopersicum]	XP_004239658	9.99221e-45	98	164.466	79	78
c18986_g1_i1	galactose oxidase kelch repeat superfamily protein isoform partial	370	gi|565397218|ref|XP_006364197.1|PREDICTED: F-box protein At5g49610-like [Solanum tuberosum]	XP_006364197	1.09234e-74	99	237.654	117	116
c18987_g1_i1	ring fyve phd zinc finger superfamily isoform 2	321	gi|460407667|ref|XP_004249272.1|PREDICTED: uncharacterized protein LOC101258507 [Solanum lycopersicum]	XP_004249272	2.10972e-51	95	183.341	104	99
c18989_g1_i1	leucine-rich repeat receptor-like serine threonine-protein kinase bam1	275	gi|339790467|dbj|BAK52390.1|leucine rich repeat receptor protein kinase CLAVATA1 [Solanum peruvianum]	BAK52390	1.00056e-45	98	167.548	85	84
c18990_g1_i1	udp-glucose flavonoid 3-o-glucosyltransferase 3-like	366	gi|460396684|ref|XP_004243901.1|PREDICTED: putative UDP-glucose flavonoid 3-O-glucosyltransferase 3-like [Solanum lycopersicum]	XP_004243901	1.08728e-76	95	245.743	121	115
c18993_g1_i1	inosine monophosphate cyclohydrolase	365	gi|350535392|ref|NP_001234704.1|putative inosine monophosphate cyclohydrolase [Solanum lycopersicum] >gi|260528216|gb|ACX44804.1| putative inosine monophosphate cyclohydrolase [Solanum lycopersicum]	NP_001234704	3.31613e-36	100	139.428	66	66
c18993_g1_i2	inosine monophosphate cyclohydrolase	362	gi|350535392|ref|NP_001234704.1|putative inosine monophosphate cyclohydrolase [Solanum lycopersicum] >gi|260528216|gb|ACX44804.1| putative inosine monophosphate cyclohydrolase [Solanum lycopersicum]	NP_001234704	3.19574e-36	100	139.428	66	66
c18997_g1_i1	uncharacterized protein	253	gi|15222990|ref|NP_177752.1|uncharacterized protein [Arabidopsis thaliana] >gi|26451994|dbj|BAC43087.1| unknown protein [Arabidopsis thaliana] >gi|28951023|gb|AAO63435.1| At1g76250 [Arabidopsis thaliana] >gi|332197694|gb|AEE35815.1| uncharacterized protein AT1G76250 [Arabidopsis thaliana]	NP_177752	4.05785e-07	83	55.8398	37	31
c19000_g1_i1	nucleotide-diphospho-sugar transferase family protein	245	gi|460385092|ref|XP_004238239.1|PREDICTED: uncharacterized protein LOC101253890 [Solanum lycopersicum]	XP_004238239	6.59376e-49	100	170.629	77	77
c19000_g1_i2	nucleotide-diphospho-sugar transferase family protein	407	gi|565349895|ref|XP_006341914.1|PREDICTED: UDP-D-xylose:L-fucose alpha-1,3-D-xylosyltransferase 1-like isoform X2 [Solanum tuberosum]	XP_006341914	3.84336e-93	100	285.804	135	135
c19003_g1_i1	gdsl esterase lipase	301	gi|460405356|ref|XP_004248142.1|PREDICTED: GDSL esterase/lipase At1g28580-like [Solanum lycopersicum]	XP_004248142	6.98694e-58	97	193.741	100	97
c19004_g1_i1	enhanced disease susceptibility 1	264	gi|460391801|ref|XP_004241507.1|PREDICTED: uncharacterized protein LOC101256979 [Solanum lycopersicum] >gi|62183961|gb|AAX73302.1| EDS1 [Solanum lycopersicum]	XP_004241507	9.09081e-49	97	172.94	87	85
c19005_g1_i1	uncharacterized protein loc103483126	494	gi|565362367|ref|XP_006347919.1|PREDICTED: uncharacterized protein LOC102585598 [Solanum tuberosum]	XP_006347919	1.17529e-72	99	227.639	112	111
c19005_g1_i2	uncharacterized protein loc103483126	435	gi|460367832|ref|XP_004229774.1|PREDICTED: uncharacterized protein LOC101266161 [Solanum lycopersicum]	XP_004229774	5.40676e-69	98	217.238	107	105
c19006_g1_i1	probable lrr receptor-like serine threonine-protein kinase at1g07650-like	382	gi|460395338|ref|XP_004243241.1|PREDICTED: probable LRR receptor-like serine/threonine-protein kinase At1g07650-like [Solanum lycopersicum]	XP_004243241	6.66021e-74	100	247.669	118	118
c19006_g1_i2	probable lrr receptor-like serine threonine-protein kinase at1g07650-like	232	gi|565364434|ref|XP_006348929.1|PREDICTED: probable LRR receptor-like serine/threonine-protein kinase At1g07650-like [Solanum tuberosum]	XP_006348929	1.34245e-32	100	129.413	61	61
c19008_g1_i1	60s ribosomal protein l31	211	gi|565354689|ref|XP_006344242.1|PREDICTED: 60S ribosomal protein L31-like [Solanum tuberosum]	XP_006344242	2.59153e-20	100	87.8113	42	42
c19009_g1_i1	uncharacterized protein loc101254973	239	gi|460376630|ref|XP_004234100.1|PREDICTED: uncharacterized protein LOC101254973 [Solanum lycopersicum]	XP_004234100	3.249e-17	95	82.4185	40	38
c19011_g1_i1	tryptophan decarboxylase	340	gi|460395527|ref|XP_004243334.1|PREDICTED: aromatic-L-amino-acid decarboxylase-like [Solanum lycopersicum]	XP_004243334	3.34035e-16	100	83.1889	38	38
c19012_g1_i1	protein spiral1-like 1-like isoform 1	425	gi|460365037|ref|XP_004228412.1|PREDICTED: protein SPIRAL1-like 1-like isoform 1 [Solanum lycopersicum] >gi|460365039|ref|XP_004228413.1| PREDICTED: protein SPIRAL1-like 1-like isoform 2 [Solanum lycopersicum] >gi|460365041|ref|XP_004228414.1| PREDICTED: protein SPIRAL1-like 1-like isoform 3 [Solanum lycopersicum]	XP_004228412	6.23788e-33	95	122.865	65	62
c19012_g1_i2	protein spiral1-like 1-like isoform 1	443	gi|460365037|ref|XP_004228412.1|PREDICTED: protein SPIRAL1-like 1-like isoform 1 [Solanum lycopersicum] >gi|460365039|ref|XP_004228413.1| PREDICTED: protein SPIRAL1-like 1-like isoform 2 [Solanum lycopersicum] >gi|460365041|ref|XP_004228414.1| PREDICTED: protein SPIRAL1-like 1-like isoform 3 [Solanum lycopersicum]	XP_004228412	7.644e-33	95	122.865	65	62
c19014_g1_i1	germin-like protein subfamily 1 member 7-like	533	gi|460367661|ref|XP_004229689.1|PREDICTED: germin-like protein subfamily 1 member 15-like [Solanum lycopersicum]	XP_004229689	6.49833e-52	86	177.178	123	106
c19015_g1_i1	pre-mrna cleavage complex-related family protein	268	gi|460415570|ref|XP_004253131.1|PREDICTED: uncharacterized protein LOC101252266 [Solanum lycopersicum]	XP_004253131	1.27734e-46	98	169.859	81	80
c19017_g1_i1	translocase of chloroplast chloroplastic-like	218	gi|460404130|ref|XP_004247537.1|PREDICTED: translocase of chloroplast 159, chloroplastic-like [Solanum lycopersicum]	XP_004247537	1.67742e-26	95	112.079	63	60
c19017_g1_i2	translocase of chloroplast chloroplastic-like	330	gi|460404130|ref|XP_004247537.1|PREDICTED: translocase of chloroplast 159, chloroplastic-like [Solanum lycopersicum]	XP_004247537	4.58266e-55	97	195.282	106	103
c19018_g1_i1	udp-glycosyltransferase 85a2-like	234	gi|460414343|ref|XP_004252531.1|PREDICTED: UDP-glycosyltransferase 85A2-like [Solanum lycopersicum]	XP_004252531	3.27478e-34	100	131.339	59	59
c19023_g1_i1	wapl (wings apart-like protein regulation of heterochromatin) protein	222	gi|460374091|ref|XP_004232845.1|PREDICTED: uncharacterized protein LOC101266688 [Solanum lycopersicum]	XP_004232845	8.3278e-28	98	115.546	66	65
c19025_g1_i1	protein short-root-like	466	gi|460372215|ref|XP_004231927.1|PREDICTED: protein SHORT-ROOT-like [Solanum lycopersicum]	XP_004231927	1.19732e-86	97	273.863	153	149
c19027_g1_i1	uncharacterized protein loc101245795	502	gi|460404359|ref|XP_004247650.1|PREDICTED: uncharacterized protein LOC101245795 [Solanum lycopersicum]	XP_004247650	4.10869e-100	97	320.857	161	157
c19029_g1_i1	protein root primordium defective 1-like	238	gi|460370741|ref|XP_004231208.1|PREDICTED: uncharacterized protein LOC101244535 [Solanum lycopersicum]	XP_004231208	2.92747e-34	100	131.724	76	76
c19030_g1_i1	serine threonine-protein kinase nek5-like	297	gi|460365142|ref|XP_004228463.1|PREDICTED: serine/threonine-protein kinase Nek5-like [Solanum lycopersicum]	XP_004228463	1.01044e-13	100	76.2554	34	34
c19030_g1_i2	atp binding	309	gi|565393944|ref|XP_006362627.1|PREDICTED: serine/threonine-protein kinase Nek5-like [Solanum tuberosum]	XP_006362627	4.56914e-13	100	74.7146	34	34
c19033_g1_i1	peroxisome biogenesis protein 16-like	306	gi|565360965|ref|XP_006347233.1|PREDICTED: peroxisome biogenesis protein 16-like isoform X2 [Solanum tuberosum]	XP_006347233	1.49966e-11	100	68.1662	34	34
c19033_g1_i2	peroxisome biogenesis protein 16-like	319	gi|565360965|ref|XP_006347233.1|PREDICTED: peroxisome biogenesis protein 16-like isoform X2 [Solanum tuberosum]	XP_006347233	1.6865e-11	100	68.1662	34	34
c19034_g1_i1	uncharacterized protein isoform 1	463	gi|460367884|ref|XP_004229800.1|PREDICTED: uncharacterized protein LOC101248815 isoform 1 [Solanum lycopersicum] >gi|460367886|ref|XP_004229801.1| PREDICTED: uncharacterized protein LOC101248815 isoform 2 [Solanum lycopersicum]	XP_004229800	5.55478e-35	98	136.346	66	65
c19035_g1_i1	probable lrr receptor-like serine threonine-protein kinase at4g08850-like	432	gi|565392812|ref|XP_006362084.1|PREDICTED: probable leucine-rich repeat receptor-like protein kinase At1g35710-like [Solanum tuberosum]	XP_006362084	6.98061e-54	97	191.43	144	141
c19039_g1_i1	leucine-rich repeat receptor-like serine threonine tyrosine-protein kinase sobir1-like	388	gi|460381109|ref|XP_004236295.1|PREDICTED: leucine-rich repeat receptor-like serine/threonine/tyrosine-protein kinase SOBIR1-like [Solanum lycopersicum]	XP_004236295	5.46495e-70	95	232.646	122	117
c19040_g1_i1	ethylene-responsive transcription factor 13-like	360	gi|460367786|ref|XP_004229751.1|PREDICTED: ethylene-responsive transcription factor 1-like [Solanum lycopersicum]	XP_004229751	2.07232e-75	96	234.572	119	115
c19041_g1_i1	phosphoglycerate mutase -like	403	gi|565360573|ref|XP_006347041.1|PREDICTED: phosphoglycerate mutase 2-like [Solanum tuberosum]	XP_006347041	6.13017e-21	100	95.1301	42	42
c19042_g1_i1	uncharacterized protein loc101260201	539	gi|460375573|ref|XP_004233579.1|PREDICTED: uncharacterized protein LOC101260201 [Solanum lycopersicum]	XP_004233579	7.6168e-08	60	61.2326	82	50
c19042_g1_i2	uncharacterized protein loc101260201	438	gi|460375573|ref|XP_004233579.1|PREDICTED: uncharacterized protein LOC101260201 [Solanum lycopersicum]	XP_004233579	3.35958e-07	60	58.5362	81	49
c19046_g1_i1	methylenetetrahydrofolate reductase	291	gi|460409333|ref|XP_004250093.1|PREDICTED: methylenetetrahydrofolate reductase 2-like [Solanum lycopersicum]	XP_004250093	2.08116e-24	92	105.916	53	49
c19047_g1_i1	116 kda u5 small nuclear ribonucleoprotein component-like	938	gi|460394238|ref|XP_004242711.1|PREDICTED: 116 kDa U5 small nuclear ribonucleoprotein component-like [Solanum lycopersicum]	XP_004242711	0	99	639.802	309	308
c19049_g1_i1	serine threonine phosphatase	373	gi|460414531|ref|XP_004252622.1|PREDICTED: uncharacterized protein C630.12-like [Solanum lycopersicum]	XP_004252622	2.58594e-44	97	161.77	82	80
c19055_g1_i1	receptor-like protein kinase theseus 1-like	225	gi|565394602|ref|XP_006362946.1|PREDICTED: receptor-like protein kinase THESEUS 1-like [Solanum tuberosum]	XP_006362946	3.12288e-30	93	122.479	64	60
c19056_g1_i1	uridine kinase-like protein 3-like	266	gi|565371914|ref|XP_006352545.1|PREDICTED: uridine kinase-like protein 3-like [Solanum tuberosum]	XP_006352545	7.97263e-52	96	179.489	88	85
c19056_g1_i2	uridine kinase-like protein 3-like	225	gi|565371914|ref|XP_006352545.1|PREDICTED: uridine kinase-like protein 3-like [Solanum tuberosum]	XP_006352545	5.59606e-37	97	138.658	67	65
c19057_g1_i1	2-oxoglutarate mitochondrial-like	215	gi|460382059|ref|XP_004236757.1|PREDICTED: 2-oxoglutarate dehydrogenase, mitochondrial-like [Solanum lycopersicum]	XP_004236757	1.69666e-31	100	126.331	59	59
c19058_g1_i1	callose synthase 10-like	214	gi|449501384|ref|XP_004161352.1|PREDICTED: callose synthase 10-like [Cucumis sativus]	XP_004161352	2.00141e-35	100	135.191	63	63
c19063_g1_i1	rrna methyltransferase -like	508	gi|460375094|ref|XP_004233343.1|PREDICTED: putative rRNA methyltransferase YlbH-like [Solanum lycopersicum]	XP_004233343	1.89403e-77	99	245.743	122	121
c19065_g1_i1	uncharacterized protein loc101249383	425	gi|460396110|ref|XP_004243622.1|PREDICTED: uncharacterized protein LOC101249383 [Solanum lycopersicum]	XP_004243622	5.4963e-10	96	66.2402	59	57
c19071_g1_i1	pentatricopeptide repeat-containing protein	455	gi|460399463|ref|XP_004245260.1|PREDICTED: pentatricopeptide repeat-containing protein At5g25630-like [Solanum lycopersicum]	XP_004245260	1.3874e-67	100	227.254	108	108
c19071_g1_i2	pentatricopeptide repeat-containing protein	453	gi|460399463|ref|XP_004245260.1|PREDICTED: pentatricopeptide repeat-containing protein At5g25630-like [Solanum lycopersicum]	XP_004245260	1.3874e-67	100	227.254	108	108
c19074_g1_i1	probable receptor-like protein kinase at1g67000-like	251	gi|565400185|ref|XP_006365612.1|PREDICTED: probable receptor-like protein kinase At1g67000-like [Solanum tuberosum]	XP_006365612	5.26147e-11	97	65.0846	34	33
c19077_g1_i1	transcription factor tga7 family protein	461	gi|460414384|ref|XP_004252551.1|PREDICTED: transcription factor TGA7-like [Solanum lycopersicum]	XP_004252551	5.74635e-100	100	303.523	146	146
c19079_g1_i1	cytochrome p450 78a3-like	299	gi|460388925|ref|XP_004240114.1|PREDICTED: cytochrome P450 78A3-like [Solanum lycopersicum]	XP_004240114	1.76022e-31	95	124.79	64	61
c19080_g1_i1	aspartic proteinase-like protein 1-like	236	gi|460384361|ref|XP_004237880.1|PREDICTED: aspartic proteinase-like protein 1-like [Solanum lycopersicum]	XP_004237880	1.21161e-42	97	155.221	80	78
c19081_g1_i1	checkpoint serine threonine-protein kinase isoform 2	345	gi|460413735|ref|XP_004252236.1|PREDICTED: uncharacterized protein LOC101258236 [Solanum lycopersicum]	XP_004252236	4.47479e-56	69	194.126	155	107
c19082_g1_i1	ubiquitin carboxyl-terminal hydrolase 13-like	342	gi|460388162|ref|XP_004239738.1|PREDICTED: ubiquitin carboxyl-terminal hydrolase 12-like [Solanum lycopersicum]	XP_004239738	2.09553e-67	100	229.565	113	113
c19083_g1_i1	trab domain-containing	420	gi|460412242|ref|XP_004251511.1|PREDICTED: traB domain-containing protein-like [Solanum lycopersicum]	XP_004251511	3.8198e-90	99	279.641	139	138
c19083_g1_i2	trab domain-containing	257	gi|460412242|ref|XP_004251511.1|PREDICTED: traB domain-containing protein-like [Solanum lycopersicum]	XP_004251511	7.2965e-42	98	151.754	77	76
c19085_g1_i1	uncharacterized protein loc102588674	221	gi|565401284|ref|XP_006366134.1|PREDICTED: uncharacterized protein LOC102588674 [Solanum tuberosum]	XP_006366134	2.27038e-11	89	67.0106	38	34
c19087_g1_i2	f-box protein at5g46170-like	560	gi|460398864|ref|XP_004244968.1|PREDICTED: F-box protein At5g46170-like [Solanum lycopersicum]	XP_004244968	6.47259e-48	100	171.4	79	79
c19090_g1_i1	lag1 longevity assurance homolog 2-like	618	gi|460369891|ref|XP_004230790.1|PREDICTED: LAG1 longevity assurance homolog 2-like isoform 2 [Solanum lycopersicum]	XP_004230790	7.44702e-75	100	239.195	119	119
c19095_g1_i1	leucine-rich repeat extensin-like protein 1	349	gi|460408850|ref|XP_004249854.1|PREDICTED: leucine-rich repeat extensin-like protein 1 [Solanum lycopersicum]	XP_004249854	1.45978e-11	89	70.4774	94	84
c19095_g1_i2	leucine-rich repeat extensin-like protein 1	361	gi|460408850|ref|XP_004249854.1|PREDICTED: leucine-rich repeat extensin-like protein 1 [Solanum lycopersicum]	XP_004249854	2.85018e-14	88	78.5666	98	87
c19100_g1_i1	gtp-binding protein yptc4	303	gi|557882401|gb|AHA42652.1|GTP-binding Rab2a-like protein, partial [Lumnitzera racemosa]	AHA42652	1.66434e-15	100	75.8702	36	36
c19100_g1_i2	ras-related protein rabb1b-like	496	gi|460372012|ref|XP_004231828.1|PREDICTED: ras-related protein RABB1b-like [Solanum lycopersicum]	XP_004231828	1.78423e-65	100	210.69	102	102
c19100_g1_i3	ras-related protein rabb1b-like	586	gi|460372012|ref|XP_004231828.1|PREDICTED: ras-related protein RABB1b-like [Solanum lycopersicum]	XP_004231828	3.46884e-85	100	262.307	128	128
c19101_g1_i1	disease resistance response	243	gi|460373507|ref|XP_004232560.1|PREDICTED: uncharacterized protein LOC101255945 [Solanum lycopersicum]	XP_004232560	3.26833e-44	97	152.14	81	79
c19106_g1_i1	probable xyloglucan endotransglucosylase hydrolase protein 23-like	238	gi|460388959|ref|XP_004240131.1|PREDICTED: probable xyloglucan endotransglucosylase/hydrolase protein 23-like [Solanum lycopersicum]	XP_004240131	2.60096e-45	98	157.532	78	77
c19107_g1_i1	uncharacterized protein loc101244681	296	gi|460395083|ref|XP_004243118.1|PREDICTED: uncharacterized protein LOC101244681 [Solanum lycopersicum]	XP_004243118	4.83942e-17	93	86.2705	44	41
c19108_g1_i1	uncharacterized protein isoform 2	301	gi|565389388|ref|XP_006360438.1|PREDICTED: uncharacterized protein LOC102588090 [Solanum tuberosum]	XP_006360438	4.39608e-52	98	182.57	95	94
c19109_g1_i1	phosphoglucan phosphatase chloroplastic-like	277	gi|565348656|ref|XP_006341322.1|PREDICTED: phosphoglucan phosphatase LSF1, chloroplastic-like isoform X2 [Solanum tuberosum]	XP_006341322	3.63404e-16	97	82.4185	38	37
c19109_g1_i2	phosphoglucan phosphatase chloroplastic-like	667	gi|460414623|ref|XP_004252666.1|PREDICTED: phosphoglucan phosphatase LSF1, chloroplastic-like [Solanum lycopersicum]	XP_004252666	2.69223e-130	97	392.504	190	186
c19113_g1_i1	b3 domain-containing protein at2g36080-like	439	gi|460402761|ref|XP_004246879.1|PREDICTED: B3 domain-containing protein At2g36080-like [Solanum lycopersicum]	XP_004246879	1.65177e-42	92	154.066	94	87
c19119_g1_i1	ribonuclease h protein at1g65750-like	423	gi|565380691|ref|XP_006356729.1|PREDICTED: putative ribonuclease H protein At1g65750-like [Solanum tuberosum]	XP_006356729	1.58443e-32	75	127.872	118	89
c19120_g1_i1	protein phosphatase 2c 33	1160	gi|460388074|ref|XP_004239696.1|PREDICTED: probable protein phosphatase 2C 33-like [Solanum lycopersicum]	XP_004239696	1.96344e-32	100	136.732	82	82
c19122_g1_i1	probable anion transporter chloroplastic-like	263	gi|460370699|ref|XP_004231187.1|PREDICTED: probable anion transporter 2, chloroplastic-like [Solanum lycopersicum]	XP_004231187	3.97356e-41	100	151.754	71	71
c19124_g1_i1	subtilisin-like protease	265	gi|460414825|ref|XP_004252763.1|PREDICTED: subtilisin-like protease-like [Solanum lycopersicum]	XP_004252763	2.80887e-42	98	156.377	78	77
c19125_g1_i1	lipid transfer protein	501	gi|460399382|ref|XP_004245220.1|PREDICTED: non-specific lipid-transfer protein 3-like [Solanum lycopersicum]	XP_004245220	6.21188e-44	97	152.91	79	77
c19127_g1_i1	uncharacterized protein loc101258023	308	gi|460373352|ref|XP_004232484.1|PREDICTED: uncharacterized protein LOC101258023 [Solanum lycopersicum]	XP_004232484	1.0761e-45	100	155.992	95	95
c19128_g1_i1	probable disease resistance protein at4g27220-like	370	gi|460382985|ref|XP_004237216.1|PREDICTED: probable disease resistance protein At4g27220-like [Solanum lycopersicum]	XP_004237216	4.62607e-51	98	184.882	94	93
c19128_g1_i2	probable disease resistance protein at4g27220-like	338	gi|460382985|ref|XP_004237216.1|PREDICTED: probable disease resistance protein At4g27220-like [Solanum lycopersicum]	XP_004237216	1.66549e-63	99	219.55	112	111
c19129_g1_i1	uncharacterized protein loc101267283	426	gi|460410084|ref|XP_004250461.1|PREDICTED: uncharacterized protein LOC101267283 [Solanum lycopersicum]	XP_004250461	1.37381e-08	94	62.7734	101	95
c19130_g1_i1	kow domain-containing transcription factor family protein	281	gi|460401718|ref|XP_004246364.1|PREDICTED: uncharacterized protein LOC101260563 [Solanum lycopersicum]	XP_004246364	3.35907e-50	98	172.17	85	84
c19131_g1_i1	uncharacterized protein loc101256522 isoform 1	329	gi|460368281|ref|XP_004229996.1|PREDICTED: uncharacterized protein LOC101256522 isoform 1 [Solanum lycopersicum] >gi|460368283|ref|XP_004229997.1| PREDICTED: uncharacterized protein LOC101256522 isoform 2 [Solanum lycopersicum]	XP_004229996	2.16684e-67	100	221.09	109	109
c19133_g1_i1	f-box kelch-repeat protein at5g60570-like	438	gi|460411451|ref|XP_004251124.1|PREDICTED: F-box/kelch-repeat protein At5g60570-like [Solanum lycopersicum]	XP_004251124	1.36446e-19	98	92.8189	62	61
c19136_g1_i1	nicotinamide mononucleotide adenylyltransferase 1-like	465	gi|460396998|ref|XP_004244056.1|PREDICTED: nicotinamide mononucleotide adenylyltransferase 1-like [Solanum lycopersicum]	XP_004244056	2.16883e-100	97	300.827	152	148
c19137_g1_i1	uncoupling protein	243	gi|350539940|ref|NP_001234584.1|UCP protein [Solanum lycopersicum] >gi|18921040|gb|AAL82482.1|AF472619_1 putative uncoupling protein [Solanum lycopersicum]	NP_001234584	1.01549e-32	100	125.176	61	61
c19138_g1_i1	core-2 i-branching beta- -n-acetylglucosaminyltransferase family protein isoform 1	497	gi|460386450|ref|XP_004238911.1|PREDICTED: uncharacterized protein LOC101249358 [Solanum lycopersicum]	XP_004238911	1.46401e-114	98	342.813	165	163
c19139_g1_i1	lipase-like isoform x2	256	gi|460390913|ref|XP_004241069.1|PREDICTED: lipase-like [Solanum lycopersicum]	XP_004241069	2.62573e-41	98	149.058	70	69
c19141_g1_i1	uncharacterized protein loc101248669	363	gi|460384218|ref|XP_004237810.1|PREDICTED: uncharacterized protein LOC101248669 [Solanum lycopersicum]	XP_004237810	3.40063e-73	95	239.58	121	116
c19149_g1_i1	morc family cw-type zinc finger protein 3-like	276	gi|460373278|ref|XP_004232448.1|PREDICTED: MORC family CW-type zinc finger protein 3-like [Solanum lycopersicum]	XP_004232448	2.46493e-48	96	172.555	86	83
c19153_g1_i1	glycine-rich protein precursor	272	gi|565385874|ref|XP_006358782.1|PREDICTED: glycine-rich cell wall structural protein-like [Solanum tuberosum]	XP_006358782	4.25019e-21	94	91.6633	53	50
c19154_g1_i1	3-ketodihydrosphingosine reductase-like	246	gi|460372456|ref|XP_004232046.1|PREDICTED: 3-ketodihydrosphingosine reductase-like [Solanum lycopersicum]	XP_004232046	1.21764e-14	97	75.485	36	35
c19154_g1_i2	3-ketodihydrosphingosine reductase-like	305	gi|460372456|ref|XP_004232046.1|PREDICTED: 3-ketodihydrosphingosine reductase-like [Solanum lycopersicum]	XP_004232046	9.44938e-30	98	117.087	72	71
c19155_g1_i1	uncharacterized protein loc101248476	254	gi|460383454|ref|XP_004237438.1|PREDICTED: uncharacterized protein LOC101248476 [Solanum lycopersicum]	XP_004237438	1.86907e-24	100	103.605	79	79
c19155_g1_i2	udp-n-acetylglucosamine 1-carboxyvinyltransferase isoform 2	282	gi|460397428|ref|XP_004244269.1|PREDICTED: UDP-N-acetylglucosamine 1-carboxyvinyltransferase 2-like [Solanum lycopersicum]	XP_004244269	5.92409e-25	100	105.916	52	52
c19156_g1_i1	la-related protein 7-like	253	gi|460374636|ref|XP_004233116.1|PREDICTED: uncharacterized protein LOC101245912 [Solanum lycopersicum]	XP_004233116	2.69557e-43	100	154.836	77	77
c19156_g1_i2	lupus la	225	gi|460374636|ref|XP_004233116.1|PREDICTED: uncharacterized protein LOC101245912 [Solanum lycopersicum]	XP_004233116	1.26469e-38	100	141.739	70	70
c19157_g1_i1	ethylene-responsive transcription factor crf2-like	216	gi|460400037|ref|XP_004245542.1|PREDICTED: ethylene-responsive transcription factor CRF2-like [Solanum lycopersicum]	XP_004245542	4.09875e-36	97	134.42	68	66
c19159_g1_i1	myb-related protein 306-like	362	gi|460391949|ref|XP_004241580.1|PREDICTED: myb-related protein 306-like [Solanum lycopersicum]	XP_004241580	4.91991e-45	94	160.999	120	113
c19161_g1_i1	conserved oligomeric golgi complex subunit 7-like	567	gi|460386149|ref|XP_004238762.1|PREDICTED: conserved oligomeric Golgi complex subunit 7-like [Solanum lycopersicum]	XP_004238762	4.14871e-108	99	339.732	163	162
c19162_g1_i1	early-responsive to dehydration 7	298	gi|460375537|ref|XP_004233562.1|PREDICTED: uncharacterized protein LOC101253155 [Solanum lycopersicum]	XP_004233562	3.00863e-45	91	162.155	98	90
c19163_g1_i1	uncharacterized protein loc101249774	225	gi|460371217|ref|XP_004231439.1|PREDICTED: uncharacterized protein LOC101249774 [Solanum lycopersicum]	XP_004231439	6.2374e-26	85	105.531	67	57
c19165_g1_i1	udp-glucose:solanidine glucosyltransferase	983	gi|350540030|ref|NP_001233853.1|glycoalkaloid metabolism 1 precursor [Solanum lycopersicum] >gi|312163474|gb|ADQ37964.1| glycoalkaloid metabolism 1 [Solanum lycopersicum]	NP_001233853	0	98	637.491	315	311
c19166_g1_i1	probable wrky transcription factor 3-like	238	gi|565342566|ref|XP_006338416.1|PREDICTED: probable WRKY transcription factor 3-like [Solanum tuberosum]	XP_006338416	5.29516e-18	97	86.6557	42	41
c19167_g1_i1	ethylene-responsive transcription factor erf118-like	248	gi|460386498|ref|XP_004238935.1|PREDICTED: ethylene-responsive transcription factor ERF118-like isoform 1 [Solanum lycopersicum] >gi|460386500|ref|XP_004238936.1| PREDICTED: ethylene-responsive transcription factor ERF118-like isoform 2 [Solanum lycopersicum]	XP_004238935	9.33431e-30	98	117.857	68	67
c19168_g1_i1	monocopper oxidase-like protein sku5-like	512	gi|460400431|ref|XP_004245738.1|PREDICTED: monocopper oxidase-like protein SKU5-like [Solanum lycopersicum]	XP_004245738	1.06738e-105	99	326.25	159	158
c19170_g1_i1	proteasome subunit alpha type-2-b	242	gi|565364316|ref|XP_006348871.1|PREDICTED: proteasome subunit alpha type-2-B-like [Solanum tuberosum]	XP_006348871	9.53372e-51	100	170.244	80	80
c19171_g1_i1	late blight resistance protein homolog r1a-10-like	405	gi|565405154|ref|XP_006367977.1|PREDICTED: putative late blight resistance protein homolog R1A-4-like [Solanum tuberosum]	XP_006367977	5.14322e-45	94	157.918	105	99
c19177_g1_i1	ribonuclease h protein at1g65750-like	279	gi|565341648|ref|XP_006337991.1|PREDICTED: putative ribonuclease H protein At1g65750-like [Solanum tuberosum]	XP_006337991	2.83705e-12	68	71.2478	67	46
c19177_g1_i2	ribonuclease h protein at1g65750-like	227	gi|565374101|ref|XP_006353602.1|PREDICTED: putative ribonuclease H protein At1g65750-like [Solanum tuberosum]	XP_006353602	1.24337e-18	69	88.5817	79	55
c19177_g1_i3	ribonuclease h protein at1g65750-like	297	gi|565341648|ref|XP_006337991.1|PREDICTED: putative ribonuclease H protein At1g65750-like [Solanum tuberosum]	XP_006337991	6.02027e-17	74	85.1149	67	50
c19177_g1_i4	ribonuclease h protein at1g65750-like	227	gi|565374101|ref|XP_006353602.1|PREDICTED: putative ribonuclease H protein At1g65750-like [Solanum tuberosum]	XP_006353602	2.74168e-07	68	56.225	51	35
c19178_g1_i1	threonine synthase	1853	gi|460379654|ref|XP_004235576.1|PREDICTED: threonine synthase, chloroplastic-like isoform 1 [Solanum lycopersicum] >gi|460379656|ref|XP_004235577.1| PREDICTED: threonine synthase, chloroplastic-like isoform 2 [Solanum lycopersicum]	XP_004235576	0	99	904.82	434	433
c19179_g1_i1	f-box protein skip31-like	526	gi|460400995|ref|XP_004246015.1|PREDICTED: F-box protein SKIP31-like [Solanum lycopersicum]	XP_004246015	2.73448e-44	97	162.155	168	163
c19179_g1_i2	f-box protein skip31-like	404	gi|460400995|ref|XP_004246015.1|PREDICTED: F-box protein SKIP31-like [Solanum lycopersicum]	XP_004246015	2.37269e-26	97	111.309	85	83
c19183_g1_i1	thioredoxin-like 1- chloroplastic-like	232	gi|460407737|ref|XP_004249307.1|PREDICTED: thioredoxin-like 1-1, chloroplastic-like [Solanum lycopersicum]	XP_004249307	8.23353e-20	89	89.7373	49	44
c19185_g1_i1	alpha beta-hydrolases superfamily protein	808	gi|565383077|ref|XP_006357853.1|PREDICTED: uncharacterized protein LOC102591159 [Solanum tuberosum]	XP_006357853	1.69513e-96	98	298.901	148	146
c19186_g1_i1	rna polymerase ii elongation factor ell3 isoform 1	244	gi|565358547|ref|XP_006346088.1|PREDICTED: uncharacterized protein LOC102596748 [Solanum tuberosum]	XP_006346088	1.80579e-18	97	85.8853	42	41
c19188_g1_i1	agamous-like mads-box protein agl62-like	327	gi|565391945|ref|XP_006361669.1|PREDICTED: agamous-like MADS-box protein AGL61-like [Solanum tuberosum]	XP_006361669	1.06183e-28	75	102.834	89	67
c19189_g1_i1	aldose 1-epimerase-like	245	gi|460372842|ref|XP_004232232.1|PREDICTED: aldose 1-epimerase-like [Solanum lycopersicum]	XP_004232232	7.69856e-43	97	152.91	77	75
c19192_g1_i1	uncharacterized protein loc101254818	395	gi|460399974|ref|XP_004245511.1|PREDICTED: uncharacterized protein LOC101254818 [Solanum lycopersicum]	XP_004245511	2.37594e-59	98	208.764	127	125
c19193_g1_i1	alpha-glucosidase-like	231	gi|565387115|ref|XP_006359350.1|PREDICTED: alpha-glucosidase-like [Solanum tuberosum]	XP_006359350	7.69283e-34	100	132.88	63	63
c19197_g1_i1	vetispiradiene synthase	426	gi|356582313|ref|NP_001239040.1|viridiflorene synthase [Solanum lycopersicum] >gi|403377891|sp|G5CV46.1|TPS31_SOLLC RecName: Full=Viridiflorene synthase; Short=SlTPS31 [Solanum lycopersicum] >gi|343409106|gb|AEM23833.1| sesquiterpene synthase [Solanum lycopersicum] >gi|348659073|gb|AEP82774.1| viridiflorene synthase [Solanum lycopersicum]	NP_001239040	1.54146e-89	96	282.337	142	137
c19203_g1_i1	acylamino-acid-releasing isoform 1	541	gi|460383656|ref|XP_004237535.1|PREDICTED: probable dipeptidyl-peptidase 5-like [Solanum lycopersicum]	XP_004237535	1.86816e-41	98	157.532	74	73
c19205_g1_i1	uncharacterized protein loc101247662 isoform 1	309	gi|460368561|ref|XP_004230134.1|PREDICTED: uncharacterized protein LOC101247662 isoform 1 [Solanum lycopersicum] >gi|460368563|ref|XP_004230135.1| PREDICTED: uncharacterized protein LOC101247662 isoform 2 [Solanum lycopersicum]	XP_004230134	3.88954e-42	93	154.066	91	85
c19206_g1_i1	protein far1-related sequence 4-like	250	gi|460379692|ref|XP_004235595.1|PREDICTED: protein FAR1-RELATED SEQUENCE 4-like [Solanum lycopersicum]	XP_004235595	8.38012e-48	98	171.014	83	82
c19208_g1_i1	heat stress transcription factor a-5-like	301	gi|460415270|ref|XP_004252982.1|PREDICTED: heat stress transcription factor A-5-like [Solanum lycopersicum]	XP_004252982	7.71614e-59	99	198.749	100	99
c19209_g1_i1	phosphatidylinositide phosphatase sac1-like	306	gi|460415788|ref|XP_004253236.1|PREDICTED: phosphatidylinositide phosphatase SAC1-like [Solanum lycopersicum]	XP_004253236	6.31032e-57	75	195.667	134	101
c19209_g1_i2	phosphatidylinositide phosphatase sac1-like	222	gi|460415788|ref|XP_004253236.1|PREDICTED: phosphatidylinositide phosphatase SAC1-like [Solanum lycopersicum]	XP_004253236	1.45449e-34	100	132.88	62	62
c19211_g1_i1	cdk5 regulatory subunit-associated protein	320	gi|83281193|dbj|BAD15110.2|similar to CDK5 regulatory subunit-associated protein [Nicotiana tabacum]	BAD15110	1.25551e-19	96	93.2041	66	64
c19216_g1_i1	beta-adaptin-like protein c-like	501	gi|460400121|ref|XP_004245584.1|PREDICTED: beta-adaptin-like protein C-like [Solanum lycopersicum]	XP_004245584	2.55103e-107	100	338.191	161	161
c19216_g1_i2	beta-adaptin-like protein b-like	586	gi|460400121|ref|XP_004245584.1|PREDICTED: beta-adaptin-like protein C-like [Solanum lycopersicum]	XP_004245584	2.88062e-128	98	394.045	192	189
c19218_g1_i1	u5 small nuclear ribonucleoprotein 40 kda	820	gi|460378038|ref|XP_004234788.1|PREDICTED: U5 small nuclear ribonucleoprotein 40 kDa protein-like [Solanum lycopersicum]	XP_004234788	1.75721e-128	100	380.563	178	178
c19219_g1_i1	calcium-transporting atpase endoplasmic reticulum-type-like	523	gi|460411799|ref|XP_004251293.1|PREDICTED: calcium-transporting ATPase 4, endoplasmic reticulum-type-like [Solanum lycopersicum]	XP_004251293	4.32243e-64	100	222.631	111	111
c19219_g1_i2	calcium-transporting atpase endoplasmic reticulum-type-like	583	gi|460411799|ref|XP_004251293.1|PREDICTED: calcium-transporting ATPase 4, endoplasmic reticulum-type-like [Solanum lycopersicum]	XP_004251293	9.11505e-64	100	222.631	111	111
c19221_g1_i1	probable pectate lyase 18-like	222	gi|20149058|gb|AAM12784.1|putative pectate-lyase [Capsicum annuum]	AAM12784	8.1145e-18	100	84.3445	38	38
c19224_g1_i1	uncharacterized protein loc101260741	351	gi|460396339|ref|XP_004243733.1|PREDICTED: uncharacterized protein LOC101260741 [Solanum lycopersicum]	XP_004243733	1.22465e-21	96	96.6709	76	73
c19225_g1_i1	uncharacterized protein partial	331	gi|460372445|ref|XP_004232041.1|PREDICTED: uncharacterized protein LOC101246489, partial [Solanum lycopersicum]	XP_004232041	2.256e-66	100	223.402	109	109
c19231_g1_i1	f-box protein skip23-like	459	gi|460373464|ref|XP_004232539.1|PREDICTED: F-box protein At2g17036-like isoform 1 [Solanum lycopersicum]	XP_004232539	3.66835e-80	92	256.529	155	143
c19232_g1_i1	phenazine biosynthesis family protein	772	gi|565378863|ref|XP_006355865.1|PREDICTED: phenazine biosynthesis-like domain-containing protein 1-like [Solanum tuberosum]	XP_006355865	1.08019e-72	96	235.728	117	113
c19233_g1_i1	delta-1-pyrroline-5-carboxylate synthase-like	204	gi|460390115|ref|XP_004240687.1|PREDICTED: delta-1-pyrroline-5-carboxylate synthase-like [Solanum lycopersicum]	XP_004240687	4.51887e-17	100	84.3445	41	41
c19233_g1_i2	pyrroline-5-carboxylate synthetase isoform 3	256	gi|460390115|ref|XP_004240687.1|PREDICTED: delta-1-pyrroline-5-carboxylate synthase-like [Solanum lycopersicum]	XP_004240687	2.12763e-29	100	120.168	60	60
c19233_g1_i3	pyrroline-5-carboxylate synthetase isoform 3	428	gi|460390115|ref|XP_004240687.1|PREDICTED: delta-1-pyrroline-5-carboxylate synthase-like [Solanum lycopersicum]	XP_004240687	2.67437e-62	100	213.772	109	109
c19235_g1_i1	xyloglucan glycosyltransferase 4-like	570	gi|460372585|ref|XP_004232109.1|PREDICTED: xyloglucan glycosyltransferase 4-like [Solanum lycopersicum]	XP_004232109	2.10786e-119	99	364.385	183	182
c19235_g1_i2	xyloglucan glycosyltransferase 4-like	268	gi|460372585|ref|XP_004232109.1|PREDICTED: xyloglucan glycosyltransferase 4-like [Solanum lycopersicum]	XP_004232109	4.35447e-31	100	124.79	63	63
c19236_g1_i1	activating signal cointegrator 1 complex subunit 1-like isoform x2	304	gi|565352320|ref|XP_006343093.1|PREDICTED: activating signal cointegrator 1 complex subunit 1-like isoform X1 [Solanum tuberosum]	XP_006343093	7.99349e-36	98	137.117	66	65
c19237_g1_i1	protein transport protein sec23-like	205	gi|460388384|ref|XP_004239847.1|PREDICTED: protein transport protein SEC23-like [Solanum lycopersicum]	XP_004239847	9.6669e-20	100	92.0485	44	44
c19239_g1_i1	atp-dependent helicase brm-like	330	gi|460368039|ref|XP_004229877.1|PREDICTED: ATP-dependent helicase BRM-like [Solanum lycopersicum]	XP_004229877	3.08456e-45	99	168.318	105	104
c19240_g1_i1	o-fucosyltransferase family protein	204	gi|460392529|ref|XP_004241868.1|PREDICTED: uncharacterized protein LOC101263823 [Solanum lycopersicum]	XP_004241868	6.59392e-32	93	124.02	65	61
c19242_g1_i1	nadh dehydrogenase	615	gi|2499328|sp|Q43844.1|NDUS7_SOLTURecName: Full=NADH dehydrogenase [ubiquinone] iron-sulfur protein 7, mitochondrial; AltName: Full=Complex I-20kD; Short=CI-20kD; AltName: Full=NADH-ubiquinone oxidoreductase 20 kDa subunit; Flags: Precursor >gi|1235607|emb|CAA65451.1| NADH-ubiquinone oxidoreductase [Solanum tuberosum]	Q43844	5.12155e-54	100	182.956	85	85
c19243_g1_i1	probable udp-n-acetylglucosamine--peptide n-acetylglucosaminyltransferase sec-like	471	gi|565399864|ref|XP_006365461.1|PREDICTED: probable UDP-N-acetylglucosamine--peptide N-acetylglucosaminyltransferase SEC-like [Solanum tuberosum]	XP_006365461	5.01352e-26	100	114.39	53	53
c19243_g1_i2	probable udp-n-acetylglucosamine--peptide n-acetylglucosaminyltransferase sec-like	370	gi|565399864|ref|XP_006365461.1|PREDICTED: probable UDP-N-acetylglucosamine--peptide N-acetylglucosaminyltransferase SEC-like [Solanum tuberosum]	XP_006365461	1.66468e-64	99	220.705	117	116
c19244_g1_i1	uncharacterized protein loc101262946	330	gi|460401734|ref|XP_004246372.1|PREDICTED: uncharacterized protein LOC101262946 [Solanum lycopersicum]	XP_004246372	7.14427e-39	97	148.288	77	75
c19246_g1_i1	ethanolamine-phosphate cytidylyltransferase-like	344	gi|460388957|ref|XP_004240130.1|PREDICTED: ethanolamine-phosphate cytidylyltransferase-like [Solanum lycopersicum]	XP_004240130	2.15023e-23	100	102.449	46	46
c19247_g1_i1	abc transporter c family member 3-like	516	gi|460396968|ref|XP_004244041.1|PREDICTED: ABC transporter C family member 3-like [Solanum lycopersicum]	XP_004244041	6.79273e-104	99	335.88	166	165
c19249_g1_i1	wd40 repeat-containing protein smu1-like	294	gi|350540012|ref|NP_001234868.1|WD-40 repeat protein [Solanum lycopersicum] >gi|14031063|gb|AAK52092.1| WD-40 repeat protein [Solanum lycopersicum]	NP_001234868	1.16529e-57	100	196.052	91	91
c19250_g1_i1	late blight resistance identical	252	gi|460387610|ref|XP_004239469.1|PREDICTED: putative late blight resistance protein homolog R1B-16-like [Solanum lycopersicum]	XP_004239469	1.64583e-37	92	144.05	79	73
c19252_g1_i1	fructokinase 2	342	gi|75296290|sp|Q7XJ81.1|SCRK2_SOLHARecName: Full=Fructokinase-2 [Solanum habrochaites] >gi|32765547|gb|AAP87283.1| fructokinase 2 [Solanum habrochaites]	Q7XJ81	5.76375e-75	100	236.884	114	114
c19253_g1_i1	chaperone -domain superfamily protein isoform 2	347	gi|460384728|ref|XP_004238061.1|PREDICTED: uncharacterized protein LOC101250298 [Solanum lycopersicum]	XP_004238061	4.76711e-79	100	243.817	115	115
c19255_g1_i1	lamin-like protein	820	gi|460372760|ref|XP_004232193.1|PREDICTED: lamin-like protein-like [Solanum lycopersicum]	XP_004232193	2.70367e-114	98	338.191	176	173
c19256_g1_i1	argonaute 1	208	gi|328693919|gb|AEB38571.1|ARGONAUTE 1 [Helianthus tuberosus]	AEB38571	1.50865e-36	93	129.413	66	62
c19257_g1_i1	protein iq-domain 1-like	213	gi|460413001|ref|XP_004251884.1|PREDICTED: protein IQ-DOMAIN 1-like [Solanum lycopersicum]	XP_004251884	8.64965e-38	94	137.117	71	67
c19257_g1_i2	iq-domain isoform 1	288	gi|460413001|ref|XP_004251884.1|PREDICTED: protein IQ-DOMAIN 1-like [Solanum lycopersicum]	XP_004251884	5.23516e-26	89	107.457	79	71
c19258_g1_i1	uncharacterized protein isoform 1	316	gi|565349317|ref|XP_006341640.1|PREDICTED: protein DENND6A-like isoform X3 [Solanum tuberosum]	XP_006341640	4.38539e-64	98	216.083	105	103
c19258_g1_i2	protein dennd6a-like isoform x1	315	gi|565349317|ref|XP_006341640.1|PREDICTED: protein DENND6A-like isoform X3 [Solanum tuberosum]	XP_006341640	8.36545e-59	93	201.83	104	97
c19259_g1_i1	methyltransferase-like protein 10-like	222	gi|460372389|ref|XP_004232013.1|PREDICTED: methyltransferase-like protein 10-like [Solanum lycopersicum]	XP_004232013	7.24318e-43	95	152.14	74	71
c19262_g1_i1	probable ubiquitin conjugation factor e4-like	635	gi|565342532|ref|XP_006338399.1|PREDICTED: probable ubiquitin conjugation factor E4-like [Solanum tuberosum]	XP_006338399	2.01941e-120	100	377.867	204	204
c19262_g1_i2	probable ubiquitin conjugation factor e4-like	489	gi|565342532|ref|XP_006338399.1|PREDICTED: probable ubiquitin conjugation factor E4-like [Solanum tuberosum]	XP_006338399	2.88878e-83	100	275.789	153	153
c19265_g1_i1	cell division cycle protein 48	375	gi|460384570|ref|XP_004237983.1|PREDICTED: ATPase family AAA domain-containing protein At1g05910-like [Solanum lycopersicum]	XP_004237983	3.37349e-73	99	246.514	123	122
c19267_g1_i1	uncharacterized protein loc101266210	958	gi|460381906|ref|XP_004236682.1|PREDICTED: uncharacterized protein LOC101266210 [Solanum lycopersicum]	XP_004236682	1.76431e-19	97	97.4413	70	68
c19271_g1_i1	uncharacterized protein loc101257691	405	gi|460399990|ref|XP_004245519.1|PREDICTED: uncharacterized protein LOC101257691 [Solanum lycopersicum]	XP_004245519	2.34545e-09	90	63.929	50	45
c19274_g2_i1	uncharacterized zinc finger protein at4g06634-like	282	gi|460378405|ref|XP_004234963.1|PREDICTED: uncharacterized zinc finger protein At4g06634-like [Solanum lycopersicum]	XP_004234963	1.47983e-11	100	68.5514	54	54
c19279_g1_i1	pi-plc x domain-containing protein at5g67130-like	267	gi|460369853|ref|XP_004230771.1|PREDICTED: PI-PLC X domain-containing protein At5g67130-like [Solanum lycopersicum]	XP_004230771	2.1242e-30	93	120.553	62	58
c19279_g1_i2	pi-plc x domain-containing protein at5g67130-like	362	gi|460369853|ref|XP_004230771.1|PREDICTED: PI-PLC X domain-containing protein At5g67130-like [Solanum lycopersicum]	XP_004230771	2.8366e-29	93	119.013	62	58
c19283_g1_i1	uncharacterized protein loc102605085	365	gi|565366104|ref|XP_006349734.1|PREDICTED: uncharacterized protein LOC102605085 [Solanum tuberosum]	XP_006349734	3.73694e-77	99	246.128	121	120
c19284_g1_i1	probable inactive poly	321	gi|460385940|ref|XP_004238658.1|PREDICTED: probable inactive poly [ADP-ribose] polymerase SRO2-like [Solanum lycopersicum]	XP_004238658	9.57233e-51	96	173.711	98	95
c19285_g1_i1	galactose oxidase-like	249	gi|565365590|ref|XP_006349488.1|PREDICTED: galactose oxidase-like [Solanum tuberosum]	XP_006349488	5.14797e-46	97	164.466	81	79
c19286_g1_i1	light-inducible protein cprf2-like	779	gi|460368486|ref|XP_004230097.1|PREDICTED: light-inducible protein CPRF2-like [Solanum lycopersicum]	XP_004230097	1.17405e-134	98	399.823	253	248
c19286_g1_i2	light-inducible protein cprf2-like	635	gi|460368486|ref|XP_004230097.1|PREDICTED: light-inducible protein CPRF2-like [Solanum lycopersicum]	XP_004230097	1.54891e-98	96	305.449	211	204
c19288_g1_i1	late blight resistance	386	gi|113205330|gb|AAT38768.2|Late blight resistance protein, putative [Solanum demissum]	AAT38768	8.8139e-12	64	71.2478	78	50
c19290_g1_i1	retrovirus-related pol polyprotein line-1	598	gi|565391307|ref|XP_006361364.1|PREDICTED: uncharacterized protein LOC102596609 [Solanum tuberosum]	XP_006361364	2.26031e-20	78	95.9005	66	52
c19299_g1_i1	probable wrky transcription factor 75-like	343	gi|460387126|ref|XP_004239240.1|PREDICTED: probable WRKY transcription factor 75-like [Solanum lycopersicum]	XP_004239240	1.59887e-48	99	164.081	103	102
c19299_g1_i2	probable wrky transcription factor 75-like	232	gi|460387126|ref|XP_004239240.1|PREDICTED: probable WRKY transcription factor 75-like [Solanum lycopersicum]	XP_004239240	1.29135e-22	98	95.5153	54	53
c19299_g1_i3	probable wrky transcription factor 75-like	323	gi|460387126|ref|XP_004239240.1|PREDICTED: probable WRKY transcription factor 75-like [Solanum lycopersicum]	XP_004239240	3.80717e-37	98	134.42	90	89
c19301_g1_i1	protein weak chloroplast movement under blue light 1-like	246	gi|460384927|ref|XP_004238158.1|PREDICTED: protein WEAK CHLOROPLAST MOVEMENT UNDER BLUE LIGHT 1-like [Solanum lycopersicum]	XP_004238158	6.33639e-15	100	78.9518	76	76
c19301_g1_i2	protein weak chloroplast movement under blue light 1-like	394	gi|460384927|ref|XP_004238158.1|PREDICTED: protein WEAK CHLOROPLAST MOVEMENT UNDER BLUE LIGHT 1-like [Solanum lycopersicum]	XP_004238158	1.67747e-52	100	187.963	131	131
c19302_g1_i1	chaperone protein dnaj 49-like	779	gi|460387220|ref|XP_004239284.1|PREDICTED: chaperone protein dnaJ 49-like isoform 1 [Solanum lycopersicum] >gi|460387222|ref|XP_004239285.1| PREDICTED: chaperone protein dnaJ 49-like isoform 2 [Solanum lycopersicum]	XP_004239284	1.12739e-103	98	316.62	183	180
c19304_g1_i1	actin-related protein 2-like	372	gi|565343179|ref|XP_006338716.1|PREDICTED: actin-related protein 2-like [Solanum tuberosum]	XP_006338716	3.54904e-69	100	224.172	109	109
c19304_g1_i2	actin-related protein 2-like	318	gi|565343179|ref|XP_006338716.1|PREDICTED: actin-related protein 2-like [Solanum tuberosum]	XP_006338716	1.27211e-54	100	185.652	89	89
c19309_g1_i1	beta-( )-xylosyltransferase-like	273	gi|460396990|ref|XP_004244052.1|PREDICTED: beta-(1,2)-xylosyltransferase-like [Solanum lycopersicum]	XP_004244052	7.27042e-52	98	180.644	90	89
c19310_g1_i1	peroxisome biogenesis protein 12-like	242	gi|460388190|ref|XP_004239752.1|PREDICTED: peroxisome biogenesis protein 12-like [Solanum lycopersicum]	XP_004239752	3.03755e-42	98	152.14	76	75
c19312_g1_i1	ubiquitin carboxyl-terminal hydrolase 12-like	450	gi|460411632|ref|XP_004251210.1|PREDICTED: ubiquitin carboxyl-terminal hydrolase 12-like [Solanum lycopersicum]	XP_004251210	2.10328e-91	100	298.13	145	145
c19313_g1_i1	stress-induced receptor-like	381	gi|460366019|ref|XP_004228891.1|PREDICTED: probable receptor-like protein kinase At1g67000-like [Solanum lycopersicum]	XP_004228891	9.92571e-37	95	141.739	68	65
c19315_g1_i1	guanine nucleotide-binding 3 homolog	295	gi|350540086|ref|NP_001234382.1|nuclear GTPase-like [Solanum lycopersicum] >gi|83630757|gb|ABC26876.1| putative nuclear GTPase [Solanum lycopersicum]	NP_001234382	3.00501e-17	100	85.8853	42	42
c19318_g1_i1	serine threonine-protein kinase nek3-like isoform x1	426	gi|350538561|ref|NP_001234093.1|LSTK-1-like kinase [Solanum lycopersicum] >gi|15637110|gb|AAL04423.1| LSTK-1-like kinase [Solanum lycopersicum]	NP_001234093	5.94951e-35	100	137.117	66	66
c19319_g1_i1	cell differentiation protein rcd1 homolog	208	gi|460405728|ref|XP_004248327.1|PREDICTED: cell differentiation protein RCD1 homolog [Solanum lycopersicum]	XP_004248327	1.36676e-08	90	58.9214	44	40
c19324_g1_i1	uncharacterized protein loc102578884	229	gi|565364356|ref|XP_006348891.1|PREDICTED: uncharacterized protein LOC102578884 [Solanum tuberosum]	XP_006348891	2.18484e-31	91	120.168	68	62
c19325_g1_i1	phosphatidylinositol:ceramide inositolphosphotransferase 1-like	307	gi|460408344|ref|XP_004249605.1|PREDICTED: phosphatidylinositol:ceramide inositolphosphotransferase 1-like [Solanum lycopersicum]	XP_004249605	1.25608e-39	95	144.05	73	70
c19329_g1_i1	uncharacterized protein loc101264003	310	gi|460385340|ref|XP_004238362.1|PREDICTED: uncharacterized protein LOC101264003 [Solanum lycopersicum]	XP_004238362	3.71614e-19	97	88.9669	45	44
c19329_g1_i2	uncharacterized protein loc101264003	492	gi|460385340|ref|XP_004238362.1|PREDICTED: uncharacterized protein LOC101264003 [Solanum lycopersicum]	XP_004238362	2.32227e-47	96	166.777	137	132
c19331_g1_i1	glutamyl-trna reductase binding protein	652	gi|565351853|ref|XP_006342866.1|PREDICTED: uncharacterized protein LOC102578175 [Solanum tuberosum]	XP_006342866	1.69792e-45	91	164.466	91	83
c19332_g1_i1	uncharacterized protein loc101260464 isoform 1	851	gi|460365051|ref|XP_004228419.1|PREDICTED: uncharacterized protein LOC101260464 isoform 1 [Solanum lycopersicum]	XP_004228419	7.36216e-97	92	294.278	176	162
c19335_g1_i1	partial	572	gi|460371672|ref|XP_004231659.1|PREDICTED: polyprotein P3-like [Solanum lycopersicum]	XP_004231659	1.56932e-87	96	269.24	143	138
c19337_g1_i1	dead-box atp-dependent rna helicase 9-like isoform x1	301	gi|565372762|ref|XP_006352957.1|PREDICTED: DEAD-box ATP-dependent RNA helicase 9-like isoform X1 [Solanum tuberosum] >gi|565372764|ref|XP_006352958.1| PREDICTED: DEAD-box ATP-dependent RNA helicase 9-like isoform X2 [Solanum tuberosum]	XP_006352957	1.70878e-26	97	112.079	73	71
c19337_g1_i2	dead-box atp-dependent rna helicase 9-like isoform x1	289	gi|565372762|ref|XP_006352957.1|PREDICTED: DEAD-box ATP-dependent RNA helicase 9-like isoform X1 [Solanum tuberosum] >gi|565372764|ref|XP_006352958.1| PREDICTED: DEAD-box ATP-dependent RNA helicase 9-like isoform X2 [Solanum tuberosum]	XP_006352957	3.60003e-22	91	99.7525	73	67
c19338_g1_i1	homeodomain family protein	283	gi|350539483|ref|NP_001234657.1|cutin deficient 2 [Solanum lycopersicum] >gi|255529749|gb|ACU12849.1| cutin deficient 2 [Solanum lycopersicum]	NP_001234657	2.97052e-40	100	151.369	74	74
c19339_g1_i1	ferredoxin-dependent glutamate synthase	379	gi|460378131|ref|XP_004234830.1|PREDICTED: ferredoxin-dependent glutamate synthase 1, chloroplastic-like [Solanum lycopersicum]	XP_004234830	1.02519e-71	99	244.202	118	117
c19339_g1_i2	ferredoxin-dependent glutamate synthase 1	250	gi|565396313|ref|XP_006363768.1|PREDICTED: ferredoxin-dependent glutamate synthase 1, chloroplastic/mitochondrial-like [Solanum tuberosum]	XP_006363768	6.22523e-42	100	157.147	75	75
c19341_g1_i1	uncharacterized protein loc101248994	790	gi|460398662|ref|XP_004244873.1|PREDICTED: uncharacterized protein LOC101248994 [Solanum lycopersicum]	XP_004244873	9.72142e-06	61	53.9138	63	39
c19342_g1_i1	origin recognition complex subunit 2-like	280	gi|460391565|ref|XP_004241391.1|PREDICTED: origin recognition complex subunit 2-like [Solanum lycopersicum]	XP_004241391	2.04716e-15	100	78.9518	58	58
c19343_g1_i1	molybdopterin biosynthesis protein cnx1-like	333	gi|460365170|ref|XP_004228477.1|PREDICTED: molybdopterin biosynthesis protein CNX1-like [Solanum lycopersicum]	XP_004228477	5.19141e-50	100	177.948	102	102
c19344_g1_i1	g-type lectin s-receptor-like serine threonine-protein kinase at4g27290-like	203	gi|565380878|ref|XP_006356818.1|PREDICTED: G-type lectin S-receptor-like serine/threonine-protein kinase At4g27290-like [Solanum tuberosum]	XP_006356818	7.04627e-16	97	81.2629	37	36
c19345_g1_i1	uncharacterized protein loc101259806	462	gi|460375244|ref|XP_004233417.1|PREDICTED: uncharacterized protein LOC101259806 [Solanum lycopersicum]	XP_004233417	3.3822e-21	100	94.7449	69	69
c19346_g1_i1	beta-carotene hydroxylase	563	gi|90265425|emb|CAB55626.2|beta-carotene hydroxylase [Solanum lycopersicum]	CAB55626	1.13858e-100	100	305.064	152	152
c19351_g1_i1	uncharacterized protein loc101264586	408	gi|460410420|ref|XP_004250627.1|PREDICTED: uncharacterized protein LOC101264586 [Solanum lycopersicum]	XP_004250627	1.77422e-80	94	254.218	135	127
c19353_g1_i1	probable s-adenosylmethionine-dependent methyltransferase at5g38780-like	356	gi|460372391|ref|XP_004232014.1|PREDICTED: probable S-adenosylmethionine-dependent methyltransferase At5g38780-like [Solanum lycopersicum]	XP_004232014	6.96021e-35	98	133.65	66	65
c19353_g1_i2	s-adenosyl-l-methionine-dependent methyltransferases superfamily	511	gi|460372391|ref|XP_004232014.1|PREDICTED: probable S-adenosylmethionine-dependent methyltransferase At5g38780-like [Solanum lycopersicum]	XP_004232014	2.74403e-119	100	353.984	170	170
c19358_g1_i1	dentin sialophospho isoform x1	326	gi|565392324|ref|XP_006361854.1|PREDICTED: dentin sialophosphoprotein-like isoform X1 [Solanum tuberosum]	XP_006361854	1.1433e-31	98	128.642	108	106
c19360_g1_i1	iaa-amino acid hydrolase ilr1-like 3-like	263	gi|565375177|ref|XP_006354111.1|PREDICTED: IAA-amino acid hydrolase ILR1-like 3-like [Solanum tuberosum]	XP_006354111	6.67938e-40	100	140.969	66	66
c19361_g1_i1	dihydrolipoyllysine-residue succinyltransferase component of 2-oxoglutarate dehydrogenase complex mitochondrial-like	203	gi|565400892|ref|XP_006365951.1|PREDICTED: dihydrolipoyllysine-residue succinyltransferase component of 2-oxoglutarate dehydrogenase complex 1, mitochondrial-like [Solanum tuberosum]	XP_006365951	1.42411e-36	100	137.117	67	67
c19362_g1_i1	lysosomal pro-x carboxypeptidase-like	285	gi|460411184|ref|XP_004250994.1|PREDICTED: lysosomal Pro-X carboxypeptidase-like [Solanum lycopersicum]	XP_004250994	3.71423e-31	98	123.635	59	58
c19364_g1_i1	callose synthase 7-like	529	gi|460395274|ref|XP_004243209.1|PREDICTED: callose synthase 7-like [Solanum lycopersicum]	XP_004243209	4.44472e-63	100	222.246	103	103
c19366_g1_i1	tetratricopeptide repeat -like superfamily protein isoform 3	296	gi|587868648|gb|EXB57989.1|Protein KIAA0664-like protein [Morus notabilis]	EXB57989	1.70721e-49	96	169.859	86	83
c19366_g1_i2	tetratricopeptide repeat -like superfamily protein isoform 3	360	gi|587868648|gb|EXB57989.1|Protein KIAA0664-like protein [Morus notabilis]	EXB57989	1.17311e-70	99	225.328	111	110
c19367_g1_i1	60s ribosome subunit biogenesis protein nip7 homolog	645	gi|460368581|ref|XP_004230144.1|PREDICTED: 60S ribosome subunit biogenesis protein NIP7 homolog [Solanum lycopersicum]	XP_004230144	2.32759e-104	100	311.227	149	149
c19369_g1_i1	late embryogenesis abundant protein group 8	336	gi|565345486|ref|XP_006339827.1|PREDICTED: uncharacterized protein LOC102596598 [Solanum tuberosum]	XP_006339827	2.17519e-19	97	86.2705	45	44
c19370_g1_i1	probable peptide transporter at1g52190-like	311	gi|460386016|ref|XP_004238696.1|PREDICTED: probable peptide transporter At1g52190-like [Solanum lycopersicum]	XP_004238696	1.14425e-41	76	154.066	103	79
c19370_g1_i2	probable peptide transporter at1g52190-like	239	gi|460386016|ref|XP_004238696.1|PREDICTED: probable peptide transporter At1g52190-like [Solanum lycopersicum]	XP_004238696	1.67967e-48	100	171.785	79	79
c19371_g1_i1	nuclear matrix constituent protein 1-like	450	gi|460372560|ref|XP_004232097.1|PREDICTED: putative nuclear matrix constituent protein 1-like protein-like [Solanum lycopersicum]	XP_004232097	1.15246e-76	97	256.914	149	146
c19375_g1_i1	phosphoribosylglycinamide formyltransferase	273	gi|460409654|ref|XP_004250253.1|PREDICTED: phosphoribosylglycinamide formyltransferase, chloroplastic-like [Solanum lycopersicum]	XP_004250253	3.54189e-41	91	147.902	81	74
c19375_g1_i2	phosphoribosylglycinamide formyltransferase	260	gi|460409654|ref|XP_004250253.1|PREDICTED: phosphoribosylglycinamide formyltransferase, chloroplastic-like [Solanum lycopersicum]	XP_004250253	8.72689e-46	98	159.844	79	78
c19376_g1_i1	uncharacterized protein loc101255307	538	gi|460392647|ref|XP_004241927.1|PREDICTED: uncharacterized protein LOC101255307 [Solanum lycopersicum]	XP_004241927	4.41995e-60	94	196.052	175	166
c19381_g1_i1	dynamin-related protein 1e-like	1041	gi|565376275|ref|XP_006354632.1|PREDICTED: dynamin-related protein 1E-like [Solanum tuberosum]	XP_006354632	6.66789e-162	99	478.789	235	233
c19384_g1_i1	gag-pol polyprotein	216	gi|315937173|gb|ADU56213.1|gag-pol polyprotein [Solanum lycopersicum]	ADU56213	1.85508e-17	97	83.1889	38	37
c19384_g1_i2	uncharacterized protein loc101263890	214	gi|460415745|ref|XP_004253217.1|PREDICTED: uncharacterized protein LOC101263890 [Solanum lycopersicum]	XP_004253217	2.032e-10	86	65.0846	36	31
c19385_g1_i1	transcription factor hbp-1a	312	gi|460400818|ref|XP_004245929.1|PREDICTED: transcription factor HBP-1a-like isoform 1 [Solanum lycopersicum] >gi|460400820|ref|XP_004245930.1| PREDICTED: transcription factor HBP-1a-like isoform 2 [Solanum lycopersicum]	XP_004245929	1.06656e-46	98	165.236	103	101
c19387_g1_i1	dna (cytosine-5)-methyltransferase 1b-like	707	gi|565344511|ref|XP_006339355.1|PREDICTED: DNA (cytosine-5)-methyltransferase 1B-like [Solanum tuberosum]	XP_006339355	4.14172e-128	94	407.527	235	222
c19391_g1_i1	nucleobase-ascorbate transporter 6-like	522	gi|460380778|ref|XP_004236131.1|PREDICTED: nucleobase-ascorbate transporter 6-like isoform 1 [Solanum lycopersicum] >gi|460380780|ref|XP_004236132.1| PREDICTED: nucleobase-ascorbate transporter 6-like isoform 2 [Solanum lycopersicum] >gi|460380782|ref|XP_004236133.1| PREDICTED: nucleobase-ascorbate transporter 6-like isoform 3 [Solanum lycopersicum]	XP_004236131	1.96166e-110	100	336.65	170	170
c19395_g1_i1	translation factor guf1 chloroplastic-like	236	gi|604320112|gb|EYU31235.1|hypothetical protein MIMGU_mgv1a0262721mg, partial [Erythranthe guttata]	EYU31235	1.24624e-43	94	151.754	78	74
c19399_g1_i2	uncharacterized protein loc101260479	358	gi|460368646|ref|XP_004230176.1|PREDICTED: uncharacterized protein LOC101260479 [Solanum lycopersicum]	XP_004230176	2.53898e-13	100	74.7146	34	34
c19400_g1_i1	serine threonine-protein kinase nek6-like	585	gi|460378044|ref|XP_004234790.1|PREDICTED: serine/threonine-protein kinase Nek6-like [Solanum lycopersicum]	XP_004234790	2.09899e-122	95	372.089	193	185
c19401_g1_i1	tobamovirus multiplication protein 3 isoform 1	428	gi|350538629|ref|NP_001234096.1|tobamovirus multiplication 1 homolog [Solanum lycopersicum] >gi|74038609|dbj|BAE43838.1| tobamovirus multiplication 1 homolog [Solanum lycopersicum]	NP_001234096	1.26344e-60	96	200.29	142	137
c19401_g1_i2	tobamovirus multiplication protein 3 isoform 1	204	gi|565377073|ref|XP_006355014.1|PREDICTED: tobamovirus multiplication protein 3-like [Solanum tuberosum]	XP_006355014	7.52701e-34	100	127.487	62	62
c19402_g1_i1	protein phosphatase 2c 37-like	375	gi|460391200|ref|XP_004241211.1|PREDICTED: probable protein phosphatase 2C 24-like [Solanum lycopersicum]	XP_004241211	5.78118e-54	100	185.267	97	97
c19406_g1_i1	monoglyceride lipase-like	274	gi|460376688|ref|XP_004234129.1|PREDICTED: monoglyceride lipase-like [Solanum lycopersicum]	XP_004234129	4.19325e-27	98	110.923	54	53
c19408_g1_i1	probable carboxylesterase 11-like	230	gi|460376442|ref|XP_004234007.1|PREDICTED: probable carboxylesterase 11-like [Solanum lycopersicum]	XP_004234007	3.33239e-40	97	147.517	74	72
c19408_g1_i2	probable carboxylesterase 11-like	394	gi|460376442|ref|XP_004234007.1|PREDICTED: probable carboxylesterase 11-like [Solanum lycopersicum]	XP_004234007	1.11896e-84	98	266.544	131	129
c19409_g1_i1	filament-like plant protein 7-like	467	gi|460372076|ref|XP_004231859.1|PREDICTED: filament-like plant protein 7-like [Solanum lycopersicum]	XP_004231859	4.84927e-77	97	258.07	134	131
c19409_g1_i2	filament-like plant protein 7	312	gi|460372076|ref|XP_004231859.1|PREDICTED: filament-like plant protein 7-like [Solanum lycopersicum]	XP_004231859	3.48365e-29	98	120.939	63	62
c19414_g1_i1	xylosyltransferase 2-like	246	gi|460401855|ref|XP_004246431.1|PREDICTED: xylosyltransferase 2-like [Solanum lycopersicum]	XP_004246431	3.62984e-30	100	119.783	78	78
c19415_g1_i1	at5g02020 t7h20_70	222	gi|460388530|ref|XP_004239920.1|PREDICTED: uncharacterized protein LOC101251381 [Solanum lycopersicum]	XP_004239920	3.79009e-33	94	121.709	67	63
c19415_g1_i2	uncharacterized protein loc101251381	226	gi|460388530|ref|XP_004239920.1|PREDICTED: uncharacterized protein LOC101251381 [Solanum lycopersicum]	XP_004239920	5.66786e-14	90	72.0182	42	38
c19417_g1_i1	uncharacterized protein loc102584732	278	gi|565362022|ref|XP_006347751.1|PREDICTED: uncharacterized protein LOC102584732 [Solanum tuberosum]	XP_006347751	7.29502e-13	84	58.151	38	32
c19418_g1_i1	pra1 family protein f3-like	286	gi|565370031|ref|XP_006351632.1|PREDICTED: PRA1 family protein F3-like [Solanum tuberosum]	XP_006351632	6.94952e-10	98	62.003	85	84
c19422_g1_i1	uncharacterized protein loc101264582	365	gi|460409222|ref|XP_004250038.1|PREDICTED: uncharacterized protein LOC101264582 [Solanum lycopersicum]	XP_004250038	2.20726e-16	100	79.337	36	36
c19424_g1_i1	uncharacterized protein loc101251359	316	gi|460412449|ref|XP_004251611.1|PREDICTED: uncharacterized protein LOC101251359 [Solanum lycopersicum]	XP_004251611	1.98024e-30	93	124.02	63	59
c19425_g1_i1	pentatricopeptide repeat-containing protein at1g63330-like isoform x1	294	gi|460381329|ref|XP_004236403.1|PREDICTED: pentatricopeptide repeat-containing protein At5g39710-like [Solanum lycopersicum]	XP_004236403	2.11883e-52	95	184.882	98	94
c19428_g1_i1	ethylene-responsive transcription factor rap2-7-like isoform x2	521	gi|565347042|ref|XP_006340543.1|PREDICTED: ethylene-responsive transcription factor RAP2-7-like isoform X2 [Solanum tuberosum]	XP_006340543	1.27916e-15	89	82.8037	82	73
c19430_g1_i1	n-alpha-acetyltransferase 60-like	291	gi|565361691|ref|XP_006347588.1|PREDICTED: histone acetyltransferase MCC1-like isoform X2 [Solanum tuberosum]	XP_006347588	6.04355e-27	100	109.768	52	52
c19430_g2_i1	histone acetyltransferase mcc1-like	222	gi|460379172|ref|XP_004235338.1|PREDICTED: N-alpha-acetyltransferase 60-like [Solanum lycopersicum]	XP_004235338	1.23523e-42	100	150.214	73	73
c19430_g2_i2	histone acetyltransferase mcc1-like	228	gi|460379172|ref|XP_004235338.1|PREDICTED: N-alpha-acetyltransferase 60-like [Solanum lycopersicum]	XP_004235338	1.03619e-21	100	95.1301	45	45
c19431_g1_i1	clustered mitochondria protein homolog	533	gi|565345242|ref|XP_006339706.1|PREDICTED: clustered mitochondria protein homolog isoform X1 [Solanum tuberosum] >gi|565345244|ref|XP_006339707.1| PREDICTED: clustered mitochondria protein homolog isoform X2 [Solanum tuberosum] >gi|565345246|ref|XP_006339708.1| PREDICTED: clustered mitochondria protein homolog isoform X3 [Solanum tuberosum]	XP_006339706	2.12553e-97	94	320.472	172	163
c19435_g1_i1	2-alkenal reductase (nadp(+)-dependent)-like	418	gi|565362670|ref|XP_006348069.1|PREDICTED: 2-alkenal reductase (NADP(+)-dependent)-like [Solanum tuberosum]	XP_006348069	3.93214e-64	95	210.69	105	100
c19436_g1_i1	nitrate transporter	345	gi|460392810|ref|XP_004242006.1|PREDICTED: nitrate transporter 1.1-like [Solanum lycopersicum]	XP_004242006	1.34489e-35	100	137.502	65	65
c19440_g2_i1	ethylene-responsive transcription factor rap2-12-like	251	gi|350535659|ref|NP_001234462.1|JERF3 [Solanum lycopersicum] >gi|37538128|gb|AAQ91334.1| JERF3 [Solanum lycopersicum] >gi|194482502|gb|ACF74903.1| JERF3 [Solanum lycopersicum]	NP_001234462	2.48681e-21	98	94.7449	80	79
c19441_g1_i1	auxin-responsive protein iaa3-like	768	gi|525314502|ref|NP_001266037.1|IAA1 [Solanum lycopersicum] >gi|365818517|gb|AEX00347.1| IAA1 [Solanum lycopersicum]	NP_001266037	6.26231e-103	100	309.301	162	162
c19442_g1_i1	microtubule-associated protein spiral2-like	450	gi|460386096|ref|XP_004238736.1|PREDICTED: microtubule-associated protein SPIRAL2-like [Solanum lycopersicum]	XP_004238736	4.86478e-53	96	187.963	94	91
c19443_g1_i1	dentin sialophospho	259	gi|565350115|ref|XP_006342019.1|PREDICTED: probable transcription factor PosF21-like isoform X1 [Solanum tuberosum]	XP_006342019	3.34045e-38	98	142.51	85	84
c19444_g1_i1	ring-h2 finger protein atl57-like	310	gi|460411176|ref|XP_004250990.1|PREDICTED: RING-H2 finger protein ATL57-like [Solanum lycopersicum]	XP_004250990	1.3406e-41	99	147.517	100	99
c19445_g1_i1	hth-type transcriptional regulator protein ptxe	567	gi|460372532|ref|XP_004232083.1|PREDICTED: uncharacterized protein LOC101260191 [Solanum lycopersicum]	XP_004232083	2.25619e-37	86	137.887	103	89
c19449_g1_i1	uncharacterized protein loc101257285	232	gi|460397362|ref|XP_004244236.1|PREDICTED: uncharacterized protein LOC101257285 [Solanum lycopersicum]	XP_004244236	2.14204e-12	100	68.5514	55	55
c19450_g1_i1	inactive beta-amylase 9-like	289	gi|350537747|ref|NP_001234052.1|1,4-alpha-glucan-maltohydrolase [Solanum lycopersicum] >gi|56562179|emb|CAH60892.1| 1,4-alpha-glucan-maltohydrolase [Solanum lycopersicum]	NP_001234052	3.1926e-15	100	79.7221	36	36
c19454_g1_i1	PREDICTED: patellin-5-like [Solanum lycopersicum]	224	gi|460392527|ref|XP_004241867.1|PREDICTED: patellin-5-like [Solanum lycopersicum]	XP_004241867	1.03745e-22	96	100.138	55	53
c19455_g1_i1	zinc finger ccch domain-containing protein 30	572	gi|460367532|ref|XP_004229627.1|PREDICTED: zinc finger CCCH domain-containing protein 30-like [Solanum lycopersicum]	XP_004229627	1.24011e-37	100	147.517	73	73
c19457_g1_i1	cytochrome c oxidase subunit 2	421	gi|460410914|ref|XP_004250860.1|PREDICTED: cytochrome c oxidase subunit 2-like, partial [Solanum lycopersicum]	XP_004250860	4.57581e-31	88	124.79	72	64
c19459_g1_i1	e3 ubiquitin-protein ligase rma3-like	396	gi|460412943|ref|XP_004251855.1|PREDICTED: E3 ubiquitin-protein ligase RMA1-like isoform 2 [Solanum lycopersicum]	XP_004251855	2.29567e-78	96	243.432	124	120
c19462_g1_i1	ribonuclease h protein at1g65750-like	457	gi|565341648|ref|XP_006337991.1|PREDICTED: putative ribonuclease H protein At1g65750-like [Solanum tuberosum]	XP_006337991	7.39128e-46	75	167.548	140	105
c19469_g1_i1	mitochondrial outer membrane protein porin of 36 kda-like	275	gi|460364985|ref|XP_004228386.1|PREDICTED: mitochondrial outer membrane protein porin of 36 kDa-like [Solanum lycopersicum]	XP_004228386	1.91974e-26	100	108.612	52	52
c19471_g1_i1	carboxyl-terminal-processing protease-like	373	gi|460374369|ref|XP_004232983.1|PREDICTED: carboxyl-terminal-processing protease-like [Solanum lycopersicum]	XP_004232983	1.45302e-16	98	84.3445	84	83
c19475_g1_i1	werner syndrome-like exonuclease-like	305	gi|460370979|ref|XP_004231324.1|PREDICTED: Werner Syndrome-like exonuclease-like [Solanum lycopersicum]	XP_004231324	8.45016e-28	98	111.309	54	53
c19478_g1_i1	uncharacterized protein loc102605638	308	gi|565365780|ref|XP_006349578.1|PREDICTED: uncharacterized protein LOC102605638 [Solanum tuberosum]	XP_006349578	1.76409e-09	66	60.8474	59	39
c19487_g1_i1	ma3 domain-containing family protein	409	gi|460381137|ref|XP_004236309.1|PREDICTED: uncharacterized protein LOC101256273 [Solanum lycopersicum]	XP_004236309	6.75308e-74	96	244.588	123	119
c19488_g1_i1	methyltransferase at1g22800-like isoform x1	310	gi|565385557|ref|XP_006358668.1|PREDICTED: putative methyltransferase At1g22800-like isoform X1 [Solanum tuberosum] >gi|565385559|ref|XP_006358669.1| PREDICTED: putative methyltransferase At1g22800-like isoform X2 [Solanum tuberosum]	XP_006358668	1.61998e-16	94	82.0333	39	37
c19488_g1_i2	methyltransferase at1g22800-like	204	gi|565385557|ref|XP_006358668.1|PREDICTED: putative methyltransferase At1g22800-like isoform X1 [Solanum tuberosum] >gi|565385559|ref|XP_006358669.1| PREDICTED: putative methyltransferase At1g22800-like isoform X2 [Solanum tuberosum]	XP_006358668	7.54246e-31	96	120.168	59	57
c19499_g1_i1	gata transcription factor 5-like	321	gi|565352913|ref|XP_006343381.1|PREDICTED: GATA transcription factor 5-like [Solanum tuberosum]	XP_006343381	5.33045e-39	93	142.51	93	87
c19499_g1_i2	gata transcription factor 6-like	320	gi|460377532|ref|XP_004234546.1|PREDICTED: GATA transcription factor 6-like [Solanum lycopersicum]	XP_004234546	1.00182e-36	97	136.346	86	84
c19500_g1_i1	phenylalanine ammonia lyase	257	gi|310697408|gb|ADP06659.1|phenylalanine ammonia lyase [Mangifera indica]	ADP06659	2.89268e-51	96	169.088	85	82
c19501_g1_i2	zinc knuckle family protein isoform 2	387	gi|460406470|ref|XP_004248687.1|PREDICTED: DNA-binding protein HEXBP-like isoform 1 [Solanum lycopersicum] >gi|565389761|ref|XP_006360618.1| PREDICTED: DNA-binding protein HEXBP-like isoform X1 [Solanum tuberosum] >gi|565389767|ref|XP_006360621.1| PREDICTED: DNA-binding protein HEXBP-like isoform X4 [Solanum tuberosum]	XP_004248687	1.30414e-27	100	112.849	54	54
c19502_g1_i1	e3 ubiquitin-protein ligase rglg2-like	214	gi|60459371|gb|AAX20031.1|RING-finger protein [Capsicum annuum]	AAX20031	2.26622e-35	95	134.035	65	62
c19502_g1_i2	e3 ubiquitin-protein ligase rglg2	567	gi|525343519|ref|NP_001266128.1|E3 ubiquitin-protein ligase RGLG2-like [Solanum lycopersicum] >gi|501526002|gb|AGL95793.1| RING-finger protein [Solanum lycopersicum]	NP_001266128	5.00746e-69	96	144.436	77	74
c19502_g1_i3	e3 ubiquitin-protein ligase rglg2-like	448	gi|525343519|ref|NP_001266128.1|E3 ubiquitin-protein ligase RGLG2-like [Solanum lycopersicum] >gi|501526002|gb|AGL95793.1| RING-finger protein [Solanum lycopersicum]	NP_001266128	4.33547e-92	97	287.345	145	141
c19505_g1_i1	carbon catabolite repressor protein 4 homolog 6-like	350	gi|460399372|ref|XP_004245215.1|PREDICTED: carbon catabolite repressor protein 4 homolog 6-like [Solanum lycopersicum]	XP_004245215	2.07158e-19	97	93.5893	47	46
c19506_g1_i1	methionyl-trna synthetase	212	gi|460388247|ref|XP_004239780.1|PREDICTED: methionine--tRNA ligase-like [Solanum lycopersicum]	XP_004239780	1.01301e-43	100	158.303	70	70
c19511_g1_i1	dna polymerase delta small subunit-like	389	gi|460378116|ref|XP_004234824.1|PREDICTED: DNA polymerase delta small subunit-like isoform 1 [Solanum lycopersicum]	XP_004234824	6.88487e-46	100	165.236	80	80
c19511_g1_i2	dna polymerase delta small subunit-like	295	gi|460378116|ref|XP_004234824.1|PREDICTED: DNA polymerase delta small subunit-like isoform 1 [Solanum lycopersicum]	XP_004234824	5.59246e-54	98	185.267	90	89
c19512_g1_i1	transcriptional activator demeter-like	252	gi|460409144|ref|XP_004250000.1|PREDICTED: transcriptional activator DEMETER-like [Solanum lycopersicum]	XP_004250000	1.65065e-15	100	81.2629	39	39
c19514_g1_i1	receptor-like protein kinase hsl1-like	337	gi|565380835|ref|XP_006356797.1|PREDICTED: receptor-like protein kinase HSL1-like [Solanum tuberosum]	XP_006356797	2.67372e-47	100	172.555	108	108
c19515_g1_i1	zinc finger protein zat11-like	464	gi|460411827|ref|XP_004251306.1|PREDICTED: zinc finger protein ZAT11-like [Solanum lycopersicum]	XP_004251306	2.89911e-85	96	258.84	132	127
c19517_g1_i1	uncharacterized protein loc101259950	409	gi|460394617|ref|XP_004242898.1|PREDICTED: uncharacterized protein LOC101259950 [Solanum lycopersicum]	XP_004242898	9.75416e-43	96	157.532	77	74
c19522_g1_i1	aicarft impchase bienzyme family protein isoform partial	202	gi|565388357|ref|XP_006359945.1|PREDICTED: bifunctional purine biosynthesis protein purH-like [Solanum tuberosum]	XP_006359945	2.51649e-31	100	123.635	60	60
c19525_g1_i1	nadh dehydrogenase subunit 2	667	gi|78499063|gb|ABB45495.1|NADH dehydrogenase subunit 2 [Homo sapiens]	ABB45495	2.45909e-45	96	160.229	191	184
c19536_g1_i1	uncharacterized acetyltransferase at3g50280-like	332	gi|460384885|ref|XP_004238137.1|PREDICTED: uncharacterized acetyltransferase At3g50280-like [Solanum lycopersicum]	XP_004238137	3.86203e-66	98	218.009	110	108
c19539_g1_i1	nuclear factor kappa-b-binding	599	gi|565343239|ref|XP_006338745.1|PREDICTED: interaptin-like isoform X9 [Solanum tuberosum]	XP_006338745	2.19715e-84	98	278.1	136	134
c19544_g1_i1	auxin response factor 8	487	gi|350539862|ref|NP_001234552.1|auxin response factor 8-1 [Solanum lycopersicum] >gi|302035373|gb|ADK92393.1| auxin response factor 8-1 [Solanum lycopersicum]	NP_001234552	9.82062e-79	97	261.151	161	157
c19545_g1_i1	probable protein phosphatase 2c 60-like	357	gi|460397817|ref|XP_004244463.1|PREDICTED: probable protein phosphatase 2C 60-like [Solanum lycopersicum]	XP_004244463	1.31349e-65	100	214.157	104	104
c19549_g1_i1	uncharacterized protein loc102597177	372	gi|565354772|ref|XP_006344283.1|PREDICTED: uncharacterized protein LOC102597177 [Solanum tuberosum]	XP_006344283	1.33049e-57	100	199.519	95	95
c19552_g1_i1	zinc finger ccch domain-containing protein 19-like isoform x2	298	gi|565379958|ref|XP_006356383.1|PREDICTED: zinc finger CCCH domain-containing protein 19-like isoform X2 [Solanum tuberosum]	XP_006356383	4.7323e-14	95	77.7962	49	47
c19553_g1_i1	uncharacterized wd repeat-containing protein alr3466-like	253	gi|565349631|ref|XP_006341793.1|PREDICTED: E3 ubiquitin-protein ligase TRAF7-like [Solanum tuberosum]	XP_006341793	4.40434e-53	96	181.8	84	81
c19554_g1_i1	heat shock factor protein hsf30-like	474	gi|460396373|ref|XP_004243750.1|PREDICTED: heat shock factor protein HSF30-like [Solanum lycopersicum]	XP_004243750	1.1853e-64	94	213.001	115	109
c19554_g1_i2	heat shock factor protein hsf30-like	345	gi|460396373|ref|XP_004243750.1|PREDICTED: heat shock factor protein HSF30-like [Solanum lycopersicum]	XP_004243750	3.07815e-58	93	194.512	108	101
c19558_g1_i1	bidirectional sugar transporter sweet16-like	350	gi|460368805|ref|XP_004230255.1|PREDICTED: bidirectional sugar transporter SWEET16-like [Solanum lycopersicum]	XP_004230255	4.64764e-72	98	228.409	115	113
c19558_g1_i2	bidirectional sugar transporter sweet16-like	467	gi|460368805|ref|XP_004230255.1|PREDICTED: bidirectional sugar transporter SWEET16-like [Solanum lycopersicum]	XP_004230255	4.38295e-102	99	306.605	155	154
c19565_g1_i1	cytochrome p450 71a1-like	405	gi|565400565|ref|XP_006365792.1|PREDICTED: cytochrome P450 71A1-like [Solanum tuberosum]	XP_006365792	1.63335e-83	98	264.618	134	132
c19567_g1_i1	uncharacterized protein loc102596609	215	gi|565391307|ref|XP_006361364.1|PREDICTED: uncharacterized protein LOC102596609 [Solanum tuberosum]	XP_006361364	2.19662e-07	74	55.4546	43	32
c19568_g1_i1	n-myristoyl transferase	214	gi|565382112|ref|XP_006357393.1|PREDICTED: glycylpeptide N-tetradecanoyltransferase 1-like [Solanum tuberosum]	XP_006357393	2.43446e-20	100	92.4337	43	43
c19568_g1_i2	n-myristoyl transferase	246	gi|565382112|ref|XP_006357393.1|PREDICTED: glycylpeptide N-tetradecanoyltransferase 1-like [Solanum tuberosum]	XP_006357393	1.79185e-16	100	82.0333	37	37
c19569_g1_i1	formin-like protein 6-like	231	gi|460377748|ref|XP_004234650.1|PREDICTED: formin-like protein 6-like [Solanum lycopersicum]	XP_004234650	1.63467e-28	94	117.857	74	70
c19569_g2_i1	formin-like protein 6-like	279	gi|460377748|ref|XP_004234650.1|PREDICTED: formin-like protein 6-like [Solanum lycopersicum]	XP_004234650	1.17471e-34	95	135.961	88	84
c19569_g1_i2	formin-like protein 6-like	221	gi|460377748|ref|XP_004234650.1|PREDICTED: formin-like protein 6-like [Solanum lycopersicum]	XP_004234650	4.90645e-19	96	90.5077	58	56
c19570_g1_i1	bilirubin oxidase-like	266	gi|460386334|ref|XP_004238853.1|PREDICTED: spore coat protein A-like [Solanum lycopersicum]	XP_004238853	5.84825e-22	98	98.5969	54	53
c19572_g1_i1	uncharacterized protein loc101255088	392	gi|460383654|ref|XP_004237534.1|PREDICTED: uncharacterized protein LOC101255088 [Solanum lycopersicum]	XP_004237534	3.6802e-12	88	69.707	97	86
c19573_g1_i1	chloroplastic group iia intron splicing facilitator chloroplastic-like	240	gi|565371035|ref|XP_006352117.1|PREDICTED: chloroplastic group IIA intron splicing facilitator CRS1, chloroplastic-like [Solanum tuberosum]	XP_006352117	4.66187e-40	98	150.599	76	75
c19577_g1_i1	uncharacterized protein loc102585927	348	gi|565402227|ref|XP_006366584.1|PREDICTED: uncharacterized protein LOC102585927 [Solanum tuberosum]	XP_006366584	1.80562e-26	100	110.923	57	57
c19585_g1_i1	1-acyl-sn-glycerol-3-phosphate acyltransferase delta isoform 1	374	gi|460398157|ref|XP_004244629.1|PREDICTED: uncharacterized protein LOC101258284 [Solanum lycopersicum]	XP_004244629	5.82002e-81	98	247.284	124	122
c19586_g1_i1	map kinase	232	gi|565399743|ref|XP_006365406.1|PREDICTED: mitogen-activated protein kinase 9-like isoform X1 [Solanum tuberosum]	XP_006365406	2.00123e-44	100	160.614	77	77
c19587_g1_i1	proline dehydrogenase mitochondrial-like	204	gi|460372589|ref|XP_004232111.1|PREDICTED: proline dehydrogenase 2, mitochondrial-like [Solanum lycopersicum]	XP_004232111	1.50031e-38	97	142.895	68	66
c19589_g1_i1	polynucleotidyl ribonuclease h-like superfamily isoform 2	228	gi|460401481|ref|XP_004246252.1|PREDICTED: oligoribonuclease-like [Solanum lycopersicum]	XP_004246252	5.08703e-43	97	150.214	74	72
c19591_g1_i1	enoyl-acp reductase	357	gi|565375369|ref|XP_006354203.1|PREDICTED: enoyl-[acyl-carrier-protein] reductase [NADH], chloroplastic-like [Solanum tuberosum]	XP_006354203	2.04567e-73	100	234.958	114	114
c19591_g1_i2	enoyl-	325	gi|565375369|ref|XP_006354203.1|PREDICTED: enoyl-[acyl-carrier-protein] reductase [NADH], chloroplastic-like [Solanum tuberosum]	XP_006354203	1.0911e-61	96	204.142	104	100
c19592_g1_i1	probable peptide nitrate transporter at1g59740-like	204	gi|565365146|ref|XP_006349278.1|PREDICTED: probable peptide/nitrate transporter At1g59740-like [Solanum tuberosum]	XP_006349278	3.73356e-37	100	139.813	67	67
c19593_g1_i1	protein nsp-interacting kinase 3-like	449	gi|460383241|ref|XP_004237339.1|PREDICTED: protein NSP-INTERACTING KINASE 3-like [Solanum lycopersicum]	XP_004237339	1.3401e-95	97	300.056	149	146
c19593_g1_i2	protein nsp-interacting kinase 3-like	275	gi|565380028|ref|XP_006356418.1|PREDICTED: protein NSP-INTERACTING KINASE 3-like isoform X1 [Solanum tuberosum] >gi|565380030|ref|XP_006356419.1| PREDICTED: protein NSP-INTERACTING KINASE 3-like isoform X2 [Solanum tuberosum] >gi|565380032|ref|XP_006356420.1| PREDICTED: protein NSP-INTERACTING KINASE 3-like isoform X3 [Solanum tuberosum]	XP_006356418	1.21997e-49	97	175.637	84	82
c19593_g1_i3	nsp-interacting kinase 3	297	gi|565380028|ref|XP_006356418.1|PREDICTED: protein NSP-INTERACTING KINASE 3-like isoform X1 [Solanum tuberosum] >gi|565380030|ref|XP_006356419.1| PREDICTED: protein NSP-INTERACTING KINASE 3-like isoform X2 [Solanum tuberosum] >gi|565380032|ref|XP_006356420.1| PREDICTED: protein NSP-INTERACTING KINASE 3-like isoform X3 [Solanum tuberosum]	XP_006356418	1.52018e-53	97	186.422	92	90
c19597_g1_i1	probable mitochondrial-processing peptidase subunit beta-like	383	gi|568214409|ref|NP_001275054.1|probable mitochondrial-processing peptidase subunit beta-like [Solanum tuberosum] >gi|82621176|gb|ABB86276.1| mitochondrial processing peptidase-like [Solanum tuberosum]	NP_001275054	1.94553e-68	100	226.098	120	120
c19598_g1_i1	protein frigida-like	373	gi|565360967|ref|XP_006347234.1|PREDICTED: uncharacterized protein LOC102601815 [Solanum tuberosum]	XP_006347234	3.49153e-69	94	232.261	123	116
c19600_g1_i1	uncharacterized protein loc103334363	367	gi|460403267|ref|XP_004247114.1|PREDICTED: uncharacterized protein LOC101266067 [Solanum lycopersicum]	XP_004247114	1.00696e-48	96	177.178	120	116
c19601_g1_i1	aluminum-activated malate transporter 4-like	215	gi|565361619|ref|XP_006347553.1|PREDICTED: aluminum-activated malate transporter 4-like [Solanum tuberosum]	XP_006347553	1.16747e-27	96	113.62	58	56
c19601_g1_i2	aluminum-activated malate transporter 4-like	370	gi|460379105|ref|XP_004235305.1|PREDICTED: aluminum-activated malate transporter 9-like [Solanum lycopersicum]	XP_004235305	3.58199e-78	99	252.292	123	122
c19604_g1_i1	uncharacterized protein loc101249403	497	gi|460405649|ref|XP_004248288.1|PREDICTED: uncharacterized protein LOC101249403 [Solanum lycopersicum]	XP_004248288	8.03275e-49	95	180.259	89	85
c19605_g1_i1	actin cross-linking	242	gi|460386119|ref|XP_004238747.1|PREDICTED: uncharacterized protein LOC101250988 [Solanum lycopersicum]	XP_004238747	2.67235e-27	98	112.464	53	52
c19605_g1_i2	actin cross-linking	210	gi|460386119|ref|XP_004238747.1|PREDICTED: uncharacterized protein LOC101250988 [Solanum lycopersicum]	XP_004238747	1.54981e-40	100	148.673	69	69
c19606_g1_i1	probable acyl-activating enzyme 2-like	301	gi|460396119|ref|XP_004243626.1|PREDICTED: probable acyl-activating enzyme 2-like [Solanum lycopersicum]	XP_004243626	3.09799e-50	98	177.563	95	94
c19606_g1_i2	probable acyl-activating enzyme 2-like	259	gi|460396121|ref|XP_004243627.1|PREDICTED: probable acyl-activating enzyme 2-like [Solanum lycopersicum]	XP_004243627	4.57211e-43	93	155.992	81	76
c19609_g1_i1	beta-glucosidase 41-like	258	gi|460397222|ref|XP_004244167.1|PREDICTED: putative beta-glucosidase 41-like [Solanum lycopersicum]	XP_004244167	2.33199e-48	100	170.629	80	80
c19609_g1_i2	beta-glucosidase 41-like	298	gi|565388704|ref|XP_006360112.1|PREDICTED: putative beta-glucosidase 41-like [Solanum tuberosum]	XP_006360112	5.13013e-36	100	137.502	64	64
c19614_g1_i1	prolyl 4-hydroxylase subunit alpha-1-like	277	gi|460408856|ref|XP_004249857.1|PREDICTED: putative prolyl 4-hydroxylase-like [Solanum lycopersicum]	XP_004249857	1.83582e-52	100	176.792	84	84
c19615_g1_i1	uncharacterized protein loc101261837	514	gi|460396797|ref|XP_004243957.1|PREDICTED: uncharacterized protein LOC101261837 [Solanum lycopersicum]	XP_004243957	8.11122e-101	95	311.612	173	166
c19616_g1_i1	dag chloroplastic-like	298	gi|460388188|ref|XP_004239751.1|PREDICTED: DAG protein, chloroplastic-like [Solanum lycopersicum]	XP_004239751	2.74796e-30	100	118.242	61	61
c19618_g1_i1	homeobox-leucine zipper protein athb-15-like	227	gi|565352225|ref|XP_006343047.1|PREDICTED: homeobox-leucine zipper protein ATHB-15-like [Solanum tuberosum]	XP_006343047	2.25689e-42	98	156.377	75	74
c19620_g1_i1	protein far1-related sequence 2-like	244	gi|460396161|ref|XP_004243647.1|PREDICTED: protein FAR1-RELATED SEQUENCE 2-like [Solanum lycopersicum]	XP_004243647	6.16761e-28	98	115.931	77	76
c19621_g1_i1	basic endochitinase-like partial	202	gi|565347604|ref|XP_006340814.1|PREDICTED: basic endochitinase-like [Solanum tuberosum]	XP_006340814	1.14289e-21	95	94.3597	46	44
c19622_g1_i1	phosphoenolpyruvate carboxylase kinase	1315	gi|350539451|ref|NP_001234394.1|phosphoenolpyruvate carboxylase kinase [Solanum lycopersicum] >gi|6625812|gb|AAF19403.1|AF203481_1 phosphoenolpyruvate carboxylase kinase [Solanum lycopersicum] >gi|28274451|gb|AAO33924.1| phosphoenolpyruvate carboxylase kinase 1 [Solanum lycopersicum]	NP_001234394	0	99	556.984	279	277
c19623_g1_i1	dna replication licensing factor mcm4	205	gi|460370042|ref|XP_004230864.1|PREDICTED: DNA replication licensing factor mcm4-like [Solanum lycopersicum]	XP_004230864	2.1905e-34	100	133.65	64	64
c19625_g1_i1	tropinone reductase homolog at1g07440-like	538	gi|460393608|ref|XP_004242401.1|PREDICTED: tropinone reductase homolog At1g07440-like [Solanum lycopersicum]	XP_004242401	8.44718e-79	89	247.284	140	125
c19625_g1_i2	tropinone reductase homolog	586	gi|460393608|ref|XP_004242401.1|PREDICTED: tropinone reductase homolog At1g07440-like [Solanum lycopersicum]	XP_004242401	6.12488e-100	98	301.982	148	146
c19627_g1_i1	gb: isoform 1	293	gi|565363223|ref|XP_006348337.1|PREDICTED: protein FLX-like 1-like isoform X1 [Solanum tuberosum] >gi|565363225|ref|XP_006348338.1| PREDICTED: protein FLX-like 1-like isoform X2 [Solanum tuberosum]	XP_006348337	1.53944e-45	100	159.844	78	78
c19627_g1_i2	protein flx-like 1	468	gi|565363223|ref|XP_006348337.1|PREDICTED: protein FLX-like 1-like isoform X1 [Solanum tuberosum] >gi|565363225|ref|XP_006348338.1| PREDICTED: protein FLX-like 1-like isoform X2 [Solanum tuberosum]	XP_006348337	9.39856e-93	99	283.878	140	139
c19628_g1_i1	u-box domain-containing protein 33-like	408	gi|460368061|ref|XP_004229888.1|PREDICTED: U-box domain-containing protein 33-like [Solanum lycopersicum]	XP_004229888	2.24923e-68	94	231.876	135	128
c19628_g1_i2	u-box domain-containing protein 33-like	393	gi|460368061|ref|XP_004229888.1|PREDICTED: U-box domain-containing protein 33-like [Solanum lycopersicum]	XP_004229888	3.9679e-63	91	216.853	135	123
c19632_g1_i1	trna-dihydrouridine(16 17) synthase	276	gi|460372100|ref|XP_004231870.1|PREDICTED: tRNA-dihydrouridine(16/17) synthase [NAD(P)(+)]-like [Solanum lycopersicum]	XP_004231870	2.99909e-54	97	184.111	91	89
c19634_g1_i1	polyadenylate-binding protein rbp47b -like	271	gi|460411089|ref|XP_004250947.1|PREDICTED: polyadenylate-binding protein RBP47B'-like [Solanum lycopersicum]	XP_004250947	3.41945e-47	96	166.007	83	80
c19635_g1_i1	ribosomal protein s21 family protein isoform 1	724	gi|565381679|ref|XP_006357191.1|PREDICTED: uncharacterized protein LOC102602305 [Solanum tuberosum]	XP_006357191	7.63354e-44	100	157.147	97	97
c19639_g1_i1	calmodulin-binding transcription factor sr2l	346	gi|525313774|ref|NP_001266135.1|calmodulin-binding transcription factor SR2L [Solanum lycopersicum] >gi|365927830|gb|AEX07775.1| calmodulin-binding transcription factor SR2L [Solanum lycopersicum]	NP_001266135	6.23152e-68	96	229.95	114	110
c19640_g1_i1	uncharacterized protein loc101258084	237	gi|460398323|ref|XP_004244711.1|PREDICTED: uncharacterized protein LOC101258084 [Solanum lycopersicum]	XP_004244711	7.47995e-23	93	102.064	73	68
c19644_g1_i1	uncharacterized protein loc101261118	349	gi|460387584|ref|XP_004239456.1|PREDICTED: uncharacterized protein LOC101261118 [Solanum lycopersicum]	XP_004239456	8.7377e-11	84	68.1662	44	37
c19646_g1_i1	epidermal patterning factor-like protein 4-like	310	gi|565395702|ref|XP_006363476.1|PREDICTED: EPIDERMAL PATTERNING FACTOR-like protein 4-like [Solanum tuberosum]	XP_006363476	4.05507e-13	94	70.0922	37	35
c19648_g1_i1	probable serine threonine-protein kinase at1g09600-like	204	gi|460405417|ref|XP_004248172.1|PREDICTED: probable serine/threonine-protein kinase At1g09600-like [Solanum lycopersicum]	XP_004248172	3.91631e-31	98	124.02	61	60
c19649_g1_i1	nucleolin-like isoform x1	622	gi|460367735|ref|XP_004229726.1|PREDICTED: uncharacterized protein LOC101251325 [Solanum lycopersicum]	XP_004229726	9.8171e-47	98	173.711	126	124
c19650_g1_i2	retrovirus-related pol polyprotein line-1	517	gi|530278210|gb|AGT16229.1|transcriptase [Saccharum hybrid cultivar R570]	AGT16229	2.20708e-10	86	65.855	43	37
c19651_g1_i1	nuclear protein	573	gi|460393134|ref|XP_004242166.1|PREDICTED: uncharacterized protein LOC101256497 [Solanum lycopersicum]	XP_004242166	1.51452e-104	98	330.872	187	185
c19651_g1_i2	nuclear protein	324	gi|460393134|ref|XP_004242166.1|PREDICTED: uncharacterized protein LOC101256497 [Solanum lycopersicum]	XP_004242166	1.03859e-59	100	206.068	103	103
c19654_g1_i1	peroxisomal membrane protein 11b-like	353	gi|460378810|ref|XP_004235161.1|PREDICTED: peroxisomal membrane protein 11-4-like [Solanum lycopersicum]	XP_004235161	1.22149e-74	97	232.646	117	114
c19657_g1_i1	probable peptide nitrate transporter at5g62680-like	257	gi|460380875|ref|XP_004236179.1|PREDICTED: probable peptide/nitrate transporter At5g62680-like [Solanum lycopersicum]	XP_004236179	1.10465e-48	100	172.555	83	83
c19660_g1_i1	40s ribosomal protein s16-like	577	gi|460383089|ref|XP_004237264.1|PREDICTED: 40S ribosomal protein S16-like isoform 1 [Solanum lycopersicum] >gi|565349750|ref|XP_006341850.1| PREDICTED: 40S ribosomal protein S16-like [Solanum tuberosum]	XP_004237264	1.84846e-56	92	186.808	101	93
c19660_g1_i2	40s ribosomal protein s16-like	451	gi|460383089|ref|XP_004237264.1|PREDICTED: 40S ribosomal protein S16-like isoform 1 [Solanum lycopersicum] >gi|565349750|ref|XP_006341850.1| PREDICTED: 40S ribosomal protein S16-like [Solanum tuberosum]	XP_004237264	9.41665e-95	100	282.337	138	138
c19661_g1_i1	ankyrin repeat family protein	300	gi|460366377|ref|XP_004229059.1|PREDICTED: uncharacterized protein LOC101261550 [Solanum lycopersicum]	XP_004229059	1.43134e-49	97	179.104	100	97
c19661_g1_i2	ankyrin repeat family protein	221	gi|460366377|ref|XP_004229059.1|PREDICTED: uncharacterized protein LOC101261550 [Solanum lycopersicum]	XP_004229059	5.20411e-32	95	127.872	72	69
c19662_g1_i1	2-methyl-6-phytylbenzoquinone methyltranferase	327	gi|460403451|ref|XP_004247204.1|PREDICTED: 37 kDa inner envelope membrane protein, chloroplastic-like [Solanum lycopersicum]	XP_004247204	3.44141e-72	100	229.95	109	109
c19663_g1_i1	membrane-bound transcription factor site-1 protease-like	244	gi|460402850|ref|XP_004246923.1|PREDICTED: membrane-bound transcription factor site-1 protease-like [Solanum lycopersicum]	XP_004246923	1.07499e-31	89	127.102	73	65
c19663_g2_i1	pdi-like 1-1 isoform 2	262	gi|460387226|ref|XP_004239286.1|PREDICTED: protein disulfide-isomerase-like isoform 1 [Solanum lycopersicum] >gi|460387228|ref|XP_004239287.1| PREDICTED: protein disulfide-isomerase-like isoform 2 [Solanum lycopersicum]	XP_004239286	2.13053e-44	100	159.844	77	77
c19664_g1_i1	plant neutral partial	371	gi|565341655|ref|XP_006337994.1|PREDICTED: alkaline/neutral invertase CINV2-like [Solanum tuberosum]	XP_006337994	2.1741e-60	92	207.223	116	107
c19665_g1_i1	14-3-3 protein	280	gi|568214740|ref|NP_001275062.1|14-3-3-like protein 16R [Solanum tuberosum] >gi|3023190|sp|P93784.1|14335_SOLTU RecName: Full=14-3-3-like protein 16R [Solanum tuberosum] >gi|1888459|emb|CAA72381.1| 14-3-3 protein [Solanum tuberosum] >gi|17979213|gb|AAL50217.1| 14-3-3 protein isoform 16R [Solanum tuberosum]	NP_001275062	3.6151e-57	98	187.963	93	92
c19668_g1_i1	telomere repeat-binding factor 1-like	382	gi|460410652|ref|XP_004250736.1|PREDICTED: telomere repeat-binding factor 1-like isoform 4 [Solanum lycopersicum]	XP_004250736	4.27982e-67	99	216.083	121	120
c19668_g1_i2	telomere repeat-binding factor 1-like	308	gi|460410646|ref|XP_004250733.1|PREDICTED: telomere repeat-binding factor 1-like isoform 1 [Solanum lycopersicum] >gi|460410648|ref|XP_004250734.1| PREDICTED: telomere repeat-binding factor 1-like isoform 2 [Solanum lycopersicum] >gi|460410650|ref|XP_004250735.1| PREDICTED: telomere repeat-binding factor 1-like isoform 3 [Solanum lycopersicum]	XP_004250733	5.86329e-34	100	113.235	72	72
c19670_g1_i1	dnaj protein homolog 2-like	433	gi|460367810|ref|XP_004229763.1|PREDICTED: dnaJ protein homolog 2-like [Solanum lycopersicum]	XP_004229763	7.4668e-61	100	204.527	97	97
c19673_g1_i1	uncharacterized protein loc102606193	262	gi|565360172|ref|XP_006346844.1|PREDICTED: uncharacterized protein LOC102606193 [Solanum tuberosum]	XP_006346844	1.46963e-33	93	130.183	87	81
c19674_g1_i1	uncharacterized protein loc101243635	215	gi|460366839|ref|XP_004229285.1|PREDICTED: uncharacterized protein LOC101243635 [Solanum lycopersicum]	XP_004229285	1.04867e-18	94	87.8113	70	66
c19675_g1_i1	uncharacterized protein loc101252504 isoform 2	243	gi|460395621|ref|XP_004243380.1|PREDICTED: uncharacterized protein LOC101252504 isoform 2 [Solanum lycopersicum]	XP_004243380	1.53888e-10	89	65.855	68	61
c19676_g1_i1	neurofilament heavy polypeptide-like	407	gi|565361952|ref|XP_006347716.1|PREDICTED: neurofilament heavy polypeptide-like [Solanum tuberosum]	XP_006347716	6.40223e-45	75	162.925	128	97
c19677_g1_i1	bet1-like protein at4g14600-like	273	gi|565341880|ref|XP_006338097.1|PREDICTED: bet1-like protein At4g14600-like [Solanum tuberosum]	XP_006338097	2.12875e-15	97	76.2554	38	37
c19679_g1_i1	lipoxygenase	236	gi|460368706|ref|XP_004230206.1|PREDICTED: linoleate 9S-lipoxygenase B-like [Solanum lycopersicum]	XP_004230206	8.29245e-42	98	155.221	78	77
c19684_g1_i1	tcp transcription factor 8	258	gi|333805742|gb|AEF98453.1|BRANCHED1B [Solanum lycopersicum]	AEF98453	1.74976e-33	89	128.642	87	78
c19686_g1_i1	mitochondrial import inner membrane translocase subunit tim50-like	438	gi|565358676|ref|XP_006346152.1|PREDICTED: mitochondrial import inner membrane translocase subunit TIM50-like [Solanum tuberosum]	XP_006346152	2.60587e-62	97	206.068	132	129
c19690_g1_i1	rna polymerase ii-associated factor 1 homolog	675	gi|460379787|ref|XP_004235642.1|PREDICTED: uncharacterized protein LOC101254885 [Solanum lycopersicum]	XP_004235642	5.02908e-81	97	267.314	160	156
c19692_g1_i1	heat -domain isoform 4	306	gi|460370393|ref|XP_004231037.1|PREDICTED: E3 ubiquitin-protein ligase UPL3-like [Solanum lycopersicum]	XP_004231037	9.5852e-37	96	143.28	101	97
c19694_g1_i1	uncharacterized protein loc102596609	870	gi|565391307|ref|XP_006361364.1|PREDICTED: uncharacterized protein LOC102596609 [Solanum tuberosum]	XP_006361364	1.49086e-12	60	74.7146	88	53
c19696_g1_i1	beta-galactosidase precursor	356	gi|565382254|ref|XP_006357461.1|PREDICTED: beta-galactosidase-like, partial [Solanum tuberosum]	XP_006357461	5.57941e-53	98	187.963	86	85
c19698_g1_i1	gtp-binding protein obg isoform 2	509	gi|460383278|ref|XP_004237357.1|PREDICTED: GTPase obg-like [Solanum lycopersicum]	XP_004237357	1.84382e-103	97	318.931	166	162
c19699_g1_i1	uncharacterized protein partial	236	gi|460394778|ref|XP_004242968.1|PREDICTED: uncharacterized protein LOC101265743 [Solanum lycopersicum]	XP_004242968	4.58912e-45	95	155.992	81	77
c19702_g1_i1	gata transcription factor 1-like	824	gi|460388432|ref|XP_004239871.1|PREDICTED: GATA transcription factor 1-like [Solanum lycopersicum]	XP_004239871	5.10299e-95	98	291.967	139	137
c19704_g1_i1	serine incorporator 3-like	442	gi|460390895|ref|XP_004241060.1|PREDICTED: serine incorporator 3-like [Solanum lycopersicum]	XP_004241060	4.62787e-16	100	83.1889	38	38
c19706_g1_i1	protein srg1-like	225	gi|565378368|ref|XP_006355629.1|PREDICTED: protein SRG1-like [Solanum tuberosum]	XP_006355629	1.81502e-25	83	105.916	74	62
c19708_g1_i1	probable methyltransferase pmt28-like	212	gi|565349952|ref|XP_006341939.1|PREDICTED: probable methyltransferase PMT28-like [Solanum tuberosum]	XP_006341939	1.16861e-34	100	134.42	63	63
c19708_g1_i2	probable methyltransferase pmt28-like	496	gi|565349952|ref|XP_006341939.1|PREDICTED: probable methyltransferase PMT28-like [Solanum tuberosum]	XP_006341939	2.41492e-112	99	348.591	165	164
c19709_g1_i1	transcription elongation factor spt5 homolog 1-like	576	gi|460384052|ref|XP_004237729.1|PREDICTED: putative transcription elongation factor SPT5 homolog 1-like [Solanum lycopersicum]	XP_004237729	3.17127e-21	100	101.679	100	100
c19711_g1_i1	lrr repeats and ubiquitin-like domain-containing protein at2g30105-like	223	gi|460389546|ref|XP_004240413.1|PREDICTED: LRR repeats and ubiquitin-like domain-containing protein At2g30105-like [Solanum lycopersicum]	XP_004240413	7.28722e-40	97	145.206	74	72
c19712_g1_i1	g-type lectin s-receptor-like serine threonine-protein kinase at1g34300-like	295	gi|460376448|ref|XP_004234010.1|PREDICTED: G-type lectin S-receptor-like serine/threonine-protein kinase At1g34300-like [Solanum lycopersicum]	XP_004234010	3.66706e-51	97	181.415	88	86
c19714_g1_i1	probable protein s-acyltransferase 14-like	530	gi|565362265|ref|XP_006347869.1|PREDICTED: probable protein S-acyltransferase 14-like [Solanum tuberosum]	XP_006347869	2.40607e-91	98	280.796	173	171
c19715_g1_i1	uncharacterized protein isoform 2	393	gi|565349208|ref|XP_006341589.1|PREDICTED: uncharacterized protein LOC102587774 [Solanum tuberosum]	XP_006341589	1.59164e-68	97	218.009	130	127
c19720_g1_i1	atp-dependent clp protease atp-binding subunit clpa homolog chloroplastic-like	202	gi|449528185|ref|XP_004171086.1|PREDICTED: chaperone protein ClpC, chloroplastic-like, partial [Cucumis sativus]	XP_004171086	1.27423e-38	100	142.895	67	67
c19722_g1_i1	protein pat1 homolog 1-like	473	gi|460412336|ref|XP_004251557.1|PREDICTED: protein PAT1 homolog 1-like [Solanum lycopersicum]	XP_004251557	1.99283e-24	97	109.383	75	73
c19729_g1_i1	peptide chain release factor 2-like	461	gi|460383051|ref|XP_004237247.1|PREDICTED: peptide chain release factor 2-like [Solanum lycopersicum]	XP_004237247	1.15493e-82	100	262.692	147	147
c19730_g1_i1	l-ascorbate peroxidase peroxisomal-like	222	gi|74483949|gb|ABA10745.1|cytosolic ascorbate peroxidase isoform 5 [Solanum lycopersicum]	ABA10745	2.77719e-46	100	154.836	74	74
c19735_g1_i1	d-alanine--d-alanine ligase	292	gi|460408242|ref|XP_004249555.1|PREDICTED: uncharacterized protein LOC101268046 [Solanum lycopersicum]	XP_004249555	1.20249e-46	98	170.244	83	82
c19738_g1_i1	aldehyde dehydrogenase family 2 member mitochondrial-like	211	gi|565379124|ref|XP_006355992.1|PREDICTED: aldehyde dehydrogenase family 2 member B7, mitochondrial-like, partial [Solanum tuberosum]	XP_006355992	3.14623e-42	98	144.436	70	69
c19738_g2_i1	aldehyde dehydrogenase family 2 member mitochondrial-like	319	gi|460385976|ref|XP_004238676.1|PREDICTED: aldehyde dehydrogenase family 2 member B7, mitochondrial-like [Solanum lycopersicum]	XP_004238676	1.28475e-13	100	75.8702	34	34
c19739_g1_i1	u6 snrna phosphodiesterase-like	281	gi|460378880|ref|XP_004235196.1|PREDICTED: putative U6 snRNA phosphodiesterase-like [Solanum lycopersicum]	XP_004235196	2.93078e-56	96	186.422	91	88
c19740_g1_i1	nuclear cap-binding protein	378	gi|224460073|gb|ACN43587.1|nuclear cap-binding protein [Solanum tuberosum]	ACN43587	5.01173e-74	99	246.899	123	122
c19741_g1_i1	probably inactive leucine-rich repeat receptor-like protein kinase at3g28040-like	479	gi|460390483|ref|XP_004240861.1|PREDICTED: probably inactive leucine-rich repeat receptor-like protein kinase At3g28040-like [Solanum lycopersicum]	XP_004240861	3.03108e-91	100	295.434	140	140
c19744_g1_i1	uncharacterized protein loc101257656	214	gi|460384277|ref|XP_004237839.1|PREDICTED: uncharacterized protein LOC101257656 [Solanum lycopersicum]	XP_004237839	8.56419e-40	100	142.124	70	70
c19745_g1_i1	probable plastid-lipid-associated protein 11-like isoform x2	203	gi|571434524|ref|XP_006573219.1|PREDICTED: probable plastid-lipid-associated protein 11-like isoform X2 [Glycine max]	XP_006573219	2.21581e-08	78	57.3806	37	29
c19747_g1_i1	5 -nucleotidase sure	464	gi|460390881|ref|XP_004241053.1|PREDICTED: 5'-nucleotidase SurE-like [Solanum lycopersicum]	XP_004241053	4.97745e-91	98	278.87	148	146
c19749_g1_i1	jasmonate-zim-domain protein isoform partial	229	gi|460380050|ref|XP_004235771.1|PREDICTED: protein TIFY 6B-like [Solanum lycopersicum]	XP_004235771	1.58116e-41	98	149.828	75	74
c19751_g1_i1	autophagy-related protein 9	217	gi|460382915|ref|XP_004237181.1|PREDICTED: autophagy-related protein 9-like [Solanum lycopersicum]	XP_004237181	2.54853e-28	95	117.087	72	69
c19752_g1_i2	uncharacterized protein loc101244478	388	gi|460381763|ref|XP_004236611.1|PREDICTED: uncharacterized protein LOC101244478 [Solanum lycopersicum]	XP_004236611	6.66592e-27	100	115.161	56	56
c19754_g1_i1	adipor-like receptor cg5315-like	334	gi|460394321|ref|XP_004242752.1|PREDICTED: ADIPOR-like receptor CG5315-like [Solanum lycopersicum]	XP_004242752	1.65936e-28	100	116.316	51	51
c19755_g1_i1	euful fruitfull-like mads-box	216	gi|32478035|gb|AAP83379.1|euFUL FRUITFULL-like MADS-box [Solanum lycopersicum]	AAP83379	1.20042e-40	100	142.895	72	72
c19756_g1_i1	rna pseudourine synthase 7-like	305	gi|460379103|ref|XP_004235304.1|PREDICTED: RNA pseudourine synthase 7-like [Solanum lycopersicum]	XP_004235304	4.3284e-51	99	176.022	101	100
c19765_g1_i1	65-kda microtubule-associated protein 6-like	1056	gi|460382372|ref|XP_004236913.1|PREDICTED: 65-kDa microtubule-associated protein 6-like [Solanum lycopersicum]	XP_004236913	7.65698e-119	96	368.237	189	183
c19766_g1_i1	ethylene-responsive transcription factor erf114-like	507	gi|565359759|ref|XP_006346662.1|PREDICTED: ethylene-responsive transcription factor ERF114-like [Solanum tuberosum]	XP_006346662	9.67038e-06	79	53.5286	34	27
c19767_g1_i1	uncharacterized protein loc103329778	463	gi|460372030|ref|XP_004231837.1|PREDICTED: uncharacterized protein LOC101259691 [Solanum lycopersicum]	XP_004231837	4.50864e-33	100	130.954	98	98
c19769_g1_i1	phosphatidylserine decarboxylase proenzyme 3-like	359	gi|460369369|ref|XP_004230535.1|PREDICTED: phosphatidylserine decarboxylase proenzyme 3-like [Solanum lycopersicum]	XP_004230535	9.68303e-40	100	149.443	74	74
c19769_g1_i2	phosphatidylserine decarboxylase proenzyme 3-like	376	gi|460369369|ref|XP_004230535.1|PREDICTED: phosphatidylserine decarboxylase proenzyme 3-like [Solanum lycopersicum]	XP_004230535	3.40406e-30	100	123.635	60	60
c19773_g1_i1	uncharacterized protein loc101260459 isoform 1	456	gi|460400007|ref|XP_004245527.1|PREDICTED: uncharacterized protein LOC101260459 isoform 1 [Solanum lycopersicum]	XP_004245527	1.95306e-69	95	223.016	124	119
c19774_g1_i1	protein zinc induced facilitator-like 1-like	214	gi|460368392|ref|XP_004230051.1|PREDICTED: protein ZINC INDUCED FACILITATOR-LIKE 1-like [Solanum lycopersicum]	XP_004230051	4.08939e-16	100	80.8777	35	35
c19775_g1_i1	uncharacterized tpr repeat-containing protein at1g05150-like	288	gi|460385256|ref|XP_004238320.1|PREDICTED: uncharacterized TPR repeat-containing protein At1g05150-like [Solanum lycopersicum]	XP_004238320	4.12029e-42	100	156.377	71	71
c19775_g1_i2	uncharacterized tpr repeat-containing protein at1g05150-like	371	gi|460385256|ref|XP_004238320.1|PREDICTED: uncharacterized TPR repeat-containing protein At1g05150-like [Solanum lycopersicum]	XP_004238320	6.56185e-45	100	165.622	71	71
c19776_g1_i1	c2 domain-containing protein at1g53590-like	416	gi|460397512|ref|XP_004244311.1|PREDICTED: C2 domain-containing protein At1g53590-like [Solanum lycopersicum]	XP_004244311	9.07077e-80	97	261.151	132	129
c19776_g2_i1	fimbrin-like protein 2-like	635	gi|460397046|ref|XP_004244079.1|PREDICTED: fimbrin-like protein 2-like [Solanum lycopersicum]	XP_004244079	5.6825e-143	100	432.95	207	207
c19776_g2_i2	fimbrin-like protein 2-like	633	gi|460397046|ref|XP_004244079.1|PREDICTED: fimbrin-like protein 2-like [Solanum lycopersicum]	XP_004244079	1.34487e-103	100	330.102	158	158
c19777_g1_i1	uncharacterized protein loc103432422	275	gi|460403700|ref|XP_004247326.1|PREDICTED: uncharacterized protein LOC101262957 [Solanum lycopersicum]	XP_004247326	3.0316e-47	98	172.555	85	84
c19777_g1_i2	uncharacterized protein loc101262957	287	gi|460403700|ref|XP_004247326.1|PREDICTED: uncharacterized protein LOC101262957 [Solanum lycopersicum]	XP_004247326	4.99224e-48	98	174.866	87	86
c19777_g1_i3	uncharacterized protein loc103432422	404	gi|460403700|ref|XP_004247326.1|PREDICTED: uncharacterized protein LOC101262957 [Solanum lycopersicum]	XP_004247326	5.69401e-84	99	278.1	134	133
c19778_g1_i1	uncharacterized protein loc102590544	544	gi|565374896|ref|XP_006353981.1|PREDICTED: uncharacterized protein LOC102590544 [Solanum tuberosum]	XP_006353981	1.81818e-81	90	265.003	151	136
c19779_g1_i1	imidazole glycerol phosphate synthase chloroplastic-like	254	gi|565358770|ref|XP_006346198.1|PREDICTED: imidazole glycerol phosphate synthase hisHF, chloroplastic-like [Solanum tuberosum]	XP_006346198	1.23578e-39	100	147.132	84	84
c19780_g1_i1	nad -binding rossmann-fold superfamily protein isoform 1	393	gi|565393117|ref|XP_006362230.1|PREDICTED: enoyl-[acyl-carrier-protein] reductase [NADH] 1, chloroplastic-like [Solanum tuberosum]	XP_006362230	1.42426e-79	99	251.136	125	124
c19783_g1_i1	homeobox-leucine zipper protein hat7-like	275	gi|460372834|ref|XP_004232228.1|PREDICTED: homeobox-leucine zipper protein HAT7-like [Solanum lycopersicum]	XP_004232228	2.74547e-22	70	97.0561	72	51
c19788_g1_i1	uncharacterized protein loc101249157	360	gi|641848736|gb|KDO67612.1|hypothetical protein CISIN_1g011452mg [Citrus sinensis]	KDO67612	2.13957e-73	99	233.032	115	114
c19791_g1_i1	downstream neighbor of isoform 1	391	gi|460365421|ref|XP_004228601.1|PREDICTED: uncharacterized protein LOC101266252 [Solanum lycopersicum]	XP_004228601	2.50562e-73	93	241.506	129	120
c19794_g1_i1	nadh dehydrogenase subunit 4	947	gi|381237870|gb|AFF79606.1|NADH dehydrogenase subunit 4 (mitochondrion) [Homo sapiens]	AFF79606	5.72714e-135	96	403.29	315	305
c19796_g1_i1	leucine-rich repeat receptor-like serine threonine tyrosine-protein kinase sobir1-like	204	gi|565369623|ref|XP_006351434.1|PREDICTED: leucine-rich repeat receptor-like serine/threonine/tyrosine-protein kinase SOBIR1-like [Solanum tuberosum]	XP_006351434	1.33841e-31	96	124.79	62	60
c19800_g1_i1	beta subunit isoform 1	485	gi|565344118|ref|XP_006339164.1|PREDICTED: coatomer subunit beta-1-like isoform X1 [Solanum tuberosum] >gi|565344120|ref|XP_006339165.1| PREDICTED: coatomer subunit beta-1-like isoform X2 [Solanum tuberosum]	XP_006339164	1.0986e-103	100	329.331	160	160
c19801_g1_i1	mitogen-activated protein kinase 19-like	373	gi|460397488|ref|XP_004244299.1|PREDICTED: mitogen-activated protein kinase 19 isoform 2 [Solanum lycopersicum]	XP_004244299	1.8126e-48	100	174.096	84	84
c19801_g1_i2	mitogen-activated protein kinase 19-like	362	gi|460397488|ref|XP_004244299.1|PREDICTED: mitogen-activated protein kinase 19 isoform 2 [Solanum lycopersicum]	XP_004244299	1.22062e-48	100	174.096	84	84
c19803_g1_i1	hd-zip protein	339	gi|350539649|ref|NP_001234233.1|HD-ZIP protein [Solanum lycopersicum] >gi|992598|emb|CAA62608.1| HD-ZIP protein [Solanum lycopersicum]	NP_001234233	2.17253e-24	95	103.99	65	62
c19811_g1_i1	ubiquitin-conjugating enzyme e2-23 kda-like	313	gi|460411655|ref|XP_004251221.1|PREDICTED: ubiquitin-conjugating enzyme E2 5-like isoform 1 [Solanum lycopersicum] >gi|460411657|ref|XP_004251222.1| PREDICTED: ubiquitin-conjugating enzyme E2 5-like isoform 2 [Solanum lycopersicum]	XP_004251221	2.6347e-37	88	135.191	79	70
c19812_g1_i1	b3 domain-containing protein os01g0905400-like	334	gi|460381159|ref|XP_004236320.1|PREDICTED: uncharacterized protein LOC101259526 [Solanum lycopersicum]	XP_004236320	6.19589e-64	94	208.764	107	101
c19814_g1_i1	cytokinin dehydrogenase 5-like	345	gi|525314326|ref|NP_001266251.1|cytokinin oxidase/dehydrogenase-like precursor [Solanum lycopersicum] >gi|383212272|dbj|BAM09006.1| cytokinin oxidase/dehydrogenase-like [Solanum lycopersicum]	NP_001266251	4.29914e-70	98	229.565	114	112
c19815_g1_i1	uncharacterized protein isoform 2	270	gi|460381763|ref|XP_004236611.1|PREDICTED: uncharacterized protein LOC101244478 [Solanum lycopersicum]	XP_004236611	8.69453e-39	98	146.747	85	84
c19816_g1_i1	osmotin-like protein	729	gi|350535593|ref|NP_001234714.1|osmotin-like protein precursor [Solanum lycopersicum] >gi|2501182|sp|Q41350.1|OLP1_SOLLC RecName: Full=Osmotin-like protein; Flags: Precursor [Solanum lycopersicum] >gi|1220537|gb|AAB41124.1| osmotin-like protein [Solanum lycopersicum]	NP_001234714	1.81897e-126	100	370.933	177	177
c19817_g1_i1	probable xyloglucan endotransglucosylase hydrolase protein 16-like	628	gi|350535953|ref|NP_001234478.1|xyloglucan endotransglucosylase-hydrolase XTH9 precursor [Solanum lycopersicum] >gi|42795468|gb|AAS46244.1| xyloglucan endotransglucosylase-hydrolase XTH9 [Solanum lycopersicum]	NP_001234478	5.75257e-145	97	417.927	205	200
c19817_g1_i2	probable xyloglucan endotransglucosylase hydrolase protein 16-like	688	gi|350535953|ref|NP_001234478.1|xyloglucan endotransglucosylase-hydrolase XTH9 precursor [Solanum lycopersicum] >gi|42795468|gb|AAS46244.1| xyloglucan endotransglucosylase-hydrolase XTH9 [Solanum lycopersicum]	NP_001234478	9.84216e-137	98	397.897	191	188
c19818_g1_i1	uncharacterized protein tcm_010765	245	gi|565349536|ref|XP_006341749.1|PREDICTED: dentin sialophosphoprotein-like isoform X1 [Solanum tuberosum]	XP_006341749	2.19427e-43	98	160.614	81	80
c19820_g1_i1	uncharacterized protein loc101254858	338	gi|460373501|ref|XP_004232557.1|PREDICTED: uncharacterized protein LOC101254858 [Solanum lycopersicum]	XP_004232557	1.96962e-62	97	213.772	112	109
c19826_g1_i1	probable serine threonine-protein kinase rlckvii-like	491	gi|460391296|ref|XP_004241259.1|PREDICTED: probable serine/threonine-protein kinase RLCKVII-like [Solanum lycopersicum]	XP_004241259	7.33448e-104	98	315.464	158	156
c19826_g1_i2	probable serine threonine-protein kinase rlckvii-like	699	gi|460391296|ref|XP_004241259.1|PREDICTED: probable serine/threonine-protein kinase RLCKVII-like [Solanum lycopersicum]	XP_004241259	2.72257e-110	98	335.109	166	164
c19827_g1_i1	uncharacterized protein loc101266191	365	gi|460411959|ref|XP_004251371.1|PREDICTED: uncharacterized protein LOC101266191 [Solanum lycopersicum]	XP_004251371	2.28672e-15	57	81.6481	116	67
c19829_g1_i1	probable sodium-coupled neutral amino acid transporter 6-like	201	gi|460388617|ref|XP_004239963.1|PREDICTED: sodium-coupled neutral amino acid transporter 3-like [Solanum lycopersicum]	XP_004239963	2.9821e-30	100	119.398	59	59
c19830_g1_i1	transcription factor myb94	408	gi|350537455|ref|NP_001234294.1|transcription factor [Solanum lycopersicum] >gi|1430848|emb|CAA67575.1| transcription factor [Solanum lycopersicum]	NP_001234294	2.95961e-76	96	241.506	127	123
c19833_g1_i1	kinase interacting family isoform 1	211	gi|460378933|ref|XP_004235221.1|PREDICTED: uncharacterized protein LOC101253166 [Solanum lycopersicum]	XP_004235221	1.16196e-32	98	127.102	69	68
c19836_g1_i1	probable protein phosphatase 2c 40-like	500	gi|460366742|ref|XP_004229238.1|PREDICTED: probable protein phosphatase 2C 40-like [Solanum lycopersicum]	XP_004229238	7.52916e-100	98	308.916	151	148
c19837_g1_i1	nac domain-containing protein 78-like	233	gi|460409202|ref|XP_004250028.1|PREDICTED: NAC domain-containing protein 78-like [Solanum lycopersicum]	XP_004250028	8.10203e-23	100	100.138	49	49
c19841_g1_i1	u-box domain-containing protein 35-like	334	gi|460388935|ref|XP_004240119.1|PREDICTED: U-box domain-containing protein 35-like [Solanum lycopersicum]	XP_004240119	2.33185e-19	67	89.3521	76	51
c19842_g1_i1	proliferating cell nuclear antigen	252	gi|217917|dbj|BAA01412.1|typical proliferating cell nuclear antigen [Daucus carota]	BAA01412	1.20853e-44	100	151.369	76	76
c19842_g1_i2	proliferating cell nuclear antigen	257	gi|350538217|ref|NP_001234844.1|proliferating cell nuclear antigen [Solanum lycopersicum] >gi|565368361|ref|XP_006350815.1| PREDICTED: proliferating cell nuclear antigen-like [Solanum tuberosum] >gi|25005275|emb|CAD56690.1| proliferating cell nuclear antigen [Solanum lycopersicum]	NP_001234844	1.20417e-50	98	171.014	84	83
c19842_g1_i3	proliferating cell nuclear antigen	210	gi|350538217|ref|NP_001234844.1|proliferating cell nuclear antigen [Solanum lycopersicum] >gi|565368361|ref|XP_006350815.1| PREDICTED: proliferating cell nuclear antigen-like [Solanum tuberosum] >gi|25005275|emb|CAD56690.1| proliferating cell nuclear antigen [Solanum lycopersicum]	NP_001234844	1.7323e-14	100	74.3294	37	37
c19845_g1_i1	tracheary element differentiation-related 6 protein	443	gi|565379774|ref|XP_006356293.1|PREDICTED: uncharacterized protein LOC102596796 [Solanum tuberosum]	XP_006356293	7.03306e-61	93	195.667	123	115
c19849_g1_i1	receptor-like protein 12-like	701	gi|460415592|ref|XP_004253142.1|PREDICTED: receptor-like protein 12-like [Solanum lycopersicum]	XP_004253142	8.5345e-16	58	86.2705	126	74
c19849_g1_i2	receptor-like protein 12-like	713	gi|460415592|ref|XP_004253142.1|PREDICTED: receptor-like protein 12-like [Solanum lycopersicum]	XP_004253142	9.05384e-16	58	86.2705	126	74
c19850_g1_i1	uncharacterized protein loc102580046	214	gi|565355794|ref|XP_006344767.1|PREDICTED: uncharacterized protein LOC102580046 [Solanum tuberosum]	XP_006344767	3.4025e-14	94	76.6406	52	49
c19851_g1_i1	g-type lectin s-receptor-like serine threonine-protein kinase at4g03230-like	493	gi|460376069|ref|XP_004233823.1|PREDICTED: G-type lectin S-receptor-like serine/threonine-protein kinase At4g03230-like [Solanum lycopersicum]	XP_004233823	3.15652e-08	100	62.003	48	48
c19851_g1_i2	g-type lectin s-receptor-like serine threonine-protein kinase at4g03230-like	526	gi|460376069|ref|XP_004233823.1|PREDICTED: G-type lectin S-receptor-like serine/threonine-protein kinase At4g03230-like [Solanum lycopersicum]	XP_004233823	3.60244e-08	100	62.003	48	48
c19852_g1_i1	adenylate kinase family-like protein	531	gi|460376436|ref|XP_004234004.1|PREDICTED: adenylate kinase, chloroplastic-like [Solanum lycopersicum]	XP_004234004	5.26083e-90	98	276.559	151	149
c19853_g1_i1	ubiquitin and wlm domain-containing protein	374	gi|460412279|ref|XP_004251529.1|PREDICTED: uncharacterized protein LOC101252149 [Solanum lycopersicum]	XP_004251529	3.94705e-66	99	222.246	111	110
c19854_g1_i1	f-box kelch-repeat protein at3g23880-like	436	gi|460404753|ref|XP_004247845.1|PREDICTED: F-box/kelch-repeat protein At3g23880-like isoform 2 [Solanum lycopersicum]	XP_004247845	6.82258e-48	100	169.474	81	81
c19855_g1_i1	o-fucosyltransferase family protein isoform 2	360	gi|460380494|ref|XP_004235991.1|PREDICTED: uncharacterized protein At1g04910-like [Solanum lycopersicum]	XP_004235991	2.2776e-36	100	139.043	65	65
c19856_g1_i1	cystathionine beta-lyase	388	gi|568214233|ref|NP_001275078.1|cystathionine beta-lyase [Solanum tuberosum] >gi|8439539|gb|AAF74980.1|AF082890_1 cystathionine beta-lyase [Solanum tuberosum]	NP_001275078	6.01098e-19	100	91.2781	44	44
c19856_g1_i2	cystathionine beta-lyase	466	gi|568214233|ref|NP_001275078.1|cystathionine beta-lyase [Solanum tuberosum] >gi|8439539|gb|AAF74980.1|AF082890_1 cystathionine beta-lyase [Solanum tuberosum]	NP_001275078	1.30015e-18	100	91.2781	44	44
c19859_g1_i1	formin-like protein 18	333	gi|460369656|ref|XP_004230673.1|PREDICTED: uncharacterized protein LOC101258701 [Solanum lycopersicum]	XP_004230673	3.16814e-34	100	132.494	78	78
c19861_g1_i1	uncharacterized protein loc102586900 isoform x1	233	gi|565395791|ref|XP_006363520.1|PREDICTED: uncharacterized protein LOC102586900 isoform X1 [Solanum tuberosum] >gi|565395793|ref|XP_006363521.1| PREDICTED: uncharacterized protein LOC102586900 isoform X2 [Solanum tuberosum] >gi|565395795|ref|XP_006363522.1| PREDICTED: uncharacterized protein LOC102586900 isoform X3 [Solanum tuberosum]	XP_006363520	2.26444e-41	98	148.288	77	76
c19861_g1_i2	o-glycosyl hydrolases family 17 protein	453	gi|565395791|ref|XP_006363520.1|PREDICTED: uncharacterized protein LOC102586900 isoform X1 [Solanum tuberosum] >gi|565395793|ref|XP_006363521.1| PREDICTED: uncharacterized protein LOC102586900 isoform X2 [Solanum tuberosum] >gi|565395795|ref|XP_006363522.1| PREDICTED: uncharacterized protein LOC102586900 isoform X3 [Solanum tuberosum]	XP_006363520	1.26244e-32	98	128.257	66	65
c19862_g1_i1	hypothetical protein PHAVU_011G146200g [Phaseolus vulgaris]	223	gi|593261720|ref|XP_007133039.1|hypothetical protein PHAVU_011G146200g [Phaseolus vulgaris] >gi|561006039|gb|ESW05033.1| hypothetical protein PHAVU_011G146200g [Phaseolus vulgaris]	XP_007133039	3.40178e-06	56	50.0618	62	35
c19865_g1_i1	transcription factor bhlh61-like	618	gi|460390575|ref|XP_004240904.1|PREDICTED: transcription factor SCREAM2-like [Solanum lycopersicum]	XP_004240904	1.63202e-52	98	177.563	89	88
c19869_g1_i1	tmv resistance protein n-like	273	gi|460387402|ref|XP_004239366.1|PREDICTED: TMV resistance protein N-like [Solanum lycopersicum]	XP_004239366	7.10041e-46	96	168.703	83	80
c19870_g1_i1	uncharacterized protein loc101247785	339	gi|460411886|ref|XP_004251335.1|PREDICTED: uncharacterized protein LOC101247785 [Solanum lycopersicum]	XP_004251335	9.77933e-48	95	175.637	92	88
c19871_g1_i1	transcriptional corepressor leunig-like	381	gi|460393610|ref|XP_004242402.1|PREDICTED: transcriptional corepressor LEUNIG-like [Solanum lycopersicum]	XP_004242402	5.29298e-13	100	75.0998	37	37
c19873_g1_i1	methyltransferase nsun5-like	240	gi|565369975|ref|XP_006351606.1|PREDICTED: putative methyltransferase NSUN5-like [Solanum tuberosum]	XP_006351606	2.3774e-46	100	164.466	79	79
c19876_g1_i1	adenylosuccinate chloroplastic-like	296	gi|565369405|ref|XP_006351326.1|PREDICTED: adenylosuccinate synthetase, chloroplastic-like [Solanum tuberosum]	XP_006351326	4.78297e-29	98	117.857	71	70
c19876_g1_i2	adenylosuccinate chloroplastic-like	278	gi|565369405|ref|XP_006351326.1|PREDICTED: adenylosuccinate synthetase, chloroplastic-like [Solanum tuberosum]	XP_006351326	4.93474e-22	90	98.5969	71	64
c19877_g1_i1	btb poz domain-containing protein at3g22104-like	299	gi|460395728|ref|XP_004243433.1|PREDICTED: BTB/POZ domain-containing protein At3g22104-like [Solanum lycopersicum]	XP_004243433	2.6641e-51	94	179.874	96	91
c19879_g1_i1	tetraspanin-6-like isoform x2	276	gi|460383689|ref|XP_004237551.1|PREDICTED: tetraspanin-6-like [Solanum lycopersicum]	XP_004237551	9.50028e-60	100	195.282	91	91
c19879_g1_i2	vacuolar-sorting receptor 1-like	479	gi|565393366|ref|XP_006362349.1|PREDICTED: vacuolar-sorting receptor 1-like [Solanum tuberosum]	XP_006362349	2.36132e-41	98	155.606	78	77
c19881_g1_i1	uncharacterized protein loc101249817	513	gi|460383921|ref|XP_004237664.1|PREDICTED: uncharacterized protein LOC101249817 [Solanum lycopersicum]	XP_004237664	8.58555e-104	95	336.65	170	163
c19886_g1_i1	zf-hd homeobox protein at4g24660-like	359	gi|460373210|ref|XP_004232414.1|PREDICTED: ZF-HD homeobox protein At4g24660-like [Solanum lycopersicum]	XP_004232414	3.28561e-62	100	202.986	99	99
c19888_g1_i1	14 kda proline-rich	203	gi|460400413|ref|XP_004245729.1|PREDICTED: 14 kDa proline-rich protein DC2.15-like [Solanum lycopersicum]	XP_004245729	4.61677e-23	100	95.5153	47	47
c19891_g1_i1	serine threonine-protein kinase ht1-like	264	gi|460396196|ref|XP_004243664.1|PREDICTED: serine/threonine-protein kinase HT1-like isoform 1 [Solanum lycopersicum] >gi|460396198|ref|XP_004243665.1| PREDICTED: serine/threonine-protein kinase HT1-like isoform 2 [Solanum lycopersicum]	XP_004243664	2.23623e-16	100	82.0333	37	37
c19897_g1_i1	uncharacterized protein loc101259850	479	gi|460391821|ref|XP_004241517.1|PREDICTED: uncharacterized protein LOC101259850 [Solanum lycopersicum]	XP_004241517	1.72941e-47	94	168.318	155	147
c19903_g1_i1	mads-box protein jointless-like	484	gi|460409437|ref|XP_004250145.1|PREDICTED: MADS-box protein JOINTLESS-like [Solanum lycopersicum]	XP_004250145	1.23928e-96	99	291.197	149	148
c19904_g1_i1	cellulose synthase-like protein e1-like	305	gi|565358622|ref|XP_006346125.1|PREDICTED: cellulose synthase-like protein E1-like [Solanum tuberosum]	XP_006346125	4.85213e-20	93	94.3597	47	44
c19905_g1_i1	ferredoxin--nadp leaf-type chloroplastic-like	283	gi|565392501|ref|XP_006361933.1|PREDICTED: ferredoxin--NADP reductase, leaf-type isozyme, chloroplastic-like [Solanum tuberosum]	XP_006361933	1.07628e-58	98	194.897	94	93
c19906_g1_i1	uncharacterized protein loc103448009	222	gi|657986663|ref|XP_008385467.1|PREDICTED: uncharacterized protein LOC103448009 [Malus domestica]	XP_008385467	1.03651e-41	100	150.984	70	70
c19908_g1_i1	proteinase inhibitor ii	205	gi|460377100|ref|XP_004234333.1|PREDICTED: proteinase inhibitor type-2 CEVI57-like [Solanum lycopersicum]	XP_004234333	1.08578e-28	96	111.694	56	54
c19909_g1_i1	f-box protein pp2-a13-like	487	gi|460377159|ref|XP_004234362.1|PREDICTED: F-box protein PP2-A13-like [Solanum lycopersicum]	XP_004234362	1.20754e-110	97	328.561	163	159
c19909_g1_i2	f-box protein pp2-a13-like	227	gi|460377159|ref|XP_004234362.1|PREDICTED: F-box protein PP2-A13-like [Solanum lycopersicum]	XP_004234362	4.28763e-38	94	138.658	71	67
c19910_g1_i1	cytokinin riboside 5 -monophosphate phosphoribohydrolase log8-like	370	gi|460365627|ref|XP_004228702.1|PREDICTED: cytokinin riboside 5'-monophosphate phosphoribohydrolase LOG8-like [Solanum lycopersicum]	XP_004228702	9.18441e-16	97	79.7221	40	39
c19913_g1_i1	probable pectinesterase pectinesterase inhibitor 40-like	519	gi|565378762|ref|XP_006355816.1|PREDICTED: pectinesterase-like [Solanum tuberosum]	XP_006355816	9.3615e-98	95	302.753	172	164
c19915_g1_i1	seed biotin-containing protein sbp65-like	458	gi|460406041|ref|XP_004248482.1|PREDICTED: seed biotin-containing protein SBP65-like [Solanum lycopersicum]	XP_004248482	9.75417e-45	93	165.236	133	125
c19917_g1_i1	polypyrimidine tract-binding protein homolog 2-like isoform x1	270	gi|565388841|ref|XP_006360177.1|PREDICTED: polypyrimidine tract-binding protein homolog 2-like isoform X4 [Solanum tuberosum]	XP_006360177	1.02474e-38	100	141.739	78	78
c19917_g2_i1	polypyrimidine tract-binding protein homolog 2-like isoform x1	534	gi|590673689|ref|XP_007038964.1|Polypyrimidine tract-binding protein isoform 1 [Theobroma cacao] >gi|508776209|gb|EOY23465.1| Polypyrimidine tract-binding protein isoform 1 [Theobroma cacao]	XP_007038964	1.11299e-63	90	148.288	84	76
c19919_g1_i1	3-phosphoinositide-dependent protein kinase-1	265	gi|565356169|ref|XP_006344941.1|PREDICTED: uncharacterized protein LOC102584712 isoform X2 [Solanum tuberosum]	XP_006344941	7.36031e-53	98	178.333	88	87
c19920_g1_i1	nodal modulator 1	346	gi|460389864|ref|XP_004240567.1|PREDICTED: nodal modulator 2-like [Solanum lycopersicum]	XP_004240567	3.53687e-62	98	215.698	108	106
c19921_g1_i1	cytochrome p450 71a1-like isoform x1	241	gi|460382002|ref|XP_004236729.1|PREDICTED: flavonoid 3'-monooxygenase-like [Solanum lycopersicum]	XP_004236729	1.12474e-46	98	165.622	79	78
c19922_g1_i1	uncharacterized protein loc102602130	312	gi|565397268|ref|XP_006364221.1|PREDICTED: uncharacterized protein LOC102602130 [Solanum tuberosum]	XP_006364221	1.86074e-12	94	70.4774	39	37
c19923_g1_i1	disease resistance protein rga4-like	1084	gi|565378903|ref|XP_006355884.1|PREDICTED: putative disease resistance protein RGA4-like [Solanum tuberosum]	XP_006355884	2.82022e-175	94	276.944	149	141
c19926_g1_i1	heme-binding protein 2-like	417	gi|460380981|ref|XP_004236231.1|PREDICTED: heme-binding protein 2-like [Solanum lycopersicum]	XP_004236231	3.8187e-37	95	137.117	69	66
c19929_g1_i1	probable zinc metalloprotease chloroplastic	380	gi|460407868|ref|XP_004249371.1|PREDICTED: uncharacterized protein LOC101263173 [Solanum lycopersicum] >gi|395484831|gb|AFN66653.1| lutescent 2 [Solanum lycopersicum]	XP_004249371	1.87695e-64	99	216.083	113	112
c19931_g1_i1	pentatricopeptide repeat-containing protein mitochondrial-like	249	gi|460370743|ref|XP_004231209.1|PREDICTED: pentatricopeptide repeat-containing protein At4g01030, mitochondrial-like [Solanum lycopersicum]	XP_004231209	1.1285e-42	98	158.303	74	73
c19932_g1_i1	calcium-transporting atpase plasma membrane-type-like	244	gi|460404415|ref|XP_004247678.1|PREDICTED: putative calcium-transporting ATPase 13, plasma membrane-type-like [Solanum lycopersicum]	XP_004247678	4.27454e-12	68	70.8626	70	48
c19933_g1_i1	beta subunit isoform 1	343	gi|565344118|ref|XP_006339164.1|PREDICTED: coatomer subunit beta-1-like isoform X1 [Solanum tuberosum] >gi|565344120|ref|XP_006339165.1| PREDICTED: coatomer subunit beta-1-like isoform X2 [Solanum tuberosum]	XP_006339164	8.36085e-58	100	201.83	102	102
c19935_g1_i1	otu domain-containing protein ddb_g0284757 isoform x1	411	gi|460396137|ref|XP_004243635.1|PREDICTED: OTU domain-containing protein DDB_G0284757-like [Solanum lycopersicum]	XP_004243635	1.39359e-49	100	169.474	100	100
c19936_g1_i1	uncharacterized protein loc102581672	231	gi|565383016|ref|XP_006357823.1|PREDICTED: uncharacterized protein LOC102581672 [Solanum tuberosum]	XP_006357823	5.22663e-13	86	72.7886	45	39
c19938_g1_i1	homoserine kinase-like	325	gi|565390238|ref|XP_006360852.1|PREDICTED: probable homoserine kinase-like [Solanum tuberosum]	XP_006360852	3.40073e-44	100	158.303	92	92
c19940_g1_i1	ribosomal l18p l5e family protein isoform 1	620	gi|460411420|ref|XP_004251110.1|PREDICTED: 50S ribosomal protein L18-like [Solanum lycopersicum]	XP_004251110	3.08886e-45	97	157.918	79	77
c19946_g1_i1	remorin family protein	708	gi|460387022|ref|XP_004239190.1|PREDICTED: uncharacterized protein LOC101262111 [Solanum lycopersicum]	XP_004239190	2.96205e-140	98	409.453	225	222
c19948_g1_i1	pentatricopeptide repeat-containing protein mitochondrial-like	390	gi|460389221|ref|XP_004240257.1|PREDICTED: pentatricopeptide repeat-containing protein At1g66345, mitochondrial-like [Solanum lycopersicum]	XP_004240257	1.77481e-77	99	250.366	123	122
c19948_g1_i2	pentatricopeptide repeat-containing protein mitochondrial-like	264	gi|460389221|ref|XP_004240257.1|PREDICTED: pentatricopeptide repeat-containing protein At1g66345, mitochondrial-like [Solanum lycopersicum]	XP_004240257	6.86138e-46	98	164.466	82	81
c19951_g1_i1	transcription factor bhlh122-like	330	gi|565397317|ref|XP_006364245.1|PREDICTED: transcription factor bHLH122-like [Solanum tuberosum]	XP_006364245	1.20326e-11	95	69.707	41	39
c19953_g1_i1	subtilisin-like protease-like	473	gi|460372166|ref|XP_004231903.1|PREDICTED: subtilisin-like protease-like [Solanum lycopersicum]	XP_004231903	4.00121e-78	98	257.684	150	147
c19956_g1_i1	#NAME?	388	gi|460415395|ref|XP_004253044.1|PREDICTED: 6,7-dimethyl-8-ribityllumazine synthase, chloroplastic-like [Solanum lycopersicum]	XP_004253044	7.62019e-82	100	251.521	122	122
c19957_g1_i1	cytochrome p450 734a1-like	632	gi|460385094|ref|XP_004238240.1|PREDICTED: cytochrome P450 734A1-like [Solanum lycopersicum]	XP_004238240	2.41836e-95	99	298.516	210	209
c19957_g1_i2	cytochrome p450 734a1-like	451	gi|460385094|ref|XP_004238240.1|PREDICTED: cytochrome P450 734A1-like [Solanum lycopersicum]	XP_004238240	5.68656e-67	98	222.631	151	149
c19962_g1_i1	formation of crista junctions protein 1	682	gi|565396706|ref|XP_006363950.1|PREDICTED: formation of crista junctions protein 1-like isoform X1 [Solanum tuberosum]	XP_006363950	1.54334e-97	98	308.916	222	218
c19964_g1_i1	gata transcription factor 8-like isoform x2	243	gi|460388011|ref|XP_004239665.1|PREDICTED: GATA transcription factor 9-like isoform 1 [Solanum lycopersicum]	XP_004239665	3.61623e-22	97	96.6709	46	45
c19964_g1_i2	gata transcription factor 8-like isoform x2	261	gi|460388011|ref|XP_004239665.1|PREDICTED: GATA transcription factor 9-like isoform 1 [Solanum lycopersicum]	XP_004239665	4.51809e-22	97	96.6709	46	45
c19965_g1_i1	glycosyl hydrolase of uncharacterized protein function isoform 1	334	gi|460414999|ref|XP_004252848.1|PREDICTED: uncharacterized protein LOC101244563 [Solanum lycopersicum]	XP_004252848	3.25245e-58	97	202.216	98	96
c19968_g1_i1	trichome birefringence-like 19	246	gi|460377841|ref|XP_004234695.1|PREDICTED: uncharacterized protein LOC101258234 [Solanum lycopersicum]	XP_004234695	3.38994e-45	100	160.614	74	74
c19970_g1_i1	ribosomal l1 domain-containing protein 1-like	238	gi|460382909|ref|XP_004237178.1|PREDICTED: ribosomal L1 domain-containing protein 1-like [Solanum lycopersicum]	XP_004237178	3.62076e-12	96	68.5514	75	72
c19972_g1_i1	rna-binding protein rz-1	1108	gi|565370413|ref|XP_006351815.1|PREDICTED: glycine-rich RNA-binding protein GRP2A-like isoform X1 [Solanum tuberosum] >gi|565370415|ref|XP_006351816.1| PREDICTED: glycine-rich RNA-binding protein GRP2A-like isoform X2 [Solanum tuberosum]	XP_006351815	5.57351e-64	84	214.157	205	173
c19974_g1_i1	uncharacterized protein loc102594207	438	gi|565360124|ref|XP_006346826.1|PREDICTED: uncharacterized protein LOC102594207 [Solanum tuberosum]	XP_006346826	1.69322e-68	72	219.55	172	125
c19974_g1_i2	uncharacterized protein loc102594207	501	gi|565360124|ref|XP_006346826.1|PREDICTED: uncharacterized protein LOC102594207 [Solanum tuberosum]	XP_006346826	6.06772e-66	73	213.772	164	120
c19975_g1_i1	vacuolar-sorting receptor 1-like	265	gi|565393366|ref|XP_006362349.1|PREDICTED: vacuolar-sorting receptor 1-like [Solanum tuberosum]	XP_006362349	1.1317e-37	97	142.124	83	81
c19975_g1_i2	vacuolar-sorting receptor 1-like	331	gi|565393366|ref|XP_006362349.1|PREDICTED: vacuolar-sorting receptor 1-like [Solanum tuberosum]	XP_006362349	6.78873e-55	100	191.045	105	105
c19979_g1_i1	aldehyde dehydrogenase family 7 member a1	220	gi|460379602|ref|XP_004235550.1|PREDICTED: aldehyde dehydrogenase family 7 member B4-like [Solanum lycopersicum]	XP_004235550	1.26887e-37	98	140.584	69	68
c19982_g1_i1	uncharacterized protein loc101250994	244	gi|460389363|ref|XP_004240325.1|PREDICTED: uncharacterized protein LOC101250994 [Solanum lycopersicum]	XP_004240325	6.63045e-39	96	144.436	80	77
c19985_g1_i1	premnaspirodiene oxygenase-like	318	gi|460365235|ref|XP_004228509.1|PREDICTED: premnaspirodiene oxygenase-like [Solanum lycopersicum]	XP_004228509	2.6642e-61	95	205.682	106	101
c19986_g1_i1	leucine-rich repeat extensin-like protein 4-like	216	gi|460387320|ref|XP_004239326.1|PREDICTED: leucine-rich repeat extensin-like protein 4-like [Solanum lycopersicum]	XP_004239326	9.10946e-33	90	126.331	73	66
c19994_g1_i1	probable inactive purple acid phosphatase 27-like	350	gi|460399851|ref|XP_004245450.1|PREDICTED: probable inactive purple acid phosphatase 27-like [Solanum lycopersicum]	XP_004245450	1.70648e-78	100	253.832	116	116
c19994_g1_i2	probable inactive purple acid phosphatase 27-like	426	gi|460399851|ref|XP_004245450.1|PREDICTED: probable inactive purple acid phosphatase 27-like [Solanum lycopersicum]	XP_004245450	5.5717e-72	100	237.654	109	109
c19999_g1_i1	uncharacterized protein loc101252606 isoform 1	362	gi|460397330|ref|XP_004244220.1|PREDICTED: uncharacterized protein LOC101252606 isoform 1 [Solanum lycopersicum] >gi|460397332|ref|XP_004244221.1| PREDICTED: uncharacterized protein LOC101252606 isoform 2 [Solanum lycopersicum]	XP_004244220	1.10537e-63	96	213.001	115	111
c20001_g1_i1	chaperone protein dnaj chloroplastic-like	255	gi|460396912|ref|XP_004244014.1|PREDICTED: chaperone protein dnaJ 11, chloroplastic-like [Solanum lycopersicum]	XP_004244014	1.05777e-40	100	142.51	70	70
c20003_g1_i1	cyclin-dependent kinase f-4-like	445	gi|565391063|ref|XP_006361245.1|PREDICTED: cyclin-dependent kinase F-4-like isoform X4 [Solanum tuberosum]	XP_006361245	2.32653e-22	100	100.908	47	47
c20003_g1_i2	cyclin-dependent kinase f-4-like	480	gi|565391063|ref|XP_006361245.1|PREDICTED: cyclin-dependent kinase F-4-like isoform X4 [Solanum tuberosum]	XP_006361245	4.39327e-22	100	100.523	47	47
c20004_g1_i1	calcineurin b-like protein-interacting protein kinase	225	gi|565379685|ref|XP_006356250.1|PREDICTED: CBL-interacting serine/threonine-protein kinase 25-like [Solanum tuberosum]	XP_006356250	8.33053e-40	100	146.362	71	71
c20006_g1_i1	heparanase-like protein 1-like	328	gi|460380472|ref|XP_004235980.1|PREDICTED: heparanase-like protein 1-like [Solanum lycopersicum]	XP_004235980	4.80192e-64	97	214.157	108	105
c20007_g1_i1	eukaryotic translation initiation factor 4g-like	731	gi|460367717|ref|XP_004229717.1|PREDICTED: eukaryotic translation initiation factor 4G-like [Solanum lycopersicum]	XP_004229717	3.67989e-85	100	288.5	145	145
c20008_g1_i1	phenylalanyl-trna synthetase beta chain	690	gi|460365272|ref|XP_004228527.1|PREDICTED: probable phenylalanine--tRNA ligase beta subunit-like [Solanum lycopersicum]	XP_004228527	1.90118e-70	100	237.269	117	117
c20013_g1_i1	deoxynucleoside kinase family	232	gi|33325043|gb|AAQ08181.1|dCK/dGK-like deoxyribonucleoside kinase [Solanum lycopersicum]	AAQ08181	2.4803e-43	100	154.451	72	72
c20013_g1_i2	p-loop containing nucleoside triphosphate hydrolases superfamily protein isoform 3	626	gi|33325043|gb|AAQ08181.1|dCK/dGK-like deoxyribonucleoside kinase [Solanum lycopersicum]	AAQ08181	2.61625e-149	100	431.795	208	208
c20014_g1_i1	wrky transcription factor 44-like	294	gi|460408745|ref|XP_004249802.1|PREDICTED: WRKY transcription factor 44-like [Solanum lycopersicum]	XP_004249802	3.20165e-55	97	188.734	98	96
c20015_g1_i1	ran gtpase-activating protein 1	664	gi|568215693|ref|NP_001275287.1|Ran GTPase-activating protein 1 [Solanum tuberosum] >gi|156229390|emb|CAL69643.1| Ran GTPase-activating protein 1 [Solanum tuberosum]	NP_001275287	3.28974e-100	99	312.768	201	199
c20016_g1_i2	plastidial pyruvate kinase 2-like	863	gi|460376854|ref|XP_004234211.1|PREDICTED: plastidial pyruvate kinase 2-like [Solanum lycopersicum]	XP_004234211	3.36359e-114	99	352.829	168	167
c20017_g1_i1	udp-glycosyltransferase 86a1-like	560	gi|565375697|ref|XP_006354353.1|PREDICTED: UDP-glycosyltransferase 86A1-like [Solanum tuberosum]	XP_006354353	3.53611e-41	98	155.606	76	75
c20023_g1_i1	protein aspartic protease in guard cell 1-like	420	gi|460405238|ref|XP_004248083.1|PREDICTED: protein ASPARTIC PROTEASE IN GUARD CELL 1-like [Solanum lycopersicum]	XP_004248083	7.56503e-62	99	207.608	100	99
c20025_g1_i1	uncharacterized protein loc102583741	255	gi|565365380|ref|XP_006349392.1|PREDICTED: uncharacterized protein LOC102583741 [Solanum tuberosum]	XP_006349392	7.13831e-17	89	83.9593	47	42
c20026_g1_i1	receptor like protein	414	gi|565401207|ref|XP_006366099.1|PREDICTED: leucine-rich repeat receptor-like serine/threonine-protein kinase BAM3-like [Solanum tuberosum]	XP_006366099	5.33969e-54	82	190.66	130	107
c20034_g1_i1	extra-large gtp-binding protein 3	226	gi|460400794|ref|XP_004245917.1|PREDICTED: uncharacterized protein LOC101250038 [Solanum lycopersicum]	XP_004245917	5.28532e-40	98	149.828	71	70
c20037_g1_i1	non-specific phospholipase c2-like	263	gi|460365217|ref|XP_004228500.1|PREDICTED: phospholipase C 3-like [Solanum lycopersicum]	XP_004228500	2.50754e-49	100	173.711	82	82
c20039_g1_i1	protein chloroplastic-like	251	gi|460402362|ref|XP_004246681.1|PREDICTED: protein OSB2, chloroplastic-like [Solanum lycopersicum]	XP_004246681	4.99574e-49	98	169.859	83	82
c20040_g1_i1	leucoanthocyanidin dioxygenase-like	273	gi|460407264|ref|XP_004249074.1|PREDICTED: leucoanthocyanidin dioxygenase-like [Solanum lycopersicum]	XP_004249074	1.8878e-39	100	134.42	61	61
c20041_g1_i1	acetyl-coenzyme a carboxylase carboxyl transferase subunit chloroplastic	608	gi|460401690|ref|XP_004246350.1|PREDICTED: acetyl-coenzyme A carboxylase carboxyl transferase subunit alpha, chloroplastic-like isoform 1 [Solanum lycopersicum] >gi|460401692|ref|XP_004246351.1| PREDICTED: acetyl-coenzyme A carboxylase carboxyl transferase subunit alpha, chloroplastic-like isoform 2 [Solanum lycopersicum]	XP_004246350	1.27393e-124	98	381.333	189	187
c20043_g1_i1	extensin-like protein	204	gi|565375364|ref|XP_006354201.1|PREDICTED: latent-transforming growth factor beta-binding protein 4-like [Solanum tuberosum]	XP_006354201	9.08287e-16	97	77.0258	38	37
c20044_g1_i1	probable protein phosphatase 2c 55-like	827	gi|460397164|ref|XP_004244138.1|PREDICTED: probable protein phosphatase 2C 55-like [Solanum lycopersicum]	XP_004244138	2.04519e-70	97	233.032	115	112
c20045_g1_i1	adipor-like receptor cg5315-like	251	gi|565384836|ref|XP_006358328.1|PREDICTED: ADIPOR-like receptor CG5315-like [Solanum tuberosum]	XP_006358328	1.74446e-45	98	160.614	77	76
c20048_g1_i1	hemolysin a	332	gi|460403003|ref|XP_004246995.1|PREDICTED: putative rRNA methyltransferase YqxC-like [Solanum lycopersicum]	XP_004246995	2.58266e-69	100	221.861	109	109
c20048_g1_i2	rrna methyltransferase -like	257	gi|460403003|ref|XP_004246995.1|PREDICTED: putative rRNA methyltransferase YqxC-like [Solanum lycopersicum]	XP_004246995	2.32783e-41	75	148.288	109	82
c20054_g1_i1	actin-related protein 8	266	gi|565358527|ref|XP_006346078.1|PREDICTED: actin-related protein 8-like isoform X1 [Solanum tuberosum]	XP_006346078	1.21232e-55	100	189.504	88	88
c20054_g1_i2	actin-related protein 8	217	gi|460396888|ref|XP_004244002.1|PREDICTED: actin-related protein 8-like [Solanum lycopersicum]	XP_004244002	3.23863e-34	100	130.954	61	61
c20056_g1_i1	type i inositol -trisphosphate 5-phosphatase cvp2-like isoform x1	305	gi|350538763|ref|NP_001234870.1|inositol-1,4,5-triphosphate-5-phosphatase [Solanum lycopersicum] >gi|157863714|gb|ABV90878.1| inositol-1,4,5-triphosphate-5-phosphatase [Solanum lycopersicum]	NP_001234870	1.02372e-60	98	202.986	93	92
c20057_g1_i1	uncharacterized protein loc101253921	244	gi|460364879|ref|XP_004228339.1|PREDICTED: uncharacterized protein LOC101253921 [Solanum lycopersicum]	XP_004228339	1.98777e-37	96	137.887	76	73
c20057_g1_i2	uncharacterized protein loc101253921	222	gi|460364879|ref|XP_004228339.1|PREDICTED: uncharacterized protein LOC101253921 [Solanum lycopersicum]	XP_004228339	8.83279e-28	96	111.694	59	57
c20065_g1_i1	leucine-rich repeat protein kinase family protein isoform 1	403	gi|565395666|ref|XP_006363458.1|PREDICTED: uncharacterized protein LOC102594415 [Solanum tuberosum]	XP_006363458	4.83235e-78	96	259.996	134	129
c20065_g1_i2	leucine-rich repeat protein kinase family protein isoform 1	453	gi|565395666|ref|XP_006363458.1|PREDICTED: uncharacterized protein LOC102594415 [Solanum tuberosum]	XP_006363458	5.21197e-65	96	224.557	116	112
c20067_g1_i1	rpi-vnt1-like protein	339	gi|215401993|gb|ACJ66596.1|late blight resistance protein [Solanum venturii]	ACJ66596	7.22202e-49	94	176.792	111	105
c20069_g1_i1	probable dipeptidyl-peptidase 5-like	427	gi|460383656|ref|XP_004237535.1|PREDICTED: probable dipeptidyl-peptidase 5-like [Solanum lycopersicum]	XP_004237535	1.94659e-60	95	208.764	103	98
c20069_g1_i2	probable dipeptidyl-peptidase 5-like	341	gi|460383656|ref|XP_004237535.1|PREDICTED: probable dipeptidyl-peptidase 5-like [Solanum lycopersicum]	XP_004237535	1.02787e-64	96	219.164	107	103
c20071_g1_i1	f-box protein at3g54460-like	244	gi|567855227|ref|XP_006420733.1|hypothetical protein CICLE_v10004162mg [Citrus clementina] >gi|557522606|gb|ESR33973.1| hypothetical protein CICLE_v10004162mg [Citrus clementina]	XP_006420733	1.50611e-30	93	92.4337	47	44
c20072_g1_i1	zinc finger protein zat5-like	317	gi|565360909|ref|XP_006347206.1|PREDICTED: zinc finger protein ZAT5-like [Solanum tuberosum]	XP_006347206	1.31919e-30	85	120.939	74	63
c20076_g1_i1	probable xyloglucan endotransglucosylase hydrolase protein 10-like	316	gi|460369650|ref|XP_004230670.1|PREDICTED: probable xyloglucan endotransglucosylase/hydrolase protein 10-like [Solanum lycopersicum]	XP_004230670	2.37471e-69	99	220.705	105	104
c20081_g1_i1	protein iq-domain 1-like isoform x2	242	gi|460402366|ref|XP_004246683.1|PREDICTED: protein IQ-DOMAIN 1-like isoform 1 [Solanum lycopersicum] >gi|460402368|ref|XP_004246684.1| PREDICTED: protein IQ-DOMAIN 1-like isoform 2 [Solanum lycopersicum]	XP_004246683	3.25191e-45	98	161.77	80	79
c20089_g1_i1	molybdopterin biosynthesis protein cnx1-like	250	gi|460365170|ref|XP_004228477.1|PREDICTED: molybdopterin biosynthesis protein CNX1-like [Solanum lycopersicum]	XP_004228477	1.93296e-32	98	128.257	67	66
c20089_g1_i2	molybdopterin biosynthesis protein cnx1-like	413	gi|460365170|ref|XP_004228477.1|PREDICTED: molybdopterin biosynthesis protein CNX1-like [Solanum lycopersicum]	XP_004228477	9.01616e-81	99	261.922	136	135
c20090_g1_i1	zinc finger protein zfpm1	360	gi|565368452|ref|XP_006350860.1|PREDICTED: uncharacterized protein LOC102596443 [Solanum tuberosum]	XP_006350860	1.15909e-24	85	103.99	101	86
c20092_g1_i1	mar-binding filament-like protein 1-1-like isoform x1	281	gi|350537767|ref|NP_001234309.1|MAR-binding filament-like protein 1 [Solanum lycopersicum] >gi|14423760|sp|P93203.1|MFP1_SOLLC RecName: Full=MAR-binding filament-like protein 1 [Solanum lycopersicum] >gi|1771158|emb|CAA69181.1| MFP1 protein [Solanum lycopersicum]	NP_001234309	3.41511e-36	97	139.043	77	75
c20093_g1_i1	vesicle-associated protein 4-2	539	gi|460395482|ref|XP_004243312.1|PREDICTED: vesicle-associated protein 4-2-like [Solanum lycopersicum]	XP_004243312	9.27074e-38	98	141.739	82	81
c20095_g1_i1	zinc finger protein jackdaw-like	209	gi|565361239|ref|XP_006347364.1|PREDICTED: zinc finger protein JACKDAW-like [Solanum tuberosum]	XP_006347364	1.45716e-08	93	59.3066	46	43
c20098_g1_i1	zinc finger isoform 1	263	gi|460386456|ref|XP_004238914.1|PREDICTED: uncharacterized protein LOC101250214 [Solanum lycopersicum]	XP_004238914	7.99381e-48	97	173.711	87	85
c20100_g1_i1	aspartyl protease family protein	276	gi|565390758|ref|XP_006361102.1|PREDICTED: aspartic proteinase nepenthesin-1-like [Solanum tuberosum]	XP_006361102	2.36199e-54	100	186.037	91	91
c20105_g1_i1	g-type lectin s-receptor-like serine threonine-protein kinase rlk1-like	470	gi|460408910|ref|XP_004249884.1|PREDICTED: G-type lectin S-receptor-like serine/threonine-protein kinase RLK1-like [Solanum lycopersicum]	XP_004249884	4.90729e-89	100	286.96	150	150
c20107_g1_i1	kinesin light	355	gi|565342859|ref|XP_006338558.1|PREDICTED: uncharacterized protein LOC102590808 [Solanum tuberosum]	XP_006338558	2.47455e-65	100	221.09	118	118
c20109_g1_i1	tata box-binding protein-associated factor rna polymerase i subunit b-like	301	gi|565346501|ref|XP_006340292.1|PREDICTED: TATA box-binding protein-associated factor RNA polymerase I subunit B-like isoform X1 [Solanum tuberosum] >gi|565346503|ref|XP_006340293.1| PREDICTED: TATA box-binding protein-associated factor RNA polymerase I subunit B-like isoform X2 [Solanum tuberosum]	XP_006340292	9.83247e-56	93	193.356	100	93
c20113_g1_i1	proline iminopeptidase	693	gi|460410644|ref|XP_004250732.1|PREDICTED: proline iminopeptidase-like [Solanum lycopersicum]	XP_004250732	2.12087e-152	99	441.81	230	228
c20113_g1_i2	proline iminopeptidase-like	249	gi|460410644|ref|XP_004250732.1|PREDICTED: proline iminopeptidase-like [Solanum lycopersicum]	XP_004250732	6.79595e-44	96	156.762	78	75
c20113_g1_i3	proline iminopeptidase	555	gi|460410644|ref|XP_004250732.1|PREDICTED: proline iminopeptidase-like [Solanum lycopersicum]	XP_004250732	2.01528e-112	97	338.191	183	179
c20116_g1_i1	glucan water dikinase	717	gi|568214962|ref|NP_001275052.1|alpha-glucan water dikinase, chloroplastic [Solanum tuberosum] >gi|186886420|gb|ACC93586.1| starch-granule-bound R1 protein [Solanum tuberosum]	NP_001275052	6.91467e-103	98	336.65	173	171
c20117_g1_i1	hop-interacting protein thi110	468	gi|525314238|ref|NP_001266233.1|Hop-interacting protein THI110 [Solanum lycopersicum] >gi|365222918|gb|AEW69811.1| Hop-interacting protein THI110 [Solanum lycopersicum]	NP_001266233	2.14869e-81	98	255.373	145	143
c20119_g1_i1	probable glutathione s-transferase-like	227	gi|460401748|ref|XP_004246379.1|PREDICTED: probable glutathione S-transferase-like [Solanum lycopersicum]	XP_004246379	1.16223e-26	96	107.071	54	52
c20123_g1_i1	nhl repeat-containing protein 2-like	514	gi|460368929|ref|XP_004230317.1|PREDICTED: NHL repeat-containing protein 2-like [Solanum lycopersicum]	XP_004230317	2.82028e-100	100	322.783	157	157
c20125_g1_i1	dentin sialophosphoprotein	329	gi|460381521|ref|XP_004236497.1|PREDICTED: uncharacterized protein LOC101267696 [Solanum lycopersicum]	XP_004236497	1.80591e-59	98	208.764	103	101
c20127_g1_i1	phosphoserine chloroplastic-like	461	gi|565347630|ref|XP_006340827.1|PREDICTED: phosphoserine aminotransferase, chloroplastic-like [Solanum tuberosum]	XP_006340827	4.36317e-105	100	319.316	153	153
c20128_g1_i1	gdp-l-fucose synthase 2-like	401	gi|565353338|ref|XP_006343589.1|PREDICTED: putative GDP-L-fucose synthase 2-like [Solanum tuberosum]	XP_006343589	3.44545e-74	99	234.958	117	116
c20128_g1_i2	gdp-l-fucose synthase 2	459	gi|565353338|ref|XP_006343589.1|PREDICTED: putative GDP-L-fucose synthase 2-like [Solanum tuberosum]	XP_006343589	3.26947e-91	100	279.641	136	136
c20129_g1_i1	nuclear matrix constituent protein 1-like	899	gi|460372560|ref|XP_004232097.1|PREDICTED: putative nuclear matrix constituent protein 1-like protein-like [Solanum lycopersicum]	XP_004232097	7.93311e-144	99	444.121	287	285
c20138_g1_i1	uncharacterized protein tcm_029633	388	gi|460376583|ref|XP_004234077.1|PREDICTED: uncharacterized protein LOC101247696 [Solanum lycopersicum]	XP_004234077	1.15867e-28	91	118.242	61	56
c20139_g1_i1	uncharacterized protein loc102579577	468	gi|565345818|ref|XP_006339985.1|PREDICTED: uncharacterized protein LOC102579577 [Solanum tuberosum]	XP_006339985	1.97659e-32	68	124.79	150	102
c20140_g1_i1	uncharacterized protein at4g22758-like	335	gi|565360945|ref|XP_006347223.1|PREDICTED: uncharacterized protein At4g22758-like [Solanum tuberosum]	XP_006347223	4.33025e-15	100	77.0258	39	39
c20141_g1_i1	metal tolerance protein a2-like	1076	gi|460394216|ref|XP_004242700.1|PREDICTED: metal tolerance protein 1-like isoform 1 [Solanum lycopersicum] >gi|460394218|ref|XP_004242701.1| PREDICTED: metal tolerance protein 1-like isoform 2 [Solanum lycopersicum] >gi|460394220|ref|XP_004242702.1| PREDICTED: metal tolerance protein 1-like isoform 3 [Solanum lycopersicum] >gi|460394222|ref|XP_004242703.1| PREDICTED: metal tolerance protein 1-lik…	XP_004242700	1.54363e-136	90	407.527	265	241
c20143_g1_i1	uncharacterized protein at1g08160-like	227	gi|565364681|ref|XP_006349047.1|PREDICTED: uncharacterized protein At1g08160-like [Solanum tuberosum]	XP_006349047	2.3976e-40	97	142.51	76	74
c20146_g1_i1	ribonuclease iii family protein	286	gi|460407634|ref|XP_004249256.1|PREDICTED: uncharacterized protein LOC101253437 [Solanum lycopersicum]	XP_004249256	1.30417e-54	100	189.119	88	88
c20147_g1_i1	ribonuclease h protein at1g65750-like	214	gi|460411922|ref|XP_004251353.1|PREDICTED: uncharacterized protein LOC101256352 [Solanum lycopersicum]	XP_004251353	1.42136e-20	85	95.1301	54	46
c20151_g1_i1	nucleic acid binding	409	gi|565385274|ref|XP_006358537.1|PREDICTED: uncharacterized protein LOC102584209 [Solanum tuberosum]	XP_006358537	8.84881e-60	98	206.068	124	122
c20155_g1_i1	math domain-containing protein at5g43560-like	332	gi|460404455|ref|XP_004247698.1|PREDICTED: MATH domain-containing protein At5g43560-like [Solanum lycopersicum]	XP_004247698	1.51691e-57	94	202.216	110	104
c20157_g1_i1	pentatricopeptide repeat-containing protein mitochondrial-like	324	gi|460404224|ref|XP_004247584.1|PREDICTED: pentatricopeptide repeat-containing protein At3g22670, mitochondrial-like [Solanum lycopersicum]	XP_004247584	1.32174e-12	98	73.1738	53	52
c20165_g1_i1	nadph oxidase	230	gi|460392071|ref|XP_004241641.1|PREDICTED: respiratory burst oxidase homolog protein D-like [Solanum lycopersicum]	XP_004241641	8.49576e-40	98	149.443	72	71
c20167_g1_i1	dead-box atp-dependent rna helicase 56	354	gi|460398990|ref|XP_004245029.1|PREDICTED: DEAD-box ATP-dependent RNA helicase 56-like [Solanum lycopersicum]	XP_004245029	5.71358e-17	100	85.1149	55	55
c20172_g1_i1	uncharacterized protein loc101245980	282	gi|460402484|ref|XP_004246742.1|PREDICTED: uncharacterized protein LOC101245980 [Solanum lycopersicum]	XP_004246742	2.24126e-49	98	170.629	82	81
c20173_g1_i1	zeatin o-glucosyltransferase-like	1402	gi|565369523|ref|XP_006351384.1|PREDICTED: zeatin O-glucosyltransferase-like [Solanum tuberosum]	XP_006351384	0	97	793.112	412	403
c20174_g1_i1	ubiquitin system component cue protein	306	gi|460385747|ref|XP_004238563.1|PREDICTED: uncharacterized protein LOC101254688 [Solanum lycopersicum]	XP_004238563	6.911e-30	95	122.865	103	98
c20179_g1_i1	pleckstrin domain superfamily protein isoform 3	513	gi|460400261|ref|XP_004245654.1|PREDICTED: uncharacterized protein LOC101247351 [Solanum lycopersicum]	XP_004245654	4.39409e-83	97	260.381	130	127
c20179_g1_i2	uncharacterized protein loc102605000	484	gi|565386072|ref|XP_006358863.1|PREDICTED: uncharacterized protein LOC102605000 [Solanum tuberosum]	XP_006358863	2.26843e-31	88	125.561	70	62
c20180_g1_i1	u1 small nuclear ribonucleoprotein a-like	387	gi|460403874|ref|XP_004247411.1|PREDICTED: U1 small nuclear ribonucleoprotein A-like [Solanum lycopersicum]	XP_004247411	9.77973e-17	100	83.1889	39	39
c20181_g1_i1	40s ribosomal protein sa-like	320	gi|565361287|ref|XP_006347388.1|PREDICTED: 40S ribosomal protein SA-like isoform X1 [Solanum tuberosum]	XP_006347388	8.23367e-39	100	142.124	65	65
c20183_g1_i1	protein iq-domain 14-like	520	gi|460398424|ref|XP_004244759.1|PREDICTED: protein IQ-DOMAIN 14-like [Solanum lycopersicum]	XP_004244759	2.33483e-114	100	347.051	167	167
c20183_g1_i2	protein iq-domain 14-like	423	gi|460398424|ref|XP_004244759.1|PREDICTED: protein IQ-DOMAIN 14-like [Solanum lycopersicum]	XP_004244759	1.03887e-91	97	287.345	140	137
c20184_g1_i1	peroxisomal membrane protein 11a-like	556	gi|460385074|ref|XP_004238230.1|PREDICTED: peroxisomal membrane protein 11A-like [Solanum lycopersicum]	XP_004238230	6.58391e-69	99	221.861	151	150
c20186_g1_i1	uncharacterized protein loc101243908	448	gi|460397094|ref|XP_004244103.1|PREDICTED: uncharacterized protein LOC101243908 [Solanum lycopersicum]	XP_004244103	1.50981e-43	94	150.984	78	74
c20188_g1_i1	abc transporter g family member 5-like	210	gi|565357884|ref|XP_006345760.1|PREDICTED: ABC transporter G family member 5-like [Solanum tuberosum]	XP_006345760	1.48278e-31	87	124.79	71	62
c20189_g1_i1	f-box protein at5g49610-like	374	gi|460375444|ref|XP_004233516.1|PREDICTED: F-box protein At5g49610-like isoform 1 [Solanum lycopersicum] >gi|460375446|ref|XP_004233517.1| PREDICTED: F-box protein At5g49610-like isoform 2 [Solanum lycopersicum]	XP_004233516	5.95424e-74	100	236.884	115	115
c20189_g1_i2	mechanosensitive ion channel protein 2	620	gi|460375444|ref|XP_004233516.1|PREDICTED: F-box protein At5g49610-like isoform 1 [Solanum lycopersicum] >gi|460375446|ref|XP_004233517.1| PREDICTED: F-box protein At5g49610-like isoform 2 [Solanum lycopersicum]	XP_004233516	1.28383e-72	100	237.269	115	115
c20189_g1_i3	f-box protein at5g07610-like	543	gi|460375444|ref|XP_004233516.1|PREDICTED: F-box protein At5g49610-like isoform 1 [Solanum lycopersicum] >gi|460375446|ref|XP_004233517.1| PREDICTED: F-box protein At5g49610-like isoform 2 [Solanum lycopersicum]	XP_004233516	4.81222e-113	97	339.732	173	168
c20190_g1_i1	cytochrome p450 78a5-like	469	gi|460380643|ref|XP_004236064.1|PREDICTED: cytochrome P450 78A4-like [Solanum lycopersicum]	XP_004236064	7.50935e-24	93	106.301	64	60
c20191_g1_i1	uncharacterized protein loc101252196	268	gi|460393264|ref|XP_004242230.1|PREDICTED: uncharacterized protein LOC101252196 [Solanum lycopersicum]	XP_004242230	9.77955e-48	94	174.096	89	84
c20193_g1_i1	cytokinin oxidase dehydrogenase	403	gi|384081610|ref|NP_001244909.1|cytokinin oxidase/dehydrogenase-like 2 [Solanum lycopersicum] >gi|383212270|dbj|BAM09005.1| cytokinin oxidase/dehydrogenase-like [Solanum lycopersicum]	NP_001244909	7.36301e-65	99	217.238	106	105
c20194_g1_i1	histidine protein methyltransferase 1 homolog	265	gi|460415268|ref|XP_004252981.1|PREDICTED: histidine protein methyltransferase 1 homolog [Solanum lycopersicum]	XP_004252981	3.00896e-51	95	174.096	87	83
c20195_g2_i1	malate chloroplastic-like	497	gi|565398050|ref|XP_006364593.1|PREDICTED: malate dehydrogenase, chloroplastic-like [Solanum tuberosum]	XP_006364593	7.60907e-39	100	147.132	72	72
c20197_g1_i1	3 -n-debenzoyl-2 -deoxytaxol n-benzoyltransferase-like	228	gi|460366614|ref|XP_004229176.1|PREDICTED: 3'-N-debenzoyl-2'-deoxytaxol N-benzoyltransferase-like [Solanum lycopersicum]	XP_004229176	1.59446e-32	98	126.331	59	58
c20199_g1_i1	peptidyl-prolyl cis-trans isomerase e-like	555	gi|565395887|ref|XP_006363567.1|PREDICTED: peptidyl-prolyl cis-trans isomerase E-like [Solanum tuberosum]	XP_006363567	2.05081e-75	100	235.343	116	116
c20199_g1_i2	peptidyl-prolyl cis-trans isomerase e-like	587	gi|565395887|ref|XP_006363567.1|PREDICTED: peptidyl-prolyl cis-trans isomerase E-like [Solanum tuberosum]	XP_006363567	3.25278e-84	100	258.455	126	126
c20200_g1_i1	pistil-specific extensin-like	556	gi|460374183|ref|XP_004232891.1|PREDICTED: uncharacterized protein LOC101253856 [Solanum lycopersicum]	XP_004232891	8.70704e-64	100	208.764	101	101
c20201_g1_i1	hypothetical protein JCGZ_06806 [Jatropha curcas]	326	gi|643729520|gb|KDP37352.1|hypothetical protein JCGZ_06806 [Jatropha curcas]	KDP37352	7.83794e-09	94	57.7658	35	33
c20202_g1_i1	gdp-mannose pyrophosphorylase	332	gi|593800864|ref|XP_007163469.1|hypothetical protein PHAVU_001G236800g, partial [Phaseolus vulgaris] >gi|561036933|gb|ESW35463.1| hypothetical protein PHAVU_001G236800g, partial [Phaseolus vulgaris]	XP_007163469	4.76565e-17	100	81.6481	40	40
c20203_g1_i1	rrna methyltransferase-like	246	gi|460406731|ref|XP_004248814.1|PREDICTED: adoMet-dependent rRNA methyltransferase spb1-like [Solanum lycopersicum]	XP_004248814	1.90224e-28	100	117.472	55	55
c20206_g1_i1	kda class vi heat shock	308	gi|565388680|ref|XP_006360100.1|PREDICTED: 21.7 kDa class VI heat shock protein-like [Solanum tuberosum]	XP_006360100	4.51152e-52	96	173.326	87	84
c20206_g1_i2	kda class vi heat shock	273	gi|460397210|ref|XP_004244161.1|PREDICTED: 21.7 kDa class VI heat shock protein-like [Solanum lycopersicum]	XP_004244161	7.95583e-52	100	171.785	83	83
c20208_g1_i1	protein aspartic protease in guard cell 2-like	225	gi|565361834|ref|XP_006347658.1|PREDICTED: protein ASPARTIC PROTEASE IN GUARD CELL 2-like [Solanum tuberosum]	XP_006347658	3.58056e-34	97	130.954	67	65
c20208_g1_i2	protein aspartic protease in guard cell 2-like	259	gi|565361834|ref|XP_006347658.1|PREDICTED: protein ASPARTIC PROTEASE IN GUARD CELL 2-like [Solanum tuberosum]	XP_006347658	2.85113e-18	97	87.4261	44	43
c20213_g1_i1	probable lrr receptor-like serine threonine-protein kinase mrh1 isoform x1	254	gi|460376607|ref|XP_004234089.1|PREDICTED: probable LRR receptor-like serine/threonine-protein kinase At5g45840-like [Solanum lycopersicum]	XP_004234089	3.70482e-45	97	163.696	80	78
c20216_g1_i1	poly -binding protein 3-like	535	gi|460368438|ref|XP_004230074.1|PREDICTED: poly(rC)-binding protein 1-like [Solanum lycopersicum]	XP_004230074	7.24629e-26	100	112.464	94	94
c20220_g1_i1	rna demethylase alkbh5-like	291	gi|460376391|ref|XP_004233982.1|PREDICTED: uncharacterized protein LOC101253354 [Solanum lycopersicum]	XP_004233982	4.7977e-59	96	200.675	92	89
c20223_g1_i1	mip18 family protein at1g68310-like	210	gi|565372140|ref|XP_006352655.1|PREDICTED: MIP18 family protein At1g68310-like isoform X1 [Solanum tuberosum] >gi|565372142|ref|XP_006352656.1| PREDICTED: MIP18 family protein At1g68310-like isoform X2 [Solanum tuberosum]	XP_006352655	4.7129e-26	100	103.99	50	50
c20226_g1_i1	serine threonine-protein phosphatase bsl3-like	233	gi|460411661|ref|XP_004251224.1|PREDICTED: serine/threonine-protein phosphatase BSL3-like [Solanum lycopersicum]	XP_004251224	2.25049e-45	100	165.622	77	77
c20227_g1_i1	2-c-methyl-d-erythritol 4-phosphate chloroplastic-like	406	gi|460369093|ref|XP_004230398.1|PREDICTED: 2-C-methyl-D-erythritol 4-phosphate cytidylyltransferase, chloroplastic-like [Solanum lycopersicum]	XP_004230398	8.76806e-83	97	256.914	129	126
c20229_g1_i1	peptidyl-prolyl cis-trans isomerase pasticcino1-like	574	gi|565371701|ref|XP_006352440.1|PREDICTED: peptidyl-prolyl cis-trans isomerase PASTICCINO1-like [Solanum tuberosum]	XP_006352440	4.70984e-129	99	388.267	190	189
c20230_g1_i1	probable peptide nitrate transporter at3g53960-like	429	gi|565343785|ref|XP_006339008.1|PREDICTED: probable peptide/nitrate transporter At3g53960-like [Solanum tuberosum]	XP_006339008	1.13089e-83	97	268.085	142	139
c20232_g1_i2	protein kinase g11a-like	575	gi|565367169|ref|XP_006350249.1|PREDICTED: protein kinase G11A-like [Solanum tuberosum]	XP_006350249	7.36207e-62	98	213.386	108	106
c20235_g1_i1	trab domain-containing	225	gi|460412242|ref|XP_004251511.1|PREDICTED: traB domain-containing protein-like [Solanum lycopersicum]	XP_004251511	6.2533e-27	100	110.538	72	72
c20236_g1_i1	uncharacterized protein loc101255289	283	gi|460382786|ref|XP_004237117.1|PREDICTED: uncharacterized protein LOC101255289 [Solanum lycopersicum]	XP_004237117	3.60126e-34	89	132.109	75	67
c20238_g1_i2	dead-box atp-dependent rna helicase 7-like	422	gi|460376730|ref|XP_004234150.1|PREDICTED: DEAD-box ATP-dependent RNA helicase 7-like [Solanum lycopersicum]	XP_004234150	5.33216e-61	99	209.92	104	103
c20239_g1_i1	udp-glycosyltransferase 79b6-like	276	gi|460382095|ref|XP_004236775.1|PREDICTED: UDP-glycosyltransferase 79B6-like isoform 2 [Solanum lycopersicum]	XP_004236775	3.64637e-22	97	98.5969	48	47
c20244_g1_i1	transducin family protein wd-40 repeat family protein isoform 1	357	gi|460375305|ref|XP_004233447.1|PREDICTED: uncharacterized protein LOC101268835 [Solanum lycopersicum]	XP_004233447	2.49246e-60	100	207.994	98	98
c20247_g1_i1	uncharacterized protein tcm_012102	792	gi|460380963|ref|XP_004236222.1|PREDICTED: uncharacterized protein LOC101255285 [Solanum lycopersicum]	XP_004236222	1.38247e-76	99	261.922	175	174
c20247_g1_i2	uncharacterized protein loc101255285	465	gi|460380963|ref|XP_004236222.1|PREDICTED: uncharacterized protein LOC101255285 [Solanum lycopersicum]	XP_004236222	2.86806e-49	100	180.644	81	81
c20247_g1_i3	uncharacterized protein tcm_012102	751	gi|460380963|ref|XP_004236222.1|PREDICTED: uncharacterized protein LOC101255285 [Solanum lycopersicum]	XP_004236222	1.64383e-82	98	277.715	184	182
c20250_g1_i1	f-box lrr-repeat protein 15-like	277	gi|460399035|ref|XP_004245050.1|PREDICTED: F-box/LRR-repeat protein 15-like [Solanum lycopersicum]	XP_004245050	4.11128e-50	96	179.489	91	88
c20251_g1_i1	mitochondrial import receptor subunit tom40-1-like	367	gi|460389620|ref|XP_004240449.1|PREDICTED: mitochondrial import receptor subunit TOM40-1-like [Solanum lycopersicum]	XP_004240449	8.063e-59	98	154.066	75	74
c20252_g1_i1	peptide transporter ptr3-a-like	264	gi|460404576|ref|XP_004247757.1|PREDICTED: peptide transporter PTR3-A-like [Solanum lycopersicum]	XP_004247757	4.16741e-49	98	174.096	87	86
c20254_g1_i1	leucine-rich repeat family protein	327	gi|460409905|ref|XP_004250377.1|PREDICTED: leucine-rich repeat receptor protein kinase EXS-like [Solanum lycopersicum]	XP_004250377	7.15359e-53	100	187.963	90	90
c20254_g1_i2	leucine-rich repeat family protein	505	gi|460409905|ref|XP_004250377.1|PREDICTED: leucine-rich repeat receptor protein kinase EXS-like [Solanum lycopersicum]	XP_004250377	7.84874e-102	100	324.709	155	155
c20256_g1_i1	probable glycosyltransferase at5g03795-like	289	gi|460412480|ref|XP_004251626.1|PREDICTED: probable glycosyltransferase At5g03795-like [Solanum lycopersicum]	XP_004251626	5.73782e-47	90	168.703	96	87
c20257_g1_i1	cytochrome b	738	gi|164519693|gb|ABY59868.1|cytochrome b [Homo sapiens] >gi|164519707|gb|ABY59881.1| cytochrome b [Homo sapiens] >gi|164519749|gb|ABY59920.1| cytochrome b [Homo sapiens]	ABY59868	1.1197e-48	99	171.785	154	153
c20258_g1_i1	leucine-rich repeat protein kinase family	308	gi|565379442|ref|XP_006356132.1|PREDICTED: LRR receptor-like serine/threonine-protein kinase GSO2-like [Solanum tuberosum]	XP_006356132	9.63604e-34	89	134.035	101	90
c20259_g1_i1	uncharacterized protein loc103321069 isoform x2	668	gi|565403769|ref|XP_006367328.1|PREDICTED: uncharacterized protein LOC102599482 [Solanum tuberosum]	XP_006367328	5.81926e-39	100	154.066	85	85
c20262_g1_i1	xyloglucan galactosyltransferase katamari1-like	415	gi|460395863|ref|XP_004243499.1|PREDICTED: xyloglucan galactosyltransferase KATAMARI1-like [Solanum lycopersicum]	XP_004243499	1.6629e-17	97	87.8113	91	89
c20265_g1_i1	conserved oligomeric golgi complex subunit 4-like	256	gi|565402618|ref|XP_006366770.1|PREDICTED: conserved oligomeric Golgi complex subunit 4-like [Solanum tuberosum]	XP_006366770	1.82443e-44	100	161.77	78	78
c20265_g1_i2	conserved oligomeric golgi complex subunit 4-like	278	gi|460395312|ref|XP_004243228.1|PREDICTED: conserved oligomeric Golgi complex subunit 4-like [Solanum lycopersicum]	XP_004243228	3.14775e-50	100	177.948	87	87
c20266_g1_i1	uncharacterized protein loc103495173	282	gi|460368652|ref|XP_004230179.1|PREDICTED: uncharacterized protein LOC101261366 [Solanum lycopersicum]	XP_004230179	8.27585e-55	100	181.03	89	89
c20267_g1_i1	calpain-type cysteine protease dek1-like	289	gi|460414981|ref|XP_004252839.1|PREDICTED: uncharacterized protein LOC101266917 [Solanum lycopersicum]	XP_004252839	3.55523e-40	98	152.91	94	93
c20267_g1_i2	calpain-type cysteine protease dek1-like	250	gi|460414981|ref|XP_004252839.1|PREDICTED: uncharacterized protein LOC101266917 [Solanum lycopersicum]	XP_004252839	4.7941e-29	97	120.168	79	77
c20268_g1_i1	uncharacterized protein loc102597125 isoform x1	219	gi|565341736|ref|XP_006338028.1|PREDICTED: uncharacterized protein LOC102597125 isoform X1 [Solanum tuberosum]	XP_006338028	1.14735e-23	96	100.523	53	51
c20268_g1_i2	hva22-like protein isoform 2	219	gi|460384640|ref|XP_004238018.1|PREDICTED: uncharacterized protein LOC101261323 [Solanum lycopersicum]	XP_004238018	6.75283e-36	97	133.65	69	67
c20270_g1_i1	ring u-box domain-containing protein	440	gi|460407478|ref|XP_004249179.1|PREDICTED: uncharacterized protein LOC101255151 isoform 1 [Solanum lycopersicum] >gi|460407480|ref|XP_004249180.1| PREDICTED: uncharacterized protein LOC101255151 isoform 2 [Solanum lycopersicum]	XP_004249179	4.04787e-67	96	220.705	132	128
c20273_g1_i1	ethylene-responsive transcription factor 1-like	222	gi|57012814|sp|Q84XB3.1|ERF1_SOLLCRecName: Full=Ethylene-responsive transcription factor 1; Short=LeERF1; AltName: Full=ERF1-like protein; AltName: Full=Ethylene-responsive element-binding factor 1; Short=EREBP-1 >gi|28274828|gb|AAO34703.1| ethylene response factor 1 [Solanum lycopersicum]	Q84XB3	4.38626e-27	96	108.612	52	50
c20276_g1_i1	amsh-like ubiquitin thioesterase 1-like	787	gi|460380024|ref|XP_004235758.1|PREDICTED: AMSH-like ubiquitin thioesterase 1-like [Solanum lycopersicum]	XP_004235758	7.51739e-142	98	420.624	209	206
c20277_g1_i1	succinyl- ligase	453	gi|350537431|ref|NP_001234293.1|succinyl-CoA ligase [ADP-forming] subunit beta, mitochondrial [Solanum lycopersicum] >gi|75147005|sp|Q84LB6.1|SUCB_SOLLC RecName: Full=Succinyl-CoA ligase [ADP-forming] subunit beta, mitochondrial; Short=SlSCoALbeta; Flags: Precursor >gi|27803873|gb|AAO22150.1| succinyl CoA ligase beta subunit [Solanum lycopersicum]	NP_001234293	1.13943e-98	100	301.982	146	146
c20282_g1_i1	g-type lectin s-receptor-like serine threonine-protein kinase at1g34300-like	378	gi|460409867|ref|XP_004250358.1|PREDICTED: G-type lectin S-receptor-like serine/threonine-protein kinase At1g34300-like isoform 1 [Solanum lycopersicum] >gi|460409869|ref|XP_004250359.1| PREDICTED: G-type lectin S-receptor-like serine/threonine-protein kinase At1g34300-like isoform 2 [Solanum lycopersicum]	XP_004250358	1.4362e-26	100	114.39	88	88
c20285_g1_i1	spx domain-containing protein 4-like	248	gi|460375150|ref|XP_004233370.1|PREDICTED: SPX domain-containing protein 4-like [Solanum lycopersicum]	XP_004233370	1.03894e-42	98	151.369	76	75
c20287_g1_i1	uncharacterized protein tcm_016010	226	gi|460400441|ref|XP_004245743.1|PREDICTED: uncharacterized protein LOC101248807 [Solanum lycopersicum]	XP_004245743	4.75388e-43	100	151.754	74	74
c20290_g1_i1	bifunctional aspartokinase homoserine chloroplastic-like	656	gi|460392493|ref|XP_004241850.1|PREDICTED: bifunctional aspartokinase/homoserine dehydrogenase, chloroplastic-like [Solanum lycopersicum]	XP_004241850	7.74981e-145	100	438.728	212	212
c20291_g1_i1	spx domain-containing membrane protein at4g22990-like	469	gi|460400269|ref|XP_004245658.1|PREDICTED: SPX domain-containing membrane protein At4g22990-like [Solanum lycopersicum]	XP_004245658	3.84756e-30	100	125.176	57	57
c20291_g1_i2	spx domain-containing membrane protein at4g22990-like	227	gi|460400269|ref|XP_004245658.1|PREDICTED: SPX domain-containing membrane protein At4g22990-like [Solanum lycopersicum]	XP_004245658	2.01673e-31	100	125.176	57	57
c20293_g1_i1	uncharacterized protein loc101263408	387	gi|460385336|ref|XP_004238360.1|PREDICTED: uncharacterized protein LOC101263408 [Solanum lycopersicum]	XP_004238360	1.17409e-17	92	83.5741	42	39
c20295_g1_i1	probable inactive receptor kinase at1g27190-like	245	gi|460375092|ref|XP_004233342.1|PREDICTED: probable inactive receptor kinase At1g27190-like [Solanum lycopersicum]	XP_004233342	1.16402e-40	98	150.214	76	75
c20297_g1_i1	glycerophosphoryl diester phosphodiesterase family protein	386	gi|460397570|ref|XP_004244340.1|PREDICTED: uncharacterized protein LOC101262834 [Solanum lycopersicum]	XP_004244340	4.57055e-25	100	110.923	67	67
c20299_g1_i1	aspartic proteinase asp1-like isoform 2	413	gi|460389816|ref|XP_004240544.1|PREDICTED: aspartic proteinase Asp1-like isoform 2 [Solanum lycopersicum]	XP_004240544	8.77282e-17	80	85.1149	55	44
c20299_g1_i2	aspartic proteinase asp1-like isoform 2	392	gi|460389816|ref|XP_004240544.1|PREDICTED: aspartic proteinase Asp1-like isoform 2 [Solanum lycopersicum]	XP_004240544	8.08844e-16	79	82.0333	54	43
c20307_g1_i1	sulfate transporter -like	349	gi|460393496|ref|XP_004242345.1|PREDICTED: sulfate transporter 3.1-like [Solanum lycopersicum]	XP_004242345	4.16494e-30	98	123.25	72	71
c20307_g1_i2	sulfate transporter -like	272	gi|460393496|ref|XP_004242345.1|PREDICTED: sulfate transporter 3.1-like [Solanum lycopersicum]	XP_004242345	1.88308e-39	100	147.517	89	89
c20310_g1_i1	pentatricopeptide repeat-containing protein at1g09820-like	304	gi|460370912|ref|XP_004231292.1|PREDICTED: pentatricopeptide repeat-containing protein At1g09820-like [Solanum lycopersicum]	XP_004231292	1.69185e-54	95	189.504	97	93
c20314_g1_i1	casein kinase i isoform delta-like	370	gi|565352058|ref|XP_006342964.1|PREDICTED: casein kinase I isoform delta-like [Solanum tuberosum]	XP_006342964	3.23801e-82	100	259.996	123	123
c20322_g1_i1	serine threonine-protein kinase-like protein ccr3-like	244	gi|565343440|ref|XP_006338843.1|PREDICTED: putative serine/threonine-protein kinase-like protein CCR3-like [Solanum tuberosum]	XP_006338843	1.32506e-48	98	173.326	81	80
c20324_g1_i1	3-ketoacyl- synthase 6-like	226	gi|460375396|ref|XP_004233492.1|PREDICTED: 3-ketoacyl-CoA synthase 6-like [Solanum lycopersicum]	XP_004233492	3.39068e-38	97	142.51	68	66
c20326_g1_i1	pentatricopeptide repeat-containing protein chloroplastic-like	282	gi|460410971|ref|XP_004250888.1|PREDICTED: pentatricopeptide repeat-containing protein At2g42920, chloroplastic-like [Solanum lycopersicum]	XP_004250888	6.00573e-29	93	117.857	66	62
c20326_g1_i2	pentatricopeptide repeat-containing protein chloroplastic-like	370	gi|460410971|ref|XP_004250888.1|PREDICTED: pentatricopeptide repeat-containing protein At2g42920, chloroplastic-like [Solanum lycopersicum]	XP_004250888	1.72672e-28	93	117.857	66	62
c20327_g1_i1	protein weak chloroplast movement under blue light 1-like	357	gi|460384927|ref|XP_004238158.1|PREDICTED: protein WEAK CHLOROPLAST MOVEMENT UNDER BLUE LIGHT 1-like [Solanum lycopersicum]	XP_004238158	7.0376e-40	93	152.14	118	110
c20329_g1_i1	clathrin assembly protein at5g35200	586	gi|565384813|ref|XP_006358317.1|PREDICTED: putative clathrin assembly protein At5g35200-like isoform X2 [Solanum tuberosum]	XP_006358317	7.2988e-56	92	194.897	154	143
c20330_g1_i1	partial	465	gi|327342146|gb|AEA50860.1|cry1-2 [Populus tremula]	AEA50860	4.19282e-41	95	144.436	94	90
c20331_g1_i1	initiator trna phosphoribosyl transferase family protein	302	gi|460412494|ref|XP_004251633.1|PREDICTED: uncharacterized protein C3F10.06c-like [Solanum lycopersicum]	XP_004251633	8.46554e-23	97	101.293	48	47
c20331_g1_i2	initiator trna phosphoribosyl-	217	gi|460412494|ref|XP_004251633.1|PREDICTED: uncharacterized protein C3F10.06c-like [Solanum lycopersicum]	XP_004251633	2.46658e-37	98	139.813	65	64
c20332_g1_i1	uncharacterized protein tcm_029490	439	gi|460374646|ref|XP_004233121.1|PREDICTED: uncharacterized protein LOC101247392 [Solanum lycopersicum]	XP_004233121	3.17734e-62	100	199.519	115	115
c20334_g1_i1	late blight resistance protein homolog r1b-14-like	340	gi|460389321|ref|XP_004240304.1|PREDICTED: putative late blight resistance protein homolog R1C-3-like [Solanum lycopersicum]	XP_004240304	3.40712e-57	93	201.83	109	102
c20334_g1_i2	root-knot nematode resistance protein	352	gi|460389321|ref|XP_004240304.1|PREDICTED: putative late blight resistance protein homolog R1C-3-like [Solanum lycopersicum]	XP_004240304	1.88261e-59	96	208.379	110	106
c20335_g1_i1	abc transporter g family member 11-like	638	gi|460377060|ref|XP_004234313.1|PREDICTED: ABC transporter G family member 11-like [Solanum lycopersicum]	XP_004234313	1.68474e-105	85	330.872	209	178
c20336_g1_i1	protein toc75- chloroplastic-like	885	gi|460391204|ref|XP_004241213.1|PREDICTED: protein TOC75-3, chloroplastic-like [Solanum lycopersicum]	XP_004241213	2.1405e-141	99	430.254	208	207
c20338_g1_i1	retinoblastoma-related protein 1-like	378	gi|565347828|ref|XP_006340923.1|PREDICTED: retinoblastoma-related protein 1-like [Solanum tuberosum]	XP_006340923	2.41601e-46	96	171.014	86	83
c20339_g1_i1	leucoanthocyanidin dioxygenase-like	241	gi|565343736|ref|XP_006338984.1|PREDICTED: protein SRG1-like [Solanum tuberosum]	XP_006338984	1.27585e-47	97	165.622	80	78
c20339_g2_i1	leucoanthocyanidin dioxygenase-like	336	gi|565365516|ref|XP_006349451.1|PREDICTED: leucoanthocyanidin dioxygenase-like [Solanum tuberosum]	XP_006349451	1.96621e-48	96	169.088	84	81
c20342_g1_i1	chaperone protein dnaj 15-like	671	gi|565354502|ref|XP_006344149.1|PREDICTED: chaperone protein dnaJ 15-like [Solanum tuberosum]	XP_006344149	4.295e-139	98	408.297	201	198
c20343_g1_i1	cytochrome p450 78a3-like	497	gi|460388925|ref|XP_004240114.1|PREDICTED: cytochrome P450 78A3-like [Solanum lycopersicum]	XP_004240114	3.03946e-105	98	323.168	159	157
c20345_g1_i1	tyrosine decarboxylase 1-like	519	gi|565378927|ref|XP_006355896.1|PREDICTED: tyrosine decarboxylase 1-like isoform X2 [Solanum tuberosum]	XP_006355896	8.16916e-77	100	246.514	119	119
c20346_g1_i1	alpha- -mannosyl-glycoprotein 2-beta-n-acetylglucosaminyltransferase-like	1406	gi|460396007|ref|XP_004243571.1|PREDICTED: alpha-1,6-mannosyl-glycoprotein 2-beta-N-acetylglucosaminyltransferase-like [Solanum lycopersicum]	XP_004243571	0	99	770	400	398
c20346_g1_i2	alpha- -mannosyl-glycoprotein 2-beta-n-acetylglucosaminyltransferase-like	1504	gi|460396007|ref|XP_004243571.1|PREDICTED: alpha-1,6-mannosyl-glycoprotein 2-beta-N-acetylglucosaminyltransferase-like [Solanum lycopersicum]	XP_004243571	0	99	808.905	420	418
c20347_g1_i1	ripening regulated protein ddtfr8	367	gi|350539529|ref|NP_001234685.1|ripening regulated protein DDTFR8 [Solanum lycopersicum] >gi|12231292|gb|AAG49030.1|AF204783_1 ripening regulated protein DDTFR8 [Solanum lycopersicum]	NP_001234685	3.59053e-07	100	55.0694	74	74
c20349_g1_i1	uncharacterized protein tcm_006791	497	gi|460373303|ref|XP_004232460.1|PREDICTED: uncharacterized protein LOC101249978 [Solanum lycopersicum]	XP_004232460	3.79759e-44	98	156.377	76	75
c20353_g1_i1	uncharacterized protein tcm_020734	281	gi|460390849|ref|XP_004241037.1|PREDICTED: uncharacterized protein LOC101257179 [Solanum lycopersicum]	XP_004241037	1.65343e-54	98	188.348	93	92
c20357_g1_i1	ring fyve phd zinc finger superfamily	247	gi|460374545|ref|XP_004233071.1|PREDICTED: uncharacterized protein LOC101255853 [Solanum lycopersicum]	XP_004233071	1.19532e-46	98	157.918	79	78
c20362_g1_i1	zinc finger ccch domain-containing protein 44-like	436	gi|460373305|ref|XP_004232461.1|PREDICTED: zinc finger CCCH domain-containing protein 44-like [Solanum lycopersicum]	XP_004232461	1.81955e-68	90	235.728	126	114
c20363_g1_i1	plasma membrane h+-atpase	350	gi|1621440|gb|AAB17186.1|plasma membrane H+-ATPase [Solanum lycopersicum]	AAB17186	3.06073e-27	100	115.931	56	56
c20364_g1_i1	glutamyl-trna amidotransferase subunit chloroplastic mitochondrial-like	613	gi|565363042|ref|XP_006348251.1|PREDICTED: glutamyl-tRNA(Gln) amidotransferase subunit C, chloroplastic/mitochondrial-like [Solanum tuberosum]	XP_006348251	9.51873e-92	97	276.944	140	137
c20370_g1_i1	uncharacterized protein isoform 1	756	gi|460391154|ref|XP_004241188.1|PREDICTED: uncharacterized protein LOC101263326 [Solanum lycopersicum]	XP_004241188	2.72435e-95	96	288.5	157	151
c20371_g1_i1	omega-amidase nit2-like	835	gi|565370000|ref|XP_006351617.1|PREDICTED: omega-amidase NIT2-like [Solanum tuberosum]	XP_006351617	5.29974e-178	99	507.679	243	242
c20371_g1_i2	omega-amidase nit2-like	475	gi|460399053|ref|XP_004245058.1|PREDICTED: omega-amidase NIT2-like [Solanum lycopersicum]	XP_004245058	4.29921e-47	98	167.933	81	80
c20372_g1_i1	p-loop containing nucleoside triphosphate hydrolases superfamily protein	477	gi|565348715|ref|XP_006341349.1|PREDICTED: uncharacterized protein LOC102595715 [Solanum tuberosum]	XP_006341349	3.36804e-64	86	207.223	135	117
c20375_g1_i1	probable receptor-like protein kinase at1g30570-like	273	gi|460376196|ref|XP_004233885.1|PREDICTED: probable receptor-like protein kinase At1g30570-like [Solanum lycopersicum]	XP_004233885	1.85268e-36	96	140.969	75	72
c20376_g1_i1	abscisic acid 8 -hydroxylase 1-like	488	gi|341869961|gb|AEK99073.1|ABA 8'-hydroxylase CYP707A2 [Solanum lycopersicum]	AEK99073	1.84556e-26	100	111.694	55	55
c20376_g1_i2	aba 8 -hydroxylase cyp707a1	299	gi|341869961|gb|AEK99073.1|ABA 8'-hydroxylase CYP707A2 [Solanum lycopersicum]	AEK99073	1.14401e-47	100	165.236	81	81
c20377_g1_i1	probable peptide nitrate transporter at2g40460-like	336	gi|460390580|ref|XP_004240906.1|PREDICTED: probable peptide/nitrate transporter At2g40460-like [Solanum lycopersicum]	XP_004240906	6.44381e-21	100	96.6709	45	45
c20378_g1_i1	mannose-p-dolichol utilization defect 1 protein homolog 2-like	220	gi|460414805|ref|XP_004252753.1|PREDICTED: mannose-P-dolichol utilization defect 1 protein homolog 2-like [Solanum lycopersicum]	XP_004252753	8.94501e-14	97	72.4034	34	33
c20383_g1_i1	transcription factor bhlh87-like	549	gi|460379756|ref|XP_004235627.1|PREDICTED: transcription factor bHLH87-like [Solanum lycopersicum]	XP_004235627	2.93823e-108	92	326.635	188	174
c20384_g1_i1	f-box protein pp2-a15-like	291	gi|460408060|ref|XP_004249466.1|PREDICTED: F-box protein PP2-A15-like [Solanum lycopersicum]	XP_004249466	5.31523e-37	98	137.117	69	68
c20385_g1_i1	dna excision repair protein ercc-8-like	326	gi|460414772|ref|XP_004252737.1|PREDICTED: DNA excision repair protein ERCC-8-like [Solanum lycopersicum]	XP_004252737	1.68914e-68	99	223.402	107	106
c20385_g1_i2	dna excision repair protein ercc-8-like	292	gi|460414772|ref|XP_004252737.1|PREDICTED: DNA excision repair protein ERCC-8-like [Solanum lycopersicum]	XP_004252737	9.14168e-54	93	184.496	95	89
c20390_g1_i1	protein xri1-like	351	gi|460404231|ref|XP_004247587.1|PREDICTED: protein XRI1-like [Solanum lycopersicum]	XP_004247587	1.06297e-70	99	224.942	108	107
c20391_g1_i1	uncharacterized protein loc101246475	471	gi|460369061|ref|XP_004230383.1|PREDICTED: uncharacterized protein LOC101246475 [Solanum lycopersicum]	XP_004230383	2.81597e-07	100	57.7658	40	40
c20392_g1_i1	protein-tyrosine-phosphatase ptp1-like	279	gi|460409883|ref|XP_004250366.1|PREDICTED: protein-tyrosine-phosphatase PTP1-like [Solanum lycopersicum]	XP_004250366	1.11843e-46	91	163.31	94	86
c20393_g1_i1	60s ribosomal protein l32	405	gi|460397963|ref|XP_004244534.1|PREDICTED: 60S ribosomal protein L32-1-like [Solanum lycopersicum]	XP_004244534	4.28726e-21	100	92.8189	45	45
c20395_g1_i1	protochlorophyllide-dependent translocon component chloroplastic-like	255	gi|565397726|ref|XP_006364436.1|PREDICTED: protochlorophyllide-dependent translocon component 52, chloroplastic-like [Solanum tuberosum]	XP_006364436	1.93826e-11	97	68.5514	34	33
c20395_g1_i2	rieske (2fe-2s) domain-containing family protein	301	gi|460383227|ref|XP_004237332.1|PREDICTED: protochlorophyllide-dependent translocon component 52, chloroplastic-like [Solanum lycopersicum]	XP_004237332	6.90845e-58	97	197.208	96	94
c20398_g1_i1	cryptochrome 2	349	gi|350536405|ref|NP_001234245.1|cryptochrome 2 [Solanum lycopersicum] >gi|8101444|gb|AAF72556.1|AF130425_1 cryptochrome 2 [Solanum lycopersicum] >gi|8101446|gb|AAF72557.1|AF130426_1 cryptochrome 2 [Solanum lycopersicum]	NP_001234245	1.01481e-43	97	160.614	79	77
c20401_g1_i1	e3 ubiquitin-protein ligase lin-like	754	gi|460374825|ref|XP_004233209.1|PREDICTED: putative E3 ubiquitin-protein ligase LIN-like [Solanum lycopersicum]	XP_004233209	2.22024e-121	98	381.333	238	235
c20402_g1_i1	uncharacterized protein	550	gi|460404501|ref|XP_004247720.1|PREDICTED: uncharacterized protein L728-like [Solanum lycopersicum]	XP_004247720	1.09293e-19	97	96.2857	49	48
c20403_g1_i1	uncharacterized protein loc101264314	361	gi|460383552|ref|XP_004237485.1|PREDICTED: uncharacterized protein LOC101264314 [Solanum lycopersicum]	XP_004237485	3.75206e-45	100	158.303	77	77
c20403_g1_i2	uncharacterized protein loc101264314	567	gi|460383552|ref|XP_004237485.1|PREDICTED: uncharacterized protein LOC101264314 [Solanum lycopersicum]	XP_004237485	5.49167e-104	99	311.612	153	152
c20404_g1_i1	nitrate transporter -like	208	gi|460400447|ref|XP_004245746.1|PREDICTED: nitrate transporter 1.1-like [Solanum lycopersicum]	XP_004245746	2.57911e-27	98	112.849	59	58
c20404_g1_i2	nitrate transporter	282	gi|28273100|dbj|BAC56916.1|nitrate transporter [Nicotiana tabacum]	BAC56916	2.19893e-43	98	158.303	82	81
c20405_g1_i1	uncharacterized protein isoform 2	317	gi|460406114|ref|XP_004248518.1|PREDICTED: uncharacterized protein LOC101253835 [Solanum lycopersicum]	XP_004248518	3.97547e-34	100	132.494	64	64
c20407_g1_i1	post-gpi attachment to proteins factor 3-like	274	gi|565347005|ref|XP_006340525.1|PREDICTED: protein PER1 homolog [Solanum tuberosum]	XP_006340525	7.03299e-55	100	184.496	91	91
c20409_g1_i1	pachytene checkpoint protein 2 homolog	258	gi|460414681|ref|XP_004252693.1|PREDICTED: pachytene checkpoint protein 2 homolog [Solanum lycopersicum]	XP_004252693	1.09497e-47	100	167.933	82	82
c20409_g1_i2	pachytene checkpoint protein 2 homolog	242	gi|460414681|ref|XP_004252693.1|PREDICTED: pachytene checkpoint protein 2 homolog [Solanum lycopersicum]	XP_004252693	3.06903e-39	100	145.206	72	72
c20410_g1_i1	dnaj homolog mitochondrial-like	572	gi|565370316|ref|XP_006351767.1|PREDICTED: dnaJ homolog 1, mitochondrial-like [Solanum tuberosum]	XP_006351767	3.86673e-112	99	338.961	187	186
c20410_g1_i2	dnaj homolog mitochondrial-like	647	gi|565370316|ref|XP_006351767.1|PREDICTED: dnaJ homolog 1, mitochondrial-like [Solanum tuberosum]	XP_006351767	8.1761e-136	100	400.593	215	215
c20412_g1_i1	quinone-oxidoreductase chloroplastic-like	400	gi|460403136|ref|XP_004247055.1|PREDICTED: putative quinone-oxidoreductase homolog, chloroplastic-like [Solanum lycopersicum]	XP_004247055	2.45644e-16	98	82.4185	67	66
c20414_g1_i1	mitochondrial import receptor subunit tom40-1-like	269	gi|90654201|gb|ABD95975.1|mitochondrial import receptor-like protein [Nicotiana tabacum]	ABD95975	1.91782e-49	100	165.622	78	78
c20416_g1_i1	cycloeucalenol cycloisomerase	725	gi|350536287|ref|NP_001234239.1|cyclopropyl isomerase [Solanum lycopersicum] >gi|209976078|gb|ACJ04083.1| cyclopropyl isomerase [Solanum lycopersicum]	NP_001234239	7.79195e-167	99	474.552	234	233
c20417_g1_i1	translation initiation factor if-	494	gi|460370429|ref|XP_004231055.1|PREDICTED: uncharacterized protein LOC101244815 [Solanum lycopersicum]	XP_004231055	8.8915e-106	100	324.324	158	158
c20418_g1_i1	geminivirus rep-interacting motor	389	gi|460409435|ref|XP_004250144.1|PREDICTED: geminivirus Rep-interacting motor protein-like [Solanum lycopersicum]	XP_004250144	8.76848e-68	98	232.261	112	110
c20421_g1_i1	pentatricopeptide repeat-containing protein mitochondrial-like	212	gi|460398854|ref|XP_004244963.1|PREDICTED: pentatricopeptide repeat-containing protein At5g42310, mitochondrial-like [Solanum lycopersicum]	XP_004244963	5.14806e-24	98	103.99	51	50
c20424_g1_i1	uncharacterized protein loc101257550 isoform 1	238	gi|460380464|ref|XP_004235976.1|PREDICTED: uncharacterized protein LOC101257550 isoform 1 [Solanum lycopersicum]	XP_004235976	6.46748e-39	96	146.747	76	73
c20425_g1_i1	uncharacterized protein loc101261868	296	gi|460372873|ref|XP_004232247.1|PREDICTED: uncharacterized protein LOC101261868 [Solanum lycopersicum]	XP_004232247	2.35434e-52	97	179.874	93	91
c20427_g1_i1	uncharacterized protein loc101258412	238	gi|460405539|ref|XP_004248233.1|PREDICTED: uncharacterized protein LOC101258412 [Solanum lycopersicum]	XP_004248233	4.98195e-22	100	96.2857	45	45
c20428_g1_i1	methylglutaconyl- mitochondrial-like	201	gi|565386875|ref|XP_006359233.1|PREDICTED: methylglutaconyl-CoA hydratase, mitochondrial-like [Solanum tuberosum]	XP_006359233	8.01939e-31	98	119.783	58	57
c20432_g1_i1	probable exocyst complex component 4-like	500	gi|460409250|ref|XP_004250052.1|PREDICTED: probable exocyst complex component 4-like [Solanum lycopersicum]	XP_004250052	1.58058e-40	100	156.377	75	75
c20434_g1_i1	splicing factor 3b subunit 3-like	332	gi|460382075|ref|XP_004236765.1|PREDICTED: splicing factor 3B subunit 3-like [Solanum lycopersicum]	XP_004236765	1.52579e-33	100	134.035	65	65
c20434_g1_i2	splicing factor 3b subunit 3-like	422	gi|460382075|ref|XP_004236765.1|PREDICTED: splicing factor 3B subunit 3-like [Solanum lycopersicum]	XP_004236765	2.04618e-59	96	209.149	107	103
c20435_g1_i1	protein ndr1-like	206	gi|460365156|ref|XP_004228470.1|PREDICTED: protein NDR1-like [Solanum lycopersicum]	XP_004228470	3.95059e-22	100	95.5153	50	50
c20437_g1_i1	uncharacterized protein loc101260724	439	gi|460385641|ref|XP_004238511.1|PREDICTED: uncharacterized protein LOC101260724 [Solanum lycopersicum]	XP_004238511	7.7145e-87	97	289.271	145	141
c20438_g1_i1	uncharacterized membrane	302	gi|460414764|ref|XP_004252733.1|PREDICTED: uncharacterized membrane protein C2G11.09-like [Solanum lycopersicum]	XP_004252733	3.3592e-49	95	177.563	95	91
c20439_g1_i1	uncharacterized protein loc101246785	463	gi|460410373|ref|XP_004250604.1|PREDICTED: uncharacterized protein LOC101246785 [Solanum lycopersicum]	XP_004250604	1.96552e-32	95	131.724	64	61
c20440_g1_i1	nuclear pore complex protein nup98-nup96-like	285	gi|460371017|ref|XP_004231343.1|PREDICTED: uncharacterized protein LOC101262758 [Solanum lycopersicum]	XP_004231343	1.77011e-44	89	152.14	89	80
c20440_g1_i2	nuclear pore complex protein nup98-nup96-like	240	gi|460371017|ref|XP_004231343.1|PREDICTED: uncharacterized protein LOC101262758 [Solanum lycopersicum]	XP_004231343	4.01926e-33	95	122.479	65	62
c20440_g1_i3	nuclear pore complex protein nup98-nup96-like	253	gi|460371017|ref|XP_004231343.1|PREDICTED: uncharacterized protein LOC101262758 [Solanum lycopersicum]	XP_004231343	2.47685e-39	94	138.272	74	70
c20442_g1_i1	uncharacterized protein loc101257050	378	gi|460414563|ref|XP_004252638.1|PREDICTED: uncharacterized protein LOC101257050 [Solanum lycopersicum]	XP_004252638	1.12239e-61	88	200.29	119	105
c20444_g1_i1	threonine--trna mitochondrial-like	558	gi|565377534|ref|XP_006355233.1|PREDICTED: threonine--tRNA ligase, mitochondrial-like [Solanum tuberosum]	XP_006355233	3.41146e-118	100	361.688	171	171
c20444_g1_i2	threonine--trna mitochondrial-like	274	gi|565379070|ref|XP_006355966.1|PREDICTED: threonine--tRNA ligase, mitochondrial-like [Solanum tuberosum]	XP_006355966	3.36424e-45	100	164.081	76	76
c20445_g1_i1	probable acyl-	203	gi|565373946|ref|XP_006353527.1|PREDICTED: probable acyl-[acyl-carrier-protein]--UDP-N-acetylglucosamine O-acyltransferase, mitochondrial-like [Solanum tuberosum]	XP_006353527	2.06714e-36	98	134.806	64	63
c20446_g1_i1	uncharacterized protein loc101246964	403	gi|460404656|ref|XP_004247797.1|PREDICTED: uncharacterized protein LOC101246964 [Solanum lycopersicum]	XP_004247797	1.39518e-57	96	191.815	129	124
c20449_g1_i1	uncharacterized protein loc101256404	329	gi|460401174|ref|XP_004246103.1|PREDICTED: uncharacterized protein LOC101256404 [Solanum lycopersicum]	XP_004246103	1.5161e-41	99	157.147	109	108
c20449_g1_i2	uncharacterized protein loc101256404	247	gi|460401174|ref|XP_004246103.1|PREDICTED: uncharacterized protein LOC101256404 [Solanum lycopersicum]	XP_004246103	4.86409e-14	98	76.6406	65	64
c20450_g1_i1	e3 ubiquitin-protein ligase at4g11680-like	341	gi|460367948|ref|XP_004229832.1|PREDICTED: E3 ubiquitin-protein ligase At4g11680-like [Solanum lycopersicum]	XP_004229832	6.63533e-27	98	111.694	71	70
c20451_g1_i1	peptidyl-trna hydrolase mitochondrial-like	202	gi|460400375|ref|XP_004245710.1|PREDICTED: peptidyl-tRNA hydrolase ICT1, mitochondrial-like isoform 1 [Solanum lycopersicum]	XP_004245710	6.25812e-17	100	80.8777	40	40
c20451_g1_i2	peptidyl-trna hydrolase mitochondrial-like	203	gi|460400377|ref|XP_004245711.1|PREDICTED: peptidyl-tRNA hydrolase ICT1, mitochondrial-like isoform 2 [Solanum lycopersicum]	XP_004245711	1.44921e-34	100	127.872	64	64
c20455_g1_i1	glucuronosyltransferase pgsip8-like	528	gi|565404341|ref|XP_006367602.1|PREDICTED: putative glucuronosyltransferase PGSIP8-like [Solanum tuberosum]	XP_006367602	3.66568e-33	94	132.494	91	86
c20456_g1_i1	wd repeat-containing protein 76-like	384	gi|460371322|ref|XP_004231489.1|PREDICTED: WD repeat-containing protein 76-like [Solanum lycopersicum]	XP_004231489	4.4499e-61	96	205.682	108	104
c20458_g1_i1	uncharacterized protein tcm_042837	270	gi|460382394|ref|XP_004236924.1|PREDICTED: uncharacterized protein LOC101263103 [Solanum lycopersicum]	XP_004236924	4.56126e-33	96	120.168	61	59
c20459_g1_i1	uncharacterized protein isoform 2	542	gi|460397166|ref|XP_004244139.1|PREDICTED: uncharacterized protein LOC101254011 [Solanum lycopersicum]	XP_004244139	9.54209e-113	95	337.806	179	171
c20460_g1_i1	probable isoprenylcysteine alpha-carbonyl methylesterase icmel1-like	344	gi|460386585|ref|XP_004238978.1|PREDICTED: probable isoprenylcysteine alpha-carbonyl methylesterase ICMEL1-like [Solanum lycopersicum]	XP_004238978	3.54817e-37	97	140.969	84	82
c20461_g1_i1	polyadenylate-binding cytoplasmic and nuclear-like	322	gi|62867578|emb|CAI84654.1|hypothetical protein [Nicotiana tabacum]	CAI84654	1.16262e-70	100	221.09	107	107
c20461_g1_i2	polyadenylate-binding cytoplasmic and nuclear-like	272	gi|460405527|ref|XP_004248227.1|PREDICTED: polyadenylate-binding protein, cytoplasmic and nuclear-like [Solanum lycopersicum]	XP_004248227	2.67285e-55	98	184.496	90	89
c20462_g1_i1	zinc finger protein chloroplastic-like	603	gi|460398450|ref|XP_004244772.1|PREDICTED: zinc finger protein VAR3, chloroplastic-like [Solanum lycopersicum]	XP_004244772	1.02279e-62	97	213.001	124	121
c20463_g1_i1	v-type proton atpase subunit c -like	947	gi|565341956|ref|XP_006338130.1|PREDICTED: V-type proton ATPase subunit c''-like [Solanum tuberosum] >gi|565379556|ref|XP_006356187.1| PREDICTED: V-type proton ATPase subunit c''-like [Solanum tuberosum]	XP_006338130	1.20347e-102	100	310.457	177	177
c20464_g1_i1	protein nsp-interacting kinase 2-like	223	gi|460375964|ref|XP_004233772.1|PREDICTED: protein NSP-INTERACTING KINASE 2-like [Solanum lycopersicum]	XP_004233772	3.47068e-14	58	76.6406	73	43
c20466_g1_i1	probable fructose-bisphosphate aldolase chloroplastic-like	532	gi|27368033|gb|AAN87356.1|plastidic aldolase [Solanum palustre]	AAN87356	6.78762e-45	98	156.377	75	74
c20469_g1_i1	microtubule-associated proteins 65-1 isoform 1	651	gi|565358743|ref|XP_006346185.1|PREDICTED: 65-kDa microtubule-associated protein 1-like [Solanum tuberosum]	XP_006346185	4.36607e-133	99	398.282	199	198
c20471_g1_i1	duf593-containing protein	283	gi|460369564|ref|XP_004230632.1|PREDICTED: uncharacterized protein LOC101243832 [Solanum lycopersicum]	XP_004230632	1.99862e-28	98	114.39	80	79
c20471_g1_i2	duf593-containing protein	335	gi|460369564|ref|XP_004230632.1|PREDICTED: uncharacterized protein LOC101243832 [Solanum lycopersicum]	XP_004230632	5.99175e-36	95	135.191	111	106
c20471_g1_i3	duf593-containing protein	403	gi|460369564|ref|XP_004230632.1|PREDICTED: uncharacterized protein LOC101243832 [Solanum lycopersicum]	XP_004230632	2.03049e-52	96	179.104	130	126
c20472_g1_i1	acetylglutamate chloroplastic-like	292	gi|341865448|dbj|BAK53857.1|acetylglutamate kinase [Nicotiana benthamiana]	BAK53857	2.79076e-54	95	176.022	94	90
c20473_g1_i1	transcription factor myb21-like	268	gi|565378563|ref|XP_006355725.1|PREDICTED: transcription factor MYB21-like [Solanum tuberosum]	XP_006355725	4.36611e-28	83	113.62	85	71
c20478_g1_i1	nitrate transporter -like	434	gi|460395905|ref|XP_004243520.1|PREDICTED: nitrate transporter 1.3-like [Solanum lycopersicum]	XP_004243520	4.25887e-70	100	232.646	110	110
c20478_g1_i2	nitrate transporter -like	250	gi|460395905|ref|XP_004243520.1|PREDICTED: nitrate transporter 1.3-like [Solanum lycopersicum]	XP_004243520	1.00895e-29	98	120.168	59	58
c20478_g1_i3	nitrate transporter -like	515	gi|460395905|ref|XP_004243520.1|PREDICTED: nitrate transporter 1.3-like [Solanum lycopersicum]	XP_004243520	5.029e-114	99	347.821	168	167
c20478_g1_i4	nitrate transporter -like	229	gi|460395905|ref|XP_004243520.1|PREDICTED: nitrate transporter 1.3-like [Solanum lycopersicum]	XP_004243520	1.01605e-36	98	138.658	67	66
c20479_g1_i1	heat shock cognate 70 kda protein 2-like	377	gi|290891742|gb|ADD69959.1|HSP70-like protein [Nicotiana benthamiana]	ADD69959	1.55289e-80	98	244.973	125	123
c20482_g1_i1	glyoxysomal fatty acid beta-oxidation multifunctional protein mfp-a-like isoform x3	476	gi|565378758|ref|XP_006355814.1|PREDICTED: glyoxysomal fatty acid beta-oxidation multifunctional protein MFP-a-like isoform X3 [Solanum tuberosum]	XP_006355814	1.06085e-88	97	283.108	144	140
c20485_g1_i1	uncharacterized protein loc103501658	582	gi|565391447|ref|XP_006361434.1|PREDICTED: uncharacterized protein LOC102592404 [Solanum tuberosum]	XP_006361434	1.92779e-46	97	159.458	101	98
c20485_g1_i2	uncharacterized protein loc103501658	470	gi|565391447|ref|XP_006361434.1|PREDICTED: uncharacterized protein LOC102592404 [Solanum tuberosum]	XP_006361434	6.88731e-43	96	149.058	96	93
c20485_g1_i3	uncharacterized protein loc102592404	474	gi|565391447|ref|XP_006361434.1|PREDICTED: uncharacterized protein LOC102592404 [Solanum tuberosum]	XP_006361434	5.90082e-10	94	62.7734	53	50
c20487_g1_i1	uncharacterized protein loc102589617 isoform x1	518	gi|565350125|ref|XP_006342024.1|PREDICTED: uncharacterized protein LOC102589617 isoform X1 [Solanum tuberosum]	XP_006342024	1.78061e-98	97	306.22	172	168
c20496_g1_i1	phytosulfokines 6-like	271	gi|460408040|ref|XP_004249456.1|PREDICTED: putative phytosulfokines 6-like [Solanum lycopersicum]	XP_004249456	1.77028e-16	94	78.1814	58	55
c20497_g1_i1	leucine--trna cytoplasmic-like	499	gi|460375250|ref|XP_004233420.1|PREDICTED: leucine--tRNA ligase, cytoplasmic-like [Solanum lycopersicum]	XP_004233420	9.62259e-93	99	302.368	147	146
c20498_g1_i1	wound-responsive family protein	404	gi|565382412|ref|XP_006357534.1|PREDICTED: uncharacterized protein LOC102584541 [Solanum tuberosum]	XP_006357534	4.46752e-38	97	135.576	96	94
c20500_g1_i1	uncharacterized protein loc102585835	349	gi|565370374|ref|XP_006351796.1|PREDICTED: uncharacterized protein LOC102585835 [Solanum tuberosum]	XP_006351796	5.72458e-37	100	135.961	67	67
c20502_g1_i1	cysteine protease	322	gi|460376940|ref|XP_004234254.1|PREDICTED: KDEL-tailed cysteine endopeptidase CEP1-like [Solanum lycopersicum]	XP_004234254	1.60377e-64	95	210.305	107	102
c20502_g1_i2	cysteine protease	307	gi|460376940|ref|XP_004234254.1|PREDICTED: KDEL-tailed cysteine endopeptidase CEP1-like [Solanum lycopersicum]	XP_004234254	7.05597e-67	100	216.083	102	102
c20503_g1_i1	serine threonine-protein kinase sapk2-like	463	gi|350538651|ref|NP_001234353.1|SNF1-related kinase [Solanum lycopersicum] >gi|121309739|dbj|BAF44192.1| SNF1-related kinase [Solanum lycopersicum]	NP_001234353	1.6497e-84	100	263.462	125	125
c20505_g1_i1	cell wall vacuolar inhibitor of fructosidase 2-like	358	gi|460408939|ref|XP_004249898.1|PREDICTED: cell wall / vacuolar inhibitor of fructosidase 2-like [Solanum lycopersicum]	XP_004249898	2.10844e-42	96	149.058	88	85
c20507_g1_i1	core-2 i-branching beta- -n-acetylglucosaminyltransferase family isoform 1	363	gi|460409021|ref|XP_004249939.1|PREDICTED: uncharacterized protein LOC101259104 [Solanum lycopersicum]	XP_004249939	4.10111e-74	99	235.728	116	115
c20510_g1_i1	phospholipase a1-iigamma-like	207	gi|460374312|ref|XP_004232955.1|PREDICTED: phospholipase A1-II 1-like [Solanum lycopersicum]	XP_004232955	1.62088e-38	98	141.739	68	67
c20511_g1_i1	heat stress transcription factor a-8-like	724	gi|565345886|ref|XP_006340011.1|PREDICTED: heat stress transcription factor A-8-like [Solanum tuberosum]	XP_006340011	7.63086e-127	100	254.603	128	128
c20511_g1_i2	heat stress transcription factor a-8-like	544	gi|565345886|ref|XP_006340011.1|PREDICTED: heat stress transcription factor A-8-like [Solanum tuberosum]	XP_006340011	1.72361e-73	99	209.534	107	106
c20511_g1_i3	heat stress transcription factor a-8-like	735	gi|565345886|ref|XP_006340011.1|PREDICTED: heat stress transcription factor A-8-like [Solanum tuberosum]	XP_006340011	2.512e-113	98	227.254	113	111
c20512_g1_i1	palmitoyl-protein thioesterase 1-like	480	gi|460367796|ref|XP_004229756.1|PREDICTED: palmitoyl-protein thioesterase 1-like [Solanum lycopersicum]	XP_004229756	3.46089e-38	85	143.28	90	77
c20512_g1_i2	palmitoyl-protein thioesterase 1-like	443	gi|565362427|ref|XP_006347949.1|PREDICTED: palmitoyl-protein thioesterase 1-like [Solanum tuberosum]	XP_006347949	3.16718e-39	89	145.976	91	81
c20513_g1_i1	unnamed protein product [Coffea canephora]	299	gi|661876334|emb|CDP19552.1|unnamed protein product [Coffea canephora]	CDP19552	2.82248e-12	90	66.2402	41	37
c20513_g1_i2	unnamed protein product [Coffea canephora]	320	gi|661876334|emb|CDP19552.1|unnamed protein product [Coffea canephora]	CDP19552	3.72705e-09	88	58.151	34	30
c20515_g1_i1	palmitoyl-protein thioesterase 1-like	372	gi|460367796|ref|XP_004229756.1|PREDICTED: palmitoyl-protein thioesterase 1-like [Solanum lycopersicum]	XP_004229756	8.82309e-55	85	184.882	111	95
c20515_g1_i2	palmitoyl-protein thioesterase 1-like	363	gi|460367796|ref|XP_004229756.1|PREDICTED: palmitoyl-protein thioesterase 1-like [Solanum lycopersicum]	XP_004229756	1.48818e-55	85	186.808	112	96
c20516_g1_i1	autophagy 4b family protein	258	gi|460365481|ref|XP_004228630.1|PREDICTED: cysteine protease ATG4-like [Solanum lycopersicum]	XP_004228630	6.66587e-36	98	136.346	81	80
c20519_g1_i1	#NAME?	369	gi|460365722|ref|XP_004228746.1|PREDICTED: alpha,alpha-trehalose-phosphate synthase [UDP-forming] 6-like [Solanum lycopersicum]	XP_004228746	2.64096e-57	99	199.904	111	110
c20519_g1_i2	#NAME?	473	gi|460365722|ref|XP_004228746.1|PREDICTED: alpha,alpha-trehalose-phosphate synthase [UDP-forming] 6-like [Solanum lycopersicum]	XP_004228746	2.66272e-81	100	268.085	142	142
c20522_g1_i1	probable beta- -xylosyltransferase irx10l-like	368	gi|460374902|ref|XP_004233247.1|PREDICTED: probable glucuronosyltransferase Os02g0520750-like [Solanum lycopersicum]	XP_004233247	3.14837e-79	98	252.677	122	120
c20522_g1_i2	probable glycosyltransferase at5g11130-like	220	gi|565398989|ref|XP_006365046.1|PREDICTED: probable glycosyltransferase At5g11130-like [Solanum tuberosum]	XP_006365046	1.49246e-40	98	148.673	68	67
c20523_g1_i1	atp-dependent zinc metalloprotease ftsh mitochondrial-like	261	gi|565348011|ref|XP_006341014.1|PREDICTED: ATP-dependent zinc metalloprotease FTSH 8, mitochondrial-like [Solanum tuberosum]	XP_006341014	2.2639e-50	98	178.718	86	85
c20533_g1_i1	aquaporin	471	gi|9931530|gb|AAG02208.1|AF290201_1plasma membrane intrinsic protein PIP2 [Solanum chacoense]	AAG02208	3.97149e-42	100	152.525	73	73
c20533_g1_i2	plasmamembrane intrinsic protein 2 1	543	gi|560891734|dbj|BAO18626.1|plasmamembrane intrinsic protein 2;1 [Solanum lycopersicum]	BAO18626	6.36783e-58	100	194.126	94	94
c20534_g1_i1	receptor-like protein 12-like	619	gi|460394433|ref|XP_004242807.1|PREDICTED: LRR receptor-like serine/threonine-protein kinase GSO1-like [Solanum lycopersicum]	XP_004242807	4.03573e-84	90	280.026	154	140
c20535_g1_i1	deletion of suv3 suppressor 1 isoform 1	380	gi|460380746|ref|XP_004236115.1|PREDICTED: probable 26S proteasome complex subunit sem1-1-like isoform 1 [Solanum lycopersicum]	XP_004236115	4.9699e-15	100	75.485	51	51
c20537_g1_i1	vacuolar iron transporter homolog 1-like	208	gi|565394357|ref|XP_006362825.1|PREDICTED: vacuolar iron transporter homolog 1-like [Solanum tuberosum]	XP_006362825	1.16387e-29	96	114.775	57	55
c20541_g1_i1	tyrosine-specific transport	204	gi|48209907|gb|AAT40501.1|Tryptophan/tyrosine permease family protein [Solanum demissum]	AAT40501	3.56493e-17	97	81.6481	40	39
c20541_g1_i2	tryptophan tyrosine permease family protein	344	gi|48209907|gb|AAT40501.1|Tryptophan/tyrosine permease family protein [Solanum demissum]	AAT40501	4.82867e-44	98	154.451	104	102
c20542_g1_i1	gigantea protein isoform 1	201	gi|460414414|ref|XP_004252566.1|PREDICTED: protein GIGANTEA-like [Solanum lycopersicum]	XP_004252566	3.04234e-35	100	136.732	66	66
c20544_g1_i1	malate dehydrogenase	489	gi|350536787|ref|NP_001234009.1|chloroplast malate dehydrogenase [Solanum lycopersicum] >gi|52139822|gb|AAU29201.1| chloroplast malate dehydrogenase [Solanum lycopersicum]	NP_001234009	5.69238e-77	93	247.284	143	134
c20546_g1_i1	transcription factor myc2-like	604	gi|460397672|ref|XP_004244391.1|PREDICTED: transcription factor MYC2-like [Solanum lycopersicum] >gi|649204615|gb|AIC63945.1| MYC1 [Solanum lycopersicum]	XP_004244391	1.74301e-117	98	359.377	192	190
c20548_g1_i1	long chain acyl- synthetase peroxisomal-like	373	gi|565388279|ref|XP_006359906.1|PREDICTED: long chain acyl-CoA synthetase 6, peroxisomal-like [Solanum tuberosum]	XP_006359906	5.22229e-73	95	241.506	124	118
c20550_g1_i1	auxin-regulated protein	206	gi|460412131|ref|XP_004251456.1|PREDICTED: uncharacterized protein LOC101267866 [Solanum lycopersicum]	XP_004251456	2.93302e-30	82	119.013	74	61
c20550_g1_i2	protein upstream of flc-like	342	gi|460412131|ref|XP_004251456.1|PREDICTED: uncharacterized protein LOC101267866 [Solanum lycopersicum]	XP_004251456	2.03937e-36	84	137.887	83	70
c20551_g1_i1	uncharacterized protein loc101257075	262	gi|460387149|ref|XP_004239250.1|PREDICTED: uncharacterized protein LOC101257075 [Solanum lycopersicum]	XP_004239250	2.67803e-16	98	83.1889	62	61
c20555_g1_i1	b-box type zinc finger protein with cct domain isoform 1	222	gi|460387248|ref|XP_004239294.1|PREDICTED: zinc finger protein CONSTANS-LIKE 10-like [Solanum lycopersicum]	XP_004239294	1.25881e-30	98	120.553	66	65
c20555_g1_i2	b-box type zinc finger protein with cct domain isoform 1	237	gi|460387248|ref|XP_004239294.1|PREDICTED: zinc finger protein CONSTANS-LIKE 10-like [Solanum lycopersicum]	XP_004239294	4.71563e-36	100	135.961	73	73
c20557_g1_i1	uncharacterized protein tcm_022485	284	gi|460402110|ref|XP_004246557.1|PREDICTED: uncharacterized protein LOC101267341 [Solanum lycopersicum]	XP_004246557	7.13031e-44	100	158.688	75	75
c20558_g1_i1	web family protein chloroplastic-like	301	gi|460393075|ref|XP_004242137.1|PREDICTED: WEB family protein At5g16730, chloroplastic-like [Solanum lycopersicum]	XP_004242137	8.45841e-30	100	122.094	64	64
c20560_g1_i1	zinc finger	564	gi|460375545|ref|XP_004233566.1|PREDICTED: uncharacterized protein LOC101254660 [Solanum lycopersicum]	XP_004233566	3.5777e-105	96	322.013	185	179
c20567_g1_i1	localized to the inner membrane of the chloroplast	266	gi|460385511|ref|XP_004238447.1|PREDICTED: uncharacterized protein LOC101264321 [Solanum lycopersicum]	XP_004238447	7.95075e-35	98	127.487	67	66
c20572_g1_i1	non-lysosomal glucosylceramidase-like	256	gi|460369160|ref|XP_004230431.1|PREDICTED: non-lysosomal glucosylceramidase-like [Solanum lycopersicum]	XP_004230431	1.66451e-47	98	171.785	85	84
c20572_g1_i2	non-lysosomal glucosylceramidase-like	283	gi|460369160|ref|XP_004230431.1|PREDICTED: non-lysosomal glucosylceramidase-like [Solanum lycopersicum]	XP_004230431	1.42614e-55	100	194.512	93	93
c20577_g1_i1	protein mos2-like	395	gi|565377542|ref|XP_006355237.1|PREDICTED: protein MOS2-like [Solanum tuberosum]	XP_006355237	1.19846e-37	98	143.28	72	71
c20578_g1_i1	zinc-binding alcohol dehydrogenase domain-containing protein 2-like	248	gi|460369877|ref|XP_004230783.1|PREDICTED: zinc-binding alcohol dehydrogenase domain-containing protein 2-like [Solanum lycopersicum]	XP_004230783	2.08744e-37	96	141.354	75	72
c20578_g1_i2	zinc-binding alcohol dehydrogenase domain-containing protein 2-like	319	gi|460369877|ref|XP_004230783.1|PREDICTED: zinc-binding alcohol dehydrogenase domain-containing protein 2-like [Solanum lycopersicum]	XP_004230783	3.77918e-46	98	166.777	95	94
c20578_g1_i3	zinc-binding alcohol dehydrogenase domain-containing protein 2-like	533	gi|460369877|ref|XP_004230783.1|PREDICTED: zinc-binding alcohol dehydrogenase domain-containing protein 2-like [Solanum lycopersicum]	XP_004230783	1.00838e-94	99	299.286	162	161
c20580_g1_i1	ring-h2 finger protein atl3-like	340	gi|565381587|ref|XP_006357148.1|PREDICTED: RING-H2 finger protein ATL3-like [Solanum tuberosum]	XP_006357148	2.01226e-51	92	173.326	101	93
c20581_g1_i1	upf0496 protein at3g19330-like isoform x1	270	gi|565375179|ref|XP_006354112.1|PREDICTED: UPF0496 protein At3g19330-like isoform X1 [Solanum tuberosum] >gi|565375181|ref|XP_006354113.1| PREDICTED: UPF0496 protein At3g19330-like isoform X2 [Solanum tuberosum]	XP_006354112	1.47267e-21	97	95.9005	49	48
c20581_g1_i2	upf0496 protein at3g19330-like isoform x1	360	gi|565375179|ref|XP_006354112.1|PREDICTED: UPF0496 protein At3g19330-like isoform X1 [Solanum tuberosum] >gi|565375181|ref|XP_006354113.1| PREDICTED: UPF0496 protein At3g19330-like isoform X2 [Solanum tuberosum]	XP_006354112	4.16995e-21	97	95.9005	49	48
c20584_g1_i1	u4 u6 small nuclear ribonucleoprotein prp31-like	201	gi|460400522|ref|XP_004245783.1|PREDICTED: U4/U6 small nuclear ribonucleoprotein Prp31-like [Solanum lycopersicum]	XP_004245783	4.95105e-17	100	83.5741	40	40
c20584_g1_i2	u4 u6 small nuclear ribonucleoprotein prp31-like	248	gi|565377937|ref|XP_006355421.1|PREDICTED: U4/U6 small nuclear ribonucleoprotein Prp31-like [Solanum tuberosum]	XP_006355421	1.48231e-17	100	85.5001	40	40
c20585_g1_i1	ganglioside-induced differentiation-associated-protein 2-like	473	gi|460383225|ref|XP_004237331.1|PREDICTED: ganglioside-induced differentiation-associated-protein 2-like [Solanum lycopersicum]	XP_004237331	2.56899e-53	100	180.644	85	85
c20586_g1_i1	udp-glucuronate decarboxylase protein 1	599	gi|565357688|ref|XP_006345671.1|PREDICTED: UDP-glucuronic acid decarboxylase 1-like [Solanum tuberosum]	XP_006345671	2.7411e-96	100	298.516	143	143
c20591_g1_i1	vacuolar-sorting receptor 1-like	371	gi|460401553|ref|XP_004246285.1|PREDICTED: vacuolar-sorting receptor 1-like [Solanum lycopersicum]	XP_004246285	6.00817e-78	98	253.062	123	121
c20592_g1_i1	2-hydroxy-6-oxononadienedioate 2-hydroxy-6-oxononatrienedioate hydrolase-like	427	gi|460378910|ref|XP_004235210.1|PREDICTED: uncharacterized protein LOC101249441 [Solanum lycopersicum]	XP_004235210	2.35722e-74	96	240.736	141	136
c20593_g1_i1	14 kda proline-rich	289	gi|460400449|ref|XP_004245747.1|PREDICTED: 14 kDa proline-rich protein DC2.15-like [Solanum lycopersicum]	XP_004245747	3.20164e-06	91	51.2174	72	66
c20594_g1_i1	ein3-binding f-box protein 1-like	518	gi|350538631|ref|NP_001234864.1|EIN3-binding F-box protein 2 [Solanum lycopersicum] >gi|83584404|gb|ABC24972.1| EIN3-binding F-box protein 2 [Solanum lycopersicum] >gi|240017775|gb|ACS44349.1| EIN3-binding F-box protein 1 [Solanum lycopersicum]	NP_001234864	1.24192e-106	97	330.872	171	167
c20594_g1_i2	ein3-binding f-box protein 1-like	584	gi|350538631|ref|NP_001234864.1|EIN3-binding F-box protein 2 [Solanum lycopersicum] >gi|83584404|gb|ABC24972.1| EIN3-binding F-box protein 2 [Solanum lycopersicum] >gi|240017775|gb|ACS44349.1| EIN3-binding F-box protein 1 [Solanum lycopersicum]	NP_001234864	2.4256e-128	99	387.882	194	193
c20595_g1_i1	citrate glyoxysomal-like	317	gi|460412855|ref|XP_004251813.1|PREDICTED: citrate synthase, glyoxysomal-like [Solanum lycopersicum]	XP_004251813	1.13047e-37	100	142.51	98	98
c20596_g1_i1	copper ion transmembrane transporters	210	gi|565347943|ref|XP_006340980.1|PREDICTED: putative DEAD-box ATP-dependent RNA helicase 33-like [Solanum tuberosum]	XP_006340980	1.30964e-21	97	94.7449	45	44
c20600_g1_i1	tudor pwwp mbt superfamily	725	gi|460368732|ref|XP_004230219.1|PREDICTED: uncharacterized protein LOC101248143 [Solanum lycopersicum]	XP_004230219	4.06159e-83	97	278.485	177	172
c20604_g1_i1	latent-transforming growth factor beta-binding protein 4-like	266	gi|565375364|ref|XP_006354201.1|PREDICTED: latent-transforming growth factor beta-binding protein 4-like [Solanum tuberosum]	XP_006354201	1.72383e-11	94	66.2402	37	35
c20605_g1_i1	polygalacturonase inhibitor protein	262	gi|460397044|ref|XP_004244078.1|PREDICTED: polygalacturonase inhibitor-like [Solanum lycopersicum]	XP_004244078	5.60698e-49	100	168.703	87	87
c20608_g1_i1	protein phosphatase type 2c	548	gi|460395598|ref|XP_004243369.1|PREDICTED: probable protein phosphatase 2C 58-like [Solanum lycopersicum]	XP_004243369	9.83877e-24	82	104.76	69	57
c20608_g1_i2	protein phosphatase type 2c	567	gi|460395598|ref|XP_004243369.1|PREDICTED: probable protein phosphatase 2C 58-like [Solanum lycopersicum]	XP_004243369	1.11343e-16	81	85.1149	55	45
c20608_g1_i3	protein phosphatase type 2c	638	gi|460395598|ref|XP_004243369.1|PREDICTED: probable protein phosphatase 2C 58-like [Solanum lycopersicum]	XP_004243369	1.42351e-17	57	88.1965	99	57
c20609_g1_i1	serine threonine protein phosphatase 2a 59 kda regulatory subunit b eta isoform-like	548	gi|460386992|ref|XP_004239176.1|PREDICTED: serine/threonine protein phosphatase 2A 59 kDa regulatory subunit B' eta isoform-like [Solanum lycopersicum]	XP_004239176	1.22837e-62	100	212.616	103	103
c20610_g1_i1	sulfhydryl oxidase 2-like isoform x2	1198	gi|460382480|ref|XP_004236967.1|PREDICTED: sulfhydryl oxidase 2-like isoform 2 [Solanum lycopersicum]	XP_004236967	0	99	648.662	313	312
c20612_g1_i1	protein iq-domain 32-like	253	gi|460385290|ref|XP_004238337.1|PREDICTED: protein IQ-DOMAIN 32-like [Solanum lycopersicum]	XP_004238337	4.30947e-35	97	136.732	68	66
c20613_g1_i1	endonuclease exonuclease phosphatase	322	gi|512897921|ref|XP_004924271.1|PREDICTED: uncharacterized protein LOC101737388 [Bombyx mori]	XP_004924271	7.83397e-21	64	95.5153	106	68
c20617_g1_i1	zeaxanthin chloroplastic-like	273	gi|460400583|ref|XP_004245813.1|PREDICTED: LOW QUALITY PROTEIN: 3-hydroxybenzoate 6-hydroxylase 1-like [Solanum lycopersicum]	XP_004245813	9.12592e-55	98	186.422	88	87
c20617_g1_i2	zeaxanthin chloroplastic-like	226	gi|565386865|ref|XP_006359228.1|PREDICTED: zeaxanthin epoxidase, chloroplastic-like [Solanum tuberosum]	XP_006359228	7.01925e-14	100	74.7146	34	34
c20618_g1_i1	charged multivesicular body protein 5-like	515	gi|565358126|ref|XP_006345880.1|PREDICTED: charged multivesicular body protein 5-like [Solanum tuberosum]	XP_006345880	2.616e-117	100	343.969	171	171
c20619_g1_i1	uncharacterized protein tcm_004437	399	gi|460403338|ref|XP_004247148.1|PREDICTED: uncharacterized protein LOC101251219 isoform 2 [Solanum lycopersicum]	XP_004247148	2.19572e-66	100	222.631	130	130
c20619_g1_i2	uncharacterized protein	228	gi|460403338|ref|XP_004247148.1|PREDICTED: uncharacterized protein LOC101251219 isoform 2 [Solanum lycopersicum]	XP_004247148	5.3957e-27	100	112.464	55	55
c20619_g1_i3	uncharacterized protein tcm_004437	282	gi|460403338|ref|XP_004247148.1|PREDICTED: uncharacterized protein LOC101251219 isoform 2 [Solanum lycopersicum]	XP_004247148	7.10165e-37	100	140.198	88	88
c20626_g1_i1	aldehyde dehydrogenase family 3 member f1	344	gi|460373284|ref|XP_004232451.1|PREDICTED: aldehyde dehydrogenase family 3 member F1-like [Solanum lycopersicum]	XP_004232451	1.79014e-69	99	229.565	110	109
c20627_g1_i1	cation calcium exchanger 5-like	435	gi|460368650|ref|XP_004230178.1|PREDICTED: cation/calcium exchanger 5-like [Solanum lycopersicum]	XP_004230178	1.48936e-60	92	206.838	135	125
c20630_g1_i1	mannan endo- -beta-mannosidase 2-like	310	gi|565404434|ref|XP_006367645.1|PREDICTED: mannan endo-1,4-beta-mannosidase 2-like [Solanum tuberosum]	XP_006367645	3.05722e-54	98	186.037	103	101
c20631_g1_i1	leucine-rich repeat extensin-like protein 4-like	289	gi|460387320|ref|XP_004239326.1|PREDICTED: leucine-rich repeat extensin-like protein 4-like [Solanum lycopersicum]	XP_004239326	1.97853e-16	86	82.4185	75	65
c20635_g1_i1	uncharacterized protein at1g03900-like	206	gi|565400772|ref|XP_006365893.1|PREDICTED: uncharacterized protein At1g03900-like [Solanum tuberosum]	XP_006365893	5.84984e-39	98	140.198	68	67
c20636_g1_i1	acid phosphatase 1-like	223	gi|565379447|ref|XP_006356134.1|PREDICTED: acid phosphatase 1-like [Solanum tuberosum]	XP_006356134	7.49668e-34	98	127.102	66	65
c20637_g1_i1	uncharacterized protein tcm_019359	202	gi|147797346|emb|CAN62773.1|hypothetical protein VITISV_028724 [Vitis vinifera]	CAN62773	8.70175e-15	73	73.1738	64	47
c20639_g1_i1	signal peptide peptidase-like	235	gi|460365211|ref|XP_004228497.1|PREDICTED: signal peptide peptidase-like [Solanum lycopersicum]	XP_004228497	1.01029e-23	100	100.908	64	64
c20640_g1_i1	udp-glycosyltransferase 90a1-like	351	gi|565381564|ref|XP_006357137.1|PREDICTED: UDP-glycosyltransferase 90A1-like [Solanum tuberosum]	XP_006357137	7.87868e-07	81	56.225	38	31
c20641_g1_i1	zinc finger family protein	342	gi|460405575|ref|XP_004248251.1|PREDICTED: uncharacterized protein LOC101263764 isoform 1 [Solanum lycopersicum] >gi|460405577|ref|XP_004248252.1| PREDICTED: uncharacterized protein LOC101263764 isoform 2 [Solanum lycopersicum]	XP_004248251	1.3704e-64	97	215.312	106	103
c20641_g1_i2	zinc finger family protein	393	gi|460405575|ref|XP_004248251.1|PREDICTED: uncharacterized protein LOC101263764 isoform 1 [Solanum lycopersicum] >gi|460405577|ref|XP_004248252.1| PREDICTED: uncharacterized protein LOC101263764 isoform 2 [Solanum lycopersicum]	XP_004248251	1.69436e-75	97	244.588	120	117
c20646_g1_i1	rna polymerase sigma factor chloroplastic-like	268	gi|460402283|ref|XP_004246643.1|PREDICTED: RNA polymerase sigma factor sigF, chloroplastic-like [Solanum lycopersicum]	XP_004246643	2.60528e-50	97	176.792	88	86
c20648_g1_i1	udp-glycosyltransferase 74e2-like	303	gi|460415360|ref|XP_004253027.1|PREDICTED: UDP-glycosyltransferase 74E2-like [Solanum lycopersicum]	XP_004253027	3.40779e-62	97	206.838	101	98
c20649_g1_i1	zinc finger protein constans-like 13-like	264	gi|460403969|ref|XP_004247458.1|PREDICTED: zinc finger protein CONSTANS-LIKE 13-like [Solanum lycopersicum]	XP_004247458	2.11659e-51	97	176.022	87	85
c20650_g1_i1	uncharacterized protein loc103503621	217	gi|460384707|ref|XP_004238051.1|PREDICTED: uncharacterized protein LOC101246921 [Solanum lycopersicum]	XP_004238051	1.20158e-16	100	82.4185	39	39
c20651_g1_i1	sterol 3-beta-glucosyltransferase-like isoform 1	411	gi|460389648|ref|XP_004240462.1|PREDICTED: sterol 3-beta-glucosyltransferase-like isoform 1 [Solanum lycopersicum]	XP_004240462	2.14669e-13	100	76.2554	37	37
c20652_g1_i1	serine threonine-protein kinase chloroplastic-like	644	gi|565343624|ref|XP_006338929.1|PREDICTED: serine/threonine-protein kinase STN8, chloroplastic-like [Solanum tuberosum]	XP_006338929	1.03564e-129	98	387.111	194	191
c20652_g2_i1	kinase superfamily protein isoform 1	293	gi|565343624|ref|XP_006338929.1|PREDICTED: serine/threonine-protein kinase STN8, chloroplastic-like [Solanum tuberosum]	XP_006338929	2.32991e-56	98	192.2	90	89
c20656_g1_i1	malate chloroplastic-like	216	gi|565347783|ref|XP_006340901.1|PREDICTED: malate dehydrogenase, chloroplastic-like [Solanum tuberosum] >gi|565403159|ref|XP_006367032.1| PREDICTED: malate dehydrogenase, chloroplastic-like [Solanum tuberosum]	XP_006340901	5.85005e-13	100	72.0182	36	36
c20657_g1_i1	phenazine biosynthesis family protein	414	gi|460403348|ref|XP_004247153.1|PREDICTED: uncharacterized isomerase BH0283-like [Solanum lycopersicum]	XP_004247153	5.11272e-84	97	265.774	134	130
c20657_g1_i2	uncharacterized isomerase bh0283-like	518	gi|565378863|ref|XP_006355865.1|PREDICTED: phenazine biosynthesis-like domain-containing protein 1-like [Solanum tuberosum]	XP_006355865	7.45929e-64	96	209.534	110	106
c20660_g1_i1	cellulose synthase-like protein g3-like	247	gi|460399948|ref|XP_004245498.1|PREDICTED: cellulose synthase-like protein G3-like [Solanum lycopersicum]	XP_004245498	2.57516e-47	97	169.474	76	74
c20666_g1_i1	amino acid	323	gi|350539539|ref|NP_001234688.1|LAX4 protein [Solanum lycopersicum] >gi|337271826|gb|AEI69671.1| LAX4 protein [Solanum lycopersicum]	NP_001234688	1.56958e-19	100	92.0485	43	43
c20666_g1_i2	amino acid	252	gi|350539539|ref|NP_001234688.1|LAX4 protein [Solanum lycopersicum] >gi|337271826|gb|AEI69671.1| LAX4 protein [Solanum lycopersicum]	NP_001234688	6.98397e-20	100	92.0485	43	43
c20669_g1_i1	probable wrky transcription factor 20-like	265	gi|565358697|ref|XP_006346162.1|PREDICTED: probable WRKY transcription factor 20-like [Solanum tuberosum]	XP_006346162	8.21545e-41	100	150.984	72	72
c20669_g1_i2	probable wrky transcription factor 20-like	451	gi|565358697|ref|XP_006346162.1|PREDICTED: probable WRKY transcription factor 20-like [Solanum tuberosum]	XP_006346162	2.54132e-94	96	296.204	151	145
c20670_g1_i1	fad nad -binding oxidoreductase family protein isoform 2	289	gi|460405722|ref|XP_004248324.1|PREDICTED: uncharacterized protein LOC101259984 [Solanum lycopersicum]	XP_004248324	7.3677e-53	94	180.259	95	90
c20675_g1_i1	transcription factor divaricata-like	319	gi|460379008|ref|XP_004235257.1|PREDICTED: transcription factor DIVARICATA-like [Solanum lycopersicum]	XP_004235257	8.1866e-64	97	206.453	106	103
c20677_g1_i1	tom1-like protein 2-like	738	gi|460384002|ref|XP_004237704.1|PREDICTED: TOM1-like protein 2-like [Solanum lycopersicum]	XP_004237704	3.85752e-78	99	256.529	123	122
c20679_g1_i1	probable aspartyl aminopeptidase-like	219	gi|460409094|ref|XP_004249975.1|PREDICTED: probable aspartyl aminopeptidase-like [Solanum lycopersicum]	XP_004249975	8.73054e-14	91	74.7146	56	51
c20681_g1_i1	subtilisin-like protease-like	263	gi|460370371|ref|XP_004231026.1|PREDICTED: subtilisin-like protease-like [Solanum lycopersicum]	XP_004231026	8.7375e-50	100	176.792	85	85
c20684_g1_i1	histone-lysine n-methyltransferase atx3	205	gi|565367833|ref|XP_006350559.1|PREDICTED: histone-lysine N-methyltransferase ATX4-like [Solanum tuberosum]	XP_006350559	1.23014e-21	79	97.8265	63	50
c20685_g1_i1	nuclear pore complex protein nup85-like	219	gi|460399267|ref|XP_004245163.1|PREDICTED: nuclear pore complex protein Nup85-like [Solanum lycopersicum]	XP_004245163	6.01222e-17	95	84.3445	42	40
c20688_g1_i1	u-box domain-containing protein 52-like	429	gi|460381035|ref|XP_004236258.1|PREDICTED: U-box domain-containing protein 36-like [Solanum lycopersicum]	XP_004236258	3.45126e-43	64	152.91	137	88
c20688_g1_i2	u-box domain-containing protein 52-like	282	gi|565355141|ref|XP_006344461.1|PREDICTED: U-box domain-containing protein 36-like isoform X1 [Solanum tuberosum] >gi|565355143|ref|XP_006344462.1| PREDICTED: U-box domain-containing protein 36-like isoform X2 [Solanum tuberosum]	XP_006344461	6.15312e-53	100	176.407	88	88
c20692_g1_i1	vacuolar protein sorting-associated protein 32 homolog 2-like	358	gi|565342083|ref|XP_006338191.1|PREDICTED: vacuolar protein sorting-associated protein 32 homolog 2-like [Solanum tuberosum]	XP_006338191	1.0483e-11	78	68.1662	41	32
c20694_g1_i1	acyl-coenzyme a oxidase peroxisomal-like	466	gi|460383396|ref|XP_004237411.1|PREDICTED: acyl-coenzyme A oxidase 2, peroxisomal-like [Solanum lycopersicum]	XP_004237411	1.58887e-105	100	327.791	154	154
c20695_g1_i1	integrase-type dna-binding superfamily	478	gi|460414471|ref|XP_004252594.1|PREDICTED: uncharacterized protein LOC101266612 isoform 2 [Solanum lycopersicum]	XP_004252594	9.04449e-63	97	209.149	132	129
c20696_g1_i1	probable peptide transporter at1g52190-like	238	gi|460382704|ref|XP_004237077.1|PREDICTED: probable peptide transporter At1g52190-like [Solanum lycopersicum]	XP_004237077	5.87412e-39	100	145.206	73	73
c20699_g1_i1	squalene monooxygenase	281	gi|460416147|ref|XP_004253411.1|PREDICTED: squalene monooxygenase-like, partial [Solanum lycopersicum]	XP_004253411	7.49807e-52	100	179.104	86	86
c20700_g1_i1	b3 domain-containing protein rem14-like	541	gi|460398286|ref|XP_004244693.1|PREDICTED: B3 domain-containing protein REM14-like [Solanum lycopersicum]	XP_004244693	7.63073e-51	67	181.03	158	107
c20707_g1_i1	uncharacterized protein loc102596971	261	gi|565399805|ref|XP_006365433.1|PREDICTED: uncharacterized protein LOC102596971 [Solanum tuberosum]	XP_006365433	9.55447e-28	89	113.235	59	53
c20708_g1_i1	alpha-dioxygenase 2	372	gi|350537911|ref|NP_001234061.1|alpha-dioxygenase 2 [Solanum lycopersicum] >gi|62420870|tpg|DAA01542.1| TPA_exp: alpha-dioxygenase 3 [Lycopersicon esculentum]	NP_001234061	1.08792e-57	100	199.519	98	98
c20709_g1_i1	adenosine deaminase-like	469	gi|460405874|ref|XP_004248399.1|PREDICTED: adenosine deaminase-like protein-like [Solanum lycopersicum]	XP_004248399	3.95212e-93	96	286.189	148	143
c20711_g1_i1	bes1 bzr1 homolog protein 4-like isoform x1	288	gi|327493267|gb|AEA86340.1|BES1/BZR1-like protein [Solanum nigrum]	AEA86340	5.49907e-56	96	182.185	92	89
c20711_g2_i1	bes1 bzr1 homolog protein 4-like	356	gi|460376577|ref|XP_004234074.1|PREDICTED: BES1/BZR1 homolog protein 4-like isoform 1 [Solanum lycopersicum] >gi|460376579|ref|XP_004234075.1| PREDICTED: BES1/BZR1 homolog protein 4-like isoform 2 [Solanum lycopersicum] >gi|565379353|ref|XP_006356092.1| PREDICTED: BES1/BZR1 homolog protein 4-like isoform X1 [Solanum tuberosum] >gi|565379355|ref|XP_006356093.1| PREDICTED: BES1/BZR1 homolog protein…	XP_004234074	3.2203e-33	100	128.642	81	81
c20712_g1_i1	transcription factor myc2-like isoform 2	251	gi|460368334|ref|XP_004230022.1|PREDICTED: transcription factor MYC2-like isoform 2 [Solanum lycopersicum]	XP_004230022	4.13422e-40	98	147.517	83	82
c20715_g1_i1	signal recognition particle 68 kda	347	gi|565360375|ref|XP_006346945.1|PREDICTED: signal recognition particle subunit SRP68-like isoform X2 [Solanum tuberosum]	XP_006346945	2.7627e-64	100	213.772	107	107
c20716_g1_i1	e3 sumo-protein ligase siz1-like	435	gi|460389892|ref|XP_004240580.1|PREDICTED: E3 SUMO-protein ligase SIZ1-like [Solanum lycopersicum]	XP_004240580	4.37246e-84	96	275.018	139	134
c20717_g1_i1	dna (cytosine-5)-methyltransferase cmt2-like	394	gi|565391136|ref|XP_006361281.1|PREDICTED: DNA (cytosine-5)-methyltransferase CMT2-like [Solanum tuberosum]	XP_006361281	1.50856e-52	87	188.734	134	117
c20718_g1_i1	tubby-like f-box protein 5-like	325	gi|460384229|ref|XP_004237815.1|PREDICTED: tubby-like F-box protein 5-like isoform 1 [Solanum lycopersicum] >gi|460384231|ref|XP_004237816.1| PREDICTED: tubby-like F-box protein 5-like isoform 2 [Solanum lycopersicum]	XP_004237815	1.27106e-64	100	211.846	100	100
c20723_g1_i1	arogenate dehydratase chloroplastic-like	222	gi|460391391|ref|XP_004241304.1|PREDICTED: arogenate dehydratase/prephenate dehydratase 6, chloroplastic-like [Solanum lycopersicum]	XP_004241304	8.12902e-41	98	148.673	73	72
c20725_g1_i1	protein aspartic protease in guard cell 1-like	296	gi|565382732|ref|XP_006357686.1|PREDICTED: protein ASPARTIC PROTEASE IN GUARD CELL 1-like [Solanum tuberosum]	XP_006357686	3.92402e-56	98	192.586	95	94
c20728_g1_i1	camphor resistance -like protein	425	gi|565370539|ref|XP_006351877.1|PREDICTED: UPF0695 membrane protein C977.11/PB8B6.06c-like isoform X1 [Solanum tuberosum] >gi|565370541|ref|XP_006351878.1| PREDICTED: UPF0695 membrane protein C977.11/PB8B6.06c-like isoform X2 [Solanum tuberosum] >gi|565370543|ref|XP_006351879.1| PREDICTED: UPF0695 membrane protein C977.11/PB8B6.06c-like isoform X3 [Solanum tuberosum]	XP_006351877	1.02218e-31	98	127.102	62	61
c20729_g1_i1	pfkb-type carbohydrate kinase family protein	436	gi|460385147|ref|XP_004238266.1|PREDICTED: uncharacterized sugar kinase slr0537-like [Solanum lycopersicum]	XP_004238266	6.73543e-76	97	241.891	145	141
c20731_g1_i1	er membrane protein complex subunit 2-like	226	gi|460368525|ref|XP_004230116.1|PREDICTED: ER membrane protein complex subunit 2-like [Solanum lycopersicum]	XP_004230116	2.71981e-45	100	157.918	75	75
c20732_g1_i1	upf0496 protein at3g19330	313	gi|460365598|ref|XP_004228688.1|PREDICTED: UPF0496 protein At3g19330-like isoform 1 [Solanum lycopersicum] >gi|460365600|ref|XP_004228689.1| PREDICTED: UPF0496 protein At3g19330-like isoform 2 [Solanum lycopersicum]	XP_004228688	6.70043e-59	98	196.438	100	98
c20733_g1_i1	uncharacterized protein loc103495817	318	gi|460407387|ref|XP_004249134.1|PREDICTED: uncharacterized protein LOC101267461 [Solanum lycopersicum]	XP_004249134	1.99431e-11	97	65.855	46	45
c20734_g1_i1	adp-ribosylation factor	1092	gi|568214330|ref|NP_001274832.1|ADP-ribosylation factor 1-like protein [Solanum tuberosum] >gi|77999251|gb|ABB16972.1| ADP-ribosylation factor 1-like protein [Solanum tuberosum] >gi|77999271|gb|ABB16982.1| ADP-ribosylation factor 1-like protein [Solanum tuberosum] >gi|82623415|gb|ABB87122.1| ADP-ribosylation factor 1-like [Solanum tuberosum]	NP_001274832	9.36196e-128	100	376.326	181	181
c20736_g1_i1	g-type lectin s-receptor-like serine threonine-protein kinase at4g27290-like	286	gi|460412184|ref|XP_004251482.1|PREDICTED: G-type lectin S-receptor-like serine/threonine-protein kinase At4g27290-like [Solanum lycopersicum]	XP_004251482	2.2885e-21	95	98.2117	70	67
c20737_g1_i1	phosphatase 2c family protein	676	gi|460386442|ref|XP_004238907.1|PREDICTED: probable protein phosphatase 2C 15-like [Solanum lycopersicum]	XP_004238907	1.26932e-64	99	217.624	109	108
c20741_g1_i1	rna-binding kh domain-containing protein isoform partial	275	gi|460386255|ref|XP_004238815.1|PREDICTED: KH domain-containing protein At4g18375-like [Solanum lycopersicum]	XP_004238815	7.67239e-44	98	159.073	92	91
c20742_g1_i1	uncharacterized protein loc101250694	428	gi|460388007|ref|XP_004239663.1|PREDICTED: uncharacterized protein LOC101250694 [Solanum lycopersicum]	XP_004239663	5.5553e-15	100	81.2629	39	39
c20744_g1_i1	ribonuclease h protein at1g65750-like	292	gi|565341648|ref|XP_006337991.1|PREDICTED: putative ribonuclease H protein At1g65750-like [Solanum tuberosum]	XP_006337991	2.333e-27	93	77.7962	43	40
c20747_g1_i1	uncharacterized protein loc102586963	213	gi|565373278|ref|XP_006353202.1|PREDICTED: uncharacterized protein LOC102586963 [Solanum tuberosum]	XP_006353202	2.75745e-15	100	75.0998	34	34
c20748_g1_i1	dna mismatch repair family protein	237	gi|460374125|ref|XP_004232862.1|PREDICTED: mutS2 protein-like [Solanum lycopersicum]	XP_004232862	4.25962e-43	97	159.073	79	77
c20748_g1_i2	dna mismatch repair family protein	388	gi|460374125|ref|XP_004232862.1|PREDICTED: mutS2 protein-like [Solanum lycopersicum]	XP_004232862	1.31762e-79	98	262.692	129	127
c20752_g1_i1	probable pyridoxal biosynthesis	245	gi|460379935|ref|XP_004235714.1|PREDICTED: probable pyridoxal biosynthesis protein PDX1.2-like [Solanum lycopersicum]	XP_004235714	1.81967e-25	100	105.916	50	50
c20752_g1_i2	probable pyridoxal biosynthesis	373	gi|460379935|ref|XP_004235714.1|PREDICTED: probable pyridoxal biosynthesis protein PDX1.2-like [Solanum lycopersicum]	XP_004235714	8.24644e-25	100	105.916	50	50
c20759_g1_i1	wd-repeat isoform partial	218	gi|460384901|ref|XP_004238145.1|PREDICTED: WD repeat-containing protein 18-like [Solanum lycopersicum]	XP_004238145	2.84406e-40	100	147.517	72	72
c20763_g1_i1	f-box protein at2g02240-like	476	gi|460388055|ref|XP_004239687.1|PREDICTED: F-box protein At2g02240-like [Solanum lycopersicum]	XP_004239687	1.35062e-90	100	278.1	134	134
c20772_g1_i1	uncharacterized protein loc101258997	291	gi|460405543|ref|XP_004248235.1|PREDICTED: uncharacterized protein LOC101258997 [Solanum lycopersicum]	XP_004248235	8.45214e-47	94	167.548	96	91
c20773_g1_i1	homeobox-leucine zipper protein hat4-like	500	gi|460400540|ref|XP_004245792.1|PREDICTED: homeobox-leucine zipper protein HAT4-like [Solanum lycopersicum]	XP_004245792	1.10642e-09	97	64.3142	43	42
c20778_g1_i1	uncharacterized protein loc101257531	414	gi|460411465|ref|XP_004251131.1|PREDICTED: uncharacterized protein LOC101257531 [Solanum lycopersicum]	XP_004251131	6.22192e-21	92	94.7449	127	118
c20780_g1_i1	ribulose- -bisphosphate carboxylase oxygenase large subunit	1936	gi|544163621|ref|YP_008563096.1|ribulose-1,5-bisphosphate carboxylase/oxygenase large subunit (chloroplast) [Solanum lycopersicum] >gi|544170679|ref|AP_004936.1| ribulose 1,5-bisphosphate carboxylase /oxygenase large chain (chloroplast) [Solanum lycopersicum] >gi|92087012|sp|P27065.4|RBL_SOLLC RecName: Full=Ribulose bisphosphate carboxylase large chain; Short=RuBisCO large subunit; Flags: Precurs…	YP_008563096	0	100	956.822	477	477
c20781_g1_i1	phosphatidylglycerol phosphatidylinositol transfer protein ddb_g0282179-like	210	gi|460407926|ref|XP_004249400.1|PREDICTED: putative phosphatidylglycerol/phosphatidylinositol transfer protein DDB_G0282179-like [Solanum lycopersicum]	XP_004249400	1.07593e-41	98	144.05	69	68
c20782_g1_i1	magnesium-chelatase subunit chloroplastic-like	1283	gi|460381761|ref|XP_004236610.1|PREDICTED: magnesium-chelatase subunit ChlH, chloroplastic-like [Solanum lycopersicum]	XP_004236610	0	100	870.922	419	419
c20784_g1_i1	ubiquitin carboxyl-terminal hydrolase 10-like	557	gi|460399839|ref|XP_004245444.1|PREDICTED: ubiquitin carboxyl-terminal hydrolase 10-like [Solanum lycopersicum]	XP_004245444	6.28127e-17	100	88.5817	41	41
c20786_g1_i1	glucan endo- -beta-glucosidase 4-like	440	gi|460365524|ref|XP_004228651.1|PREDICTED: glucan endo-1,3-beta-glucosidase 4-like [Solanum lycopersicum]	XP_004228651	7.53153e-48	97	171.785	91	89
c20788_g1_i1	transcription factor tcp14-like	316	gi|350539944|ref|NP_001234586.1|TCP transcription factor 16 [Solanum lycopersicum] >gi|306416843|gb|ADM87265.1| TCP transcription factor 16 [Solanum lycopersicum]	NP_001234586	7.00508e-56	99	189.504	106	105
c20789_g1_i1	sodium hydrogen exchanger 6-like	703	gi|565367496|ref|XP_006350401.1|PREDICTED: sodium/hydrogen exchanger 6-like [Solanum tuberosum]	XP_006350401	1.17036e-49	100	181.03	85	85
c20797_g1_i1	cytochrome c oxidase subunit 5c	477	gi|460373011|ref|XP_004232316.1|PREDICTED: cytochrome c oxidase subunit 5C-like [Solanum lycopersicum]	XP_004232316	3.26086e-23	100	97.4413	63	63
c20798_g1_i1	rna-binding motif x chromosome-like	307	gi|460401893|ref|XP_004246450.1|PREDICTED: RNA-binding motif protein, X chromosome-like [Solanum lycopersicum]	XP_004246450	5.07757e-54	96	177.178	92	89
c20801_g1_i1	rna polymerase sigma factor chloroplastic-like	320	gi|460402283|ref|XP_004246643.1|PREDICTED: RNA polymerase sigma factor sigF, chloroplastic-like [Solanum lycopersicum]	XP_004246643	4.48584e-47	100	169.088	102	102
c20804_g1_i1	tho complex subunit 5 homolog	214	gi|460384909|ref|XP_004238149.1|PREDICTED: THO complex subunit 5 homolog [Solanum lycopersicum]	XP_004238149	7.64342e-27	95	112.464	71	68
c20808_g1_i1	receptor protein kinase clavata1-like	366	gi|565350209|ref|XP_006342066.1|PREDICTED: receptor protein kinase CLAVATA1-like [Solanum tuberosum]	XP_006342066	5.48586e-78	98	258.455	121	119
c20815_g1_i1	at-rich interactive domain-containing protein 5-like	288	gi|460385547|ref|XP_004238465.1|PREDICTED: AT-rich interactive domain-containing protein 5-like [Solanum lycopersicum]	XP_004238465	2.53766e-34	97	132.88	90	88
c20818_g1_i1	probable pectate lyase 13-like	206	gi|460388099|ref|XP_004239707.1|PREDICTED: probable pectate lyase 13-like [Solanum lycopersicum]	XP_004239707	1.68009e-09	97	62.3882	43	42
c20824_g1_i1	uncharacterized protein loc101251364	234	gi|460379390|ref|XP_004235445.1|PREDICTED: uncharacterized protein LOC101251364 [Solanum lycopersicum]	XP_004235445	4.79671e-16	61	82.0333	76	47
c20824_g1_i2	set and mynd domain-containing protein 4	225	gi|460379390|ref|XP_004235445.1|PREDICTED: uncharacterized protein LOC101251364 [Solanum lycopersicum]	XP_004235445	3.51405e-41	98	152.91	74	73
c20825_g1_i1	dynamin-related protein 3a-like	281	gi|565370201|ref|XP_006351713.1|PREDICTED: dynamin-related protein 3A-like [Solanum tuberosum]	XP_006351713	5.42769e-24	76	105.531	76	58
c20825_g1_i2	dynamin-related protein 3a-like	300	gi|565370201|ref|XP_006351713.1|PREDICTED: dynamin-related protein 3A-like [Solanum tuberosum]	XP_006351713	2.57008e-17	71	86.6557	69	49
c20826_g1_i1	glutamyl-trna reductase binding protein	364	gi|460379519|ref|XP_004235509.1|PREDICTED: uncharacterized protein LOC101265521 isoform 2 [Solanum lycopersicum]	XP_004235509	1.55971e-81	98	252.677	121	119
c20827_g1_i1	nhl domain-containing protein	206	gi|460386310|ref|XP_004238842.1|PREDICTED: uncharacterized protein LOC101254087 [Solanum lycopersicum]	XP_004238842	5.57256e-34	100	129.028	61	61
c20828_g1_i1	m28 zn-peptidase nicastrin	371	gi|460365136|ref|XP_004228460.1|PREDICTED: nicalin-1-like [Solanum lycopersicum]	XP_004228460	8.16256e-54	90	187.963	108	98
c20830_g1_i1	type ii inositol -trisphosphate 5-phosphatase fra3-like isoform x2	339	gi|565373361|ref|XP_006353243.1|PREDICTED: type II inositol 1,4,5-trisphosphate 5-phosphatase FRA3-like isoform X2 [Solanum tuberosum]	XP_006353243	1.29203e-65	100	224.942	106	106
c20831_g1_i1	5 -3 exoribonuclease 3-like	247	gi|460414895|ref|XP_004252797.1|PREDICTED: 5'-3' exoribonuclease 3-like [Solanum lycopersicum]	XP_004252797	2.18931e-36	97	140.584	73	71
c20833_g1_i1	uncharacterized protein at3g27210-like	698	gi|460371932|ref|XP_004231788.1|PREDICTED: uncharacterized protein At3g27210-like [Solanum lycopersicum]	XP_004231788	2.55241e-79	98	249.98	153	151
c20834_g1_i1	ribulose bisphosphate carboxylase oxygenase chloroplastic-like	441	gi|565348894|ref|XP_006341435.1|PREDICTED: ribulose bisphosphate carboxylase/oxygenase activase, chloroplastic-like [Solanum tuberosum]	XP_006341435	2.02968e-83	98	263.077	131	129
c20835_g1_i1	udp-glycosyltransferase 91a1-like	253	gi|460409465|ref|XP_004250159.1|PREDICTED: UDP-glycosyltransferase 91A1-like [Solanum lycopersicum]	XP_004250159	7.0219e-31	98	122.094	62	61
c20835_g1_i2	udp-glycosyltransferase 91a1-like	278	gi|460416351|ref|XP_004253507.1|PREDICTED: UDP-glycosyltransferase 91A1-like [Solanum lycopersicum]	XP_004253507	2.29003e-39	95	145.976	81	77
c20837_g1_i1	uncharacterized protein loc101231309	384	gi|449492762|ref|XP_004159093.1|PREDICTED: uncharacterized protein LOC101231309 [Cucumis sativus]	XP_004159093	4.04133e-08	81	59.3066	38	31
c20839_g1_i1	probable pectinesterase pectinesterase inhibitor 34-like	241	gi|460390681|ref|XP_004240956.1|PREDICTED: probable pectinesterase/pectinesterase inhibitor 34-like [Solanum lycopersicum]	XP_004240956	3.2096e-40	93	148.673	78	73
c20840_g1_i1	arm repeat protein interacting with abf2 isoform 1	259	gi|460393472|ref|XP_004242333.1|PREDICTED: ARM REPEAT PROTEIN INTERACTING WITH ABF2-like [Solanum lycopersicum]	XP_004242333	3.40709e-23	97	102.449	49	48
c20840_g1_i2	arm repeat protein interacting with abf2 isoform 1	289	gi|460393472|ref|XP_004242333.1|PREDICTED: ARM REPEAT PROTEIN INTERACTING WITH ABF2-like [Solanum lycopersicum]	XP_004242333	3.13194e-40	97	150.599	74	72
c20842_g1_i1	wrky transcription factor 6-like	468	gi|460373783|ref|XP_004232693.1|PREDICTED: WRKY transcription factor 6-like [Solanum lycopersicum]	XP_004232693	5.76261e-78	98	252.677	155	152
c20843_g1_i1	uncharacterized protein loc101253856	366	gi|460374183|ref|XP_004232891.1|PREDICTED: uncharacterized protein LOC101253856 [Solanum lycopersicum]	XP_004232891	3.75683e-21	97	95.1301	49	48
c20846_g1_i1	melibiase family protein	364	gi|565382530|ref|XP_006357590.1|PREDICTED: uncharacterized protein LOC102605217 isoform X4 [Solanum tuberosum]	XP_006357590	2.29798e-70	100	233.032	110	110
c20852_g1_i1	chaperone protein dnaj chloroplastic-like	341	gi|460388398|ref|XP_004239854.1|PREDICTED: chaperone protein dnaJ 20, chloroplastic-like [Solanum lycopersicum]	XP_004239854	1.00236e-62	98	201.06	96	95
c20853_g1_i1	squamous cell carcinoma antigen recognized by t-cells 3-like	863	gi|460369111|ref|XP_004230407.1|PREDICTED: squamous cell carcinoma antigen recognized by T-cells 3-like [Solanum lycopersicum]	XP_004230407	7.42035e-157	98	471.085	235	231
c20856_g1_i1	heterogeneous nuclear ribonucleoprotein 1-like isoform x1	429	gi|565370807|ref|XP_006352009.1|PREDICTED: heterogeneous nuclear ribonucleoprotein 1-like [Solanum tuberosum]	XP_006352009	2.72367e-17	100	87.0409	40	40
c20857_g1_i1	uncharacterized protein	201	gi|460410576|ref|XP_004250702.1|PREDICTED: heparan-alpha-glucosaminide N-acetyltransferase-like [Solanum lycopersicum]	XP_004250702	6.69123e-17	96	83.1889	59	57
c20857_g1_i2	heparan-alpha-glucosaminide n-acetyltransferase-like	522	gi|460410576|ref|XP_004250702.1|PREDICTED: heparan-alpha-glucosaminide N-acetyltransferase-like [Solanum lycopersicum]	XP_004250702	2.70474e-94	98	293.893	160	158
c20861_g1_i1	executer1 isoform 1	355	gi|460391779|ref|XP_004241496.1|PREDICTED: protein EXECUTER 1, chloroplastic-like [Solanum lycopersicum]	XP_004241496	7.92397e-42	100	155.221	111	111
c20867_g1_i1	ubiquitin carboxyl-terminal hydrolase 15-like isoform x1	208	gi|460397528|ref|XP_004244319.1|PREDICTED: ubiquitin carboxyl-terminal hydrolase 15-like [Solanum lycopersicum]	XP_004244319	2.60586e-39	100	148.288	69	69
c20869_g1_i1	unconventional myosin-va-like	210	gi|460396333|ref|XP_004243730.1|PREDICTED: unconventional myosin-Va-like [Solanum lycopersicum]	XP_004243730	1.41922e-20	100	95.1301	42	42
c20871_g1_i1	uncharacterized wd repeat-containing protein alr3466-like	296	gi|460386066|ref|XP_004238721.1|PREDICTED: uncharacterized WD repeat-containing protein alr3466-like [Solanum lycopersicum]	XP_004238721	4.40889e-20	97	92.4337	81	79
c20872_g1_i1	thylakoid lumenal kda chloroplastic-like	360	gi|460378457|ref|XP_004234988.1|PREDICTED: thylakoid lumenal 17.4 kDa protein, chloroplastic-like isoform 2 [Solanum lycopersicum]	XP_004234988	1.40193e-72	100	227.639	109	109
c20872_g1_i2	thylakoid lumenal kda chloroplastic-like	421	gi|460378455|ref|XP_004234987.1|PREDICTED: thylakoid lumenal 17.4 kDa protein, chloroplastic-like isoform 1 [Solanum lycopersicum]	XP_004234987	3.80963e-91	100	275.789	133	133
c20873_g1_i1	glycosyl transferase family 1 family protein	205	gi|565396541|ref|XP_006363869.1|PREDICTED: uncharacterized protein LOC102584047 [Solanum tuberosum]	XP_006363869	7.84597e-15	83	77.411	49	41
c20876_g1_i1	ran-binding protein 10-like	529	gi|460377489|ref|XP_004234525.1|PREDICTED: ran-binding protein 10-like [Solanum lycopersicum]	XP_004234525	2.47686e-117	99	353.214	170	169
c20877_g1_i1	probable inactive leucine-rich repeat receptor-like protein kinase at3g03770-like	427	gi|460407856|ref|XP_004249365.1|PREDICTED: probable inactive leucine-rich repeat receptor-like protein kinase At3g03770-like [Solanum lycopersicum]	XP_004249365	2.87658e-86	97	279.256	142	139
c20878_g1_i1	kin17 dna-binding family protein	263	gi|565358284|ref|XP_006345957.1|PREDICTED: DNA/RNA-binding protein KIN17-like isoform X1 [Solanum tuberosum] >gi|565358286|ref|XP_006345958.1| PREDICTED: DNA/RNA-binding protein KIN17-like isoform X2 [Solanum tuberosum] >gi|565358288|ref|XP_006345959.1| PREDICTED: DNA/RNA-binding protein KIN17-like isoform X3 [Solanum tuberosum]	XP_006345957	6.63045e-35	100	132.88	59	59
c20879_g1_i1	anthocyanidin 3-o-glucosyltransferase 5-like	1721	gi|460375424|ref|XP_004233506.1|PREDICTED: anthocyanidin 3-O-glucosyltransferase 5-like [Solanum lycopersicum]	XP_004233506	0	98	906.746	471	464
c20880_g1_i1	protein dj-1 homolog d-like	500	gi|460373721|ref|XP_004232663.1|PREDICTED: uncharacterized protein LOC101263864 [Solanum lycopersicum]	XP_004232663	8.39058e-115	100	342.813	164	164
c20882_g1_i1	probable l-type lectin-domain containing receptor kinase -like	491	gi|460377436|ref|XP_004234499.1|PREDICTED: probable L-type lectin-domain containing receptor kinase S.5-like [Solanum lycopersicum]	XP_004234499	9.84899e-19	92	92.8189	91	84
c20882_g1_i2	probable l-type lectin-domain containing receptor kinase -like	403	gi|460377436|ref|XP_004234499.1|PREDICTED: probable L-type lectin-domain containing receptor kinase S.5-like [Solanum lycopersicum]	XP_004234499	4.11713e-19	92	92.8189	91	84
c20893_g1_i1	abc transporter b family member 19-like	531	gi|565342664|ref|XP_006338462.1|PREDICTED: ABC transporter B family member 19-like [Solanum tuberosum]	XP_006338462	5.61951e-49	100	181.415	89	89
c20895_g1_i1	rna-binding family isoform 2	345	gi|460396210|ref|XP_004243671.1|PREDICTED: uncharacterized protein LOC101264949 [Solanum lycopersicum]	XP_004243671	1.18458e-70	99	235.343	115	114
c20898_g1_i1	pentatricopeptide repeat-containing protein mitochondrial-like	495	gi|565395023|ref|XP_006363148.1|PREDICTED: pentatricopeptide repeat-containing protein At4g36680, mitochondrial-like [Solanum tuberosum]	XP_006363148	1.21197e-17	75	88.1965	81	61
c20899_g1_i1	uncharacterized protein isoform 1	512	gi|460415550|ref|XP_004253121.1|PREDICTED: uncharacterized protein LOC101249163 [Solanum lycopersicum]	XP_004253121	1.38217e-83	96	271.552	164	158
c20900_g1_i1	2-oxoisovalerate dehydrogenase subunit mitochondrial-like	245	gi|460366139|ref|XP_004228950.1|PREDICTED: 2-oxoisovalerate dehydrogenase subunit beta, mitochondrial-like [Solanum lycopersicum]	XP_004228950	6.40007e-16	100	79.7221	37	37
c20900_g1_i2	2-oxoisovalerate dehydrogenase subunit mitochondrial-like	237	gi|460366139|ref|XP_004228950.1|PREDICTED: 2-oxoisovalerate dehydrogenase subunit beta, mitochondrial-like [Solanum lycopersicum]	XP_004228950	2.12751e-13	100	72.7886	34	34
c20903_g1_i1	e3 ubiquitin-protein ligase upl2-like	341	gi|460384642|ref|XP_004238019.1|PREDICTED: E3 ubiquitin-protein ligase UPL2-like [Solanum lycopersicum]	XP_004238019	5.62291e-33	92	133.265	113	105
c20907_g1_i1	mitochondrial ribosomal protein l51 s25 ci-b8 family protein	741	gi|565359963|ref|XP_006346752.1|PREDICTED: 54S ribosomal protein L51, mitochondrial-like [Solanum tuberosum]	XP_006346752	5.08792e-70	99	222.246	112	111
c20909_g1_i1	golgin subfamily b member 1-like isoform x1	211	gi|460404233|ref|XP_004247588.1|PREDICTED: uncharacterized protein LOC101252434 [Solanum lycopersicum]	XP_004247588	4.34355e-30	98	122.479	64	63
c20909_g1_i2	golgin subfamily b member 1-like isoform x1	428	gi|460404233|ref|XP_004247588.1|PREDICTED: uncharacterized protein LOC101252434 [Solanum lycopersicum]	XP_004247588	1.31689e-66	99	230.72	121	120
c20910_g1_i1	protein lurp-one-related 14-like	318	gi|460390572|ref|XP_004240903.1|PREDICTED: protein LURP-one-related 14-like [Solanum lycopersicum]	XP_004240903	7.51289e-20	95	90.1225	45	43
c20912_g1_i1	uncharacterized protein loc101260247	269	gi|460395675|ref|XP_004243407.1|PREDICTED: uncharacterized protein LOC101260247 [Solanum lycopersicum]	XP_004243407	6.23682e-47	96	164.466	82	79
c20913_g1_i1	probable polygalacturonase-like	433	gi|565353927|ref|XP_006343870.1|PREDICTED: probable polygalacturonase-like [Solanum tuberosum]	XP_006343870	1.08341e-43	90	159.844	94	85
c20915_g1_i1	glucan endo- -beta-glucosidase 14-like	260	gi|460394367|ref|XP_004242775.1|PREDICTED: glucan endo-1,3-beta-glucosidase 11-like [Solanum lycopersicum]	XP_004242775	5.34406e-34	100	129.798	63	63
c20917_g1_i1	indole-3-acetic acid-amido synthetase -like	383	gi|460397224|ref|XP_004244168.1|PREDICTED: indole-3-acetic acid-amido synthetase GH3.6-like [Solanum lycopersicum]	XP_004244168	8.13623e-79	96	254.988	125	121
c20917_g1_i2	indole-3-acetic acid-amido synthetase -like	280	gi|565395773|ref|XP_006363511.1|PREDICTED: indole-3-acetic acid-amido synthetase GH3.6-like [Solanum tuberosum]	XP_006363511	3.73174e-51	96	179.874	90	87
c20919_g1_i1	transcription factor bhlh130-like	215	gi|460410907|ref|XP_004250857.1|PREDICTED: transcription factor bHLH130-like [Solanum lycopersicum]	XP_004250857	8.06789e-27	98	110.153	56	55
c20920_g1_i1	protein strubbelig-receptor family 6-like	440	gi|129563703|gb|ABO31100.1|ovule receptor-like kinase 28 [Solanum chacoense]	ABO31100	6.37776e-91	98	290.041	146	144
c20920_g2_i1	protein strubbelig-receptor family 6-like	322	gi|460414535|ref|XP_004252624.1|PREDICTED: protein STRUBBELIG-RECEPTOR FAMILY 6-like [Solanum lycopersicum]	XP_004252624	6.38202e-32	97	128.257	84	82
c20922_g1_i1	uncharacterized protein isoform 2	627	gi|460386933|ref|XP_004239148.1|PREDICTED: uncharacterized protein LOC101247822 [Solanum lycopersicum]	XP_004239148	1.96039e-125	99	381.719	207	206
c20923_g1_i1	dicarboxylate transport	241	gi|565370292|ref|XP_006351757.1|PREDICTED: dicarboxylate transporter 2.1, chloroplastic-like [Solanum tuberosum]	XP_006351757	1.53756e-22	100	100.138	49	49
c20924_g1_i1	udp-d-apiose udp-d-xylose synthase	370	gi|460365132|ref|XP_004228458.1|PREDICTED: bifunctional polymyxin resistance protein ArnA-like [Solanum lycopersicum]	XP_004228458	2.81069e-82	99	257.684	123	122
c20927_g1_i1	ribulose- bisphosphate carboxylase oxygenase large subunit n- chloroplastic-like	241	gi|565364078|ref|XP_006348754.1|PREDICTED: ribulose-1,5 bisphosphate carboxylase/oxygenase large subunit N-methyltransferase, chloroplastic-like [Solanum tuberosum]	XP_006348754	3.2342e-11	97	67.781	34	33
c20928_g1_i1	homeobox protein knotted-1-like let6	205	gi|565362860|ref|XP_006348162.1|PREDICTED: homeobox protein knotted-1-like LET6-like isoform X3 [Solanum tuberosum]	XP_006348162	6.53374e-22	85	95.5153	63	54
c20928_g1_i2	knox elk homeobox transcription factor isoform 1	424	gi|565362860|ref|XP_006348162.1|PREDICTED: homeobox protein knotted-1-like LET6-like isoform X3 [Solanum tuberosum]	XP_006348162	1.7198e-80	93	252.292	140	131
c20929_g1_i1	e3 ubiquitin-protein ligase synoviolin-like	531	gi|460391668|ref|XP_004241442.1|PREDICTED: E3 ubiquitin-protein ligase synoviolin-like [Solanum lycopersicum]	XP_004241442	7.68717e-18	92	90.1225	64	59
c20931_g1_i1	arginine n-methyltransferase 2-like	237	gi|565392776|ref|XP_006362067.1|PREDICTED: arginine N-methyltransferase 2-like [Solanum tuberosum]	XP_006362067	3.22746e-24	97	102.449	46	45
c20933_g1_i1	dentin sialophospho isoform x1	293	gi|565392324|ref|XP_006361854.1|PREDICTED: dentin sialophosphoprotein-like isoform X1 [Solanum tuberosum]	XP_006361854	9.53787e-38	98	145.206	95	94
c20938_g1_i1	clathrin assembly protein at2g01600-like	557	gi|525314059|ref|NP_001265941.1|Hop-interacting protein THI028 [Solanum lycopersicum] >gi|365222878|gb|AEW69791.1| Hop-interacting protein THI028 [Solanum lycopersicum]	NP_001265941	2.32097e-45	95	167.548	86	82
c20941_g1_i1	chaperone protein	333	gi|460380038|ref|XP_004235765.1|PREDICTED: chaperone protein DnaJ-like [Solanum lycopersicum]	XP_004235765	2.03984e-40	100	150.599	111	111
c20945_g1_i1	uncharacterized protein isoform 1	269	gi|460383654|ref|XP_004237534.1|PREDICTED: uncharacterized protein LOC101255088 [Solanum lycopersicum]	XP_004237534	1.95083e-33	97	125.176	83	81
c20947_g1_i1	eukaryotic translation initiation factor isoform 4g-1-like	330	gi|525313922|ref|NP_001265910.1|eukaryotic translation initiation factor isoform 4G-1-like [Solanum lycopersicum] >gi|411169539|gb|AFW15815.1| eukaryotic translation initiation factor iso4G [Solanum lycopersicum]	NP_001265910	9.11836e-62	97	211.46	110	107
c20948_g1_i1	tubby-like f-box protein 5-like	539	gi|460377546|ref|XP_004234552.1|PREDICTED: tubby-like F-box protein 5-like [Solanum lycopersicum]	XP_004234552	5.93039e-118	98	352.058	177	174
c20952_g1_i1	probable receptor-like protein kinase at5g15080-like	444	gi|641864077|gb|KDO82763.1|hypothetical protein CISIN_1g010432mg [Citrus sinensis]	KDO82763	8.53698e-91	96	278.1	143	138
c20952_g1_i2	serine threonine-protein kinase at5g01020-like	663	gi|460407144|ref|XP_004249016.1|PREDICTED: serine/threonine-protein kinase At5g01020-like isoform 2 [Solanum lycopersicum]	XP_004249016	2.70089e-142	95	416.001	220	210
c20953_g1_i1	uncharacterized protein loc102579774 isoform x1	228	gi|565375745|ref|XP_006354376.1|PREDICTED: uncharacterized protein LOC102579774 isoform X1 [Solanum tuberosum] >gi|565375747|ref|XP_006354377.1| PREDICTED: uncharacterized protein LOC102579774 isoform X2 [Solanum tuberosum]	XP_006354376	8.62892e-17	100	83.1889	39	39
c20954_g1_i1	psbp domain-containing protein chloroplastic	549	gi|460409272|ref|XP_004250063.1|PREDICTED: uncharacterized protein LOC101246302 [Solanum lycopersicum]	XP_004250063	1.21638e-84	77	263.462	182	141
c20954_g1_i2	psbp domain-containing protein chloroplastic	432	gi|460409272|ref|XP_004250063.1|PREDICTED: uncharacterized protein LOC101246302 [Solanum lycopersicum]	XP_004250063	2.77102e-94	98	286.189	143	141
c20955_g1_i1	formin-like protein 1-like	251	gi|565402705|ref|XP_006366813.1|PREDICTED: formin-like protein 1-like [Solanum tuberosum]	XP_006366813	3.15016e-46	100	168.318	81	81
c20958_g1_i1	probable acyl-activating enzyme peroxisomal-like isoform x1	240	gi|460413753|ref|XP_004252244.1|PREDICTED: probable acyl-activating enzyme 17, peroxisomal-like [Solanum lycopersicum]	XP_004252244	8.08035e-44	98	159.458	75	74
c20961_g1_i1	nucleolysin tiar-like	527	gi|460392541|ref|XP_004241874.1|PREDICTED: nucleolysin TIAR-like [Solanum lycopersicum]	XP_004241874	4.98856e-21	100	97.8265	48	48
c20962_g1_i1	e3 ubiquitin-protein ligase rnf4-like isoform x1	433	gi|460389634|ref|XP_004240456.1|PREDICTED: uncharacterized protein LOC101256594 [Solanum lycopersicum]	XP_004240456	1.58807e-91	97	276.559	141	138
c20963_g1_i1	s-acyltransferase tip1-like	387	gi|460394270|ref|XP_004242727.1|PREDICTED: S-acyltransferase TIP1-like [Solanum lycopersicum]	XP_004242727	4.90855e-82	99	264.233	125	124
c20963_g1_i2	s-acyltransferase tip1-like	493	gi|460394270|ref|XP_004242727.1|PREDICTED: S-acyltransferase TIP1-like [Solanum lycopersicum]	XP_004242727	1.78943e-77	99	253.832	120	119
c20965_g1_i1	pumilio homolog 2-like	1111	gi|460391210|ref|XP_004241216.1|PREDICTED: pumilio homolog 2-like [Solanum lycopersicum]	XP_004241216	1.08585e-139	99	434.106	211	209
c20966_g1_i1	superkiller viralicidic activity 2-like 2-like	357	gi|460388939|ref|XP_004240121.1|PREDICTED: superkiller viralicidic activity 2-like 2-like [Solanum lycopersicum]	XP_004240121	2.61585e-57	100	147.132	68	68
c20966_g1_i2	superkiller viralicidic activity 2-like 2-like	397	gi|565389836|ref|XP_006360654.1|PREDICTED: superkiller viralicidic activity 2-like 2-like [Solanum tuberosum]	XP_006360654	4.53802e-82	100	270.396	131	131
c20966_g1_i3	superkiller viralicidic activity 2-like 2-like	386	gi|565389836|ref|XP_006360654.1|PREDICTED: superkiller viralicidic activity 2-like 2-like [Solanum tuberosum]	XP_006360654	1.51402e-59	98	207.608	104	102
c20967_g1_i1	nuclease harbi1	411	gi|565369959|ref|XP_006351598.1|PREDICTED: uncharacterized protein LOC102599607 [Solanum tuberosum]	XP_006351598	1.68082e-89	100	280.796	130	130
c20968_g1_i1	uncharacterized protein loc102596609	215	gi|565391307|ref|XP_006361364.1|PREDICTED: uncharacterized protein LOC102596609 [Solanum tuberosum]	XP_006361364	2.17612e-13	71	71.633	57	41
c20975_g1_i1	lipase class 3 family protein	307	gi|460379533|ref|XP_004235516.1|PREDICTED: uncharacterized protein LOC101267789 [Solanum lycopersicum]	XP_004235516	5.1609e-64	100	213.772	101	101
c20977_g1_i1	phd finger family isoform 2	371	gi|460409856|ref|XP_004250353.1|PREDICTED: uncharacterized protein LOC101257427 [Solanum lycopersicum]	XP_004250353	2.44079e-48	100	177.178	116	116
c20979_g1_i1	ring-box protein 1a-like	643	gi|460412611|ref|XP_004251691.1|PREDICTED: RING-box protein 1a-like isoform 2 [Solanum lycopersicum] >gi|565356829|ref|XP_006345265.1| PREDICTED: RING-box protein 1a-like [Solanum tuberosum]	XP_004251691	2.82095e-79	99	244.588	116	115
c20980_g1_i1	abc transporter c family member 4-like	397	gi|460403906|ref|XP_004247427.1|PREDICTED: ABC transporter C family member 4-like [Solanum lycopersicum]	XP_004247427	4.73421e-72	99	245.358	122	121
c20982_g1_i1	ran-binding protein 1 homolog a-like	515	gi|460393836|ref|XP_004242514.1|PREDICTED: ran-binding protein 1 homolog c-like [Solanum lycopersicum]	XP_004242514	1.22945e-90	100	275.018	129	129
c20983_g1_i1	beta- -galactosyltransferase 7-like	341	gi|460399556|ref|XP_004245304.1|PREDICTED: beta-1,3-galactosyltransferase 7-like [Solanum lycopersicum]	XP_004245304	8.22954e-64	98	209.92	98	97
c20983_g1_i2	beta- -galactosyltransferase 7-like	375	gi|460399556|ref|XP_004245304.1|PREDICTED: beta-1,3-galactosyltransferase 7-like [Solanum lycopersicum]	XP_004245304	1.0496e-85	99	266.929	125	124
c20985_g1_i1	n-acetylglucosaminyltransferase i	692	gi|460370523|ref|XP_004231102.1|PREDICTED: alpha-1,3-mannosyl-glycoprotein 2-beta-N-acetylglucosaminyltransferase-like isoform 2 [Solanum lycopersicum]	XP_004231102	2.1849e-14	100	80.4925	39	39
c20986_g1_i1	serine threonine-protein kinase fray2-like isoform x2	261	gi|565353760|ref|XP_006343791.1|PREDICTED: serine/threonine-protein kinase fray2-like isoform X2 [Solanum tuberosum]	XP_006343791	6.48775e-32	96	127.102	83	80
c20986_g1_i2	serine threonine-protein kinase fray2 isoform 1	347	gi|460399880|ref|XP_004245464.1|PREDICTED: serine/threonine-protein kinase KIC1-like [Solanum lycopersicum]	XP_004245464	1.00196e-35	95	139.043	70	67
c20990_g1_i1	lysosomal h+-transporting atpase 56 v1 subunit b2	263	gi|51968480|dbj|BAD42932.1|vacuolar-type H+-ATPase subunit B3 (VHA-B3) [Arabidopsis thaliana]	BAD42932	4.71804e-54	98	180.259	87	86
c20992_g1_i1	u-box domain-containing protein 14-like	421	gi|460409260|ref|XP_004250057.1|PREDICTED: U-box domain-containing protein 14-like isoform 2 [Solanum lycopersicum]	XP_004250057	7.45273e-91	99	286.574	133	132
c20993_g1_i1	probable serine threonine-protein kinase wnk4	715	gi|460393779|ref|XP_004242486.1|PREDICTED: probable serine/threonine-protein kinase WNK4-like isoform 2 [Solanum lycopersicum]	XP_004242486	5.13254e-93	99	297.36	157	156
c20994_g1_i1	uncharacterized protein at4g06744-like	839	gi|460406616|ref|XP_004248758.1|PREDICTED: uncharacterized protein At4g06744-like [Solanum lycopersicum]	XP_004248758	9.56338e-144	99	423.32	213	212
c20995_g1_i1	steroid 5-alpha-reductase det2-like	536	gi|350537499|ref|NP_001234040.1|steroid 5-alpha-reductase DET2 [Solanum lycopersicum] >gi|75106713|sp|Q5K2N1.1|DET2_SOLLC RecName: Full=Steroid 5-alpha-reductase DET2; Short=LeDET2 [Solanum lycopersicum] >gi|57335416|emb|CAH05260.1| steroid 5 alpha reductase DET2 [Solanum lycopersicum]	NP_001234040	7.18332e-46	100	162.54	76	76
c20996_g1_i1	leucine--trna cytoplasmic-like	225	gi|460375250|ref|XP_004233420.1|PREDICTED: leucine--tRNA ligase, cytoplasmic-like [Solanum lycopersicum]	XP_004233420	5.81307e-23	100	102.064	69	69
c20996_g1_i2	leucine--trna cytoplasmic-like	336	gi|460375250|ref|XP_004233420.1|PREDICTED: leucine--tRNA ligase, cytoplasmic-like [Solanum lycopersicum]	XP_004233420	2.93588e-40	99	153.295	109	108
c20999_g1_i1	myb-related protein a-like isoform x1	217	gi|48209878|gb|AAT40484.1|putative Myb-like DNA-binding protein [Solanum demissum]	AAT40484	1.01274e-13	100	74.3294	34	34
c20999_g1_i2	myb-related transcription factor	363	gi|460386181|ref|XP_004238778.1|PREDICTED: uncharacterized protein LOC101260045 [Solanum lycopersicum]	XP_004238778	9.5126e-34	100	132.109	71	71
c21000_g1_i1	b3 domain-containing protein os01g0234100-like	353	gi|460372441|ref|XP_004232039.1|PREDICTED: B3 domain-containing protein Os01g0234100-like [Solanum lycopersicum]	XP_004232039	4.76016e-41	100	152.525	74	74
c21002_g1_i1	erecta-like 1	609	gi|460376736|ref|XP_004234153.1|PREDICTED: LRR receptor-like serine/threonine-protein kinase ERL1-like [Solanum lycopersicum]	XP_004234153	1.58825e-21	100	102.834	70	70
c21004_g1_i1	guanylate kinase-like	484	gi|460408947|ref|XP_004249902.1|PREDICTED: guanylate kinase-like [Solanum lycopersicum]	XP_004249902	5.32008e-100	98	301.982	152	149
c21005_g1_i1	metallocarboxypeptidase inhibitor precursor	515	gi|350535352|ref|NP_001233934.1|metallocarboxypeptidase inhibitor precursor [Solanum lycopersicum] >gi|126843|sp|P01076.2|MCPI_SOLLC RecName: Full=Metallocarboxypeptidase inhibitor; Short=Carboxypeptidase inhibitor; Short=MCPI; Flags: Precursor >gi|19279|emb|CAA41973.1| metallocarboxypeptidase inhibitor [Solanum lycopersicum] >gi|228214|prf||1718319A carboxypeptidase inhibitor	NP_001233934	6.5309e-45	97	154.066	77	75
c21008_g1_i1	dynamin-related protein 5a-like	557	gi|460388832|ref|XP_004240068.1|PREDICTED: dynamin-related protein 5A-like [Solanum lycopersicum]	XP_004240068	4.70443e-127	100	382.489	185	185
c21010_g1_i1	ankyrin repeat-containing protein at5g02620-like	761	gi|460398454|ref|XP_004244774.1|PREDICTED: ankyrin repeat-containing protein At5g02620-like [Solanum lycopersicum]	XP_004244774	1.77387e-23	98	108.612	52	51
c21010_g1_i2	ankyrin repeat-containing protein at5g02620-like	699	gi|460398454|ref|XP_004244774.1|PREDICTED: ankyrin repeat-containing protein At5g02620-like [Solanum lycopersicum]	XP_004244774	5.2706e-26	100	115.161	54	54
c21011_g1_i1	uncharacterized protein loc101250330	218	gi|460401994|ref|XP_004246500.1|PREDICTED: uncharacterized protein LOC101250330 [Solanum lycopersicum]	XP_004246500	3.74427e-31	96	122.865	65	63
c21011_g1_i2	uncharacterized protein loc101250330	288	gi|460401994|ref|XP_004246500.1|PREDICTED: uncharacterized protein LOC101250330 [Solanum lycopersicum]	XP_004246500	4.74862e-50	97	176.022	91	89
c21013_g1_i1	thylakoid lumenal 29 kda chloroplastic-like	426	gi|565395323|ref|XP_006363291.1|PREDICTED: thylakoid lumenal 29 kDa protein, chloroplastic-like [Solanum tuberosum]	XP_006363291	4.54687e-06	76	53.9138	42	32
c21013_g1_i2	thylakoid lumenal 29 kda chloroplastic-like	437	gi|565395323|ref|XP_006363291.1|PREDICTED: thylakoid lumenal 29 kDa protein, chloroplastic-like [Solanum tuberosum]	XP_006363291	2.89107e-06	76	54.6842	42	32
c21017_g1_i1	actin-binding lim protein	683	gi|604303241|gb|EYU22714.1|hypothetical protein MIMGU_mgv1a010259mg [Erythranthe guttata]	EYU22714	1.51235e-33	55	133.265	248	138
c21018_g1_i1	pentatricopeptide repeat-containing protein at1g10330-like	383	gi|460365542|ref|XP_004228660.1|PREDICTED: putative pentatricopeptide repeat-containing protein At1g10330-like [Solanum lycopersicum]	XP_004228660	3.72197e-30	66	122.094	118	79
c21018_g1_i2	pentatricopeptide repeat-containing protein at1g10330-like	499	gi|565375233|ref|XP_006354137.1|PREDICTED: putative pentatricopeptide repeat-containing protein At1g10330-like isoform X1 [Solanum tuberosum] >gi|565375235|ref|XP_006354138.1| PREDICTED: putative pentatricopeptide repeat-containing protein At1g10330-like isoform X2 [Solanum tuberosum]	XP_006354137	2.65735e-23	94	104.375	55	52
c21019_g1_i1	ultraviolet-b receptor uvr8-like	345	gi|565349604|ref|XP_006341781.1|PREDICTED: probable E3 ubiquitin-protein ligase HERC1-like isoform X1 [Solanum tuberosum] >gi|565349606|ref|XP_006341782.1| PREDICTED: probable E3 ubiquitin-protein ligase HERC1-like isoform X2 [Solanum tuberosum]	XP_006341781	2.94726e-38	100	144.821	107	107
c21019_g1_i2	ultraviolet-b receptor uvr8-like	414	gi|565349604|ref|XP_006341781.1|PREDICTED: probable E3 ubiquitin-protein ligase HERC1-like isoform X1 [Solanum tuberosum] >gi|565349606|ref|XP_006341782.1| PREDICTED: probable E3 ubiquitin-protein ligase HERC1-like isoform X2 [Solanum tuberosum]	XP_006341781	1.51627e-57	100	197.978	136	136
c21021_g1_i1	uncharacterized protein loc101262874	297	gi|460371612|ref|XP_004231629.1|PREDICTED: uncharacterized protein LOC101262874 [Solanum lycopersicum]	XP_004231629	3.26513e-35	93	135.576	82	77
c21024_g1_i1	serine threonine-protein kinase prp4 homolog isoform x1	327	gi|460387507|ref|XP_004239418.1|PREDICTED: uncharacterized protein LOC101246632 [Solanum lycopersicum]	XP_004239418	7.59941e-46	100	112.849	48	48
c21025_g1_i1	uncharacterized protein loc101258936	387	gi|460380987|ref|XP_004236234.1|PREDICTED: uncharacterized protein LOC101258936 [Solanum lycopersicum]	XP_004236234	1.69294e-68	100	223.402	121	121
c21028_g1_i1	major facilitator superfamily domain-containing protein 5-like	779	gi|460378479|ref|XP_004234998.1|PREDICTED: major facilitator superfamily domain-containing protein 5-like [Solanum lycopersicum]	XP_004234998	2.21951e-66	100	224.557	105	105
c21029_g1_i1	nhl domain-containing protein isoform 3	386	gi|565363187|ref|XP_006348319.1|PREDICTED: uncharacterized protein LOC102584279 [Solanum tuberosum]	XP_006348319	1.46683e-83	99	264.233	128	127
c21030_g1_i1	cdpk-related kinase	334	gi|460407381|ref|XP_004249131.1|PREDICTED: CDPK-related kinase 1-like [Solanum lycopersicum]	XP_004249131	5.09445e-64	99	214.927	105	104
c21034_g1_i1	probable beta-d-xylosidase 6-like	501	gi|460372307|ref|XP_004231972.1|PREDICTED: probable beta-D-xylosidase 6-like [Solanum lycopersicum]	XP_004231972	8.82655e-37	100	144.821	68	68
c21037_g1_i1	uncharacterized protein tcm_027550	421	gi|565401554|ref|XP_006366262.1|PREDICTED: uncharacterized protein LOC102579955 isoform X2 [Solanum tuberosum]	XP_006366262	1.77064e-91	99	286.574	135	134
c21037_g1_i2	uncharacterized protein tcm_027550	220	gi|460392138|ref|XP_004241674.1|PREDICTED: uncharacterized protein LOC101256298 [Solanum lycopersicum]	XP_004241674	3.52757e-33	98	128.257	61	60
c21038_g1_i1	phosphoenolpyruvate carboxylase 4-like	297	gi|460382446|ref|XP_004236950.1|PREDICTED: phosphoenolpyruvate carboxylase 4-like [Solanum lycopersicum]	XP_004236950	1.08375e-42	95	159.458	81	77
c21039_g1_i1	probable pectinesterase pectinesterase inhibitor 34-like	493	gi|460378399|ref|XP_004234960.1|PREDICTED: probable pectinesterase/pectinesterase inhibitor 61-like [Solanum lycopersicum]	XP_004234960	1.80009e-108	99	332.798	161	160
c21040_g1_i1	cellulose synthase-like protein g3-like	467	gi|460399948|ref|XP_004245498.1|PREDICTED: cellulose synthase-like protein G3-like [Solanum lycopersicum]	XP_004245498	1.44582e-103	99	324.709	155	154
c21042_g1_i1	13s globulin seed storage protein 2-like	231	gi|565345397|ref|XP_006339783.1|PREDICTED: 12S seed storage protein CRB-like [Solanum tuberosum]	XP_006339783	1.29498e-18	95	86.6557	63	60
c21043_g1_i1	uncharacterized protein loc101249752 isoform 1	295	gi|460365316|ref|XP_004228549.1|PREDICTED: uncharacterized protein LOC101249752 isoform 1 [Solanum lycopersicum] >gi|460365318|ref|XP_004228550.1| PREDICTED: uncharacterized protein LOC101249752 isoform 2 [Solanum lycopersicum]	XP_004228549	7.97026e-49	98	168.703	86	85
c21045_g1_i1	ring-h2 finger protein atl78-like	430	gi|460408870|ref|XP_004249864.1|PREDICTED: RING-H2 finger protein ATL78-like [Solanum lycopersicum]	XP_004249864	2.79637e-12	94	70.4774	51	48
c21045_g1_i2	ring-h2 finger protein atl78-like	251	gi|460408870|ref|XP_004249864.1|PREDICTED: RING-H2 finger protein ATL78-like [Solanum lycopersicum]	XP_004249864	1.273e-10	90	63.929	51	46
c21046_g1_i1	upf0481 protein at3g47200-like	354	gi|460372108|ref|XP_004231874.1|PREDICTED: UPF0481 protein At3g47200-like [Solanum lycopersicum]	XP_004231874	1.45529e-25	100	109.768	53	53
c21047_g1_i1	polypyrimidine tract-binding protein homolog 3-like	202	gi|460407735|ref|XP_004249306.1|PREDICTED: polypyrimidine tract-binding protein homolog 3-like [Solanum lycopersicum]	XP_004249306	8.38457e-40	100	145.976	67	67
c21051_g1_i1	protein root primordium defective 1-like	266	gi|460370741|ref|XP_004231208.1|PREDICTED: uncharacterized protein LOC101244535 [Solanum lycopersicum]	XP_004231208	4.15435e-49	97	173.326	88	86
c21054_g1_i1	krr1 small subunit processome component homolog	734	gi|460374725|ref|XP_004233160.1|PREDICTED: KRR1 small subunit processome component homolog [Solanum lycopersicum]	XP_004233160	1.97853e-97	100	301.597	184	184
c21055_g1_i1	reticulon-like protein b8-like	515	gi|565370786|ref|XP_006351999.1|PREDICTED: reticulon-like protein B8-like [Solanum tuberosum]	XP_006351999	2.81874e-29	100	118.627	56	56
c21056_g1_i1	v-type proton atpase subunit h-like	842	gi|460394051|ref|XP_004242619.1|PREDICTED: V-type proton ATPase subunit H-like [Solanum lycopersicum]	XP_004242619	4.50127e-133	99	396.741	193	192
c21057_g1_i1	leo1-like family protein isoform 1	539	gi|460380446|ref|XP_004235967.1|PREDICTED: uncharacterized protein LOC101254888 [Solanum lycopersicum]	XP_004235967	9.08884e-19	100	93.5893	63	63
c21058_g1_i1	udp-glucuronate 4-epimerase 2-like	268	gi|460400387|ref|XP_004245716.1|PREDICTED: UDP-glucuronate 4-epimerase 2-like [Solanum lycopersicum]	XP_004245716	1.05712e-53	100	183.726	88	88
c21058_g1_i2	udp-d-glucuronate 4-epimerase 2	363	gi|110736741|dbj|BAF00333.1|putative nucleotide sugar epimerase [Arabidopsis thaliana]	BAF00333	9.66436e-79	98	245.358	120	118
c21061_g1_i1	u-box domain-containing protein 4-like	221	gi|565382920|ref|XP_006357777.1|PREDICTED: U-box domain-containing protein 4-like isoform X2 [Solanum tuberosum]	XP_006357777	1.16163e-32	96	125.946	66	64
c21062_g1_i1	epoxide hydrolase 4-like isoform 2	262	gi|460374650|ref|XP_004233123.1|PREDICTED: epoxide hydrolase 4-like isoform 2 [Solanum lycopersicum]	XP_004233123	2.99156e-50	100	173.326	87	87
c21064_g1_i1	tmpit-like protein	353	gi|460379101|ref|XP_004235303.1|PREDICTED: transmembrane protein 120 homolog [Solanum lycopersicum]	XP_004235303	2.21636e-61	100	203.371	94	94
c21064_g1_i2	tmpit-like protein	252	gi|565361617|ref|XP_006347552.1|PREDICTED: transmembrane protein 120 homolog [Solanum tuberosum]	XP_006347552	5.01712e-24	100	98.9821	42	42
c21066_g1_i1	quinone reductase family protein	291	gi|565394552|ref|XP_006362921.1|PREDICTED: minor allergen Alt a 7-like [Solanum tuberosum]	XP_006362921	1.36776e-47	100	161.77	80	80
c21066_g1_i2	minor allergen alt a 7-like	220	gi|565394552|ref|XP_006362921.1|PREDICTED: minor allergen Alt a 7-like [Solanum tuberosum]	XP_006362921	6.03874e-25	100	102.064	51	51
c21067_g1_i1	mrna-capping enzyme-like	206	gi|460410578|ref|XP_004250703.1|PREDICTED: mRNA-capping enzyme-like [Solanum lycopersicum]	XP_004250703	1.33741e-26	94	82.4185	37	35
c21067_g1_i2	mrna-capping enzyme	243	gi|565377858|ref|XP_006355384.1|PREDICTED: mRNA-capping enzyme-like isoform X1 [Solanum tuberosum] >gi|565377860|ref|XP_006355385.1| PREDICTED: mRNA-capping enzyme-like isoform X2 [Solanum tuberosum]	XP_006355384	3.90109e-45	100	162.925	76	76
c21072_g1_i1	transcription factor tcp14-like	222	gi|350539944|ref|NP_001234586.1|TCP transcription factor 16 [Solanum lycopersicum] >gi|306416843|gb|ADM87265.1| TCP transcription factor 16 [Solanum lycopersicum]	NP_001234586	5.57106e-23	98	99.3673	73	72
c21073_g1_i1	uncharacterized protein loc101261205	282	gi|460378300|ref|XP_004234911.1|PREDICTED: uncharacterized protein LOC101261205 [Solanum lycopersicum]	XP_004234911	1.44398e-18	97	87.0409	86	84
c21073_g1_i2	rna-binding family protein with retrovirus zinc finger-like domain isoform 2	881	gi|460378300|ref|XP_004234911.1|PREDICTED: uncharacterized protein LOC101261205 [Solanum lycopersicum]	XP_004234911	7.20825e-19	97	93.2041	91	89
c21074_g1_i1	uroporphyrinogen decarboxylase chloroplastic-like	1064	gi|565388561|ref|XP_006360043.1|PREDICTED: uroporphyrinogen decarboxylase 1, chloroplastic-like [Solanum tuberosum]	XP_006360043	1.20954e-170	98	355.91	173	171
c21075_g1_i1	betaine aldehyde dehydrogenase	497	gi|451928983|pdb|4I9B|AChain A, Structure Of Aminoaldehyde Dehydrogenase 1 From Solanum Lycopersium (slamadh1) With A Thiohemiacetal Intermediate >gi|451928984|pdb|4I9B|B Chain B, Structure Of Aminoaldehyde Dehydrogenase 1 From Solanum Lycopersium (slamadh1) With A Thiohemiacetal Intermediate	4I9B_A	5.42541e-110	98	334.724	163	161
c21076_g1_i2	uncharacterized protein c9orf114-like	682	gi|460367102|ref|XP_004229414.1|PREDICTED: uncharacterized protein C9orf114-like [Solanum lycopersicum]	XP_004229414	1.75664e-39	100	150.214	71	71
c21079_g1_i1	abc transporter g family member 22-like	333	gi|460365427|ref|XP_004228604.1|PREDICTED: ABC transporter G family member 22-like [Solanum lycopersicum]	XP_004228604	1.27251e-31	98	127.872	111	109
c21081_g1_i1	atp-dependent rna helicase dhx29-like	235	gi|565365278|ref|XP_006349342.1|PREDICTED: ATP-dependent RNA helicase Dhx29-like [Solanum tuberosum]	XP_006349342	3.1139e-39	100	149.058	71	71
c21082_g1_i1	uncharacterized protein loc101260926	266	gi|460382554|ref|XP_004237004.1|PREDICTED: uncharacterized protein LOC101260926 [Solanum lycopersicum]	XP_004237004	1.99022e-46	97	162.925	82	80
c21082_g1_i2	uncharacterized protein loc101260926	441	gi|460382554|ref|XP_004237004.1|PREDICTED: uncharacterized protein LOC101260926 [Solanum lycopersicum]	XP_004237004	3.66613e-77	98	244.973	120	118
c21084_g1_i1	3-hydroxyisobutyryl- hydrolase-like protein mitochondrial-like	463	gi|565370660|ref|XP_006351937.1|PREDICTED: 3-hydroxyisobutyryl-CoA hydrolase-like protein 3, mitochondrial-like [Solanum tuberosum]	XP_006351937	5.25935e-80	98	253.062	123	121
c21086_g1_i1	defective in meristem silencing protein	208	gi|460378707|ref|XP_004235110.1|PREDICTED: uncharacterized protein LOC101253262 [Solanum lycopersicum]	XP_004235110	1.09302e-24	92	107.071	57	53
c21087_g1_i1	probable protein phosphatase 2c 25-like	373	gi|460393842|ref|XP_004242517.1|PREDICTED: probable protein phosphatase 2C 25-like [Solanum lycopersicum]	XP_004242517	3.14526e-30	96	121.709	60	58
c21090_g1_i1	glutathione s-transferase omega-like 2	475	gi|565372293|ref|XP_006352730.1|PREDICTED: glutathione S-transferase omega-like 2-like [Solanum tuberosum]	XP_006352730	3.82308e-105	98	318.931	158	155
c21094_g1_i1	superoxide dismutase	686	gi|460371409|ref|XP_004231531.1|PREDICTED: superoxide dismutase [Fe], chloroplastic-like [Solanum lycopersicum]	XP_004231531	4.12871e-140	98	404.831	195	193
c21095_g1_i1	bsd domain-containing isoform 2	615	gi|460380673|ref|XP_004236079.1|PREDICTED: uncharacterized protein LOC101263300 [Solanum lycopersicum]	XP_004236079	4.43305e-45	98	161.77	81	80
c21095_g1_i2	bsd domain-containing isoform 2	655	gi|460380673|ref|XP_004236079.1|PREDICTED: uncharacterized protein LOC101263300 [Solanum lycopersicum]	XP_004236079	6.59561e-63	99	208.379	102	101
c21096_g1_i1	nf-kappa-b inhibitor-like protein 2 isoform 3	480	gi|460411354|ref|XP_004251077.1|PREDICTED: uncharacterized protein LOC101265893 [Solanum lycopersicum]	XP_004251077	5.17789e-83	97	258.84	145	142
c21103_g1_i1	leukotriene a-4 hydrolase homolog	355	gi|565347054|ref|XP_006340549.1|PREDICTED: leukotriene A-4 hydrolase-like [Solanum tuberosum]	XP_006340549	9.68702e-77	100	249.21	118	118
c21106_g1_i1	hsp40 cysteine-rich domain superfamily protein	244	gi|565381424|ref|XP_006357070.1|PREDICTED: uncharacterized protein LOC102587635 [Solanum tuberosum]	XP_006357070	1.09485e-39	98	139.428	66	65
c21107_g1_i1	wpp domain-interacting protein 2-like	336	gi|460405706|ref|XP_004248316.1|PREDICTED: WPP domain-interacting protein 2-like isoform 2 [Solanum lycopersicum]	XP_004248316	4.34493e-25	94	102.449	53	50
c21108_g1_i1	uncharacterized protein	498	gi|460383703|ref|XP_004237558.1|PREDICTED: ER membrane protein complex subunit 10-like [Solanum lycopersicum]	XP_004237558	7.05503e-112	97	332.028	159	155
c21110_g1_i1	fad-dependent urate hydroxylase-like	324	gi|460412932|ref|XP_004251850.1|PREDICTED: FAD-dependent urate hydroxylase-like [Solanum lycopersicum]	XP_004251850	2.02676e-40	96	148.673	82	79
c21110_g1_i2	fad-dependent urate hydroxylase-like	358	gi|460412932|ref|XP_004251850.1|PREDICTED: FAD-dependent urate hydroxylase-like [Solanum lycopersicum]	XP_004251850	1.14199e-41	96	152.525	81	78
c21112_g1_i1	limonoid udp partial	275	gi|460369774|ref|XP_004230732.1|PREDICTED: cinnamate beta-D-glucosyltransferase-like [Solanum lycopersicum]	XP_004230732	1.33228e-53	97	184.496	91	89
c21113_g1_i1	methyl- -binding domain-containing protein 5-like	483	gi|460411362|ref|XP_004251081.1|PREDICTED: methyl-CpG-binding domain-containing protein 5-like [Solanum lycopersicum]	XP_004251081	2.33126e-89	100	272.707	152	152
c21114_g1_i1	subtilisin-like protease-like	321	gi|460370371|ref|XP_004231026.1|PREDICTED: subtilisin-like protease-like [Solanum lycopersicum]	XP_004231026	4.22699e-65	98	220.32	103	101
c21116_g1_i1	uncharacterized protein loc103409504	254	gi|460368470|ref|XP_004230089.1|PREDICTED: uncharacterized protein LOC101259373 [Solanum lycopersicum]	XP_004230089	6.77342e-53	100	179.104	83	83
c21118_g1_i1	nicotianamine synthase-like	231	gi|460368909|ref|XP_004230307.1|PREDICTED: nicotianamine synthase-like [Solanum lycopersicum] >gi|27151627|sp|Q9XGI7.1|NAS_SOLLC RecName: Full=Nicotianamine synthase; AltName: Full=Chloronerva; AltName: Full=S-adenosyl-L-methionine:S-adenosyl-L-methionine:S-adenosyl-methionine 3-amino-3-carboxypropyltransferase [Solanum lycopersicum] >gi|4753801|emb|CAB42052.1| nicotianamine synthase [Solanum lyc…	XP_004230307	6.96999e-14	100	73.559	35	35
c21119_g1_i1	succinate-semialdehyde dehydrogenase -like	919	gi|460387940|ref|XP_004239630.1|PREDICTED: succinate-semialdehyde dehydrogenase (acetylating)-like [Solanum lycopersicum]	XP_004239630	1.14215e-124	99	375.555	201	200
c21120_g1_i1	transcription factor myb44-like	278	gi|565403964|ref|XP_006367421.1|PREDICTED: transcription factor MYB44-like [Solanum tuberosum]	XP_006367421	6.66964e-23	100	99.3673	48	48
c21125_g1_i1	inositol-tetrakisphosphate 1-kinase 2-like	696	gi|460414758|ref|XP_004252730.1|PREDICTED: inositol-tetrakisphosphate 1-kinase 2-like [Solanum lycopersicum]	XP_004252730	7.57838e-56	98	192.586	121	119
c21128_g1_i1	zinc finger protein jackdaw-like	399	gi|460411439|ref|XP_004251118.1|PREDICTED: zinc finger protein JACKDAW-like [Solanum lycopersicum]	XP_004251118	9.72922e-59	95	200.675	126	120
c21132_g1_i1	cbl-interacting serine threonine-protein kinase 3-like isoform 1	258	gi|460365203|ref|XP_004228493.1|PREDICTED: CBL-interacting serine/threonine-protein kinase 3-like isoform 1 [Solanum lycopersicum]	XP_004228493	9.56926e-14	89	75.0998	39	35
c21133_g1_i1	uncharacterized protein loc101257656	270	gi|460384277|ref|XP_004237839.1|PREDICTED: uncharacterized protein LOC101257656 [Solanum lycopersicum]	XP_004237839	1.00815e-27	96	111.694	58	56
c21135_g1_i1	vetispiradiene synthase	554	gi|565385351|ref|XP_006358572.1|PREDICTED: vetispiradiene synthase 1-like [Solanum tuberosum]	XP_006358572	1.03655e-88	97	276.174	157	153
c21137_g1_i1	trna-dihydrouridine(16 17) synthase	259	gi|565345554|ref|XP_006339861.1|PREDICTED: tRNA-dihydrouridine(16/17) synthase [NAD(P)(+)]-like [Solanum tuberosum]	XP_006339861	2.34401e-33	92	128.642	68	63
c21138_g1_i1	phospholipid-transporting atpase 9-like	350	gi|460386593|ref|XP_004238982.1|PREDICTED: putative phospholipid-transporting ATPase 9-like [Solanum lycopersicum]	XP_004238982	1.55796e-62	97	216.468	113	110
c21139_g1_i1	uncharacterized protein loc102596609	283	gi|565391307|ref|XP_006361364.1|PREDICTED: uncharacterized protein LOC102596609 [Solanum tuberosum]	XP_006361364	2.07832e-07	75	56.225	37	28
c21140_g1_i1	phd finger	431	gi|460409856|ref|XP_004250353.1|PREDICTED: uncharacterized protein LOC101257427 [Solanum lycopersicum]	XP_004250353	7.45413e-34	100	136.732	63	63
c21143_g1_i1	uncharacterized protein tcm_002665	327	gi|460389602|ref|XP_004240440.1|PREDICTED: uncharacterized protein LOC101251683 isoform 2 [Solanum lycopersicum]	XP_004240440	9.37364e-67	100	210.69	101	101
c21143_g1_i2	uncharacterized protein tcm_002665	401	gi|460389602|ref|XP_004240440.1|PREDICTED: uncharacterized protein LOC101251683 isoform 2 [Solanum lycopersicum]	XP_004240440	1.6641e-87	100	264.233	133	133
c21144_g1_i1	abc transporter c family member 5-like	564	gi|460403294|ref|XP_004247127.1|PREDICTED: ABC transporter C family member 5-like [Solanum lycopersicum]	XP_004247127	6.96308e-121	97	384.8	187	183
c21144_g1_i2	abc transporter c family member 5-like	372	gi|460403294|ref|XP_004247127.1|PREDICTED: ABC transporter C family member 5-like [Solanum lycopersicum]	XP_004247127	1.09974e-72	99	246.514	115	114
c21148_g1_i1	f-box protein at2g02240-like	368	gi|565357994|ref|XP_006345814.1|PREDICTED: F-box protein At2g02240-like [Solanum tuberosum]	XP_006345814	1.87476e-27	88	113.235	61	54
c21148_g1_i2	f-box protein at2g02240-like	256	gi|565357994|ref|XP_006345814.1|PREDICTED: F-box protein At2g02240-like [Solanum tuberosum]	XP_006345814	3.48264e-49	94	168.703	85	80
c21151_g1_i1	xanthine uracil permease family protein	482	gi|565356343|ref|XP_006345027.1|PREDICTED: nucleobase-ascorbate transporter 6-like isoform X1 [Solanum tuberosum] >gi|565356345|ref|XP_006345028.1| PREDICTED: nucleobase-ascorbate transporter 6-like isoform X2 [Solanum tuberosum]	XP_006345027	1.30428e-63	100	214.927	104	104
c21151_g1_i2	xanthine uracil permease family protein	508	gi|565356343|ref|XP_006345027.1|PREDICTED: nucleobase-ascorbate transporter 6-like isoform X1 [Solanum tuberosum] >gi|565356345|ref|XP_006345028.1| PREDICTED: nucleobase-ascorbate transporter 6-like isoform X2 [Solanum tuberosum]	XP_006345027	1.76583e-63	100	214.927	104	104
c21152_g1_i1	cytochrome p450 83b1-like	441	gi|565405184|ref|XP_006367992.1|PREDICTED: cytochrome P450 83B1-like [Solanum tuberosum]	XP_006367992	2.51631e-49	97	176.022	85	83
c21153_g1_i1	transcription initiation factor iif subunit beta-like	424	gi|460395133|ref|XP_004243142.1|PREDICTED: transcription initiation factor IIF subunit beta-like [Solanum lycopersicum]	XP_004243142	9.49391e-31	100	121.709	57	57
c21154_g1_i1	uncharacterized protein loc101267345	471	gi|460403449|ref|XP_004247203.1|PREDICTED: uncharacterized protein LOC101267345 [Solanum lycopersicum]	XP_004247203	5.95015e-14	97	78.5666	86	84
c21155_g1_i1	pectate partial	354	gi|460409224|ref|XP_004250039.1|PREDICTED: probable pectate lyase 12-like [Solanum lycopersicum]	XP_004250039	1.03672e-63	98	212.231	102	100
c21158_g1_i1	vacuolar-processing enzyme	245	gi|460415504|ref|XP_004253098.1|PREDICTED: vacuolar-processing enzyme [Solanum lycopersicum]	XP_004253098	1.17189e-46	100	165.622	79	79
c21159_g1_i1	probable peptide nitrate transporter at5g14940-like	275	gi|460372905|ref|XP_004232263.1|PREDICTED: probable peptide/nitrate transporter At5g14940-like [Solanum lycopersicum]	XP_004232263	3.16982e-43	98	157.532	79	78
c21160_g1_i1	gdsl esterase lipase at1g71691-like	356	gi|460392615|ref|XP_004241911.1|PREDICTED: GDSL esterase/lipase At1g71691-like [Solanum lycopersicum]	XP_004241911	1.01648e-71	98	229.95	116	114
c21160_g1_i2	gdsl esterase lipase at1g71691-like	257	gi|460392615|ref|XP_004241911.1|PREDICTED: GDSL esterase/lipase At1g71691-like [Solanum lycopersicum]	XP_004241911	1.67134e-43	95	155.221	81	77
c21161_g1_i1	udp-xyl synthase 6	541	gi|565358263|ref|XP_006345947.1|PREDICTED: UDP-glucuronic acid decarboxylase 6-like isoform X1 [Solanum tuberosum] >gi|565358265|ref|XP_006345948.1| PREDICTED: UDP-glucuronic acid decarboxylase 6-like isoform X2 [Solanum tuberosum]	XP_006345947	4.81747e-124	97	365.54	180	176
c21161_g1_i2	udp-glucuronic acid decarboxylase 5-like	318	gi|13591616|dbj|BAB40967.1|UDP-D-glucuronate carboxy-lyase [Pisum sativum]	BAB40967	2.96969e-54	95	183.726	91	87
c21162_g1_i1	endoplasmic reticulum-golgi intermediate compartment protein 3-like	328	gi|460384387|ref|XP_004237893.1|PREDICTED: endoplasmic reticulum-Golgi intermediate compartment protein 3-like [Solanum lycopersicum]	XP_004237893	7.2584e-18	100	86.6557	42	42
c21163_g1_i1	thioredoxin h-type	792	gi|460385228|ref|XP_004238306.1|PREDICTED: thioredoxin H-type 1-like [Solanum lycopersicum]	XP_004238306	1.19173e-74	96	234.958	123	119
c21164_g1_i1	uncharacterized protein loc103495960 isoform x2	380	gi|565391510|ref|XP_006361465.1|PREDICTED: uncharacterized protein LOC102603000 isoform X3 [Solanum tuberosum]	XP_006361465	1.41272e-82	99	257.684	126	125
c21167_g1_i1	delta-1-pyrroline-5-carboxylate synthase-like	229	gi|460390115|ref|XP_004240687.1|PREDICTED: delta-1-pyrroline-5-carboxylate synthase-like [Solanum lycopersicum]	XP_004240687	1.6773e-28	100	117.087	56	56
c21169_g1_i1	coat protein	229	gi|18450264|ref|NP_569139.1|putative coat protein [Tobacco vein clearing virus] >gi|6425073|gb|AAF08287.1|AF190123_1 putative coat protein [Tobacco vein clearing virus]	NP_569139	6.37513e-29	79	117.472	74	59
c21170_g1_i1	transcription factor hb29-like	532	gi|460386227|ref|XP_004238801.1|PREDICTED: transcription factor HB29-like [Solanum lycopersicum]	XP_004238801	1.39079e-26	98	112.464	68	67
c21172_g1_i1	actin-depolymerizing factor a	260	gi|568815666|ref|NP_001275618.1|actin-depolymerizing factor-like [Solanum tuberosum] >gi|24745620|dbj|BAC23034.1| actin depolymerizing factor 6 [Solanum tuberosum]	NP_001275618	1.12453e-56	98	182.57	86	85
c21173_g1_i1	uncharacterized protein loc101267704	429	gi|460386402|ref|XP_004238887.1|PREDICTED: uncharacterized protein LOC101267704 [Solanum lycopersicum]	XP_004238887	1.92123e-78	97	264.233	137	134
c21174_g1_i1	serine threonine protein phosphatase 2a 57 kda regulatory subunit b beta isoform-like	795	gi|460408080|ref|XP_004249476.1|PREDICTED: serine/threonine protein phosphatase 2A 57 kDa regulatory subunit B' alpha isoform-like [Solanum lycopersicum]	XP_004249476	3.65786e-73	100	243.432	130	130
c21175_g1_i1	probable receptor-like protein kinase at5g24010-like	1164	gi|460368152|ref|XP_004229933.1|PREDICTED: probable receptor-like protein kinase At5g24010-like [Solanum lycopersicum]	XP_004229933	0	98	766.533	382	377
c21177_g1_i1	uncharacterized protein isoform 1	392	gi|460366276|ref|XP_004229014.1|PREDICTED: uncharacterized protein LOC101264054 isoform 2 [Solanum lycopersicum]	XP_004229014	9.53481e-67	96	225.713	127	122
c21180_g1_i1	uncharacterized protein loc102590370	557	gi|565349950|ref|XP_006341938.1|PREDICTED: uncharacterized protein LOC102590370 [Solanum tuberosum]	XP_006341938	1.14728e-68	97	221.861	147	144
c21181_g1_i1	alanine aminotransferase mitochondrial-like	316	gi|565351919|ref|XP_006342897.1|PREDICTED: alanine aminotransferase 2, mitochondrial-like [Solanum tuberosum]	XP_006342897	4.09261e-21	96	97.0561	66	64
c21182_g1_i1	uncharacterized protein loc101260929	562	gi|460383685|ref|XP_004237549.1|PREDICTED: uncharacterized protein LOC101260929 [Solanum lycopersicum]	XP_004237549	1.0194e-89	96	295.434	180	173
c21184_g1_i1	uncharacterized protein loc101261905	248	gi|460380835|ref|XP_004236159.1|PREDICTED: uncharacterized protein LOC101261905 [Solanum lycopersicum]	XP_004236159	1.79044e-29	97	119.398	80	78
c21184_g2_i1	uncharacterized protein loc101261905	304	gi|460380835|ref|XP_004236159.1|PREDICTED: uncharacterized protein LOC101261905 [Solanum lycopersicum]	XP_004236159	1.19326e-48	96	173.326	100	96
c21185_g1_i1	aba responsive transcription factor	217	gi|356461116|ref|NP_001239043.1|ABA responsive transcription factor [Solanum lycopersicum] >gi|353523412|dbj|BAL04566.1| ABA responsive transcription factor [Solanum lycopersicum]	NP_001239043	2.09938e-37	98	138.272	68	67
c21186_g1_i1	heavy metal-associated isoprenylated plant protein 26-like	434	gi|460372369|ref|XP_004232003.1|PREDICTED: heavy metal-associated isoprenylated plant protein 26-like [Solanum lycopersicum]	XP_004232003	1.88886e-39	98	101.293	52	51
c21190_g2_i1	(+)-neomenthol dehydrogenase-like	1029	gi|565345403|ref|XP_006339786.1|PREDICTED: (+)-neomenthol dehydrogenase-like [Solanum tuberosum]	XP_006339786	6.90102e-179	90	517.309	302	274
c21195_g1_i1	uncharacterized protein loc101267838	460	gi|460366292|ref|XP_004229022.1|PREDICTED: uncharacterized protein LOC101267838 [Solanum lycopersicum]	XP_004229022	6.21377e-90	97	275.018	140	137
c21195_g1_i2	uncharacterized protein loc101267838	436	gi|460366292|ref|XP_004229022.1|PREDICTED: uncharacterized protein LOC101267838 [Solanum lycopersicum]	XP_004229022	7.13766e-82	92	254.218	140	130
c21200_g1_i1	phospholipase c 3-like	285	gi|565394215|ref|XP_006362756.1|PREDICTED: uncharacterized protein LOC102580356 [Solanum tuberosum]	XP_006362756	1.12328e-43	100	158.688	74	74
c21202_g1_i1	uncharacterized protein loc101256712	442	gi|460368789|ref|XP_004230247.1|PREDICTED: uncharacterized protein LOC101256712 [Solanum lycopersicum]	XP_004230247	7.99622e-82	98	258.84	147	145
c21203_g1_i1	rna recognition motif-containing protein	345	gi|460379722|ref|XP_004235610.1|PREDICTED: uncharacterized protein LOC101245239 isoform 1 [Solanum lycopersicum] >gi|460379724|ref|XP_004235611.1| PREDICTED: uncharacterized protein LOC101245239 isoform 2 [Solanum lycopersicum]	XP_004235610	7.03714e-58	100	191.43	110	110
c21206_g1_i1	3-ketoacyl- synthase 3-like	666	gi|460411820|ref|XP_004251303.1|PREDICTED: 3-ketoacyl-CoA synthase 3-like [Solanum lycopersicum]	XP_004251303	8.37826e-147	99	429.483	216	215
[truncated: 39,176 more rows]
